# Supplementary material for: Global-Mode Analysis of Full-Disk Data from the Michelson Doppler Imager and the Helioseismic and Magnetic Imager
Source: Sol Phys. 2018 Jan 31;293(2):29. doi: 10.1007/s11207-017-1201-5 (PMC6566312; doi:10.1007/s11207-017-1201-5)
Supplement: Supplementary file 2 — (TAR 362.4 MB) [file 11207_2017_1201_MOESM2_ESM.tar › HMI/hmivw72d.7840.36]

   0  15 2228.5925    0.8693  0.8905  9.0801  0.0000  0.1534   0.1237   0.3626    1.9165   0.0000    -0.0000       0.00000       0.00000       0.00000       0.00000       0.00000       0.00000       0.00000       0.00000       0.00000       0.00000       0.00000       0.00000       0.00000       0.00000       0.00000       0.00000       0.00000       0.00000       0.00000       0.00000       0.00000       0.00000       0.00000       0.00000       0.00000       0.00000       0.00000       0.00000       0.00000       0.00000       0.00000       0.00000       0.00000       0.00000       0.00000       0.00000       0.00000       0.00000       0.00000       0.00000       0.00000       0.00000       0.00000       0.00000       0.00000       0.00000       0.00000       0.00000       0.00000       0.00000       0.00000       0.00000       0.00000       0.00000       0.00000       0.00000       0.00000       0.00000       0.00000       0.00000       0.00000       0.00000       0.00000       0.00000       0.00000       0.00000       0.00000       0.00000       0.00000       0.00000       0.00000
   0  17 2496.0922    1.5448  1.4298  1.8341  0.0000  0.1696   0.1994   0.5336 1000.0000   0.0000    -0.0000       0.00000       0.00000       0.00000       0.00000       0.00000       0.00000       0.00000       0.00000       0.00000       0.00000       0.00000       0.00000       0.00000       0.00000       0.00000       0.00000       0.00000       0.00000       0.00000       0.00000       0.00000       0.00000       0.00000       0.00000       0.00000       0.00000       0.00000       0.00000       0.00000       0.00000       0.00000       0.00000       0.00000       0.00000       0.00000       0.00000       0.00000       0.00000       0.00000       0.00000       0.00000       0.00000       0.00000       0.00000       0.00000       0.00000       0.00000       0.00000       0.00000       0.00000       0.00000       0.00000       0.00000       0.00000       0.00000       0.00000       0.00000       0.00000       0.00000       0.00000       0.00000       0.00000       0.00000       0.00000       0.00000       0.00000       0.00000       0.00000       0.00000       0.00000       0.00000
   0  19 2764.1231    2.1956  0.8642 12.3572  0.0000  0.1583   0.4118   0.4865    1.1084   0.0000    -0.0000       0.00000       0.00000       0.00000       0.00000       0.00000       0.00000       0.00000       0.00000       0.00000       0.00000       0.00000       0.00000       0.00000       0.00000       0.00000       0.00000       0.00000       0.00000       0.00000       0.00000       0.00000       0.00000       0.00000       0.00000       0.00000       0.00000       0.00000       0.00000       0.00000       0.00000       0.00000       0.00000       0.00000       0.00000       0.00000       0.00000       0.00000       0.00000       0.00000       0.00000       0.00000       0.00000       0.00000       0.00000       0.00000       0.00000       0.00000       0.00000       0.00000       0.00000       0.00000       0.00000       0.00000       0.00000       0.00000       0.00000       0.00000       0.00000       0.00000       0.00000       0.00000       0.00000       0.00000       0.00000       0.00000       0.00000       0.00000       0.00000       0.00000       0.00000       0.00000
   0  21 3033.8426    3.9195  0.7428 13.3658  0.0000  0.1915   0.6316   0.2639    0.8302   0.0000    -0.0000       0.00000       0.00000       0.00000       0.00000       0.00000       0.00000       0.00000       0.00000       0.00000       0.00000       0.00000       0.00000       0.00000       0.00000       0.00000       0.00000       0.00000       0.00000       0.00000       0.00000       0.00000       0.00000       0.00000       0.00000       0.00000       0.00000       0.00000       0.00000       0.00000       0.00000       0.00000       0.00000       0.00000       0.00000       0.00000       0.00000       0.00000       0.00000       0.00000       0.00000       0.00000       0.00000       0.00000       0.00000       0.00000       0.00000       0.00000       0.00000       0.00000       0.00000       0.00000       0.00000       0.00000       0.00000       0.00000       0.00000       0.00000       0.00000       0.00000       0.00000       0.00000       0.00000       0.00000       0.00000       0.00000       0.00000       0.00000       0.00000       0.00000       0.00000       0.00000
   0  24 3439.2529    2.6114  1.7414 13.0655  0.0000  0.3136   0.5324   0.7985    0.9972   0.0000    -0.0000       0.00000       0.00000       0.00000       0.00000       0.00000       0.00000       0.00000       0.00000       0.00000       0.00000       0.00000       0.00000       0.00000       0.00000       0.00000       0.00000       0.00000       0.00000       0.00000       0.00000       0.00000       0.00000       0.00000       0.00000       0.00000       0.00000       0.00000       0.00000       0.00000       0.00000       0.00000       0.00000       0.00000       0.00000       0.00000       0.00000       0.00000       0.00000       0.00000       0.00000       0.00000       0.00000       0.00000       0.00000       0.00000       0.00000       0.00000       0.00000       0.00000       0.00000       0.00000       0.00000       0.00000       0.00000       0.00000       0.00000       0.00000       0.00000       0.00000       0.00000       0.00000       0.00000       0.00000       0.00000       0.00000       0.00000       0.00000       0.00000       0.00000       0.00000       0.00000
   1  11 1749.2458    0.4259  0.1315  9.8583  0.0000  0.0857   0.0862   0.0622    0.1254   0.0000   476.4441       11.9562       0.00000       0.00000       0.00000       0.00000       0.00000       0.00000       0.00000       0.00000       0.00000       0.00000       0.00000       0.00000       0.00000       0.00000       0.00000       0.00000       0.00000       0.00000       0.00000       0.00000       0.00000       0.00000       0.00000       0.00000       0.00000       0.00000       0.00000       0.00000       0.00000       0.00000       0.00000       0.00000       0.00000       0.00000       99.3217       70.6943       0.00000       0.00000       0.00000       0.00000       0.00000       0.00000       0.00000       0.00000       0.00000       0.00000       0.00000       0.00000       0.00000       0.00000       0.00000       0.00000       0.00000       0.00000       0.00000       0.00000       0.00000       0.00000       0.00000       0.00000       0.00000       0.00000       0.00000       0.00000       0.00000       0.00000       0.00000       0.00000       0.00000       0.00000
   1  12 1885.0192    0.4679  0.2722  9.8123  0.0000  0.0598   0.0713   0.1314    0.1499   0.0000   373.7941      -42.8082       0.00000       0.00000       0.00000       0.00000       0.00000       0.00000       0.00000       0.00000       0.00000       0.00000       0.00000       0.00000       0.00000       0.00000       0.00000       0.00000       0.00000       0.00000       0.00000       0.00000       0.00000       0.00000       0.00000       0.00000       0.00000       0.00000       0.00000       0.00000       0.00000       0.00000       0.00000       0.00000       0.00000       0.00000       89.6406       33.7291       0.00000       0.00000       0.00000       0.00000       0.00000       0.00000       0.00000       0.00000       0.00000       0.00000       0.00000       0.00000       0.00000       0.00000       0.00000       0.00000       0.00000       0.00000       0.00000       0.00000       0.00000       0.00000       0.00000       0.00000       0.00000       0.00000       0.00000       0.00000       0.00000       0.00000       0.00000       0.00000       0.00000       0.00000
   1  14 2156.9021    0.7994  0.7524 10.0662  0.0000  0.0970   0.0743   0.2162    0.3709   0.0000   471.4614      -22.6184       0.00000       0.00000       0.00000       0.00000       0.00000       0.00000       0.00000       0.00000       0.00000       0.00000       0.00000       0.00000       0.00000       0.00000       0.00000       0.00000       0.00000       0.00000       0.00000       0.00000       0.00000       0.00000       0.00000       0.00000       0.00000       0.00000       0.00000       0.00000       0.00000       0.00000       0.00000       0.00000       0.00000       0.00000       113.469       63.0937       0.00000       0.00000       0.00000       0.00000       0.00000       0.00000       0.00000       0.00000       0.00000       0.00000       0.00000       0.00000       0.00000       0.00000       0.00000       0.00000       0.00000       0.00000       0.00000       0.00000       0.00000       0.00000       0.00000       0.00000       0.00000       0.00000       0.00000       0.00000       0.00000       0.00000       0.00000       0.00000       0.00000       0.00000
   1  15 2291.8094    1.2670  1.1949 -0.8171  0.0000  0.0874   0.0984   0.3456 1000.0000   0.0000   390.8059      -20.0130       0.00000       0.00000       0.00000       0.00000       0.00000       0.00000       0.00000       0.00000       0.00000       0.00000       0.00000       0.00000       0.00000       0.00000       0.00000       0.00000       0.00000       0.00000       0.00000       0.00000       0.00000       0.00000       0.00000       0.00000       0.00000       0.00000       0.00000       0.00000       0.00000       0.00000       0.00000       0.00000       0.00000       0.00000       120.881       56.2600       0.00000       0.00000       0.00000       0.00000       0.00000       0.00000       0.00000       0.00000       0.00000       0.00000       0.00000       0.00000       0.00000       0.00000       0.00000       0.00000       0.00000       0.00000       0.00000       0.00000       0.00000       0.00000       0.00000       0.00000       0.00000       0.00000       0.00000       0.00000       0.00000       0.00000       0.00000       0.00000       0.00000       0.00000
   1  17 2559.1121    2.1375  0.8575 10.3134 -0.0050  0.0748   0.1711   0.2068    1.6005   0.0000   419.8571       59.2141       0.00000       0.00000       0.00000       0.00000       0.00000       0.00000       0.00000       0.00000       0.00000       0.00000       0.00000       0.00000       0.00000       0.00000       0.00000       0.00000       0.00000       0.00000       0.00000       0.00000       0.00000       0.00000       0.00000       0.00000       0.00000       0.00000       0.00000       0.00000       0.00000       0.00000       0.00000       0.00000       0.00000       0.00000       98.9423       48.6873       0.00000       0.00000       0.00000       0.00000       0.00000       0.00000       0.00000       0.00000       0.00000       0.00000       0.00000       0.00000       0.00000       0.00000       0.00000       0.00000       0.00000       0.00000       0.00000       0.00000       0.00000       0.00000       0.00000       0.00000       0.00000       0.00000       0.00000       0.00000       0.00000       0.00000       0.00000       0.00000       0.00000       0.00000
   1  18 2693.5345    2.4632  1.0058 10.1809  0.0000  0.0818   0.1978   0.2642    3.3662   0.0000   573.6237      -53.4349       0.00000       0.00000       0.00000       0.00000       0.00000       0.00000       0.00000       0.00000       0.00000       0.00000       0.00000       0.00000       0.00000       0.00000       0.00000       0.00000       0.00000       0.00000       0.00000       0.00000       0.00000       0.00000       0.00000       0.00000       0.00000       0.00000       0.00000       0.00000       0.00000       0.00000       0.00000       0.00000       0.00000       0.00000       107.418       52.3369       0.00000       0.00000       0.00000       0.00000       0.00000       0.00000       0.00000       0.00000       0.00000       0.00000       0.00000       0.00000       0.00000       0.00000       0.00000       0.00000       0.00000       0.00000       0.00000       0.00000       0.00000       0.00000       0.00000       0.00000       0.00000       0.00000       0.00000       0.00000       0.00000       0.00000       0.00000       0.00000       0.00000       0.00000
   1  19 2828.2219    3.2130  0.8123 12.6646  0.0000  0.1025   0.2987   0.2169    0.5811   0.0000   455.2445      -5.22929       0.00000       0.00000       0.00000       0.00000       0.00000       0.00000       0.00000       0.00000       0.00000       0.00000       0.00000       0.00000       0.00000       0.00000       0.00000       0.00000       0.00000       0.00000       0.00000       0.00000       0.00000       0.00000       0.00000       0.00000       0.00000       0.00000       0.00000       0.00000       0.00000       0.00000       0.00000       0.00000       0.00000       0.00000       138.454       72.1738       0.00000       0.00000       0.00000       0.00000       0.00000       0.00000       0.00000       0.00000       0.00000       0.00000       0.00000       0.00000       0.00000       0.00000       0.00000       0.00000       0.00000       0.00000       0.00000       0.00000       0.00000       0.00000       0.00000       0.00000       0.00000       0.00000       0.00000       0.00000       0.00000       0.00000       0.00000       0.00000       0.00000       0.00000
   1  21 3098.3898    3.3605  1.0285 12.9623  0.0000  0.1176   0.3400   0.2885    0.8481   0.0000   509.9264       49.2756       0.00000       0.00000       0.00000       0.00000       0.00000       0.00000       0.00000       0.00000       0.00000       0.00000       0.00000       0.00000       0.00000       0.00000       0.00000       0.00000       0.00000       0.00000       0.00000       0.00000       0.00000       0.00000       0.00000       0.00000       0.00000       0.00000       0.00000       0.00000       0.00000       0.00000       0.00000       0.00000       0.00000       0.00000       123.912       93.4515       0.00000       0.00000       0.00000       0.00000       0.00000       0.00000       0.00000       0.00000       0.00000       0.00000       0.00000       0.00000       0.00000       0.00000       0.00000       0.00000       0.00000       0.00000       0.00000       0.00000       0.00000       0.00000       0.00000       0.00000       0.00000       0.00000       0.00000       0.00000       0.00000       0.00000       0.00000       0.00000       0.00000       0.00000
   1  23 3368.4138    3.2454  2.6053 11.2516  0.0110  0.1503   0.1980   0.5618    1.3744   0.0000   648.0373       136.238       0.00000       0.00000       0.00000       0.00000       0.00000       0.00000       0.00000       0.00000       0.00000       0.00000       0.00000       0.00000       0.00000       0.00000       0.00000       0.00000       0.00000       0.00000       0.00000       0.00000       0.00000       0.00000       0.00000       0.00000       0.00000       0.00000       0.00000       0.00000       0.00000       0.00000       0.00000       0.00000       0.00000       0.00000       190.631       101.125       0.00000       0.00000       0.00000       0.00000       0.00000       0.00000       0.00000       0.00000       0.00000       0.00000       0.00000       0.00000       0.00000       0.00000       0.00000       0.00000       0.00000       0.00000       0.00000       0.00000       0.00000       0.00000       0.00000       0.00000       0.00000       0.00000       0.00000       0.00000       0.00000       0.00000       0.00000       0.00000       0.00000       0.00000
   1  24 3504.1813    2.7752  2.4221 11.9260 -0.0394  0.1592   0.1898   0.4838    0.9312   0.0000   678.5441      -117.260       0.00000       0.00000       0.00000       0.00000       0.00000       0.00000       0.00000       0.00000       0.00000       0.00000       0.00000       0.00000       0.00000       0.00000       0.00000       0.00000       0.00000       0.00000       0.00000       0.00000       0.00000       0.00000       0.00000       0.00000       0.00000       0.00000       0.00000       0.00000       0.00000       0.00000       0.00000       0.00000       0.00000       0.00000       195.405       110.175       0.00000       0.00000       0.00000       0.00000       0.00000       0.00000       0.00000       0.00000       0.00000       0.00000       0.00000       0.00000       0.00000       0.00000       0.00000       0.00000       0.00000       0.00000       0.00000       0.00000       0.00000       0.00000       0.00000       0.00000       0.00000       0.00000       0.00000       0.00000       0.00000       0.00000       0.00000       0.00000       0.00000       0.00000
   1  26 3776.5167    2.1873  6.4805  8.2431  0.0000  0.3288   0.0712   0.8697    4.2536   0.0000   298.3255      -93.5030       0.00000       0.00000       0.00000       0.00000       0.00000       0.00000       0.00000       0.00000       0.00000       0.00000       0.00000       0.00000       0.00000       0.00000       0.00000       0.00000       0.00000       0.00000       0.00000       0.00000       0.00000       0.00000       0.00000       0.00000       0.00000       0.00000       0.00000       0.00000       0.00000       0.00000       0.00000       0.00000       0.00000       0.00000       405.327       222.393       0.00000       0.00000       0.00000       0.00000       0.00000       0.00000       0.00000       0.00000       0.00000       0.00000       0.00000       0.00000       0.00000       0.00000       0.00000       0.00000       0.00000       0.00000       0.00000       0.00000       0.00000       0.00000       0.00000       0.00000       0.00000       0.00000       0.00000       0.00000       0.00000       0.00000       0.00000       0.00000       0.00000       0.00000
   2  12 1945.8044    0.5054  0.5253  9.9393  0.0047  0.0719   0.0466   0.1683    0.2018   0.0000   441.3012       6.26591       8.94048       5.07988       0.00000       0.00000       0.00000       0.00000       0.00000       0.00000       0.00000       0.00000       0.00000       0.00000       0.00000       0.00000       0.00000       0.00000       0.00000       0.00000       0.00000       0.00000       0.00000       0.00000       0.00000       0.00000       0.00000       0.00000       0.00000       0.00000       0.00000       0.00000       0.00000       0.00000       0.00000       0.00000       59.0098       45.2062       21.5897       7.28036       0.00000       0.00000       0.00000       0.00000       0.00000       0.00000       0.00000       0.00000       0.00000       0.00000       0.00000       0.00000       0.00000       0.00000       0.00000       0.00000       0.00000       0.00000       0.00000       0.00000       0.00000       0.00000       0.00000       0.00000       0.00000       0.00000       0.00000       0.00000       0.00000       0.00000       0.00000       0.00000
   2  13 2082.2158    0.6451  0.3292 10.2116  0.0000  0.0687   0.0740   0.1248    0.1611   0.0000   440.0070      -28.9514      -7.05936       6.96305       0.00000       0.00000       0.00000       0.00000       0.00000       0.00000       0.00000       0.00000       0.00000       0.00000       0.00000       0.00000       0.00000       0.00000       0.00000       0.00000       0.00000       0.00000       0.00000       0.00000       0.00000       0.00000       0.00000       0.00000       0.00000       0.00000       0.00000       0.00000       0.00000       0.00000       0.00000       0.00000       40.3544       32.7766       34.3474       11.0046       0.00000       0.00000       0.00000       0.00000       0.00000       0.00000       0.00000       0.00000       0.00000       0.00000       0.00000       0.00000       0.00000       0.00000       0.00000       0.00000       0.00000       0.00000       0.00000       0.00000       0.00000       0.00000       0.00000       0.00000       0.00000       0.00000       0.00000       0.00000       0.00000       0.00000       0.00000       0.00000
   2  14 2217.5749    1.0197  0.6130 10.5477  0.0000  0.0514   0.0773   0.1581    0.2452   0.0000   428.0414       27.2310       3.05085       11.9425       0.00000       0.00000       0.00000       0.00000       0.00000       0.00000       0.00000       0.00000       0.00000       0.00000       0.00000       0.00000       0.00000       0.00000       0.00000       0.00000       0.00000       0.00000       0.00000       0.00000       0.00000       0.00000       0.00000       0.00000       0.00000       0.00000       0.00000       0.00000       0.00000       0.00000       0.00000       0.00000       37.4604       31.5239       17.7810       6.63376       0.00000       0.00000       0.00000       0.00000       0.00000       0.00000       0.00000       0.00000       0.00000       0.00000       0.00000       0.00000       0.00000       0.00000       0.00000       0.00000       0.00000       0.00000       0.00000       0.00000       0.00000       0.00000       0.00000       0.00000       0.00000       0.00000       0.00000       0.00000       0.00000       0.00000       0.00000       0.00000
   2  15 2352.2686    1.2957  0.6307 11.0837  0.0000  0.0589   0.0973   0.1389    0.2634   0.0000   538.4609      -4.11601      -24.9961     -0.104174       0.00000       0.00000       0.00000       0.00000       0.00000       0.00000       0.00000       0.00000       0.00000       0.00000       0.00000       0.00000       0.00000       0.00000       0.00000       0.00000       0.00000       0.00000       0.00000       0.00000       0.00000       0.00000       0.00000       0.00000       0.00000       0.00000       0.00000       0.00000       0.00000       0.00000       0.00000       0.00000       37.1274       36.6156       19.7110       9.08910       0.00000       0.00000       0.00000       0.00000       0.00000       0.00000       0.00000       0.00000       0.00000       0.00000       0.00000       0.00000       0.00000       0.00000       0.00000       0.00000       0.00000       0.00000       0.00000       0.00000       0.00000       0.00000       0.00000       0.00000       0.00000       0.00000       0.00000       0.00000       0.00000       0.00000       0.00000       0.00000
   2  17 2619.7693    2.2705  0.8136 11.0667  0.0000  0.0643   0.1521   0.1472    0.6943   0.0000   455.4420       36.7792       30.2450       5.56078       0.00000       0.00000       0.00000       0.00000       0.00000       0.00000       0.00000       0.00000       0.00000       0.00000       0.00000       0.00000       0.00000       0.00000       0.00000       0.00000       0.00000       0.00000       0.00000       0.00000       0.00000       0.00000       0.00000       0.00000       0.00000       0.00000       0.00000       0.00000       0.00000       0.00000       0.00000       0.00000       43.1341       33.5491       23.6052       7.79572       0.00000       0.00000       0.00000       0.00000       0.00000       0.00000       0.00000       0.00000       0.00000       0.00000       0.00000       0.00000       0.00000       0.00000       0.00000       0.00000       0.00000       0.00000       0.00000       0.00000       0.00000       0.00000       0.00000       0.00000       0.00000       0.00000       0.00000       0.00000       0.00000       0.00000       0.00000       0.00000
   2  18 2754.4937    2.7581  0.8220 11.3649  0.0000  0.0637   0.1757   0.1608    0.6226   0.0000   468.2781       21.1219       45.4120       12.7430       0.00000       0.00000       0.00000       0.00000       0.00000       0.00000       0.00000       0.00000       0.00000       0.00000       0.00000       0.00000       0.00000       0.00000       0.00000       0.00000       0.00000       0.00000       0.00000       0.00000       0.00000       0.00000       0.00000       0.00000       0.00000       0.00000       0.00000       0.00000       0.00000       0.00000       0.00000       0.00000       39.4614       32.4425       26.1682       8.55682       0.00000       0.00000       0.00000       0.00000       0.00000       0.00000       0.00000       0.00000       0.00000       0.00000       0.00000       0.00000       0.00000       0.00000       0.00000       0.00000       0.00000       0.00000       0.00000       0.00000       0.00000       0.00000       0.00000       0.00000       0.00000       0.00000       0.00000       0.00000       0.00000       0.00000       0.00000       0.00000
   2  19 2889.5264    2.8640  1.1203 12.6021  0.0000  0.0787   0.1948   0.2253    0.4390   0.0000   411.7763       16.0193      -33.5547      -12.9486       0.00000       0.00000       0.00000       0.00000       0.00000       0.00000       0.00000       0.00000       0.00000       0.00000       0.00000       0.00000       0.00000       0.00000       0.00000       0.00000       0.00000       0.00000       0.00000       0.00000       0.00000       0.00000       0.00000       0.00000       0.00000       0.00000       0.00000       0.00000       0.00000       0.00000       0.00000       0.00000       59.2340       49.3903       26.9382       9.80586       0.00000       0.00000       0.00000       0.00000       0.00000       0.00000       0.00000       0.00000       0.00000       0.00000       0.00000       0.00000       0.00000       0.00000       0.00000       0.00000       0.00000       0.00000       0.00000       0.00000       0.00000       0.00000       0.00000       0.00000       0.00000       0.00000       0.00000       0.00000       0.00000       0.00000       0.00000       0.00000
   2  21 3159.8968    4.3360  0.8352 12.2606  0.0000  0.0566   0.2676   0.1572    0.6863   0.0000   383.1168       52.2308       7.16871       9.33529       0.00000       0.00000       0.00000       0.00000       0.00000       0.00000       0.00000       0.00000       0.00000       0.00000       0.00000       0.00000       0.00000       0.00000       0.00000       0.00000       0.00000       0.00000       0.00000       0.00000       0.00000       0.00000       0.00000       0.00000       0.00000       0.00000       0.00000       0.00000       0.00000       0.00000       0.00000       0.00000       39.6953       34.2486       18.7282       7.62642       0.00000       0.00000       0.00000       0.00000       0.00000       0.00000       0.00000       0.00000       0.00000       0.00000       0.00000       0.00000       0.00000       0.00000       0.00000       0.00000       0.00000       0.00000       0.00000       0.00000       0.00000       0.00000       0.00000       0.00000       0.00000       0.00000       0.00000       0.00000       0.00000       0.00000       0.00000       0.00000
   2  24 3566.9162    2.6417  3.4458 11.1365  0.0000  0.1372   0.1010   0.3888    0.4471   0.0000   467.8826       46.5720       27.6037       23.5176       0.00000       0.00000       0.00000       0.00000       0.00000       0.00000       0.00000       0.00000       0.00000       0.00000       0.00000       0.00000       0.00000       0.00000       0.00000       0.00000       0.00000       0.00000       0.00000       0.00000       0.00000       0.00000       0.00000       0.00000       0.00000       0.00000       0.00000       0.00000       0.00000       0.00000       0.00000       0.00000       101.490       82.1252       48.1039       17.3266       0.00000       0.00000       0.00000       0.00000       0.00000       0.00000       0.00000       0.00000       0.00000       0.00000       0.00000       0.00000       0.00000       0.00000       0.00000       0.00000       0.00000       0.00000       0.00000       0.00000       0.00000       0.00000       0.00000       0.00000       0.00000       0.00000       0.00000       0.00000       0.00000       0.00000       0.00000       0.00000
   3  11 1865.2793    0.4658  0.2556  9.6858  0.0000  0.0337   0.0372   0.0689    0.1362   0.0000   403.7722       19.1660       5.03851       5.64278      -1.44892       1.09605       0.00000       0.00000       0.00000       0.00000       0.00000       0.00000       0.00000       0.00000       0.00000       0.00000       0.00000       0.00000       0.00000       0.00000       0.00000       0.00000       0.00000       0.00000       0.00000       0.00000       0.00000       0.00000       0.00000       0.00000       0.00000       0.00000       0.00000       0.00000       0.00000       0.00000       15.4430       16.3988       12.7456       5.71846       3.94043       1.00263       0.00000       0.00000       0.00000       0.00000       0.00000       0.00000       0.00000       0.00000       0.00000       0.00000       0.00000       0.00000       0.00000       0.00000       0.00000       0.00000       0.00000       0.00000       0.00000       0.00000       0.00000       0.00000       0.00000       0.00000       0.00000       0.00000       0.00000       0.00000       0.00000       0.00000
   3  12 2001.1833    0.5779  0.3601 10.1945  0.0000  0.0572   0.0470   0.1004    0.1342   0.0000   444.4940       4.10273      -18.0660      -14.5172      -8.07125       1.64027       0.00000       0.00000       0.00000       0.00000       0.00000       0.00000       0.00000       0.00000       0.00000       0.00000       0.00000       0.00000       0.00000       0.00000       0.00000       0.00000       0.00000       0.00000       0.00000       0.00000       0.00000       0.00000       0.00000       0.00000       0.00000       0.00000       0.00000       0.00000       0.00000       0.00000       38.6133       37.5179       23.7220       9.88943       4.49133       1.06245       0.00000       0.00000       0.00000       0.00000       0.00000       0.00000       0.00000       0.00000       0.00000       0.00000       0.00000       0.00000       0.00000       0.00000       0.00000       0.00000       0.00000       0.00000       0.00000       0.00000       0.00000       0.00000       0.00000       0.00000       0.00000       0.00000       0.00000       0.00000       0.00000       0.00000
   3  13 2137.6966    0.7378  0.6487 10.2470  0.0000  0.0485   0.0480   0.1297    0.1955   0.0000   424.9623       16.5208      -1.85337       15.2913      0.927011      -1.21755       0.00000       0.00000       0.00000       0.00000       0.00000       0.00000       0.00000       0.00000       0.00000       0.00000       0.00000       0.00000       0.00000       0.00000       0.00000       0.00000       0.00000       0.00000       0.00000       0.00000       0.00000       0.00000       0.00000       0.00000       0.00000       0.00000       0.00000       0.00000       0.00000       0.00000       22.7617       22.7774       17.2790       9.83656       4.79743       1.43406       0.00000       0.00000       0.00000       0.00000       0.00000       0.00000       0.00000       0.00000       0.00000       0.00000       0.00000       0.00000       0.00000       0.00000       0.00000       0.00000       0.00000       0.00000       0.00000       0.00000       0.00000       0.00000       0.00000       0.00000       0.00000       0.00000       0.00000       0.00000       0.00000       0.00000
   3  14 2273.4571    1.1618  0.8841 10.3484  0.0000  0.0642   0.0627   0.1512    0.3088   0.0000   487.0048       5.91863      -29.2953      -6.69734      -4.73723      0.787538       0.00000       0.00000       0.00000       0.00000       0.00000       0.00000       0.00000       0.00000       0.00000       0.00000       0.00000       0.00000       0.00000       0.00000       0.00000       0.00000       0.00000       0.00000       0.00000       0.00000       0.00000       0.00000       0.00000       0.00000       0.00000       0.00000       0.00000       0.00000       0.00000       0.00000       26.2900       26.2577       21.5728       14.8880       6.29823       2.04492       0.00000       0.00000       0.00000       0.00000       0.00000       0.00000       0.00000       0.00000       0.00000       0.00000       0.00000       0.00000       0.00000       0.00000       0.00000       0.00000       0.00000       0.00000       0.00000       0.00000       0.00000       0.00000       0.00000       0.00000       0.00000       0.00000       0.00000       0.00000       0.00000       0.00000
   3  15 2407.6548    1.4093  0.8620 10.9873  0.0000  0.0694   0.0821   0.1510    0.3487   0.0000   470.4355      -14.3643      -23.4351       3.71723      0.404724     -0.146339       0.00000       0.00000       0.00000       0.00000       0.00000       0.00000       0.00000       0.00000       0.00000       0.00000       0.00000       0.00000       0.00000       0.00000       0.00000       0.00000       0.00000       0.00000       0.00000       0.00000       0.00000       0.00000       0.00000       0.00000       0.00000       0.00000       0.00000       0.00000       0.00000       0.00000       42.2109       40.3679       26.2024       12.8240       5.47356       1.56936       0.00000       0.00000       0.00000       0.00000       0.00000       0.00000       0.00000       0.00000       0.00000       0.00000       0.00000       0.00000       0.00000       0.00000       0.00000       0.00000       0.00000       0.00000       0.00000       0.00000       0.00000       0.00000       0.00000       0.00000       0.00000       0.00000       0.00000       0.00000       0.00000       0.00000
   3  17 2676.1847    2.4732  1.0386 10.6892  0.0029  0.0582   0.1411   0.1579    1.3607   0.0000   385.3325       37.6788       20.0205      -9.66011       5.61346       2.75126       0.00000       0.00000       0.00000       0.00000       0.00000       0.00000       0.00000       0.00000       0.00000       0.00000       0.00000       0.00000       0.00000       0.00000       0.00000       0.00000       0.00000       0.00000       0.00000       0.00000       0.00000       0.00000       0.00000       0.00000       0.00000       0.00000       0.00000       0.00000       0.00000       0.00000       31.2903       30.3089       21.8238       12.6513       5.29930       1.62519       0.00000       0.00000       0.00000       0.00000       0.00000       0.00000       0.00000       0.00000       0.00000       0.00000       0.00000       0.00000       0.00000       0.00000       0.00000       0.00000       0.00000       0.00000       0.00000       0.00000       0.00000       0.00000       0.00000       0.00000       0.00000       0.00000       0.00000       0.00000       0.00000       0.00000
   3  18 2811.4369    2.9958  0.6889 12.1132  0.0000  0.0552   0.1882   0.1334    0.4061   0.0000   348.2319       16.6529       35.4940      -9.17875       6.19579       4.01736       0.00000       0.00000       0.00000       0.00000       0.00000       0.00000       0.00000       0.00000       0.00000       0.00000       0.00000       0.00000       0.00000       0.00000       0.00000       0.00000       0.00000       0.00000       0.00000       0.00000       0.00000       0.00000       0.00000       0.00000       0.00000       0.00000       0.00000       0.00000       0.00000       0.00000       31.3187       28.7292       19.3038       10.0556       4.29803       1.20824       0.00000       0.00000       0.00000       0.00000       0.00000       0.00000       0.00000       0.00000       0.00000       0.00000       0.00000       0.00000       0.00000       0.00000       0.00000       0.00000       0.00000       0.00000       0.00000       0.00000       0.00000       0.00000       0.00000       0.00000       0.00000       0.00000       0.00000       0.00000       0.00000       0.00000
   3  19 2947.0483    3.5254  0.7199 12.2728  0.0000  0.0470   0.2005   0.1084    0.4233   0.0000   460.8277       58.4706      -16.3552      -1.01884      0.182887       1.27598       0.00000       0.00000       0.00000       0.00000       0.00000       0.00000       0.00000       0.00000       0.00000       0.00000       0.00000       0.00000       0.00000       0.00000       0.00000       0.00000       0.00000       0.00000       0.00000       0.00000       0.00000       0.00000       0.00000       0.00000       0.00000       0.00000       0.00000       0.00000       0.00000       0.00000       24.4620       23.6621       16.6425       10.1591       4.27460       1.38421       0.00000       0.00000       0.00000       0.00000       0.00000       0.00000       0.00000       0.00000       0.00000       0.00000       0.00000       0.00000       0.00000       0.00000       0.00000       0.00000       0.00000       0.00000       0.00000       0.00000       0.00000       0.00000       0.00000       0.00000       0.00000       0.00000       0.00000       0.00000       0.00000       0.00000
   3  20 3082.3263    3.6944  1.0900 12.4086  0.0000  0.0571   0.1962   0.1680    0.5035   0.0000   422.6100       33.2040       46.7398       1.30908      0.313543       1.26419       0.00000       0.00000       0.00000       0.00000       0.00000       0.00000       0.00000       0.00000       0.00000       0.00000       0.00000       0.00000       0.00000       0.00000       0.00000       0.00000       0.00000       0.00000       0.00000       0.00000       0.00000       0.00000       0.00000       0.00000       0.00000       0.00000       0.00000       0.00000       0.00000       0.00000       28.7834       27.8239       19.9632       12.1103       5.23657       1.68354       0.00000       0.00000       0.00000       0.00000       0.00000       0.00000       0.00000       0.00000       0.00000       0.00000       0.00000       0.00000       0.00000       0.00000       0.00000       0.00000       0.00000       0.00000       0.00000       0.00000       0.00000       0.00000       0.00000       0.00000       0.00000       0.00000       0.00000       0.00000       0.00000       0.00000
   3  21 3217.9584    3.9085  1.1965 11.0743  0.0000  0.0597   0.1832   0.1625    1.7814   0.0000   419.5517       14.3593       38.5683       17.0266       4.89435     -0.911950       0.00000       0.00000       0.00000       0.00000       0.00000       0.00000       0.00000       0.00000       0.00000       0.00000       0.00000       0.00000       0.00000       0.00000       0.00000       0.00000       0.00000       0.00000       0.00000       0.00000       0.00000       0.00000       0.00000       0.00000       0.00000       0.00000       0.00000       0.00000       0.00000       0.00000       28.7462       30.3522       19.7719       13.5987       5.06737       1.95735       0.00000       0.00000       0.00000       0.00000       0.00000       0.00000       0.00000       0.00000       0.00000       0.00000       0.00000       0.00000       0.00000       0.00000       0.00000       0.00000       0.00000       0.00000       0.00000       0.00000       0.00000       0.00000       0.00000       0.00000       0.00000       0.00000       0.00000       0.00000       0.00000       0.00000
   3  22 3353.6395    3.2150  1.9698 12.2321  0.0000  0.0870   0.1254   0.2425    0.2547   0.0000   484.9965       123.288      -30.3677      -2.08098       7.77913     -0.634623       0.00000       0.00000       0.00000       0.00000       0.00000       0.00000       0.00000       0.00000       0.00000       0.00000       0.00000       0.00000       0.00000       0.00000       0.00000       0.00000       0.00000       0.00000       0.00000       0.00000       0.00000       0.00000       0.00000       0.00000       0.00000       0.00000       0.00000       0.00000       0.00000       0.00000       41.8071       39.3439       30.6980       21.4079       8.50081       2.62795       0.00000       0.00000       0.00000       0.00000       0.00000       0.00000       0.00000       0.00000       0.00000       0.00000       0.00000       0.00000       0.00000       0.00000       0.00000       0.00000       0.00000       0.00000       0.00000       0.00000       0.00000       0.00000       0.00000       0.00000       0.00000       0.00000       0.00000       0.00000       0.00000       0.00000
   3  23 3489.6262    2.7987  2.2587 11.9040 -0.0036  0.1005   0.1046   0.2451    0.2594   0.0000   485.3436       33.8549       35.0682       41.5292      0.155820      -3.36220       0.00000       0.00000       0.00000       0.00000       0.00000       0.00000       0.00000       0.00000       0.00000       0.00000       0.00000       0.00000       0.00000       0.00000       0.00000       0.00000       0.00000       0.00000       0.00000       0.00000       0.00000       0.00000       0.00000       0.00000       0.00000       0.00000       0.00000       0.00000       0.00000       0.00000       48.7544       49.9029       37.1555       20.3274       10.3307       3.13662       0.00000       0.00000       0.00000       0.00000       0.00000       0.00000       0.00000       0.00000       0.00000       0.00000       0.00000       0.00000       0.00000       0.00000       0.00000       0.00000       0.00000       0.00000       0.00000       0.00000       0.00000       0.00000       0.00000       0.00000       0.00000       0.00000       0.00000       0.00000       0.00000       0.00000
   3  24 3626.2277    2.2648  3.8677 11.4198  0.0000  0.1264   0.0712   0.3826    0.1809   0.0000   502.1258      -73.7594      -5.41720       34.7655      0.506781      -5.87384       0.00000       0.00000       0.00000       0.00000       0.00000       0.00000       0.00000       0.00000       0.00000       0.00000       0.00000       0.00000       0.00000       0.00000       0.00000       0.00000       0.00000       0.00000       0.00000       0.00000       0.00000       0.00000       0.00000       0.00000       0.00000       0.00000       0.00000       0.00000       0.00000       0.00000       57.7219       60.3914       45.2739       26.9966       12.8696       4.06080       0.00000       0.00000       0.00000       0.00000       0.00000       0.00000       0.00000       0.00000       0.00000       0.00000       0.00000       0.00000       0.00000       0.00000       0.00000       0.00000       0.00000       0.00000       0.00000       0.00000       0.00000       0.00000       0.00000       0.00000       0.00000       0.00000       0.00000       0.00000       0.00000       0.00000
   3  25 3763.2607    1.9047  4.5744 11.4019  0.0000  0.1602   0.0583   0.4325    0.1439   0.0000   549.8772      -18.6049       10.6632       31.6602       4.89154      -3.79771       0.00000       0.00000       0.00000       0.00000       0.00000       0.00000       0.00000       0.00000       0.00000       0.00000       0.00000       0.00000       0.00000       0.00000       0.00000       0.00000       0.00000       0.00000       0.00000       0.00000       0.00000       0.00000       0.00000       0.00000       0.00000       0.00000       0.00000       0.00000       0.00000       0.00000       68.2590       75.9261       55.1944       34.3108       16.1712       5.46661       0.00000       0.00000       0.00000       0.00000       0.00000       0.00000       0.00000       0.00000       0.00000       0.00000       0.00000       0.00000       0.00000       0.00000       0.00000       0.00000       0.00000       0.00000       0.00000       0.00000       0.00000       0.00000       0.00000       0.00000       0.00000       0.00000       0.00000       0.00000       0.00000       0.00000
   4  11 1914.6804    0.4929  0.3931  9.9671  0.0021  0.0328   0.0374   0.1062    0.1046   0.0000   419.4746       21.1530       3.14301      -21.8549      -2.62991      0.739462       1.08409   -0.00318137       0.00000       0.00000       0.00000       0.00000       0.00000       0.00000       0.00000       0.00000       0.00000       0.00000       0.00000       0.00000       0.00000       0.00000       0.00000       0.00000       0.00000       0.00000       0.00000       0.00000       0.00000       0.00000       0.00000       0.00000       0.00000       0.00000       0.00000       0.00000       13.3549       14.1501       10.9328       8.23871       4.35026       2.04752      0.751947      0.215102       0.00000       0.00000       0.00000       0.00000       0.00000       0.00000       0.00000       0.00000       0.00000       0.00000       0.00000       0.00000       0.00000       0.00000       0.00000       0.00000       0.00000       0.00000       0.00000       0.00000       0.00000       0.00000       0.00000       0.00000       0.00000       0.00000       0.00000       0.00000
   4  12 2051.7029    0.6657  0.4584 10.2421  0.0019  0.0421   0.0459   0.0988    0.1178   0.0000   423.6613       35.4975       37.9639      0.396125       11.1645       1.68496      0.539535     -0.436603       0.00000       0.00000       0.00000       0.00000       0.00000       0.00000       0.00000       0.00000       0.00000       0.00000       0.00000       0.00000       0.00000       0.00000       0.00000       0.00000       0.00000       0.00000       0.00000       0.00000       0.00000       0.00000       0.00000       0.00000       0.00000       0.00000       0.00000       0.00000       18.3481       19.1236       15.9248       9.35675       5.06450       2.52266       1.05898      0.237240       0.00000       0.00000       0.00000       0.00000       0.00000       0.00000       0.00000       0.00000       0.00000       0.00000       0.00000       0.00000       0.00000       0.00000       0.00000       0.00000       0.00000       0.00000       0.00000       0.00000       0.00000       0.00000       0.00000       0.00000       0.00000       0.00000       0.00000       0.00000
   4  13 2188.3386    0.8994  0.7003 10.2926  0.0017  0.0545   0.0542   0.1195    0.2856   0.0000   409.2038      -29.3449       5.68665       12.4714       11.5031       3.18902     -0.371230      0.442438       0.00000       0.00000       0.00000       0.00000       0.00000       0.00000       0.00000       0.00000       0.00000       0.00000       0.00000       0.00000       0.00000       0.00000       0.00000       0.00000       0.00000       0.00000       0.00000       0.00000       0.00000       0.00000       0.00000       0.00000       0.00000       0.00000       0.00000       0.00000       19.0244       22.0906       17.1122       12.1913       7.54636       3.42525       1.41160      0.435277       0.00000       0.00000       0.00000       0.00000       0.00000       0.00000       0.00000       0.00000       0.00000       0.00000       0.00000       0.00000       0.00000       0.00000       0.00000       0.00000       0.00000       0.00000       0.00000       0.00000       0.00000       0.00000       0.00000       0.00000       0.00000       0.00000       0.00000       0.00000
   4  14 2324.1664    1.2611  0.6755 10.2087 -0.0101  0.0569   0.0669   0.1275    0.7800   0.0000   454.6409       26.6312      -47.6768      -1.67462      -12.0066      -4.80116       3.57661     -0.543064       0.00000       0.00000       0.00000       0.00000       0.00000       0.00000       0.00000       0.00000       0.00000       0.00000       0.00000       0.00000       0.00000       0.00000       0.00000       0.00000       0.00000       0.00000       0.00000       0.00000       0.00000       0.00000       0.00000       0.00000       0.00000       0.00000       0.00000       0.00000       23.1400       26.0248       19.8962       12.9353       7.62498       2.91502       1.30714      0.394846       0.00000       0.00000       0.00000       0.00000       0.00000       0.00000       0.00000       0.00000       0.00000       0.00000       0.00000       0.00000       0.00000       0.00000       0.00000       0.00000       0.00000       0.00000       0.00000       0.00000       0.00000       0.00000       0.00000       0.00000       0.00000       0.00000       0.00000       0.00000
   4  15 2458.6280    1.6811  0.5567 11.5314 -0.0156  0.0513   0.0943   0.1079    0.3532   0.0000   440.9946       15.0094       17.1660      -1.25474      -4.40634       2.78903      0.769321      -1.13743       0.00000       0.00000       0.00000       0.00000       0.00000       0.00000       0.00000       0.00000       0.00000       0.00000       0.00000       0.00000       0.00000       0.00000       0.00000       0.00000       0.00000       0.00000       0.00000       0.00000       0.00000       0.00000       0.00000       0.00000       0.00000       0.00000       0.00000       0.00000       17.0643       20.4939       15.7908       11.6513       6.93486       3.73589       1.43519      0.413787       0.00000       0.00000       0.00000       0.00000       0.00000       0.00000       0.00000       0.00000       0.00000       0.00000       0.00000       0.00000       0.00000       0.00000       0.00000       0.00000       0.00000       0.00000       0.00000       0.00000       0.00000       0.00000       0.00000       0.00000       0.00000       0.00000       0.00000       0.00000
   4  17 2728.5013    2.8360  0.8162 12.0549  0.0022  0.0556   0.1328   0.1289    0.4076   0.0000   416.2578      -9.63775       2.21909       8.53690       5.18114       1.31949     -0.833551     -0.155423       0.00000       0.00000       0.00000       0.00000       0.00000       0.00000       0.00000       0.00000       0.00000       0.00000       0.00000       0.00000       0.00000       0.00000       0.00000       0.00000       0.00000       0.00000       0.00000       0.00000       0.00000       0.00000       0.00000       0.00000       0.00000       0.00000       0.00000       0.00000       17.2534       17.1230       18.6357       11.9094       7.21355       4.66934       1.73397      0.360630       0.00000       0.00000       0.00000       0.00000       0.00000       0.00000       0.00000       0.00000       0.00000       0.00000       0.00000       0.00000       0.00000       0.00000       0.00000       0.00000       0.00000       0.00000       0.00000       0.00000       0.00000       0.00000       0.00000       0.00000       0.00000       0.00000       0.00000       0.00000
   4  18 2864.3433    2.9859  0.9835 12.0002  0.0037  0.0521   0.1344   0.1471    0.4816   0.0000   453.6904       41.6178      -2.99436       10.5459       5.44816       5.77972       1.52156     -0.179942       0.00000       0.00000       0.00000       0.00000       0.00000       0.00000       0.00000       0.00000       0.00000       0.00000       0.00000       0.00000       0.00000       0.00000       0.00000       0.00000       0.00000       0.00000       0.00000       0.00000       0.00000       0.00000       0.00000       0.00000       0.00000       0.00000       0.00000       0.00000       21.7768       23.2570       17.9719       12.5260       7.55542       3.34916       1.30176      0.342291       0.00000       0.00000       0.00000       0.00000       0.00000       0.00000       0.00000       0.00000       0.00000       0.00000       0.00000       0.00000       0.00000       0.00000       0.00000       0.00000       0.00000       0.00000       0.00000       0.00000       0.00000       0.00000       0.00000       0.00000       0.00000       0.00000       0.00000       0.00000
   4  19 3000.1822    3.9833  0.9848 11.5675  0.0034  0.0538   0.1982   0.1109    1.2851   0.0000   430.9012       18.8339       24.1829       8.12041       6.57721      -2.66974      0.206559     -0.104065       0.00000       0.00000       0.00000       0.00000       0.00000       0.00000       0.00000       0.00000       0.00000       0.00000       0.00000       0.00000       0.00000       0.00000       0.00000       0.00000       0.00000       0.00000       0.00000       0.00000       0.00000       0.00000       0.00000       0.00000       0.00000       0.00000       0.00000       0.00000       25.0030       25.5428       20.3831       13.0003       6.79202       3.53950       1.21091      0.292293       0.00000       0.00000       0.00000       0.00000       0.00000       0.00000       0.00000       0.00000       0.00000       0.00000       0.00000       0.00000       0.00000       0.00000       0.00000       0.00000       0.00000       0.00000       0.00000       0.00000       0.00000       0.00000       0.00000       0.00000       0.00000       0.00000       0.00000       0.00000
   4  21 3271.9093    3.5390  1.2948 12.8839 -0.0003  0.0711   0.1739   0.1753    0.4132   0.0000   433.8410      -23.2455      -14.4234       25.2213       5.72391      0.774907     -0.784946      -1.04915       0.00000       0.00000       0.00000       0.00000       0.00000       0.00000       0.00000       0.00000       0.00000       0.00000       0.00000       0.00000       0.00000       0.00000       0.00000       0.00000       0.00000       0.00000       0.00000       0.00000       0.00000       0.00000       0.00000       0.00000       0.00000       0.00000       0.00000       0.00000       26.1602       29.3482       24.6633       17.0514       8.18623       5.77630       1.88294      0.534451       0.00000       0.00000       0.00000       0.00000       0.00000       0.00000       0.00000       0.00000       0.00000       0.00000       0.00000       0.00000       0.00000       0.00000       0.00000       0.00000       0.00000       0.00000       0.00000       0.00000       0.00000       0.00000       0.00000       0.00000       0.00000       0.00000       0.00000       0.00000
   4  22 3408.2311    3.3431  2.0613 11.5486  0.0187  0.0817   0.1250   0.2211    0.5150   0.0000   444.4506       21.2985      -17.2170       24.9796       10.3888      -2.55620      -1.80568     -0.815080       0.00000       0.00000       0.00000       0.00000       0.00000       0.00000       0.00000       0.00000       0.00000       0.00000       0.00000       0.00000       0.00000       0.00000       0.00000       0.00000       0.00000       0.00000       0.00000       0.00000       0.00000       0.00000       0.00000       0.00000       0.00000       0.00000       0.00000       0.00000       28.5016       32.0200       26.3515       19.0995       11.8012       5.75017       2.34126      0.622040       0.00000       0.00000       0.00000       0.00000       0.00000       0.00000       0.00000       0.00000       0.00000       0.00000       0.00000       0.00000       0.00000       0.00000       0.00000       0.00000       0.00000       0.00000       0.00000       0.00000       0.00000       0.00000       0.00000       0.00000       0.00000       0.00000       0.00000       0.00000
   4  24 3681.6619    2.1086  4.2522 11.3811  0.0005  0.1381   0.0575   0.3596    0.1741   0.0000   378.3882       20.2785      -8.05474      0.840914       16.6792      -3.69142      -1.09065      -1.54070       0.00000       0.00000       0.00000       0.00000       0.00000       0.00000       0.00000       0.00000       0.00000       0.00000       0.00000       0.00000       0.00000       0.00000       0.00000       0.00000       0.00000       0.00000       0.00000       0.00000       0.00000       0.00000       0.00000       0.00000       0.00000       0.00000       0.00000       0.00000       53.7219       59.8200       49.6425       31.3943       19.7418       9.26177       4.06830      0.953320       0.00000       0.00000       0.00000       0.00000       0.00000       0.00000       0.00000       0.00000       0.00000       0.00000       0.00000       0.00000       0.00000       0.00000       0.00000       0.00000       0.00000       0.00000       0.00000       0.00000       0.00000       0.00000       0.00000       0.00000       0.00000       0.00000       0.00000       0.00000
   4  26 3956.4219    1.5568  6.4789 10.8208  0.0006  0.1685   0.0375   0.5229    0.1412   0.0000   447.1281      0.400743      -103.494       35.4582      -6.94389       9.56571      -2.79524     0.0624115       0.00000       0.00000       0.00000       0.00000       0.00000       0.00000       0.00000       0.00000       0.00000       0.00000       0.00000       0.00000       0.00000       0.00000       0.00000       0.00000       0.00000       0.00000       0.00000       0.00000       0.00000       0.00000       0.00000       0.00000       0.00000       0.00000       0.00000       0.00000       59.3054       65.2626       56.4003       40.7032       24.8973       12.7544       4.89399       1.25652       0.00000       0.00000       0.00000       0.00000       0.00000       0.00000       0.00000       0.00000       0.00000       0.00000       0.00000       0.00000       0.00000       0.00000       0.00000       0.00000       0.00000       0.00000       0.00000       0.00000       0.00000       0.00000       0.00000       0.00000       0.00000       0.00000       0.00000       0.00000
   4  27 4094.1899    1.1437  7.1137 10.7858 -0.0018  0.2184   0.0329   0.5988    0.1234   0.0000   498.6470       191.685       35.8393       44.8010       11.3852       2.83238      0.216654      0.833350       0.00000       0.00000       0.00000       0.00000       0.00000       0.00000       0.00000       0.00000       0.00000       0.00000       0.00000       0.00000       0.00000       0.00000       0.00000       0.00000       0.00000       0.00000       0.00000       0.00000       0.00000       0.00000       0.00000       0.00000       0.00000       0.00000       0.00000       0.00000       78.2532       86.5807       77.1234       52.3497       35.1568       16.2398       7.05760       1.63233       0.00000       0.00000       0.00000       0.00000       0.00000       0.00000       0.00000       0.00000       0.00000       0.00000       0.00000       0.00000       0.00000       0.00000       0.00000       0.00000       0.00000       0.00000       0.00000       0.00000       0.00000       0.00000       0.00000       0.00000       0.00000       0.00000       0.00000       0.00000
   5  10 1823.3597    0.3682  0.2534  9.9332  0.0050  0.0347   0.0318   0.0699    0.0740   0.0000   412.8791      -2.45795       19.1736      0.592514      0.614904     -0.121467      0.439696      0.950488      0.438836     0.0740699       0.00000       0.00000       0.00000       0.00000       0.00000       0.00000       0.00000       0.00000       0.00000       0.00000       0.00000       0.00000       0.00000       0.00000       0.00000       0.00000       0.00000       0.00000       0.00000       0.00000       0.00000       0.00000       0.00000       0.00000       0.00000       0.00000       11.6152       10.8717       11.5312       7.47920       5.00422       3.05003       1.63702      0.827525      0.275573     0.0447320       0.00000       0.00000       0.00000       0.00000       0.00000       0.00000       0.00000       0.00000       0.00000       0.00000       0.00000       0.00000       0.00000       0.00000       0.00000       0.00000       0.00000       0.00000       0.00000       0.00000       0.00000       0.00000       0.00000       0.00000       0.00000       0.00000
   5  11 1960.4862    0.5279  0.3858 10.0805 -0.0046  0.0496   0.0384   0.0860    0.0877   0.0000   442.9675       13.7116      -3.62908      -11.7255      -2.60260      0.651814    -0.0924059     -0.935937     -0.314096      0.138691       0.00000       0.00000       0.00000       0.00000       0.00000       0.00000       0.00000       0.00000       0.00000       0.00000       0.00000       0.00000       0.00000       0.00000       0.00000       0.00000       0.00000       0.00000       0.00000       0.00000       0.00000       0.00000       0.00000       0.00000       0.00000       0.00000       8.75558       18.2226       9.21559       12.8690       4.81953       5.18482       1.56661       1.25206      0.231406      0.130055       0.00000       0.00000       0.00000       0.00000       0.00000       0.00000       0.00000       0.00000       0.00000       0.00000       0.00000       0.00000       0.00000       0.00000       0.00000       0.00000       0.00000       0.00000       0.00000       0.00000       0.00000       0.00000       0.00000       0.00000       0.00000       0.00000
   5  12 2098.4766    0.7706  0.4484 10.4044  0.0129  0.0594   0.0494   0.0941    0.1147   0.0000   437.4227      -5.32084       9.74291     -0.673917       2.25424       4.11374     -0.592197      0.840382      0.208775     0.0435839       0.00000       0.00000       0.00000       0.00000       0.00000       0.00000       0.00000       0.00000       0.00000       0.00000       0.00000       0.00000       0.00000       0.00000       0.00000       0.00000       0.00000       0.00000       0.00000       0.00000       0.00000       0.00000       0.00000       0.00000       0.00000       0.00000       13.2746       18.0399       15.0585       11.2470       11.3353       7.32631       1.94015       1.28614      0.463635      0.106847       0.00000       0.00000       0.00000       0.00000       0.00000       0.00000       0.00000       0.00000       0.00000       0.00000       0.00000       0.00000       0.00000       0.00000       0.00000       0.00000       0.00000       0.00000       0.00000       0.00000       0.00000       0.00000       0.00000       0.00000       0.00000       0.00000
   5  14 2371.1210    1.3188  0.7518 11.1674 -0.0071  0.0634   0.0651   0.1050    0.1661   0.0000   436.3508      -27.0889      -32.6919      -6.25749      -4.97340      -1.10230      -3.06292     -0.418236      0.405077     0.0269563       0.00000       0.00000       0.00000       0.00000       0.00000       0.00000       0.00000       0.00000       0.00000       0.00000       0.00000       0.00000       0.00000       0.00000       0.00000       0.00000       0.00000       0.00000       0.00000       0.00000       0.00000       0.00000       0.00000       0.00000       0.00000       0.00000       12.8295       22.2322       13.6298       15.5541       7.80684       6.75424       2.20910       1.59050      0.382040      0.150827       0.00000       0.00000       0.00000       0.00000       0.00000       0.00000       0.00000       0.00000       0.00000       0.00000       0.00000       0.00000       0.00000       0.00000       0.00000       0.00000       0.00000       0.00000       0.00000       0.00000       0.00000       0.00000       0.00000       0.00000       0.00000       0.00000
   5  16 2641.2566    2.1765  0.6964 11.9546 -0.0213  0.0479   0.1291   0.0938    0.2731   0.0000   440.1683      0.244992      -5.98160       11.1439      -1.39953      -1.94022      -5.91744       1.69308     -0.295358     -0.302085       0.00000       0.00000       0.00000       0.00000       0.00000       0.00000       0.00000       0.00000       0.00000       0.00000       0.00000       0.00000       0.00000       0.00000       0.00000       0.00000       0.00000       0.00000       0.00000       0.00000       0.00000       0.00000       0.00000       0.00000       0.00000       0.00000       16.2226       15.2639       12.9237       12.2700       8.81399       5.24806       2.64993      0.960665      0.282946     0.0727520       0.00000       0.00000       0.00000       0.00000       0.00000       0.00000       0.00000       0.00000       0.00000       0.00000       0.00000       0.00000       0.00000       0.00000       0.00000       0.00000       0.00000       0.00000       0.00000       0.00000       0.00000       0.00000       0.00000       0.00000       0.00000       0.00000
   5  19 3050.0516    3.9213  0.8131 12.9225 -0.0015  0.0493   0.1840   0.1193    0.5624   0.0000   444.7271       40.1600      -23.9760       22.2700      0.191582      -7.74005      -7.74130     -0.875612     -0.497927    -0.0705917       0.00000       0.00000       0.00000       0.00000       0.00000       0.00000       0.00000       0.00000       0.00000       0.00000       0.00000       0.00000       0.00000       0.00000       0.00000       0.00000       0.00000       0.00000       0.00000       0.00000       0.00000       0.00000       0.00000       0.00000       0.00000       0.00000       15.2090       16.1723       15.3238       12.0310       8.41265       5.10058       2.80423       1.11631      0.363934     0.0765152       0.00000       0.00000       0.00000       0.00000       0.00000       0.00000       0.00000       0.00000       0.00000       0.00000       0.00000       0.00000       0.00000       0.00000       0.00000       0.00000       0.00000       0.00000       0.00000       0.00000       0.00000       0.00000       0.00000       0.00000       0.00000       0.00000
   5  21 3322.7173    3.6751  1.5880 11.1839 -0.0043  0.0696   0.1212   0.1778    1.7984   0.0000   429.2259       25.5616       31.2938       5.34663       11.8062      -15.3885      -4.05465       1.57699     0.0434489    -0.0883544       0.00000       0.00000       0.00000       0.00000       0.00000       0.00000       0.00000       0.00000       0.00000       0.00000       0.00000       0.00000       0.00000       0.00000       0.00000       0.00000       0.00000       0.00000       0.00000       0.00000       0.00000       0.00000       0.00000       0.00000       0.00000       0.00000       19.7991       24.0098       21.8180       16.5957       12.1103       7.38513       3.51548       1.69834      0.585959      0.128075       0.00000       0.00000       0.00000       0.00000       0.00000       0.00000       0.00000       0.00000       0.00000       0.00000       0.00000       0.00000       0.00000       0.00000       0.00000       0.00000       0.00000       0.00000       0.00000       0.00000       0.00000       0.00000       0.00000       0.00000       0.00000       0.00000
   5  23 3596.7903    2.4828  3.2582 10.8932 -0.0108  0.1069   0.0689   0.2887    0.6460   0.0000   453.4655       45.4657       7.60792      -33.5652       10.9545      -4.34228      -2.28795      -4.62775      0.297578     -0.143687       0.00000       0.00000       0.00000       0.00000       0.00000       0.00000       0.00000       0.00000       0.00000       0.00000       0.00000       0.00000       0.00000       0.00000       0.00000       0.00000       0.00000       0.00000       0.00000       0.00000       0.00000       0.00000       0.00000       0.00000       0.00000       0.00000       28.7135       36.4779       30.6948       26.1340       17.3846       10.9045       5.81610       2.52056      0.825403      0.208013       0.00000       0.00000       0.00000       0.00000       0.00000       0.00000       0.00000       0.00000       0.00000       0.00000       0.00000       0.00000       0.00000       0.00000       0.00000       0.00000       0.00000       0.00000       0.00000       0.00000       0.00000       0.00000       0.00000       0.00000       0.00000       0.00000
   5  24 3734.0066    2.0532  4.9571 11.0182  0.0005  0.1378   0.0452   0.3689    0.1944   0.0000   397.8291       7.11738       33.3803       33.8901      -30.2646       4.18740       4.16504      -5.10603      -1.15747     0.0494397       0.00000       0.00000       0.00000       0.00000       0.00000       0.00000       0.00000       0.00000       0.00000       0.00000       0.00000       0.00000       0.00000       0.00000       0.00000       0.00000       0.00000       0.00000       0.00000       0.00000       0.00000       0.00000       0.00000       0.00000       0.00000       0.00000       38.4066       44.9381       43.1867       33.9010       25.0593       15.4042       8.31058       3.60399       1.22643      0.250818       0.00000       0.00000       0.00000       0.00000       0.00000       0.00000       0.00000       0.00000       0.00000       0.00000       0.00000       0.00000       0.00000       0.00000       0.00000       0.00000       0.00000       0.00000       0.00000       0.00000       0.00000       0.00000       0.00000       0.00000       0.00000       0.00000
   6  11 2004.1055    0.5901  0.3111 10.2122 -0.0032  0.0319   0.0388   0.0549    0.0860   0.0000   438.1292      -9.90117       11.5229      -3.41069       5.02547      -5.24891       3.12526      -1.76347      0.204830     0.0258862     0.0311142    0.00917674       0.00000       0.00000       0.00000       0.00000       0.00000       0.00000       0.00000       0.00000       0.00000       0.00000       0.00000       0.00000       0.00000       0.00000       0.00000       0.00000       0.00000       0.00000       0.00000       0.00000       0.00000       0.00000       0.00000       0.00000       8.47486       10.9721       9.10173       7.74090       4.88785       3.43751       1.77870       1.02163      0.389401      0.182223     0.0474361     0.0138123       0.00000       0.00000       0.00000       0.00000       0.00000       0.00000       0.00000       0.00000       0.00000       0.00000       0.00000       0.00000       0.00000       0.00000       0.00000       0.00000       0.00000       0.00000       0.00000       0.00000       0.00000       0.00000       0.00000       0.00000
   6  12 2142.5351    0.8595  0.4750 10.1988 -0.0023  0.0464   0.0454   0.0736    0.1196   0.0000   428.4408      -6.57675       9.91441       4.67243      -2.76513      0.547053     -0.191999     -0.254650     -0.774477     -0.377000   -0.00495847    0.00231819       0.00000       0.00000       0.00000       0.00000       0.00000       0.00000       0.00000       0.00000       0.00000       0.00000       0.00000       0.00000       0.00000       0.00000       0.00000       0.00000       0.00000       0.00000       0.00000       0.00000       0.00000       0.00000       0.00000       0.00000       17.3843       20.2401       17.7141       13.2679       7.80335       4.05257       2.37750       1.23192      0.511695      0.170115     0.0503757     0.0113829       0.00000       0.00000       0.00000       0.00000       0.00000       0.00000       0.00000       0.00000       0.00000       0.00000       0.00000       0.00000       0.00000       0.00000       0.00000       0.00000       0.00000       0.00000       0.00000       0.00000       0.00000       0.00000       0.00000       0.00000
   6  13 2279.9199    1.0712  0.6856 10.6235 -0.0128  0.0426   0.0482   0.0823    0.1332   0.0000   451.5659       9.48969       27.7190      -1.19455      -3.77495       4.02998      -1.17990      0.575768     -0.651852     -0.253897     -0.102917    -0.0247260       0.00000       0.00000       0.00000       0.00000       0.00000       0.00000       0.00000       0.00000       0.00000       0.00000       0.00000       0.00000       0.00000       0.00000       0.00000       0.00000       0.00000       0.00000       0.00000       0.00000       0.00000       0.00000       0.00000       0.00000       9.65904       12.2177       11.2794       9.54492       6.72049       5.24596       2.58344       1.71232      0.639028      0.323313     0.0814342     0.0192816       0.00000       0.00000       0.00000       0.00000       0.00000       0.00000       0.00000       0.00000       0.00000       0.00000       0.00000       0.00000       0.00000       0.00000       0.00000       0.00000       0.00000       0.00000       0.00000       0.00000       0.00000       0.00000       0.00000       0.00000
   6  14 2415.5406    1.4329  0.8469 11.4173 -0.0062  0.0574   0.0656   0.1056    0.1397   0.0000   457.5954      -22.0737       7.48404       2.27544       7.04771      -12.2481      -3.68653       3.59467     -0.352275     0.0452004      0.132409    -0.0125851       0.00000       0.00000       0.00000       0.00000       0.00000       0.00000       0.00000       0.00000       0.00000       0.00000       0.00000       0.00000       0.00000       0.00000       0.00000       0.00000       0.00000       0.00000       0.00000       0.00000       0.00000       0.00000       0.00000       0.00000       11.7585       14.9132       14.6628       9.31963       10.4066       6.26895       3.56770       2.50361      0.674404      0.399918      0.137443     0.0220011       0.00000       0.00000       0.00000       0.00000       0.00000       0.00000       0.00000       0.00000       0.00000       0.00000       0.00000       0.00000       0.00000       0.00000       0.00000       0.00000       0.00000       0.00000       0.00000       0.00000       0.00000       0.00000       0.00000       0.00000
   6  15 2551.0337    1.8273  0.8121 11.9670 -0.0100  0.0424   0.0812   0.1085    0.1408   0.0000   432.7079       28.9120       16.5749       16.4967       1.33749       2.52625      0.598497      -1.50530       1.03315     -0.294964      0.123981    -0.0109237       0.00000       0.00000       0.00000       0.00000       0.00000       0.00000       0.00000       0.00000       0.00000       0.00000       0.00000       0.00000       0.00000       0.00000       0.00000       0.00000       0.00000       0.00000       0.00000       0.00000       0.00000       0.00000       0.00000       0.00000       9.93747       12.1759       11.3472       9.15674       7.05386       4.87186       2.73471       1.49705      0.678958      0.277248     0.0873812     0.0183133       0.00000       0.00000       0.00000       0.00000       0.00000       0.00000       0.00000       0.00000       0.00000       0.00000       0.00000       0.00000       0.00000       0.00000       0.00000       0.00000       0.00000       0.00000       0.00000       0.00000       0.00000       0.00000       0.00000       0.00000
   6  16 2687.1281    2.3069  0.7969 12.1170  0.0019  0.0453   0.0987   0.0958    0.1511   0.0000   431.3465       30.4050      -11.9875       10.5396       8.26892      -1.35110      -3.05614     -0.687195       1.25750      0.225454     -0.112275    -0.0394267       0.00000       0.00000       0.00000       0.00000       0.00000       0.00000       0.00000       0.00000       0.00000       0.00000       0.00000       0.00000       0.00000       0.00000       0.00000       0.00000       0.00000       0.00000       0.00000       0.00000       0.00000       0.00000       0.00000       0.00000       10.9216       13.2730       12.1802       9.85227       7.77750       5.26572       2.99705       1.66975      0.697348      0.298922     0.0927740     0.0202341       0.00000       0.00000       0.00000       0.00000       0.00000       0.00000       0.00000       0.00000       0.00000       0.00000       0.00000       0.00000       0.00000       0.00000       0.00000       0.00000       0.00000       0.00000       0.00000       0.00000       0.00000       0.00000       0.00000       0.00000
   6  17 2823.8829    2.9759  0.8732 12.5064 -0.0160  0.0407   0.1281   0.1027    0.1911   0.0000   436.5024       34.0587      0.745347       11.8938      -5.33187      -3.32248      -3.69260      -1.19776    -0.0556283     -0.233443      0.132145   -0.00870933       0.00000       0.00000       0.00000       0.00000       0.00000       0.00000       0.00000       0.00000       0.00000       0.00000       0.00000       0.00000       0.00000       0.00000       0.00000       0.00000       0.00000       0.00000       0.00000       0.00000       0.00000       0.00000       0.00000       0.00000       10.6887       12.2918       10.9391       9.26591       6.81947       4.59668       2.68454       1.37502      0.614827      0.233313     0.0725903     0.0158105       0.00000       0.00000       0.00000       0.00000       0.00000       0.00000       0.00000       0.00000       0.00000       0.00000       0.00000       0.00000       0.00000       0.00000       0.00000       0.00000       0.00000       0.00000       0.00000       0.00000       0.00000       0.00000       0.00000       0.00000
   6  18 2960.7517    3.2862  0.8005 12.8110 -0.0173  0.0451   0.1467   0.0926    0.2022   0.0000   438.8320       7.37366       2.30436      -5.33286       2.81428       9.91440      -8.01408       1.34898     -0.613234     -0.421914      0.125262     0.0127800       0.00000       0.00000       0.00000       0.00000       0.00000       0.00000       0.00000       0.00000       0.00000       0.00000       0.00000       0.00000       0.00000       0.00000       0.00000       0.00000       0.00000       0.00000       0.00000       0.00000       0.00000       0.00000       0.00000       0.00000       10.0762       13.5562       11.4025       9.41451       7.15562       4.38586       3.08245       1.23157      0.730549      0.234674     0.0890167     0.0205442       0.00000       0.00000       0.00000       0.00000       0.00000       0.00000       0.00000       0.00000       0.00000       0.00000       0.00000       0.00000       0.00000       0.00000       0.00000       0.00000       0.00000       0.00000       0.00000       0.00000       0.00000       0.00000       0.00000       0.00000
   6  20 3233.9993    3.6497  1.4212 11.6873 -0.0028  0.0614   0.1208   0.1402    0.6437   0.0000   456.0335       21.6929       25.6401       14.3253      -5.26994      -5.58941      -3.06258      -4.97724       1.30269     0.0347574    -0.0484230    -0.0209808       0.00000       0.00000       0.00000       0.00000       0.00000       0.00000       0.00000       0.00000       0.00000       0.00000       0.00000       0.00000       0.00000       0.00000       0.00000       0.00000       0.00000       0.00000       0.00000       0.00000       0.00000       0.00000       0.00000       0.00000       15.1865       16.4541       15.9882       15.1777       9.60002       6.19134       4.29874       2.37610       1.12842      0.382442      0.103712     0.0244602       0.00000       0.00000       0.00000       0.00000       0.00000       0.00000       0.00000       0.00000       0.00000       0.00000       0.00000       0.00000       0.00000       0.00000       0.00000       0.00000       0.00000       0.00000       0.00000       0.00000       0.00000       0.00000       0.00000       0.00000
   6  21 3371.1113    3.1720  1.7862 12.6528  0.0042  0.0798   0.1096   0.1909    0.2849   0.0000   456.2970       46.9966       46.5937       17.4084      -9.60597      -1.68357      -1.15740     0.0829425     -0.805810      0.215517     0.0695367    -0.0376631       0.00000       0.00000       0.00000       0.00000       0.00000       0.00000       0.00000       0.00000       0.00000       0.00000       0.00000       0.00000       0.00000       0.00000       0.00000       0.00000       0.00000       0.00000       0.00000       0.00000       0.00000       0.00000       0.00000       0.00000       17.8042       23.4724       20.3551       17.7760       13.4957       8.64417       6.19059       2.47891       1.55261      0.470234      0.169746     0.0374086       0.00000       0.00000       0.00000       0.00000       0.00000       0.00000       0.00000       0.00000       0.00000       0.00000       0.00000       0.00000       0.00000       0.00000       0.00000       0.00000       0.00000       0.00000       0.00000       0.00000       0.00000       0.00000       0.00000       0.00000
   6  23 3646.3056    2.3123  3.5499 11.6664 -0.0035  0.1051   0.0592   0.3014    0.1913   0.0000   466.1827       28.6416      -22.7830       8.83465       18.2878       3.28473      -6.62194       2.05984      -1.66379     -0.863163      0.130477    -0.0812125       0.00000       0.00000       0.00000       0.00000       0.00000       0.00000       0.00000       0.00000       0.00000       0.00000       0.00000       0.00000       0.00000       0.00000       0.00000       0.00000       0.00000       0.00000       0.00000       0.00000       0.00000       0.00000       0.00000       0.00000       26.6458       31.1863       29.6728       25.3456       19.2153       13.4435       8.11759       4.38036       2.02001      0.777620      0.223528     0.0441401       0.00000       0.00000       0.00000       0.00000       0.00000       0.00000       0.00000       0.00000       0.00000       0.00000       0.00000       0.00000       0.00000       0.00000       0.00000       0.00000       0.00000       0.00000       0.00000       0.00000       0.00000       0.00000       0.00000       0.00000
   7  11 2045.8801    0.6007  0.4822 10.3483 -0.0007  0.0464   0.0325   0.0830    0.0859   0.0000   436.6482      -17.5112       8.32078       4.48360       8.08359       4.25073      -1.59568      -1.07697      0.187407      0.304318     -0.368596    -0.0595154    0.00342015   -0.00389375       0.00000       0.00000       0.00000       0.00000       0.00000       0.00000       0.00000       0.00000       0.00000       0.00000       0.00000       0.00000       0.00000       0.00000       0.00000       0.00000       0.00000       0.00000       0.00000       0.00000       0.00000       0.00000       11.0192       8.05764       10.4870       10.9678       7.49688       4.66058       3.12646       2.40973       1.53703      0.598659      0.265512     0.0796852     0.0179516    0.00302772       0.00000       0.00000       0.00000       0.00000       0.00000       0.00000       0.00000       0.00000       0.00000       0.00000       0.00000       0.00000       0.00000       0.00000       0.00000       0.00000       0.00000       0.00000       0.00000       0.00000       0.00000       0.00000
   7  12 2184.5651    0.8432  0.6747 10.3426 -0.0111  0.0480   0.0395   0.0819    0.1251   0.0000   443.6378     -0.598921       3.40116       2.29343      -5.30019      -2.22772       2.91747      -4.53317     -0.492170     -0.291868     0.0129610    -0.0365622    -0.0117027   -0.00278855       0.00000       0.00000       0.00000       0.00000       0.00000       0.00000       0.00000       0.00000       0.00000       0.00000       0.00000       0.00000       0.00000       0.00000       0.00000       0.00000       0.00000       0.00000       0.00000       0.00000       0.00000       0.00000       8.46734       13.5335       10.3807       12.1028       6.96098       7.00685       2.65358       2.88117       1.19221      0.636600      0.202496      0.114983     0.0200568    0.00647504       0.00000       0.00000       0.00000       0.00000       0.00000       0.00000       0.00000       0.00000       0.00000       0.00000       0.00000       0.00000       0.00000       0.00000       0.00000       0.00000       0.00000       0.00000       0.00000       0.00000       0.00000       0.00000
   7  14 2458.2536    1.5372  0.8398 11.2649 -0.0206  0.0414   0.0615   0.0994    0.1507   0.0000   430.0786      0.613360       4.33448       14.1179      -8.60078     -0.345454      -8.89336       2.71956       1.16169      0.313874     -0.142758    -0.0750439    -0.0147411   -0.00720775       0.00000       0.00000       0.00000       0.00000       0.00000       0.00000       0.00000       0.00000       0.00000       0.00000       0.00000       0.00000       0.00000       0.00000       0.00000       0.00000       0.00000       0.00000       0.00000       0.00000       0.00000       0.00000       9.88621       10.8172       11.2866       9.44631       7.41530       4.61224       3.15857       2.07484       1.09358      0.519655      0.193523     0.0712429     0.0202419    0.00328576       0.00000       0.00000       0.00000       0.00000       0.00000       0.00000       0.00000       0.00000       0.00000       0.00000       0.00000       0.00000       0.00000       0.00000       0.00000       0.00000       0.00000       0.00000       0.00000       0.00000       0.00000       0.00000
   7  15 2594.3163    1.9332  0.9144 11.6924  0.0131  0.0499   0.0713   0.0977    0.1525   0.0000   434.0161       16.7460       5.54830      -3.99632       1.56504       5.65741     -0.109924      -4.51978      -1.92324       1.40554     -0.147881    -0.0973485    0.00735459    0.00804854       0.00000       0.00000       0.00000       0.00000       0.00000       0.00000       0.00000       0.00000       0.00000       0.00000       0.00000       0.00000       0.00000       0.00000       0.00000       0.00000       0.00000       0.00000       0.00000       0.00000       0.00000       0.00000       10.1112       13.6377       12.2966       10.3914       8.20605       5.71022       3.65117       2.33037      0.969893      0.651084      0.199002     0.0893368     0.0252298    0.00528138       0.00000       0.00000       0.00000       0.00000       0.00000       0.00000       0.00000       0.00000       0.00000       0.00000       0.00000       0.00000       0.00000       0.00000       0.00000       0.00000       0.00000       0.00000       0.00000       0.00000       0.00000       0.00000
   7  16 2731.1973    2.2559  0.8038 12.7376  0.0018  0.0500   0.0901   0.1032    0.1160   0.0000   429.8431       1.15416       3.81966       1.39165       1.50513       5.91148     -0.101095      -1.60756      0.305719     -0.145349     -0.210749     -0.107291     0.0104313    0.00512238       0.00000       0.00000       0.00000       0.00000       0.00000       0.00000       0.00000       0.00000       0.00000       0.00000       0.00000       0.00000       0.00000       0.00000       0.00000       0.00000       0.00000       0.00000       0.00000       0.00000       0.00000       0.00000       10.6082       13.0932       12.7196       11.9065       8.51964       5.83733       4.70515       2.28171       1.20411      0.723191      0.282319     0.0874161     0.0261893    0.00509852       0.00000       0.00000       0.00000       0.00000       0.00000       0.00000       0.00000       0.00000       0.00000       0.00000       0.00000       0.00000       0.00000       0.00000       0.00000       0.00000       0.00000       0.00000       0.00000       0.00000       0.00000       0.00000
   7  17 2868.3939    3.1351  0.7269 12.9858 -0.0098  0.0366   0.1330   0.0892    0.1255   0.0000   433.6628       26.3573      -2.17789      -4.08352     -0.534074      -2.86142      -4.40234     -0.857221      -1.24916    -0.0331582    -0.0278673    -0.0583990    0.00964545   -0.00550796       0.00000       0.00000       0.00000       0.00000       0.00000       0.00000       0.00000       0.00000       0.00000       0.00000       0.00000       0.00000       0.00000       0.00000       0.00000       0.00000       0.00000       0.00000       0.00000       0.00000       0.00000       0.00000       7.48839       9.39410       8.24832       7.87244       6.22266       4.23394       2.83866       1.92006      0.889494      0.510724      0.160243     0.0671828     0.0180747    0.00394000       0.00000       0.00000       0.00000       0.00000       0.00000       0.00000       0.00000       0.00000       0.00000       0.00000       0.00000       0.00000       0.00000       0.00000       0.00000       0.00000       0.00000       0.00000       0.00000       0.00000       0.00000       0.00000
   7  18 3005.7225    3.4013  0.8670 13.4075  0.0038  0.0415   0.1415   0.1120    0.1241   0.0000   446.5545      0.622247       13.4563       13.0018      -3.51311      0.510776       7.96846      -2.63586     -0.297093     -0.355943    0.00513189     0.0314791     0.0101932    0.00241301       0.00000       0.00000       0.00000       0.00000       0.00000       0.00000       0.00000       0.00000       0.00000       0.00000       0.00000       0.00000       0.00000       0.00000       0.00000       0.00000       0.00000       0.00000       0.00000       0.00000       0.00000       0.00000       8.49277       10.8946       9.78789       8.86343       6.69373       4.71846       3.21246       1.77571       1.08587      0.420717      0.203903     0.0649770     0.0203182    0.00443413       0.00000       0.00000       0.00000       0.00000       0.00000       0.00000       0.00000       0.00000       0.00000       0.00000       0.00000       0.00000       0.00000       0.00000       0.00000       0.00000       0.00000       0.00000       0.00000       0.00000       0.00000       0.00000
   7  19 3142.9117    3.6987  1.0720 12.8401  0.0069  0.0427   0.1313   0.1146    0.1939   0.0000   436.0268       31.8602      -9.97144       18.3272       7.62339     -0.353935       2.83728      0.463121       1.11552     -0.629811     -0.105869     0.0755439     0.0336179   -0.00178750       0.00000       0.00000       0.00000       0.00000       0.00000       0.00000       0.00000       0.00000       0.00000       0.00000       0.00000       0.00000       0.00000       0.00000       0.00000       0.00000       0.00000       0.00000       0.00000       0.00000       0.00000       0.00000       9.12867       10.9247       10.0194       9.04486       6.96497       5.67735       3.53266       2.07033       1.04870      0.505559      0.216704     0.0802718     0.0209895    0.00443916       0.00000       0.00000       0.00000       0.00000       0.00000       0.00000       0.00000       0.00000       0.00000       0.00000       0.00000       0.00000       0.00000       0.00000       0.00000       0.00000       0.00000       0.00000       0.00000       0.00000       0.00000       0.00000
   7  20 3280.0461    3.7313  1.2013 12.9021 -0.0027  0.0560   0.1307   0.1165    0.2082   0.0000   427.9378       23.0907       28.3476       6.94160      -14.7959      -8.73751      -4.68418      -2.95621       1.29100      0.343627    -0.0404548      0.119633     0.0133628   -0.00644440       0.00000       0.00000       0.00000       0.00000       0.00000       0.00000       0.00000       0.00000       0.00000       0.00000       0.00000       0.00000       0.00000       0.00000       0.00000       0.00000       0.00000       0.00000       0.00000       0.00000       0.00000       0.00000       12.3873       11.4756       14.7571       13.0488       7.91507       7.08704       5.12724       2.32739       1.33604      0.788560      0.354549      0.109141     0.0253891    0.00430952       0.00000       0.00000       0.00000       0.00000       0.00000       0.00000       0.00000       0.00000       0.00000       0.00000       0.00000       0.00000       0.00000       0.00000       0.00000       0.00000       0.00000       0.00000       0.00000       0.00000       0.00000       0.00000
   7  22 3555.4210    2.5959  2.7608 11.8647 -0.0047  0.0847   0.0638   0.2122    0.1782   0.0000   444.3797       30.3780      -18.0724       2.70571       25.0010       5.27743       10.2924      -1.54472    -0.0988365      -1.45551     -0.342689     0.0514881     -0.145888   -0.00302511       0.00000       0.00000       0.00000       0.00000       0.00000       0.00000       0.00000       0.00000       0.00000       0.00000       0.00000       0.00000       0.00000       0.00000       0.00000       0.00000       0.00000       0.00000       0.00000       0.00000       0.00000       0.00000       16.2897       21.9635       19.7779       17.5042       14.8172       9.57720       7.26150       3.84013       2.37809       1.00454      0.479685      0.143706     0.0504298    0.00929311       0.00000       0.00000       0.00000       0.00000       0.00000       0.00000       0.00000       0.00000       0.00000       0.00000       0.00000       0.00000       0.00000       0.00000       0.00000       0.00000       0.00000       0.00000       0.00000       0.00000       0.00000       0.00000
   7  23 3693.7653    2.1776  3.8874 11.3727 -0.0042  0.1002   0.0451   0.2706    0.1473   0.0000   436.5601       9.95881       32.2905      -10.1109      -7.78490       16.2337      -5.32784      -6.04991    -0.0672264      0.442817     -0.586044     -0.357737     -0.109290   -0.00855017       0.00000       0.00000       0.00000       0.00000       0.00000       0.00000       0.00000       0.00000       0.00000       0.00000       0.00000       0.00000       0.00000       0.00000       0.00000       0.00000       0.00000       0.00000       0.00000       0.00000       0.00000       0.00000       21.4298       26.7985       25.8675       22.7282       17.2580       12.8992       8.39758       5.08947       2.69185       1.35148      0.566849      0.202236     0.0543071     0.0105123       0.00000       0.00000       0.00000       0.00000       0.00000       0.00000       0.00000       0.00000       0.00000       0.00000       0.00000       0.00000       0.00000       0.00000       0.00000       0.00000       0.00000       0.00000       0.00000       0.00000       0.00000       0.00000
   7  24 3832.1554    1.8254  5.0350 11.1584 -0.0029  0.1276   0.0366   0.3341    0.1195   0.0000   459.0899       75.9006       32.2626      -30.5313       6.49883       28.7530       15.2617       3.94418    -0.0677116       2.92879      0.522246     -0.285345    -0.0297792     0.0145145       0.00000       0.00000       0.00000       0.00000       0.00000       0.00000       0.00000       0.00000       0.00000       0.00000       0.00000       0.00000       0.00000       0.00000       0.00000       0.00000       0.00000       0.00000       0.00000       0.00000       0.00000       0.00000       25.5130       31.9613       32.4360       27.5800       22.1812       16.9442       11.1273       6.85947       3.69030       1.83548      0.788611      0.285462     0.0746958     0.0134290       0.00000       0.00000       0.00000       0.00000       0.00000       0.00000       0.00000       0.00000       0.00000       0.00000       0.00000       0.00000       0.00000       0.00000       0.00000       0.00000       0.00000       0.00000       0.00000       0.00000       0.00000       0.00000
   7  26 4109.7581    1.2521  8.9560 10.6050 -0.0020  0.2075   0.0221   0.5463    0.0746   0.0000   432.6087       33.0842      -24.7976      -22.1159      -19.1318       13.0960       5.03167      0.306668     0.0627252      -3.71854      -1.09030    -0.0576283     -0.206611   -0.00570010       0.00000       0.00000       0.00000       0.00000       0.00000       0.00000       0.00000       0.00000       0.00000       0.00000       0.00000       0.00000       0.00000       0.00000       0.00000       0.00000       0.00000       0.00000       0.00000       0.00000       0.00000       0.00000       39.2334       52.9421       50.7140       44.3552       37.1934       27.2270       18.4336       11.0435       6.37857       2.84483       1.30905      0.452487      0.128037     0.0234866       0.00000       0.00000       0.00000       0.00000       0.00000       0.00000       0.00000       0.00000       0.00000       0.00000       0.00000       0.00000       0.00000       0.00000       0.00000       0.00000       0.00000       0.00000       0.00000       0.00000       0.00000       0.00000
   8  12 2225.1590    0.9045  0.6464 10.5976  0.0065  0.0367   0.0398   0.0794    0.0989   0.0000   438.0460     -0.733716       7.57733       5.76654       7.30967       4.88978      -5.65955     -0.624497     -0.949228     -0.282280     -0.394891    -0.0146571     0.0267792    -0.0265688    0.00590378  -0.000193663       0.00000       0.00000       0.00000       0.00000       0.00000       0.00000       0.00000       0.00000       0.00000       0.00000       0.00000       0.00000       0.00000       0.00000       0.00000       0.00000       0.00000       0.00000       0.00000       0.00000       7.61581       7.55376       7.04293       7.95463       6.63900       4.48740       2.94322       2.20719       1.50864      0.822042      0.364562      0.150536     0.0543195     0.0170386    0.00417236   0.000830041       0.00000       0.00000       0.00000       0.00000       0.00000       0.00000       0.00000       0.00000       0.00000       0.00000       0.00000       0.00000       0.00000       0.00000       0.00000       0.00000       0.00000       0.00000       0.00000       0.00000
   8  13 2362.9282    1.2134  0.8466 10.8808 -0.0025  0.0447   0.0455   0.0901    0.1381   0.0000   439.3439       8.69130       14.2178       11.4976      -3.40207      -8.95241       1.19687       1.71304     -0.381476      -1.42216     -0.165624      0.259391    0.00264570    -0.0320439   0.000565457  -0.000600312       0.00000       0.00000       0.00000       0.00000       0.00000       0.00000       0.00000       0.00000       0.00000       0.00000       0.00000       0.00000       0.00000       0.00000       0.00000       0.00000       0.00000       0.00000       0.00000       0.00000       8.33039       11.3818       10.3001       10.5985       6.64586       6.44607       3.67318       2.88614       1.32850      0.945543      0.379701      0.218128     0.0647497     0.0279817    0.00485190    0.00130290       0.00000       0.00000       0.00000       0.00000       0.00000       0.00000       0.00000       0.00000       0.00000       0.00000       0.00000       0.00000       0.00000       0.00000       0.00000       0.00000       0.00000       0.00000       0.00000       0.00000
   8  14 2499.5114    1.6376  0.9428 11.4123 -0.0061  0.0423   0.0621   0.1003    0.1442   0.0000   440.1818       16.8891       10.6320      -5.61366       4.79548       1.84297      -4.30777      0.648262       2.42634     -0.416076   -0.00148130     0.0146886     -0.184289    -0.0378079    0.00932765  -0.000931122       0.00000       0.00000       0.00000       0.00000       0.00000       0.00000       0.00000       0.00000       0.00000       0.00000       0.00000       0.00000       0.00000       0.00000       0.00000       0.00000       0.00000       0.00000       0.00000       0.00000       7.87979       10.7158       8.89931       8.77058       6.62502       5.84011       3.69035       2.56411       1.32302      0.789536      0.342241      0.171412     0.0617837     0.0223027    0.00485816    0.00118578       0.00000       0.00000       0.00000       0.00000       0.00000       0.00000       0.00000       0.00000       0.00000       0.00000       0.00000       0.00000       0.00000       0.00000       0.00000       0.00000       0.00000       0.00000       0.00000       0.00000
   8  15 2636.1796    2.1191  0.8164 11.9562 -0.0030  0.0376   0.0799   0.0868    0.1420   0.0000   439.1841      -4.21253       9.71032     -0.286276     -0.728365      0.987179      -3.09008      -5.12176     -0.178296     -0.100330     -0.537541     -0.122251     0.0387510    0.00763896    0.00389903   0.000853158       0.00000       0.00000       0.00000       0.00000       0.00000       0.00000       0.00000       0.00000       0.00000       0.00000       0.00000       0.00000       0.00000       0.00000       0.00000       0.00000       0.00000       0.00000       0.00000       0.00000       7.65284       10.0183       9.36134       8.66280       6.34897       4.77535       3.06651       2.03638       1.27754      0.666463      0.334028      0.137857     0.0577040     0.0177859    0.00450638   0.000951264       0.00000       0.00000       0.00000       0.00000       0.00000       0.00000       0.00000       0.00000       0.00000       0.00000       0.00000       0.00000       0.00000       0.00000       0.00000       0.00000       0.00000       0.00000       0.00000       0.00000
   8  16 2773.8513    2.7623  0.7299 12.3753 -0.0043  0.0352   0.0991   0.0712    0.1362   0.0000   428.3662       6.40998       9.02572       6.28044      -6.78509       1.52026      -1.86071      0.835903      0.690158     -0.436785     0.0181441     0.0175902     0.0504062    -0.0282875    0.00160521    0.00145598       0.00000       0.00000       0.00000       0.00000       0.00000       0.00000       0.00000       0.00000       0.00000       0.00000       0.00000       0.00000       0.00000       0.00000       0.00000       0.00000       0.00000       0.00000       0.00000       0.00000       6.46057       8.09376       7.41777       7.15064       5.94619       3.95837       3.12032       1.88702       1.25966      0.625399      0.357546      0.131252     0.0544766     0.0147618    0.00471694   0.000877756       0.00000       0.00000       0.00000       0.00000       0.00000       0.00000       0.00000       0.00000       0.00000       0.00000       0.00000       0.00000       0.00000       0.00000       0.00000       0.00000       0.00000       0.00000       0.00000       0.00000
   8  17 2911.5493    3.2282  0.8855 12.8978 -0.0061  0.0384   0.1177   0.0992    0.1483   0.0000   440.0404       19.0146       13.1896      -1.67891      -3.33384      -2.16573      -1.80052       1.14415     -0.374344      -2.35876      0.255787    -0.0685211     0.0248253    -0.0682860    0.00288244   0.000848568       0.00000       0.00000       0.00000       0.00000       0.00000       0.00000       0.00000       0.00000       0.00000       0.00000       0.00000       0.00000       0.00000       0.00000       0.00000       0.00000       0.00000       0.00000       0.00000       0.00000       7.79410       9.01908       8.95064       8.48938       6.15671       4.63576       3.54028       2.14065       1.17101      0.686781      0.364313      0.156409     0.0562676     0.0171956    0.00436003   0.000854096       0.00000       0.00000       0.00000       0.00000       0.00000       0.00000       0.00000       0.00000       0.00000       0.00000       0.00000       0.00000       0.00000       0.00000       0.00000       0.00000       0.00000       0.00000       0.00000       0.00000
   8  18 3049.2764    3.5717  1.1946 13.2288  0.0039  0.0501   0.1185   0.1324    0.1570   0.0000   429.3754       17.1723       3.59251       16.8083       3.83530       4.58340      -1.00539       2.67905      0.450876      0.452529      0.166568      0.180500    0.00228016   -0.00510009   -0.00808857  -0.000736502       0.00000       0.00000       0.00000       0.00000       0.00000       0.00000       0.00000       0.00000       0.00000       0.00000       0.00000       0.00000       0.00000       0.00000       0.00000       0.00000       0.00000       0.00000       0.00000       0.00000       10.0140       10.7941       11.4087       9.68874       8.29043       7.12843       4.65597       2.91413       1.85523       1.00972      0.386437      0.209011     0.0812357     0.0257839    0.00598440   0.000997439       0.00000       0.00000       0.00000       0.00000       0.00000       0.00000       0.00000       0.00000       0.00000       0.00000       0.00000       0.00000       0.00000       0.00000       0.00000       0.00000       0.00000       0.00000       0.00000       0.00000
   8  19 3186.8526    3.7660  0.9714 13.5215 -0.0085  0.0462   0.1314   0.1086    0.1371   0.0000   429.5279       2.04665       25.4508      -3.51235       1.61527       8.34797       3.32147       5.22508       2.98692      -1.12953     -0.422683     -0.182620    -0.0438077     0.0253614   -0.00614515   0.000888569       0.00000       0.00000       0.00000       0.00000       0.00000       0.00000       0.00000       0.00000       0.00000       0.00000       0.00000       0.00000       0.00000       0.00000       0.00000       0.00000       0.00000       0.00000       0.00000       0.00000       9.86414       10.6204       8.80349       9.07367       7.90361       6.40822       4.39363       2.85805       1.71773      0.856589      0.386384      0.156354     0.0595958     0.0184033    0.00465991    0.00101019       0.00000       0.00000       0.00000       0.00000       0.00000       0.00000       0.00000       0.00000       0.00000       0.00000       0.00000       0.00000       0.00000       0.00000       0.00000       0.00000       0.00000       0.00000       0.00000       0.00000
   8  20 3324.4871    3.3447  1.4025 13.0564 -0.0083  0.0514   0.1043   0.1303    0.1315   0.0000   441.2303       42.2407       3.45747      -15.6996      -7.93078      -5.93535       4.48976      -4.24373      -6.78543      -1.47447      0.328853    -0.0102026    -0.0992608    -0.0295215     0.0253052    0.00241783       0.00000       0.00000       0.00000       0.00000       0.00000       0.00000       0.00000       0.00000       0.00000       0.00000       0.00000       0.00000       0.00000       0.00000       0.00000       0.00000       0.00000       0.00000       0.00000       0.00000       9.89405       11.9862       11.5496       11.0290       8.47451       6.44867       4.81438       2.99573       1.86127      0.924159      0.528489      0.205042     0.0850643     0.0243880    0.00681875    0.00125794       0.00000       0.00000       0.00000       0.00000       0.00000       0.00000       0.00000       0.00000       0.00000       0.00000       0.00000       0.00000       0.00000       0.00000       0.00000       0.00000       0.00000       0.00000       0.00000       0.00000
   8  21 3462.6585    2.8785  1.9213 12.5578  0.0104  0.0675   0.0798   0.1586    0.1162   0.0000   430.6535       27.1396       4.54899      -6.46550       11.0435       6.98983      -9.42371      -1.57282       2.45453      -1.64281      -1.17863     -0.307001      0.101664    -0.0285367    -0.0142896   -0.00225501       0.00000       0.00000       0.00000       0.00000       0.00000       0.00000       0.00000       0.00000       0.00000       0.00000       0.00000       0.00000       0.00000       0.00000       0.00000       0.00000       0.00000       0.00000       0.00000       0.00000       12.2684       15.6277       14.3240       14.0148       11.1521       8.25162       5.88917       3.80238       2.28444       1.27633      0.624889      0.267292      0.100980     0.0320226    0.00874845    0.00173807       0.00000       0.00000       0.00000       0.00000       0.00000       0.00000       0.00000       0.00000       0.00000       0.00000       0.00000       0.00000       0.00000       0.00000       0.00000       0.00000       0.00000       0.00000       0.00000       0.00000
   8  22 3601.0009    2.4515  2.9045 11.8079 -0.0005  0.0775   0.0535   0.1896    0.1248   0.0000   430.7691       40.1636      -12.4728      -11.6587       24.0390      0.287843      -2.55134      -1.31802       1.82662      0.405267      0.547086     -0.364716    -0.0588643    0.00114870    -0.0107852    0.00279124       0.00000       0.00000       0.00000       0.00000       0.00000       0.00000       0.00000       0.00000       0.00000       0.00000       0.00000       0.00000       0.00000       0.00000       0.00000       0.00000       0.00000       0.00000       0.00000       0.00000       14.0703       17.7537       16.7749       15.8983       12.9876       10.0458       6.92243       4.71502       2.72536       1.53558      0.753935      0.332602      0.123052     0.0422205     0.0106909    0.00200681       0.00000       0.00000       0.00000       0.00000       0.00000       0.00000       0.00000       0.00000       0.00000       0.00000       0.00000       0.00000       0.00000       0.00000       0.00000       0.00000       0.00000       0.00000       0.00000       0.00000
   8  23 3739.7378    2.0564  4.2398 11.2772 -0.0029  0.0965   0.0376   0.2588    0.1115   0.0000   425.8107       56.5133       17.6839      -3.80992       13.6158      -3.32712      -9.00512     -0.344066       4.32133     -0.188747      0.358394     -0.401426      0.195923    0.00400028     0.0272207   -0.00531874       0.00000       0.00000       0.00000       0.00000       0.00000       0.00000       0.00000       0.00000       0.00000       0.00000       0.00000       0.00000       0.00000       0.00000       0.00000       0.00000       0.00000       0.00000       0.00000       0.00000       18.3092       23.3689       22.4898       20.2464       16.4651       12.9473       8.79513       5.87561       3.47721       1.82171      0.977012      0.391999      0.161684     0.0532843     0.0135323    0.00245560       0.00000       0.00000       0.00000       0.00000       0.00000       0.00000       0.00000       0.00000       0.00000       0.00000       0.00000       0.00000       0.00000       0.00000       0.00000       0.00000       0.00000       0.00000       0.00000       0.00000
   8  24 3878.6628    1.7593  5.4944 11.0007  0.0097  0.1206   0.0309   0.3353    0.0995   0.0000   400.3667       46.1826       78.4793       38.8324      0.123050       23.4768       7.15395       4.37605      -2.83639      -3.22027      0.559650      0.505550     -0.342757     0.0534010   -0.00259646   -0.00156526       0.00000       0.00000       0.00000       0.00000       0.00000       0.00000       0.00000       0.00000       0.00000       0.00000       0.00000       0.00000       0.00000       0.00000       0.00000       0.00000       0.00000       0.00000       0.00000       0.00000       21.8707       27.5092       26.8665       24.9900       20.4219       15.2241       11.1468       7.12123       4.48284       2.50271       1.20089      0.547866      0.206908     0.0640977     0.0171564    0.00305400       0.00000       0.00000       0.00000       0.00000       0.00000       0.00000       0.00000       0.00000       0.00000       0.00000       0.00000       0.00000       0.00000       0.00000       0.00000       0.00000       0.00000       0.00000       0.00000       0.00000
   9  11 2125.0472    0.6885  0.7052 10.1058 -0.0196  0.0379   0.0284   0.0817    0.1368   0.0000   439.6623      0.993483       20.6598       3.56829      -17.2522      -4.34456       4.00729      -2.72782      -2.17047       2.49140      0.627536     -0.379631      0.162404   -0.00515849    -0.0274493    -0.0105265   0.000582847   0.000579814       0.00000       0.00000       0.00000       0.00000       0.00000       0.00000       0.00000       0.00000       0.00000       0.00000       0.00000       0.00000       0.00000       0.00000       0.00000       0.00000       0.00000       0.00000       6.80727       8.71646       8.83522       7.54732       6.27238       4.82086       3.48667       2.38227       1.33713      0.994304      0.461487      0.207447      0.119352     0.0470337     0.0148205    0.00538755    0.00117150   0.000199691       0.00000       0.00000       0.00000       0.00000       0.00000       0.00000       0.00000       0.00000       0.00000       0.00000       0.00000       0.00000       0.00000       0.00000       0.00000       0.00000       0.00000       0.00000
   9  12 2264.4785    1.0199  0.7126 10.7243 -0.0132  0.0336   0.0413   0.0906    0.1113   0.0000   438.7150       13.0170       8.59586       4.17397      -1.58396       4.12089       2.04139      -3.03146     -0.327172      0.892805     -0.277531      0.131756    -0.0898631    0.00261061     0.0340280    0.00555799   -0.00204988  -0.000371428       0.00000       0.00000       0.00000       0.00000       0.00000       0.00000       0.00000       0.00000       0.00000       0.00000       0.00000       0.00000       0.00000       0.00000       0.00000       0.00000       0.00000       0.00000       5.41530       6.84958       6.33858       6.62270       5.01971       4.20705       3.08592       2.00766       1.36094      0.823361      0.442072      0.209202      0.104352     0.0418845     0.0153014    0.00417167    0.00100833   0.000212160       0.00000       0.00000       0.00000       0.00000       0.00000       0.00000       0.00000       0.00000       0.00000       0.00000       0.00000       0.00000       0.00000       0.00000       0.00000       0.00000       0.00000       0.00000
   9  13 2402.3481    1.4335  0.6905 11.4002 -0.0047  0.0321   0.0578   0.0787    0.1056   0.0000   439.0021       3.91480       1.50310       9.75250      -5.52948      -1.44299      0.937703     -0.700192       3.65526     -0.497366      0.552743     -0.609465     -0.104022     0.0332070   -0.00359221   -0.00272003  -0.000379832  -9.67754e-05       0.00000       0.00000       0.00000       0.00000       0.00000       0.00000       0.00000       0.00000       0.00000       0.00000       0.00000       0.00000       0.00000       0.00000       0.00000       0.00000       0.00000       0.00000       5.49028       6.64335       6.13585       6.35014       5.29843       4.01706       2.96137       1.98317       1.39069      0.827567      0.427169      0.230818     0.0896814     0.0403231     0.0127573    0.00388355    0.00102109   0.000190375       0.00000       0.00000       0.00000       0.00000       0.00000       0.00000       0.00000       0.00000       0.00000       0.00000       0.00000       0.00000       0.00000       0.00000       0.00000       0.00000       0.00000       0.00000
   9  14 2539.6242    1.7614  0.9032 11.6182  0.0012  0.0399   0.0596   0.0856    0.1267   0.0000   433.9298       9.84328       5.71215      -1.62533      -3.15527      -7.21976      -2.84688       2.13530       2.23259      -1.61658     0.0845636      0.351256     0.0690161   -0.00799504    0.00565123    0.00153249   0.000304083   2.50334e-05       0.00000       0.00000       0.00000       0.00000       0.00000       0.00000       0.00000       0.00000       0.00000       0.00000       0.00000       0.00000       0.00000       0.00000       0.00000       0.00000       0.00000       0.00000       7.09338       8.95836       9.01229       8.35497       6.71016       4.91284       3.64660       2.63165       1.46924      0.978450      0.484051      0.302691      0.112865     0.0548509     0.0153720    0.00555270    0.00128647   0.000222244       0.00000       0.00000       0.00000       0.00000       0.00000       0.00000       0.00000       0.00000       0.00000       0.00000       0.00000       0.00000       0.00000       0.00000       0.00000       0.00000       0.00000       0.00000
   9  15 2677.0362    2.1907  0.9919 12.2007 -0.0024  0.0411   0.0745   0.0964    0.1320   0.0000   438.0802       4.24167      -6.31092       9.00585      -3.09822       6.06285       3.30183       2.08499      -1.08856       1.12282     -0.475123     0.0333178     0.0768010     -0.110728     0.0363495   -0.00229170    0.00122735  -0.000287571       0.00000       0.00000       0.00000       0.00000       0.00000       0.00000       0.00000       0.00000       0.00000       0.00000       0.00000       0.00000       0.00000       0.00000       0.00000       0.00000       0.00000       0.00000       7.19823       9.14171       8.11997       7.39363       6.60414       5.72925       4.28097       2.89374       1.78339       1.00792      0.516424      0.251325      0.112773     0.0486247     0.0177872    0.00553848    0.00135956   0.000247268       0.00000       0.00000       0.00000       0.00000       0.00000       0.00000       0.00000       0.00000       0.00000       0.00000       0.00000       0.00000       0.00000       0.00000       0.00000       0.00000       0.00000       0.00000
   9  16 2815.2466    2.9966  0.7950 12.4613  0.0031  0.0335   0.1058   0.0794    0.1304   0.0000   433.1302       12.6965       21.6437      -3.38745      0.744835      -5.35946       4.18493     -0.924013      -2.30493      0.130988      0.601566     -0.117128     0.0270403     0.0799156     0.0127512   -0.00836574   0.000210804  -4.41943e-05       0.00000       0.00000       0.00000       0.00000       0.00000       0.00000       0.00000       0.00000       0.00000       0.00000       0.00000       0.00000       0.00000       0.00000       0.00000       0.00000       0.00000       0.00000       5.22262       6.99191       6.95065       6.19570       5.51489       3.92040       3.07250       2.02051       1.34735      0.794105      0.422279      0.237142     0.0927768     0.0441410     0.0144789    0.00476244    0.00123427   0.000199744       0.00000       0.00000       0.00000       0.00000       0.00000       0.00000       0.00000       0.00000       0.00000       0.00000       0.00000       0.00000       0.00000       0.00000       0.00000       0.00000       0.00000       0.00000
   9  17 2953.5964    3.7668  0.7867 12.6379  0.0017  0.0327   0.1304   0.0726    0.1538   0.0000   444.0847       18.0208       25.4733       12.0241       7.26764      -2.48424    -0.0235016     -0.869276       1.27667     -0.526452     -0.239744     -0.435562    -0.0747635   0.000396831     0.0140899    0.00158026   -0.00218848   6.63354e-06       0.00000       0.00000       0.00000       0.00000       0.00000       0.00000       0.00000       0.00000       0.00000       0.00000       0.00000       0.00000       0.00000       0.00000       0.00000       0.00000       0.00000       0.00000       5.94421       7.65083       7.27963       7.07716       5.59803       4.18401       3.13523       2.10791       1.32365      0.818358      0.414643      0.252402     0.0912620     0.0447852     0.0134034    0.00417473    0.00105527   0.000201400       0.00000       0.00000       0.00000       0.00000       0.00000       0.00000       0.00000       0.00000       0.00000       0.00000       0.00000       0.00000       0.00000       0.00000       0.00000       0.00000       0.00000       0.00000
   9  18 3091.5447    3.8285  0.9445 12.9537 -0.0006  0.0360   0.1244   0.0889    0.1511   0.0000   439.8748       37.1956       14.1422       26.1307       10.2379       1.73277      -5.71264       1.87966      -1.11434      -1.12746     -0.144237      0.172281      0.206298     0.0105449   -0.00884567  -0.000432622   -0.00175596  -0.000408904       0.00000       0.00000       0.00000       0.00000       0.00000       0.00000       0.00000       0.00000       0.00000       0.00000       0.00000       0.00000       0.00000       0.00000       0.00000       0.00000       0.00000       0.00000       5.93941       7.84045       7.96741       6.61695       6.25809       4.38098       3.45967       2.29158       1.41552      0.904417      0.475354      0.231693      0.115409     0.0454225     0.0156362    0.00524832    0.00140208   0.000203860       0.00000       0.00000       0.00000       0.00000       0.00000       0.00000       0.00000       0.00000       0.00000       0.00000       0.00000       0.00000       0.00000       0.00000       0.00000       0.00000       0.00000       0.00000
   9  19 3229.6377    3.4759  1.1979 13.5034 -0.0096  0.0442   0.1157   0.1216    0.1179   0.0000   428.1504       27.7460       9.72991       4.52345       1.32240      -4.87399      0.227229       5.36775      -3.56988      0.318978      0.355781     0.0391432     -0.174727   -0.00701207    -0.0217625   -0.00814840   -0.00214243  -0.000289273       0.00000       0.00000       0.00000       0.00000       0.00000       0.00000       0.00000       0.00000       0.00000       0.00000       0.00000       0.00000       0.00000       0.00000       0.00000       0.00000       0.00000       0.00000       7.79151       9.62632       9.60912       9.12382       7.45107       5.74210       4.18041       2.88931       1.89546       1.07875      0.598593      0.299189      0.137978     0.0552881     0.0201394    0.00603872    0.00147000   0.000257588       0.00000       0.00000       0.00000       0.00000       0.00000       0.00000       0.00000       0.00000       0.00000       0.00000       0.00000       0.00000       0.00000       0.00000       0.00000       0.00000       0.00000       0.00000
   9  20 3367.8349    3.0888  1.6232 13.1208  0.0006  0.0614   0.0856   0.1365    0.1015   0.0000   439.0280       23.8108       4.37103       14.3925       7.49159      -17.6233      -2.38197      0.978747      -1.68226      -1.09853      0.324474      0.190408     -0.188715     -0.114322   0.000890220  -0.000529707   -0.00251708   0.000116022       0.00000       0.00000       0.00000       0.00000       0.00000       0.00000       0.00000       0.00000       0.00000       0.00000       0.00000       0.00000       0.00000       0.00000       0.00000       0.00000       0.00000       0.00000       10.0203       13.4086       11.2649       11.2015       9.54900       8.20453       6.23946       4.23010       2.58245       1.49726      0.771502      0.407262      0.172318     0.0744662     0.0254036    0.00785685    0.00202534   0.000402804       0.00000       0.00000       0.00000       0.00000       0.00000       0.00000       0.00000       0.00000       0.00000       0.00000       0.00000       0.00000       0.00000       0.00000       0.00000       0.00000       0.00000       0.00000
   9  21 3506.4261    2.7402  2.3318 12.4064 -0.0071  0.0677   0.0622   0.1635    0.0867   0.0000   416.7116       17.6287       12.6909       23.3676       2.20887      -18.9702      -6.00132      -5.44883     -0.227240      -2.04937      0.196891     -0.589987      0.167356    -0.0222000    -0.0926924   8.43852e-05    0.00282427  -0.000446044       0.00000       0.00000       0.00000       0.00000       0.00000       0.00000       0.00000       0.00000       0.00000       0.00000       0.00000       0.00000       0.00000       0.00000       0.00000       0.00000       0.00000       0.00000       10.5281       14.8752       13.4110       13.2388       10.7472       8.83225       6.51810       4.45053       2.83878       1.64150      0.919785      0.447459      0.216112     0.0852603     0.0328238    0.00973198    0.00249169   0.000464760       0.00000       0.00000       0.00000       0.00000       0.00000       0.00000       0.00000       0.00000       0.00000       0.00000       0.00000       0.00000       0.00000       0.00000       0.00000       0.00000       0.00000       0.00000
   9  22 3645.4033    2.1789  3.5255 11.9515 -0.0019  0.0843   0.0452   0.2190    0.0763   0.0000   421.7736       20.2537       8.59309       27.6376      -1.69151       10.8047       5.78965      -13.8340       4.64575     -0.221247      -1.13902     -0.509022     0.0783053      0.164828    -0.0216304    -0.0148399    0.00362684  -0.000156797       0.00000       0.00000       0.00000       0.00000       0.00000       0.00000       0.00000       0.00000       0.00000       0.00000       0.00000       0.00000       0.00000       0.00000       0.00000       0.00000       0.00000       0.00000       14.5778       17.3730       17.8448       16.3051       14.2160       11.5789       8.07991       5.91899       3.84500       2.36539       1.33864      0.637997      0.305869      0.119168     0.0442072     0.0133389    0.00290114   0.000467239       0.00000       0.00000       0.00000       0.00000       0.00000       0.00000       0.00000       0.00000       0.00000       0.00000       0.00000       0.00000       0.00000       0.00000       0.00000       0.00000       0.00000       0.00000
   9  23 3784.0466    1.9028  4.3902 11.5555 -0.0157  0.1009   0.0351   0.2580    0.0794   0.0000   403.5094       73.8674       5.02476      -5.89319       17.5156       16.4601      -18.0818      -4.50571       9.39811      -3.58040       1.08520      0.321832      0.922696     -0.359679    -0.0812834     0.0425688    0.00808634  -0.000277163       0.00000       0.00000       0.00000       0.00000       0.00000       0.00000       0.00000       0.00000       0.00000       0.00000       0.00000       0.00000       0.00000       0.00000       0.00000       0.00000       0.00000       0.00000       16.2174       20.4080       21.0594       18.6919       17.0126       12.9416       10.2444       6.76789       4.56761       2.72904       1.48491      0.786030      0.339442      0.151217     0.0524138     0.0157847    0.00397110   0.000583566       0.00000       0.00000       0.00000       0.00000       0.00000       0.00000       0.00000       0.00000       0.00000       0.00000       0.00000       0.00000       0.00000       0.00000       0.00000       0.00000       0.00000       0.00000
   9  24 3923.5109    1.5233  5.8752 11.2080 -0.0075  0.1281   0.0265   0.3429    0.0683   0.0000   402.0557       62.8065       9.91704       20.7316       28.8645      -29.8638     -0.741181       4.41161       10.2201      -7.95420       1.14350       1.31575     -0.780974     -0.438976     0.0691597     0.0555657   -0.00637181   -0.00165294       0.00000       0.00000       0.00000       0.00000       0.00000       0.00000       0.00000       0.00000       0.00000       0.00000       0.00000       0.00000       0.00000       0.00000       0.00000       0.00000       0.00000       0.00000       20.9520       25.2743       26.6516       24.7304       20.7574       17.4360       12.6255       8.83560       6.09111       3.47716       1.97591       1.04869      0.442704      0.192172     0.0709654     0.0201513    0.00466134   0.000748345       0.00000       0.00000       0.00000       0.00000       0.00000       0.00000       0.00000       0.00000       0.00000       0.00000       0.00000       0.00000       0.00000       0.00000       0.00000       0.00000       0.00000       0.00000
   9  26 4203.2513    1.0505  9.8690 10.6102 -0.0020  0.1930   0.0178   0.5588    0.0544   0.0000   414.0154       36.0802       4.34222       17.3356      -22.1510      -2.92815      -15.8595      -17.2674       9.44998   -0.00997489       3.81276       1.40743    -0.0747317     -0.230337    -0.0144267   -0.00280210   -0.00431201  -0.000741987       0.00000       0.00000       0.00000       0.00000       0.00000       0.00000       0.00000       0.00000       0.00000       0.00000       0.00000       0.00000       0.00000       0.00000       0.00000       0.00000       0.00000       0.00000       30.9611       38.8985       40.4834       36.9259       32.2210       26.4514       19.7197       13.8900       9.41568       5.50481       3.28956       1.54820      0.778771      0.296077      0.113044     0.0318485    0.00741067    0.00116286       0.00000       0.00000       0.00000       0.00000       0.00000       0.00000       0.00000       0.00000       0.00000       0.00000       0.00000       0.00000       0.00000       0.00000       0.00000       0.00000       0.00000       0.00000
  10  12 2302.7802    1.1905  0.7498 10.5861 -0.0088  0.0348   0.0426   0.0707    0.1926   0.0000   432.0652       4.59841       17.5031       6.09957      -5.40840      -1.07738       4.74544      -2.92934      -2.63363     -0.977330       1.61574      0.473581     -0.557755    -0.0966815    -0.0262288   -0.00689048    0.00374002   0.000700947  -0.000796354  -7.83558e-05       0.00000       0.00000       0.00000       0.00000       0.00000       0.00000       0.00000       0.00000       0.00000       0.00000       0.00000       0.00000       0.00000       0.00000       0.00000       0.00000       6.06045       7.52601       7.21471       7.07800       6.10214       4.76447       3.41398       2.30982       1.62694       1.12167      0.670996      0.362971      0.173816     0.0805063     0.0321708     0.0127511    0.00388957    0.00113857   0.000266782   4.51080e-05       0.00000       0.00000       0.00000       0.00000       0.00000       0.00000       0.00000       0.00000       0.00000       0.00000       0.00000       0.00000       0.00000       0.00000       0.00000       0.00000
  10  13 2440.8125    1.5031  0.8224 11.3352 -0.0096  0.0384   0.0549   0.0813    0.1354   0.0000   446.3235       2.70778       14.3569       4.66191      -5.42264      -2.76031      0.500480       1.20573      -1.66167    -0.0549152      0.213034      0.553424    -0.0783088    -0.0262660    -0.0156594    -0.0132450    0.00204197    0.00162004  -0.000255124  -5.15372e-05       0.00000       0.00000       0.00000       0.00000       0.00000       0.00000       0.00000       0.00000       0.00000       0.00000       0.00000       0.00000       0.00000       0.00000       0.00000       0.00000       5.17126       7.38311       6.57530       6.49477       6.01334       4.24495       4.00113       2.55643       1.89889       1.11254      0.619150      0.415495      0.162047      0.105325     0.0310721     0.0160373    0.00450608    0.00131345   0.000405788   6.19121e-05       0.00000       0.00000       0.00000       0.00000       0.00000       0.00000       0.00000       0.00000       0.00000       0.00000       0.00000       0.00000       0.00000       0.00000       0.00000       0.00000
  10  14 2578.6578    1.8507  0.7212 12.0153 -0.0007  0.0337   0.0676   0.0770    0.0980   0.0000   447.8749       18.6463       11.8410       8.61991      -11.0444       8.43036       1.87319     -0.580864      -1.68870     -0.726896      0.781173     -0.117704     -0.197371     0.0858421     0.0130987    0.00559188   -0.00465504   -0.00125989   0.000163988   4.10826e-05       0.00000       0.00000       0.00000       0.00000       0.00000       0.00000       0.00000       0.00000       0.00000       0.00000       0.00000       0.00000       0.00000       0.00000       0.00000       0.00000       4.92633       6.15426       6.21869       5.81311       5.24574       4.09799       3.13162       2.15146       1.59929      0.925514      0.622044      0.330032      0.152580     0.0855078     0.0298832     0.0124321    0.00444712    0.00114156   0.000290179   4.48487e-05       0.00000       0.00000       0.00000       0.00000       0.00000       0.00000       0.00000       0.00000       0.00000       0.00000       0.00000       0.00000       0.00000       0.00000       0.00000       0.00000
  10  15 2717.0366    2.4650  0.8032 12.2448 -0.0031  0.0335   0.0833   0.0742    0.1206   0.0000   429.8091       12.1029       14.4191       6.68834      -4.89486       2.57283      -3.06409     -0.414970       1.14603     -0.415572      0.396014     -0.648252    0.00311204   -0.00556040    -0.0253352     0.0110757    0.00134433   -0.00178588  -0.000361568   4.20669e-06       0.00000       0.00000       0.00000       0.00000       0.00000       0.00000       0.00000       0.00000       0.00000       0.00000       0.00000       0.00000       0.00000       0.00000       0.00000       0.00000       6.07698       7.90142       8.23633       7.35767       6.02699       4.66918       3.21983       2.25932       1.47972      0.932277      0.543348      0.296820      0.151303     0.0657074     0.0295972     0.0109406    0.00395604    0.00114571   0.000251407   4.23718e-05       0.00000       0.00000       0.00000       0.00000       0.00000       0.00000       0.00000       0.00000       0.00000       0.00000       0.00000       0.00000       0.00000       0.00000       0.00000       0.00000
  10  16 2855.7910    2.9644  0.9023 12.4563 -0.0049  0.0347   0.0923   0.0772    0.1451   0.0000   436.0777       2.43496       13.0962      -2.54668       4.47630       17.0909      -4.58570       1.06455       1.21728     -0.632554      0.320987     -0.328707      0.161462    -0.0789360   -0.00263759   -0.00965854   0.000124271   -0.00121511  -8.32358e-05  -1.20815e-05       0.00000       0.00000       0.00000       0.00000       0.00000       0.00000       0.00000       0.00000       0.00000       0.00000       0.00000       0.00000       0.00000       0.00000       0.00000       0.00000       5.37963       6.98311       7.16407       6.17703       5.85833       4.35905       3.44746       2.35167       1.57803       1.01186      0.588901      0.328865      0.157330     0.0799987     0.0314293     0.0128654    0.00424075    0.00129921   0.000321160   4.60821e-05       0.00000       0.00000       0.00000       0.00000       0.00000       0.00000       0.00000       0.00000       0.00000       0.00000       0.00000       0.00000       0.00000       0.00000       0.00000       0.00000
  10  17 2994.5726    3.6912  0.8377 12.8846 -0.0091  0.0381   0.1222   0.0788    0.1348   0.0000   435.9543       16.1796       6.39240       9.78293       1.08617      -2.17587      -4.13302    -0.0227345      0.765151     -0.227175     -0.116205     -0.648963    -0.0891210     0.0172865    -0.0388033   -0.00102746    0.00332130   -0.00123305   0.000178826  -5.39249e-05       0.00000       0.00000       0.00000       0.00000       0.00000       0.00000       0.00000       0.00000       0.00000       0.00000       0.00000       0.00000       0.00000       0.00000       0.00000       0.00000       7.46649       9.85768       9.66838       8.60764       7.26405       5.50523       4.11030       2.63884       1.77873       1.00256      0.576647      0.314547      0.136188     0.0749841     0.0259174     0.0117356    0.00388443    0.00109329   0.000305166   4.77715e-05       0.00000       0.00000       0.00000       0.00000       0.00000       0.00000       0.00000       0.00000       0.00000       0.00000       0.00000       0.00000       0.00000       0.00000       0.00000       0.00000
  10  18 3133.0342    3.6979  1.0251 12.8422  0.0030  0.0397   0.1115   0.0865    0.1512   0.0000   437.8164       11.9069       8.01594       17.9212     0.0486727      -4.58708      -3.35412      0.760291      0.665942     -0.101702      0.199569     -0.710666      0.144895     0.0520280    -0.0305571    -0.0170635    0.00656733  -0.000170164   0.000129661  -5.08795e-05       0.00000       0.00000       0.00000       0.00000       0.00000       0.00000       0.00000       0.00000       0.00000       0.00000       0.00000       0.00000       0.00000       0.00000       0.00000       0.00000       5.72133       7.29768       7.71107       7.09004       6.25412       4.76118       3.66112       2.75768       1.90465       1.02180      0.697889      0.377333      0.202665     0.0967846     0.0389113     0.0145606    0.00554790    0.00149337   0.000361838   5.58322e-05       0.00000       0.00000       0.00000       0.00000       0.00000       0.00000       0.00000       0.00000       0.00000       0.00000       0.00000       0.00000       0.00000       0.00000       0.00000       0.00000
  10  19 3271.4528    3.4353  1.0190 13.3012 -0.0021  0.0439   0.1090   0.0953    0.1248   0.0000   424.4263       29.4824       9.16260       6.64525      -18.7078       5.37148       1.74243      -3.75164      -2.25830     -0.320406     -0.215863     0.0269786      0.211031    -0.0219975     0.0113317    -0.0204513    0.00503355   0.000200704  -0.000430953  -4.88572e-05       0.00000       0.00000       0.00000       0.00000       0.00000       0.00000       0.00000       0.00000       0.00000       0.00000       0.00000       0.00000       0.00000       0.00000       0.00000       0.00000       6.95978       9.28219       8.51611       8.14895       6.70670       5.97047       4.25702       3.12889       2.09726       1.28835      0.708699      0.417397      0.199926     0.0902816     0.0380758     0.0160105    0.00537769    0.00154855   0.000338303   6.76486e-05       0.00000       0.00000       0.00000       0.00000       0.00000       0.00000       0.00000       0.00000       0.00000       0.00000       0.00000       0.00000       0.00000       0.00000       0.00000       0.00000
  10  20 3410.3419    2.9980  1.6027 12.9862 -0.0040  0.0537   0.0822   0.1285    0.1015   0.0000   449.0931       10.1437       16.2893       6.09369       21.4049       2.62833       6.23908       1.64214      -3.69980       1.22525      0.353410      0.341687      0.205945    -0.0624675     0.0634908    -0.0449232   -0.00571189    0.00408177  -7.93365e-05  -0.000125748       0.00000       0.00000       0.00000       0.00000       0.00000       0.00000       0.00000       0.00000       0.00000       0.00000       0.00000       0.00000       0.00000       0.00000       0.00000       0.00000       8.13648       11.1144       10.6379       10.5633       8.31549       7.11837       5.22126       3.73364       2.53532       1.60447      0.997387      0.518026      0.267560      0.131163     0.0574542     0.0211649    0.00712201    0.00198386   0.000449726   8.54250e-05       0.00000       0.00000       0.00000       0.00000       0.00000       0.00000       0.00000       0.00000       0.00000       0.00000       0.00000       0.00000       0.00000       0.00000       0.00000       0.00000
  10  21 3549.2276    2.5303  2.7051 12.3824 -0.0035  0.0716   0.0537   0.1797    0.0747   0.0000   447.5436       30.4209      -23.6106      -11.2790       1.38094      -3.78983      -11.3404     -0.243815     0.0594298      -2.94178      -1.27872      0.115898     -0.228928     -0.280827    -0.0292234    -0.0184855    0.00522883    0.00258392  -0.000152556  -8.16250e-05       0.00000       0.00000       0.00000       0.00000       0.00000       0.00000       0.00000       0.00000       0.00000       0.00000       0.00000       0.00000       0.00000       0.00000       0.00000       0.00000       10.6830       13.0593       12.7961       13.4890       10.8415       9.57805       6.60536       5.25405       3.21931       2.38082       1.33343      0.790833      0.356639      0.197719     0.0730843     0.0310744    0.00902873    0.00294667   0.000553711   0.000110036       0.00000       0.00000       0.00000       0.00000       0.00000       0.00000       0.00000       0.00000       0.00000       0.00000       0.00000       0.00000       0.00000       0.00000       0.00000       0.00000
  10  22 3688.5742    2.0501  3.3518 12.1505 -0.0044  0.0815   0.0414   0.2128    0.0620   0.0000   419.3815       36.6950       15.4304       39.3751       17.9146       11.0942      -13.1537      -12.4690       4.21765     -0.138678      -2.03947     -0.502104      0.404047     -0.263859     -0.163209     0.0265289     0.0103735   -0.00155662   -0.00100971  -6.79472e-05       0.00000       0.00000       0.00000       0.00000       0.00000       0.00000       0.00000       0.00000       0.00000       0.00000       0.00000       0.00000       0.00000       0.00000       0.00000       0.00000       12.2663       14.9040       15.4383       14.3275       13.2730       10.4901       8.03674       5.95870       4.07750       2.63654       1.63284      0.906206      0.455408      0.222270     0.0903150     0.0346607     0.0116540    0.00331538   0.000745998   0.000109936       0.00000       0.00000       0.00000       0.00000       0.00000       0.00000       0.00000       0.00000       0.00000       0.00000       0.00000       0.00000       0.00000       0.00000       0.00000       0.00000
  10  24 3967.7218    1.4307  6.6866 11.1405 -0.0015  0.1333   0.0237   0.3541    0.0597   0.0000   417.4724       35.8860      -7.52363       24.1470       19.0604       11.4629      -18.5369      -8.81987       4.72947      -1.91947      -1.06543      -1.75256       1.36196     -0.508049    0.00986907     0.0508950   -0.00886849   0.000394407    0.00104653   0.000143804       0.00000       0.00000       0.00000       0.00000       0.00000       0.00000       0.00000       0.00000       0.00000       0.00000       0.00000       0.00000       0.00000       0.00000       0.00000       0.00000       19.4137       25.1982       24.9922       24.2088       21.8754       17.4788       13.8793       10.2705       6.92997       4.44803       2.63691       1.49130      0.770628      0.358663      0.152020     0.0590260     0.0199608    0.00581677    0.00132557   0.000201856       0.00000       0.00000       0.00000       0.00000       0.00000       0.00000       0.00000       0.00000       0.00000       0.00000       0.00000       0.00000       0.00000       0.00000       0.00000       0.00000
  10  27 4388.0505    0.7786 10.3361 10.5626 -0.0136  0.2403   0.0166   0.6428    0.0490   0.0000   445.3460       29.4544      -2.60272      -8.38252       7.99476       32.6901      -20.0766      -40.1511       11.3819       10.5347       8.86582     -0.768889      -2.60825     -0.138877      0.187058     0.0402050    -0.0673159    0.00159512  -0.000328214    0.00108815       0.00000       0.00000       0.00000       0.00000       0.00000       0.00000       0.00000       0.00000       0.00000       0.00000       0.00000       0.00000       0.00000       0.00000       0.00000       0.00000       34.5312       43.8055       46.3090       42.7908       38.7707       32.1001       24.9761       18.8571       12.9339       8.44842       5.31091       2.91778       1.52770      0.751738      0.318353      0.119126     0.0402427     0.0111119    0.00236103   0.000349835       0.00000       0.00000       0.00000       0.00000       0.00000       0.00000       0.00000       0.00000       0.00000       0.00000       0.00000       0.00000       0.00000       0.00000       0.00000       0.00000
  11   9 1915.4441    0.4595  0.3836 10.0035 -0.0128  0.0266   0.0245   0.0571    0.0620   0.0000   439.1309      -2.99518       16.3042     -0.158107      -1.65551      -3.02224      0.448977     -0.564411      0.427976     -0.458008     -0.267371      0.339878     -0.442212     0.0291407     0.0239098   0.000860305    0.00990578    0.00244381   0.000350490  -0.000145409   4.40005e-05   3.24257e-06       0.00000       0.00000       0.00000       0.00000       0.00000       0.00000       0.00000       0.00000       0.00000       0.00000       0.00000       0.00000       0.00000       0.00000       4.19312       4.41948       4.54671       4.20957       4.15577       3.66642       2.87117       1.99066       1.43558      0.991876      0.683014      0.379735      0.196492     0.0925836     0.0433319     0.0198894    0.00739252    0.00270052   0.000880721   0.000221310   4.52937e-05   6.40299e-06       0.00000       0.00000       0.00000       0.00000       0.00000       0.00000       0.00000       0.00000       0.00000       0.00000       0.00000       0.00000       0.00000       0.00000
  11  11 2199.8565    0.9411  0.5655 10.4922 -0.0164  0.0266   0.0404   0.0711    0.1187   0.0000   435.7147      -12.6481       10.1339       1.60105       12.9261       5.82114       2.63542      -3.40621      0.124965     -0.298282      -1.48617     -0.703913     0.0665099     -0.136071    -0.0518364    -0.0486091    0.00106810   -0.00258066  -0.000770863   8.35781e-06   4.79027e-05   6.36789e-06       0.00000       0.00000       0.00000       0.00000       0.00000       0.00000       0.00000       0.00000       0.00000       0.00000       0.00000       0.00000       0.00000       0.00000       3.89128       4.75141       4.70089       4.85402       4.13862       3.37276       2.59334       1.85177       1.33407      0.879836      0.621235      0.332462      0.205096     0.0913241     0.0501665     0.0191470    0.00866271    0.00259659   0.000939799   0.000223554   5.46539e-05   8.50850e-06       0.00000       0.00000       0.00000       0.00000       0.00000       0.00000       0.00000       0.00000       0.00000       0.00000       0.00000       0.00000       0.00000       0.00000
  11  12 2339.9934    1.2133  0.7616 10.7541 -0.0209  0.0399   0.0479   0.0685    0.2306   0.0000   443.8960       9.60668       10.6546      -3.00807     -0.618482       8.95623      -2.97493      -4.36613     -0.719637      -2.02037       1.64288     -0.987371    -0.0704983     -0.330229     0.0579759     0.0357038   -0.00563933   0.000716987  -0.000120600  -0.000270790   0.000127426  -2.94248e-05       0.00000       0.00000       0.00000       0.00000       0.00000       0.00000       0.00000       0.00000       0.00000       0.00000       0.00000       0.00000       0.00000       0.00000       7.17877       8.66879       6.83736       5.53821       5.29319       5.92698       5.36367       4.34312       2.97336       1.75048      0.936137      0.536822      0.256143      0.119755     0.0618036     0.0224418     0.0106065    0.00361316    0.00129526   0.000307618   6.97089e-05   1.19624e-05       0.00000       0.00000       0.00000       0.00000       0.00000       0.00000       0.00000       0.00000       0.00000       0.00000       0.00000       0.00000       0.00000       0.00000
  11  13 2478.4842    1.5995  0.7333 11.4543 -0.0123  0.0327   0.0586   0.0728    0.1863   0.0000   432.7254       18.6498       14.9883      -2.35622       1.06506     -0.123259     -0.399365       1.33124     0.0621469      -1.73103      0.528809      0.245562      0.218220     -0.196978    -0.0899412    -0.0457966    0.00950847   -0.00516076   0.000601682  -0.000179421   6.03680e-05  -2.91992e-06       0.00000       0.00000       0.00000       0.00000       0.00000       0.00000       0.00000       0.00000       0.00000       0.00000       0.00000       0.00000       0.00000       0.00000       4.60703       5.61999       5.77990       5.71198       4.70981       4.13769       3.37865       2.34907       1.74084       1.18578      0.745638      0.397730      0.256035      0.108653     0.0601128     0.0231642     0.0117019    0.00351433    0.00121400   0.000291417   6.94561e-05   1.07544e-05       0.00000       0.00000       0.00000       0.00000       0.00000       0.00000       0.00000       0.00000       0.00000       0.00000       0.00000       0.00000       0.00000       0.00000
  11  14 2616.9609    2.0348  0.9921 11.8678  0.0072  0.0342   0.0610   0.0923    0.1529   0.0000   443.0789       6.06386       12.9030       10.9398       9.54321      -4.49579      -2.75513      -1.23770       1.59672     -0.270993      0.684988     -0.463796     -0.638884    -0.0769166     0.0481292   -0.00327266   -0.00265498    0.00267822    0.00209049   0.000263832  -0.000105451   7.29388e-06       0.00000       0.00000       0.00000       0.00000       0.00000       0.00000       0.00000       0.00000       0.00000       0.00000       0.00000       0.00000       0.00000       0.00000       4.61875       5.48356       6.18049       5.48194       5.06438       4.19240       3.46155       2.53631       1.75757       1.20134      0.787689      0.455730      0.250833      0.123483     0.0677126     0.0276424     0.0118879    0.00410895    0.00133997   0.000360498   7.68021e-05   1.03500e-05       0.00000       0.00000       0.00000       0.00000       0.00000       0.00000       0.00000       0.00000       0.00000       0.00000       0.00000       0.00000       0.00000       0.00000
  11  15 2756.2027    2.7387  0.8057 12.4387  0.0010  0.0327   0.0890   0.0761    0.1140   0.0000   437.8838       7.16206       11.0737      0.561139       7.33875       1.15784     -0.850824      0.155251       1.36540     -0.830323      0.106840    -0.0339954    -0.0850334    -0.0437851     0.0424236   -0.00257338    0.00667139   -0.00490224    0.00122779   0.000382970   5.78414e-05  -1.03643e-05       0.00000       0.00000       0.00000       0.00000       0.00000       0.00000       0.00000       0.00000       0.00000       0.00000       0.00000       0.00000       0.00000       0.00000       4.20765       6.22422       5.57374       6.00850       4.72410       4.08794       3.17520       2.44688       1.53491       1.14376      0.639316      0.419284      0.199080      0.114924     0.0534726     0.0256663    0.00957528    0.00384322    0.00101282   0.000336846   7.02654e-05   1.38621e-05       0.00000       0.00000       0.00000       0.00000       0.00000       0.00000       0.00000       0.00000       0.00000       0.00000       0.00000       0.00000       0.00000       0.00000
  11  16 2895.4528    3.1108  0.7827 12.8822  0.0012  0.0318   0.1028   0.0749    0.1121   0.0000   440.5435       17.0046       5.57862     -0.401247      0.868988     -0.874473      -4.13735     -0.405966       2.30026     -0.313312     -0.434964      0.265410     -0.413010     -0.165028     0.0208485    -0.0147836    0.00915393   -0.00511614  -0.000847567   0.000129196   1.59576e-05  -5.36056e-06       0.00000       0.00000       0.00000       0.00000       0.00000       0.00000       0.00000       0.00000       0.00000       0.00000       0.00000       0.00000       0.00000       0.00000       4.62241       5.48994       5.51373       5.05174       4.51035       3.87821       3.53692       2.57341       1.82376       1.14122      0.690211      0.401575      0.211074      0.112865     0.0539215     0.0247847    0.00960181    0.00354589    0.00105275   0.000277053   6.88107e-05   9.67782e-06       0.00000       0.00000       0.00000       0.00000       0.00000       0.00000       0.00000       0.00000       0.00000       0.00000       0.00000       0.00000       0.00000       0.00000
  11  17 3034.6097    3.8615  0.8795 13.0145 -0.0074  0.0326   0.1201   0.0715    0.1327   0.0000   442.7389       23.4173       8.07150      0.691297      -10.1561      -2.93990      -3.97646       3.69551      -3.74850      0.105724       1.07386     -0.162841     -0.750281     -0.208179    -0.0279982    -0.0203919   -0.00203858   -0.00515066  -5.51918e-05  -0.000177213   0.000115506   6.76245e-07       0.00000       0.00000       0.00000       0.00000       0.00000       0.00000       0.00000       0.00000       0.00000       0.00000       0.00000       0.00000       0.00000       0.00000       4.54082       5.42276       5.87928       5.53280       4.95156       4.00258       3.19101       2.39215       1.69018       1.09854      0.713852      0.423007      0.232605      0.129611     0.0555966     0.0279929    0.00963027    0.00382206    0.00118789   0.000323299   7.06694e-05   1.00784e-05       0.00000       0.00000       0.00000       0.00000       0.00000       0.00000       0.00000       0.00000       0.00000       0.00000       0.00000       0.00000       0.00000       0.00000
  11  18 3173.6390    3.6503  1.0568 13.1638 -0.0146  0.0387   0.1091   0.0895    0.1334   0.0000   430.2577       21.6410       15.9207       4.23741      -8.22212      0.279701      -2.03509       2.44708      -1.37787      -3.34166      0.274169      0.788702     -0.244616     -0.553503    -0.0100518     0.0463657    0.00275291    -0.0143688   -0.00114125   0.000419473   0.000177530  -5.42823e-06       0.00000       0.00000       0.00000       0.00000       0.00000       0.00000       0.00000       0.00000       0.00000       0.00000       0.00000       0.00000       0.00000       0.00000       5.52008       7.14987       6.30568       6.17242       5.72827       5.02487       4.32924       3.13659       2.32992       1.46549      0.945191      0.507927      0.293604      0.150615     0.0665446     0.0307795     0.0122399    0.00437572    0.00145692   0.000368768   9.18490e-05   1.41269e-05       0.00000       0.00000       0.00000       0.00000       0.00000       0.00000       0.00000       0.00000       0.00000       0.00000       0.00000       0.00000       0.00000       0.00000
  11  19 3312.4494    3.5396  1.3526 12.9244 -0.0104  0.0421   0.0892   0.1027    0.1230   0.0000   447.4121       26.9893       2.99234       13.7876      -11.1248      -6.30980       5.36208     -0.913709     -0.215953      -3.10798      0.459421      0.310012      0.435347     -0.473612      0.117798     0.0149357     0.0204542    -0.0108256   -0.00109823   0.000320805   4.35844e-05  -4.52764e-06       0.00000       0.00000       0.00000       0.00000       0.00000       0.00000       0.00000       0.00000       0.00000       0.00000       0.00000       0.00000       0.00000       0.00000       6.08732       7.97901       8.10345       7.68468       6.59745       5.47344       4.24279       3.07918       2.10748       1.43081      0.934790      0.509639      0.301871      0.143586     0.0749532     0.0311556     0.0137811    0.00441308    0.00152442   0.000395751   9.06374e-05   1.46212e-05       0.00000       0.00000       0.00000       0.00000       0.00000       0.00000       0.00000       0.00000       0.00000       0.00000       0.00000       0.00000       0.00000       0.00000
  11  20 3451.7844    2.9636  2.0260 12.2294  0.0054  0.0529   0.0647   0.1254    0.0989   0.0000   433.7534       24.2148       14.9244      -3.17572      -4.51140      -7.41067      -7.03268      -6.54140       7.99900     -0.611190     -0.762061      -1.70741      0.470298     0.0521054    0.00661149   -0.00937705    -0.0162925    0.00227627    0.00153096   -0.00101084   0.000163613  -2.29768e-06       0.00000       0.00000       0.00000       0.00000       0.00000       0.00000       0.00000       0.00000       0.00000       0.00000       0.00000       0.00000       0.00000       0.00000       6.89742       9.37743       9.28148       9.03420       8.25796       6.42529       5.49676       3.76309       2.81291       1.87488       1.17398      0.702870      0.411227      0.186011      0.107787     0.0377027     0.0191069    0.00620391    0.00205516   0.000559638   0.000134790   1.94048e-05       0.00000       0.00000       0.00000       0.00000       0.00000       0.00000       0.00000       0.00000       0.00000       0.00000       0.00000       0.00000       0.00000       0.00000
  11  21 3591.3217    2.4632  2.9524 11.9741 -0.0032  0.0653   0.0464   0.1629    0.0747   0.0000   428.0276       25.3896       32.4995      -1.09759      -2.42127       6.17543       7.38610      -7.03514      -5.14384     -0.306553      -1.17939     -0.467993     -0.463079     -0.312278    -0.0201668     0.0222803   -0.00745488   -0.00978574   -0.00289370   5.98560e-05   2.47188e-05   2.96833e-05       0.00000       0.00000       0.00000       0.00000       0.00000       0.00000       0.00000       0.00000       0.00000       0.00000       0.00000       0.00000       0.00000       0.00000       8.73203       11.2386       11.6255       11.2464       9.96352       8.32379       6.65697       4.84813       3.65602       2.27245       1.50690      0.889142      0.494882      0.258829      0.127220     0.0548434     0.0221312    0.00827047    0.00272202   0.000681586   0.000156127   2.31972e-05       0.00000       0.00000       0.00000       0.00000       0.00000       0.00000       0.00000       0.00000       0.00000       0.00000       0.00000       0.00000       0.00000       0.00000
  11  22 3730.8303    1.9761  4.0735 11.8201 -0.0052  0.0850   0.0348   0.2192    0.0598   0.0000   422.7699       56.8654       22.8993       27.8788       9.57397       8.22681      -2.28336      -2.66102       10.9706     -0.757733      -3.64739     -0.861858     0.0508160     -0.241667     -0.113371     -0.118255    -0.0262021  -0.000959188    0.00191445  -0.000633068  -0.000130580  -2.73585e-05       0.00000       0.00000       0.00000       0.00000       0.00000       0.00000       0.00000       0.00000       0.00000       0.00000       0.00000       0.00000       0.00000       0.00000       11.4665       14.3598       15.0189       14.0348       13.4652       10.5814       8.83399       6.72234       4.78744       3.20411       2.02742       1.17743      0.699751      0.356373      0.168182     0.0745133     0.0305637     0.0106754    0.00351700   0.000974123   0.000213375   2.85688e-05       0.00000       0.00000       0.00000       0.00000       0.00000       0.00000       0.00000       0.00000       0.00000       0.00000       0.00000       0.00000       0.00000       0.00000
  11  23 3871.0407    1.6090  5.4998 11.4662 -0.0043  0.1081   0.0273   0.2916    0.0569   0.0000   444.2001       50.1376       22.2785       4.17820       5.62843      -7.81926       11.3535       6.87222      -4.85947      -1.01524       2.76110      -1.21648     0.0161937      0.185101     -0.166831     0.0598257    -0.0159318    -0.0255976    0.00633275   -0.00205811  -0.000218184   3.18844e-05       0.00000       0.00000       0.00000       0.00000       0.00000       0.00000       0.00000       0.00000       0.00000       0.00000       0.00000       0.00000       0.00000       0.00000       14.2591       18.6173       18.9715       18.7642       16.7736       13.9384       11.1791       8.43106       6.13128       4.07087       2.60309       1.56267      0.885221      0.472354      0.219890      0.101627     0.0396788     0.0146342    0.00462621    0.00123267   0.000266470   3.98345e-05       0.00000       0.00000       0.00000       0.00000       0.00000       0.00000       0.00000       0.00000       0.00000       0.00000       0.00000       0.00000       0.00000       0.00000
  11  26 4291.8166    0.9392 11.5253 10.5750 -0.0018  0.2133   0.0164   0.5963    0.0495   0.0000   414.0490       33.2915       78.5439       70.0794       12.8047       17.2942      -21.3996      -20.3711       5.71327       5.46888       5.53444     -0.613582      -2.04092      -1.04607      0.384896      0.233209    -0.0363857    0.00585124    0.00216989    0.00538779   -0.00117762   2.14347e-05       0.00000       0.00000       0.00000       0.00000       0.00000       0.00000       0.00000       0.00000       0.00000       0.00000       0.00000       0.00000       0.00000       0.00000       28.0978       36.0763       38.6913       35.7810       33.2244       27.5407       22.6991       17.2274       12.4422       8.50483       5.34960       3.30230       1.88858      0.982892      0.498900      0.212126     0.0887773     0.0315802    0.00970802    0.00258490   0.000542217   7.41055e-05       0.00000       0.00000       0.00000       0.00000       0.00000       0.00000       0.00000       0.00000       0.00000       0.00000       0.00000       0.00000       0.00000       0.00000
  12   9 1950.0152    0.5291  0.3827 10.0990 -0.0004  0.0276   0.0250   0.0542    0.0605   0.0000   438.7398      -4.35377       15.5332       3.57644      -4.55593       2.68574     0.0507516     -0.231009     -0.679801      0.390331      0.140205    -0.0366547     -0.255698     0.0214536    0.00327248    -0.0820276    0.00953293  -0.000594676   0.000485590   0.000381255   0.000165435   9.80826e-06  -2.58464e-07  -1.93061e-07       0.00000       0.00000       0.00000       0.00000       0.00000       0.00000       0.00000       0.00000       0.00000       0.00000       0.00000       0.00000       3.66572       5.07227       3.98427       3.93165       3.25936       3.36893       3.13237       2.57806       1.89376       1.17632      0.737438      0.410638      0.223353      0.108711     0.0616739     0.0276609     0.0147880    0.00497801    0.00218592   0.000699498   0.000229787   5.74271e-05   1.44446e-05   2.71663e-06       0.00000       0.00000       0.00000       0.00000       0.00000       0.00000       0.00000       0.00000       0.00000       0.00000       0.00000       0.00000
  12  11 2235.8403    1.0079  0.5983 10.8129  0.0107  0.0310   0.0392   0.0611    0.0841   0.0000   431.6304       3.85635       1.80453       4.60463       2.31789       2.12906      -1.75206       2.35409       1.73421      -4.30369     -0.462279      0.417810     -0.511305     -0.315601     0.0979007     0.0242003    -0.0141245    0.00522099    0.00254880  -0.000101967  -0.000169179   0.000171306  -1.32833e-05   7.24099e-07       0.00000       0.00000       0.00000       0.00000       0.00000       0.00000       0.00000       0.00000       0.00000       0.00000       0.00000       0.00000       3.55294       4.86641       4.95455       4.63682       4.78674       3.26759       3.25697       2.26621       1.73963       1.18359      0.808689      0.476701      0.285297      0.162371     0.0801387     0.0436103     0.0185599    0.00828804    0.00280629    0.00102620   0.000322621   8.42524e-05   2.12966e-05   2.49152e-06       0.00000       0.00000       0.00000       0.00000       0.00000       0.00000       0.00000       0.00000       0.00000       0.00000       0.00000       0.00000
  12  12 2376.3009    1.3318  0.8071 11.1617 -0.0077  0.0359   0.0419   0.0718    0.1378   0.0000   436.8394       8.23971       10.2837      0.182788    -0.0357459       4.74083     -0.423466       1.06551     -0.451266       2.26440    -0.0787385      0.203717      0.113362      0.182142     0.0804807    -0.0378684    -0.0145164  -0.000739373   -0.00134086   0.000559161  -6.88223e-05  -4.00135e-05   7.46668e-06  -7.73184e-07       0.00000       0.00000       0.00000       0.00000       0.00000       0.00000       0.00000       0.00000       0.00000       0.00000       0.00000       0.00000       4.08590       5.18155       5.86113       5.44375       4.97904       4.25416       3.31009       2.89785       1.91621       1.29759       1.01652      0.602341      0.332141      0.202760      0.102845     0.0505243     0.0271107     0.0104543    0.00365327    0.00132648   0.000438767   0.000106250   2.00974e-05   2.97433e-06       0.00000       0.00000       0.00000       0.00000       0.00000       0.00000       0.00000       0.00000       0.00000       0.00000       0.00000       0.00000
  12  13 2515.4789    1.7472  0.8568 11.4066 -0.0193  0.0368   0.0603   0.0753    0.2626   0.0000   437.8775       8.08183       21.0970      -12.0557      -7.58381     -0.911038       4.81443      -1.77142      -3.99226      -1.92313      0.573808     -0.820638   -0.00357191     -0.327463     0.0545754     0.0165801     0.0257784    0.00561816  -0.000924258  -0.000343592  -8.91044e-05  -3.32579e-05   1.18945e-05   1.27527e-07       0.00000       0.00000       0.00000       0.00000       0.00000       0.00000       0.00000       0.00000       0.00000       0.00000       0.00000       0.00000       4.21829       6.30124       6.36894       5.95029       5.89938       4.07683       3.96951       2.65072       1.99900       1.44200      0.818295      0.631564      0.295724      0.196794     0.0943559     0.0478916     0.0226891    0.00911032    0.00341166    0.00134600   0.000313082   0.000112665   2.60720e-05   3.30141e-06       0.00000       0.00000       0.00000       0.00000       0.00000       0.00000       0.00000       0.00000       0.00000       0.00000       0.00000       0.00000
  12  14 2654.6565    2.1183  0.8327 12.2264 -0.0292  0.0373   0.0714   0.0738    0.1933   0.0000   433.3012       13.8967       16.7701      -3.85145      -9.05907       6.89600       3.11678      -8.08765     -0.400824     -0.298733      0.266476     0.0995451     0.0739420     -0.350468     0.0531496     0.0397892    -0.0239672    -0.0173924    0.00552533  -0.000412211  -0.000662626   2.34072e-05   2.44459e-05  -5.51508e-06       0.00000       0.00000       0.00000       0.00000       0.00000       0.00000       0.00000       0.00000       0.00000       0.00000       0.00000       0.00000       5.23327       6.69377       6.81056       7.24818       5.95799       4.88882       3.84904       3.18291       2.00226       1.38355       1.00448      0.608960      0.371338      0.172910      0.112768     0.0510479     0.0273467    0.00922256    0.00405265    0.00106363   0.000387189   9.47393e-05   1.97914e-05   3.35038e-06       0.00000       0.00000       0.00000       0.00000       0.00000       0.00000       0.00000       0.00000       0.00000       0.00000       0.00000       0.00000
  12  15 2794.5614    2.7470  0.7025 12.9818  0.0016  0.0337   0.0922   0.0653    0.1054   0.0000   443.6505      0.730544       12.5065      0.765415      -3.33850       1.33695     -0.989896     -0.231273      -2.21186       1.54203      0.896224     -0.369234     -0.633501   -0.00479935     0.0936135    -0.0285403    -0.0192619    -0.0112971    0.00133802   0.000156268   0.000464986  -5.42544e-05  -2.60618e-06  -3.01893e-06       0.00000       0.00000       0.00000       0.00000       0.00000       0.00000       0.00000       0.00000       0.00000       0.00000       0.00000       0.00000       5.41660       5.79460       4.68200       5.03417       5.76473       5.35111       3.70640       2.27420       1.68227       1.45548       1.17531      0.760609      0.419301      0.202236     0.0923976     0.0358874     0.0177199    0.00606943    0.00256389   0.000862579   0.000281269   6.92908e-05   1.41184e-05   2.19771e-06       0.00000       0.00000       0.00000       0.00000       0.00000       0.00000       0.00000       0.00000       0.00000       0.00000       0.00000       0.00000
  12  16 2934.4295    3.3028  0.8760 12.8849 -0.0070  0.0419   0.1054   0.0716    0.1259   0.0000   448.0943       21.2459       4.79929      -6.02157      -4.24567      -5.27292     -0.328193       2.96867     -0.755869     -0.607120     -0.759750     0.0638717      0.208505      0.181422     -0.156740   -0.00654496    0.00522473    0.00112909    0.00170351   0.000480791   0.000184187  -2.66924e-05   1.93507e-05  -5.57038e-06       0.00000       0.00000       0.00000       0.00000       0.00000       0.00000       0.00000       0.00000       0.00000       0.00000       0.00000       0.00000       5.81327       8.52575       8.44078       8.07589       7.43368       5.23736       4.88600       2.83410       2.66532       1.32928       1.10774      0.578513      0.368113      0.220200      0.101256     0.0574810     0.0197454     0.0114727    0.00327430    0.00139750   0.000451672   9.12901e-05   3.23528e-05   3.65807e-06       0.00000       0.00000       0.00000       0.00000       0.00000       0.00000       0.00000       0.00000       0.00000       0.00000       0.00000       0.00000
  12  17 3073.9746    3.8717  0.8488 13.2126 -0.0012  0.0338   0.1197   0.0694    0.1230   0.0000   435.7022       12.1132      -4.75709      0.866882      -2.29703     -0.912884       3.63278       4.09566       2.88104      -1.55932       2.45231      0.340273     0.0261071      0.111408    -0.0461405    -0.0615411     0.0261961    0.00503929  -0.000534108    0.00107412  -4.03094e-05   0.000108247  -3.96566e-06  -3.55906e-06       0.00000       0.00000       0.00000       0.00000       0.00000       0.00000       0.00000       0.00000       0.00000       0.00000       0.00000       0.00000       4.87059       5.85163       5.55278       5.19382       4.27997       4.32726       3.88168       3.19474       2.38718       1.51472      0.943369      0.546708      0.307658      0.149344     0.0892247     0.0413391     0.0201207    0.00730595    0.00316216    0.00102431   0.000321495   7.65283e-05   1.57915e-05   2.72526e-06       0.00000       0.00000       0.00000       0.00000       0.00000       0.00000       0.00000       0.00000       0.00000       0.00000       0.00000       0.00000
  12  18 3213.2696    3.7933  1.1612 13.2277 -0.0098  0.0371   0.1043   0.0919    0.1319   0.0000   433.6782       10.3607       16.6128       2.78280       3.46568      0.235198       2.24121       1.95511     -0.158848      -2.43361       2.27819     -0.162659    -0.0130242     -0.138723      0.105302     0.0414814     0.0165022    -0.0353784    0.00182326    0.00141242  -0.000746287   4.82507e-05  -1.04874e-05   1.29430e-06       0.00000       0.00000       0.00000       0.00000       0.00000       0.00000       0.00000       0.00000       0.00000       0.00000       0.00000       0.00000       4.63641       5.92070       6.19662       5.73637       5.38221       4.56474       3.81002       3.04873       2.22301       1.47942       1.02923      0.637057      0.364214      0.197650      0.112292     0.0511037     0.0263045    0.00965859    0.00399821    0.00135495   0.000430948   0.000107773   2.19141e-05   3.03105e-06       0.00000       0.00000       0.00000       0.00000       0.00000       0.00000       0.00000       0.00000       0.00000       0.00000       0.00000       0.00000
  12  19 3352.7743    3.2635  1.5093 12.6706 -0.0045  0.0471   0.0786   0.0980    0.1092   0.0000   450.3026       19.8981       11.3622       11.3544      -1.96526      -2.68364      -7.79905      0.823788      0.589659      -3.80291      -1.61450     -0.474826      0.575608     -0.116485     0.0517009    -0.0488479     0.0256561    -0.0157755   -0.00593596   0.000977016  -0.000122659  -0.000187474   2.92298e-06  -4.05959e-06       0.00000       0.00000       0.00000       0.00000       0.00000       0.00000       0.00000       0.00000       0.00000       0.00000       0.00000       0.00000       5.95188       6.94441       7.85134       7.19731       6.11867       6.31090       4.64328       3.60421       2.96995       1.92963       1.15793      0.863395      0.458156      0.248832      0.135526     0.0734333     0.0270995     0.0123851    0.00504017    0.00198667   0.000522465   0.000126537   2.30467e-05   3.69753e-06       0.00000       0.00000       0.00000       0.00000       0.00000       0.00000       0.00000       0.00000       0.00000       0.00000       0.00000       0.00000
  12  20 3492.6042    2.7511  2.3603 12.3977 -0.0029  0.0563   0.0566   0.1402    0.0766   0.0000   446.5985       4.32635      -2.11439       17.1307      -5.93168      -1.52047      0.598086       7.88357       3.37280      -7.50837       1.75094      0.195314      0.449391     -0.380468    -0.0299868    -0.0220285     0.0440975    0.00986388    0.00637098  -0.000769771   0.000155713  -0.000255308   2.59399e-05  -9.95682e-07       0.00000       0.00000       0.00000       0.00000       0.00000       0.00000       0.00000       0.00000       0.00000       0.00000       0.00000       0.00000       7.39538       9.34260       9.86275       9.36440       8.37614       7.12540       6.20234       4.52718       3.35766       2.44023       1.48001      0.913946      0.567782      0.310833      0.163135     0.0788505     0.0357575     0.0155623    0.00623840    0.00201407   0.000589935   0.000154598   3.30393e-05   4.49605e-06       0.00000       0.00000       0.00000       0.00000       0.00000       0.00000       0.00000       0.00000       0.00000       0.00000       0.00000       0.00000
  12  21 3632.6649    2.2427  3.6369 11.8430  0.0009  0.0715   0.0383   0.1825    0.0618   0.0000   449.7128       23.9149       25.5311       15.4422      -10.2541      -4.50913      -6.65394       4.96958      -7.15044      -5.83920       3.48212      -2.45964      -1.25349     -0.110303      0.101095     0.0837577    -0.0385842    0.00274621   -0.00123164    0.00218598  -4.04161e-05  -0.000471826   2.14443e-06   3.07097e-06       0.00000       0.00000       0.00000       0.00000       0.00000       0.00000       0.00000       0.00000       0.00000       0.00000       0.00000       0.00000       9.36290       12.3649       12.7403       12.1185       11.1106       9.42513       7.58988       5.88582       4.14232       3.00244       1.98202       1.21694      0.733977      0.404892      0.208527      0.105195     0.0463154     0.0205313    0.00772096    0.00262451   0.000819587   0.000217498   4.30260e-05   6.05978e-06       0.00000       0.00000       0.00000       0.00000       0.00000       0.00000       0.00000       0.00000       0.00000       0.00000       0.00000       0.00000
  12  22 3772.7429    1.8563  5.1412 11.5093 -0.0082  0.0894   0.0283   0.2358    0.0561   0.0000   458.5797       6.03782      -21.9961      -12.1414      -15.6723       5.26479       13.6724      -5.74013    -0.0818086       3.19100      -3.37048     -0.464964       2.32253     -0.592931     -0.692092      0.277035     0.0630072     0.0124064   -0.00447221    0.00158426  -0.000976400   0.000355852  -3.25794e-05  -1.61666e-05       0.00000       0.00000       0.00000       0.00000       0.00000       0.00000       0.00000       0.00000       0.00000       0.00000       0.00000       0.00000       11.3074       14.6666       14.8775       14.0950       13.4101       11.4771       9.50973       7.49370       5.47529       3.87287       2.56610       1.60662      0.960941      0.557914      0.279991      0.146393     0.0616682     0.0284443     0.0100880    0.00356109    0.00107512   0.000276792   5.53261e-05   7.72769e-06       0.00000       0.00000       0.00000       0.00000       0.00000       0.00000       0.00000       0.00000       0.00000       0.00000       0.00000       0.00000
  12  23 3913.1196    1.5103  6.1758 11.2700 -0.0061  0.1095   0.0235   0.2890    0.0538   0.0000   442.4912       10.1716       16.5940      -26.0949       27.9057      -17.1181       4.34345      -13.9679       5.57610       4.88641    -0.0360804      0.756956     0.0430113     -0.718622     -0.190305      0.422685     0.0373107    -0.0931123   -0.00710853     0.0108597    0.00146645   0.000443820  -7.42457e-05   7.46659e-06       0.00000       0.00000       0.00000       0.00000       0.00000       0.00000       0.00000       0.00000       0.00000       0.00000       0.00000       0.00000       13.6865       17.2866       18.2299       17.4120       16.1194       13.8344       11.7762       8.95820       6.76779       4.71384       3.11591       1.96963       1.15133      0.688520      0.339957      0.176031     0.0768914     0.0347660     0.0124464    0.00445462    0.00129242   0.000329360   6.88612e-05   9.16608e-06       0.00000       0.00000       0.00000       0.00000       0.00000       0.00000       0.00000       0.00000       0.00000       0.00000       0.00000       0.00000
  12  24 4053.6266    1.2580  7.4189 11.0763  0.0021  0.1347   0.0204   0.3578    0.0515   0.0000   442.8606       78.7023       35.6654      -20.8674      -25.7589       15.1926       8.86707      -16.2491      -8.17141      -8.12517     0.0759178       2.52744      0.433039     -0.564873      0.429594     0.0753767     0.0553832     0.0353824   -0.00723514   -0.00135242  -0.000736592   0.000231105   2.65653e-05   4.38836e-06       0.00000       0.00000       0.00000       0.00000       0.00000       0.00000       0.00000       0.00000       0.00000       0.00000       0.00000       0.00000       16.7714       20.9608       22.1825       21.4250       19.2341       17.0527       14.4702       11.3407       8.54169       6.11318       3.88374       2.37393       1.52371      0.832653      0.465555      0.215288      0.103556     0.0423354     0.0173122    0.00547369    0.00167673   0.000412482   8.24707e-05   1.14790e-05       0.00000       0.00000       0.00000       0.00000       0.00000       0.00000       0.00000       0.00000       0.00000       0.00000       0.00000       0.00000
  12  25 4194.1124    1.0199  8.6543 10.8440 -0.0094  0.1626   0.0175   0.4414    0.0490   0.0000   428.3414       45.0697       32.3052      -31.9796       20.7567      -30.5847       18.8192       8.56607      -19.7758       2.57838      -1.06661      -7.34048      0.715593    0.00268402     -0.214905     -0.273945     0.0177086     0.0651780     0.0383951    0.00443329   -0.00346769   -0.00161756   0.000100139   9.19863e-06       0.00000       0.00000       0.00000       0.00000       0.00000       0.00000       0.00000       0.00000       0.00000       0.00000       0.00000       0.00000       20.1256       26.0209       27.7683       26.5716       24.5446       20.8651       17.2199       13.3421       9.92353       7.08917       4.79404       2.97503       1.88490       1.05687      0.559581      0.289014      0.124804     0.0560192     0.0207062    0.00685295    0.00206959   0.000510170   0.000101873   1.38127e-05       0.00000       0.00000       0.00000       0.00000       0.00000       0.00000       0.00000       0.00000       0.00000       0.00000       0.00000       0.00000
  12  26 4335.5668    0.8737 11.3168 10.6205 -0.0114  0.2087   0.0161   0.6023    0.0473   0.0000   396.2939       33.0658       98.7832       55.8355       47.6249      -11.8241       36.0464      -28.7913       7.65218      -7.16402       14.7572      -1.19330     -0.474264      0.791081      0.704469     -0.311035     -0.157083    -0.0363091     0.0590845  -0.000446123    0.00141121   0.000187700   7.09231e-05   4.89990e-06       0.00000       0.00000       0.00000       0.00000       0.00000       0.00000       0.00000       0.00000       0.00000       0.00000       0.00000       0.00000       25.8678       32.9457       34.6123       33.5377       31.0102       26.9564       22.2167       17.4876       13.0649       9.19097       6.19770       3.96086       2.37134       1.36138      0.717360      0.360593      0.164884     0.0688251     0.0261874    0.00897678    0.00263062   0.000650510   0.000130396   1.80207e-05       0.00000       0.00000       0.00000       0.00000       0.00000       0.00000       0.00000       0.00000       0.00000       0.00000       0.00000       0.00000
  12  29 4758.1320    0.4073 13.3370 10.2579 -0.0307  0.5252   0.0100   1.0425    0.0324   0.0000   448.5663       72.9245       205.952     0.0995249       88.3892       146.475       71.2744      -93.6145      -106.789       52.8077       5.44885       12.3228      -18.4813      -8.93169     -0.503512     -0.544288     -0.794465    0.00816613      0.119761    -0.0383268   -0.00880157   0.000909264   -0.00101715  -7.76472e-05       0.00000       0.00000       0.00000       0.00000       0.00000       0.00000       0.00000       0.00000       0.00000       0.00000       0.00000       0.00000       63.5143       81.6145       86.6518       84.9928       77.6533       67.7626       57.2570       44.5038       33.6821       24.1541       16.6679       11.0861       6.74015       3.96797       2.12433       1.12042      0.494665      0.212268     0.0770066     0.0255993    0.00707642    0.00170766   0.000338904   4.62387e-05       0.00000       0.00000       0.00000       0.00000       0.00000       0.00000       0.00000       0.00000       0.00000       0.00000       0.00000       0.00000
  13   8 1838.6299    0.4180  0.2967 10.0557 -0.0204  0.0301   0.0309   0.0600    0.0548   0.0000   443.9193       7.04821       8.67772       1.21476       1.38523      -2.97956      0.565391       1.18211       2.60794      -1.48684     -0.680364      0.736110      0.892216      0.281316    -0.0151716    -0.0904445     0.0105712   -0.00121831   0.000418781  -0.000985885  -9.86299e-05   5.28949e-05  -8.66273e-05  -6.07773e-07   2.36731e-06  -6.54738e-07       0.00000       0.00000       0.00000       0.00000       0.00000       0.00000       0.00000       0.00000       0.00000       0.00000       2.60911       4.61782       4.24088       4.08813       3.98812       3.55442       2.38002       2.22642       1.51561       1.24538      0.758734      0.488626      0.371429      0.186040      0.105447     0.0543213     0.0299989     0.0115483    0.00574572    0.00216700   0.000791173   0.000269450   9.33654e-05   2.51322e-05   4.96056e-06   7.16053e-07       0.00000       0.00000       0.00000       0.00000       0.00000       0.00000       0.00000       0.00000       0.00000       0.00000
  13  12 2411.7673    1.3624  0.8560 11.1958 -0.0004  0.0334   0.0408   0.0673    0.1100   0.0000   438.7613       5.34027       12.2511       2.70921       6.19093     -0.377966      -3.59609      -1.38713     -0.372251      0.907163      0.537232     -0.681429     -0.422589    -0.0594589     0.0734667    -0.0545640    -0.0528427   -0.00544698    0.00392529    0.00228170   -0.00138130  -0.000632761  -3.09782e-05   5.78162e-06   1.61653e-06  -1.06572e-07       0.00000       0.00000       0.00000       0.00000       0.00000       0.00000       0.00000       0.00000       0.00000       0.00000       3.97742       5.17599       4.83512       4.85005       4.39973       4.21492       3.40864       2.83961       2.11147       1.48137       1.07510      0.655276      0.423248      0.238397      0.133209     0.0657598     0.0355599     0.0141845    0.00715029    0.00250930   0.000980721   0.000310215   0.000101112   2.27616e-05   4.58752e-06   7.35128e-07       0.00000       0.00000       0.00000       0.00000       0.00000       0.00000       0.00000       0.00000       0.00000       0.00000
  13  13 2551.7187    1.8456  0.9363 11.4621 -0.0129  0.0310   0.0531   0.0727    0.2112   0.0000   438.6586       3.32505       10.4199       2.21291      -5.84828      -4.85228       1.95753     -0.381076      -3.90456      0.106739     -0.343205    -0.0358573     0.0220642     -0.438532    -0.0897460     0.0320701     0.0368839    0.00764823   -0.00158304   0.000944229  -0.000531618   3.58001e-05   2.12166e-05   3.80079e-05  -4.16835e-06   2.74419e-07       0.00000       0.00000       0.00000       0.00000       0.00000       0.00000       0.00000       0.00000       0.00000       0.00000       3.75294       4.49241       4.89650       4.79692       4.36401       3.72511       3.28444       2.51065       1.82155       1.39669      0.928395      0.598802      0.376022      0.220525      0.127223     0.0611614     0.0311187     0.0148776    0.00663647    0.00260133   0.000970471   0.000292700   8.73455e-05   2.25933e-05   4.30974e-06   5.72797e-07       0.00000       0.00000       0.00000       0.00000       0.00000       0.00000       0.00000       0.00000       0.00000       0.00000
  13  14 2691.6808    2.4983  0.8888 11.9446 -0.0189  0.0303   0.0795   0.0728    0.2683   0.0000   437.5184       5.92006       5.93629       9.46637       1.98630      -9.10431      -4.67543      0.181330       3.97643      0.633133       1.22225     -0.474059      0.467066     -0.209737     -0.238177     0.0202427     0.0376991   0.000495414    0.00538002   -0.00399231  -0.000539028  -0.000112357   4.93845e-05   2.02009e-07   2.92898e-06  -1.00369e-07       0.00000       0.00000       0.00000       0.00000       0.00000       0.00000       0.00000       0.00000       0.00000       0.00000       3.79441       4.40742       4.82911       4.50979       4.39082       3.80436       3.16781       2.28670       1.86935       1.31628      0.918941      0.597603      0.380641      0.229431      0.124183     0.0649007     0.0326891     0.0131583    0.00645489    0.00245067   0.000905632   0.000298388   8.05909e-05   1.96337e-05   4.12214e-06   4.97310e-07       0.00000       0.00000       0.00000       0.00000       0.00000       0.00000       0.00000       0.00000       0.00000       0.00000
  13  15 2832.2389    3.0696  0.9875 11.7706 -0.0062  0.0311   0.0898   0.0780    0.4459   0.0000   440.8332       10.3772       11.2734       4.25320       3.31251      0.691388      -3.77275     -0.396882       1.37497      -1.53753      0.565817     -0.428269     -0.877674     -0.319732    -0.0810979    -0.0152588    -0.0346485   -0.00305725    0.00245628   -0.00239769   0.000577086  -5.36325e-05  -1.54042e-05   4.81785e-05  -1.91168e-06  -8.46613e-08       0.00000       0.00000       0.00000       0.00000       0.00000       0.00000       0.00000       0.00000       0.00000       0.00000       3.85171       4.64398       4.82045       4.93828       4.40181       3.83458       3.32128       2.38633       1.92129       1.36267      0.922861      0.616697      0.409161      0.212876      0.124283     0.0659086     0.0336097     0.0146975    0.00633257    0.00259641    0.00102469   0.000296155   8.23182e-05   1.87581e-05   4.27855e-06   6.00527e-07       0.00000       0.00000       0.00000       0.00000       0.00000       0.00000       0.00000       0.00000       0.00000       0.00000
  13  16 2972.6630    3.5738  0.7268 13.1883 -0.0106  0.0262   0.1128   0.0621    0.1264   0.0000   438.8815       12.9212       14.1881      0.806710      -2.93284       4.47076      0.992288      -2.02655      -1.11369     -0.896048    -0.0991676      0.298416    -0.0523143     -0.112139    -0.0906239    -0.0532872    -0.0117121    0.00775318    0.00747777   -0.00162618   0.000438423   0.000101120   5.63517e-05  -1.96774e-05  -3.07516e-06   3.68047e-07       0.00000       0.00000       0.00000       0.00000       0.00000       0.00000       0.00000       0.00000       0.00000       0.00000       3.17594       4.03280       4.11727       3.95197       3.35405       3.29230       2.75513       2.14128       1.62477       1.14814      0.796365      0.497924      0.303885      0.174627     0.0982942     0.0489322     0.0229495     0.0121324    0.00491118    0.00210168   0.000769876   0.000251757   7.29372e-05   1.66261e-05   3.54668e-06   5.41322e-07       0.00000       0.00000       0.00000       0.00000       0.00000       0.00000       0.00000       0.00000       0.00000       0.00000
  13  17 3112.5144    3.8604  0.8506 13.2174 -0.0165  0.0305   0.1205   0.0698    0.1308   0.0000   441.2959       10.2204       11.3577       11.8757       1.23769    -0.0737735       7.42712       2.04586       3.03067      -1.34652      0.312169     -0.538065     -0.175951     0.0617312     0.0686963     0.0201930     0.0142457     0.0142725   -0.00819045   -0.00507438   0.000242821  -0.000333438   8.05037e-05   1.33781e-06  -6.17202e-06   2.05160e-07       0.00000       0.00000       0.00000       0.00000       0.00000       0.00000       0.00000       0.00000       0.00000       0.00000       3.68706       4.61855       4.88188       4.50054       4.18275       3.74014       3.09907       2.47552       1.82595       1.32618      0.896947      0.557169      0.360695      0.207305      0.114398     0.0607272     0.0285407     0.0144324    0.00584445    0.00255551   0.000867345   0.000287567   8.83617e-05   2.12421e-05   4.19310e-06   5.88696e-07       0.00000       0.00000       0.00000       0.00000       0.00000       0.00000       0.00000       0.00000       0.00000       0.00000
  13  18 3252.4770    3.4615  1.0771 13.4665 -0.0166  0.0392   0.1029   0.0853    0.1163   0.0000   438.2565       13.5980       8.50849       13.4309       4.49312       6.94768       5.85364      -4.45203      -1.74842       2.07496       1.00320      -2.15287     -0.494131      0.263128   -0.00701260     -0.140509   -0.00555892     0.0112514    0.00253085   -0.00507350    0.00102622   0.000390570   4.85610e-05  -7.09533e-06  -5.44779e-07   9.91969e-07       0.00000       0.00000       0.00000       0.00000       0.00000       0.00000       0.00000       0.00000       0.00000       0.00000       4.52801       6.22687       6.31390       6.15711       5.65318       4.78656       4.26657       3.14788       2.33897       1.73249       1.12580      0.795295      0.480178      0.266786      0.150749     0.0817719     0.0398056     0.0192771    0.00775010    0.00336298    0.00123553   0.000386733   0.000110026   2.95769e-05   6.14903e-06   8.39539e-07       0.00000       0.00000       0.00000       0.00000       0.00000       0.00000       0.00000       0.00000       0.00000       0.00000
  13  19 3392.5480    3.0184  1.8532 12.7495 -0.0090  0.0531   0.0689   0.1213    0.0858   0.0000   447.0757       24.7185       8.89453       13.9994      -2.37073      -4.35497      -9.82207      -1.34313      -1.02382     -0.221907     -0.997622   -0.00687018      -1.15128     -0.712439      0.187464     -0.114247    0.00905788     0.0114261   -0.00981654    0.00240237    0.00217447   -0.00106049   4.53431e-06   8.01541e-05  -3.45838e-06  -2.19823e-08       0.00000       0.00000       0.00000       0.00000       0.00000       0.00000       0.00000       0.00000       0.00000       0.00000       5.06776       7.96037       7.38850       7.77009       7.18010       5.73223       5.44219       3.82118       3.18247       2.12949       1.54815      0.986514      0.620527      0.359825      0.209830      0.103651     0.0575729     0.0234297     0.0119275    0.00414927    0.00172991   0.000546765   0.000162757   4.06903e-05   9.63370e-06   1.30420e-06       0.00000       0.00000       0.00000       0.00000       0.00000       0.00000       0.00000       0.00000       0.00000       0.00000
  13  20 3532.6764    2.5878  2.4155 12.3918 -0.0050  0.0531   0.0511   0.1413    0.0696   0.0000   436.4349       21.4585       12.8000       3.95310      -14.9673      -9.97139      -1.54392      -5.32748       4.95894      -1.68748      -3.20785      0.843253      0.698140      0.338725     -0.207025     0.0203749    0.00557539   -0.00506972    0.00721989   -0.00291028    0.00387895   6.07018e-05  -0.000148834  -5.20722e-05   1.06066e-05  -3.23563e-07       0.00000       0.00000       0.00000       0.00000       0.00000       0.00000       0.00000       0.00000       0.00000       0.00000       6.40809       8.10495       8.29234       8.51906       7.64418       6.72822       5.55473       4.50608       3.34094       2.43319       1.69484       1.10171      0.712413      0.404185      0.243685      0.120907     0.0651149     0.0286735     0.0133791    0.00493634    0.00193037   0.000566336   0.000167693   4.00857e-05   7.82991e-06   1.12890e-06       0.00000       0.00000       0.00000       0.00000       0.00000       0.00000       0.00000       0.00000       0.00000       0.00000
  13  21 3673.2703    2.1952  3.7977 11.5915 -0.0009  0.0675   0.0343   0.1779    0.0647   0.0000   431.3880       17.1781       8.25678       12.2246      -2.22061       6.50857       10.2155      -1.24292      -5.40407      0.834372       2.46440      -1.79030      -1.35813      0.312008      0.483030    -0.0628758     0.0780850     0.0189283     0.0100538    0.00820589  -0.000252760  -0.000349792  -8.30270e-05   1.89856e-05   2.59341e-06  -5.71822e-07       0.00000       0.00000       0.00000       0.00000       0.00000       0.00000       0.00000       0.00000       0.00000       0.00000       7.95185       10.2656       10.4773       10.3846       9.66232       8.34556       7.14145       5.58654       4.23952       3.12376       2.11052       1.39614      0.876966      0.514777      0.296052      0.154007     0.0763943     0.0365405     0.0153491    0.00625931    0.00228204   0.000726748   0.000210611   5.26513e-05   1.03194e-05   1.39755e-06       0.00000       0.00000       0.00000       0.00000       0.00000       0.00000       0.00000       0.00000       0.00000       0.00000
  13  23 3954.6089    1.4339  7.1543 11.1065 -0.0035  0.1140   0.0211   0.3153    0.0537   0.0000   419.4520      -8.31921       17.2896      -5.97673      -24.5991      -6.62220      -23.1429      -5.16721      -1.24386       2.09413       3.44761      -4.12030      -2.51224     -0.495832     0.0799243     0.0914840      0.242517    -0.0698500    -0.0292073    0.00498070  -0.000235353  -0.000452047   0.000749488   0.000132071  -1.52746e-05   1.35425e-06       0.00000       0.00000       0.00000       0.00000       0.00000       0.00000       0.00000       0.00000       0.00000       0.00000       13.0556       16.7906       17.5957       17.2979       16.3173       14.5982       11.8884       9.40872       7.27687       5.16048       3.77453       2.47402       1.56266      0.933304      0.529851      0.278014      0.138333     0.0659177     0.0280909     0.0112077    0.00410470    0.00135871   0.000393915   9.14382e-05   1.80514e-05   2.42626e-06       0.00000       0.00000       0.00000       0.00000       0.00000       0.00000       0.00000       0.00000       0.00000       0.00000
  13  24 4095.7194    1.1787  8.4735 10.8873 -0.0009  0.1336   0.0180   0.4067    0.0513   0.0000   414.4252       29.5056       15.3175      -46.8228       30.0116      -10.3550       10.9046      -2.76274     -0.896387       1.25066      0.859140     -0.816154      -1.62193     -0.664561       1.98112   -0.00935897     -0.177250    -0.0530255     0.0752198    -0.0134408    -0.0138420    0.00397305  -0.000204500  -0.000139033   3.70740e-05   4.38973e-08       0.00000       0.00000       0.00000       0.00000       0.00000       0.00000       0.00000       0.00000       0.00000       0.00000       15.4774       19.1052       21.1065       20.1395       19.8663       16.7406       13.6966       11.1547       8.59754       6.25889       4.30924       2.85330       1.82547       1.08648      0.641072      0.336838      0.167669     0.0808349     0.0337178     0.0133531    0.00494339    0.00158508   0.000463258   0.000110870   2.08312e-05   2.58168e-06       0.00000       0.00000       0.00000       0.00000       0.00000       0.00000       0.00000       0.00000       0.00000       0.00000
  13  27 4519.0219    0.6363 11.9251 10.4742 -0.0222  0.2762   0.0145   0.7101    0.0430   0.0000   448.8645       66.2018      -2.40203       3.97653       41.4514       20.1984      -46.4540      -1.91171       14.4287       17.1380      -9.40465      -2.62121    -0.0421027      -3.59956       1.40739       1.04516     -0.736914     -0.208572      0.233201    -0.0175707   -0.00565243   -0.00278272   0.000650818   0.000352516  -0.000110473  -2.55002e-06       0.00000       0.00000       0.00000       0.00000       0.00000       0.00000       0.00000       0.00000       0.00000       0.00000       30.8389       39.6458       43.2071       41.1098       39.3413       34.4789       29.0987       23.2425       17.8897       12.9539       9.35438       6.18522       3.96562       2.42021       1.36283      0.762211      0.373649      0.184174     0.0757680     0.0314302     0.0107768    0.00354996   0.000995293   0.000231762   4.46552e-05   5.68433e-06       0.00000       0.00000       0.00000       0.00000       0.00000       0.00000       0.00000       0.00000       0.00000       0.00000
  14  10 2162.5201    0.8562  0.5788 10.5225 -0.0005  0.0247   0.0308   0.0573    0.0770   0.0000   434.5279      -3.45172       14.5069       2.44887      -8.33055       2.16352      0.220777      -1.18695     -0.814410      -1.39724    -0.0402941    -0.0393742     -0.323963      0.104590    -0.0856588     0.0487657    0.00810589   -0.00183452    -0.0138159   -0.00427989   -0.00118727   0.000428440   0.000510266  -7.00871e-05  -1.05562e-05  -2.83772e-06  -1.10168e-07   2.79435e-07       0.00000       0.00000       0.00000       0.00000       0.00000       0.00000       0.00000       0.00000       2.78580       3.60455       3.57485       3.30481       3.33112       2.94583       2.61478       2.12009       1.57107       1.18753      0.835772      0.591197      0.385866      0.211782      0.140448     0.0687355     0.0369297     0.0199524    0.00833963    0.00449447    0.00148266   0.000631979   0.000234181   6.35754e-05   1.97600e-05   4.68164e-06   8.79142e-07   1.14983e-07       0.00000       0.00000       0.00000       0.00000       0.00000       0.00000       0.00000       0.00000
  14  11 2305.7652    1.1410  0.7877 10.7346  0.0056  0.0307   0.0337   0.0667    0.0968   0.0000   434.8798       8.60745       20.0226       1.27506      -12.9107       3.67088       1.67471      -2.25635       2.00585       1.43520       1.04124      0.707512      0.359376     -0.262725    -0.0778753      0.131994     0.0138806    -0.0201506    -0.0153235    0.00196240   -0.00109941  -0.000588761   0.000292607   2.23228e-05  -1.04395e-06  -8.89073e-06   7.22006e-07   8.09391e-08       0.00000       0.00000       0.00000       0.00000       0.00000       0.00000       0.00000       0.00000       3.22370       4.09660       4.28411       4.04479       4.31168       3.45335       3.05544       2.44676       1.99166       1.47468       1.00932      0.685302      0.441084      0.281091      0.165978     0.0966123     0.0506283     0.0249037     0.0122790    0.00490824    0.00212932   0.000798985   0.000284633   9.09650e-05   2.50698e-05   6.36340e-06   1.22516e-06   1.39604e-07       0.00000       0.00000       0.00000       0.00000       0.00000       0.00000       0.00000       0.00000
  14  12 2446.6955    1.5225  0.9355 11.3832 -0.0127  0.0319   0.0423   0.0734    0.1069   0.0000   441.6251       5.05571       12.3756      0.753045       6.17539       5.23623    -0.0904662      -4.33025      -1.87857      0.107061      0.641816       1.07915     -0.625497      0.101807    -0.0200703     0.0717416    -0.0868378     0.0369508     0.0120575   -0.00960676   -0.00201549   0.000348790  -0.000206750   9.78785e-05   1.73107e-05  -1.22286e-05   9.40893e-08   3.23686e-07       0.00000       0.00000       0.00000       0.00000       0.00000       0.00000       0.00000       0.00000       3.89770       5.11590       5.43718       5.27416       4.79488       4.18578       3.46937       2.65261       2.20037       1.49558       1.06105      0.685987      0.448730      0.264165      0.164167     0.0889153     0.0476443     0.0247653     0.0107818    0.00514781    0.00190860   0.000785544   0.000286786   8.79933e-05   2.47433e-05   5.31316e-06   1.12995e-06   1.47677e-07       0.00000       0.00000       0.00000       0.00000       0.00000       0.00000       0.00000       0.00000
  14  13 2587.3336    2.0773  0.9286 11.8508 -0.0033  0.0309   0.0595   0.0810    0.1236   0.0000   438.3925       3.66994       6.06489       3.61742       1.51475      -1.16516      -4.00774       3.95411       1.05852      -1.60434       1.50755     0.0955200      0.399904     -0.288301   -0.00804810      0.152508    -0.0100568    -0.0433421   -0.00681514    0.00231322    0.00284103  -0.000229783  -0.000656979  -0.000121860   3.57333e-05   5.97513e-06   1.21017e-06   1.73776e-08       0.00000       0.00000       0.00000       0.00000       0.00000       0.00000       0.00000       0.00000       3.36065       4.46024       4.74649       4.24977       4.07935       3.73660       3.24093       2.69512       2.13291       1.46000       1.14763      0.664676      0.470214      0.278204      0.155223     0.0880823     0.0463571     0.0246901    0.00987855    0.00536989    0.00201964   0.000844884   0.000271056   9.37881e-05   2.88377e-05   5.87809e-06   1.23795e-06   1.56356e-07       0.00000       0.00000       0.00000       0.00000       0.00000       0.00000       0.00000       0.00000
  14  14 2728.2775    2.5301  0.9772 11.8442 -0.0126  0.0293   0.0694   0.0763    0.2607   0.0000   438.5716       12.4210       9.17839       4.74290       1.68188       1.13069    -0.0219115      -2.27744      -2.47057      -1.42440      -1.73722     -0.828381      0.260959     -0.231778     0.0127319    -0.0500878    0.00488882    0.00175029    0.00225867    0.00352372   -0.00119943  -0.000528791   0.000581943   9.95086e-05  -2.04269e-06   2.13810e-06   1.21280e-07  -7.12577e-08       0.00000       0.00000       0.00000       0.00000       0.00000       0.00000       0.00000       0.00000       3.26835       4.17258       4.27525       4.31342       4.14278       3.70633       2.94560       2.35990       1.78423       1.41647      0.931653      0.679266      0.415049      0.265548      0.162261     0.0866428     0.0466276     0.0221901     0.0105614    0.00458732    0.00191776   0.000703888   0.000271812   8.14520e-05   2.15854e-05   5.86589e-06   1.03746e-06   1.46787e-07       0.00000       0.00000       0.00000       0.00000       0.00000       0.00000       0.00000       0.00000
  14  15 2869.2736    3.2928  0.8760 12.7372 -0.0078  0.0333   0.1111   0.0757    0.2246   0.0000   437.4398       15.6541       8.31499       6.18257     -0.882879      0.369295      -1.03296       4.19718      -1.53041      -4.94293      0.916792      0.821487     -0.489666    0.00293536      0.545584     0.0494805     -0.122146     0.0312224     0.0163842  -0.000392529   -0.00429405   2.31690e-06   0.000577292  -7.00584e-05   2.02689e-05   4.96306e-06  -2.42794e-06  -8.66154e-08       0.00000       0.00000       0.00000       0.00000       0.00000       0.00000       0.00000       0.00000       3.70446       4.44529       4.71960       4.82864       4.49560       4.05913       3.36675       2.67652       2.24873       1.43671       1.15503      0.794252      0.537424      0.297575      0.200075      0.105273     0.0515041     0.0297294     0.0126485    0.00659353    0.00197912   0.000930217   0.000318426   0.000101415   2.99045e-05   5.53838e-06   1.26822e-06   1.59223e-07       0.00000       0.00000       0.00000       0.00000       0.00000       0.00000       0.00000       0.00000
  14  16 3010.2903    3.7102  0.8307 13.2061  0.0078  0.0306   0.1111   0.0723    0.1772   0.0000   443.1096       16.7833       4.33827       12.3680       6.25710      -4.45534      -3.29396     -0.885213       3.10718     -0.585022     -0.766141      0.395303     -0.559620     -0.316341      0.127950     0.0442199     0.0520254    0.00617408    -0.0194484   -0.00360385  -0.000775177   0.000360440   0.000274453  -0.000170134  -1.49049e-05   3.99026e-06  -1.76876e-06  -2.78395e-07       0.00000       0.00000       0.00000       0.00000       0.00000       0.00000       0.00000       0.00000       3.40655       4.00250       4.33481       4.70188       3.95279       3.45548       3.23784       2.56671       1.86855       1.48802       1.08365      0.707329      0.424892      0.278334      0.179427     0.0904739     0.0496744     0.0223106     0.0126761    0.00544297    0.00251154   0.000808285   0.000301161   8.36307e-05   2.24395e-05   5.48276e-06   1.05939e-06   1.48748e-07       0.00000       0.00000       0.00000       0.00000       0.00000       0.00000       0.00000       0.00000
  14  17 3150.6495    3.7842  0.9959 13.4160 -0.0107  0.0393   0.1080   0.0857    0.1490   0.0000   434.9566       13.2473       14.1586       6.68676      -5.66167      -4.21011     -0.833623      -5.07460       1.34031     -0.598272    0.00155057     -0.969072      0.132599     -0.402385     -0.205744     0.0528187      0.104393    0.00996290   -0.00943491   -0.00835327    0.00273889   0.000206346  -0.000660940   0.000126446   3.03720e-05  -9.34099e-06   6.18156e-07   1.67908e-07       0.00000       0.00000       0.00000       0.00000       0.00000       0.00000       0.00000       0.00000       3.55046       5.55854       5.41970       5.17130       5.59438       3.59059       4.31719       2.82593       2.59043       1.75072       1.18132      0.909311      0.502446      0.348831      0.189696      0.110356     0.0607603     0.0305338     0.0152368    0.00654546    0.00279708   0.000999993   0.000366249   0.000122688   2.82701e-05   8.67809e-06   2.03604e-06   2.12925e-07       0.00000       0.00000       0.00000       0.00000       0.00000       0.00000       0.00000       0.00000
  14  18 3290.9276    3.4291  1.3825 13.2897 -0.0170  0.0410   0.0845   0.0943    0.1099   0.0000   442.5335       9.54372       10.3167       6.02602       6.57557       4.72360       6.06109      -7.13590       3.15707       1.29992      -1.21501     -0.994355      0.876996     -0.250870     -0.512727     0.0574256     0.0981373    -0.0212735    -0.0356916   -0.00281872    0.00895904    0.00252828  -0.000556578  -0.000100337   0.000111971  -1.27842e-05  -1.21673e-06   3.12585e-07       0.00000       0.00000       0.00000       0.00000       0.00000       0.00000       0.00000       0.00000       4.49628       5.67448       6.20668       6.26606       5.51083       5.28317       4.33901       3.44274       2.47393       2.07860       1.34520      0.986738      0.632430      0.407542      0.236010      0.123814     0.0759977     0.0329495     0.0170957    0.00693752    0.00343664    0.00116357   0.000449466   0.000132636   3.52640e-05   8.89101e-06   1.44359e-06   2.14990e-07       0.00000       0.00000       0.00000       0.00000       0.00000       0.00000       0.00000       0.00000
  14  19 3431.4870    2.9587  1.9843 12.7343 -0.0026  0.0476   0.0617   0.1215    0.0802   0.0000   430.4616       16.9289       26.5300      -9.38008      -2.29244      -9.89825       7.99358       1.62154       1.54666      -2.11289      -1.08388      -1.32335     -0.779926      0.208148      0.509652     -0.416620    -0.0792040    0.00621481    -0.0395289    0.00497335    0.00269410    0.00145369   0.000954972   0.000214882  -8.63386e-06   2.32593e-06  -3.51721e-07  -6.25252e-07       0.00000       0.00000       0.00000       0.00000       0.00000       0.00000       0.00000       0.00000       5.47537       6.77128       7.00516       7.33085       6.76431       5.83201       4.91572       4.07579       3.10281       2.20371       1.58679       1.13508      0.749781      0.443073      0.255539      0.143216     0.0803811     0.0395582     0.0198157    0.00787691    0.00345259    0.00123073   0.000444875   0.000137435   3.86073e-05   8.97589e-06   1.70141e-06   2.33793e-07       0.00000       0.00000       0.00000       0.00000       0.00000       0.00000       0.00000       0.00000
  14  20 3572.2861    2.4559  2.7415 12.2532 -0.0056  0.0563   0.0440   0.1491    0.0696   0.0000   451.7368       17.7904       6.78565       16.1541       13.2515      -5.11190      -9.70761      0.854316      -1.72354      -1.11883      -2.11803      0.593074    -0.0890507     -0.590501     -0.114746      0.178328     -0.153176   -0.00262924     0.0308757    0.00909644   -0.00899918  -0.000280728   0.000730947  -0.000256235  -9.04844e-05   2.40723e-06   3.52847e-06  -1.75652e-08       0.00000       0.00000       0.00000       0.00000       0.00000       0.00000       0.00000       0.00000       6.17712       8.12918       8.24475       8.17040       7.52619       6.99382       6.01197       4.65642       3.86222       2.80734       1.96485       1.33028      0.863867      0.529831      0.319013      0.177907     0.0938493     0.0482006     0.0214822     0.0101287    0.00401260    0.00164298   0.000578078   0.000179169   4.79059e-05   1.10603e-05   2.24903e-06   2.97113e-07       0.00000       0.00000       0.00000       0.00000       0.00000       0.00000       0.00000       0.00000
  14  21 3713.2117    1.9802  4.1705 11.6774 -0.0039  0.0728   0.0302   0.1944    0.0588   0.0000   426.7726       11.7868      0.419450       14.2983      -11.8856      -10.7191      -2.12876      -7.89841      -2.86906       4.34758     -0.580670     -0.614809     -0.234935     -0.302053     -0.594987      0.193132      0.162657     0.0108429     0.0140870    -0.0140267    0.00665740    0.00157558  -9.67484e-05  -0.000257443  -5.01104e-05  -1.24873e-05  -1.71062e-06   1.06324e-06       0.00000       0.00000       0.00000       0.00000       0.00000       0.00000       0.00000       0.00000       7.73243       9.97650       10.9394       10.4956       10.0654       8.93482       7.49067       6.19285       4.71280       3.60065       2.54024       1.71291       1.10974      0.716949      0.409638      0.235514      0.125863     0.0641025     0.0283297     0.0137712    0.00552496    0.00218303   0.000743041   0.000244952   6.65260e-05   1.59635e-05   2.87895e-06   3.68306e-07       0.00000       0.00000       0.00000       0.00000       0.00000       0.00000       0.00000       0.00000
  14  22 3854.4370    1.6767  6.0243 11.3020 -0.0038  0.0896   0.0232   0.2581    0.0531   0.0000   445.6964       18.2699       13.9296       7.87501       7.42916       1.85523       5.49549       2.58579       2.50746       2.74346      -2.48211       2.18964    -0.0920514       1.63913      0.680503     -0.326223     -0.296094      0.104796    -0.0343433   0.000954082   -0.00196056   -0.00339543   -0.00117879   8.66645e-05   9.02389e-05  -1.20242e-05  -8.97550e-07  -5.01570e-07       0.00000       0.00000       0.00000       0.00000       0.00000       0.00000       0.00000       0.00000       9.74872       12.4681       13.5626       12.8749       12.2300       11.2731       9.20873       7.67454       5.93012       4.42417       3.14817       2.18899       1.40907      0.879355      0.530226      0.290635      0.160493     0.0806688     0.0379377     0.0174061    0.00714828    0.00269905   0.000975661   0.000302770   8.31801e-05   1.89812e-05   3.36819e-06   4.42302e-07       0.00000       0.00000       0.00000       0.00000       0.00000       0.00000       0.00000       0.00000
  14  23 3995.3321    1.3158  7.0507 11.2000 -0.0052  0.1138   0.0202   0.3181    0.0487   0.0000   416.5088       66.5335       42.4056      -8.36846      -28.0506       19.2622       25.1360      -10.8073       1.13366      -10.6975       4.37299       1.86076      -2.43814      -2.45709       1.53742      0.345794     -0.252649    -0.0144047     0.0698440    0.00609123   -0.00238189   -0.00333396   0.000286023   7.56788e-05   0.000113327   3.13510e-05   2.28589e-06  -9.41213e-07       0.00000       0.00000       0.00000       0.00000       0.00000       0.00000       0.00000       0.00000       11.9324       15.5234       17.0527       16.2362       15.6772       13.7702       11.8422       9.52940       7.65741       5.46596       4.03909       2.80694       1.78838       1.16740      0.684335      0.396908      0.210890      0.108007     0.0520698     0.0231164    0.00955105    0.00361964    0.00126412   0.000410759   0.000107128   2.45345e-05   4.71649e-06   5.71810e-07       0.00000       0.00000       0.00000       0.00000       0.00000       0.00000       0.00000       0.00000
  14  24 4136.6838    1.1135  8.8317 10.9384 -0.0100  0.1422   0.0179   0.4011    0.0497   0.0000   472.7780       24.1718       17.2332       5.07492       23.1552       7.34903      -20.0042      -13.4251       11.3083      -5.17887       3.54712      -4.60818      -2.28371      0.507270      0.676101     -0.775369     -0.292551     0.0119780     0.0469371     0.0201528   -0.00181722  -0.000672916  -0.000750227  -0.000498653   0.000337510   1.34617e-05  -1.05829e-05  -3.39168e-08       0.00000       0.00000       0.00000       0.00000       0.00000       0.00000       0.00000       0.00000       15.0599       19.7256       20.7492       21.0110       19.2999       17.6019       14.8240       12.1301       9.47160       7.14238       5.08945       3.50411       2.26379       1.43337      0.876699      0.476374      0.273101      0.126260     0.0676432     0.0268084     0.0126476    0.00427813    0.00161401   0.000483476   0.000133064   3.07127e-05   5.67907e-06   7.64269e-07       0.00000       0.00000       0.00000       0.00000       0.00000       0.00000       0.00000       0.00000
  14  26 4419.8180    0.7647 12.4213 10.6114 -0.0127  0.2297   0.0150   0.6564    0.0425   0.0000   448.1376       56.3189       11.6540       20.8521       23.3943       12.5580      -4.91607       5.88197       9.72190      -24.3346      -5.34546       16.9552      -2.25164      -5.49099       1.24682      0.322912     -0.764552      0.140089      0.147008    0.00207863     0.0127388     0.0118275    0.00343664  -0.000703254   4.91550e-06   9.59536e-06   1.04028e-05   4.00277e-07       0.00000       0.00000       0.00000       0.00000       0.00000       0.00000       0.00000       0.00000       23.6258       31.0077       32.8740       32.5554       31.1302       27.8638       24.0260       19.3168       15.5547       11.4779       8.36291       5.87019       3.86994       2.46404       1.50104      0.849411      0.469594      0.240802      0.112972     0.0523720     0.0210440    0.00801562    0.00277549   0.000847075   0.000224080   5.05932e-05   9.62505e-06   1.21558e-06       0.00000       0.00000       0.00000       0.00000       0.00000       0.00000       0.00000       0.00000
  15  10 2195.7860    0.8976  0.6492 10.6912  0.0053  0.0318   0.0288   0.0593    0.0763   0.0000   438.8880      -2.39318       16.4470       10.4500      -3.61909      -1.42704     -0.729824      -1.82251      0.341592      0.150151       1.26124    0.00148707    -0.0822272     -0.246924      0.174032      0.119770     0.0582918    -0.0439243    0.00220882   -0.00318263   -0.00151363    0.00141461   0.000523906  -0.000358405   4.60759e-06   1.78897e-05  -3.93517e-07   3.20465e-07   2.55610e-08  -4.62169e-08       0.00000       0.00000       0.00000       0.00000       0.00000       0.00000       2.89900       4.37766       4.14417       4.18147       4.31607       3.39712       3.39673       2.16738       2.09099       1.28624       1.05576      0.780288      0.485409      0.366337      0.177951      0.127028     0.0598849     0.0350606     0.0194180    0.00669569    0.00467145    0.00121984   0.000732437   0.000238046   7.31884e-05   2.84366e-05   5.67386e-06   1.57759e-06   3.81266e-07   4.10140e-08       0.00000       0.00000       0.00000       0.00000       0.00000       0.00000
  15  11 2339.4848    1.2403  0.7953 10.9491 -0.0116  0.0277   0.0363   0.0692    0.0910   0.0000   441.9818       8.06504       11.1961       4.22721      -1.97555      -3.54794      -2.04215       4.26405       1.46471     -0.869834     -0.671712       1.04172     -0.321538      0.343198    -0.0675710   -0.00389033     0.0441311   -0.00620882    -0.0138305  -0.000841749  -0.000874460  -0.000317790   0.000217290   0.000471380  -4.13857e-05  -2.35562e-05   6.53384e-06  -1.20084e-06   5.45969e-07  -2.68319e-08       0.00000       0.00000       0.00000       0.00000       0.00000       0.00000       2.93349       3.67113       3.57060       3.97305       3.57417       3.30102       2.85476       2.34670       1.65055       1.30702       1.02649      0.713523      0.471300      0.292814      0.202835      0.110473     0.0639804     0.0290376     0.0164268    0.00751061    0.00382784    0.00150733   0.000626056   0.000193639   7.19691e-05   1.85749e-05   5.81200e-06   1.26917e-06   2.48418e-07   3.67052e-08       0.00000       0.00000       0.00000       0.00000       0.00000       0.00000
  15  12 2481.0151    1.6548  0.7764 11.5981 -0.0053  0.0283   0.0508   0.0637    0.0960   0.0000   438.0485       6.02349       15.7238     -0.270853      -3.16483       4.38527      -1.16443     -0.540787       3.15459      -2.62730     -0.950040     0.0525896      0.261245      0.569255   -0.00581483      0.124209    -0.0149956    -0.0232223   -0.00162093    0.00918277    0.00166048   -0.00126528   9.36010e-05  -1.32420e-05  -8.54794e-05  -3.48224e-05   2.66093e-06  -2.64220e-06  -2.72147e-07   1.07137e-08       0.00000       0.00000       0.00000       0.00000       0.00000       0.00000       2.97055       3.87199       4.16048       4.18965       3.87042       3.53939       2.77825       2.47021       1.82264       1.41501      0.984283      0.741403      0.458194      0.310781      0.187141      0.120407     0.0565651     0.0380968     0.0151539    0.00940905    0.00357657    0.00185428   0.000527267   0.000264292   7.29099e-05   2.58310e-05   6.13314e-06   1.57111e-06   2.39426e-07   3.59679e-08       0.00000       0.00000       0.00000       0.00000       0.00000       0.00000
  15  13 2622.4050    2.1555  0.8705 11.7241 -0.0016  0.0279   0.0572   0.0658    0.1133   0.0000   436.2341       5.75375       10.4379       7.79471      0.104147    0.00650631      -3.98413      -1.07906     -0.691546     -0.559697      -1.04468      0.397442     -0.169585      0.120731     -0.208657    -0.0993983     -0.160622     0.0137878     0.0178383    0.00433296   -0.00436710  -0.000877698   0.000667830   0.000272049   1.94713e-05  -4.43057e-06  -5.82335e-06  -1.87565e-06   1.93038e-07   1.65389e-08       0.00000       0.00000       0.00000       0.00000       0.00000       0.00000       2.65413       3.50263       3.67717       3.66600       3.51167       3.14461       2.74338       2.24519       1.78070       1.36504      0.968224      0.701854      0.473633      0.296610      0.183856      0.111881     0.0642168     0.0303407     0.0175191    0.00842483    0.00369167    0.00149531   0.000652809   0.000226095   7.99424e-05   2.31380e-05   6.28750e-06   1.49356e-06   2.76318e-07   3.59271e-08       0.00000       0.00000       0.00000       0.00000       0.00000       0.00000
  15  14 2764.1553    2.6750  0.8711 12.5381 -0.0145  0.0331   0.0772   0.0668    0.1240   0.0000   437.2489       15.9123       15.2664       4.31104       1.25766      -9.40296       3.47584       1.89330      -1.41956      -1.48675       1.51011      -1.04962     -0.334857     -0.338352     -0.309115     0.0311680    -0.0653602    0.00424551     0.0209528    0.00425630   -0.00238694   -0.00109343   0.000812987   1.15603e-05  -0.000244025   1.35451e-05   7.37234e-06   7.15838e-07  -1.82880e-07   1.61245e-08       0.00000       0.00000       0.00000       0.00000       0.00000       0.00000       2.81997       4.46828       3.75623       4.71126       3.69481       4.07982       2.96772       2.86253       1.97777       1.67442       1.12788      0.849445      0.554712      0.356275      0.228542      0.119954     0.0806350     0.0331123     0.0216207    0.00806349    0.00469344    0.00151191   0.000811058   0.000224712   0.000105718   2.66147e-05   7.88014e-06   1.89828e-06   3.12467e-07   5.78839e-08       0.00000       0.00000       0.00000       0.00000       0.00000       0.00000
  15  15 2905.8344    3.2837  0.7678 13.0920 -0.0112  0.0289   0.1008   0.0645    0.1426   0.0000   438.2768       10.4260       19.0797       2.93499       2.34946      -5.83824     -0.427054       4.22320      -1.27538     -0.177888      0.808698       1.37634    -0.0451984     -0.795545     -0.612749    -0.0989315     0.0297622    -0.0189709    -0.0170690    -0.0120280    0.00358447  -0.000484419   0.000347578  -7.95246e-05  -4.83771e-05  -3.93070e-05   8.91785e-06   2.79795e-06   7.20312e-07  -2.25578e-08       0.00000       0.00000       0.00000       0.00000       0.00000       0.00000       2.87008       4.13279       3.83459       4.06552       3.49066       3.27355       2.96803       2.56741       2.07371       1.57438       1.12544      0.766662      0.511163      0.312461      0.201490      0.104437     0.0666902     0.0316951     0.0176870    0.00839629    0.00374593    0.00165553   0.000662347   0.000215254   8.41187e-05   2.27561e-05   6.56584e-06   1.52453e-06   3.02632e-07   4.30457e-08       0.00000       0.00000       0.00000       0.00000       0.00000       0.00000
  15  16 3047.2131    3.6860  0.9415 13.2503 -0.0188  0.0309   0.1117   0.0758    0.2004   0.0000   433.9984       7.16719       9.75364     -0.548053       4.46560      0.120669     -0.702358      0.242340       1.38794       2.92514      0.722368    -0.0120105     -0.844217     0.0268724      0.329463    -0.0561191     0.0426624     0.0661974     0.0328205    -0.0199174   -0.00955244    0.00176044   0.000269648   5.46680e-05  -0.000120193  -1.57679e-05  -2.33863e-06  -9.05738e-07   5.31323e-07   1.43202e-08       0.00000       0.00000       0.00000       0.00000       0.00000       0.00000       3.46664       4.28673       4.50274       4.38082       4.11999       3.78867       3.14510       2.76559       2.19941       1.62565       1.14184      0.833228      0.533659      0.353779      0.205197      0.115476     0.0697336     0.0362312     0.0195465    0.00874125    0.00402676    0.00162609   0.000672207   0.000222898   8.36949e-05   2.54188e-05   6.19043e-06   1.48100e-06   2.50659e-07   3.45793e-08       0.00000       0.00000       0.00000       0.00000       0.00000       0.00000
  15  17 3188.0777    3.9089  1.2415 12.7122  0.0018  0.0368   0.1052   0.0853    0.2906   0.0000   437.1853       5.99712       12.8140       1.80355       2.14971      0.736101      -4.01080       4.68935      -1.49799       1.50359     -0.226030     -0.863030      -1.55843      0.114423    0.00995982     -0.128227    -0.0181140     0.0870216    -0.0123510    -0.0215207    0.00601270  -0.000733709   3.36255e-05  -0.000604352   2.46353e-05  -4.61535e-05   7.21145e-06   2.11751e-08  -2.05991e-07   3.61842e-08       0.00000       0.00000       0.00000       0.00000       0.00000       0.00000       3.85339       4.75967       5.15131       5.04297       4.65023       4.44163       3.98144       3.09918       2.33972       1.90145       1.32333      0.972049      0.678604      0.423407      0.263411      0.141660     0.0884289     0.0405603     0.0237080     0.0105242    0.00497294    0.00205681   0.000932554   0.000305864   0.000113113   2.93259e-05   8.14962e-06   1.91441e-06   3.33882e-07   4.32435e-08       0.00000       0.00000       0.00000       0.00000       0.00000       0.00000
  15  18 3328.9421    3.0212  1.4927 13.4171  0.0054  0.0463   0.0842   0.1152    0.1153   0.0000   432.1662       13.6729       16.1428       1.73583       14.8227      -10.0498      -2.15520      -5.43928       1.19043      -1.26988       1.89140      -2.25164     -0.837623    -0.0596536    -0.0564918    -0.0996574     0.0542003    -0.0135449    -0.0205142    0.00398658    0.00610970  -0.000692289   -0.00128502  -0.000135565   0.000157804  -6.09799e-05  -4.68266e-06   3.28726e-06   2.69992e-07   5.54169e-08       0.00000       0.00000       0.00000       0.00000       0.00000       0.00000       4.58535       5.95670       6.43237       6.44726       5.84148       5.36851       4.70279       3.77129       3.04444       2.24405       1.64815       1.21177      0.753188      0.487892      0.325130      0.176770      0.102250     0.0561260     0.0283302     0.0130321    0.00691249    0.00272771    0.00106621   0.000388131   0.000141473   3.95445e-05   1.02013e-05   2.34218e-06   4.43047e-07   5.73889e-08       0.00000       0.00000       0.00000       0.00000       0.00000       0.00000
  15  19 3470.0261    2.8297  2.0069 12.7537 -0.0012  0.0482   0.0586   0.1146    0.0896   0.0000   439.4246       26.1332       15.4672       3.60148      -4.89958      -1.82695      -8.54239      -6.31852      -3.63323      0.323375      0.430992      -1.59457      0.441782     -0.344508      0.171761   -0.00231207     0.0770796    -0.0732820     0.0154496    0.00366227   -0.00534410   -0.00342404  -0.000571778  -0.000110614   0.000302363  -2.42614e-05   3.26160e-07   1.31251e-06  -6.51084e-07  -4.87021e-08       0.00000       0.00000       0.00000       0.00000       0.00000       0.00000       4.78951       6.45664       6.53890       6.86800       6.30594       5.77729       4.80677       4.22238       3.13830       2.36180       1.85209       1.23580      0.863406      0.543513      0.338977      0.206798      0.112741     0.0594449     0.0314651     0.0151604    0.00712144    0.00290639    0.00117176   0.000416111   0.000134501   4.24088e-05   1.20312e-05   2.59114e-06   4.71455e-07   6.62889e-08       0.00000       0.00000       0.00000       0.00000       0.00000       0.00000
  15  20 3611.3818    2.3692  3.0414 12.0798 -0.0063  0.0583   0.0399   0.1509    0.0749   0.0000   427.6317       12.4636       5.55862      -2.53754      -4.86940      -1.01601      -8.45753      -2.60497      0.673261       1.70981      0.301423      0.251815      -1.67196      -1.01491      0.446210      0.368563    -0.0311888    -0.0717173   -0.00584654     0.0205965    0.00487907   -0.00629327   -0.00140154   0.000171121   0.000447261   2.69360e-05  -4.90072e-06  -4.34669e-07   4.17317e-07   1.69854e-08       0.00000       0.00000       0.00000       0.00000       0.00000       0.00000       5.80505       7.99182       8.29415       8.32409       7.86384       7.09396       6.09944       4.91325       4.03531       2.95095       2.23752       1.50965       1.05746      0.657926      0.424402      0.242586      0.140433     0.0754262     0.0369098     0.0186504    0.00790534    0.00365492    0.00136519   0.000532862   0.000179735   5.37001e-05   1.49467e-05   3.17713e-06   6.22625e-07   7.74698e-08       0.00000       0.00000       0.00000       0.00000       0.00000       0.00000
  15  21 3752.7487    1.9086  4.4860 11.5268 -0.0122  0.0751   0.0280   0.1907    0.0615   0.0000   452.7188       23.2515       14.2120      -11.3472       1.88224       3.51216       16.1419      -14.8249      -6.02963      -1.53454       7.21039      -2.34646      -3.54533       1.39828      0.305336     -0.342550    -0.0334637     0.0142190     0.0865607     0.0352525    -0.0199432   -0.00663234    0.00355080  -0.000314105  -0.000260938  -0.000206839   3.49742e-05   5.13831e-06   4.64396e-07   4.45665e-08       0.00000       0.00000       0.00000       0.00000       0.00000       0.00000       7.38590       9.47255       10.6118       10.2514       10.1925       8.74927       7.62528       6.31400       4.97738       3.85325       2.76102       1.95490       1.35857      0.848144      0.552265      0.314815      0.186687     0.0997214     0.0501392     0.0260620     0.0104674    0.00503607    0.00184860   0.000705543   0.000239689   6.92648e-05   1.92180e-05   4.32184e-06   7.66083e-07   8.90784e-08       0.00000       0.00000       0.00000       0.00000       0.00000       0.00000
  15  22 3894.4698    1.5459  5.8194 11.3157 -0.0038  0.0904   0.0224   0.2496    0.0517   0.0000   437.1961       1.56468       36.4038      -6.05009      -6.85325       8.59804       2.89010      -11.0037       4.37874       5.69524      -6.30325       2.43884       2.29026      0.772643     -0.166178     -0.218903     -0.254375     -0.275087     0.0125223     0.0234641    -0.0265943    0.00300882    0.00109220   -0.00131663  -0.000329375   7.47587e-05   2.35169e-05  -1.61291e-06   7.52679e-07   6.14420e-08       0.00000       0.00000       0.00000       0.00000       0.00000       0.00000       9.18708       11.6020       12.9434       12.3274       12.3214       10.8429       9.34996       7.67977       6.01891       4.60776       3.35339       2.41601       1.67084       1.05939      0.674735      0.400330      0.222568      0.125138     0.0629566     0.0302963     0.0142281    0.00584427    0.00232976   0.000877858   0.000289205   8.53667e-05   2.27765e-05   5.06484e-06   8.85691e-07   1.03152e-07       0.00000       0.00000       0.00000       0.00000       0.00000       0.00000
  15  23 4036.0084    1.2654  7.7202 11.0412 -0.0063  0.1158   0.0186   0.3282    0.0481   0.0000   408.5477      -3.80325      -13.9347       12.8297      -5.52063       17.2625      -7.38124      -22.8462      -5.85795     0.0477055      -1.33921      0.723642      -2.58589      0.145657     -0.189590   -0.00481721     0.0677288     -0.160099     0.0659073     0.0517091  -0.000750187   -0.00548583    0.00477370  -8.18602e-05  -0.000118257  -0.000138412  -5.76857e-05  -3.84476e-06   1.66225e-07   1.12637e-07       0.00000       0.00000       0.00000       0.00000       0.00000       0.00000       11.3179       15.0853       15.7634       16.1036       14.9173       13.9754       11.5893       10.1214       7.81249       6.09050       4.39943       3.21512       2.10943       1.41807      0.877585      0.523670      0.300719      0.164982     0.0822073     0.0423547     0.0179119    0.00834315    0.00307090    0.00115212   0.000383134   0.000115904   2.94043e-05   6.73928e-06   1.13938e-06   1.57594e-07       0.00000       0.00000       0.00000       0.00000       0.00000       0.00000
  15  24 4177.4247    1.0491  9.3643 10.8135 -0.0065  0.1465   0.0166   0.4142    0.0474   0.0000   438.7298       54.8094       14.0154      -56.4793       21.1117     -0.244254      -22.0637       23.5165       21.5769      -10.0681      -11.0531       1.65468       2.87100     -0.329030      -1.73443      0.554991      0.287122     -0.237097    -0.0185318    -0.0177820     0.0406060   -0.00381295   -0.00179697   0.000421915   0.000270617  -0.000120582  -4.45407e-05   1.50318e-05   5.25881e-06  -3.34153e-07       0.00000       0.00000       0.00000       0.00000       0.00000       0.00000       14.4565       18.6341       20.0757       20.4120       19.2890       17.4193       14.9935       12.1824       10.2205       7.53250       5.65870       3.92544       2.72343       1.78129       1.12890      0.657349      0.395609      0.211810      0.107859     0.0539060     0.0228737     0.0103932    0.00398125    0.00144137   0.000492674   0.000142907   3.72117e-05   7.96980e-06   1.52573e-06   1.86324e-07       0.00000       0.00000       0.00000       0.00000       0.00000       0.00000
  15  26 4461.6958    0.7062 12.9113 10.5365 -0.0157  0.2459   0.0141   0.6706    0.0416   0.0000   457.8682       12.5578      -18.2022      -17.0077       26.1689      -5.08389     -0.217633       9.37607      -46.3583       11.1259      0.233102      -8.97897      -3.49356      -3.29874       1.95684     -0.462894     -0.835066      0.384831      0.401239     0.0261826    -0.0243398     0.0268654    0.00573287   0.000364850  -3.93142e-05   0.000351517  -1.85986e-05  -3.57974e-06   2.66497e-06  -3.38434e-07       0.00000       0.00000       0.00000       0.00000       0.00000       0.00000       23.6796       31.0121       34.4562       33.8254       31.7463       29.2247       25.2071       20.8666       16.7384       12.8085       9.37804       6.87077       4.65701       3.02870       1.95208       1.16708      0.665336      0.372132      0.192039     0.0939258     0.0438297     0.0184005    0.00718151    0.00264099   0.000871293   0.000249947   6.42122e-05   1.42522e-05   2.49714e-06   3.13595e-07       0.00000       0.00000       0.00000       0.00000       0.00000       0.00000
  16   9 2081.6059    0.7156  0.5075 10.3666 -0.0127  0.0274   0.0268   0.0506    0.0709   0.0000   442.8886       3.66884       9.51362      -4.49596       3.22629       1.40419      0.816661       1.69898      -4.05910     -0.909834       1.39356     -0.386512     -0.280835      0.140215     -0.164181     -0.217588    0.00320285    -0.0690987    0.00105737    0.00986550    0.00285164   -0.00100358    0.00168918   0.000441346  -0.000108466   9.77360e-05   8.63521e-06  -4.17261e-06  -3.48752e-08   1.68726e-08  -2.68592e-08  -1.18813e-08       0.00000       0.00000       0.00000       0.00000       2.93811       3.93691       4.00328       3.38092       2.92714       2.89161       2.77222       2.78253       2.40320       1.77441       1.31229      0.870468      0.564954      0.334123      0.219194      0.111535     0.0719924     0.0383635     0.0195420     0.0107805    0.00530341    0.00221637    0.00113199   0.000457934   0.000167027   6.06871e-05   2.16839e-05   5.82224e-06   1.63713e-06   3.29198e-07   6.11172e-08   7.95878e-09       0.00000       0.00000       0.00000       0.00000
  16  11 2372.6305    1.3006  0.8425 11.1218 -0.0076  0.0302   0.0360   0.0674    0.0906   0.0000   440.2468       2.77788       16.9568       4.26655       2.13170       1.01703      -1.89849      0.711286       3.34443     0.0925242     -0.184020       1.57297     -0.432940     -0.837361      0.356062    0.00681974    -0.0934050    -0.0783796     0.0646580    -0.0181843    0.00326961   -0.00416567   0.000211534   0.000342844   3.87896e-05   6.49311e-05  -7.16954e-06  -7.34057e-06  -1.85039e-06   3.43906e-07   1.06608e-08   1.15376e-09       0.00000       0.00000       0.00000       0.00000       3.06126       3.91780       3.92516       3.90472       3.58813       3.10448       3.22406       2.73320       2.19470       1.67360       1.31510      0.902540      0.597552      0.410033      0.244180      0.148797     0.0810751     0.0463970     0.0271860     0.0115110    0.00638864    0.00293106    0.00141235   0.000500707   0.000216539   6.45850e-05   2.10112e-05   6.53047e-06   1.62142e-06   3.80702e-07   7.48361e-08   8.76487e-09       0.00000       0.00000       0.00000       0.00000
  16  12 2514.8779    1.7924  0.8429 11.7745 -0.0121  0.0288   0.0486   0.0646    0.0919   0.0000   437.1149       8.04246       13.8069       3.37106     -0.258780       2.23308       1.31989     -0.235744     0.0888485      -2.49881      -1.55447     -0.230928     -0.361344      0.285275    -0.0894098   -0.00429059   -0.00468052    0.00607070     0.0405378    0.00913056    0.00207625   -0.00390978   -0.00138265   0.000644578   0.000106149   4.17101e-05  -1.05004e-05  -1.42415e-05   1.58997e-06  -5.73771e-07   1.42880e-09   9.07610e-09       0.00000       0.00000       0.00000       0.00000       2.59970       3.48631       3.52278       3.84950       3.50238       3.07177       2.82236       2.30938       1.93126       1.44571       1.04402      0.820959      0.515989      0.334632      0.225942      0.137198     0.0829659     0.0428067     0.0254529     0.0119544    0.00631381    0.00309689    0.00126458   0.000483787   0.000194494   6.47775e-05   2.32732e-05   6.15937e-06   1.55841e-06   3.78155e-07   7.14684e-08   9.52369e-09       0.00000       0.00000       0.00000       0.00000
  16  13 2656.9895    2.3179  0.9331 12.0079  0.0016  0.0307   0.0600   0.0693    0.1060   0.0000   435.2527    -0.0288516       14.3617       4.01532       2.09231       3.23381      -3.43411      -3.09920       1.40148     -0.559598      -1.45065    0.00662370    -0.0170890     -0.393185      0.389684      0.129868    -0.0756368    -0.0488133     0.0216873    -0.0141482   -0.00864989   -0.00291575  -0.000170910   0.000375934   5.04760e-05  -3.47329e-05  -2.50570e-05  -5.06785e-06   1.94039e-06   6.59893e-07  -9.23097e-09  -1.83670e-09       0.00000       0.00000       0.00000       0.00000       2.90898       3.99442       3.82143       4.12773       4.03369       3.63513       2.93011       2.49411       1.99861       1.69849       1.24559      0.822855      0.546748      0.381433      0.239858      0.160711     0.0935949     0.0542066     0.0290277     0.0135913    0.00671410    0.00284988    0.00134512   0.000512675   0.000213263   7.15539e-05   2.25897e-05   7.07617e-06   1.83552e-06   4.29248e-07   7.46209e-08   1.05352e-08       0.00000       0.00000       0.00000       0.00000
  16  14 2799.6005    2.8105  0.8388 12.4884 -0.0061  0.0289   0.0763   0.0631    0.1040   0.0000   437.6605       6.54102       13.5143       2.97092       9.31916     -0.602475       1.23085      -1.70158      -1.06655     -0.270397      -1.64134     -0.593490      0.118667      0.339268     0.0430578      0.176009     0.0158721     0.0452939   -0.00122298   -0.00273274     0.0112993   9.78810e-06  -0.000651911  -0.000257711   0.000234181  -0.000113951  -8.97230e-06   4.49977e-06   2.02493e-06  -2.13121e-07   5.29067e-08  -6.49702e-09       0.00000       0.00000       0.00000       0.00000       2.75126       3.18057       3.49516       4.01760       3.39266       2.92958       3.00912       2.36052       1.72803       1.42047       1.09773      0.746290      0.507623      0.378595      0.230624      0.132529     0.0777396     0.0479953     0.0254304     0.0129773    0.00591373    0.00308772    0.00135829   0.000598370   0.000205074   6.86767e-05   1.96747e-05   5.64023e-06   1.38063e-06   3.36254e-07   6.30196e-08   8.24897e-09       0.00000       0.00000       0.00000       0.00000
  16  16 3083.5085    3.8694  0.9106 13.1564 -0.0129  0.0290   0.1102   0.0726    0.1942   0.0000   444.7406       12.1395       8.01569       2.42501       2.86135       4.67551     -0.593189      -3.35465      -4.51148     -0.834802      0.173261      0.253470      0.504137      -1.42837    -0.0612209   -0.00722189     0.0605601    -0.0658773   -0.00943504    0.00506933   -0.00760610   -0.00264791    0.00269540   0.000155139  -0.000535946  -1.66228e-05   3.87530e-05   8.93103e-06  -1.75440e-06   8.95146e-08  -1.10956e-08  -1.03211e-08       0.00000       0.00000       0.00000       0.00000       2.64431       3.44522       3.53034       3.61772       3.55376       3.09913       2.90412       2.33754       1.91843       1.43276       1.09564      0.818708      0.561449      0.400913      0.236108      0.152400     0.0840838     0.0497488     0.0255575     0.0132667    0.00685248    0.00298145    0.00143058   0.000531528   0.000215575   7.37073e-05   2.25878e-05   6.98302e-06   1.70083e-06   4.04316e-07   7.54378e-08   8.96026e-09       0.00000       0.00000       0.00000       0.00000
  16  17 3225.0364    3.7816  1.1630 13.0853 -0.0246  0.0464   0.1137   0.0854    0.2710   0.0000   432.3431       18.8508       18.2895      -2.43480      -1.61469       2.58448       2.88339       2.04939      -1.21641       1.02280       1.97354      0.447916      0.430861     -0.271987     -0.239452    -0.0668497    0.00684820    -0.0392727    0.00462359     0.0411153    -0.0115637   -0.00106914    0.00176130  -0.000570791   0.000428861  -4.27028e-05   1.11559e-05   6.04702e-06  -8.08984e-07   8.62322e-08  -1.08260e-07   6.71979e-09       0.00000       0.00000       0.00000       0.00000       4.86755       4.68265       6.44115       7.36245       5.51760       4.40042       5.57475       4.28702       2.43559       2.66585       2.23481       1.14876      0.724047      0.737395      0.422895      0.181834      0.112899     0.0887623     0.0478294     0.0198064    0.00818304    0.00498919    0.00277949    0.00123289   0.000426754   0.000121621   3.07007e-05   8.68679e-06   2.05508e-06   5.19712e-07   9.50417e-08   1.07120e-08       0.00000       0.00000       0.00000       0.00000
  16  18 3366.4385    3.2651  1.5711 12.8903 -0.0162  0.0422   0.0784   0.1016    0.1762   0.0000   444.4594       11.6362       12.2436       9.00188      -6.82247       1.50256     -0.952931       3.66555      -3.77506      -3.04559      0.107479     -0.749326     -0.699944      0.467218     -0.122737     0.0534274     0.0631412    -0.0314682     0.0355483   -0.00105671    -0.0160255    0.00332620   0.000258558  -0.000408882   2.45142e-05   0.000209258   2.96613e-05  -4.79615e-06  -1.93895e-07   6.42292e-07  -1.27797e-07   1.23976e-08       0.00000       0.00000       0.00000       0.00000       3.97097       5.20100       5.79646       5.84972       5.47047       4.74807       4.41038       3.34793       2.81260       2.20846       1.53497       1.14657      0.789725      0.535644      0.327094      0.209034      0.130038     0.0677126     0.0380378     0.0205522    0.00971141    0.00476027    0.00178983   0.000870959   0.000324314   0.000111502   3.61534e-05   9.80160e-06   2.39752e-06   5.85877e-07   1.07022e-07   1.24237e-08       0.00000       0.00000       0.00000       0.00000
  16  19 3508.0460    2.6063  2.3550 12.5021 -0.0115  0.0520   0.0508   0.1307    0.0961   0.0000   438.9513       19.2448       11.2743       19.2980       11.8534       2.79154      -6.18815       1.46894       1.20960     -0.304257      -1.77375      0.620211    -0.0359647      -1.52130     0.0198399     0.0936114      0.199607     0.0216307    -0.0780949   0.000656213  -0.000389467     0.0105777    0.00606354   -0.00203804  -0.000549073   5.41734e-05  -1.94613e-05  -2.62145e-05   7.52841e-06  -1.35213e-06   7.89660e-08   2.41919e-08       0.00000       0.00000       0.00000       0.00000       5.17847       6.86180       7.23322       7.65595       6.84459       6.46064       5.37721       4.45474       3.45754       2.80923       2.05452       1.49178      0.984852      0.682484      0.450410      0.274111      0.159395     0.0956496     0.0502876     0.0252937     0.0124491    0.00572316    0.00267554    0.00104176   0.000395942   0.000141582   4.40520e-05   1.25890e-05   3.16735e-06   7.08703e-07   1.18265e-07   1.68623e-08       0.00000       0.00000       0.00000       0.00000
  16  20 3649.9982    2.1208  3.4303 12.0092 -0.0051  0.0637   0.0352   0.1637    0.0711   0.0000   440.8358       16.8890       12.9196       27.1357      -5.45766       7.06843      -3.61809      -6.38748       6.86326    -0.0702110      -1.50471     -0.134498       1.59289      0.410793     -0.221578     -0.158737     0.0142128     -0.100352     0.0483640     0.0189407    0.00997916    0.00373847  -0.000432785   -0.00347684  -3.51950e-05   0.000164412  -9.15398e-07  -6.64800e-06   7.39041e-06   1.57870e-06  -4.81582e-08   2.32438e-08       0.00000       0.00000       0.00000       0.00000       5.80235       7.75916       8.09610       8.42428       7.92202       7.19378       6.47054       5.31610       4.24628       3.45794       2.49948       1.84234       1.27173      0.879116      0.555784      0.340295      0.207896      0.113748     0.0655857     0.0322569     0.0160694    0.00754596    0.00325722    0.00136322   0.000533684   0.000178011   5.84416e-05   1.62505e-05   4.18624e-06   9.59280e-07   1.65125e-07   2.07906e-08       0.00000       0.00000       0.00000       0.00000
  16  21 3791.6638    1.8265  5.0167 11.4083 -0.0049  0.0769   0.0255   0.2065    0.0614   0.0000   430.3614       24.9737       23.9635      -16.6556      -7.50055      -2.68033      -1.77866       3.78799       1.50216      -1.86081       3.53093      -2.75597     -0.114837      0.357643      -1.17795    -0.0375862    -0.0617993     0.0325870      0.168156    -0.0236489    -0.0287921   -0.00105934  -7.75609e-05    0.00393918  -0.000534220  -0.000285503   3.31606e-05   1.99827e-05   6.01476e-06   5.25941e-07   2.04219e-07  -1.26239e-08       0.00000       0.00000       0.00000       0.00000       7.33519       9.43578       10.0653       9.91704       9.54206       8.83465       7.85285       6.57782       5.37270       4.15433       3.19757       2.25917       1.55775       1.05000      0.681335      0.418305      0.247858      0.141795     0.0773309     0.0385828     0.0194996    0.00875816    0.00403295    0.00160039   0.000623093   0.000214051   6.95422e-05   2.00595e-05   5.07604e-06   1.08494e-06   1.93747e-07   2.32316e-08       0.00000       0.00000       0.00000       0.00000
  16  22 3933.8418    1.4748  6.5385 11.1284  0.0000  0.0958   0.0202   0.2704    0.0524   0.0000   451.7058       15.1846       12.4732       7.96105      -16.7699       4.42117       6.22492       9.01159      -9.13560      -10.1819       1.10135     -0.864383      -1.72764     -0.237281      0.227311      0.684784     -0.187661     0.0315588    -0.0199947   -0.00619283    0.00944773    -0.0106813   -0.00156112   -0.00105139  -0.000281792   0.000372327  -2.21822e-05   3.89345e-05   1.62800e-05  -5.96134e-07   2.27571e-07   2.93052e-08       0.00000       0.00000       0.00000       0.00000       8.85047       11.7704       12.7314       12.5426       12.6443       10.9219       9.93213       7.87164       6.60421       5.11322       3.74821       2.80757       1.92753       1.31549      0.843397      0.533548      0.317575      0.178780     0.0992279     0.0505885     0.0251063     0.0116014    0.00504245    0.00203808   0.000800272   0.000277480   8.92798e-05   2.54776e-05   6.38698e-06   1.46126e-06   2.60175e-07   2.87457e-08       0.00000       0.00000       0.00000       0.00000
  16  23 4075.7107    1.2230  8.0378 10.9072 -0.0103  0.1140   0.0174   0.3215    0.0498   0.0000   451.0893       19.5688       8.25262       25.3009       2.43714      -19.5575       5.73204      -2.80311      -9.47689       7.18121      -1.88246       1.71614      -1.01876      -1.01215     -0.662238     -0.774647      0.122854     -0.522983    -0.0799760      0.181783    -0.0146904   -0.00748379    0.00170220    0.00135084   5.78325e-05   0.000153434  -0.000178663   1.13309e-05   1.47641e-06   2.52892e-06   2.91784e-07   8.45470e-08       0.00000       0.00000       0.00000       0.00000       11.1257       14.4412       15.5233       15.8649       15.2377       13.6219       11.8891       9.86249       7.88297       6.09519       4.66133       3.32504       2.33359       1.59296       1.03115      0.634883      0.385493      0.219098      0.118588     0.0622271     0.0307545     0.0137829    0.00632065    0.00251248   0.000954848   0.000328098   0.000105197   3.01413e-05   7.60101e-06   1.61834e-06   2.87433e-07   3.46892e-08       0.00000       0.00000       0.00000       0.00000
  16  24 4218.0338    0.9899 10.3923 10.7785 -0.0064  0.1504   0.0153   0.4552    0.0434   0.0000   420.3196       44.6879       16.3420       8.12933      -3.63486      -10.9790       2.62506       33.2776       4.29649      -2.52405      -2.53021    -0.0434838       5.61550     -0.576151      -1.48451      -1.32414      0.337446      0.288673      0.148609    -0.0748390     0.0229703     0.0124544    -0.0138967    0.00149394    0.00165663   0.000113124  -0.000275248  -8.27762e-05   4.26203e-06  -4.03590e-06   1.29310e-07  -4.91137e-09       0.00000       0.00000       0.00000       0.00000       14.2106       18.7446       19.7661       20.6824       19.2276       17.6968       15.2269       13.1835       10.2703       8.30055       6.08097       4.49498       3.12185       2.11422       1.37035      0.866495      0.518818      0.294373      0.166611     0.0833373     0.0431932     0.0193295    0.00883750    0.00340210    0.00135958   0.000453253   0.000145822   4.06505e-05   1.01740e-05   2.24883e-06   3.73416e-07   4.92985e-08       0.00000       0.00000       0.00000       0.00000
  16  25 4360.1217    0.7872 11.2868 10.6741 -0.0092  0.1937   0.0146   0.5552    0.0418   0.0000   450.1553       17.1309       45.1319       7.82744      -19.5245      -2.28168       35.2869      -15.9203      -34.6790       3.68226       19.9321       6.01017       5.99849      -1.64162     0.0947939       1.54729      0.926456     -0.596070     -0.455806    -0.0526126     0.0203468    0.00676481    0.00866003   -0.00362782   0.000219732  -0.000124193  -0.000287168  -9.68624e-06   5.29891e-06   5.27626e-07  -4.51462e-08  -4.31051e-08       0.00000       0.00000       0.00000       0.00000       17.6382       23.5545       25.4323       26.0053       23.9450       22.9356       19.3384       16.6308       13.3938       10.5999       7.89546       5.83307       4.02978       2.74227       1.76900       1.12193      0.684593      0.386123      0.210889      0.116166     0.0543739     0.0275999     0.0109265    0.00486175    0.00174591   0.000618880   0.000194899   5.53676e-05   1.35181e-05   2.90297e-06   4.88343e-07   6.43412e-08       0.00000       0.00000       0.00000       0.00000
  16  27 4644.6171    0.5255 17.2619 10.3639 -0.0079  0.3791   0.0091   0.9309    0.0287   0.0000   355.9703       39.5180       92.8992      -8.83309       18.2760       8.72038      -22.3650      -16.5647    -0.0952070      -8.20059       6.28476      -7.63524      -2.72825       3.01285      -1.16731      0.853906     -0.230515     -0.779390      0.762961    -0.0653732     -0.325394    0.00361901     0.0151796   0.000810978   -0.00174707  -0.000387778   0.000653086   3.26467e-05  -5.63956e-08   3.03353e-06  -8.69235e-07  -1.36625e-08       0.00000       0.00000       0.00000       0.00000       35.2426       45.4513       49.3098       49.1038       47.9440       44.5839       37.6428       32.6394       26.5758       20.8321       15.8583       11.5314       8.06741       5.59407       3.61348       2.31244       1.40995      0.817585      0.456614      0.238591      0.121460     0.0547690     0.0247487    0.00981060    0.00373179    0.00125644   0.000396078   0.000111340   2.69407e-05   5.67915e-06   9.52784e-07   1.17734e-07       0.00000       0.00000       0.00000       0.00000
  17   8 1963.3153    0.5325  0.3886 10.1560 -0.0144  0.0223   0.0211   0.0412    0.0520   0.0000   434.9427      -2.11001       19.2413       4.88590      -5.14548       1.63137       5.18545      -1.32970     -0.114556       2.76517      -1.50483      -1.08895      -1.07576      0.246462      0.259627    -0.0816378     -0.247067     0.0320757     0.0354298    -0.0112795    -0.0155275    0.00108301    0.00487372  -0.000291856  -5.58481e-05  -0.000160863   8.21941e-05   7.53368e-06  -1.35423e-05  -2.83157e-06   1.33984e-07  -3.61977e-09  -1.34856e-08   5.61977e-10       0.00000       0.00000       1.85883       2.52481       2.54754       2.81364       2.42368       2.40717       2.11359       1.77879       1.40157       1.22008      0.896469      0.678246      0.446151      0.283733      0.205240      0.129012     0.0783795     0.0453981     0.0278064     0.0127376    0.00734259    0.00311496    0.00182469   0.000721039   0.000332897   0.000111561   4.92584e-05   1.47666e-05   4.98514e-06   1.27788e-06   3.25444e-07   7.29816e-08   1.28302e-08   1.91164e-09       0.00000       0.00000
  17  10 2260.3684    1.1020  0.7125 10.6298 -0.0052  0.0361   0.0335   0.0629    0.1092   0.0000   437.4068     -0.795838       7.09637      0.174980      -3.94779       3.90866    -0.0494713      -3.95019       1.19588      0.189326     -0.407772     -0.592039      0.281113      0.657664      0.388683     0.0643140     0.0562292     0.0313435    -0.0481898    0.00642705     0.0145815    0.00170771    0.00181878  -0.000529177   0.000216281  -0.000209941  -0.000164389  -1.30201e-05   1.42393e-06   6.69315e-07  -2.86510e-07   1.40358e-07   1.44544e-08   1.12816e-09       0.00000       0.00000       2.68512       3.84489       4.54079       3.74463       4.61545       3.48094       3.31938       2.89714       1.81802       2.02479       1.04793       1.06072      0.704415      0.389309      0.366051      0.157411      0.137578     0.0749154     0.0349478     0.0266831    0.00887366    0.00576713    0.00300330   0.000883246   0.000522659   0.000208750   5.40954e-05   2.93099e-05   8.35150e-06   1.61350e-06   7.15894e-07   1.70038e-07   2.07680e-08   2.07160e-09       0.00000       0.00000
  17  11 2405.0094    1.4034  0.9166 11.3074 -0.0066  0.0328   0.0371   0.0685    0.0944   0.0000   434.0380       3.69129       7.92318      -4.87637       2.08500      -1.44837      -2.58337      -1.62070       2.72498       1.59471      0.563667     -0.770155      0.556874      0.563952      0.117995      0.145455     -0.163068    -0.0323110     0.0107339     0.0304460   -0.00259300   -0.00156868    0.00154336    0.00187781  -0.000281314   0.000342597   4.56587e-05   2.57183e-05  -1.29328e-05  -1.81226e-06  -6.21636e-08  -9.59052e-08  -1.79559e-09   1.59409e-09       0.00000       0.00000       3.29127       4.44007       4.37542       4.03236       3.93022       3.42276       3.49069       3.11495       2.56775       2.14509       1.56095       1.21143      0.801327      0.515909      0.358603      0.199673      0.131671     0.0769575     0.0367116     0.0244436     0.0103447    0.00535434    0.00299274   0.000976255   0.000552889   0.000200769   6.18207e-05   2.70001e-05   7.88601e-06   2.01043e-06   5.46046e-07   1.23383e-07   1.94763e-08   2.32816e-09       0.00000       0.00000
  17  12 2548.0919    1.9240  0.9009 11.6813 -0.0060  0.0277   0.0498   0.0669    0.0968   0.0000   441.3823       6.80683       13.3634       6.01741      -3.89433       2.27598       1.59140      -3.63338      -1.23101      0.265596      0.935895      -1.88871      0.416388     0.0175827      0.190198     -0.293292      0.147408     0.0732309     0.0393783     0.0106139     0.0103978  -0.000877312   -0.00317870  -0.000359369   0.000265221  -0.000162703  -7.24897e-05  -1.25694e-05   1.44916e-07  -1.46419e-06  -2.52698e-07  -1.35661e-08  -8.06530e-09   7.64242e-10       0.00000       0.00000       2.48656       3.37224       3.27917       3.39282       3.18890       3.06491       2.64515       2.37304       1.86681       1.51836       1.09582      0.857403      0.601155      0.406995      0.269044      0.166254      0.102193     0.0577759     0.0328152     0.0173790    0.00913114    0.00456635    0.00202956   0.000944572   0.000377415   0.000152462   5.56428e-05   1.92077e-05   6.18007e-06   1.68369e-06   4.31279e-07   9.88793e-08   1.60184e-08   2.25080e-09       0.00000       0.00000
  17  13 2691.0861    2.2857  0.7876 12.3815 -0.0056  0.0297   0.0625   0.0636    0.0875   0.0000   436.8538       6.13776       11.9491       3.22182       3.99322       1.52390       2.68235     -0.135321      -1.64174       1.49487     -0.440109    -0.0174893     -0.500315     -0.563721      0.524003      0.237725    0.00114187   -0.00753179    -0.0248645    -0.0413741     0.0215596    0.00138137   -0.00215265   1.77943e-05  -0.000598459  -0.000230578   1.90247e-05   1.96966e-05   3.25696e-06  -1.11178e-06   1.44964e-07  -8.29096e-08   7.16932e-10  -6.85052e-10       0.00000       0.00000       2.22464       3.42576       3.35283       3.52960       3.45221       3.08303       2.85395       2.27831       1.86726       1.57435       1.09681      0.877273      0.611564      0.396487      0.297453      0.171280      0.107604     0.0679320     0.0359873     0.0198651     0.0109078    0.00462442    0.00269073   0.000946868   0.000528149   0.000166697   6.89282e-05   2.47017e-05   7.47356e-06   1.89712e-06   5.27020e-07   1.19483e-07   2.04765e-08   2.57727e-09       0.00000       0.00000
  17  15 2977.2903    3.7690  0.8275 12.8945  0.0026  0.0267   0.0975   0.0565    0.1104   0.0000   439.7999       5.26515       8.34139       11.0545     -0.466208      -1.16857     -0.649163      -2.53931       3.37233      -1.01788      0.665465     -0.962785     -0.674942      0.581715      0.377059      0.102272     0.0454891     0.0768145    0.00738480    0.00915583     0.0175742  -0.000330469    0.00293039  -0.000228397  -0.000245733  -4.34139e-05   8.54163e-06  -1.64725e-05   3.06245e-06  -7.51962e-07  -8.08661e-08  -8.32270e-08  -5.69512e-09  -1.89493e-09       0.00000       0.00000       2.65803       3.57702       3.57858       3.73551       3.55738       3.11804       2.83832       2.25617       2.00449       1.57899       1.18987      0.855921      0.556920      0.401655      0.231812      0.166618     0.0936000     0.0605230     0.0309317     0.0174731    0.00869038    0.00416808    0.00189635   0.000816893   0.000355295   0.000139700   5.07068e-05   1.85221e-05   5.08033e-06   1.68649e-06   3.52526e-07   8.99784e-08   1.70799e-08   2.00025e-09       0.00000       0.00000
  17  16 3119.4941    3.6926  0.9339 13.2976 -0.0062  0.0290   0.0951   0.0675    0.1236   0.0000   441.5285       3.88958       9.12155       3.91237      -3.60626      -1.66107     -0.315499      0.385590      -1.18492     -0.820208       2.28234     -0.327115      0.199331    -0.0653816     -0.374521      0.241004      0.293192    -0.0529784    -0.0170254   -0.00263457     0.0113971   -0.00347006   -0.00238494   0.000301751   0.000208323   0.000143941  -5.91585e-05  -2.94390e-05  -7.24926e-07   2.78614e-06  -2.16164e-08  -7.47821e-09   3.37181e-09  -1.10287e-09       0.00000       0.00000       2.59598       3.47193       3.26188       3.49288       3.32401       3.18286       2.79874       2.35280       1.89753       1.67828       1.18214      0.905134      0.591587      0.437648      0.265496      0.179742      0.111394     0.0641164     0.0358766     0.0195702    0.00947691    0.00492818    0.00201841    0.00100943   0.000376682   0.000174192   5.94132e-05   2.02242e-05   6.15192e-06   1.75837e-06   4.01924e-07   1.04811e-07   1.66765e-08   2.40147e-09       0.00000       0.00000
  17  17 3261.5568    3.5663  1.2061 13.3494 -0.0139  0.0374   0.0918   0.0895    0.1587   0.0000   439.5879       9.25159       10.8202       8.93317       2.62163      -1.70553      -3.13936      -2.21643       3.69542      -4.56000      -1.87626     -0.354776     -0.760418      0.239737      0.186312    -0.0277557    -0.0437034    -0.0627994    -0.0385699    -0.0158852     0.0246385   -0.00567802   -0.00419015   0.000709399   0.000601625   0.000174390  -0.000137588   1.61908e-05   1.10508e-05   4.32055e-06   1.15110e-08  -9.91488e-08   1.32386e-08   5.61869e-11       0.00000       0.00000       3.46002       4.49125       4.57465       4.39560       4.56227       3.74343       3.56351       3.23509       2.80879       2.13231       1.66493       1.16046      0.852185      0.572383      0.356737      0.236723      0.129575     0.0868003     0.0438258     0.0261485     0.0136827    0.00656853    0.00317207    0.00126541   0.000575591   0.000206223   7.74208e-05   2.81539e-05   7.64961e-06   2.57578e-06   6.20027e-07   1.31908e-07   2.39938e-08   2.55965e-09       0.00000       0.00000
  17  18 3403.4910    3.1465  2.1086 12.0064 -0.0095  0.0428   0.0608   0.1115    0.2409   0.0000   433.5514       7.45010       10.3505       8.04969      0.863304       2.02505      0.321772      -2.81886       2.79755      -4.89794      -1.54037      -2.29786      -1.27588     -0.120760      0.362882     -0.463456     -0.331702      0.159644    0.00607014    -0.0205049   -0.00729657    0.00448775    0.00412875    0.00178730   0.000367179   8.18457e-05  -9.91454e-05  -1.45157e-05   2.41635e-05   5.54151e-07  -3.07176e-07   4.02048e-07  -1.16506e-08   4.63384e-09       0.00000       0.00000       3.90613       5.25891       5.20354       5.51471       5.14777       4.92685       4.31602       3.70595       2.91582       2.32749       1.75584       1.34270      0.943599      0.656830      0.431230      0.279775      0.169598     0.0988821     0.0560464     0.0288311     0.0158075    0.00744967    0.00358893    0.00159273   0.000677167   0.000254849   9.86866e-05   3.17803e-05   1.01775e-05   2.80369e-06   6.92845e-07   1.54702e-07   2.64134e-08   3.56637e-09       0.00000       0.00000
  17  19 3545.6255    2.5823  2.8443 12.1182 -0.0189  0.0562   0.0431   0.1389    0.1051   0.0000   437.5513       23.7973       13.0329      -2.00152      -10.9023       5.62413       8.85515      -7.54557      0.864092       5.08760      -3.71224       1.16453       1.06259     -0.257562      0.346840      0.113578      0.165905     0.0553735    -0.0704651    -0.0230752     0.0243118  -0.000921130  -0.000598320  -0.000931765  -0.000445526   0.000168609   7.53441e-05  -7.14497e-06  -7.13884e-06  -9.48654e-07  -2.61219e-06  -1.76464e-07   8.76542e-08   1.16759e-09       0.00000       0.00000       4.68619       6.75646       6.61724       7.03124       6.61062       6.27156       5.46783       4.71026       3.80864       3.09690       2.26955       1.75154       1.22823      0.843347      0.568113      0.352324      0.220911      0.125990     0.0719846     0.0386795     0.0200787    0.00941392    0.00497382    0.00187829   0.000909210   0.000329474   0.000129121   4.37601e-05   1.42885e-05   3.85130e-06   9.90854e-07   2.21020e-07   3.80222e-08   4.98391e-09       0.00000       0.00000
  17  20 3687.9718    2.1119  3.8882 11.7326 -0.0054  0.0640   0.0314   0.1685    0.0758   0.0000   443.4551       31.7879       16.9270       7.69441      -14.6588       6.50044       4.54080       5.58747      0.677607      -4.70312      0.404855       1.10127      -1.19942     -0.539722     -0.207015   -0.00906683     -0.252487      0.105861      0.141643     0.0350696    0.00827522     0.0171519   -0.00531833   -0.00469072  -0.000483898   0.000691890  -6.46953e-05  -9.44665e-06  -1.43504e-06  -3.95507e-06  -7.95035e-07   3.12614e-08   4.21871e-08   4.29551e-09       0.00000       0.00000       5.86060       7.66587       8.15065       8.03303       7.93717       7.42598       6.61262       5.57635       4.49804       3.48344       2.69242       2.03246       1.42725       1.05086      0.664501      0.425150      0.261424      0.150190     0.0858777     0.0459295     0.0243227     0.0118143    0.00564878    0.00246124    0.00107473   0.000415302   0.000153304   5.04474e-05   1.64762e-05   4.67887e-06   1.09941e-06   2.41439e-07   4.05206e-08   4.77105e-09       0.00000       0.00000
  17  21 3830.1617    1.7606  5.5085 11.1651 -0.0076  0.0766   0.0227   0.2099    0.0647   0.0000   437.6928       13.6077       7.86009      -9.00063      -4.45280       22.0278      0.298448      -6.08022      0.445739      -6.47001       1.63355       3.76721      -1.29212      -2.42735     -0.513792     0.0304729      0.657109      0.369607    -0.0541656    -0.0323086   -0.00407996   -0.00354252   -0.00327844   0.000139488  -0.000195659  -0.000593236  -4.01201e-05  -0.000126547   5.54419e-05   4.30448e-06  -1.84226e-06   1.22717e-07   6.64653e-08  -2.02875e-09       0.00000       0.00000       7.06746       9.28667       9.88362       10.0820       9.43083       8.86223       7.82267       6.64940       5.51671       4.36463       3.31087       2.47451       1.71531       1.20474      0.794354      0.504393      0.309759      0.184716      0.104656     0.0572991     0.0294175     0.0146758    0.00693297    0.00310531    0.00130520   0.000521787   0.000187626   6.52219e-05   2.00714e-05   5.51801e-06   1.31666e-06   2.80920e-07   4.79059e-08   5.88667e-09       0.00000       0.00000
  17  22 3972.5698    1.4269  7.1035 11.0060 -0.0032  0.0964   0.0185   0.2721    0.0513   0.0000   434.0752       6.62589       9.10200      -7.82099     -0.182539      -3.15739       2.81511       9.91391      -7.32597      0.841333      0.466689      -2.44839     -0.728988      0.818223     -0.710323    -0.0821855       1.14240      0.286475     -0.147763     -0.112301     0.0265070    -0.0207322    0.00323336   -0.00144907  -0.000556924  -0.000733525   0.000172646   0.000140560  -1.30848e-05  -7.91790e-06   1.63001e-06  -3.40371e-07  -4.53115e-09   3.36162e-09       0.00000       0.00000       8.68752       11.3603       12.2757       12.4333       11.7899       10.9264       9.73726       8.21193       6.87525       5.37091       4.15978       3.02906       2.17667       1.48117      0.978797      0.640393      0.397050      0.235611      0.132825     0.0721433     0.0381231     0.0190058    0.00889252    0.00400413    0.00167590   0.000665363   0.000246340   8.33877e-05   2.58251e-05   7.16966e-06   1.71410e-06   3.51941e-07   6.15692e-08   7.29634e-09       0.00000       0.00000
  17  23 4115.2900    1.1613  9.2047 10.8325 -0.0100  0.1231   0.0158   0.3616    0.0461   0.0000   406.2647       2.88997       35.7154       16.0963      -22.8347       7.06924      -6.46935      -5.19240      -3.52203       11.6736       1.38713       3.44139       1.29387      -5.38522    -0.0528111       1.39204     0.0355492     -0.644107    -0.0592005      0.160701    -0.0868367    0.00705085   -0.00374738   -0.00130826   0.000880680   0.000846083  -0.000131313  -9.71143e-05  -2.05983e-05   5.07621e-06   7.89249e-07   4.93314e-07   1.95994e-08   1.32815e-08       0.00000       0.00000       11.0770       14.2032       15.7268       15.7584       15.2185       13.9754       12.3624       10.6123       8.83427       6.84561       5.34626       3.90535       2.79877       1.99306       1.27194      0.836784      0.514701      0.299270      0.177334     0.0964190     0.0503065     0.0251049     0.0121580    0.00525253    0.00224412   0.000883778   0.000324642   0.000106172   3.37631e-05   9.45788e-06   2.21655e-06   4.61912e-07   7.85643e-08   9.06823e-09       0.00000       0.00000
  17  26 4542.9421    0.6240 15.0670 10.5069 -0.0061  0.2935   0.0109   0.7454    0.0317   0.0000   455.6360       17.8531      -49.3997       39.9085       18.0674      -27.8355       27.5556       22.0801      -18.2796       14.6137      -4.04692      -12.9796       3.57661       2.13783       1.17039      -1.82302     0.0456678      0.753693      0.438352     -0.157370     -0.212215     0.0789399     0.0582181    -0.0240129    -0.0131260   0.000523689   0.000509508   0.000189905   3.71656e-06   1.87804e-05  -1.40518e-05   8.34291e-08   1.55670e-07  -8.59985e-09       0.00000       0.00000       24.5772       33.2082       36.0091       36.8850       35.5539       32.5964       29.3523       24.7187       20.3156       16.1976       12.7069       9.27887       6.81683       4.68490       3.20326       2.08366       1.29703      0.800168      0.458152      0.253063      0.137426     0.0680230     0.0323920     0.0147315    0.00618541    0.00238233   0.000875503   0.000288941   8.59832e-05   2.34606e-05   5.70432e-06   1.16164e-06   2.00911e-07   2.35356e-08       0.00000       0.00000
  17  27 4685.5958    0.5066 18.0476 10.3067 -0.0053  0.4000   0.0084   0.9376    0.0260   0.0000   391.9027       34.8253       41.7659      -29.3505       19.6159      -27.0090      -18.7566       2.40036       60.3728       63.5789      -9.60170      -10.3364       5.37529      -4.28532       6.04344      -3.83121      -4.31743     0.0572876      0.836969      0.123320     -0.332575     0.0368244    -0.0318468    -0.0132584   -0.00273818    0.00396463  -3.67310e-05   0.000161451  -0.000148853  -9.89057e-06   3.97161e-06  -3.25319e-06   2.57595e-07   3.70767e-08       0.00000       0.00000       34.6976       43.9720       49.1285       49.3036       48.1425       44.5963       39.3322       33.6242       28.4737       22.6210       17.2608       12.8846       9.38836       6.52594       4.41047       2.83186       1.79907       1.09298      0.631011      0.356859      0.190091     0.0966585     0.0453744     0.0205258    0.00849695    0.00334624    0.00118093   0.000397895   0.000118157   3.16134e-05   7.59751e-06   1.54573e-06   2.58567e-07   2.97769e-08       0.00000       0.00000
  18   7 1839.9635    0.3918  0.3693 10.0006 -0.0120  0.0331   0.0199   0.0572    0.0472   0.0000   438.2545     -0.585526       18.9422       2.60786       1.20294     -0.453921       3.02786     -0.401444     -0.183681      0.139385     -0.939506     -0.816104    -0.0822194      0.629531    -0.0784722    -0.0580609    -0.0164845    -0.0865217     0.0595823    0.00170153   -0.00123742    0.00352231  -0.000919022    0.00148591  -0.000192635   0.000145352  -6.79922e-05  -2.90029e-05   2.44743e-06  -3.45703e-07   1.11790e-06   3.29087e-07   1.09116e-07   1.97781e-08  -3.08064e-09   7.39667e-11       3.03816       4.29460       4.19512       4.15781       3.60990       3.29162       3.04347       3.03494       2.54589       2.08435       1.53092       1.28300      0.755834      0.475628      0.304830      0.201059      0.125859     0.0720501     0.0450213     0.0222579     0.0134138    0.00591381    0.00336706    0.00136918   0.000697143   0.000247234   0.000120915   3.75630e-05   1.53256e-05   4.78066e-06   1.75170e-06   4.28812e-07   1.18543e-07   2.88339e-08   4.85949e-09   6.62035e-10
  18  10 2291.6657    1.1728  0.7674 10.6177  0.0052  0.0253   0.0311   0.0577    0.1084   0.0000   440.0733      0.899988       11.1814       3.53172      -4.80888      -6.29370      -2.96238      -3.00507    -0.0332634    -0.0348955      -1.90215     -0.726522     -0.106592      0.183815     -0.426090     -0.385906    -0.0425270     0.0447963     0.0142188    -0.0317721   -0.00432066    0.00453216    0.00200626    0.00207568   0.000382674  -0.000352962  -0.000184506   4.14059e-05   2.46038e-06  -6.15095e-06  -2.12348e-06   9.56235e-09   1.13315e-07   3.06860e-08  -4.00859e-09   9.04776e-10       2.10857       2.71658       2.84312       2.98302       3.15519       2.64179       2.25608       2.13117       1.73671       1.37160       1.03077      0.794196      0.590704      0.399547      0.263015      0.177355      0.115396     0.0691282     0.0406006     0.0219246     0.0124111    0.00694459    0.00333848    0.00164109   0.000672845   0.000299796   0.000107896   4.37463e-05   1.54325e-05   5.03872e-06   1.58909e-06   4.46925e-07   1.13414e-07   2.38105e-08   3.81893e-09   4.55496e-10
  18  11 2436.8816    1.4589  0.9579 11.5556 -0.0049  0.0309   0.0380   0.0701    0.1068   0.0000   438.1487       1.35397       10.4905      -3.70812      -2.09636     -0.308960      -1.87319      -1.27305      -2.96861      -1.44428       1.97603     -0.746077     -0.763892      0.295380     -0.223082    -0.0904194    -0.0757839      0.124899   -0.00250614    -0.0469383   -0.00143487    0.00280594   -0.00222875   0.000412895    0.00131859  -0.000377440   2.36705e-05   1.57777e-05  -3.75543e-06   9.17248e-06  -6.06051e-07  -5.22194e-07   7.41789e-08  -3.83700e-08  -2.24567e-09   8.98490e-10       2.64800       3.60507       3.63842       3.75889       3.66642       3.30607       3.01629       2.60262       2.15841       1.74431       1.29429       1.02421      0.738127      0.477384      0.342512      0.212128      0.145025     0.0852641     0.0486114     0.0282293     0.0141769    0.00811608    0.00394472    0.00187589   0.000889312   0.000350233   0.000143279   5.65022e-05   1.88608e-05   6.76969e-06   1.95593e-06   4.92030e-07   1.34508e-07   2.81931e-08   4.75579e-09   5.82838e-10
  18  12 2580.8448    2.0466  0.8801 11.7771 -0.0141  0.0269   0.0504   0.0576    0.1040   0.0000   441.5405       7.24227       8.05874       4.00529      -3.80638     -0.788911     -0.784111      -2.72415       2.10787     -0.336196      0.294397      0.673898      0.564683     -0.742334     -0.831655     0.0577153     0.0501605    -0.0155281    -0.0340876    -0.0553345     0.0207184   -0.00609476   -0.00523571    0.00110809   0.000611272  -0.000528496   4.63863e-05  -3.51814e-07   1.45919e-05  -1.29440e-05  -7.24937e-07   3.71931e-07  -1.00072e-08  -2.43726e-08   2.10277e-09   3.84855e-10       2.33986       3.06311       3.17698       3.47838       3.27055       3.03173       2.57494       2.35607       1.74213       1.47808       1.14070      0.861188      0.618822      0.429062      0.291928      0.201542      0.118962     0.0774574     0.0435202     0.0255575     0.0133686    0.00676920    0.00336890    0.00175638   0.000697690   0.000342665   0.000122947   4.93112e-05   1.71265e-05   5.76381e-06   1.59136e-06   4.93265e-07   1.17030e-07   2.43845e-08   3.68680e-09   5.20702e-10
  18  13 2724.7877    2.5848  0.9254 12.1592 -0.0007  0.0274   0.0611   0.0631    0.1012   0.0000   438.3771       2.37788       10.5942      -2.52007      -3.49387      -3.42200      0.697493      0.332152       1.64078     0.0847601     -0.280349      -1.45539     0.0889675     -0.163839     -0.696505     -0.233835      0.257093    -0.0132030    -0.0157342    -0.0136099    0.00494120    0.00141294  -0.000606468    0.00102451  -0.000598556   2.89697e-05  -6.70928e-06   2.63270e-05   3.01338e-06  -7.72804e-06   2.23943e-06  -5.96980e-07   3.52813e-08   6.54967e-09   3.43505e-09   1.35705e-10       2.49403       2.76221       3.36163       3.46261       3.08464       2.91820       2.94125       2.28472       1.73030       1.51892       1.16582      0.801691      0.643992      0.471448      0.303916      0.194839      0.131633     0.0764525     0.0443507     0.0239405     0.0131479    0.00745160    0.00349373    0.00161078   0.000759412   0.000342203   0.000145491   5.84318e-05   1.90132e-05   5.66654e-06   1.62045e-06   4.17688e-07   1.04182e-07   2.10445e-08   3.58951e-09   3.83551e-10
  18  14 2868.7652    3.1630  0.7847 12.8515 -0.0019  0.0266   0.0874   0.0601    0.0922   0.0000   437.4261       5.96140       12.3746       3.70318       4.48525      -4.05255      -3.88713      0.964675     -0.902648      -2.24490     -0.281926     -0.921764    -0.0859012     -0.407490      0.274265     -0.319789     -0.242992    -0.0235856    -0.0106510    -0.0535701   -0.00430779   -0.00938701    0.00185760    0.00499899  -6.98187e-05   0.000410161   1.87294e-05   1.50576e-05  -9.77800e-06   6.94600e-06   1.55340e-06   3.98563e-07  -2.08809e-08  -6.46892e-10   1.19762e-09   6.13284e-10       2.38939       3.32471       3.12838       3.40876       2.77444       2.79841       2.43346       2.44054       2.00019       1.73110       1.25303      0.961712      0.642243      0.447282      0.298367      0.183236      0.112694     0.0634219     0.0416547     0.0213207     0.0136845    0.00556300    0.00354770    0.00136503   0.000784399   0.000259420   0.000135754   3.75126e-05   1.78795e-05   4.73072e-06   1.66646e-06   4.01575e-07   1.06268e-07   2.33520e-08   3.60962e-09   5.88036e-10
  18  15 3012.2600    3.7051  0.8456 13.2453 -0.0095  0.0277   0.0958   0.0602    0.0917   0.0000   435.8741       10.4834       12.2227      0.778847     -0.208294       3.88423       3.41305      -4.78815      -3.09344       2.09687     -0.253966      0.705672     -0.554568     -0.401719      0.354788     0.0454711     -0.214031    -0.0840681    -0.0209535    -0.0245212   -0.00351370    -0.0195489   -0.00401383   -0.00228392  -0.000800562   9.96654e-05  -0.000116412  -1.20988e-05   4.24513e-06   1.00669e-05  -1.70916e-06  -5.19585e-07  -9.61778e-08   3.20348e-09  -1.81747e-09   5.83564e-10       2.43164       3.28233       3.58866       3.50781       3.48236       3.14159       2.86339       2.35428       1.97991       1.53244       1.15625      0.865164      0.661514      0.410454      0.318352      0.193585      0.117312     0.0768054     0.0430404     0.0232797     0.0134452    0.00689688    0.00337514    0.00150852   0.000740952   0.000310702   0.000126219   4.43504e-05   1.84995e-05   6.30310e-06   1.76271e-06   4.62313e-07   1.25065e-07   2.43944e-08   4.50652e-09   4.73332e-10
  18  16 3154.9715    3.8290  1.0386 13.2975 -0.0208  0.0307   0.0918   0.0691    0.1110   0.0000   438.2315       7.25062       13.0202      0.871090      -1.51528      0.905524       2.73496      -3.21560       3.03163     -0.848871      -2.98855      -1.28441      0.499900     -0.449769     -0.368877    0.00850502     0.0740252     -0.211878     0.0567020    -0.0648270    0.00987676   -0.00826196   -0.00127101    0.00204375  -0.000502856   0.000722029  -0.000444965  -1.08604e-05   8.39091e-06  -2.00094e-06  -7.59087e-07   1.26883e-06   8.47510e-08  -9.28325e-09   7.00875e-10   6.07136e-10       2.58891       3.38344       3.72833       3.73316       3.58390       3.22860       3.07457       2.63420       2.00566       1.76519       1.30707      0.974904      0.715738      0.481126      0.351321      0.216647      0.135321     0.0826309     0.0492132     0.0282012     0.0155014    0.00758904    0.00397686    0.00187587   0.000875028   0.000380338   0.000158952   5.64396e-05   2.11413e-05   6.69545e-06   1.92419e-06   5.18276e-07   1.40293e-07   2.88697e-08   4.51741e-09   5.48762e-10
  18  17 3297.4728    3.4553  1.3454 13.3048 -0.0231  0.0342   0.0783   0.0846    0.1171   0.0000   437.2158       11.6224       11.7345      0.500377      -1.78647       6.38779       2.61209      -4.00110      -1.23864      -3.33893      0.441084       1.05514      -1.68793     -0.740837       1.06682     -0.227907     -0.203540    -0.0351581      0.147054    -0.0510497    -0.0112091    0.00998780    0.00704425    0.00238673    0.00152402  -0.000478390  -9.67088e-05   0.000104084  -8.26586e-06  -8.04983e-06   5.55879e-07  -9.50756e-07   4.46402e-08   2.66958e-08   1.22455e-10  -5.20977e-10       2.99914       3.92994       4.16688       4.37097       4.18465       3.79309       3.38288       2.88795       2.30231       1.96788       1.42400       1.09292      0.790604      0.552908      0.370670      0.251213      0.154619     0.0985168     0.0567440     0.0327701     0.0179001    0.00951072    0.00467574    0.00232765   0.000960866   0.000450008   0.000170438   6.71419e-05   2.35120e-05   7.69901e-06   2.13466e-06   5.94747e-07   1.42900e-07   3.14049e-08   4.90297e-09   6.24145e-10
  18  18 3440.0879    2.9313  2.1657 12.3711 -0.0076  0.0436   0.0549   0.1145    0.1363   0.0000   439.0005       17.5672       11.7586      -2.34876       9.30407     -0.890830       4.51712      -3.16137      0.897094      -7.04736      -1.53746      -2.59313     -0.377932      0.243399     0.0474162     -0.134394     0.0121897    0.00297524     0.0428006     0.0617570    -0.0117227   -0.00347024   -0.00109059    0.00465359    0.00257817   0.000216777  -0.000260617  -2.14066e-06  -3.26845e-05   6.19859e-06   1.81846e-07   2.35335e-07  -1.30390e-07  -6.35739e-08  -3.65610e-09  -6.40239e-10       3.62397       4.74048       4.91214       5.07442       5.01420       4.74656       4.18127       3.53363       3.06847       2.38951       1.96391       1.45573       1.04555      0.699604      0.491372      0.317330      0.219267      0.128995     0.0772109     0.0424667     0.0225187     0.0119781    0.00588431    0.00278868    0.00128663   0.000534626   0.000220602   8.54990e-05   3.00527e-05   1.00951e-05   3.22352e-06   8.26792e-07   2.03043e-07   3.94114e-08   7.24723e-09   8.30656e-10
  18  19 3582.7247    2.4977  3.2597 11.8834 -0.0071  0.0545   0.0388   0.1446    0.1053   0.0000   433.7748       26.1971       12.4164       1.61814     -0.886714       4.99086       3.52028      -1.50741      -6.36233      -5.58049       3.64638      -2.51739      -3.25280      0.273095      0.585047     -0.181214      0.300355     -0.144554      0.121026   -0.00769480    -0.0121487    -0.0206430     0.0135400    0.00399283   0.000906938  -0.000869356   0.000147273   9.61959e-05  -0.000100396  -1.38062e-05  -4.94006e-07   1.38932e-06   2.99578e-07  -8.60292e-09   2.90167e-09   3.47219e-10       4.54359       5.98416       6.58380       6.61592       6.49306       6.00418       5.44346       4.54032       3.86391       2.98313       2.40215       1.73424       1.32938      0.940194      0.619295      0.422468      0.266771      0.155483     0.0982348     0.0533314     0.0293890     0.0156741    0.00770607    0.00360243    0.00172955   0.000694055   0.000288821   0.000114182   4.11097e-05   1.27458e-05   4.02720e-06   1.10291e-06   2.58726e-07   5.16112e-08   9.12031e-09   9.85364e-10
  18  20 3725.5434    2.0070  4.3587 11.4979 -0.0094  0.0651   0.0282   0.1740    0.0775   0.0000   429.9187       8.74352       14.7207       8.56758      -3.45176      -6.38793       10.7040      -6.64108       5.13959      0.443551      -6.01478      -4.82701      -1.01088      0.376600       1.41745     0.0702372      0.807962      0.195865     0.0215617     0.0662891     0.0626290    -0.0494753    -0.0123860     0.0125928    0.00162067  -0.000354434  -0.000458000  -0.000243916   6.38423e-05   1.45360e-05  -1.33651e-05   9.21990e-07   1.70077e-07   5.31821e-08  -4.65159e-09  -1.77772e-09       5.67672       7.50496       7.91183       8.08429       7.67840       7.19852       6.55792       5.60877       4.81315       3.79406       3.00629       2.24928       1.62672       1.12021      0.770778      0.494791      0.319669      0.193595      0.112798     0.0637186     0.0345982     0.0180754    0.00901554    0.00440031    0.00191299   0.000853832   0.000339418   0.000130779   4.63757e-05   1.55007e-05   4.71663e-06   1.26161e-06   3.02626e-07   6.12359e-08   1.06776e-08   1.21596e-09
  18  21 3868.3260    1.6371  5.9488 11.1256 -0.0090  0.0819   0.0203   0.2226    0.0576   0.0000   445.1285       10.6668       27.6179       12.8890      -6.77104       1.45576       10.2225      -8.95448       3.90216       2.90215      -10.7109      -4.15234       2.96359      -1.81142      -2.99116      0.842688      0.624801     -0.262540     -0.113811     0.0822032    -0.0132137   -0.00894399     0.0136543    0.00185544   -0.00412662   0.000235691   0.000333949   0.000450614  -6.25502e-05  -2.41214e-05   1.75600e-05  -1.96532e-07  -4.65301e-07  -1.95384e-07   1.94730e-08   2.06445e-09       6.86041       9.19105       9.66631       10.1176       9.77375       9.07563       8.11372       6.92229       5.73235       4.54847       3.76965       2.72480       1.97986       1.37524      0.954627      0.632656      0.406909      0.250002      0.149019     0.0846995     0.0457801     0.0232627     0.0119803    0.00564099    0.00266020    0.00111484   0.000465034   0.000172426   6.13902e-05   1.99379e-05   6.11292e-06   1.65124e-06   3.95374e-07   7.83227e-08   1.36714e-08   1.57988e-09
  18  22 4011.1389    1.3486  7.6157 10.9280 -0.0071  0.0982   0.0166   0.2830    0.0480   0.0000   426.0862       16.6116       26.5007       10.1199       4.18819      -1.39310      -1.81087      -13.2785      -16.2987      -3.33011       4.26157       1.04414       1.06687      0.613612      0.588766     -0.358641      0.273024     0.0533036     -0.106175     0.0438625   -0.00293634     0.0166008   -0.00693965    0.00459534    0.00294289    0.00270233  -0.000334227  -0.000808360  -1.99672e-05   5.72815e-05  -4.09652e-06  -1.50458e-06   2.77209e-07   1.09506e-07  -2.28806e-09   1.90893e-09       8.31632       10.6320       11.6503       12.2148       11.5196       10.8325       9.60673       8.33037       6.93476       5.55130       4.42109       3.27079       2.40705       1.66076       1.18168      0.756491      0.490363      0.298392      0.180048      0.103041     0.0558016     0.0297680     0.0148133    0.00710871    0.00333290    0.00140841   0.000569720   0.000217512   7.51798e-05   2.48659e-05   7.40577e-06   1.95113e-06   4.76913e-07   9.21282e-08   1.56789e-08   1.83029e-09
  18  23 4154.0727    1.0890  9.6873 10.8248 -0.0127  0.1301   0.0146   0.3730    0.0415   0.0000   433.5594       22.4127       8.35522      -1.59677      -20.0384       15.2344       12.9249     -0.837978       9.47965       8.11442       5.23733      -4.82477       1.95908      -3.36050      -1.22616      0.100894      0.878762      0.207674     -0.421815    -0.0809354    -0.0551512     0.0262688     0.0255784   -0.00152099   -0.00560275   -0.00144024    0.00155831   0.000119224  -0.000332163  -4.92437e-05   7.93952e-06  -2.02421e-07   3.49152e-07  -1.45156e-09   2.14968e-08   4.36912e-09       10.9968       14.3017       15.2555       15.6178       15.4062       14.4177       12.9332       10.9725       9.28734       7.37026       5.87087       4.33708       3.24359       2.32173       1.58812       1.04905      0.667499      0.413017      0.245771      0.139365     0.0779425     0.0402376     0.0203254    0.00977795    0.00432713    0.00192581   0.000771115   0.000291081   0.000103980   3.33831e-05   1.00092e-05   2.69923e-06   6.34554e-07   1.26453e-07   2.16295e-08   2.40959e-09
  18  24 4297.2025    0.8899 11.7476 10.7067 -0.0052  0.1755   0.0139   0.4917    0.0397   0.0000   457.7362       15.1078      -3.66702       29.1953       50.6874      -26.6088      -25.4047     0.0614526       5.23760      -6.00339      -3.50783      -12.4252       5.19981      -4.25887      -3.64339      0.847332      0.677204    -0.0115832     -0.281082      0.377143     0.0576367     0.0980812   0.000313067    -0.0261011    0.00256570    0.00596786  -0.000189099  -0.000525225   0.000132685   6.95690e-05   7.87111e-06  -4.48413e-06  -7.71368e-07  -7.15597e-08   3.08927e-08   3.61768e-09       14.2031       18.9761       20.4426       21.2478       20.3418       19.2225       16.9749       14.7178       12.5537       9.87711       7.91406       5.86162       4.38496       3.04496       2.15694       1.39870      0.892960      0.555431      0.333046      0.192566      0.105503     0.0562350     0.0282961     0.0132796    0.00631909    0.00261928    0.00108104   0.000403303   0.000143235   4.69161e-05   1.38941e-05   3.70550e-06   8.86725e-07   1.73170e-07   3.00686e-08   3.44715e-09
  18  25 4440.1667    0.7004 13.1295 10.6140 -0.0101  0.2289   0.0118   0.6269    0.0346   0.0000   440.1314       25.1117       5.95539       44.6476       36.5767       8.62357      -18.4146       13.9729       49.4873      0.572663      -10.2386      -4.75092      0.446251      -5.11321       2.65143       1.99035      -2.52902      0.342543     0.0413357     -0.561141     0.0347397      0.116023   -0.00261100   -0.00221250    0.00626033   -0.00118168   -0.00442918  -0.000387194   0.000562233  -4.76279e-05  -2.62293e-05   7.30426e-06  -1.57547e-06  -3.18355e-07   1.75549e-08  -7.36431e-09       18.8761       24.3794       26.9558       27.4184       27.0522       24.5750       22.7383       18.9099       16.4251       13.0140       10.2352       7.76167       5.66139       4.09113       2.78627       1.84993       1.20459      0.741819      0.448934      0.257354      0.146137     0.0754140     0.0387494     0.0189708    0.00822143    0.00371294    0.00147038   0.000554518   0.000195696   6.17688e-05   1.84337e-05   4.79859e-06   1.11763e-06   2.30269e-07   3.88649e-08   4.11407e-09
  18  26 4582.9420    0.5690 15.9878 10.4822  0.0043  0.3197   0.0095   0.7984    0.0280   0.0000   434.5025       5.10105       21.4802      -13.8968      -14.4543      -12.0341      -19.3652       32.1920       4.79186      -6.83085       19.5299      -4.23785       3.31467       13.0272       3.87561      -1.30176      -3.01754     -0.105291       1.30858     -0.181950    -0.0433908     0.0182224   -0.00352534   -0.00740233    0.00129560   -0.00313059   -0.00210074   0.000565093   0.000412126   3.33314e-05   3.72490e-05  -7.72346e-06   9.85553e-07   9.07011e-08  -6.49244e-08   1.67419e-09       26.2539       33.7922       37.4509       37.8854       37.2112       34.8865       30.7127       27.0713       22.6279       18.4838       14.1231       10.8561       7.98966       5.73830       3.98531       2.61607       1.67775       1.04861      0.634061      0.370889      0.205132      0.111758     0.0560541     0.0267238     0.0126070    0.00524992    0.00214971   0.000809344   0.000280239   9.10583e-05   2.63086e-05   6.91130e-06   1.61721e-06   3.24420e-07   5.12334e-08   5.91326e-09
  18  27 4725.9805    0.4465 15.7583 10.3253 -0.0270  0.4186   0.0082   0.9006    0.0249   0.0000   452.0516       44.8033       15.6583       57.9555      -33.3033      -16.3750      -43.2061      -31.4929       77.9644      0.419696      -7.31678       38.5736      -5.94247      -19.9052      -7.15031       1.78742       1.69112       1.50708     -0.874937     -0.568372     -0.251872    -0.0677121     0.0352751    0.00954485  -0.000342750    -0.0189569    0.00516447    0.00119538  -0.000213138  -0.000167900   3.49807e-05  -4.91691e-06  -4.71534e-06   3.34123e-07  -3.90286e-08   6.84338e-09       33.7526       44.7714       48.9425       51.3498       49.0956       45.0992       41.0483       35.6040       29.4332       23.7929       18.7524       14.0158       10.4155       7.55337       5.20001       3.42021       2.21141       1.37742      0.841394      0.487255      0.278645      0.147952     0.0767900     0.0363683     0.0171566    0.00723611    0.00297956    0.00108303   0.000379639   0.000117258   3.47002e-05   9.12227e-06   2.15136e-06   4.32330e-07   7.13193e-08   8.12302e-09
  19   7 1867.2846    0.4208  0.3685  9.9296 -0.0055  0.0298   0.0225   0.0465    0.0508   0.0000   438.4866      -2.92309       11.4219      0.688805      0.406230       2.58886       3.06718       4.33820    -0.0738738      -1.30838     0.0512061      -1.82734     -0.280841      0.113169     -0.734261     -0.352260     -0.249305    -0.0874453     0.0441008    -0.0162794    -0.0177932    0.00659893   -0.00460143   -0.00178350   0.000592755   1.26375e-05   6.13489e-05  -7.92784e-05   3.15620e-05  -2.19651e-05   4.20410e-06   2.04493e-07   9.38449e-07   4.49435e-09   1.83353e-08  -3.94173e-09       2.82798       3.73572       3.73526       2.91609       3.12472       3.73349       3.57112       2.94849       2.33636       1.72912      0.964261       1.40294      0.872773      0.675652      0.528496      0.448338      0.242966      0.111777     0.0630131     0.0334043     0.0195531    0.00883353    0.00450142    0.00219708   0.000955592   0.000658255   0.000207864   0.000107228   3.53240e-05   1.68612e-05   6.18759e-06   1.53056e-06   5.90358e-07   1.41554e-07   2.55595e-08   9.31672e-09
  19   9 2173.7663    0.9001  0.7111 10.3863  0.0025  0.0251   0.0251   0.0561    0.0734   0.0000   438.9357     -0.805117       8.52343      -1.26877     -0.578562    -0.0788261     -0.344820       1.87297      -2.10256     -0.241748      0.210876       1.39142     -0.714821     -0.155352     0.0362887    -0.0297470     -0.241197    -0.0257403     0.0178607     0.0941253   -0.00271213   0.000994821  -0.000285130   0.000530752   9.37667e-05   0.000104326  -4.17854e-05  -1.63487e-05  -3.01293e-05   7.13580e-06   4.23072e-06  -1.75401e-06   1.10359e-07   1.47159e-07  -2.29644e-08   2.77524e-09       2.15948       2.70656       2.82361       2.90765       2.74504       2.30655       2.42680       2.05923       1.82376       1.56056       1.23236      0.900470      0.675117      0.457797      0.298153      0.211252      0.131991     0.0823114     0.0465811     0.0308256     0.0180001    0.00805061    0.00490700    0.00232097    0.00115144   0.000564568   0.000199289   9.96369e-05   3.95004e-05   1.31438e-05   5.07584e-06   1.34750e-06   3.68937e-07   1.09171e-07   2.54254e-08   5.59541e-09
  19  10 2322.3289    1.2007  0.8255 10.7143 -0.0064  0.0269   0.0297   0.0564    0.0888   0.0000   433.9819       2.99146       10.9205      -1.62019       1.32643      0.673474       1.99452      -2.55136      0.111171      0.236045       1.86006       1.48528      0.489481      0.263742      0.201679     -0.342024    -0.0997579   -0.00489338    -0.0197978    -0.0623464   -0.00505638  -8.32688e-05    0.00397091    0.00234062   0.000140189  -0.000263249   1.01506e-05   4.38072e-05   4.24691e-05   4.89810e-06   4.78064e-06  -1.39239e-06  -7.18145e-07  -6.56538e-08  -7.72627e-09   1.62329e-08       1.99967       2.84677       2.68656       3.14054       2.79918       2.86274       2.35004       2.22246       1.66986       1.52101       1.10141      0.883697      0.643562      0.461315      0.326690      0.230221      0.132908     0.0939936     0.0516977     0.0337835     0.0178857     0.0100627    0.00525365    0.00258373    0.00118501   0.000606333   0.000241318   0.000107412   4.08269e-05   1.49234e-05   5.23593e-06   1.75477e-06   4.35283e-07   1.32147e-07   3.06939e-08   6.20156e-09
  19  11 2468.1921    1.6590  0.9205 11.3101 -0.0015  0.0296   0.0417   0.0669    0.1256   0.0000   434.0674       6.81266       12.8319      0.682663       2.28978      -2.90293     -0.645446      0.108556       1.18479     -0.728279    -0.0294191      0.155632      -2.18790     -0.307984     -0.188034    -0.0154316     -0.137570      0.117485    -0.0123082    -0.0456109   -0.00576046    0.00489838    0.00622131    0.00147025    0.00106398  -7.64937e-06  -2.69977e-05   4.96851e-05   9.47411e-05   3.05499e-06   3.84263e-06   1.51158e-06   4.37263e-07  -2.19954e-08  -4.38592e-08   2.11274e-10       2.34258       3.35254       3.53958       3.36922       3.63576       2.79051       3.00714       2.36109       2.11107       1.78486       1.36638       1.05268      0.749423      0.499959      0.336908      0.218817      0.143930     0.0959650     0.0541421     0.0333208     0.0184171    0.00980211    0.00555417    0.00265735    0.00133277   0.000586859   0.000272132   9.94194e-05   4.78522e-05   1.43165e-05   5.69713e-06   2.03307e-06   4.63337e-07   1.63602e-07   3.82047e-08   7.89610e-09
  19  12 2613.1093    2.0945  0.9186 12.1339  0.0039  0.0281   0.0530   0.0636    0.0998   0.0000   439.6846       7.88659       11.8468      0.734762      -3.79205      -2.58882      -1.08729      -1.30078       1.19085      -1.62800       1.57310      -1.43021     -0.529462      0.434009      0.230311     0.0100155     0.0118779     0.0701625    -0.0281695   -0.00385888   -0.00932829   -0.00599698    0.00272211    0.00192998    0.00110713  -0.000410216  -9.08772e-05   7.23744e-05   1.81754e-05   5.17494e-06  -2.71940e-06  -5.60913e-07  -4.80049e-07   6.05702e-08   8.42570e-08   1.17663e-08       2.36231       3.03122       3.28699       3.39291       3.13684       2.82501       2.73168       2.35577       2.02789       1.77721       1.31237       1.00912      0.732405      0.506615      0.365693      0.224821      0.152988     0.0858346     0.0552143     0.0339763     0.0183322     0.0107712    0.00518742    0.00271453    0.00133327   0.000572174   0.000273285   0.000107815   4.35528e-05   1.70324e-05   5.25165e-06   1.79125e-06   5.07809e-07   1.15209e-07   3.30244e-08   6.68702e-09
  19  13 2757.9889    2.7766  0.8906 12.4008 -0.0064  0.0276   0.0682   0.0598    0.0957   0.0000   442.0634       5.06093       13.3971      -3.15102     -0.694683       1.94675      0.738320      -1.20777      -2.30475      -2.98154      0.417765      -1.43483     -0.311443      0.744715     0.0762149     0.0638223    0.00416015    0.00310059     0.0490579    0.00944194     0.0312445    0.00807725   -0.00948915   7.48086e-06  -0.000459387  -0.000146185  -5.22581e-05  -8.53225e-06  -3.86756e-05  -1.16620e-05   7.17848e-07  -9.01190e-07   1.98134e-07  -2.00820e-08  -4.43552e-09   7.08660e-09       2.50930       2.91875       2.77792       3.30613       3.55910       3.15549       2.46702       2.17717       1.99399       1.86977       1.24774      0.896661      0.623789      0.550713      0.400231      0.251099      0.145274     0.0811661     0.0570127     0.0378503     0.0230081     0.0130046    0.00640143    0.00297902    0.00132754   0.000562923   0.000249493   9.76893e-05   3.80977e-05   1.41640e-05   4.61151e-06   1.47070e-06   4.50869e-07   1.10392e-07   2.90064e-08   6.57468e-09
  19  14 2902.6079    3.5220  0.7647 12.9745  0.0002  0.0243   0.0896   0.0551    0.0845   0.0000   436.1301       6.95974       14.9338       2.10745     -0.564547     -0.778202      -3.64883      -2.02635       1.34312     -0.380016      0.200134     0.0509405      0.400074    -0.0570002     -0.413121     -0.308738    -0.0326834    -0.0299855    -0.0584329   0.000131518     0.0107430   -0.00444436   -0.00237744  -0.000503202  -0.000395276  -0.000668453   0.000213956   2.37526e-05  -3.61447e-05   1.43563e-07   4.05692e-06  -8.16710e-07   1.39791e-08  -7.80665e-08   2.36050e-08   2.58268e-09       1.96922       2.75126       2.76397       2.85068       2.78643       2.80175       2.39299       2.02667       1.64550       1.36293       1.03080      0.827397      0.598942      0.431348      0.319663      0.197305      0.139537     0.0799193     0.0520082     0.0278538     0.0166812    0.00819752    0.00437478    0.00208352    0.00101076   0.000450004   0.000199408   8.48252e-05   3.26923e-05   1.26731e-05   4.43467e-06   1.48422e-06   4.54798e-07   1.07560e-07   2.77549e-08   5.83505e-09
  19  15 3046.6295    3.7635  0.8848 13.1516 -0.0073  0.0257   0.0933   0.0615    0.0949   0.0000   437.5520       12.7976       15.6783       3.07857      0.286697      0.390284      -4.79348       2.18072       4.36925     -0.791428      0.913748      -1.54616      0.214453     -0.967137      0.261038      0.173074    -0.0378876    -0.0523578     0.0636229     0.0224047    0.00111409   0.000210161    0.00592716   -0.00313950   -0.00150274    0.00102106  -0.000180095  -0.000124478   1.16549e-06  -9.75672e-06  -4.29250e-06   2.40502e-06  -4.96933e-07  -4.42047e-08   2.71158e-08   4.00035e-09       2.14631       2.79763       2.81317       2.99177       2.92762       2.73091       2.51051       2.09475       1.71995       1.50304       1.20904      0.948747      0.641171      0.434277      0.303973      0.200191      0.144196     0.0864576     0.0577213     0.0318590     0.0183119    0.00938542    0.00486465    0.00239739    0.00118585   0.000542454   0.000242867   9.99139e-05   3.90092e-05   1.40278e-05   4.94602e-06   1.44594e-06   4.78403e-07   1.07625e-07   2.99581e-08   6.08862e-09
  19  16 3189.9755    3.6947  1.2283 13.1584 -0.0086  0.0314   0.0793   0.0759    0.1031   0.0000   438.2978       8.86617       12.0268       5.49006      -4.71902      -1.08334       3.59232       1.26594      -5.57697      0.990667     -0.600353       1.52965     -0.275469      0.713516    -0.0616557     -0.137250    0.00317356     0.0453849     0.0217386    -0.0145210   -0.00233176    -0.0180704    0.00793901   0.000567558   0.000173604  -0.000395894   6.28350e-05   0.000155223   1.27989e-06   2.22522e-05  -8.51895e-06   3.46077e-06   9.89445e-08  -1.58389e-07  -2.14733e-08   1.29007e-09       2.72773       3.53883       3.89862       4.04607       3.82998       3.50967       3.23381       2.75171       2.23215       1.78969       1.41643       1.06908      0.787230      0.571371      0.380747      0.270054      0.170031      0.106587     0.0626113     0.0383561     0.0213654     0.0112927    0.00581452    0.00303820    0.00146864   0.000673999   0.000293863   0.000124363   4.89034e-05   1.83028e-05   6.04686e-06   1.92081e-06   5.31181e-07   1.51401e-07   3.35077e-08   6.99836e-09
  19  17 3333.0984    3.3776  1.5701 12.8903 -0.0063  0.0347   0.0647   0.0897    0.0893   0.0000   440.1886       9.04553       11.2034      -7.35887      -10.8459      0.537867      -6.73636      -3.16161       5.56282      -3.79044       3.07241     0.0253923     0.0534951      0.700746    -0.0264573     -0.177197    -0.0690154    -0.0628490     0.0889324    -0.0374877  -0.000996195     0.0106426   -0.00108833   -0.00441031   -0.00125099   0.000512890  -0.000113485   0.000149153   4.09601e-05  -1.79368e-05  -7.93091e-07   4.04382e-06  -9.89231e-07  -3.55828e-08  -7.57630e-09   5.83637e-09       2.74952       3.66902       3.87889       3.90007       3.88125       3.59426       3.41547       2.76018       2.47790       1.95016       1.58187       1.24517      0.852356      0.645593      0.428407      0.303926      0.186886      0.128273     0.0764691     0.0433304     0.0259914     0.0131322    0.00740381    0.00347477    0.00174253   0.000786760   0.000352633   0.000148940   5.71691e-05   2.03713e-05   7.54864e-06   2.36901e-06   6.86207e-07   1.83323e-07   3.90386e-08   8.94990e-09
  19  18 3476.1694    2.7834  2.6115 12.1588 -0.0055  0.0449   0.0442   0.1180    0.0998   0.0000   438.2917       23.3071       8.78948       9.00654      -5.19000       4.78644       5.72591      -3.01349      -5.57768     -0.798200      -1.08161     -0.178038     -0.564028     0.0826062      0.426840     -0.961487      0.328152      0.159649      0.325681    -0.0665154    -0.0467719   -0.00432181     0.0185132  -0.000809277  -0.000205260   0.000407528  -0.000188104  -3.37647e-05   0.000111022  -9.28760e-06  -7.19183e-07  -3.15160e-06   2.92957e-07   1.73541e-07   3.62799e-08   1.06852e-08       3.65891       4.87157       5.16171       5.38236       5.40605       4.80503       4.40690       3.82995       3.18583       2.52424       2.04309       1.55065       1.16054      0.802275      0.570407      0.395238      0.247788      0.162487     0.0977049     0.0577808     0.0330423     0.0176335    0.00935056    0.00469237    0.00234341    0.00104338   0.000473903   0.000189354   7.45943e-05   2.66511e-05   9.48395e-06   2.99462e-06   8.46950e-07   2.37936e-07   5.50452e-08   1.11701e-08
  19  19 3619.5160    2.3441  3.6589 11.5431 -0.0059  0.0545   0.0319   0.1455    0.0960   0.0000   428.6285       20.5593      0.486454     -0.695109      -2.62981       5.59467      -2.49971      0.416123       4.35606      -1.92720     -0.673854      0.337293     -0.754058     -0.795310      0.539180      0.548873      0.107497    -0.0941978    -0.0980786     0.0486832     0.0841883    -0.0545185   -0.00998640     0.0110226    0.00127251   -0.00235241  -0.000605605  -0.000222414   4.13854e-05  -4.23205e-05  -3.31283e-05   3.99948e-06  -4.79916e-07  -1.66297e-07   1.10257e-07  -4.90183e-09       4.61630       6.04212       6.71993       6.83029       6.60314       6.28215       5.49315       4.71429       4.00221       3.16283       2.43067       1.89381       1.38478       1.03249      0.703850      0.486840      0.304449      0.191456      0.117159     0.0680505     0.0390938     0.0213777     0.0110759    0.00566972    0.00260410    0.00128214   0.000515974   0.000229189   8.51778e-05   3.32842e-05   1.15076e-05   3.68185e-06   1.09260e-06   2.92188e-07   6.34779e-08   1.32339e-08
  19  20 3762.7475    1.9248  5.2192 11.1212 -0.0119  0.0693   0.0230   0.1835    0.0724   0.0000   438.9761       19.0635       20.3315       9.71718       5.83484      -8.89894      -1.19949      -4.73859       2.38453      -9.71359      -6.99075      -1.81123      -2.57788      -1.99581      0.732971       1.12254     -0.766237      0.658566     -0.180731      0.111734    0.00538773    -0.0128702    -0.0271517     0.0112163   -0.00566753  -0.000651882   0.000415041  -0.000127802   0.000141930   1.43763e-06  -4.87984e-06  -1.66387e-06  -6.66514e-07   1.60740e-07  -3.21755e-08  -3.37475e-08       5.49765       7.14857       7.97733       7.71888       7.79844       7.34454       6.60249       5.84497       4.88493       4.06485       3.28358       2.39042       1.86741       1.30000      0.902821      0.622488      0.398108      0.258405      0.153006     0.0917963     0.0522823     0.0275109     0.0150536    0.00732104    0.00354974    0.00166865   0.000698350   0.000303513   0.000121659   4.38617e-05   1.56447e-05   4.92070e-06   1.42023e-06   3.95470e-07   9.14351e-08   1.73201e-08
  19  21 3905.8134    1.5669  6.5221 10.9732 -0.0065  0.0856   0.0184   0.2362    0.0554   0.0000   435.0494       15.9060       9.93464       14.6507      0.196986     -0.510386       2.29475       3.67134      -2.90785      -6.46058      0.127776      -4.87134      0.384077      -1.74565      -1.12716      0.961885      0.208701     -0.477313     -0.146840    -0.0462001    -0.0489514    -0.0236286     0.0220931    -0.0162518   -0.00246974    0.00326697   7.61468e-05  -0.000534968   0.000189462  -4.78517e-06  -6.70446e-06  -8.22411e-06   5.94066e-08   1.81525e-07  -1.40123e-07  -3.05405e-08       6.49726       8.74680       9.70303       9.72114       9.62176       8.92472       8.12153       7.00829       6.08168       4.86304       3.86958       2.96179       2.21188       1.61027       1.10004      0.761113      0.487549      0.311843      0.190264      0.110554     0.0646194     0.0348792     0.0184088    0.00948581    0.00453221    0.00208645   0.000912933   0.000385195   0.000149306   5.60262e-05   1.96767e-05   6.21758e-06   1.84046e-06   4.90656e-07   1.10657e-07   2.21448e-08
  19  22 4049.4038    1.2595  8.6532 10.8046 -0.0078  0.1077   0.0152   0.3100    0.0452   0.0000   441.3090       21.2807       15.3317       28.1649       16.7627       11.2245      -10.4853       20.1352      -9.72977      -5.59420     -0.438811       7.93484      0.175196      -2.31066      -1.84663     -0.494263      0.218043      0.587770      0.114194     -0.166761     -0.138408     0.0888190     0.0468085    0.00305030    0.00327284    0.00511982  -0.000720642  -0.000656985   0.000267284   7.62450e-05  -3.62404e-05  -8.58877e-06   2.56396e-06   3.14704e-07  -3.19296e-07   7.18515e-08       8.59248       11.3755       12.4909       12.6269       12.2717       11.5108       10.4780       9.25471       7.74056       6.23588       5.09386       3.76208       2.87690       2.05784       1.44372      0.978552      0.633874      0.401441      0.246653      0.143847     0.0829131     0.0456312     0.0233963     0.0122925    0.00579587    0.00272285    0.00119385   0.000511333   0.000194268   7.35828e-05   2.47674e-05   7.88950e-06   2.29696e-06   6.14711e-07   1.39897e-07   2.70939e-08
  19  23 4192.6941    1.0146  9.7933 10.7959 -0.0070  0.1351   0.0143   0.3841    0.0390   0.0000   421.2997       5.28874       42.3489      -29.3715       13.4617      -26.5897      -20.9838      -19.4707       3.93899      -13.1280      -4.51469      -4.58271       2.85076      0.295527       1.22944      0.280449      0.552394      0.575374     -0.446502     -0.412432    -0.0565940     0.0789942     0.0104954    -0.0117883   -0.00607213   -0.00281441   0.000463785   0.000707246  -9.14636e-05  -4.04023e-05  -3.30894e-06   6.09748e-06   2.12767e-06   1.92714e-06   3.17200e-07   1.14992e-08       10.5291       14.1415       15.7547       15.9893       15.8409       14.4347       13.2336       11.3990       9.58628       7.81967       6.15368       4.83264       3.49413       2.55644       1.77794       1.22061      0.795755      0.509211      0.317672      0.183870      0.106869     0.0588968     0.0305312     0.0161254    0.00747006    0.00369168    0.00152388   0.000680108   0.000246220   9.51491e-05   3.21963e-05   1.01866e-05   2.98120e-06   7.73293e-07   1.77424e-07   3.66348e-08
  19  24 4336.0918    0.8070 11.6826 10.7246 -0.0132  0.1797   0.0131   0.5175    0.0354   0.0000   426.6365       41.8361       3.53802       22.6789      -6.98925      -12.3901      -7.89037       34.4485       2.68202      -7.22267       5.23358      -4.89024      -5.80874      -3.99884     -0.413851       1.26591      0.525990     -0.831724      0.622638      0.271956     0.0736667    -0.0748426    -0.0624344    -0.0188569    -0.0239822     0.0143097  -0.000880970   -0.00182008   0.000109354   8.80505e-05  -5.40497e-05  -1.73906e-05   5.33534e-06  -1.03091e-07   3.15028e-07  -1.22057e-07       14.0154       18.5093       20.3232       20.8840       20.2986       19.0668       17.5427       15.0224       12.7899       10.4295       8.21542       6.33515       4.73287       3.46774       2.44926       1.63647       1.09077      0.693982      0.430355      0.253486      0.144152     0.0824972     0.0432796     0.0220353     0.0107587    0.00490854    0.00222522   0.000907087   0.000358556   0.000132032   4.42170e-05   1.41490e-05   4.00581e-06   1.02012e-06   2.34961e-07   4.67197e-08
  19  25 4478.8847    0.6693 13.6827 10.5982 -0.0217  0.2410   0.0110   0.6237    0.0306   0.0000   447.5958       20.6771      -9.39783      -9.60013       44.3310      -7.32073       2.54610       14.7642       5.62622      -15.5793       20.6118      -8.39630      -10.2463       1.64413      -1.71341     -0.529362      -1.69003     -0.631220      0.375950      0.110456    -0.0672419     0.0302272     -0.151830    -0.0224835     0.0238601    0.00287288   -0.00301688   9.35739e-05   2.32211e-05   1.10231e-05  -1.09875e-05  -7.68111e-06   1.01469e-06   2.90624e-07  -4.48425e-07  -5.43162e-08       18.4341       24.5385       27.2702       27.3731       26.8433       25.3010       22.8920       20.2379       16.8943       14.3552       11.0393       8.64451       6.50203       4.65422       3.25819       2.25428       1.48384      0.939889      0.590583      0.353090      0.202491      0.113488     0.0611714     0.0309108     0.0152375    0.00713686    0.00312037    0.00127894   0.000505374   0.000185352   6.25850e-05   1.93704e-05   5.52212e-06   1.41309e-06   3.27656e-07   6.46511e-08
  20   8 2050.0770    0.6897  0.4815 10.3706 -0.0027  0.0197   0.0224   0.0447    0.0534   0.0000   433.9982      0.617089       13.8422      0.405696      -4.59699     -0.639268       2.48839     -0.643522       1.34406     -0.451086     -0.405026      0.494263     -0.151239     -0.247402     0.0138799    -0.0910643     -0.156484    -0.0934533    -0.0761621    -0.0355932     0.0164964   -0.00166240   -0.00866391   -0.00193598  -0.000705131   3.55444e-05   2.08911e-06  -5.27122e-05   2.13068e-05   3.06690e-06  -1.87630e-05   5.64370e-06  -1.08177e-06  -2.58858e-07  -5.81340e-10   4.66599e-08       1.53372       2.09027       2.21348       2.35512       2.33228       1.93887       1.96880       1.52627       1.49005       1.13313      0.921773      0.690265      0.524529      0.388664      0.247096      0.179129      0.110495     0.0813046     0.0457120     0.0283856     0.0174433    0.00893615    0.00575016    0.00260670    0.00163691   0.000665239   0.000351647   0.000136465   6.49225e-05   2.41833e-05   1.00935e-05   3.20833e-06   1.20235e-06   3.42396e-07   9.42453e-08   2.54136e-08
  20   9 2203.1334    0.9688  0.6729 10.5780 -0.0005  0.0245   0.0280   0.0512    0.0771   0.0000   441.3184       4.01363       15.6159      0.607439      -2.67513       2.68224      0.275079      0.245359      0.473665     0.0191585      0.485359     -0.603021     -0.396136      0.180180      0.174860    -0.0862397      0.219661    -0.0909271    -0.0953709    0.00397107     0.0341271   -0.00752860     0.0105593   -0.00368310   6.44554e-05   0.000250825  -0.000531618  -0.000119039   5.16375e-05  -3.26531e-06   1.00625e-06  -5.14497e-06   6.92336e-07  -2.86716e-07  -1.85368e-07  -2.63870e-08       1.83406       2.43834       2.62247       2.65898       2.72027       2.55487       2.32827       1.86239       1.69732       1.42113       1.10794      0.863572      0.691199      0.423660      0.350233      0.201337      0.160150      0.101109     0.0645757     0.0394216     0.0212653     0.0136288    0.00622422    0.00370813    0.00187514   0.000860379   0.000407818   0.000168392   7.91353e-05   2.94334e-05   1.13142e-05   4.67567e-06   1.41274e-06   4.68829e-07   1.21936e-07   2.89133e-08
  20  10 2352.3751    1.2637  0.9497 11.0427 -0.0079  0.0271   0.0299   0.0634    0.0872   0.0000   439.4250       2.90138       10.1588       3.98709     -0.232038    -0.0292378       1.12387      0.677807     -0.205303      -1.96660      0.370914      0.409777       1.29477       1.08034     -0.167665      0.299165     0.0874544    -0.0985772     -0.134564    0.00738614     0.0469048    -0.0184772  -0.000581874   -0.00151345   -0.00238828   0.000516151   8.84163e-05   7.13174e-05   4.38295e-05  -2.22065e-05  -1.13866e-05   5.71007e-06   1.33134e-06  -6.57098e-07  -1.66734e-07   3.62558e-09       2.07292       2.83480       3.02351       3.07647       2.99296       2.68831       2.60121       2.20735       1.98643       1.59206       1.26750      0.985503      0.750832      0.522457      0.397055      0.249779      0.181699     0.0997349     0.0682041     0.0407072     0.0235243     0.0135718    0.00724299    0.00390264    0.00186933   0.000936354   0.000466170   0.000190565   8.46884e-05   3.32953e-05   1.29355e-05   4.78916e-06   1.51643e-06   5.05710e-07   1.44041e-07   3.30267e-08
  20  12 2644.8467    2.1619  0.9264 12.2863 -0.0067  0.0331   0.0548   0.0643    0.1052   0.0000   440.1148       4.81492       11.6157      -6.74367       1.58210    0.00762854      -3.08914      -1.30546       1.54528      -2.27841    -0.0649477       1.14803      0.165090      -1.38693     -0.700517      0.330570     0.0602104     -0.328199    -0.0618039    -0.0148843     0.0153702    0.00800477   -0.00920987   -0.00879691    0.00398893    0.00144683  -0.000759090  -0.000248066   9.90734e-05   2.94919e-05  -1.10495e-05  -4.61879e-06  -1.10190e-06  -6.92227e-07  -1.30957e-07  -1.54830e-08       2.20238       3.60945       3.02445       3.84995       3.33613       3.53154       2.88023       2.72416       2.08212       1.92229       1.33445       1.22569      0.804287      0.680108      0.397444      0.327036      0.188175      0.151789     0.0789921     0.0545401     0.0280226     0.0169443    0.00914020    0.00464510    0.00262346    0.00114761   0.000601597   0.000236397   0.000111596   3.90467e-05   1.71335e-05   5.28596e-06   1.95438e-06   5.47004e-07   1.49890e-07   3.85078e-08
  20  14 2935.9879    3.3090  0.9405 12.9313 -0.0058  0.0261   0.0759   0.0627    0.0939   0.0000   438.7893       11.0360       15.6511      0.926597     -0.690014     -0.221702      -3.62271       1.25368      0.697910     -0.803579      0.218330       1.47555      0.782980     -0.415536     -0.419529     0.0874630     0.0121608      0.141358   -0.00961215    0.00535620   -0.00226215    0.00728301   0.000806237    0.00103878   -0.00235809    0.00120484   6.50649e-05  -0.000347565  -7.43124e-05   2.80899e-06   2.61370e-06  -1.10859e-06   1.10103e-06   2.69124e-07  -2.20820e-08   2.37550e-08       2.16861       2.85644       3.00106       3.00848       2.95901       2.43834       2.48195       2.17382       1.99260       1.66566       1.36524       1.04027      0.746515      0.534379      0.359761      0.246910      0.152042      0.101799     0.0624348     0.0372693     0.0228253     0.0123661    0.00721131    0.00360564    0.00189310   0.000902970   0.000408283   0.000193701   7.66241e-05   3.15112e-05   1.16140e-05   3.97890e-06   1.41728e-06   3.96866e-07   1.18664e-07   3.15600e-08
  20  15 3080.5396    3.8705  0.8672 13.3616 -0.0138  0.0303   0.0936   0.0571    0.0909   0.0000   439.4508       8.23587       14.3527       1.82656      -1.54790      -2.67709       2.86522      -1.45080     -0.963218      -1.84940      0.842326     -0.670798    -0.0192730    -0.0854433      0.328198     -0.476336     -0.137586     0.0604420     0.0725321    -0.0112272    0.00667753   -0.00841423   -0.00439005   0.000501405   -0.00179421   0.000839287   3.36584e-05  -0.000193667  -2.48044e-05  -5.50035e-06  -1.09311e-05  -1.59840e-06  -4.01569e-07  -6.87695e-07  -3.01884e-08   2.45065e-09       3.11063       4.45090       5.03390       5.38147       5.14831       4.68757       3.88089       3.18569       2.46625       1.82146       1.30527      0.994237      0.736488      0.507117      0.359866      0.242002      0.165048      0.104516     0.0706560     0.0370587     0.0233520     0.0128751    0.00686754    0.00408675    0.00188723    0.00105687   0.000402166   0.000219364   7.51772e-05   3.57747e-05   1.08252e-05   4.77520e-06   1.54952e-06   4.57479e-07   1.37978e-07   3.19343e-08
  20  16 3224.5593    3.7040  1.1446 13.4444 -0.0010  0.0301   0.0828   0.0776    0.0954   0.0000   436.3069       10.7626       14.7783       6.73539       1.61518     -0.106727      -2.35402     -0.795172      -3.64004     -0.616576      0.646392       1.12691    -0.0996644      0.635446      0.396228     -0.215100      0.223859     0.0835363    -0.0169950   -0.00227307    -0.0128375     0.0152142     0.0101256    0.00538736   0.000955771   0.000894134   0.000292072  -0.000295697   8.95131e-05  -4.20177e-05  -2.77293e-06   7.61190e-06   1.25234e-06  -1.58229e-07  -9.21691e-09  -1.46051e-08       2.42616       3.14362       3.29646       3.36186       3.33645       3.09038       2.92771       2.51541       2.13357       1.83982       1.48375       1.18311      0.853028      0.599869      0.418674      0.293119      0.186121      0.129774     0.0812237     0.0483429     0.0281626     0.0163656    0.00833952    0.00468307    0.00218909    0.00111518   0.000500868   0.000234829   9.96351e-05   4.03100e-05   1.39708e-05   5.61208e-06   1.81204e-06   5.62874e-07   1.44642e-07   4.11825e-08
  20  17 3368.0959    3.2066  1.7905 12.8050 -0.0071  0.0371   0.0553   0.0924    0.0732   0.0000   439.7126       11.3661       11.0151      0.222445       1.02243      -2.72983      -1.11111      0.161098       4.63858      -3.48107      -1.33129     -0.423266      0.890171      -1.20744      0.246372     -0.346484      0.384693     0.0320975     0.0788447     0.0247253     0.0193491     0.0268553    -0.0139527    -0.0123451    0.00791121   0.000236179   -0.00124978  -0.000426321   1.69025e-05   3.35705e-05  -2.55423e-06   5.66509e-06   1.47301e-06  -6.63874e-08  -1.70956e-07   4.95486e-08       2.95147       3.99583       4.41301       4.34787       4.37419       3.99272       3.58156       3.21044       2.69390       2.23988       1.79886       1.36204       1.02620      0.746878      0.513784      0.358361      0.239805      0.148759     0.0966807     0.0579751     0.0343138     0.0194406     0.0107633    0.00562475    0.00282985    0.00140696   0.000640695   0.000295306   0.000119445   4.96332e-05   1.91154e-05   6.80306e-06   2.24821e-06   6.90202e-07   2.06424e-07   5.35827e-08
  20  18 3511.9748    2.5242  2.4106 12.6743  0.0018  0.0471   0.0426   0.1237    0.0645   0.0000   437.9884       4.64374       4.05024       11.3497     0.0201727       4.27179       2.32396      -2.43978      -1.84906      -1.84177       4.50989       3.07153     -0.897369     -0.765913   -0.00481673      0.423219      0.232520     -0.207422     -0.141115     0.0773670     0.0269716     0.0194855   -0.00226673   -0.00957970   -0.00205081  -0.000219234    0.00104981  -0.000180470  -0.000157859   0.000101656  -2.29309e-05  -8.40568e-06   1.86365e-06   9.56283e-07  -9.81422e-08   5.10315e-09       3.47076       4.69799       5.33739       5.06538       5.19934       4.83030       4.16742       4.01199       3.28102       2.76870       2.24024       1.71666       1.28613      0.948253      0.637917      0.462361      0.303134      0.184627      0.126980     0.0729323     0.0442182     0.0260759     0.0137719    0.00719947    0.00388984    0.00182304   0.000841960   0.000396686   0.000162732   6.31850e-05   2.51956e-05   9.40689e-06   2.99119e-06   9.10599e-07   2.90109e-07   7.23090e-08
  20  19 3655.7549    2.2104  3.8844 11.7241 -0.0036  0.0578   0.0291   0.1499    0.0713   0.0000   429.4276       12.3881       11.9519       4.96317      -12.5693      -1.67499      -1.26731      -5.88926      -4.18359       1.81692      0.106469     -0.155713      0.860689      0.642187     -0.488493    -0.0613268     0.0159961    -0.0585393     0.0355102     -0.110058     0.0277191   -0.00314538    -0.0300220    -0.0171067    0.00350688   0.000194993   -0.00145977   0.000130448   0.000232161   6.08382e-05   1.17007e-05  -1.61967e-05   3.60244e-06   9.84885e-07  -5.29275e-07  -1.89885e-08       4.29385       5.69591       6.40742       6.35155       6.37943       5.93284       5.45725       4.80016       4.02756       3.39357       2.64722       2.06321       1.59763       1.14677      0.827124      0.583982      0.379747      0.247772      0.154162     0.0950779     0.0561774     0.0315659     0.0175321    0.00932773    0.00462236    0.00231852    0.00109765   0.000482653   0.000203492   8.44727e-05   3.16893e-05   1.16358e-05   3.90863e-06   1.19964e-06   3.28176e-07   8.77690e-08
  20  20 3799.5239    1.7868  5.4879 11.3134 -0.0043  0.0716   0.0211   0.1974    0.0556   0.0000   431.4429       11.4070       11.2308       16.8741      -3.67507       7.25287      -12.1132      -11.7648      -4.33214       3.24306       3.27044      -7.18700      -1.30682       2.12810     -0.825075      0.864854     -0.199408     -0.503790    -0.0111037      0.143048    -0.0792737    -0.0326175   -0.00766132     0.0119072   -0.00351915  -0.000857948    0.00125756  -9.76934e-05  -0.000132425  -0.000108831   1.49674e-05   2.75091e-05  -1.32945e-06  -5.28365e-06   4.46557e-07   1.02525e-07       5.42578       7.39362       7.99985       8.27786       8.23343       7.73600       7.01731       6.02627       5.11561       4.24197       3.28674       2.59063       1.96738       1.45743       1.03096      0.725675      0.481812      0.312403      0.199158      0.119216     0.0710090     0.0403385     0.0221049     0.0117640    0.00587332    0.00292089    0.00130598   0.000607587   0.000247580   0.000103396   3.89768e-05   1.44429e-05   4.78244e-06   1.47010e-06   4.07147e-07   1.04291e-07
  20  21 3943.1215    1.4649  7.2300 11.0251 -0.0011  0.0885   0.0169   0.2520    0.0474   0.0000   428.2022       16.7448       27.9055       2.47338      -20.1555      -10.8197       9.83760      -3.48735      -1.88515      -8.96493       2.55424    -0.0890009      -3.20236      -2.69821      0.962214      0.148837      0.481799      0.116615     -0.282614      0.109815      0.121078     0.0514806    -0.0355745    0.00182922    0.00146481  -0.000540491  -0.000951460  -0.000668091  -0.000192945   0.000223722   5.63080e-06  -3.40463e-06   6.48729e-06   7.53806e-08   4.51289e-07   5.54402e-08       6.66866       8.77853       9.68279       10.1077       9.68449       9.31663       8.36212       7.41161       6.23792       5.23325       4.23988       3.21075       2.43117       1.79769       1.31438      0.886648      0.595880      0.390042      0.245035      0.150083     0.0897484     0.0513949     0.0283111     0.0150736    0.00749874    0.00373167    0.00167435   0.000793054   0.000326165   0.000137878   5.05654e-05   1.83931e-05   6.06876e-06   1.88572e-06   5.16477e-07   1.32574e-07
  20  22 4086.9911    1.2178  9.5604 10.8116 -0.0031  0.1131   0.0141   0.3301    0.0411   0.0000   441.4627       15.3246       39.0804       14.2390      -2.17223  -0.000958461      -6.61488       8.76215       3.13839      -6.73653      -2.43116       3.10613      -2.62601       4.06495       1.24720      -1.28724     -0.452218      0.403228     -0.297585     -0.451748     0.0641597     0.0836802    0.00204056    -0.0149998  -0.000680630   -0.00149849   -0.00357690   0.000176609  -0.000484287   8.87873e-05   4.98941e-05  -3.23638e-05  -1.71297e-06   3.95022e-06   2.95473e-07  -7.31442e-08       8.65694       11.2892       12.3872       12.8064       12.7386       11.7411       10.7534       9.37249       8.22416       6.65864       5.43039       4.11538       3.14955       2.30479       1.68182       1.16996      0.775866      0.495175      0.312199      0.196095      0.116965     0.0673440     0.0369593     0.0195720    0.00996972    0.00491280    0.00231647    0.00102741   0.000435405   0.000174448   6.61904e-05   2.34666e-05   7.78563e-06   2.40150e-06   6.57622e-07   1.68442e-07
  20  24 4374.8800    0.7665 11.6673 10.7739 -0.0060  0.1865   0.0129   0.5231    0.0326   0.0000   433.6361       12.6935       55.0357       17.2789      -8.82122      -3.09387      -43.1389      -20.3004       6.44797       2.73096      -3.42700       16.4015       2.66041       2.78330      -1.03000      -1.05499    0.00601940      -2.03697    -0.0450528      0.667806     -0.251877    -0.0659633      0.100549     0.0581759   -0.00167684    -0.0209778   -0.00395620    0.00133188    0.00184700  -0.000265458  -0.000102261   4.09591e-05  -7.11394e-06  -9.25024e-06   2.80150e-07   3.17779e-07       13.4135       18.0085       20.2360       20.3746       20.6164       18.7509       17.8825       15.1143       13.1519       10.9204       8.65145       6.85544       5.13724       3.85966       2.73937       1.90200       1.30150      0.834812      0.545238      0.326027      0.199366      0.113109     0.0631978     0.0343402     0.0172751    0.00868036    0.00403649    0.00182357   0.000771504   0.000316541   0.000116986   4.21837e-05   1.37883e-05   4.14882e-06   1.15244e-06   2.87420e-07
  20  25 4518.2126    0.6004 12.9834 10.6427 -0.0184  0.2492   0.0110   0.6496    0.0290   0.0000   399.2960      -9.90073       98.1734      -2.11628      -6.66705       29.1269       16.1267      -20.6221      -31.7582       6.27256      0.769804       10.2746     -0.865222      -1.46723       2.20490       5.97274      -4.17428      0.505280      0.679332      -1.00104     -0.148316      0.194343     -0.300830    -0.0565995     0.0380561     0.0139540   -0.00286165   -0.00433120   0.000218755   0.000209378  -0.000161070  -5.14029e-05   4.05875e-05  -5.85925e-06  -1.52952e-06   1.18655e-06       18.2710       24.5505       26.7586       27.6858       27.4312       25.6625       23.5210       20.7599       17.6568       14.4734       11.9136       9.18011       6.95329       5.22641       3.72492       2.58633       1.77597       1.16101      0.750182      0.460790      0.278380      0.160162     0.0910975     0.0478149     0.0253659     0.0124689    0.00578133    0.00270492    0.00111011   0.000453487   0.000170251   5.83746e-05   1.92102e-05   5.74606e-06   1.57348e-06   3.93491e-07
  21   8 2077.7299    0.7178  0.5753 10.3254 -0.0084  0.0212   0.0201   0.0484    0.0583   0.0000   436.7259       3.64545       14.2256      0.317219      -2.04914       1.39528     -0.967127      0.844450      0.775789      -2.32432      0.360737      0.472222      0.548490     -0.201699    -0.0614677     0.0145891      0.280738     0.0390405    -0.0549398    -0.0197301     0.0341478     0.0191280   -0.00127244     0.0115295    0.00216969   -0.00191882   0.000344120   0.000131045   3.40223e-05   9.00630e-06   1.50064e-05  -5.97099e-06   2.56637e-06  -3.42018e-07  -6.29152e-07   3.72575e-08       1.69331       2.06906       2.28710       2.67691       2.46981       2.26370       2.04536       1.85737       1.46012       1.20106      0.943773      0.798057      0.606705      0.410553      0.285120      0.229374      0.154001     0.0965256     0.0625830     0.0422629     0.0254143     0.0144593    0.00828793    0.00449670    0.00231922    0.00106905   0.000642721   0.000308583   0.000145071   5.41506e-05   2.45326e-05   7.82980e-06   3.45987e-06   1.02675e-06   3.33564e-07   9.22191e-08
  21   9 2231.8936    1.0059  0.6985 10.8049 -0.0035  0.0237   0.0271   0.0578    0.0728   0.0000   438.9124     -0.495405       14.2257      -1.55151      -3.97475      -4.71114     0.0967110       3.18115      -1.52359      -1.21599      -1.28246     -0.576568      -1.66186      0.194645    -0.0308705     -0.402240     0.0833050      0.104239     -0.134750     0.0587873     0.0226832    -0.0233968   -0.00323267    0.00381682    0.00152245   0.000113864   0.000337388  -5.90901e-05  -2.43375e-05  -1.64330e-05  -3.20188e-05   1.19123e-05   4.11972e-06   1.45467e-06  -4.74325e-07  -9.59878e-08       1.74383       2.29844       2.35591       2.59672       2.55726       2.36606       2.24246       1.81851       1.73176       1.36006       1.13562      0.850299      0.701181      0.482900      0.362560      0.249703      0.182924      0.111845     0.0710012     0.0471829     0.0287954     0.0168203    0.00943048    0.00523621    0.00267611    0.00133766   0.000671178   0.000333794   0.000129251   6.12532e-05   2.28558e-05   9.82465e-06   3.59877e-06   1.20808e-06   3.97011e-07   1.18138e-07
  21  10 2381.9759    1.3888  0.7878 11.0574 -0.0078  0.0235   0.0349   0.0571    0.0799   0.0000   437.2998       2.55703       10.6543      0.377768      -4.48503       3.72665     -0.949401      -2.74918       1.75629     -0.466327       1.63018     -0.396596      0.632017     -0.216138      0.548179      0.196501     -0.171753    -0.0568189    -0.0975712     0.0210227   -0.00868609     0.0398169     0.0129907   -0.00570223   -0.00336272  -0.000879112   0.000285003  -4.42761e-05  -1.96127e-05   3.82781e-05   2.44796e-05  -1.11893e-05  -5.73100e-06  -1.21423e-06   5.28650e-07  -1.08145e-08       1.68881       2.20393       2.29127       2.35710       2.60057       2.19222       2.13413       1.83077       1.62036       1.25542       1.08698      0.879286      0.684194      0.459811      0.326571      0.227844      0.165580      0.113039     0.0683020     0.0459645     0.0285548     0.0169962    0.00883050    0.00508950    0.00244636    0.00139454   0.000698072   0.000315436   0.000153447   5.50413e-05   2.62190e-05   9.70712e-06   3.24632e-06   1.27444e-06   3.79768e-07   1.19889e-07
  21  11 2529.3289    1.8407  0.9802 11.5672 -0.0094  0.0284   0.0403   0.0615    0.0975   0.0000   439.0156       4.23727       13.5505      -2.63214       3.69391       2.29855       1.36428       1.22936      -1.87379     -0.107133       1.85002     -0.555995     -0.281181      0.104722     -0.736597     -0.609604    -0.0797097    -0.0573210    0.00742559     0.0397192    -0.0241460  -0.000334958     0.0200894   -0.00744793   -0.00127629    0.00179921  -0.000374464  -0.000735324   0.000104209   4.51913e-05  -5.94005e-06  -7.91405e-06  -6.10131e-06   6.27517e-07   3.45278e-07   8.30569e-08       2.18389       2.65795       2.93070       3.15999       2.87439       2.81719       2.72865       2.21528       1.85550       1.66948       1.39802       1.06763      0.859119      0.580023      0.393707      0.288745      0.205567      0.126596     0.0893282     0.0582659     0.0343748     0.0177245     0.0112273    0.00614433    0.00292892    0.00143758   0.000750654   0.000383968   0.000169836   6.68059e-05   2.85566e-05   1.22944e-05   4.50042e-06   1.55822e-06   4.74010e-07   1.24751e-07
  21  12 2676.2564    2.3873  0.8862 12.1621 -0.0084  0.0253   0.0559   0.0609    0.1189   0.0000   436.6008       2.83355       12.9571      -1.86745    -0.0729823      -4.33622       1.02432      -2.01866      -1.69720      -2.11371      0.639425       1.18144     -0.389335     -0.535989     -0.565289     -0.391451     -0.183445      0.116889     0.0567887    -0.0430454    -0.0313796    -0.0264864    0.00218623    0.00358831  -0.000568193   -0.00113167   0.000561186  -5.09049e-05   6.82387e-05  -6.89278e-05   1.28744e-05  -1.56743e-05  -3.72359e-06  -1.69597e-07   6.42419e-07   6.88123e-08       2.20105       2.98425       3.27071       3.32060       3.22494       2.96853       2.64389       2.27247       2.05570       1.72470       1.35950       1.08592      0.760144      0.576646      0.383401      0.271032      0.183769      0.110823     0.0742551     0.0452520     0.0282263     0.0167809    0.00956976    0.00509120    0.00268924    0.00137131   0.000677250   0.000295917   0.000145167   5.72065e-05   2.46896e-05   9.22943e-06   3.79279e-06   1.21723e-06   4.04021e-07   1.26983e-07
  21  13 2823.0169    2.9051  0.7911 12.7783 -0.0015  0.0267   0.0702   0.0523    0.0928   0.0000   438.3710       4.37215       14.6344       1.40384       1.50407      -2.24093      -2.96021     -0.847992       1.18013      0.402623       2.30068    -0.0513809      0.153932     -0.380591      0.205007      0.263239     -0.366796      0.104844     -0.145136    0.00672729     0.0118126     0.0162403   -0.00158552   -0.00999954  -0.000298941  -5.79177e-05   0.000562790  -0.000256790  -0.000223929  -2.08428e-05   1.59350e-05   2.94531e-06  -2.32364e-06  -8.02373e-07  -2.69133e-07   8.52856e-08       2.11195       2.25323       2.63494       3.22314       2.87863       2.23148       2.56559       2.44283       1.69840       1.34325       1.35695       1.07424      0.679484      0.515467      0.426236      0.308511      0.176455      0.117719     0.0921234     0.0556124     0.0289407     0.0169619     0.0107027    0.00649138    0.00302965    0.00133661   0.000717722   0.000378992   0.000210362   8.55635e-05   3.52879e-05   1.17561e-05   4.00285e-06   1.35016e-06   3.69815e-07   1.14514e-07
  21  14 2968.9967    3.5760  0.8219 12.9835 -0.0032  0.0232   0.0833   0.0528    0.0880   0.0000   439.5660       4.99678       11.2608       3.19599      0.515293     -0.566348      0.149743      -1.40163       1.48686     -0.687314      -1.52451     -0.467309     0.0592909     -0.286602     -0.289907     -0.197489     0.0462956      0.144826     0.0746984    -0.0923860     0.0471117    -0.0169631    0.00481046    0.00150556   0.000123716   0.000214761   0.000979229  -0.000289188  -0.000228209   8.12038e-05   2.35494e-05   5.10807e-06   1.03414e-06   1.80104e-06   8.45464e-08  -2.71669e-08       1.71782       2.37756       2.27285       2.50740       2.39050       2.51700       2.15178       1.88290       1.62961       1.35744       1.15500      0.859246      0.688151      0.474309      0.370536      0.251018      0.174853      0.116213     0.0734390     0.0474635     0.0286664     0.0170758    0.00912149    0.00522135    0.00251518    0.00132416   0.000625004   0.000292479   0.000133226   5.41385e-05   2.36276e-05   8.84367e-06   3.30689e-06   1.17399e-06   3.93017e-07   1.13859e-07
  21  15 3114.0274    3.8794  1.0122 13.1657 -0.0074  0.0282   0.0873   0.0653    0.1041   0.0000   440.7181       4.07825       7.69299       1.55511       1.26691      0.426657     -0.227870      -1.93257     -0.603689     -0.884611      0.557151       1.06307      0.610672     -0.514955       1.04309   -0.00207602      0.382910     0.0980795    -0.0582621     0.0222932     0.0493644     0.0268845     0.0213285    -0.0135597   -0.00311969   0.000434857   0.000299656   0.000373960  -0.000165654  -1.03933e-05   7.17732e-05  -1.81121e-06  -1.00647e-05   1.03391e-07   4.76022e-07  -1.54512e-07       2.48586       3.41586       4.02093       4.18162       4.17673       3.77094       3.28205       2.81026       2.08616       1.73097       1.31079      0.999814      0.772457      0.537733      0.377146      0.267033      0.181930      0.125158     0.0820805     0.0512671     0.0308596     0.0175654    0.00987379    0.00565820    0.00275646    0.00147591   0.000725256   0.000328333   0.000163553   6.30248e-05   2.74035e-05   1.07291e-05   3.87938e-06   1.37734e-06   4.12628e-07   1.23455e-07
  21  16 3258.6066    3.6254  1.2964 13.1991 -0.0063  0.0324   0.0731   0.0743    0.0871   0.0000   442.6748       3.43789       8.34091       3.98008       4.18690       2.31630     -0.249654      0.711394      0.990006      -3.79560       1.86916      0.101096     -0.562532     -0.612633     -0.713328   -0.00228455      0.262737     -0.183640     -0.114884     0.0433941     0.0279777    -0.0302952   -0.00259519    0.00511365   -0.00133477   -0.00173481   0.000589546  -0.000204763   0.000299512   1.06018e-05   1.72612e-05  -4.30510e-06  -8.52689e-06   2.28005e-06  -1.14304e-07  -2.94278e-08       2.32922       3.24847       3.40405       3.57464       3.56768       3.18157       3.09567       2.62973       2.24949       1.90311       1.57609       1.19352      0.954944      0.674439      0.487922      0.341047      0.227484      0.162435     0.0979791     0.0629255     0.0386487     0.0222236     0.0125005    0.00677223    0.00359659    0.00186943   0.000934909   0.000419127   0.000202965   8.15607e-05   3.67508e-05   1.35580e-05   5.19598e-06   1.72058e-06   5.51836e-07   1.58475e-07
  21  17 3402.9084    3.0925  1.8941 12.7876 -0.0062  0.0383   0.0520   0.0958    0.0661   0.0000   439.5493       11.6602       9.19792      -2.43387      -4.09981       3.87647       5.54491     -0.400652       2.99732     -0.626752      0.184570      -1.13830     0.0179980      -1.10703      0.429201   -0.00175529   -0.00857441     -0.294244     -0.160257      0.194353     0.0583490    -0.0313168    0.00289178    0.00277869    0.00219576   -0.00430831  -0.000360278   0.000385851  -9.85852e-05  -0.000137268   4.17203e-05   6.54117e-06  -9.86265e-06   4.41237e-06  -2.49739e-07  -3.49644e-07       2.69446       3.70559       3.96515       4.13877       3.96775       3.75215       3.59905       3.12438       2.59979       2.36022       1.80429       1.44067       1.14023      0.809879      0.584737      0.398838      0.288097      0.189333      0.115677     0.0798629     0.0457933     0.0263873     0.0155547    0.00827747    0.00455318    0.00222264    0.00117305   0.000547317   0.000248344   0.000102508   4.44875e-05   1.77533e-05   6.65003e-06   2.23705e-06   6.99128e-07   2.06532e-07
  21  18 3547.3507    2.4997  2.7405 12.3989  0.0005  0.0455   0.0372   0.1222    0.0588   0.0000   439.8285       21.4014       19.2344      -1.84883      -5.23645      -2.20724      -7.39004      -3.07514       8.50454     -0.855778       1.00439      -3.03707       1.14148      0.348048     -0.591229     -0.813742     -0.423433     -0.379080     0.0756921     0.0661964     0.0131235     0.0552900    -0.0110694   -0.00825790   -0.00332413   -0.00100638    0.00344314   0.000595781  -0.000385151  -0.000251195   2.96987e-05   5.63320e-06   8.01759e-06   4.66451e-06   8.09778e-07  -3.34250e-07       3.34485       4.20732       4.74138       4.71166       4.88023       4.68942       4.05736       3.63953       3.26118       2.66675       2.17453       1.71062       1.31464      0.969954      0.711471      0.501248      0.345690      0.226284      0.150561     0.0933672     0.0570277     0.0347563     0.0196717     0.0106443    0.00575845    0.00299144    0.00143535   0.000673518   0.000308672   0.000132678   5.28352e-05   2.07386e-05   7.82413e-06   2.74876e-06   8.84694e-07   2.71625e-07
  21  19 3691.6982    2.0621  4.0056 11.8380 -0.0081  0.0577   0.0275   0.1604    0.0584   0.0000   443.2016       12.4004       13.1607       11.0298       14.0972       7.68774      -3.88586      -8.81883       1.23284      -1.50367       3.62870      -1.41940      -3.55288      -3.00852      -1.29259      0.828423     0.0396373    -0.0859227    -0.0371521    -0.0650904     0.0750584    -0.0419842    -0.0132635    0.00568362    0.00452077   -0.00596341  -0.000645843   0.000602945  -0.000279254  -3.29685e-05  -1.13181e-05  -3.10778e-05   2.94103e-05   6.37336e-06  -6.52834e-07   2.15241e-07       4.14511       5.45724       6.02391       6.26537       5.98469       6.05660       5.33579       4.73187       4.02894       3.36844       2.66086       2.19051       1.65354       1.22796      0.889985      0.641166      0.432064      0.291099      0.191498      0.120050     0.0705423     0.0431785     0.0236143     0.0131065    0.00703991    0.00350986    0.00175858   0.000837811   0.000373309   0.000167379   6.69450e-05   2.56346e-05   1.00093e-05   3.51077e-06   1.12731e-06   3.42034e-07
  21  20 3835.9142    1.7017  5.8787 11.1730 -0.0006  0.0730   0.0193   0.1993    0.0531   0.0000   442.6947       6.55607       24.7957       12.8329       17.3442      -16.9692       4.05611       4.62346       2.03684       3.49982      -5.39372      -2.64262       1.74781      -1.15869     -0.317443     -0.740106    -0.0124146      -1.08465     -0.559096     0.0322584     0.0259793   0.000953478     0.0758194    0.00795296    -0.0164358    0.00140993    0.00417487   -0.00121880  -8.54330e-07   0.000197622  -0.000134796   1.36392e-05   1.16824e-05   2.35266e-06  -1.29164e-06  -6.10986e-07       5.37349       6.96339       7.80589       7.85471       7.76870       7.65302       6.82461       6.03928       5.22028       4.37987       3.49080       2.85113       2.13491       1.59018       1.15731      0.827558      0.559038      0.376465      0.241743      0.152026     0.0938461     0.0540835     0.0309790     0.0172843    0.00887280    0.00456245    0.00227091    0.00105971   0.000493368   0.000204534   8.73338e-05   3.38836e-05   1.24846e-05   4.44734e-06   1.45492e-06   4.35927e-07
  21  21 3980.0585    1.4251  7.6204 10.9734 -0.0041  0.0909   0.0160   0.2539    0.0444   0.0000   441.9327       21.5064       30.1512       16.6393      -13.5601      -4.98498       13.1001      0.849287       7.91733       3.44096       2.50912      -3.46307       4.64612      0.367011      -3.32279      -1.37063      0.398890     -0.381639     -0.527535     -0.106003      0.238830    -0.0729441     0.0340985     0.0427662    0.00581484   -0.00546649  -0.000606843  -0.000495236   0.000461539   0.000106988   2.94870e-06   2.31225e-05  -1.19864e-05  -4.63840e-06   4.55530e-07   7.73367e-07       6.56113       8.64707       9.38928       9.84099       9.49072       9.18742       8.47155       7.64371       6.40929       5.51596       4.28001       3.45431       2.64472       2.02327       1.46379       1.04443      0.708375      0.468025      0.302922      0.188270      0.112996     0.0671336     0.0377347     0.0213146     0.0111106    0.00570046    0.00282481    0.00131073   0.000610727   0.000256402   0.000109334   4.20405e-05   1.57675e-05   5.57550e-06   1.72000e-06   5.20908e-07
  21  22 4124.1750    1.1075  9.2836 10.9260 -0.0062  0.1186   0.0139   0.3334    0.0360   0.0000   429.2410       19.5635       37.2791       4.02777      0.466267       26.0958      -15.5450      -5.57191      -2.65116       16.0397      -5.46817      -8.41524      -3.66746      -2.15130       1.18239       2.84248     -0.538725     0.0862909      0.304704     0.0713027      0.388972      0.106338    -0.0541616    -0.0747607   -0.00282957     0.0220608   0.000753155   -0.00452228  -0.000404402   0.000340955   0.000295891   3.80468e-05  -4.36088e-05  -1.19692e-06   8.51335e-07   5.01583e-07       8.49403       11.2862       12.4542       12.8980       12.4584       12.0861       11.0483       9.57220       8.49321       7.06639       5.84850       4.56439       3.55095       2.54261       1.90295       1.34247      0.912226      0.615217      0.397297      0.252018      0.156894     0.0920176     0.0527160     0.0291955     0.0156319    0.00776753    0.00402556    0.00185748   0.000867690   0.000364463   0.000155574   5.89483e-05   2.19560e-05   7.63726e-06   2.44730e-06   7.13949e-07
  21  23 4268.3138    0.8764 10.6811 10.8431 -0.0195  0.1519   0.0133   0.4434    0.0338   0.0000   427.0533       23.3018       20.7608      -9.67313       17.4261      -16.8975       20.3141      -7.40972      -7.87413      -2.36003       6.91560      -2.09121       10.2522      -3.36284       3.86744      -2.23530       1.52352       1.51714     -0.164418     -0.608432     -0.253454      0.152633     0.0527263    -0.0291338    -0.0184332     0.0142822   -0.00269933   -0.00646500    0.00199017    0.00144404   7.88161e-05  -9.32967e-05  -1.05370e-05   4.73894e-06  -2.20447e-06   2.76608e-06       10.8817       14.5468       15.8160       16.4604       16.3676       15.4306       14.2093       12.5312       10.8268       9.10994       7.33525       5.83423       4.46745       3.37729       2.44569       1.74041       1.19405      0.810218      0.525143      0.331800      0.205183      0.121853     0.0700166     0.0396572     0.0210754     0.0111252    0.00532677    0.00272224    0.00111268   0.000539671   0.000202953   8.42651e-05   2.90562e-05   1.03264e-05   3.08929e-06   9.29073e-07
  21  25 4556.7960    0.5452 12.8438 10.6544 -0.0244  0.2711   0.0104   0.6756    0.0253   0.0000   423.1558       58.5091      -2.74309       68.7621       46.3014      -10.3661      -53.6418      -52.3976       14.7590      -33.0071       19.6359      -2.09034     -0.378251      -19.2307     -0.775781       7.10972      0.204735      -3.35762      -2.03063       1.23505    -0.0745372     -0.213339     0.0927591    -0.0465161     0.0329747    -0.0326590   -0.00640674    0.00999158   -0.00176350   -0.00142890  -0.000127753  -9.83322e-05  -9.94594e-06  -1.59922e-05   1.54533e-06   2.23003e-06       19.0881       25.3685       28.1647       29.3378       29.4192       27.2709       25.1829       22.0651       19.6022       15.9312       13.0784       10.3071       7.99800       6.02812       4.38106       3.09305       2.15689       1.45456      0.952783      0.606462      0.369775      0.223926      0.129517     0.0727368     0.0401231     0.0206377     0.0104289    0.00500956    0.00223437   0.000984845   0.000397676   0.000153247   5.58952e-05   1.89410e-05   5.75141e-06   1.73080e-06
  22   8 2104.7410    0.7560  0.6095 10.4442 -0.0122  0.0234   0.0217   0.0482    0.0562   0.0000   437.6094      -1.75555       12.6872     -0.252454      -1.99262      0.181954       2.15914       2.93020      -1.80696       1.28144       1.71988     -0.521102    -0.0832227    -0.0993326    -0.0984824     -0.392211     -0.325707     -0.184474    -0.0350259     0.0317853    -0.0306338    -0.0388927    0.00233453    0.00197447   -0.00335129  -0.000410530  -0.000203068   2.50967e-06   7.53090e-05  -0.000100056  -6.71849e-05  -3.23024e-05   2.82615e-06   1.13466e-06   3.36679e-07   4.53140e-07       1.79436       2.53780       2.74965       3.06074       2.86615       2.74393       2.57417       1.99980       1.73950       1.33549       1.13379      0.759068      0.657045      0.486616      0.342452      0.258958      0.177240      0.124821     0.0722033     0.0516661     0.0304350     0.0185475     0.0102681    0.00613347    0.00333423    0.00164683   0.000848866   0.000441761   0.000205538   9.32654e-05   3.68490e-05   1.74994e-05   6.90876e-06   2.81874e-06   9.54390e-07   3.35894e-07
  22   9 2260.0564    1.0484  0.7545 10.8844 -0.0119  0.0256   0.0265   0.0547    0.0735   0.0000   439.3415       2.02802       14.3156       2.74441      -4.02125      -2.76687     -0.819925     0.0597569      0.769436     -0.160810     -0.480392      0.662166      0.317542     -0.401853      0.336702    -0.0963046    -0.0218949     0.0110154      0.116623     0.0423924     0.0657042   -0.00129230    -0.0198403    0.00109624    0.00166732   0.000860855   0.000395114   0.000158719   0.000154914  -0.000143933  -2.30520e-06  -1.82687e-05   1.66370e-05   9.80632e-07  -1.55493e-06   5.76305e-07       1.66479       2.31980       2.39896       2.62332       2.38778       2.44157       2.27487       1.99272       1.64315       1.53482       1.17256      0.917104      0.766347      0.538883      0.410856      0.318603      0.189220      0.140605     0.0899920     0.0569699     0.0346132     0.0214109     0.0130165    0.00698867    0.00367337    0.00214138    0.00110291   0.000473613   0.000244284   0.000114650   5.13693e-05   2.02869e-05   8.48121e-06   3.04247e-06   1.25978e-06   4.11496e-07
  22  10 2410.8719    1.4262  0.9115 11.3205 -0.0043  0.0264   0.0322   0.0600    0.0883   0.0000   439.0023     -0.647979       17.2987     -0.193756      -1.63538      -2.26252      0.584418     -0.843533      -1.35470      0.733900      0.346673      -1.11104    -0.0517787     -0.185475     -0.559085      0.595870    -0.0122103    -0.0799470      0.109147     0.0451164     0.0181662    -0.0118801     0.0165639    0.00572533  -0.000880293    0.00259565  -1.62790e-05  -0.000483606   0.000164149   3.57844e-05  -5.03626e-05  -9.93769e-06  -4.71756e-06   2.75257e-06   5.55860e-07  -2.86507e-07       1.79088       2.32220       2.67458       2.74288       2.76786       2.55386       2.38207       2.01673       1.89763       1.48268       1.23173       1.01083      0.776199      0.559808      0.414228      0.299648      0.201570      0.152608     0.0867507     0.0591734     0.0387554     0.0229804     0.0145547    0.00730084    0.00429519    0.00220447    0.00125662   0.000590422   0.000310307   0.000119560   6.29957e-05   2.22543e-05   9.96306e-06   3.64154e-06   1.20444e-06   4.19146e-07
  22  12 2707.1300    2.6018  0.8482 12.5338 -0.0074  0.0248   0.0620   0.0550    0.0926   0.0000   437.0351       2.28690       10.1400       1.28796      -3.92195      -1.01230      -2.93241     -0.619077      -1.55510      -1.25694     -0.555744      -1.36206     -0.559103     0.0224268      -1.02373   -0.00805778     -0.379116     0.0542010    -0.0269213    -0.0703318     0.0901352    -0.0315859  -0.000508754   0.000356565    0.00227423   -0.00215877   0.000341473   0.000509369  -4.35776e-05   6.21636e-05  -4.73481e-05   7.67972e-06   1.67904e-05   2.77376e-06   2.75792e-07   9.63896e-07       1.97732       2.71867       2.80699       2.90375       2.56633       2.40139       2.32350       2.17553       1.95160       1.70998       1.40627       1.12643      0.864722      0.618794      0.463512      0.299335      0.216534      0.136588     0.0872050     0.0540245     0.0343857     0.0195876     0.0119098    0.00614690    0.00370716    0.00176498   0.000991960   0.000487411   0.000229951   0.000109564   4.42531e-05   2.01656e-05   7.51990e-06   2.95531e-06   1.01156e-06   3.38788e-07
  22  13 2854.7984    3.2909  0.7365 12.8490 -0.0096  0.0224   0.0811   0.0500    0.1107   0.0000   437.9511       10.9655       13.3659      0.972021      0.469982       3.31839     -0.467267       1.91449       2.37251     -0.537171     -0.358794     -0.912767     -0.370388      0.161955     -0.335154    -0.0987879     0.0494075      0.327826    -0.0377004     0.0857113    0.00556145     0.0377131     0.0271274   -0.00491798   -0.00172884   4.18254e-05    0.00172835  -0.000210593   0.000114444  -0.000145710  -4.94204e-05  -1.77274e-05   7.86198e-07  -1.39520e-06   1.22772e-06  -8.96651e-07       1.55759       2.01842       2.19567       2.36157       2.32946       2.19187       1.93036       1.81504       1.49245       1.34352       1.06485      0.809248      0.644907      0.467389      0.358169      0.246518      0.169687      0.117610     0.0774055     0.0485058     0.0299515     0.0190430     0.0105399    0.00656817    0.00340001    0.00186752   0.000964186   0.000450809   0.000221096   9.73579e-05   4.28530e-05   1.82493e-05   7.45044e-06   2.61116e-06   1.00532e-06   3.29538e-07
  22  14 3001.5042    3.5874  0.8936 13.4794 -0.0045  0.0248   0.0836   0.0586    0.0802   0.0000   437.8768       6.42418       10.4852       2.84672       4.07091       1.28666      -1.64391      -1.59635      -1.46367      -1.08831      0.871529      0.591335      -1.11239      -1.59546     -0.324965     -0.331953      0.390146      0.202609      0.132182    -0.0864394    -0.0232259   -0.00227524     0.0102777   -0.00703175   -0.00573048  -0.000654402   0.000130824  -0.000503165   3.96946e-05  -1.78209e-05  -5.31043e-06  -7.23963e-06   8.47151e-06  -1.29447e-06  -1.31958e-06  -2.28859e-08       1.86499       2.34778       2.43536       2.66097       2.64412       2.48834       2.31611       2.03314       1.80677       1.45149       1.15029      0.987976      0.751763      0.582604      0.408383      0.295590      0.202173      0.146278     0.0951122     0.0609969     0.0376987     0.0223035     0.0127808    0.00716424    0.00388295    0.00207698    0.00112355   0.000530200   0.000254864   0.000118137   4.97414e-05   2.04188e-05   8.55505e-06   2.94956e-06   1.10986e-06   3.81985e-07
  22  15 3147.0852    3.6534  1.1121 13.3694  0.0008  0.0275   0.0748   0.0676    0.0881   0.0000   441.6342       9.56976       13.6025     -0.510472       2.15378      -1.22069       1.05076     -0.955345       1.51847      -4.98240      0.419882       2.66453     -0.806290     -0.352189      0.529502      0.154099    -0.0415565    -0.0781622    -0.0491709     0.0812119    0.00385003     0.0103871   -0.00895464    -0.0194599   -0.00127630   -0.00420465   0.000641389   0.000358065  -0.000169315   0.000146421  -5.23194e-05  -5.94484e-06  -7.93256e-06  -4.23712e-06   2.07108e-06   7.11720e-07       2.06044       2.66105       2.91592       2.93427       3.00500       2.79853       2.66604       2.40224       1.94052       1.68785       1.37106       1.08176      0.856876      0.640685      0.466211      0.331795      0.241129      0.156464      0.107398     0.0682389     0.0434590     0.0249077     0.0150524    0.00854521    0.00469398    0.00261056    0.00126308   0.000664700   0.000349072   0.000124956   7.39413e-05   2.41040e-05   1.11654e-05   4.08967e-06   1.38067e-06   4.48264e-07
  22  16 3292.3470    3.5770  1.4945 12.8864 -0.0060  0.0325   0.0629   0.0785    0.0925   0.0000   439.7311       14.5608       12.8415      0.350217     -0.723436      0.637133      -3.53966      -4.62754      -6.04288      -2.89247       1.52258    0.00848186     0.0924302     -0.129816     0.0753156      0.159223     -0.279855    -0.0294434     0.0213754    -0.0341811   -0.00777736    -0.0508127    0.00586458    0.00650436   0.000520740    0.00105342    0.00119900    0.00170002  -0.000129036  -6.05245e-05   1.91121e-05  -2.93752e-05   6.38893e-08   1.19982e-06   2.53961e-07   2.11109e-08       2.23043       2.92381       3.29278       3.22375       3.36560       3.21266       2.88877       2.72445       2.17519       1.86700       1.55459       1.17800      0.995966      0.705792      0.519823      0.393709      0.261541      0.184963      0.118335     0.0759924     0.0497605     0.0283897     0.0167210    0.00955084    0.00533388    0.00259497    0.00142427   0.000683546   0.000345714   0.000152815   6.59047e-05   2.76955e-05   1.16504e-05   4.10639e-06   1.57069e-06   5.08219e-07
  22  17 3437.3750    2.9090  1.8919 12.7639  0.0029  0.0365   0.0476   0.0952    0.0622   0.0000   432.5359       9.28889       14.1093     -0.929714      -1.38049       1.77526      -2.30716       3.65131      -1.72134      0.171822       2.38142      -2.89070      -1.32832       1.12637     -0.432937    -0.0961587      0.425515     -0.229906     -0.143893      0.134560     0.0683677    -0.0335248    0.00883740     0.0133603    0.00163315   -0.00327405    0.00370585   0.000983629   0.000141396  -0.000207409  -2.54123e-06   2.39666e-05   8.36696e-06  -7.63071e-06  -4.12500e-07  -5.23345e-07       2.46379       3.37202       3.63166       3.76520       3.59387       3.63194       3.11134       2.99521       2.58307       2.15523       1.80150       1.42714       1.15024      0.810063      0.623066      0.434335      0.305163      0.203648      0.138158     0.0826760     0.0558228     0.0323704     0.0187638     0.0109666    0.00595210    0.00314116    0.00163541   0.000838540   0.000388871   0.000187524   7.51185e-05   3.46834e-05   1.31380e-05   4.92121e-06   1.75783e-06   6.42775e-07
  22  18 3582.2790    2.3408  3.1369 12.2213 -0.0057  0.0487   0.0315   0.1289    0.0522   0.0000   447.0453       18.5911       11.8394       6.87961       9.72380       4.61962       4.72282      -1.35702      -2.57306       3.68435      -1.09364      -2.87203       1.62807      -3.07211     -0.221605      0.293367      0.124583     -0.131543      0.256581     -0.123988     -0.213217     0.0596394  -0.000648571    -0.0116777    0.00176876   0.000511605  -0.000302812   0.000263951   0.000175406  -0.000359595  -0.000106975  -4.10764e-05   1.26929e-05   4.10733e-06   2.67700e-06  -5.93830e-07       3.31422       4.62841       4.92520       5.13585       5.14012       4.79266       4.48470       4.02628       3.48394       2.90726       2.41361       1.88855       1.51689       1.11397      0.831934      0.580051      0.420551      0.276538      0.186468      0.115453     0.0746167     0.0446089     0.0264211     0.0147015    0.00807137    0.00435095    0.00225382    0.00112335   0.000525893   0.000247695   0.000105145   4.56874e-05   1.77695e-05   6.95045e-06   2.33020e-06   7.99938e-07
  22  19 3727.0076    1.9529  4.6493 11.5438 -0.0031  0.0591   0.0229   0.1645    0.0537   0.0000   439.5503       8.97566       15.1020       14.4159      -4.82190      -7.89425      -5.77749      -10.4803    -0.0927090      0.651433       3.46077     -0.332276     0.0591814      0.203959      -3.01187     0.0934903      0.177547     -0.465167     -0.353991    -0.0932167     0.0415115    -0.0791276    -0.0576236    0.00121874   -0.00493632  -0.000627612   -0.00182673    0.00204989  -0.000577046   0.000429101   2.15611e-05  -2.95488e-05   4.29130e-05  -2.84615e-06   7.44102e-07   1.10246e-06       4.15761       5.54049       6.11464       6.37449       6.27800       5.94951       5.47349       4.99161       4.20457       3.54384       2.88971       2.31536       1.80950       1.35969       1.02001      0.715315      0.499982      0.346145      0.227104      0.145567     0.0903108     0.0546830     0.0321232     0.0180203     0.0100241    0.00538301    0.00276241    0.00139344   0.000655679   0.000304772   0.000134615   5.69974e-05   2.24319e-05   8.57041e-06   2.91946e-06   1.00310e-06
  22  20 3871.9751    1.5728  5.8070 11.3871 -0.0040  0.0744   0.0192   0.2078    0.0456   0.0000   435.8184      -4.20831       14.6715      -2.21003      -6.99470      -5.33055       4.43905       3.95749       6.70708     -0.705469      -7.37727      -4.25403     -0.289284     -0.899394      -1.85642      0.205255      0.254395     -0.514276      0.285590     -0.191644    0.00871756     0.0104362    -0.0409384     0.0144027     0.0190886   -0.00808175    -0.0118586    0.00283818    0.00106791  -0.000385201  -0.000128236   0.000126573  -2.89479e-05  -7.37866e-06  -1.13575e-06   3.17354e-06       5.18672       6.79043       7.51205       7.77064       7.64454       7.39538       6.77373       6.02965       5.29544       4.48111       3.75114       2.90730       2.32191       1.72007       1.29402      0.905221      0.643024      0.437003      0.285112      0.184058      0.115691     0.0698617     0.0415094     0.0237319     0.0128073    0.00703030    0.00355625    0.00176797   0.000829650   0.000387719   0.000166747   7.20757e-05   2.85957e-05   1.12969e-05   3.77391e-06   1.31577e-06
  22  21 4016.3607    1.3184  8.0485 11.0450  0.0017  0.0939   0.0149   0.2717    0.0384   0.0000   432.5394       19.5412       40.3691      -7.10950       3.53534       1.49479      -7.43322      -2.29963       7.83013      -3.14658      -6.38586       4.96916      -1.21036      -1.56071      -1.18122       1.49044     -0.582334     -0.207173      0.524727      0.129624     0.0385435     -0.107867     0.0506802    -0.0237922    -0.0241951    0.00396210    0.00152389    0.00340588   0.000965961  -2.69843e-05  -0.000348662  -0.000111717   3.10529e-05  -5.06613e-06  -3.69062e-06  -1.30452e-06       6.55433       8.69628       9.52017       9.87639       9.70850       9.28942       8.52415       7.65599       6.75652       5.73856       4.75510       3.80359       2.96395       2.19896       1.62006       1.18132      0.816046      0.546085      0.369809      0.236095      0.148988     0.0910599     0.0538630     0.0306680     0.0170776    0.00907855    0.00464455    0.00237341    0.00110454   0.000534205   0.000223165   9.81892e-05   3.69731e-05   1.45526e-05   4.99078e-06   1.70381e-06
  22  22 4161.0390    1.0576  9.2321 10.9582 -0.0053  0.1149   0.0134   0.3369    0.0332   0.0000   431.3053       25.7563       27.0748       12.9463      -14.3466      -8.19375      -1.07750       3.17950      -3.73775      -13.4360      -9.30140      -7.06735       1.18892      0.979888      -5.04115      -1.09293      0.940905     -0.670825     -0.486601      0.218303      0.295715     -0.203095     -0.148661     0.0204210    -0.0210465    -0.0196266     0.0113946  -0.000169347   -0.00366311   9.75347e-05   0.000320137   0.000185003  -6.36494e-05  -3.54824e-05   1.09833e-05  -8.09375e-07       8.01174       10.4130       11.5459       11.8521       12.0171       11.4519       10.5402       9.49387       8.07594       6.89786       5.62817       4.54427       3.51044       2.68955       1.98898       1.42773       1.01090      0.687302      0.458474      0.296968      0.185476      0.114019     0.0672564     0.0382917     0.0212155     0.0113878    0.00587617    0.00290755    0.00140411   0.000632408   0.000286199   0.000117718   4.78250e-05   1.80962e-05   6.16054e-06   2.09148e-06
  23   7 1969.6453    0.5705  0.4691 10.1756 -0.0083  0.0307   0.0186   0.0432    0.0490   0.0000   439.3299       3.34989       16.6722      -1.78693      -2.59057       1.37377      -1.03406      -1.97869      0.872257     -0.931848     -0.733723    -0.0768480      0.205465      0.491859     -0.238212     0.0978567    -0.0368305     -0.113933   9.55799e-05     0.0954767   -0.00890203   -0.00792107  -0.000702939    -0.0135071   0.000508185   0.000368178    0.00144986   0.000935294  -0.000357904  -0.000141504  -4.52347e-05  -8.07507e-06  -1.44188e-05   6.52455e-06  -1.45746e-06  -7.43073e-07       1.39441       2.88504       2.46810       3.15429       2.84136       3.08603       2.57824       2.40958       2.08488       1.53262       1.56138      0.803145       1.01462      0.456723      0.559703      0.266921      0.284154      0.145023      0.140186     0.0658942     0.0604658     0.0309129     0.0212111     0.0145915    0.00530229    0.00550393    0.00115284    0.00162045   0.000390595   0.000362954   0.000117289   5.89984e-05   2.37927e-05   6.88670e-06   3.31552e-06   8.04390e-07
  23   8 2131.1136    0.8248  0.5824 10.3263 -0.0060  0.0219   0.0222   0.0454    0.0594   0.0000   438.0795       1.60621       16.6294       1.74713      -2.05720      -1.92182       1.50793      -3.83570     0.0737454      0.446923     -0.665640     -0.232446     -0.170835    -0.0253063    -0.0572027     -0.176388    -0.0395616      0.129669    -0.0810004    -0.0189186     0.0167444   -0.00311650    0.00261085    -0.0181494   -0.00289116    0.00341799  -0.000651314   -0.00120262   0.000460878  -0.000117701   1.11036e-05  -2.40760e-05   5.49358e-06   1.11419e-05   1.70593e-06  -1.76197e-06       1.67985       1.82683       1.95799       2.40161       2.11861       2.11849       2.06583       1.67787       1.33762       1.43077       1.20596      0.863317      0.691787      0.547249      0.368536      0.287751      0.233699      0.145633     0.0780545     0.0555266     0.0410895     0.0256381     0.0144250    0.00952826    0.00554161    0.00279785    0.00128116   0.000668976   0.000380286   0.000179982   7.28100e-05   2.90379e-05   1.33947e-05   6.17401e-06   2.49924e-06   8.50930e-07
  23   9 2287.5030    1.1675  0.7367 10.9333  0.0006  0.0223   0.0276   0.0495    0.0709   0.0000   441.2721       2.41401       14.7104     -0.351929      -1.23087       4.15987       1.17216     -0.832740      -3.33951      -2.28989       1.00844       1.39324      -1.66293      0.634075     0.0277729   -0.00414464      0.242919     0.0988980    -0.0233219     -0.152109    -0.0375397     0.0329801     0.0183611   -0.00194043   -0.00684923   -0.00295882    0.00114783  -0.000396513  -0.000410652   3.66167e-05   4.60132e-05   2.81926e-06   4.76439e-06  -7.86003e-06   2.00113e-07  -1.97528e-07       1.60205       1.95891       1.95946       2.17302       2.36396       2.16919       1.83494       1.65811       1.58241       1.46473       1.09443      0.853096      0.674343      0.568452      0.409840      0.292109      0.190342      0.137595     0.0949259     0.0659660     0.0394527     0.0230118     0.0137921    0.00846538    0.00515540    0.00303179    0.00156537   0.000811365   0.000375265   0.000175105   7.48056e-05   3.27183e-05   1.32654e-05   5.58789e-06   2.11247e-06   8.19101e-07
  23  10 2439.2506    1.4788  0.8491 11.5437 -0.0129  0.0305   0.0347   0.0570    0.0824   0.0000   439.3403      0.113487       15.2901       1.17005      -1.86661      -1.51561       5.07828       1.52292     -0.793038       1.27738     -0.144365     -0.691474      -1.37890     -0.808268    -0.0452510     -0.612964      0.164259    -0.0991815     -0.151781    -0.0484824    -0.0432165     0.0154072     0.0167245   -0.00130605  -6.42812e-05    0.00147969   -0.00162725   0.000896691   0.000281799   0.000111547   5.13188e-05  -1.23350e-05  -1.39535e-06   1.54059e-05   1.82478e-06   8.64597e-07       2.43369       2.65391       2.37069       2.65367       3.30427       3.52226       2.86842       1.91862       1.78185       1.98285       1.78712       1.32368      0.804317      0.576707      0.534332      0.491935      0.337329      0.217561      0.116839     0.0661740     0.0528527     0.0418969     0.0270974     0.0166048    0.00933081    0.00481197    0.00219674    0.00101427   0.000526596   0.000216330   9.30535e-05   4.25838e-05   2.16935e-05   7.89082e-06   2.93878e-06   1.04842e-06
  23  11 2588.7134    2.0430  0.9615 12.0006 -0.0037  0.0248   0.0436   0.0613    0.0814   0.0000   442.2764       3.50468       14.4427      -3.90598       1.03805       2.42647      -1.03786      -2.31795       1.17665      -1.89896      0.458717     -0.952040     -0.514537     -0.201670    -0.0320886      0.227880     0.0520819     0.0772791     0.0467565     -0.100215     0.0236846     0.0223047    0.00510532    -0.0115412    0.00472894    0.00373828  -0.000188830   -0.00135280   0.000114127   0.000429882  -0.000129198  -3.95711e-05   1.71353e-05   3.51110e-06   6.48121e-07  -9.09054e-08       1.63039       2.21940       2.23365       2.50574       2.50169       2.29382       2.06855       2.02873       1.74036       1.45244       1.20064      0.964350      0.773093      0.575054      0.449429      0.319475      0.231620      0.155546      0.107426     0.0685424     0.0451035     0.0267072     0.0165307    0.00980886    0.00558328    0.00313459    0.00168868   0.000864525   0.000440780   0.000211561   9.98276e-05   4.29964e-05   1.76682e-05   7.11397e-06   2.56544e-06   8.93307e-07
  23  12 2737.6364    2.6930  0.8811 12.3241 -0.0050  0.0255   0.0586   0.0543    0.0884   0.0000   436.2489      0.340872       15.1934    -0.0388662    -0.0878893       4.65672      -1.85798       1.28553     -0.634440      -2.48677       2.10746      0.267748       1.70696      0.476711     0.0536341      0.333058    0.00549675    -0.0641574     0.0336349     0.0696922     0.0150993   0.000850069    0.00650212   -0.00115089  -0.000681164  -0.000365112  -0.000267438   0.000564190   0.000396199   5.03388e-05   6.28251e-05  -3.95384e-05  -1.23227e-05  -6.88518e-06   2.56132e-06  -3.08546e-08       1.59228       2.35318       2.18713       2.54773       2.69422       2.30374       2.37251       1.70214       1.84644       1.39755       1.30594      0.952817      0.744492      0.620646      0.402592      0.353938      0.203327      0.170501     0.0966145     0.0729063     0.0439057     0.0273300     0.0175073    0.00937125    0.00628432    0.00292173    0.00181289   0.000777617   0.000433203   0.000190715   8.45652e-05   3.96329e-05   1.47621e-05   6.52693e-06   2.28146e-06   8.72498e-07
  23  13 2886.1587    3.2011  0.8565 13.0611 -0.0176  0.0232   0.0753   0.0545    0.0969   0.0000   438.9634       4.31208       12.9581       6.32777     -0.645198      -4.07681     -0.292557      -1.81058     -0.772601       2.91268      -1.78230     -0.975815     -0.463878     -0.337913     -0.737199    -0.0956711     -0.333784     -0.156587      0.163906    -0.0938239    -0.0513164    -0.0313048    0.00460886    0.00829059    0.00473934   -0.00256215   -0.00196037  -0.000192597   4.94884e-05  -9.80820e-05  -9.32979e-05   1.56238e-05  -6.42061e-06   5.03884e-06  -8.05734e-07  -7.85388e-07       1.61352       1.99127       2.27512       2.46433       2.27049       2.22338       2.07216       1.87490       1.62598       1.39863       1.15954      0.951592      0.703003      0.531054      0.422032      0.299309      0.208626      0.149048     0.0931788     0.0627154     0.0385029     0.0260467     0.0148259    0.00920688    0.00528304    0.00269324    0.00159122   0.000757658   0.000392668   0.000193269   8.71961e-05   4.17286e-05   1.63880e-05   7.58392e-06   2.77019e-06   9.30656e-07
  23  14 3033.5246    3.8513  0.8361 13.5732 -0.0106  0.0250   0.0889   0.0532    0.0877   0.0000   440.4413       9.63368       17.5872       2.92131      -4.13758      -3.37520      -1.51895       3.12993     -0.121192      -1.87515      0.247408      0.919326    0.00990365     -0.584269      0.353882      0.187115     0.0608992     0.0428618    -0.0710451    -0.0368197     0.0134243    -0.0629370    -0.0165358   0.000913867    0.00777333   0.000516812  -0.000913037  -0.000225079   0.000384668  -0.000311565   2.02110e-05  -4.54915e-05   1.81225e-06   4.96185e-06  -1.17263e-06  -9.97886e-08       1.70903       2.41919       2.35144       2.45988       2.58504       2.55062       2.34593       2.11758       1.67135       1.50105       1.21982       1.02489      0.853016      0.599985      0.458394      0.297559      0.221605      0.157645      0.113328     0.0739682     0.0500180     0.0288202     0.0173388    0.00959189    0.00530030    0.00299681    0.00145390   0.000821232   0.000375669   0.000195809   8.11991e-05   3.97442e-05   1.50869e-05   6.89930e-06   2.28708e-06   9.05031e-07
  23  15 3179.8192    3.6997  1.0704 13.5671  0.0009  0.0269   0.0789   0.0686    0.0827   0.0000   435.7257       11.8093       15.9601       6.05182      0.359650      0.639143      0.652062      0.337833      -3.24746      -2.02318       1.87500      -2.26145      -1.24797   -0.00677455       1.01097    -0.0152084      0.173971    -0.0765611     -0.200371     0.0622245      0.133816    -0.0461593    -0.0197652   -0.00600277    -0.0139109    0.00131815   0.000423785   -0.00151139  -0.000278408   0.000122493  -1.55569e-05   1.13665e-05   1.22645e-05  -5.29286e-06   4.75370e-08  -6.60734e-07       1.85637       2.46328       2.57856       2.75896       2.80732       2.68896       2.36169       2.24400       1.89545       1.61157       1.33717       1.06388      0.824753      0.646578      0.463922      0.355934      0.244785      0.168664      0.114836     0.0737885     0.0471999     0.0300064     0.0181617     0.0107629    0.00578874    0.00336468    0.00173874   0.000960568   0.000441534   0.000220178   0.000103343   4.44810e-05   1.91131e-05   7.57986e-06   2.82549e-06   1.08805e-06
  23  16 3325.6712    3.3416  1.4160 13.3276 -0.0083  0.0325   0.0647   0.0796    0.0725   0.0000   434.5625       6.80474       14.8224       8.60848      -4.12351      -7.04056       1.10791      -4.12756      0.514522      0.195868       1.14891     0.0735769      0.722692     -0.594983      0.452150     -0.164270      0.705456      0.147052     0.0338116    -0.0135666    -0.0974653    0.00877325   -0.00628586    -0.0162161  -0.000795892   0.000818129    0.00224510   -0.00136720  -0.000560000  -0.000168381   0.000243698   8.31943e-05   1.93204e-05  -2.12482e-05   6.02232e-06   1.15066e-06       2.15107       2.77131       3.05260       3.24252       3.22964       3.14639       2.74520       2.66624       2.20837       1.86168       1.57285       1.27858      0.986684      0.778555      0.555354      0.434175      0.296204      0.200587      0.137248     0.0987967     0.0574770     0.0366574     0.0219175     0.0125978    0.00762298    0.00412828    0.00210175    0.00114139   0.000527436   0.000266342   0.000129399   5.66460e-05   2.35097e-05   9.18286e-06   3.64033e-06   1.41808e-06
  23  17 3471.3800    2.7370  2.3380 12.5129 -0.0040  0.0399   0.0392   0.1009    0.0579   0.0000   447.7650       12.6755       6.57812       5.28486       15.4105      -1.99028       1.72868       1.51668      -1.68195      -6.52257      -1.61613      0.847100     -0.959107    -0.0251912     -0.598290     -0.221806      0.393430      0.230315      0.219308     0.0721109    -0.0648607    -0.0286333     0.0150024     0.0108219    -0.0146977   -0.00587863   0.000872319   9.89082e-05   0.000430198  -7.87331e-05  -1.60090e-05   2.87420e-05  -3.34020e-06   1.42907e-05  -2.62425e-06   7.52857e-07       2.64325       3.59709       3.85583       3.98692       4.13609       3.93350       3.55157       3.17689       2.78008       2.41302       1.99232       1.62470       1.22692      0.975250      0.694012      0.528456      0.375882      0.255911      0.171457      0.112269     0.0728245     0.0455303     0.0287567     0.0164316    0.00934435    0.00525618    0.00271965    0.00141405   0.000722058   0.000339385   0.000151938   7.28339e-05   2.85730e-05   1.19550e-05   4.54896e-06   1.67825e-06
  23  18 3616.8412    2.1980  3.5480 12.1306 -0.0036  0.0512   0.0280   0.1354    0.0456   0.0000   440.0746       23.2109       14.4689      -1.13675       8.64729       10.0750       1.35554      -4.58912      -1.98807      -3.36704       3.30398      0.291852       1.57080      0.534015      -1.07009      0.130829     -0.418301     -0.118987      0.161793    -0.0845011     -0.116494    0.00484182     0.0306693   -0.00794626    -0.0121714    0.00436144    0.00324642  -0.000537748   -0.00187908  -0.000907421   0.000210574  -1.11342e-05  -0.000121748   1.31555e-05   8.34165e-06  -6.45715e-06       3.52931       4.43872       5.05416       5.20629       5.33693       4.99141       4.58911       4.11062       3.63654       3.14006       2.55301       2.07759       1.65199       1.25127      0.957428      0.653572      0.475567      0.324581      0.228201      0.151937     0.0956543     0.0583926     0.0357778     0.0208994     0.0118245    0.00668381    0.00366664    0.00187054   0.000918832   0.000442200   0.000205306   9.24580e-05   3.84458e-05   1.57583e-05   6.03522e-06   2.24414e-06
  23  19 3762.2975    1.8430  5.0569 11.5614 -0.0036  0.0633   0.0210   0.1768    0.0458   0.0000   440.1675       20.0027       28.0949       6.91908      -4.32400      -9.89185       9.72870      -2.38190      -1.30251      -7.03568       1.27708      -3.47890      -1.38159      -1.82641       1.60443     -0.929882     -0.985958      0.394792      0.432352      0.194864     0.0208438     -0.124875     0.0246381    0.00819983    0.00285324    0.00697270   -0.00338568   0.000213292    0.00189143   0.000436732  -0.000471649  -0.000109166   2.92318e-05   3.10888e-05  -2.48329e-06  -1.48945e-06       4.20600       5.61535       6.20367       6.53622       6.35974       6.32954       5.71249       5.18310       4.46351       3.84414       3.07377       2.55935       1.95229       1.56852       1.13911      0.845730      0.594987      0.417352      0.278216      0.188578      0.118802     0.0737134     0.0435730     0.0263248     0.0148835    0.00843152    0.00441385    0.00226552    0.00116400   0.000550976   0.000252921   0.000113977   4.79468e-05   1.97028e-05   7.57359e-06   2.77630e-06
  23  20 3907.3852    1.5176  6.5619 11.2001 -0.0054  0.0769   0.0171   0.2216    0.0439   0.0000   431.3053       31.1198       20.1297      -10.9833      -12.0876      -10.3085       6.09440     -0.142693      -2.29915      -7.57201       4.20026      -3.63086       2.31283       2.09160      -1.98956      -2.53572     -0.648573      0.434768     -0.214704    -0.0842714    -0.0146064    0.00124718    -0.0744397    -0.0235338    -0.0167556   -0.00370426   -0.00567941    0.00250766   0.000395327   0.000139305  -0.000211475  -0.000257917   2.71135e-05   3.55393e-05  -1.94335e-05  -9.02677e-06       5.03915       6.71439       7.44494       7.49633       7.53924       7.48640       6.81715       6.19230       5.50807       4.54455       3.81174       3.09752       2.46777       1.86807       1.43135       1.03200      0.741553      0.510753      0.346257      0.230797      0.146792     0.0898790     0.0546114     0.0322959     0.0179280     0.0103278    0.00524350    0.00284103    0.00134997   0.000672143   0.000314642   0.000136428   5.99497e-05   2.39280e-05   8.92842e-06   3.45831e-06
  23  21 4052.5999    1.2278  8.7967 11.0137 -0.0026  0.1007   0.0144   0.2967    0.0364   0.0000   439.1773       18.0466       24.4000       12.3512      -23.2684       8.59583       4.90121      -7.83182       14.4163      -14.0684       2.49527      -5.45174      -1.82554       2.38206       1.64070      0.202485      -1.53617     -0.506707   -0.00916825     0.0553403     0.0767285      0.253800     0.0712730   -0.00438145     0.0297593    0.00286273   -0.00393776   -0.00574167   4.72836e-05  -0.000761687  -0.000235836   0.000387843   0.000230804  -9.13398e-06  -1.83495e-05   1.03140e-06       6.62324       8.79390       9.69703       9.98545       10.1396       9.67789       8.96035       8.12850       7.09673       6.08312       5.02690       4.08801       3.22397       2.47899       1.86088       1.34071      0.976623      0.667735      0.457067      0.299902      0.195365      0.119490     0.0733622     0.0429638     0.0246307     0.0138017    0.00724117    0.00383158    0.00190627   0.000923830   0.000433870   0.000188751   8.25366e-05   3.29103e-05   1.24074e-05   4.59352e-06
  23  22 4197.6588    0.9679  9.5061 10.9786 -0.0124  0.1256   0.0132   0.3612    0.0313   0.0000   449.1812       34.0345       29.5581       7.37918      -19.9438       4.58756       11.8342      -12.5684       1.74158       12.6942      -11.7530    -0.0776758      -1.81193       1.39755      0.493341      -3.11691     -0.843880      0.350375     -0.286744     -0.863453      0.491387     0.0232168     0.0145342     0.0244840     0.0493938    -0.0251575    -0.0122607    0.00829512    0.00537000   -0.00216443   0.000223640   0.000546653  -1.68880e-05  -0.000151055  -1.35750e-05   2.08980e-05       8.03405       10.6451       11.9071       12.2042       12.1373       12.1353       10.8036       10.0662       8.77166       7.35170       6.35205       5.00327       4.04518       3.08833       2.29905       1.68755       1.24380      0.832784      0.581792      0.379147      0.248398      0.155101     0.0943471     0.0559513     0.0320867     0.0177542    0.00951129    0.00508876    0.00248725    0.00122810   0.000587516   0.000247225   0.000110731   4.41999e-05   1.63094e-05   6.09412e-06
  23  23 4343.2103    0.7656 10.6595 10.8756 -0.0130  0.1630   0.0129   0.4709    0.0298   0.0000   445.5027       27.6911      -5.43608      -17.3843       10.0236       36.4960      -4.93927      -2.29033       33.1813      -13.0957      -16.5020       4.37497       5.19060      0.170266       1.15965      -2.92553      -2.62656       2.42721     -0.456778     -0.564762      0.136176     -0.522703      0.246673      0.269041    -0.0457361    -0.0232188     0.0223651   -0.00305908   6.97536e-06  -0.000370552   0.000421031   0.000550223  -0.000222206  -0.000132254  -7.31752e-06   1.24473e-05       10.5431       13.8164       15.4182       16.1105       16.0673       15.6819       14.4803       13.0148       11.4179       9.63858       8.09854       6.45709       5.16752       3.96292       3.04053       2.23416       1.56413       1.11504      0.754405      0.498903      0.318915      0.202107      0.122510     0.0727269     0.0418476     0.0232976     0.0127340    0.00662660    0.00328839    0.00163289   0.000731057   0.000349317   0.000139793   6.04458e-05   2.09297e-05   7.97109e-06
  23  24 4488.1803    0.5651 11.4014 10.8174 -0.0306  0.2333   0.0121   0.6193    0.0259   0.0000   418.6742       19.6746       25.4218      -26.6282      -37.1717       8.98651      -4.98354       3.39731      -40.1927      -41.2716       3.63057      -4.53872      -6.97920      -3.65677       4.33361       5.94026      -4.39789      -2.73151     -0.210968      0.503398      0.348683     0.0413183     0.0409512    0.00608545    -0.0671879     0.0457247     0.0179228   -0.00451608   -0.00199133    0.00740600    0.00156025  -0.000387475   0.000212268  -6.16746e-06   1.35530e-06   3.02495e-06       14.8110       19.3793       21.5459       22.6994       22.4545       22.1397       20.4119       18.4905       16.1164       13.8301       11.4169       9.40563       7.42085       5.84435       4.28287       3.14748       2.27036       1.59167       1.09801      0.734200      0.472169      0.301298      0.178375      0.107843     0.0630018     0.0344813     0.0193094    0.00969612    0.00523953    0.00240981    0.00118767   0.000506343   0.000224270   8.80068e-05   3.25246e-05   1.17058e-05
  23  25 4632.8452    0.4609 13.5311 10.6506 -0.0003  0.3079   0.0104   0.8062    0.0214   0.0000   440.8662       55.8759       66.2077       6.62510      -40.2307      -30.4910       49.4358      -28.8428       12.1964       26.4815      0.500141       1.89077      -13.2360      -4.05517      -5.51466      -4.74322      -1.43357     0.0590999      -3.54012     -0.131534      0.681514      0.265251     -0.796063     -0.230242      0.112099    -0.0661283    -0.0183946   0.000358955    0.00579180    0.00141935   0.000866404  -0.000503389   0.000180149  -0.000117198   2.13785e-05   1.04580e-05       19.6421       25.9858       28.5430       30.3577       30.0124       29.5544       26.6731       24.3713       21.6752       18.2571       15.3506       12.5498       9.81836       7.57402       5.82909       4.24750       3.05180       2.11731       1.46969      0.960431      0.626268      0.399098      0.243208      0.144307     0.0864526     0.0479204     0.0256252     0.0139864    0.00691386    0.00342821    0.00160698   0.000703937   0.000307191   0.000124323   4.16323e-05   1.59674e-05
  24   7 1993.5390    0.5909  0.6034 10.1133 -0.0038  0.0213   0.0157   0.0466    0.0513   0.0000   438.8877      0.292221       17.5176      0.333849     -0.799653       2.54317      -3.00880     -0.324574     -0.440252      0.678697       1.13157      0.456053     -0.887885     -0.391762     -0.116444    -0.0641938      0.231040      0.127055   -0.00995825    -0.0221098    0.00543349    -0.0241732    -0.0303745    -0.0158120    0.00354114   5.41860e-05  -0.000792089   0.000169109   0.000845644   0.000244414  -0.000133034  -5.40349e-05  -2.02087e-05  -4.73150e-06  -2.75224e-06  -9.47226e-07       1.34052       1.76464       1.82323       2.08378       2.08912       2.01842       1.73499       1.59388       1.46380       1.29931       1.02271      0.834253      0.644172      0.515205      0.405393      0.293114      0.204907      0.140752      0.100727     0.0661604     0.0432038     0.0268618     0.0165517     0.0103719    0.00607375    0.00340285    0.00204402    0.00108005   0.000558353   0.000262484   0.000128876   5.75179e-05   2.68567e-05   1.06753e-05   4.67089e-06   1.77069e-06
  24   9 2314.3117    1.2163  0.7728 11.0049 -0.0015  0.0217   0.0282   0.0531    0.0662   0.0000   441.2627       1.45589       16.8380      0.875153       3.28188     -0.936724      -1.85747       1.60671      -1.08672      -1.31957       1.28792     -0.716631      0.164282      0.436536      0.603838     0.0800276      0.117671     0.0751873     0.0736186     0.0399613    -0.0283327     0.0421740   -0.00480268   -0.00263273   0.000687335   0.000429272    0.00277284    0.00266401   -0.00137502  -0.000212306   0.000131557  -5.79863e-05   3.57723e-05  -2.73509e-05  -6.56123e-07   3.02263e-06       1.35956       1.84079       1.93232       1.93987       2.19485       1.95920       1.90940       1.70195       1.43995       1.28600       1.03638      0.891597      0.674452      0.540589      0.408769      0.291055      0.219449      0.135229      0.107634     0.0727864     0.0446715     0.0307674     0.0170990     0.0104638    0.00654150    0.00332390    0.00204331    0.00106636   0.000509819   0.000264247   0.000120448   5.93481e-05   2.62197e-05   1.12360e-05   4.62463e-06   1.72254e-06
  24  10 2467.0654    1.6556  0.9210 11.5161 -0.0006  0.0244   0.0353   0.0574    0.0882   0.0000   440.4127       2.88493       11.2659       1.94600     -0.552232       1.26907      -5.78672       2.93564     0.0907715     -0.580493     -0.310384       1.65629      0.362063     -0.818220      0.982371     0.0785383     0.0191191     0.0749230     -0.115706     -0.164532     0.0501465  -0.000103123     0.0112578    0.00965927   -0.00537509   0.000267744  -4.71573e-07  -0.000878594   5.51454e-05   0.000411924   0.000160250  -6.34272e-05   8.34260e-05   6.23563e-06  -5.44128e-06  -1.16782e-07       1.53255       2.07397       2.25680       2.34410       2.40158       2.35331       2.12505       1.91772       1.71938       1.39779       1.30156      0.961634      0.795691      0.627452      0.446605      0.353042      0.255080      0.166089      0.123821     0.0788121     0.0495729     0.0351739     0.0204963     0.0123027    0.00801653    0.00400979    0.00225869    0.00134878   0.000568546   0.000329256   0.000155295   7.15897e-05   3.16920e-05   1.41725e-05   5.42187e-06   2.14769e-06
  24  11 2617.7114    2.1662  0.9730 12.0364  0.0027  0.0240   0.0449   0.0597    0.0884   0.0000   440.5288       4.06675       16.4317      0.886363      -4.92103      -3.71880     -0.144922       1.52206      -2.00591      -1.17702      0.353689   -0.00747545       1.10441      0.410131     -0.917303     -0.612238      0.281024      0.249829   -0.00309032    -0.0765932     0.0128918   -0.00644599  -0.000671089     0.0210893    0.00815134    0.00342774    0.00173436   -0.00186443   0.000326230   0.000141758   6.86832e-05  -8.95316e-05  -5.76848e-06  -7.85565e-06  -3.91099e-06   5.07209e-07       1.53950       2.01726       2.12438       2.35508       2.31695       2.14062       2.06981       1.93176       1.61298       1.40246       1.17497      0.990163      0.713373      0.591380      0.458303      0.347822      0.236251      0.165278      0.123555     0.0778367     0.0495834     0.0318769     0.0202378     0.0126737    0.00676970    0.00411168    0.00219388    0.00129002   0.000653220   0.000300338   0.000152927   6.96948e-05   3.30985e-05   1.43747e-05   6.26117e-06   2.23088e-06
  24  12 2767.7252    2.7804  0.9018 12.4945  0.0018  0.0226   0.0607   0.0565    0.0805   0.0000   438.1945       8.55763       12.6894       5.21151      -1.93339       5.06686      -2.93943    -0.0878369     -0.710831     -0.652582       1.13346     -0.340883     -0.913929    -0.0872567      0.129916    0.00668885      0.439045     0.0247165    -0.0381197    -0.0104193    -0.0744605     0.0320744    0.00572284    0.00322681    -0.0140972   0.000592805    0.00516835   -0.00154154  -0.000295244   0.000568128   1.32391e-05  -0.000143299   3.98065e-05  -1.73338e-05  -4.02374e-06   4.40920e-06       1.53112       1.89192       2.00038       2.24784       2.30050       2.13618       1.99830       1.77721       1.64114       1.32506       1.13700      0.903856      0.782989      0.608490      0.415005      0.300099      0.233367      0.169862      0.107933     0.0756801     0.0467347     0.0327901     0.0198816     0.0120623    0.00675785    0.00369208    0.00202663    0.00110482   0.000612441   0.000316743   0.000149244   6.90670e-05   2.82165e-05   1.26410e-05   4.92886e-06   2.03934e-06
  24  13 2917.0054    3.4974  0.7727 13.1287  0.0068  0.0213   0.0806   0.0489    0.0811   0.0000   436.6082       10.3249       13.9733       1.55275      -2.28367     -0.929788     -0.491363       3.68209       1.11096      -4.64281    -0.0496706     -0.637048     -0.248716      0.102665      0.349691     -0.104127      0.337595     0.0874129     -0.138421    -0.0832564     0.0331539   -0.00548029     0.0226706     0.0196444   -0.00120625   -0.00544889   0.000321908    0.00272998   0.000150640  -0.000649032   0.000132840  -1.27662e-05   1.86332e-06   9.32346e-06  -2.57395e-06  -1.76512e-06       1.53714       1.95359       1.97908       2.03821       2.14618       2.03543       1.88551       1.75733       1.52131       1.38173       1.15394      0.945106      0.729697      0.549597      0.420881      0.332912      0.238073      0.166652      0.107593     0.0695718     0.0448183     0.0289204     0.0189791     0.0112630    0.00675019    0.00361103    0.00200242    0.00103318   0.000541354   0.000251553   0.000127958   6.06132e-05   2.53002e-05   1.16770e-05   4.51210e-06   1.76045e-06
  24  14 3065.1394    3.8466  0.9994 13.3024 -0.0066  0.0247   0.0809   0.0623    0.1054   0.0000   440.4964       3.74538       15.3851       6.56592       1.75090      -1.86769       1.24650      -2.12956     -0.598339      -2.39106       2.19093      -2.07973     -0.288310    -0.0228132      0.503177     -0.615098      0.139205    -0.0453810      0.153327    -0.0119874    -0.0696199     0.0474333    -0.0191844    0.00488901    0.00242554   -0.00616236   -0.00127252   0.000331870  -0.000104404  -0.000275422  -0.000212377  -8.78194e-05   5.31466e-05   1.19688e-05  -5.37700e-07   3.36958e-06       1.66881       2.24127       2.36403       2.40600       2.49105       2.34006       2.22844       1.99524       1.74547       1.44557       1.28936       1.02731      0.867599      0.632764      0.471833      0.336066      0.231341      0.170089      0.116472     0.0813061     0.0530200     0.0336021     0.0201777     0.0122415    0.00671399    0.00395650    0.00211050    0.00114686   0.000591734   0.000299495   0.000146315   6.71721e-05   3.17559e-05   1.28340e-05   5.37946e-06   2.08914e-06
  24  15 3212.1108    3.6585  1.1651 13.5358 -0.0057  0.0283   0.0762   0.0721    0.0926   0.0000   439.0170       10.8939       19.1624      0.120009      -2.91845      0.531287       4.81887      -2.18800       1.95702      -2.76136       3.05115      -2.58081     -0.902352      -1.29079      0.131101     -0.284174      0.539357     -0.165936     -0.159605      0.124994     0.0628720    -0.0421618     0.0190784     0.0146564   -0.00164953   -0.00110288    0.00396551   -0.00123125   0.000116044   0.000325446  -0.000175124   4.03996e-05   4.20705e-05  -7.42867e-06  -1.08432e-05   3.87287e-06       1.88900       2.48893       2.73091       2.84366       2.95766       2.81385       2.62439       2.33015       2.03889       1.68937       1.41260       1.15653      0.918169      0.714752      0.545811      0.386694      0.279987      0.203318      0.140144     0.0935384     0.0627635     0.0387226     0.0245446     0.0144381    0.00853144    0.00475515    0.00266991    0.00143433   0.000763812   0.000363489   0.000184015   8.65525e-05   3.59669e-05   1.66643e-05   6.73763e-06   2.59752e-06
  24  16 3358.5712    3.2812  1.7423 12.9574 -0.0033  0.0332   0.0534   0.0851    0.0648   0.0000   442.2150       9.40240       9.12939       8.11007     -0.591844       1.68229      -2.61628       1.74544      -4.71620      -1.15386     -0.940865      0.300827     -0.896778     -0.634878      0.815524     -0.609891    -0.0796726      0.232154     -0.295362    -0.0602037    -0.0369785     0.0198705    -0.0282641    -0.0183169   -0.00807197   -0.00771366   -0.00797044   0.000849454   0.000547152   0.000528571   3.68091e-05  -7.12741e-05   5.86483e-05   6.79037e-06   5.65885e-06   1.67377e-06       2.36659       2.94983       3.15225       3.29215       3.27139       3.23557       3.14389       2.81951       2.32500       1.93013       1.69259       1.46494       1.15848      0.874627      0.665139      0.467801      0.336309      0.238718      0.175114      0.119640     0.0784868     0.0486976     0.0313484     0.0180636     0.0102314    0.00559495    0.00317864    0.00167750   0.000874398   0.000419449   0.000209936   9.86282e-05   4.61588e-05   1.97194e-05   8.14199e-06   3.16182e-06
  24  17 3504.9897    2.5715  2.5612 12.4237 -0.0035  0.0412   0.0349   0.1040    0.0516   0.0000   442.1602       12.8230       6.01643       2.64355      -1.19630       2.47153      -1.51107      -2.02245      0.118984      -3.43630     -0.583622      -1.82866      0.118029       1.20363     -0.372034     -0.122206      0.705524      0.316079    -0.0134007    -0.0794664    -0.0552602     0.0135988    -0.0118501     0.0331806     0.0150166     0.0159054   -0.00235905   -0.00300540  -0.000435339  -0.000698344  -0.000200456  -1.39169e-05  -7.29197e-05  -2.95720e-06  -2.92928e-06  -1.39052e-06       2.60351       3.49205       3.92720       4.00085       4.05933       3.85841       3.56580       3.33741       2.81536       2.46865       2.07083       1.67246       1.36236       1.03522      0.791368      0.574857      0.414437      0.287851      0.203341      0.137191     0.0873805     0.0562180     0.0350319     0.0206380     0.0122258    0.00686794    0.00382446    0.00207716    0.00107858   0.000528914   0.000263632   0.000123363   5.50513e-05   2.49224e-05   9.68322e-06   3.80549e-06
  24  18 3651.1533    2.0803  3.9317 11.9689 -0.0023  0.0529   0.0249   0.1436    0.0427   0.0000   432.0024       18.1814       12.6242      -1.56397      -6.58580       8.07454       9.70228       4.85137     -0.232068      -2.58648      0.122426       2.14822      -1.41684     -0.612367      0.351384     -0.755167      0.399341     -0.156140      0.323350     -0.103078     0.0313159    -0.0778976    0.00698238     0.0341230    0.00902657    0.00508938   -0.00396778  -0.000614475   0.000454260   0.000900901   0.000108758   0.000233333   2.60338e-05  -4.64157e-05  -7.95910e-06   9.95771e-07       3.38614       4.41419       5.07700       5.09178       5.22142       5.03091       4.65065       4.14097       3.70479       3.24851       2.70633       2.13320       1.76488       1.33194       1.02432      0.754120      0.552825      0.376611      0.262216      0.178120      0.113902     0.0733069     0.0459381     0.0270004     0.0162003    0.00939267    0.00508615    0.00274953    0.00142010   0.000715526   0.000347530   0.000160427   7.29506e-05   3.18336e-05   1.24288e-05   5.02534e-06
  24  19 3796.8486    1.7234  5.3471 11.4909 -0.0073  0.0625   0.0193   0.1811    0.0427   0.0000   436.6703       19.1030       14.1284       11.6776       1.19577      -7.57763      -2.58095       13.8523      -2.66689      -4.99966      -6.70235      -2.87946      -1.14121     -0.733308      0.550148      0.283296       1.11795      0.276718     -0.148972     -0.523530      0.265587    -0.0587342    -0.0207081     0.0506445   -0.00452613   -0.00205290    0.00830311     0.0108978  -0.000219334  -0.000411138  -0.000316639  -0.000208274   0.000128120   6.38029e-05  -2.81939e-05  -1.95290e-06       4.08653       5.34793       5.95888       6.15584       6.13280       5.95272       5.56828       5.02925       4.48988       3.81874       3.23018       2.57892       2.08608       1.59951       1.23627      0.914116      0.649802      0.467006      0.314931      0.213664      0.139664     0.0869318     0.0547516     0.0326491     0.0193210     0.0111238    0.00607287    0.00329457    0.00172637   0.000830426   0.000424463   0.000192946   8.74195e-05   3.78351e-05   1.55136e-05   5.99029e-06
  24  20 3942.5620    1.4340  7.0728 11.1331 -0.0041  0.0806   0.0156   0.2298    0.0397   0.0000   429.3458       24.1728       9.62488       14.8650      -7.09844      -10.6997       6.47196       1.62539      -4.74933     0.0824487       2.59080      -3.86149       3.84020       2.48423      0.121139     0.0379080     -0.883277      0.562224     -0.110424     0.0869276     -0.208599      0.140613      0.217615    -0.0854568   0.000168076   -0.00899425    -0.0148460   -0.00199126    0.00589503    0.00329868   -0.00128893  -0.000829215   5.84637e-05   0.000162599   3.19166e-05  -2.15938e-05       5.09576       6.61213       7.44897       7.71952       7.75841       7.61883       7.01885       6.21470       5.72092       4.80806       4.02795       3.28181       2.69582       2.02106       1.56720       1.15285      0.847505      0.594323      0.413599      0.272093      0.180975      0.116192     0.0726169     0.0446137     0.0252929     0.0150082    0.00794025    0.00449657    0.00225662    0.00118356   0.000562456   0.000267765   0.000119548   5.18236e-05   2.01562e-05   8.05751e-06
  24  22 4233.9494    0.9075 10.2628 10.9632 -0.0093  0.1372   0.0138   0.3995    0.0311   0.0000   435.0893       31.2080       21.1186      0.774486      0.400532       6.42926      -17.5052     -0.642386       6.61161     -0.187806      -4.87144      0.210130       3.03527      0.158592      -5.57571      0.780698       4.55358      -3.87346    -0.0812920     0.0259832    -0.0366207     -0.262401     0.0480575     0.0684383     0.0618104    -0.0349648   0.000524161     0.0139934    0.00180169   -0.00318634    0.00167991  -6.39464e-05   5.84419e-05  -0.000127514   2.97698e-05   1.50221e-05       8.51203       11.3297       12.7911       12.9788       13.5231       12.8363       12.0076       10.9252       9.52009       8.16672       6.81854       5.70243       4.43903       3.50163       2.66918       1.95969       1.45744       1.00564      0.713344      0.475796      0.317276      0.201324      0.125521     0.0765823     0.0450646     0.0262560     0.0144974    0.00784362    0.00407373    0.00211380    0.00101973   0.000484509   0.000220587   9.42180e-05   3.65040e-05   1.44841e-05
  24  23 4379.8161    0.7109 11.0092 10.9000 -0.0104  0.1729   0.0130   0.5106    0.0275   0.0000   425.3368      -1.56390      -15.5312     -0.794173       28.4261      -6.00203      -28.0142       4.34052       5.49911      -13.1992       4.44849      -4.61062      -8.28448      -12.4546      0.992575      0.589600      0.370908     -0.133029     -0.852455       1.68903     -0.185825     -0.567146     0.0693843      0.218596     0.0262269    -0.0418279    -0.0462608   -0.00701256    0.00960260   -0.00218674    0.00143705   0.000597205  -0.000649266   0.000200930  -3.70597e-05   3.10129e-05       10.8023       14.2193       16.1243       16.9399       16.7251       16.4082       14.9584       13.8819       12.0572       10.3810       8.83269       7.06110       5.68370       4.45372       3.38193       2.52123       1.85599       1.27942      0.904927      0.610910      0.397327      0.258359      0.160838     0.0973696     0.0589631     0.0337134     0.0189500     0.0103645    0.00533029    0.00279568    0.00132950   0.000639999   0.000287097   0.000124805   4.81851e-05   1.93640e-05
  24  24 4524.4300    0.5442 12.3642 10.8113 -0.0111  0.2544   0.0115   0.6792    0.0220   0.0000   428.3790       43.4712       47.0512       7.42780       7.27852      -52.1961      -36.3198       32.3165      -13.5226      -21.1459      -15.4076       22.2075       2.56469      -6.21690      -6.57261      -2.18962       4.25362      -2.70211      -1.77656     -0.125751    0.00642235      0.640634     -0.277513     -0.223879     -0.121754      0.129867     0.0259902    -0.0230455    0.00311531   -0.00266307  -0.000414668   0.000286981   0.000541037  -0.000491398  -9.71570e-05   4.89201e-05       15.2913       20.1886       22.9198       23.9094       23.3617       23.7321       21.4282       19.6373       17.4469       14.8929       12.6930       10.5125       8.23854       6.64828       4.88029       3.70861       2.65223       1.90813       1.30657      0.896795      0.593552      0.381017      0.236238      0.145385     0.0861769     0.0505474     0.0278516     0.0150728    0.00809033    0.00403619    0.00202393   0.000947966   0.000417199   0.000188869   7.04695e-05   2.89991e-05
  25   6 1847.9007    0.4384  0.3623 10.0028 -0.0108  0.0179   0.0157   0.0347    0.0394   0.0000   439.7371   0.000932253       18.0655       2.08625      -2.75391      -1.55305     -0.741271      -1.18867      -1.30409      -2.27001     -0.945370     -0.176483    -0.0534676     -0.256993     -0.170173     -0.114095      0.316982    -0.0173005      0.119853    0.00272348    -0.0187434    -0.0211894  -0.000589258  -0.000415512   -0.00101246   0.000226965   -0.00265496   0.000386158   -0.00134043   0.000184900   0.000124999   1.89324e-05  -3.00821e-05   1.88005e-05   3.35889e-06   6.89030e-07       1.17247       1.39639       1.60126       1.77747       1.62923       1.57767       1.56863       1.42295       1.20906       1.11226      0.899447      0.756885      0.586948      0.472281      0.340886      0.262427      0.205138      0.139721     0.0888185     0.0610550     0.0440788     0.0275309     0.0173680    0.00985703    0.00647619    0.00392915    0.00221548    0.00113135   0.000622441   0.000303025   0.000162747   8.44164e-05   4.12657e-05   1.87555e-05   7.40728e-06   3.07143e-06
  25   7 2016.9688    0.6434  0.5013 10.1621 -0.0054  0.0190   0.0177   0.0386    0.0515   0.0000   437.5029      0.378584       17.1156       2.79544      -1.29984     0.0115323      -1.41214      0.422867       1.14199      -1.19726     -0.224720     -0.517392      0.176369     0.0806895      0.508079      0.369414     -0.235231     -0.114950     0.0661462    -0.0162941    -0.0749221    0.00400804   5.62103e-05     0.0121429    0.00133012   0.000193342    0.00183940  -0.000649808   2.59142e-05   0.000320196  -6.60202e-05   0.000138753   2.74507e-05  -2.36662e-05  -1.88115e-06   4.73811e-06       1.26156       1.47831       1.68735       1.70474       1.80415       1.85457       1.58073       1.40964       1.24102       1.09720       1.05762      0.808527      0.579867      0.486171      0.364043      0.285102      0.223791      0.149129     0.0998330     0.0680114     0.0402921     0.0287396     0.0191020     0.0117162    0.00752386    0.00450986    0.00249310    0.00133619   0.000692599   0.000336172   0.000174348   7.94302e-05   3.54381e-05   1.80802e-05   7.24186e-06   3.38345e-06
  25   8 2181.7385    0.8983  0.7023 10.6687 -0.0077  0.0222   0.0214   0.0487    0.0586   0.0000   438.6647       1.03736       14.0656     -0.189349      -5.03966     -0.332635       2.13514      -1.81653      0.562534      0.399269       1.53198      0.210274     -0.820144      0.142604    -0.0282036     -0.112472      0.237060     -0.263678     0.0621542    0.00471901     0.0235538   0.000266130    -0.0209564   0.000890679     0.0136619   -0.00172821    0.00328330   8.92426e-05   0.000244661  -0.000203614  -0.000455904   6.82045e-05   4.18299e-05  -5.04154e-06  -6.79845e-06   1.75551e-06       1.54807       1.98415       2.13404       2.22054       2.22783       1.96968       1.84797       1.83074       1.63019       1.38324       1.20477       1.06255      0.859406      0.648430      0.454153      0.346516      0.254478      0.167331      0.117788     0.0776026     0.0541503     0.0338648     0.0219474     0.0129947    0.00782699    0.00468451    0.00256165    0.00133388   0.000700356   0.000367575   0.000198329   9.85548e-05   4.60963e-05   2.13294e-05   9.65617e-06   3.72665e-06
  25   9 2340.4987    1.2750  0.8447 11.0479  0.0001  0.0230   0.0279   0.0530    0.0715   0.0000   439.2104       1.09825       12.7324       1.03885       1.92693     -0.866709       1.01778      -1.59643      -3.04074       1.86959      0.176238      0.163770     0.0444802     -0.469508     -0.379316      0.111397      0.227640    -0.0289118    -0.0447530      0.130427     0.0720667     0.0383521    -0.0224681   0.000815632   -0.00513989   -0.00576192   0.000830381    0.00272716   0.000144212   0.000240501  -0.000164639  -4.20545e-05   8.78941e-05   1.26246e-05   9.44631e-06   1.85735e-06       1.53094       2.01238       2.13958       2.37607       2.29717       2.12910       1.96277       1.87085       1.76492       1.39789       1.18670       1.02831      0.810698      0.612791      0.452951      0.354637      0.264264      0.180698      0.117087     0.0826688     0.0590925     0.0359925     0.0217926     0.0130242    0.00809217    0.00523785    0.00280993    0.00153501   0.000740425   0.000417106   0.000213005   0.000114739   5.23622e-05   2.39598e-05   1.00725e-05   4.03129e-06
  25  11 2646.2205    2.2465  0.9388 12.1931 -0.0049  0.0232   0.0460   0.0584    0.0846   0.0000   439.9291       5.56952       13.1354     -0.832511       1.59358      -1.15312      0.443397      0.592081     -0.812998     -0.567451     0.0584198      -1.38853      0.438363     -0.161338       1.05493     -0.728845     -0.109146    -0.0284158    -0.0874988    -0.0888627    -0.0438458    -0.0316094   -0.00620716  -0.000569987   -0.00259976    0.00656744    0.00454972   -0.00314758   -0.00172423  -0.000419270   0.000149541  -6.20429e-06  -3.61768e-06  -5.03100e-06  -6.08360e-06  -5.17738e-06       1.44124       1.87044       2.06981       2.22329       2.23756       2.03019       2.07943       1.82280       1.54267       1.36169       1.17940      0.972873      0.751354      0.615796      0.437307      0.347658      0.250633      0.177742      0.125609     0.0828234     0.0560130     0.0362486     0.0230066     0.0151025    0.00853991    0.00512374    0.00288239    0.00152849   0.000870381   0.000419388   0.000224513   0.000104748   5.11089e-05   2.29779e-05   1.06105e-05   4.28496e-06
  25  13 2947.4873    3.5116  0.8286 13.0558 -0.0054  0.0213   0.0757   0.0498    0.0760   0.0000   440.7893       8.94872       14.5981      0.817217      -2.93011      -1.18372       1.23110      -1.75846     -0.240585      -1.44539     -0.914089     -0.107829      0.662581     -0.476681    -0.0312569     -0.383190     -0.278550     -0.238086    -0.0509767    -0.0978297    -0.0429189  -0.000944472     0.0367971   -0.00747545   -0.00889440  -0.000882334  -0.000664425   0.000348161    0.00137629  -9.48285e-05  -0.000225953   0.000138397   1.21010e-05  -3.05990e-05   2.33307e-06   7.03102e-06       1.42278       1.90666       2.09515       2.28160       2.34898       2.17616       2.01289       1.77060       1.56782       1.34849       1.06838      0.892867      0.728706      0.532551      0.419034      0.302978      0.228398      0.163121      0.110705     0.0759571     0.0493896     0.0322110     0.0211933     0.0130423    0.00797615    0.00447940    0.00250705    0.00143221   0.000779439   0.000407075   0.000196848   0.000101709   4.70431e-05   2.03457e-05   9.22361e-06   3.69744e-06
  25  14 3096.3288    3.8602  1.0120 13.4102 -0.0018  0.0244   0.0790   0.0648    0.0998   0.0000   439.6464       4.59807       8.75628       4.54803     -0.682985      -3.64251     -0.431740      0.401695       2.98747      -1.77742    -0.0600067     -0.406465     0.0669356      0.187727     -0.309266     -0.521126      0.192035      0.264075     0.0412513    -0.0630452     0.0251560    -0.0821693    -0.0191226    -0.0208463   0.000559542    0.00909805    0.00192646   -0.00226321  -0.000581881   0.000279314   6.62791e-05   4.92784e-05   3.34367e-05   3.69362e-05  -5.31499e-06   2.86060e-06       1.48540       1.97425       2.26974       2.26532       2.34621       2.30275       2.01226       1.97848       1.66590       1.41688       1.22830      0.976644      0.800315      0.636900      0.474856      0.358698      0.254390      0.192676      0.126289     0.0897782     0.0585936     0.0381238     0.0247410     0.0143332    0.00879803    0.00520302    0.00294462    0.00157839   0.000882391   0.000455094   0.000233501   0.000116537   5.32441e-05   2.33353e-05   1.10076e-05   4.35449e-06
[truncated: 1,457,064 more chars]
