# Supplementary material for: Global-Mode Analysis of Full-Disk Data from the Michelson Doppler Imager and the Helioseismic and Magnetic Imager
Source: Sol Phys. 2018 Jan 31;293(2):29. doi: 10.1007/s11207-017-1201-5 (PMC6566312; doi:10.1007/s11207-017-1201-5)
Supplement: Supplementary file 2 — (TAR 362.4 MB) [file 11207_2017_1201_MOESM2_ESM.tar › HMI/hmiv360dasym.8128.36]

   0  12 1822.2086    0.3230  0.4787 11.7151  0.0000       2.56990  0.0772   0.0348   0.1602    0.1557   0.0000       8.37834     0.0000       0.00000       0.00000       0.00000       0.00000       0.00000       0.00000       0.00000       0.00000       0.00000       0.00000       0.00000       0.00000       0.00000       0.00000       0.00000       0.00000       0.00000       0.00000       0.00000       0.00000       0.00000       0.00000       0.00000       0.00000       0.00000       0.00000       0.00000       0.00000       0.00000       0.00000       0.00000       0.00000       0.00000       0.00000       0.00000       0.00000       0.00000       0.00000       0.00000       0.00000       0.00000       0.00000       0.00000       0.00000       0.00000       0.00000       0.00000       0.00000       0.00000       0.00000       0.00000       0.00000       0.00000       0.00000       0.00000       0.00000       0.00000       0.00000       0.00000       0.00000       0.00000       0.00000       0.00000       0.00000       0.00000       0.00000       0.00000       0.00000       0.00000       0.00000       0.00000
   0  15 2228.6914    0.9107  0.6060 11.8950  0.0000       2.62825  0.0668   0.0658   0.1212    0.3730   0.0000       2.60799     0.0000       0.00000       0.00000       0.00000       0.00000       0.00000       0.00000       0.00000       0.00000       0.00000       0.00000       0.00000       0.00000       0.00000       0.00000       0.00000       0.00000       0.00000       0.00000       0.00000       0.00000       0.00000       0.00000       0.00000       0.00000       0.00000       0.00000       0.00000       0.00000       0.00000       0.00000       0.00000       0.00000       0.00000       0.00000       0.00000       0.00000       0.00000       0.00000       0.00000       0.00000       0.00000       0.00000       0.00000       0.00000       0.00000       0.00000       0.00000       0.00000       0.00000       0.00000       0.00000       0.00000       0.00000       0.00000       0.00000       0.00000       0.00000       0.00000       0.00000       0.00000       0.00000       0.00000       0.00000       0.00000       0.00000       0.00000       0.00000       0.00000       0.00000       0.00000       0.00000
   0  17 2496.2379    1.6667  1.1502 11.9432  0.0000       3.05213  0.0929   0.0990   0.2252    1.4721   0.0000       1.75122     0.0000       0.00000       0.00000       0.00000       0.00000       0.00000       0.00000       0.00000       0.00000       0.00000       0.00000       0.00000       0.00000       0.00000       0.00000       0.00000       0.00000       0.00000       0.00000       0.00000       0.00000       0.00000       0.00000       0.00000       0.00000       0.00000       0.00000       0.00000       0.00000       0.00000       0.00000       0.00000       0.00000       0.00000       0.00000       0.00000       0.00000       0.00000       0.00000       0.00000       0.00000       0.00000       0.00000       0.00000       0.00000       0.00000       0.00000       0.00000       0.00000       0.00000       0.00000       0.00000       0.00000       0.00000       0.00000       0.00000       0.00000       0.00000       0.00000       0.00000       0.00000       0.00000       0.00000       0.00000       0.00000       0.00000       0.00000       0.00000       0.00000       0.00000       0.00000       0.00000
   0  19 2764.3683    2.9608  0.8334 10.9604  0.0000       5.45226  0.0730   0.1790   0.1516    8.8158   0.0000       2.26084     0.0000       0.00000       0.00000       0.00000       0.00000       0.00000       0.00000       0.00000       0.00000       0.00000       0.00000       0.00000       0.00000       0.00000       0.00000       0.00000       0.00000       0.00000       0.00000       0.00000       0.00000       0.00000       0.00000       0.00000       0.00000       0.00000       0.00000       0.00000       0.00000       0.00000       0.00000       0.00000       0.00000       0.00000       0.00000       0.00000       0.00000       0.00000       0.00000       0.00000       0.00000       0.00000       0.00000       0.00000       0.00000       0.00000       0.00000       0.00000       0.00000       0.00000       0.00000       0.00000       0.00000       0.00000       0.00000       0.00000       0.00000       0.00000       0.00000       0.00000       0.00000       0.00000       0.00000       0.00000       0.00000       0.00000       0.00000       0.00000       0.00000       0.00000       0.00000       0.00000
   0  23 3303.7242    3.8639  1.7220 -0.1728  0.0000       1.28994  0.1149   0.1928   0.2888 1000.0000   0.0000       1.02594     0.0000       0.00000       0.00000       0.00000       0.00000       0.00000       0.00000       0.00000       0.00000       0.00000       0.00000       0.00000       0.00000       0.00000       0.00000       0.00000       0.00000       0.00000       0.00000       0.00000       0.00000       0.00000       0.00000       0.00000       0.00000       0.00000       0.00000       0.00000       0.00000       0.00000       0.00000       0.00000       0.00000       0.00000       0.00000       0.00000       0.00000       0.00000       0.00000       0.00000       0.00000       0.00000       0.00000       0.00000       0.00000       0.00000       0.00000       0.00000       0.00000       0.00000       0.00000       0.00000       0.00000       0.00000       0.00000       0.00000       0.00000       0.00000       0.00000       0.00000       0.00000       0.00000       0.00000       0.00000       0.00000       0.00000       0.00000       0.00000       0.00000       0.00000       0.00000       0.00000
   0  24 3439.4880    2.8623  2.9914 13.3119 -0.0248       2.97347  0.2327   0.1316   0.3661    0.7611   0.0000       1.34193     0.0000       0.00000       0.00000       0.00000       0.00000       0.00000       0.00000       0.00000       0.00000       0.00000       0.00000       0.00000       0.00000       0.00000       0.00000       0.00000       0.00000       0.00000       0.00000       0.00000       0.00000       0.00000       0.00000       0.00000       0.00000       0.00000       0.00000       0.00000       0.00000       0.00000       0.00000       0.00000       0.00000       0.00000       0.00000       0.00000       0.00000       0.00000       0.00000       0.00000       0.00000       0.00000       0.00000       0.00000       0.00000       0.00000       0.00000       0.00000       0.00000       0.00000       0.00000       0.00000       0.00000       0.00000       0.00000       0.00000       0.00000       0.00000       0.00000       0.00000       0.00000       0.00000       0.00000       0.00000       0.00000       0.00000       0.00000       0.00000       0.00000       0.00000       0.00000       0.00000
   1  10 1612.7042    0.2097  0.1018 11.5447  0.0000       13.3817  0.0150   0.0268   0.0560    0.0546   0.0000       24.2241   460.5648      -4.85439       0.00000       0.00000       0.00000       0.00000       0.00000       0.00000       0.00000       0.00000       0.00000       0.00000       0.00000       0.00000       0.00000       0.00000       0.00000       0.00000       0.00000       0.00000       0.00000       0.00000       0.00000       0.00000       0.00000       0.00000       0.00000       0.00000       0.00000       0.00000       0.00000       0.00000       0.00000       0.00000       0.00000       0.00000       16.0296       10.4266       0.00000       0.00000       0.00000       0.00000       0.00000       0.00000       0.00000       0.00000       0.00000       0.00000       0.00000       0.00000       0.00000       0.00000       0.00000       0.00000       0.00000       0.00000       0.00000       0.00000       0.00000       0.00000       0.00000       0.00000       0.00000       0.00000       0.00000       0.00000       0.00000       0.00000       0.00000       0.00000       0.00000       0.00000
   1  11 1749.2731    0.3207  0.2376 11.5282  0.0000       11.5280  0.0266   0.0240   0.0536    0.0687   0.0000       7.59031   430.7509      -21.0241       0.00000       0.00000       0.00000       0.00000       0.00000       0.00000       0.00000       0.00000       0.00000       0.00000       0.00000       0.00000       0.00000       0.00000       0.00000       0.00000       0.00000       0.00000       0.00000       0.00000       0.00000       0.00000       0.00000       0.00000       0.00000       0.00000       0.00000       0.00000       0.00000       0.00000       0.00000       0.00000       0.00000       0.00000       25.2663       17.0492       0.00000       0.00000       0.00000       0.00000       0.00000       0.00000       0.00000       0.00000       0.00000       0.00000       0.00000       0.00000       0.00000       0.00000       0.00000       0.00000       0.00000       0.00000       0.00000       0.00000       0.00000       0.00000       0.00000       0.00000       0.00000       0.00000       0.00000       0.00000       0.00000       0.00000       0.00000       0.00000       0.00000       0.00000
   1  12 1885.1118    0.4683  0.3431 11.5936  0.0000       8.30887  0.0251   0.0292   0.0784    0.0953   0.0000       3.97671   500.5779      0.625720       0.00000       0.00000       0.00000       0.00000       0.00000       0.00000       0.00000       0.00000       0.00000       0.00000       0.00000       0.00000       0.00000       0.00000       0.00000       0.00000       0.00000       0.00000       0.00000       0.00000       0.00000       0.00000       0.00000       0.00000       0.00000       0.00000       0.00000       0.00000       0.00000       0.00000       0.00000       0.00000       0.00000       0.00000       26.8910       14.6994       0.00000       0.00000       0.00000       0.00000       0.00000       0.00000       0.00000       0.00000       0.00000       0.00000       0.00000       0.00000       0.00000       0.00000       0.00000       0.00000       0.00000       0.00000       0.00000       0.00000       0.00000       0.00000       0.00000       0.00000       0.00000       0.00000       0.00000       0.00000       0.00000       0.00000       0.00000       0.00000       0.00000       0.00000
   1  13 2020.8382    0.5965  0.4890 11.4856  0.0000       7.42353  0.0386   0.0289   0.0677    0.1448   0.0000       2.17255   424.4073      -1.49824       0.00000       0.00000       0.00000       0.00000       0.00000       0.00000       0.00000       0.00000       0.00000       0.00000       0.00000       0.00000       0.00000       0.00000       0.00000       0.00000       0.00000       0.00000       0.00000       0.00000       0.00000       0.00000       0.00000       0.00000       0.00000       0.00000       0.00000       0.00000       0.00000       0.00000       0.00000       0.00000       0.00000       0.00000       41.1097       21.2786       0.00000       0.00000       0.00000       0.00000       0.00000       0.00000       0.00000       0.00000       0.00000       0.00000       0.00000       0.00000       0.00000       0.00000       0.00000       0.00000       0.00000       0.00000       0.00000       0.00000       0.00000       0.00000       0.00000       0.00000       0.00000       0.00000       0.00000       0.00000       0.00000       0.00000       0.00000       0.00000       0.00000       0.00000
   1  14 2156.8699    0.8670  0.6643 11.3887  0.0000       6.77311  0.0408   0.0358   0.0749    0.2589   0.0000       1.54837   431.4273      -15.7008       0.00000       0.00000       0.00000       0.00000       0.00000       0.00000       0.00000       0.00000       0.00000       0.00000       0.00000       0.00000       0.00000       0.00000       0.00000       0.00000       0.00000       0.00000       0.00000       0.00000       0.00000       0.00000       0.00000       0.00000       0.00000       0.00000       0.00000       0.00000       0.00000       0.00000       0.00000       0.00000       0.00000       0.00000       38.5490       21.8762       0.00000       0.00000       0.00000       0.00000       0.00000       0.00000       0.00000       0.00000       0.00000       0.00000       0.00000       0.00000       0.00000       0.00000       0.00000       0.00000       0.00000       0.00000       0.00000       0.00000       0.00000       0.00000       0.00000       0.00000       0.00000       0.00000       0.00000       0.00000       0.00000       0.00000       0.00000       0.00000       0.00000       0.00000
   1  17 2559.2417    1.9020  0.8944 12.1255  0.0000       1.46131  0.0468   0.0683   0.0964    0.7534   0.0000      0.955554   420.7062      -11.3422       0.00000       0.00000       0.00000       0.00000       0.00000       0.00000       0.00000       0.00000       0.00000       0.00000       0.00000       0.00000       0.00000       0.00000       0.00000       0.00000       0.00000       0.00000       0.00000       0.00000       0.00000       0.00000       0.00000       0.00000       0.00000       0.00000       0.00000       0.00000       0.00000       0.00000       0.00000       0.00000       0.00000       0.00000       43.1349       23.3546       0.00000       0.00000       0.00000       0.00000       0.00000       0.00000       0.00000       0.00000       0.00000       0.00000       0.00000       0.00000       0.00000       0.00000       0.00000       0.00000       0.00000       0.00000       0.00000       0.00000       0.00000       0.00000       0.00000       0.00000       0.00000       0.00000       0.00000       0.00000       0.00000       0.00000       0.00000       0.00000       0.00000       0.00000
   1  19 2828.3000    3.0730  0.9723 11.7733  0.0000       1.44746  0.0468   0.1092   0.1109    3.2870   0.0000       1.00833   431.5492       1.90373       0.00000       0.00000       0.00000       0.00000       0.00000       0.00000       0.00000       0.00000       0.00000       0.00000       0.00000       0.00000       0.00000       0.00000       0.00000       0.00000       0.00000       0.00000       0.00000       0.00000       0.00000       0.00000       0.00000       0.00000       0.00000       0.00000       0.00000       0.00000       0.00000       0.00000       0.00000       0.00000       0.00000       0.00000       43.8415       22.4413       0.00000       0.00000       0.00000       0.00000       0.00000       0.00000       0.00000       0.00000       0.00000       0.00000       0.00000       0.00000       0.00000       0.00000       0.00000       0.00000       0.00000       0.00000       0.00000       0.00000       0.00000       0.00000       0.00000       0.00000       0.00000       0.00000       0.00000       0.00000       0.00000       0.00000       0.00000       0.00000       0.00000       0.00000
   1  20 2963.4879    3.8578  0.7931 13.4644  0.0000       2.66188  0.0467   0.1438   0.0855    0.8515   0.0000       1.17162   468.4416       37.5971       0.00000       0.00000       0.00000       0.00000       0.00000       0.00000       0.00000       0.00000       0.00000       0.00000       0.00000       0.00000       0.00000       0.00000       0.00000       0.00000       0.00000       0.00000       0.00000       0.00000       0.00000       0.00000       0.00000       0.00000       0.00000       0.00000       0.00000       0.00000       0.00000       0.00000       0.00000       0.00000       0.00000       0.00000       44.7622       21.5762       0.00000       0.00000       0.00000       0.00000       0.00000       0.00000       0.00000       0.00000       0.00000       0.00000       0.00000       0.00000       0.00000       0.00000       0.00000       0.00000       0.00000       0.00000       0.00000       0.00000       0.00000       0.00000       0.00000       0.00000       0.00000       0.00000       0.00000       0.00000       0.00000       0.00000       0.00000       0.00000       0.00000       0.00000
   1  21 3098.3067    4.1319  0.9164 13.0478  0.0000       1.16302  0.0467   0.1457   0.1028    1.7330   0.0000       1.01844   399.4205       37.4935       0.00000       0.00000       0.00000       0.00000       0.00000       0.00000       0.00000       0.00000       0.00000       0.00000       0.00000       0.00000       0.00000       0.00000       0.00000       0.00000       0.00000       0.00000       0.00000       0.00000       0.00000       0.00000       0.00000       0.00000       0.00000       0.00000       0.00000       0.00000       0.00000       0.00000       0.00000       0.00000       0.00000       0.00000       42.0992       24.2641       0.00000       0.00000       0.00000       0.00000       0.00000       0.00000       0.00000       0.00000       0.00000       0.00000       0.00000       0.00000       0.00000       0.00000       0.00000       0.00000       0.00000       0.00000       0.00000       0.00000       0.00000       0.00000       0.00000       0.00000       0.00000       0.00000       0.00000       0.00000       0.00000       0.00000       0.00000       0.00000       0.00000       0.00000
   1  22 3233.2864    3.6400  1.3495 14.4777  0.0000       1.39545  0.0706   0.1394   0.1623    0.4896   0.0000      0.953338   509.2109       52.0069       0.00000       0.00000       0.00000       0.00000       0.00000       0.00000       0.00000       0.00000       0.00000       0.00000       0.00000       0.00000       0.00000       0.00000       0.00000       0.00000       0.00000       0.00000       0.00000       0.00000       0.00000       0.00000       0.00000       0.00000       0.00000       0.00000       0.00000       0.00000       0.00000       0.00000       0.00000       0.00000       0.00000       0.00000       60.1471       33.2369       0.00000       0.00000       0.00000       0.00000       0.00000       0.00000       0.00000       0.00000       0.00000       0.00000       0.00000       0.00000       0.00000       0.00000       0.00000       0.00000       0.00000       0.00000       0.00000       0.00000       0.00000       0.00000       0.00000       0.00000       0.00000       0.00000       0.00000       0.00000       0.00000       0.00000       0.00000       0.00000       0.00000       0.00000
   1  24 3504.2863    2.9427  2.5008 13.1982  0.0025      0.277677  0.0937   0.0847   0.2176    0.4959   0.0000      0.445486   414.2855       91.5325       0.00000       0.00000       0.00000       0.00000       0.00000       0.00000       0.00000       0.00000       0.00000       0.00000       0.00000       0.00000       0.00000       0.00000       0.00000       0.00000       0.00000       0.00000       0.00000       0.00000       0.00000       0.00000       0.00000       0.00000       0.00000       0.00000       0.00000       0.00000       0.00000       0.00000       0.00000       0.00000       0.00000       0.00000       79.9023       43.4122       0.00000       0.00000       0.00000       0.00000       0.00000       0.00000       0.00000       0.00000       0.00000       0.00000       0.00000       0.00000       0.00000       0.00000       0.00000       0.00000       0.00000       0.00000       0.00000       0.00000       0.00000       0.00000       0.00000       0.00000       0.00000       0.00000       0.00000       0.00000       0.00000       0.00000       0.00000       0.00000       0.00000       0.00000
   1  26 3777.1008    2.1247  5.6080 11.7557  0.0000      0.542132  0.1769   0.0398   0.3621    0.4888   0.0000      0.254276   351.1191       143.671       0.00000       0.00000       0.00000       0.00000       0.00000       0.00000       0.00000       0.00000       0.00000       0.00000       0.00000       0.00000       0.00000       0.00000       0.00000       0.00000       0.00000       0.00000       0.00000       0.00000       0.00000       0.00000       0.00000       0.00000       0.00000       0.00000       0.00000       0.00000       0.00000       0.00000       0.00000       0.00000       0.00000       0.00000       125.778       75.3547       0.00000       0.00000       0.00000       0.00000       0.00000       0.00000       0.00000       0.00000       0.00000       0.00000       0.00000       0.00000       0.00000       0.00000       0.00000       0.00000       0.00000       0.00000       0.00000       0.00000       0.00000       0.00000       0.00000       0.00000       0.00000       0.00000       0.00000       0.00000       0.00000       0.00000       0.00000       0.00000       0.00000       0.00000
   2  10 1674.5340    0.2502  0.1149 11.6406  0.0000       11.6947  0.0129   0.0191   0.0245    0.0438   0.0000       12.8978   417.7847       5.05457       4.19568      0.347812       0.00000       0.00000       0.00000       0.00000       0.00000       0.00000       0.00000       0.00000       0.00000       0.00000       0.00000       0.00000       0.00000       0.00000       0.00000       0.00000       0.00000       0.00000       0.00000       0.00000       0.00000       0.00000       0.00000       0.00000       0.00000       0.00000       0.00000       0.00000       0.00000       0.00000       0.00000       0.00000       8.33038       6.63546       4.19080       1.44284       0.00000       0.00000       0.00000       0.00000       0.00000       0.00000       0.00000       0.00000       0.00000       0.00000       0.00000       0.00000       0.00000       0.00000       0.00000       0.00000       0.00000       0.00000       0.00000       0.00000       0.00000       0.00000       0.00000       0.00000       0.00000       0.00000       0.00000       0.00000       0.00000       0.00000       0.00000       0.00000
   2  11 1810.3045    0.3543  0.3396 11.4973  0.0000       13.7033  0.0235   0.0167   0.0511    0.0629   0.0000       3.61442   455.9695      -12.7433     -0.547810      -4.80102       0.00000       0.00000       0.00000       0.00000       0.00000       0.00000       0.00000       0.00000       0.00000       0.00000       0.00000       0.00000       0.00000       0.00000       0.00000       0.00000       0.00000       0.00000       0.00000       0.00000       0.00000       0.00000       0.00000       0.00000       0.00000       0.00000       0.00000       0.00000       0.00000       0.00000       0.00000       0.00000       14.4787       12.7422       6.18411       2.78870       0.00000       0.00000       0.00000       0.00000       0.00000       0.00000       0.00000       0.00000       0.00000       0.00000       0.00000       0.00000       0.00000       0.00000       0.00000       0.00000       0.00000       0.00000       0.00000       0.00000       0.00000       0.00000       0.00000       0.00000       0.00000       0.00000       0.00000       0.00000       0.00000       0.00000       0.00000       0.00000
   2  12 1945.8206    0.5030  0.4242 11.3968  0.0000       10.1950  0.0251   0.0198   0.0471    0.0905   0.0000       2.16911   456.2762       7.58439       4.49087       1.48296       0.00000       0.00000       0.00000       0.00000       0.00000       0.00000       0.00000       0.00000       0.00000       0.00000       0.00000       0.00000       0.00000       0.00000       0.00000       0.00000       0.00000       0.00000       0.00000       0.00000       0.00000       0.00000       0.00000       0.00000       0.00000       0.00000       0.00000       0.00000       0.00000       0.00000       0.00000       0.00000       14.6958       12.7545       6.94153       2.84300       0.00000       0.00000       0.00000       0.00000       0.00000       0.00000       0.00000       0.00000       0.00000       0.00000       0.00000       0.00000       0.00000       0.00000       0.00000       0.00000       0.00000       0.00000       0.00000       0.00000       0.00000       0.00000       0.00000       0.00000       0.00000       0.00000       0.00000       0.00000       0.00000       0.00000       0.00000       0.00000
   2  13 2082.1792    0.7151  0.4539 11.6368  0.0000       8.58998  0.0240   0.0264   0.0469    0.1089   0.0000       1.63407   444.1135      -12.2814       11.0326       4.02520       0.00000       0.00000       0.00000       0.00000       0.00000       0.00000       0.00000       0.00000       0.00000       0.00000       0.00000       0.00000       0.00000       0.00000       0.00000       0.00000       0.00000       0.00000       0.00000       0.00000       0.00000       0.00000       0.00000       0.00000       0.00000       0.00000       0.00000       0.00000       0.00000       0.00000       0.00000       0.00000       13.7239       12.7547       6.08358       2.92551       0.00000       0.00000       0.00000       0.00000       0.00000       0.00000       0.00000       0.00000       0.00000       0.00000       0.00000       0.00000       0.00000       0.00000       0.00000       0.00000       0.00000       0.00000       0.00000       0.00000       0.00000       0.00000       0.00000       0.00000       0.00000       0.00000       0.00000       0.00000       0.00000       0.00000       0.00000       0.00000
   2  14 2217.7222    0.9116  0.6830 11.8401  0.0000       5.74689  0.0287   0.0286   0.0667    0.1558   0.0000       1.12425   452.6838      -26.6436      0.469154       2.96826       0.00000       0.00000       0.00000       0.00000       0.00000       0.00000       0.00000       0.00000       0.00000       0.00000       0.00000       0.00000       0.00000       0.00000       0.00000       0.00000       0.00000       0.00000       0.00000       0.00000       0.00000       0.00000       0.00000       0.00000       0.00000       0.00000       0.00000       0.00000       0.00000       0.00000       0.00000       0.00000       15.9126       13.8529       8.19774       3.15902       0.00000       0.00000       0.00000       0.00000       0.00000       0.00000       0.00000       0.00000       0.00000       0.00000       0.00000       0.00000       0.00000       0.00000       0.00000       0.00000       0.00000       0.00000       0.00000       0.00000       0.00000       0.00000       0.00000       0.00000       0.00000       0.00000       0.00000       0.00000       0.00000       0.00000       0.00000       0.00000
   2  15 2352.3074    1.3115  0.8810 11.8426  0.0000       4.10533  0.0369   0.0372   0.0707    0.3432   0.0000      0.881554   412.3433       24.5992       10.3059       1.60504       0.00000       0.00000       0.00000       0.00000       0.00000       0.00000       0.00000       0.00000       0.00000       0.00000       0.00000       0.00000       0.00000       0.00000       0.00000       0.00000       0.00000       0.00000       0.00000       0.00000       0.00000       0.00000       0.00000       0.00000       0.00000       0.00000       0.00000       0.00000       0.00000       0.00000       0.00000       0.00000       18.9135       16.1383       9.32446       3.64939       0.00000       0.00000       0.00000       0.00000       0.00000       0.00000       0.00000       0.00000       0.00000       0.00000       0.00000       0.00000       0.00000       0.00000       0.00000       0.00000       0.00000       0.00000       0.00000       0.00000       0.00000       0.00000       0.00000       0.00000       0.00000       0.00000       0.00000       0.00000       0.00000       0.00000       0.00000       0.00000
   2  16 2485.9983    1.6580  1.0540 12.0136  0.0000       4.00906  0.0413   0.0444   0.0870    0.4977   0.0000      0.865776   409.3450       17.6466      -2.23440      -3.84397       0.00000       0.00000       0.00000       0.00000       0.00000       0.00000       0.00000       0.00000       0.00000       0.00000       0.00000       0.00000       0.00000       0.00000       0.00000       0.00000       0.00000       0.00000       0.00000       0.00000       0.00000       0.00000       0.00000       0.00000       0.00000       0.00000       0.00000       0.00000       0.00000       0.00000       0.00000       0.00000       21.7799       17.5558       9.77956       3.49571       0.00000       0.00000       0.00000       0.00000       0.00000       0.00000       0.00000       0.00000       0.00000       0.00000       0.00000       0.00000       0.00000       0.00000       0.00000       0.00000       0.00000       0.00000       0.00000       0.00000       0.00000       0.00000       0.00000       0.00000       0.00000       0.00000       0.00000       0.00000       0.00000       0.00000       0.00000       0.00000
   2  17 2619.7102    2.1791  0.9256 11.9871  0.0000       1.84269  0.0370   0.0592   0.0737    0.8677   0.0000      0.736734   456.6559       18.4915       19.7303       6.80029       0.00000       0.00000       0.00000       0.00000       0.00000       0.00000       0.00000       0.00000       0.00000       0.00000       0.00000       0.00000       0.00000       0.00000       0.00000       0.00000       0.00000       0.00000       0.00000       0.00000       0.00000       0.00000       0.00000       0.00000       0.00000       0.00000       0.00000       0.00000       0.00000       0.00000       0.00000       0.00000       20.0050       15.7950       9.73222       3.31724       0.00000       0.00000       0.00000       0.00000       0.00000       0.00000       0.00000       0.00000       0.00000       0.00000       0.00000       0.00000       0.00000       0.00000       0.00000       0.00000       0.00000       0.00000       0.00000       0.00000       0.00000       0.00000       0.00000       0.00000       0.00000       0.00000       0.00000       0.00000       0.00000       0.00000       0.00000       0.00000
   2  18 2754.5374    2.7163  0.9822 11.9900  0.0000       1.94115  0.0373   0.0703   0.0752    1.2580   0.0000      0.747979   426.8379       38.0446       6.34316       1.63207       0.00000       0.00000       0.00000       0.00000       0.00000       0.00000       0.00000       0.00000       0.00000       0.00000       0.00000       0.00000       0.00000       0.00000       0.00000       0.00000       0.00000       0.00000       0.00000       0.00000       0.00000       0.00000       0.00000       0.00000       0.00000       0.00000       0.00000       0.00000       0.00000       0.00000       0.00000       0.00000       19.5252       15.9355       9.22771       3.32518       0.00000       0.00000       0.00000       0.00000       0.00000       0.00000       0.00000       0.00000       0.00000       0.00000       0.00000       0.00000       0.00000       0.00000       0.00000       0.00000       0.00000       0.00000       0.00000       0.00000       0.00000       0.00000       0.00000       0.00000       0.00000       0.00000       0.00000       0.00000       0.00000       0.00000       0.00000       0.00000
   2  19 2889.6803    3.4977  0.8638 11.0588  0.0000       1.11198  0.0306   0.0928   0.0702    4.6186   0.0000      0.605675   447.9265       23.3835      -4.48945       2.04398       0.00000       0.00000       0.00000       0.00000       0.00000       0.00000       0.00000       0.00000       0.00000       0.00000       0.00000       0.00000       0.00000       0.00000       0.00000       0.00000       0.00000       0.00000       0.00000       0.00000       0.00000       0.00000       0.00000       0.00000       0.00000       0.00000       0.00000       0.00000       0.00000       0.00000       0.00000       0.00000       17.6766       14.3235       8.21318       2.89588       0.00000       0.00000       0.00000       0.00000       0.00000       0.00000       0.00000       0.00000       0.00000       0.00000       0.00000       0.00000       0.00000       0.00000       0.00000       0.00000       0.00000       0.00000       0.00000       0.00000       0.00000       0.00000       0.00000       0.00000       0.00000       0.00000       0.00000       0.00000       0.00000       0.00000       0.00000       0.00000
   2  20 3024.8154    3.9580  0.8987 13.7760  0.0000       1.56972  0.0340   0.1062   0.0739    0.4875   0.0000      0.809427   448.0496       42.0438       8.83434       7.32748       0.00000       0.00000       0.00000       0.00000       0.00000       0.00000       0.00000       0.00000       0.00000       0.00000       0.00000       0.00000       0.00000       0.00000       0.00000       0.00000       0.00000       0.00000       0.00000       0.00000       0.00000       0.00000       0.00000       0.00000       0.00000       0.00000       0.00000       0.00000       0.00000       0.00000       0.00000       0.00000       19.0211       15.0514       9.32446       3.15045       0.00000       0.00000       0.00000       0.00000       0.00000       0.00000       0.00000       0.00000       0.00000       0.00000       0.00000       0.00000       0.00000       0.00000       0.00000       0.00000       0.00000       0.00000       0.00000       0.00000       0.00000       0.00000       0.00000       0.00000       0.00000       0.00000       0.00000       0.00000       0.00000       0.00000       0.00000       0.00000
   2  21 3159.9475    4.0012  1.1345 10.5652  0.0000      0.112971  0.0394   0.0998   0.0886   14.4659   0.0000      0.607688   423.0715       39.7953       8.16701       5.44562       0.00000       0.00000       0.00000       0.00000       0.00000       0.00000       0.00000       0.00000       0.00000       0.00000       0.00000       0.00000       0.00000       0.00000       0.00000       0.00000       0.00000       0.00000       0.00000       0.00000       0.00000       0.00000       0.00000       0.00000       0.00000       0.00000       0.00000       0.00000       0.00000       0.00000       0.00000       0.00000       19.7930       16.7846       10.0699       3.77530       0.00000       0.00000       0.00000       0.00000       0.00000       0.00000       0.00000       0.00000       0.00000       0.00000       0.00000       0.00000       0.00000       0.00000       0.00000       0.00000       0.00000       0.00000       0.00000       0.00000       0.00000       0.00000       0.00000       0.00000       0.00000       0.00000       0.00000       0.00000       0.00000       0.00000       0.00000       0.00000
   2  22 3295.2882    3.7861  1.3904 13.1530  0.0043       2.01200  0.0481   0.0907   0.1030    0.7214   0.0000      0.532831   421.2431       43.3312      -3.68049       14.8565       0.00000       0.00000       0.00000       0.00000       0.00000       0.00000       0.00000       0.00000       0.00000       0.00000       0.00000       0.00000       0.00000       0.00000       0.00000       0.00000       0.00000       0.00000       0.00000       0.00000       0.00000       0.00000       0.00000       0.00000       0.00000       0.00000       0.00000       0.00000       0.00000       0.00000       0.00000       0.00000       24.6975       20.5382       10.7522       4.14833       0.00000       0.00000       0.00000       0.00000       0.00000       0.00000       0.00000       0.00000       0.00000       0.00000       0.00000       0.00000       0.00000       0.00000       0.00000       0.00000       0.00000       0.00000       0.00000       0.00000       0.00000       0.00000       0.00000       0.00000       0.00000       0.00000       0.00000       0.00000       0.00000       0.00000       0.00000       0.00000
   2  24 3566.9774    2.6241  3.4166 12.5771  0.0000      0.441351  0.0804   0.0404   0.1700    0.2554   0.0000      0.207611   459.4520       70.2312       22.9619       14.4711       0.00000       0.00000       0.00000       0.00000       0.00000       0.00000       0.00000       0.00000       0.00000       0.00000       0.00000       0.00000       0.00000       0.00000       0.00000       0.00000       0.00000       0.00000       0.00000       0.00000       0.00000       0.00000       0.00000       0.00000       0.00000       0.00000       0.00000       0.00000       0.00000       0.00000       0.00000       0.00000       39.3813       33.4762       18.6375       7.28841       0.00000       0.00000       0.00000       0.00000       0.00000       0.00000       0.00000       0.00000       0.00000       0.00000       0.00000       0.00000       0.00000       0.00000       0.00000       0.00000       0.00000       0.00000       0.00000       0.00000       0.00000       0.00000       0.00000       0.00000       0.00000       0.00000       0.00000       0.00000       0.00000       0.00000       0.00000       0.00000
   3  10 1729.0782    0.2685  0.1770 11.5763  0.0000       17.1197  0.0147   0.0140   0.0268    0.0441   0.0000       6.34376   443.0583       2.94684       10.4754      -2.82480      -2.50236     -0.139825       0.00000       0.00000       0.00000       0.00000       0.00000       0.00000       0.00000       0.00000       0.00000       0.00000       0.00000       0.00000       0.00000       0.00000       0.00000       0.00000       0.00000       0.00000       0.00000       0.00000       0.00000       0.00000       0.00000       0.00000       0.00000       0.00000       0.00000       0.00000       0.00000       0.00000       6.20013       5.80947       4.73278       3.07358       1.35966      0.396863       0.00000       0.00000       0.00000       0.00000       0.00000       0.00000       0.00000       0.00000       0.00000       0.00000       0.00000       0.00000       0.00000       0.00000       0.00000       0.00000       0.00000       0.00000       0.00000       0.00000       0.00000       0.00000       0.00000       0.00000       0.00000       0.00000       0.00000       0.00000       0.00000       0.00000
   3  11 1865.3302    0.4272  0.3580 11.4948  0.0000       13.7739  0.0209   0.0157   0.0381    0.0677   0.0000       2.47290   460.5738      -15.5199      -1.07062       2.54706     -0.624411      0.191898       0.00000       0.00000       0.00000       0.00000       0.00000       0.00000       0.00000       0.00000       0.00000       0.00000       0.00000       0.00000       0.00000       0.00000       0.00000       0.00000       0.00000       0.00000       0.00000       0.00000       0.00000       0.00000       0.00000       0.00000       0.00000       0.00000       0.00000       0.00000       0.00000       0.00000       9.08250       9.01881       6.07441       3.83857       1.51393      0.529535       0.00000       0.00000       0.00000       0.00000       0.00000       0.00000       0.00000       0.00000       0.00000       0.00000       0.00000       0.00000       0.00000       0.00000       0.00000       0.00000       0.00000       0.00000       0.00000       0.00000       0.00000       0.00000       0.00000       0.00000       0.00000       0.00000       0.00000       0.00000       0.00000       0.00000
   3  12 2001.2502    0.5808  0.4667 11.4771  0.0000       9.86677  0.0215   0.0182   0.0429    0.0917   0.0000       1.52895   458.7013       7.84974       5.20131       9.09393      -4.59953      0.234895       0.00000       0.00000       0.00000       0.00000       0.00000       0.00000       0.00000       0.00000       0.00000       0.00000       0.00000       0.00000       0.00000       0.00000       0.00000       0.00000       0.00000       0.00000       0.00000       0.00000       0.00000       0.00000       0.00000       0.00000       0.00000       0.00000       0.00000       0.00000       0.00000       0.00000       8.89629       8.88838       6.33480       3.63837       1.68613      0.523648       0.00000       0.00000       0.00000       0.00000       0.00000       0.00000       0.00000       0.00000       0.00000       0.00000       0.00000       0.00000       0.00000       0.00000       0.00000       0.00000       0.00000       0.00000       0.00000       0.00000       0.00000       0.00000       0.00000       0.00000       0.00000       0.00000       0.00000       0.00000       0.00000       0.00000
   3  13 2137.8344    0.8007  0.5631 11.1502  0.0000       6.43861  0.0224   0.0218   0.0434    0.1692   0.0000      0.967425   428.3361     -0.359991       13.2321     -0.142629       1.96328      0.334426       0.00000       0.00000       0.00000       0.00000       0.00000       0.00000       0.00000       0.00000       0.00000       0.00000       0.00000       0.00000       0.00000       0.00000       0.00000       0.00000       0.00000       0.00000       0.00000       0.00000       0.00000       0.00000       0.00000       0.00000       0.00000       0.00000       0.00000       0.00000       0.00000       0.00000       7.91450       8.62204       6.36726       4.03332       1.86552      0.634538       0.00000       0.00000       0.00000       0.00000       0.00000       0.00000       0.00000       0.00000       0.00000       0.00000       0.00000       0.00000       0.00000       0.00000       0.00000       0.00000       0.00000       0.00000       0.00000       0.00000       0.00000       0.00000       0.00000       0.00000       0.00000       0.00000       0.00000       0.00000       0.00000       0.00000
   3  14 2273.4716    1.1062  0.7973 10.9220  0.0000       2.61883  0.0263   0.0264   0.0554    0.4009   0.0000      0.659784   452.7500      -7.72738       25.4187      -1.15493      -3.91428     -0.161079       0.00000       0.00000       0.00000       0.00000       0.00000       0.00000       0.00000       0.00000       0.00000       0.00000       0.00000       0.00000       0.00000       0.00000       0.00000       0.00000       0.00000       0.00000       0.00000       0.00000       0.00000       0.00000       0.00000       0.00000       0.00000       0.00000       0.00000       0.00000       0.00000       0.00000       9.86195       9.84372       7.18193       4.47369       1.94300      0.623295       0.00000       0.00000       0.00000       0.00000       0.00000       0.00000       0.00000       0.00000       0.00000       0.00000       0.00000       0.00000       0.00000       0.00000       0.00000       0.00000       0.00000       0.00000       0.00000       0.00000       0.00000       0.00000       0.00000       0.00000       0.00000       0.00000       0.00000       0.00000       0.00000       0.00000
   3  15 2407.7148    1.4120  0.8474 12.4328  0.0000       3.59942  0.0320   0.0344   0.0573    0.1846   0.0000      0.827426   419.5093      -1.20258      -8.38262      -5.87646       2.94047      0.265453       0.00000       0.00000       0.00000       0.00000       0.00000       0.00000       0.00000       0.00000       0.00000       0.00000       0.00000       0.00000       0.00000       0.00000       0.00000       0.00000       0.00000       0.00000       0.00000       0.00000       0.00000       0.00000       0.00000       0.00000       0.00000       0.00000       0.00000       0.00000       0.00000       0.00000       11.5019       11.2046       8.43440       4.73540       2.27977      0.680648       0.00000       0.00000       0.00000       0.00000       0.00000       0.00000       0.00000       0.00000       0.00000       0.00000       0.00000       0.00000       0.00000       0.00000       0.00000       0.00000       0.00000       0.00000       0.00000       0.00000       0.00000       0.00000       0.00000       0.00000       0.00000       0.00000       0.00000       0.00000       0.00000       0.00000
   3  16 2541.7525    1.9489  1.0183  5.8805  0.0000       2.75537  0.0324   0.0421   0.0626  179.7752   0.0000      0.561653   428.3480      -4.33506       12.4893       2.83262      -3.79849      -1.73821       0.00000       0.00000       0.00000       0.00000       0.00000       0.00000       0.00000       0.00000       0.00000       0.00000       0.00000       0.00000       0.00000       0.00000       0.00000       0.00000       0.00000       0.00000       0.00000       0.00000       0.00000       0.00000       0.00000       0.00000       0.00000       0.00000       0.00000       0.00000       0.00000       0.00000       12.2382       11.0831       8.50758       5.21980       2.19233      0.618538       0.00000       0.00000       0.00000       0.00000       0.00000       0.00000       0.00000       0.00000       0.00000       0.00000       0.00000       0.00000       0.00000       0.00000       0.00000       0.00000       0.00000       0.00000       0.00000       0.00000       0.00000       0.00000       0.00000       0.00000       0.00000       0.00000       0.00000       0.00000       0.00000       0.00000
   3  17 2676.2733    2.3456  0.8734 13.2487  0.0000       2.95937  0.0295   0.0557   0.0600    0.2408   0.0000      0.687854   409.3508       23.9124      -5.12106     -0.547067     -0.302680     -0.488558       0.00000       0.00000       0.00000       0.00000       0.00000       0.00000       0.00000       0.00000       0.00000       0.00000       0.00000       0.00000       0.00000       0.00000       0.00000       0.00000       0.00000       0.00000       0.00000       0.00000       0.00000       0.00000       0.00000       0.00000       0.00000       0.00000       0.00000       0.00000       0.00000       0.00000       11.6149       11.0726       8.29338       4.65996       2.19467      0.627032       0.00000       0.00000       0.00000       0.00000       0.00000       0.00000       0.00000       0.00000       0.00000       0.00000       0.00000       0.00000       0.00000       0.00000       0.00000       0.00000       0.00000       0.00000       0.00000       0.00000       0.00000       0.00000       0.00000       0.00000       0.00000       0.00000       0.00000       0.00000       0.00000       0.00000
   3  18 2811.5131    3.0590  0.8903 12.0153  0.0000       2.13588  0.0274   0.0689   0.0580    1.0219   0.0000      0.598113   439.7677       20.5487       11.2465       3.75932       2.31062     -0.284442       0.00000       0.00000       0.00000       0.00000       0.00000       0.00000       0.00000       0.00000       0.00000       0.00000       0.00000       0.00000       0.00000       0.00000       0.00000       0.00000       0.00000       0.00000       0.00000       0.00000       0.00000       0.00000       0.00000       0.00000       0.00000       0.00000       0.00000       0.00000       0.00000       0.00000       10.5914       9.80725       7.58348       4.49975       1.99252      0.557402       0.00000       0.00000       0.00000       0.00000       0.00000       0.00000       0.00000       0.00000       0.00000       0.00000       0.00000       0.00000       0.00000       0.00000       0.00000       0.00000       0.00000       0.00000       0.00000       0.00000       0.00000       0.00000       0.00000       0.00000       0.00000       0.00000       0.00000       0.00000       0.00000       0.00000
   3  19 2946.9998    3.7327  0.8411 13.1298  0.0000       1.22908  0.0280   0.0845   0.0523    0.5453   0.0000      0.551429   428.2310       25.4716       3.50610      0.783191       1.75099     -0.537820       0.00000       0.00000       0.00000       0.00000       0.00000       0.00000       0.00000       0.00000       0.00000       0.00000       0.00000       0.00000       0.00000       0.00000       0.00000       0.00000       0.00000       0.00000       0.00000       0.00000       0.00000       0.00000       0.00000       0.00000       0.00000       0.00000       0.00000       0.00000       0.00000       0.00000       10.8398       10.4972       7.85194       4.27887       2.10330      0.597931       0.00000       0.00000       0.00000       0.00000       0.00000       0.00000       0.00000       0.00000       0.00000       0.00000       0.00000       0.00000       0.00000       0.00000       0.00000       0.00000       0.00000       0.00000       0.00000       0.00000       0.00000       0.00000       0.00000       0.00000       0.00000       0.00000       0.00000       0.00000       0.00000       0.00000
   3  20 3082.3768    4.0693  0.9103 13.7295  0.0000       1.62623  0.0294   0.0902   0.0590    0.3889   0.0000      0.589841   419.5363       35.6327       17.6725       8.86222      -1.94775     0.0469369       0.00000       0.00000       0.00000       0.00000       0.00000       0.00000       0.00000       0.00000       0.00000       0.00000       0.00000       0.00000       0.00000       0.00000       0.00000       0.00000       0.00000       0.00000       0.00000       0.00000       0.00000       0.00000       0.00000       0.00000       0.00000       0.00000       0.00000       0.00000       0.00000       0.00000       10.9305       10.3288       7.80721       4.70872       2.06790      0.611428       0.00000       0.00000       0.00000       0.00000       0.00000       0.00000       0.00000       0.00000       0.00000       0.00000       0.00000       0.00000       0.00000       0.00000       0.00000       0.00000       0.00000       0.00000       0.00000       0.00000       0.00000       0.00000       0.00000       0.00000       0.00000       0.00000       0.00000       0.00000       0.00000       0.00000
   3  21 3217.8369    3.8873  1.1501 14.1979  0.0000       1.22484  0.0391   0.0860   0.0719    0.3277   0.0000      0.696149   420.0626      -5.20822      -10.8606       14.4359      -1.28818     -0.348498       0.00000       0.00000       0.00000       0.00000       0.00000       0.00000       0.00000       0.00000       0.00000       0.00000       0.00000       0.00000       0.00000       0.00000       0.00000       0.00000       0.00000       0.00000       0.00000       0.00000       0.00000       0.00000       0.00000       0.00000       0.00000       0.00000       0.00000       0.00000       0.00000       0.00000       13.1656       12.8264       9.35239       5.84912       2.46738      0.790003       0.00000       0.00000       0.00000       0.00000       0.00000       0.00000       0.00000       0.00000       0.00000       0.00000       0.00000       0.00000       0.00000       0.00000       0.00000       0.00000       0.00000       0.00000       0.00000       0.00000       0.00000       0.00000       0.00000       0.00000       0.00000       0.00000       0.00000       0.00000       0.00000       0.00000
   3  22 3353.6259    3.5646  1.7012 13.4526  0.0008      0.946637  0.0453   0.0631   0.0892    0.2973   0.0000      0.386042   427.1809       49.3390      -2.35659       8.62009       2.95197     -0.919045       0.00000       0.00000       0.00000       0.00000       0.00000       0.00000       0.00000       0.00000       0.00000       0.00000       0.00000       0.00000       0.00000       0.00000       0.00000       0.00000       0.00000       0.00000       0.00000       0.00000       0.00000       0.00000       0.00000       0.00000       0.00000       0.00000       0.00000       0.00000       0.00000       0.00000       15.3904       14.4802       11.2915       6.52555       3.08072      0.869594       0.00000       0.00000       0.00000       0.00000       0.00000       0.00000       0.00000       0.00000       0.00000       0.00000       0.00000       0.00000       0.00000       0.00000       0.00000       0.00000       0.00000       0.00000       0.00000       0.00000       0.00000       0.00000       0.00000       0.00000       0.00000       0.00000       0.00000       0.00000       0.00000       0.00000
   3  23 3489.6119    2.8945  2.5426 13.0280  0.0000      0.929895  0.0585   0.0425   0.1072    0.1863   0.0000      0.220066   449.3160       49.0330       6.16974       18.7488       2.72800     -0.697696       0.00000       0.00000       0.00000       0.00000       0.00000       0.00000       0.00000       0.00000       0.00000       0.00000       0.00000       0.00000       0.00000       0.00000       0.00000       0.00000       0.00000       0.00000       0.00000       0.00000       0.00000       0.00000       0.00000       0.00000       0.00000       0.00000       0.00000       0.00000       0.00000       0.00000       19.4906       18.6475       14.4111       8.59995       3.94570       1.16404       0.00000       0.00000       0.00000       0.00000       0.00000       0.00000       0.00000       0.00000       0.00000       0.00000       0.00000       0.00000       0.00000       0.00000       0.00000       0.00000       0.00000       0.00000       0.00000       0.00000       0.00000       0.00000       0.00000       0.00000       0.00000       0.00000       0.00000       0.00000       0.00000       0.00000
   3  24 3626.2777    2.4464  3.8487 12.6049  0.0000      0.836108  0.0735   0.0299   0.1409    0.1292   0.0000      0.142511   472.5896       48.4295      -1.63689       1.24651       2.78984      -1.50850       0.00000       0.00000       0.00000       0.00000       0.00000       0.00000       0.00000       0.00000       0.00000       0.00000       0.00000       0.00000       0.00000       0.00000       0.00000       0.00000       0.00000       0.00000       0.00000       0.00000       0.00000       0.00000       0.00000       0.00000       0.00000       0.00000       0.00000       0.00000       0.00000       0.00000       25.1056       24.7128       17.9717       10.3381       4.78451       1.47538       0.00000       0.00000       0.00000       0.00000       0.00000       0.00000       0.00000       0.00000       0.00000       0.00000       0.00000       0.00000       0.00000       0.00000       0.00000       0.00000       0.00000       0.00000       0.00000       0.00000       0.00000       0.00000       0.00000       0.00000       0.00000       0.00000       0.00000       0.00000       0.00000       0.00000
   3  25 3763.0537    2.0669  5.8597 12.1183  0.0000      0.417526  0.0967   0.0212   0.1878    0.1073   0.0000     0.0952871   418.2422       34.0376       16.4097      -5.85976       13.2575     -0.445277       0.00000       0.00000       0.00000       0.00000       0.00000       0.00000       0.00000       0.00000       0.00000       0.00000       0.00000       0.00000       0.00000       0.00000       0.00000       0.00000       0.00000       0.00000       0.00000       0.00000       0.00000       0.00000       0.00000       0.00000       0.00000       0.00000       0.00000       0.00000       0.00000       0.00000       31.3162       30.6536       23.1806       13.6479       6.36364       1.93333       0.00000       0.00000       0.00000       0.00000       0.00000       0.00000       0.00000       0.00000       0.00000       0.00000       0.00000       0.00000       0.00000       0.00000       0.00000       0.00000       0.00000       0.00000       0.00000       0.00000       0.00000       0.00000       0.00000       0.00000       0.00000       0.00000       0.00000       0.00000       0.00000       0.00000
   4   9 1640.9294    0.2184  0.1243 11.5611 -0.0005       28.7967  0.0108   0.0124   0.0199    0.0352   0.0000       10.1716   434.6015      -8.66923       9.79272      0.870562       1.16203     -0.393761     -0.189651    -0.0721391       0.00000       0.00000       0.00000       0.00000       0.00000       0.00000       0.00000       0.00000       0.00000       0.00000       0.00000       0.00000       0.00000       0.00000       0.00000       0.00000       0.00000       0.00000       0.00000       0.00000       0.00000       0.00000       0.00000       0.00000       0.00000       0.00000       0.00000       0.00000       3.98020       3.85545       3.33970       2.31234       1.32129      0.660082      0.226707     0.0559735       0.00000       0.00000       0.00000       0.00000       0.00000       0.00000       0.00000       0.00000       0.00000       0.00000       0.00000       0.00000       0.00000       0.00000       0.00000       0.00000       0.00000       0.00000       0.00000       0.00000       0.00000       0.00000       0.00000       0.00000       0.00000       0.00000       0.00000       0.00000
   4  10 1778.0573    0.3466  0.2265 11.5692 -0.0039       12.7294  0.0145   0.0145   0.0255    0.0425   0.0000       3.37482   437.2539       2.85967       13.0955     -0.164916       1.26749    -0.0370175     -0.605778     -0.123208       0.00000       0.00000       0.00000       0.00000       0.00000       0.00000       0.00000       0.00000       0.00000       0.00000       0.00000       0.00000       0.00000       0.00000       0.00000       0.00000       0.00000       0.00000       0.00000       0.00000       0.00000       0.00000       0.00000       0.00000       0.00000       0.00000       0.00000       0.00000       5.10161       5.75133       4.38521       2.87506       1.64915      0.769794      0.332137     0.0933814       0.00000       0.00000       0.00000       0.00000       0.00000       0.00000       0.00000       0.00000       0.00000       0.00000       0.00000       0.00000       0.00000       0.00000       0.00000       0.00000       0.00000       0.00000       0.00000       0.00000       0.00000       0.00000       0.00000       0.00000       0.00000       0.00000       0.00000       0.00000
   4  11 1914.7357    0.4766  0.3239 11.4727 -0.0010       12.2029  0.0154   0.0155   0.0290    0.0528   0.0000       1.99293   436.2769       5.18219       12.5622       5.42610     -0.217781      -1.69360     -0.579375    -0.0745992       0.00000       0.00000       0.00000       0.00000       0.00000       0.00000       0.00000       0.00000       0.00000       0.00000       0.00000       0.00000       0.00000       0.00000       0.00000       0.00000       0.00000       0.00000       0.00000       0.00000       0.00000       0.00000       0.00000       0.00000       0.00000       0.00000       0.00000       0.00000       5.13012       5.34964       4.64767       2.86906       1.66086      0.872770      0.347550     0.0827887       0.00000       0.00000       0.00000       0.00000       0.00000       0.00000       0.00000       0.00000       0.00000       0.00000       0.00000       0.00000       0.00000       0.00000       0.00000       0.00000       0.00000       0.00000       0.00000       0.00000       0.00000       0.00000       0.00000       0.00000       0.00000       0.00000       0.00000       0.00000
   4  12 2051.7535    0.6739  0.4487 11.4865 -0.0007       7.38459  0.0171   0.0186   0.0363    0.0773   0.0000       1.13672   441.0274       6.23152      -1.38579       2.68123     -0.913681     -0.259683     -0.269805     -0.121667       0.00000       0.00000       0.00000       0.00000       0.00000       0.00000       0.00000       0.00000       0.00000       0.00000       0.00000       0.00000       0.00000       0.00000       0.00000       0.00000       0.00000       0.00000       0.00000       0.00000       0.00000       0.00000       0.00000       0.00000       0.00000       0.00000       0.00000       0.00000       5.60910       5.28609       4.75640       3.55781       2.11480       1.05594      0.373466     0.0912598       0.00000       0.00000       0.00000       0.00000       0.00000       0.00000       0.00000       0.00000       0.00000       0.00000       0.00000       0.00000       0.00000       0.00000       0.00000       0.00000       0.00000       0.00000       0.00000       0.00000       0.00000       0.00000       0.00000       0.00000       0.00000       0.00000       0.00000       0.00000
   4  13 2188.4277    0.8770  0.6519 11.5736 -0.0005       5.95987  0.0215   0.0199   0.0434    0.1220   0.0000      0.845390   428.8759       7.99733       11.6516       7.06412       2.02214    -0.0707401     -0.298259    -0.0791089       0.00000       0.00000       0.00000       0.00000       0.00000       0.00000       0.00000       0.00000       0.00000       0.00000       0.00000       0.00000       0.00000       0.00000       0.00000       0.00000       0.00000       0.00000       0.00000       0.00000       0.00000       0.00000       0.00000       0.00000       0.00000       0.00000       0.00000       0.00000       6.06075       6.46710       5.78107       3.87459       2.28632       1.24871      0.484382      0.122550       0.00000       0.00000       0.00000       0.00000       0.00000       0.00000       0.00000       0.00000       0.00000       0.00000       0.00000       0.00000       0.00000       0.00000       0.00000       0.00000       0.00000       0.00000       0.00000       0.00000       0.00000       0.00000       0.00000       0.00000       0.00000       0.00000       0.00000       0.00000
   4  14 2324.2532    1.2734  0.7424 11.6296  0.0013       4.71402  0.0249   0.0278   0.0456    0.2325   0.0000      0.734233   432.6989      -7.02809     -0.419032       1.14085      -1.15495      -1.19110     -0.703406     -0.104430       0.00000       0.00000       0.00000       0.00000       0.00000       0.00000       0.00000       0.00000       0.00000       0.00000       0.00000       0.00000       0.00000       0.00000       0.00000       0.00000       0.00000       0.00000       0.00000       0.00000       0.00000       0.00000       0.00000       0.00000       0.00000       0.00000       0.00000       0.00000       7.32225       7.67087       6.20979       4.48760       2.87031       1.17936      0.498180      0.128146       0.00000       0.00000       0.00000       0.00000       0.00000       0.00000       0.00000       0.00000       0.00000       0.00000       0.00000       0.00000       0.00000       0.00000       0.00000       0.00000       0.00000       0.00000       0.00000       0.00000       0.00000       0.00000       0.00000       0.00000       0.00000       0.00000       0.00000       0.00000
   4  15 2458.6365    1.5595  0.9960 12.0180 -0.0005       2.58568  0.0302   0.0333   0.0625    0.4454   0.0000      0.638554   437.0874      -1.53446       11.1044      -2.69639      -1.71232      -1.73774      0.460189     0.0259752       0.00000       0.00000       0.00000       0.00000       0.00000       0.00000       0.00000       0.00000       0.00000       0.00000       0.00000       0.00000       0.00000       0.00000       0.00000       0.00000       0.00000       0.00000       0.00000       0.00000       0.00000       0.00000       0.00000       0.00000       0.00000       0.00000       0.00000       0.00000       8.28573       8.88824       7.59633       5.24756       3.22105       1.54653      0.623549      0.157588       0.00000       0.00000       0.00000       0.00000       0.00000       0.00000       0.00000       0.00000       0.00000       0.00000       0.00000       0.00000       0.00000       0.00000       0.00000       0.00000       0.00000       0.00000       0.00000       0.00000       0.00000       0.00000       0.00000       0.00000       0.00000       0.00000       0.00000       0.00000
   4  17 2728.5156    2.6645  0.8792 13.2686  0.0023       2.36412  0.0281   0.0564   0.0518    0.2977   0.0000      0.649693   444.6176       7.50039       1.01191       13.8036      0.766575       1.78272      0.469834      0.290193       0.00000       0.00000       0.00000       0.00000       0.00000       0.00000       0.00000       0.00000       0.00000       0.00000       0.00000       0.00000       0.00000       0.00000       0.00000       0.00000       0.00000       0.00000       0.00000       0.00000       0.00000       0.00000       0.00000       0.00000       0.00000       0.00000       0.00000       0.00000       8.53880       8.87950       6.95781       5.04122       2.86323       1.36055      0.482934      0.132198       0.00000       0.00000       0.00000       0.00000       0.00000       0.00000       0.00000       0.00000       0.00000       0.00000       0.00000       0.00000       0.00000       0.00000       0.00000       0.00000       0.00000       0.00000       0.00000       0.00000       0.00000       0.00000       0.00000       0.00000       0.00000       0.00000       0.00000       0.00000
   4  18 2864.2755    3.1782  0.8559 13.7591  0.0016       1.32777  0.0264   0.0674   0.0512    0.2626   0.0000      0.699288   435.8158       8.35147       13.2420       6.99625      -2.66393      0.552507      0.564020     -0.104094       0.00000       0.00000       0.00000       0.00000       0.00000       0.00000       0.00000       0.00000       0.00000       0.00000       0.00000       0.00000       0.00000       0.00000       0.00000       0.00000       0.00000       0.00000       0.00000       0.00000       0.00000       0.00000       0.00000       0.00000       0.00000       0.00000       0.00000       0.00000       8.07447       8.30738       6.75739       4.66202       2.67281       1.29562      0.479945      0.122437       0.00000       0.00000       0.00000       0.00000       0.00000       0.00000       0.00000       0.00000       0.00000       0.00000       0.00000       0.00000       0.00000       0.00000       0.00000       0.00000       0.00000       0.00000       0.00000       0.00000       0.00000       0.00000       0.00000       0.00000       0.00000       0.00000       0.00000       0.00000
   4  19 3000.2228    3.7211  0.8861 13.7793 -0.0010      0.363145  0.0267   0.0769   0.0509    0.3211   0.0000      0.565470   447.0790       8.70722       7.36823       2.98542       1.97810      -2.38917      0.285125     0.0524521       0.00000       0.00000       0.00000       0.00000       0.00000       0.00000       0.00000       0.00000       0.00000       0.00000       0.00000       0.00000       0.00000       0.00000       0.00000       0.00000       0.00000       0.00000       0.00000       0.00000       0.00000       0.00000       0.00000       0.00000       0.00000       0.00000       0.00000       0.00000       7.88085       8.20594       6.86984       4.45210       2.56703       1.30213      0.504107      0.124631       0.00000       0.00000       0.00000       0.00000       0.00000       0.00000       0.00000       0.00000       0.00000       0.00000       0.00000       0.00000       0.00000       0.00000       0.00000       0.00000       0.00000       0.00000       0.00000       0.00000       0.00000       0.00000       0.00000       0.00000       0.00000       0.00000       0.00000       0.00000
   4  20 3136.0031    3.9672  1.1281 13.3493 -0.0007       1.42053  0.0313   0.0753   0.0626    0.6038   0.0000      0.497694   441.2129       14.8606       6.00293       9.93137       1.34935      -1.51177      0.180608     -0.169635       0.00000       0.00000       0.00000       0.00000       0.00000       0.00000       0.00000       0.00000       0.00000       0.00000       0.00000       0.00000       0.00000       0.00000       0.00000       0.00000       0.00000       0.00000       0.00000       0.00000       0.00000       0.00000       0.00000       0.00000       0.00000       0.00000       0.00000       0.00000       8.40401       8.97018       7.51840       4.96555       3.03511       1.42374      0.589342      0.149110       0.00000       0.00000       0.00000       0.00000       0.00000       0.00000       0.00000       0.00000       0.00000       0.00000       0.00000       0.00000       0.00000       0.00000       0.00000       0.00000       0.00000       0.00000       0.00000       0.00000       0.00000       0.00000       0.00000       0.00000       0.00000       0.00000       0.00000       0.00000
   4  21 3271.8568    3.8517  1.4009 12.6386  0.0024      0.933640  0.0353   0.0674   0.0683    0.8198   0.0000      0.426156   442.1626       20.1981       20.4957       2.02077       4.12160     0.0384201     0.0771257     -0.228829       0.00000       0.00000       0.00000       0.00000       0.00000       0.00000       0.00000       0.00000       0.00000       0.00000       0.00000       0.00000       0.00000       0.00000       0.00000       0.00000       0.00000       0.00000       0.00000       0.00000       0.00000       0.00000       0.00000       0.00000       0.00000       0.00000       0.00000       0.00000       9.56631       9.82019       8.18307       5.74100       3.32187       1.64412      0.608396      0.156982       0.00000       0.00000       0.00000       0.00000       0.00000       0.00000       0.00000       0.00000       0.00000       0.00000       0.00000       0.00000       0.00000       0.00000       0.00000       0.00000       0.00000       0.00000       0.00000       0.00000       0.00000       0.00000       0.00000       0.00000       0.00000       0.00000       0.00000       0.00000
   4  22 3408.2610    3.2269  1.9663 13.3605  0.0009      0.825584  0.0457   0.0479   0.0840    0.2092   0.0000      0.295035   431.7820       20.6332      -3.86860       19.8076     -0.750219      -2.33448      0.199318     -0.241368       0.00000       0.00000       0.00000       0.00000       0.00000       0.00000       0.00000       0.00000       0.00000       0.00000       0.00000       0.00000       0.00000       0.00000       0.00000       0.00000       0.00000       0.00000       0.00000       0.00000       0.00000       0.00000       0.00000       0.00000       0.00000       0.00000       0.00000       0.00000       11.2893       12.3342       10.1275       7.08267       4.38028       2.02961      0.836098      0.221103       0.00000       0.00000       0.00000       0.00000       0.00000       0.00000       0.00000       0.00000       0.00000       0.00000       0.00000       0.00000       0.00000       0.00000       0.00000       0.00000       0.00000       0.00000       0.00000       0.00000       0.00000       0.00000       0.00000       0.00000       0.00000       0.00000       0.00000       0.00000
   4  23 3544.9191    2.7248  3.0271 12.9886  0.0003      0.743009  0.0559   0.0345   0.1120    0.1461   0.0000      0.168850   420.2783       50.7907      -5.99304       7.87160      -2.41629     -0.918982     0.0825399      0.368757       0.00000       0.00000       0.00000       0.00000       0.00000       0.00000       0.00000       0.00000       0.00000       0.00000       0.00000       0.00000       0.00000       0.00000       0.00000       0.00000       0.00000       0.00000       0.00000       0.00000       0.00000       0.00000       0.00000       0.00000       0.00000       0.00000       0.00000       0.00000       14.6085       15.3496       12.6912       8.92084       5.40179       2.52981       1.00267      0.259363       0.00000       0.00000       0.00000       0.00000       0.00000       0.00000       0.00000       0.00000       0.00000       0.00000       0.00000       0.00000       0.00000       0.00000       0.00000       0.00000       0.00000       0.00000       0.00000       0.00000       0.00000       0.00000       0.00000       0.00000       0.00000       0.00000       0.00000       0.00000
   4  24 3681.7918    2.2738  4.6491 12.2637  0.0005      0.457850  0.0719   0.0227   0.1383    0.1224   0.0000     0.0975408   428.7049       44.8067       19.2421       18.5684       1.55120      -1.58425       2.81377    -0.0786342       0.00000       0.00000       0.00000       0.00000       0.00000       0.00000       0.00000       0.00000       0.00000       0.00000       0.00000       0.00000       0.00000       0.00000       0.00000       0.00000       0.00000       0.00000       0.00000       0.00000       0.00000       0.00000       0.00000       0.00000       0.00000       0.00000       0.00000       0.00000       17.9992       19.4031       15.6501       11.6440       6.91370       3.32628       1.26430      0.349023       0.00000       0.00000       0.00000       0.00000       0.00000       0.00000       0.00000       0.00000       0.00000       0.00000       0.00000       0.00000       0.00000       0.00000       0.00000       0.00000       0.00000       0.00000       0.00000       0.00000       0.00000       0.00000       0.00000       0.00000       0.00000       0.00000       0.00000       0.00000
   4  25 3819.1133    1.9243  6.0323 12.2042 -0.0002      0.384500  0.0882   0.0187   0.1704    0.0886   0.0000     0.0758736   428.1853       46.7839       36.6038       8.35008       12.4407      -2.30616      0.445420      0.238759       0.00000       0.00000       0.00000       0.00000       0.00000       0.00000       0.00000       0.00000       0.00000       0.00000       0.00000       0.00000       0.00000       0.00000       0.00000       0.00000       0.00000       0.00000       0.00000       0.00000       0.00000       0.00000       0.00000       0.00000       0.00000       0.00000       0.00000       0.00000       22.2790       23.3528       19.7728       13.9505       8.29633       4.10561       1.58806      0.407548       0.00000       0.00000       0.00000       0.00000       0.00000       0.00000       0.00000       0.00000       0.00000       0.00000       0.00000       0.00000       0.00000       0.00000       0.00000       0.00000       0.00000       0.00000       0.00000       0.00000       0.00000       0.00000       0.00000       0.00000       0.00000       0.00000       0.00000       0.00000
   4  26 3956.4654    1.6156  8.3122 12.0892  0.0004      0.276562  0.1163   0.0145   0.2226    0.0637   0.0000     0.0645326   410.9351      -19.1514       3.91184       16.9914      -21.2934      -1.79656      -3.42516     -0.803711       0.00000       0.00000       0.00000       0.00000       0.00000       0.00000       0.00000       0.00000       0.00000       0.00000       0.00000       0.00000       0.00000       0.00000       0.00000       0.00000       0.00000       0.00000       0.00000       0.00000       0.00000       0.00000       0.00000       0.00000       0.00000       0.00000       0.00000       0.00000       27.6405       30.5283       24.6709       17.8286       10.7041       5.13024       2.03437      0.555424       0.00000       0.00000       0.00000       0.00000       0.00000       0.00000       0.00000       0.00000       0.00000       0.00000       0.00000       0.00000       0.00000       0.00000       0.00000       0.00000       0.00000       0.00000       0.00000       0.00000       0.00000       0.00000       0.00000       0.00000       0.00000       0.00000       0.00000       0.00000
   5   8 1545.2778    0.1799  0.0939 11.5404  0.0026       12.0333  0.0112   0.0108   0.0165    0.0276   0.0000       14.7317   437.3989      -2.14400       8.26088      0.126049     -0.990336     -0.739604     -0.100963    -0.0520690    -0.0481984     0.0229213       0.00000       0.00000       0.00000       0.00000       0.00000       0.00000       0.00000       0.00000       0.00000       0.00000       0.00000       0.00000       0.00000       0.00000       0.00000       0.00000       0.00000       0.00000       0.00000       0.00000       0.00000       0.00000       0.00000       0.00000       0.00000       0.00000       3.59126       3.11432       2.30520       2.60103       2.10180       1.18400      0.485346      0.163670     0.0472819     0.0119848       0.00000       0.00000       0.00000       0.00000       0.00000       0.00000       0.00000       0.00000       0.00000       0.00000       0.00000       0.00000       0.00000       0.00000       0.00000       0.00000       0.00000       0.00000       0.00000       0.00000       0.00000       0.00000       0.00000       0.00000       0.00000       0.00000
   5   9 1685.8465    0.2477  0.2117 11.5192 -0.0030       18.9566  0.0133   0.0102   0.0271    0.0344   0.0000       5.31890   429.9764      -1.11356       10.7132     -0.631617      -2.58882      -1.43790      0.101815     -0.146793   -0.00969380     0.0218419       0.00000       0.00000       0.00000       0.00000       0.00000       0.00000       0.00000       0.00000       0.00000       0.00000       0.00000       0.00000       0.00000       0.00000       0.00000       0.00000       0.00000       0.00000       0.00000       0.00000       0.00000       0.00000       0.00000       0.00000       0.00000       0.00000       3.68057       3.52996       3.30641       2.85844       1.89122       1.14863      0.583987      0.246291     0.0728632     0.0166069       0.00000       0.00000       0.00000       0.00000       0.00000       0.00000       0.00000       0.00000       0.00000       0.00000       0.00000       0.00000       0.00000       0.00000       0.00000       0.00000       0.00000       0.00000       0.00000       0.00000       0.00000       0.00000       0.00000       0.00000       0.00000       0.00000
   5  10 1823.4275    0.3825  0.2643 11.5432 -0.0024       13.3619  0.0136   0.0123   0.0239    0.0405   0.0000       2.59019   433.3801       3.10668       5.20821      -1.23340      -2.54506     -0.179253     0.0147267      0.189949   -0.00193639    0.00562614       0.00000       0.00000       0.00000       0.00000       0.00000       0.00000       0.00000       0.00000       0.00000       0.00000       0.00000       0.00000       0.00000       0.00000       0.00000       0.00000       0.00000       0.00000       0.00000       0.00000       0.00000       0.00000       0.00000       0.00000       0.00000       0.00000       3.61248       4.03881       3.60728       2.57644       1.90071       1.08486      0.502643      0.230977     0.0830556     0.0181484       0.00000       0.00000       0.00000       0.00000       0.00000       0.00000       0.00000       0.00000       0.00000       0.00000       0.00000       0.00000       0.00000       0.00000       0.00000       0.00000       0.00000       0.00000       0.00000       0.00000       0.00000       0.00000       0.00000       0.00000       0.00000       0.00000
   5  11 1960.6310    0.5224  0.4341 11.4864 -0.0021       10.2453  0.0160   0.0137   0.0337    0.0553   0.0000       1.35323   432.6645       12.0538      -1.15605       3.86241      -3.87672      0.115368     0.0233645      0.127134    -0.0963490    -0.0218574       0.00000       0.00000       0.00000       0.00000       0.00000       0.00000       0.00000       0.00000       0.00000       0.00000       0.00000       0.00000       0.00000       0.00000       0.00000       0.00000       0.00000       0.00000       0.00000       0.00000       0.00000       0.00000       0.00000       0.00000       0.00000       0.00000       4.15656       4.72928       4.12157       3.15314       2.04177       1.19686      0.632639      0.266504     0.0930416     0.0224665       0.00000       0.00000       0.00000       0.00000       0.00000       0.00000       0.00000       0.00000       0.00000       0.00000       0.00000       0.00000       0.00000       0.00000       0.00000       0.00000       0.00000       0.00000       0.00000       0.00000       0.00000       0.00000       0.00000       0.00000       0.00000       0.00000
   5  12 2098.5223    0.6926  0.5596 11.6207 -0.0015       8.25381  0.0184   0.0160   0.0370    0.0743   0.0000      0.957135   445.3776      0.912706       3.69200      -4.60582       2.28137      0.556401      -1.05361     -0.256790    -0.0642731    0.00892841       0.00000       0.00000       0.00000       0.00000       0.00000       0.00000       0.00000       0.00000       0.00000       0.00000       0.00000       0.00000       0.00000       0.00000       0.00000       0.00000       0.00000       0.00000       0.00000       0.00000       0.00000       0.00000       0.00000       0.00000       0.00000       0.00000       4.56223       4.98016       4.32547       3.55899       2.40508       1.46925      0.713953      0.311962      0.100451     0.0247739       0.00000       0.00000       0.00000       0.00000       0.00000       0.00000       0.00000       0.00000       0.00000       0.00000       0.00000       0.00000       0.00000       0.00000       0.00000       0.00000       0.00000       0.00000       0.00000       0.00000       0.00000       0.00000       0.00000       0.00000       0.00000       0.00000
   5  13 2235.5043    0.9791  0.7004 11.6955 -0.0021       5.40214  0.0206   0.0201   0.0409    0.1179   0.0000      0.687459   431.5637      0.453744       8.03321      0.825272     -0.824064     -0.924107       1.64000     -0.452056      0.103072   -0.00776880       0.00000       0.00000       0.00000       0.00000       0.00000       0.00000       0.00000       0.00000       0.00000       0.00000       0.00000       0.00000       0.00000       0.00000       0.00000       0.00000       0.00000       0.00000       0.00000       0.00000       0.00000       0.00000       0.00000       0.00000       0.00000       0.00000       5.09830       5.72186       5.02695       3.85820       2.45255       1.50380      0.756832      0.337712      0.108959     0.0261581       0.00000       0.00000       0.00000       0.00000       0.00000       0.00000       0.00000       0.00000       0.00000       0.00000       0.00000       0.00000       0.00000       0.00000       0.00000       0.00000       0.00000       0.00000       0.00000       0.00000       0.00000       0.00000       0.00000       0.00000       0.00000       0.00000
   5  14 2371.1713    1.3020  0.8586 12.1947 -0.0002       3.72220  0.0243   0.0246   0.0469    0.1375   0.0000      0.612949   433.4207       5.94785      -2.79360     -0.400430      -1.04395       2.75667       1.02375     -0.430283     0.0339977     0.0247403       0.00000       0.00000       0.00000       0.00000       0.00000       0.00000       0.00000       0.00000       0.00000       0.00000       0.00000       0.00000       0.00000       0.00000       0.00000       0.00000       0.00000       0.00000       0.00000       0.00000       0.00000       0.00000       0.00000       0.00000       0.00000       0.00000       5.52125       6.18313       5.52922       4.29884       2.80206       1.66817      0.902827      0.374887      0.127107     0.0303125       0.00000       0.00000       0.00000       0.00000       0.00000       0.00000       0.00000       0.00000       0.00000       0.00000       0.00000       0.00000       0.00000       0.00000       0.00000       0.00000       0.00000       0.00000       0.00000       0.00000       0.00000       0.00000       0.00000       0.00000       0.00000       0.00000
   5  15 2506.1740    1.6817  0.9040 12.6068  0.0003       3.18333  0.0250   0.0318   0.0473    0.1538   0.0000      0.598915   429.5244       11.0995      0.207996      -4.75024     -0.179780     -0.391039    -0.0988050     -0.614396     0.0869014     0.0511744       0.00000       0.00000       0.00000       0.00000       0.00000       0.00000       0.00000       0.00000       0.00000       0.00000       0.00000       0.00000       0.00000       0.00000       0.00000       0.00000       0.00000       0.00000       0.00000       0.00000       0.00000       0.00000       0.00000       0.00000       0.00000       0.00000       5.76557       6.41542       5.57780       4.34195       2.86160       1.69738      0.856205      0.366724      0.121728     0.0294698       0.00000       0.00000       0.00000       0.00000       0.00000       0.00000       0.00000       0.00000       0.00000       0.00000       0.00000       0.00000       0.00000       0.00000       0.00000       0.00000       0.00000       0.00000       0.00000       0.00000       0.00000       0.00000       0.00000       0.00000       0.00000       0.00000
   5  16 2641.2964    2.1933  0.9479 13.0168 -0.0016       2.37845  0.0261   0.0398   0.0494    0.1792   0.0000      0.572810   433.8958       14.3463       1.43281       6.59348       2.65769       5.12524      0.719028   -0.00782487     -0.160734    -0.0419637       0.00000       0.00000       0.00000       0.00000       0.00000       0.00000       0.00000       0.00000       0.00000       0.00000       0.00000       0.00000       0.00000       0.00000       0.00000       0.00000       0.00000       0.00000       0.00000       0.00000       0.00000       0.00000       0.00000       0.00000       0.00000       0.00000       6.15536       6.77876       5.77550       4.49877       3.03886       1.71798      0.916166      0.357375      0.124878     0.0291544       0.00000       0.00000       0.00000       0.00000       0.00000       0.00000       0.00000       0.00000       0.00000       0.00000       0.00000       0.00000       0.00000       0.00000       0.00000       0.00000       0.00000       0.00000       0.00000       0.00000       0.00000       0.00000       0.00000       0.00000       0.00000       0.00000
   5  17 2777.3850    2.8536  0.9221 12.5574 -0.0002       2.20548  0.0234   0.0503   0.0470    0.4456   0.0000      0.544737   435.0979       6.16061       7.61144       3.83635      -2.55063      -2.49279      -1.24352    -0.0690972     -0.164950    -0.0857242       0.00000       0.00000       0.00000       0.00000       0.00000       0.00000       0.00000       0.00000       0.00000       0.00000       0.00000       0.00000       0.00000       0.00000       0.00000       0.00000       0.00000       0.00000       0.00000       0.00000       0.00000       0.00000       0.00000       0.00000       0.00000       0.00000       5.41982       5.88349       5.40664       4.02015       2.74747       1.63573      0.820402      0.360227      0.121665     0.0268320       0.00000       0.00000       0.00000       0.00000       0.00000       0.00000       0.00000       0.00000       0.00000       0.00000       0.00000       0.00000       0.00000       0.00000       0.00000       0.00000       0.00000       0.00000       0.00000       0.00000       0.00000       0.00000       0.00000       0.00000       0.00000       0.00000
   5  18 2913.7566    3.5151  0.7894 13.3838 -0.0005      0.946782  0.0212   0.0669   0.0423    0.3481   0.0000      0.516732   429.4263       17.4815       1.94252       4.47955     -0.629637     -0.422216     -0.269413   -0.00377724      0.181381    -0.0155329       0.00000       0.00000       0.00000       0.00000       0.00000       0.00000       0.00000       0.00000       0.00000       0.00000       0.00000       0.00000       0.00000       0.00000       0.00000       0.00000       0.00000       0.00000       0.00000       0.00000       0.00000       0.00000       0.00000       0.00000       0.00000       0.00000       5.05266       5.78842       4.92479       3.89901       2.70182       1.57561      0.794408      0.337083      0.117138     0.0279357       0.00000       0.00000       0.00000       0.00000       0.00000       0.00000       0.00000       0.00000       0.00000       0.00000       0.00000       0.00000       0.00000       0.00000       0.00000       0.00000       0.00000       0.00000       0.00000       0.00000       0.00000       0.00000       0.00000       0.00000       0.00000       0.00000
   5  19 3050.0078    4.0669  0.9180 13.1307  0.0013       1.60817  0.0248   0.0773   0.0484    0.8268   0.0000      0.471231   435.2921       24.0062       16.8528       10.1230      0.818554       2.01695       1.30340     -0.353954      0.106955    -0.0402727       0.00000       0.00000       0.00000       0.00000       0.00000       0.00000       0.00000       0.00000       0.00000       0.00000       0.00000       0.00000       0.00000       0.00000       0.00000       0.00000       0.00000       0.00000       0.00000       0.00000       0.00000       0.00000       0.00000       0.00000       0.00000       0.00000       5.55034       6.44108       5.62113       4.40067       2.94562       1.78550      0.887383      0.397678      0.134335     0.0329869       0.00000       0.00000       0.00000       0.00000       0.00000       0.00000       0.00000       0.00000       0.00000       0.00000       0.00000       0.00000       0.00000       0.00000       0.00000       0.00000       0.00000       0.00000       0.00000       0.00000       0.00000       0.00000       0.00000       0.00000       0.00000       0.00000
   5  20 3186.3493    4.1374  1.1887  4.5895  0.0000       1.41052  0.0329   0.0804   0.0592 1000.0000   0.0000      0.508844   428.2744       32.7921       9.56459       3.64757       2.33550      -1.25354       0.00000       0.00000       0.00000       0.00000       0.00000       0.00000       0.00000       0.00000       0.00000       0.00000       0.00000       0.00000       0.00000       0.00000       0.00000       0.00000       0.00000       0.00000       0.00000       0.00000       0.00000       0.00000       0.00000       0.00000       0.00000       0.00000       0.00000       0.00000       0.00000       0.00000       6.76936       7.41047       6.66639       5.25942       3.52923       2.13317       1.07512      0.472494      0.153819     0.0357366       0.00000       0.00000       0.00000       0.00000       0.00000       0.00000       0.00000       0.00000       0.00000       0.00000       0.00000       0.00000       0.00000       0.00000       0.00000       0.00000       0.00000       0.00000       0.00000       0.00000       0.00000       0.00000       0.00000       0.00000       0.00000       0.00000
   5  21 3322.7583    3.5324  1.5871 13.8097 -0.0038       1.37515  0.0394   0.0571   0.0714    0.3080   0.0000      0.354866   451.6540       10.2286      -7.10095       2.43262      -3.36735      -5.66921     -0.498670     -0.695133     -0.124066    -0.0496786       0.00000       0.00000       0.00000       0.00000       0.00000       0.00000       0.00000       0.00000       0.00000       0.00000       0.00000       0.00000       0.00000       0.00000       0.00000       0.00000       0.00000       0.00000       0.00000       0.00000       0.00000       0.00000       0.00000       0.00000       0.00000       0.00000       8.03957       9.45928       8.16294       6.43152       4.43679       2.57965       1.34953      0.570425      0.201934     0.0482952       0.00000       0.00000       0.00000       0.00000       0.00000       0.00000       0.00000       0.00000       0.00000       0.00000       0.00000       0.00000       0.00000       0.00000       0.00000       0.00000       0.00000       0.00000       0.00000       0.00000       0.00000       0.00000       0.00000       0.00000       0.00000       0.00000
   5  22 3459.5642    3.0579  2.3836 12.7555 -0.0018      0.768179  0.0463   0.0391   0.0857    0.3263   0.0000      0.196095   428.3657       60.2267    -0.0609972       13.0647       3.06085    -0.0349583     -0.543155      -1.72621      0.412058    -0.0764190       0.00000       0.00000       0.00000       0.00000       0.00000       0.00000       0.00000       0.00000       0.00000       0.00000       0.00000       0.00000       0.00000       0.00000       0.00000       0.00000       0.00000       0.00000       0.00000       0.00000       0.00000       0.00000       0.00000       0.00000       0.00000       0.00000       9.61350       10.8540       9.53574       7.54305       5.22630       3.19180       1.52790      0.696183      0.231424     0.0546682       0.00000       0.00000       0.00000       0.00000       0.00000       0.00000       0.00000       0.00000       0.00000       0.00000       0.00000       0.00000       0.00000       0.00000       0.00000       0.00000       0.00000       0.00000       0.00000       0.00000       0.00000       0.00000       0.00000       0.00000       0.00000       0.00000
   5  23 3596.8712    2.5251  3.4900 12.7461 -0.0008      0.608141  0.0583   0.0278   0.1095    0.1510   0.0000      0.126629   415.5053       24.7421       12.1131       30.4914      -6.58702      -6.39453     -0.379885     -0.996091     0.0826784     0.0373450       0.00000       0.00000       0.00000       0.00000       0.00000       0.00000       0.00000       0.00000       0.00000       0.00000       0.00000       0.00000       0.00000       0.00000       0.00000       0.00000       0.00000       0.00000       0.00000       0.00000       0.00000       0.00000       0.00000       0.00000       0.00000       0.00000       12.0522       13.8069       12.0320       9.42399       6.46676       3.86458       1.93132      0.846589      0.289444     0.0676560       0.00000       0.00000       0.00000       0.00000       0.00000       0.00000       0.00000       0.00000       0.00000       0.00000       0.00000       0.00000       0.00000       0.00000       0.00000       0.00000       0.00000       0.00000       0.00000       0.00000       0.00000       0.00000       0.00000       0.00000       0.00000       0.00000
   5  24 3734.1764    2.1422  5.1133 12.3573 -0.0002      0.388660  0.0717   0.0193   0.1391    0.0914   0.0000     0.0783053   437.2182       33.6889      -8.16767       41.8443       1.71583      -3.84995      -3.28058      -1.25763      0.158126     -0.120924       0.00000       0.00000       0.00000       0.00000       0.00000       0.00000       0.00000       0.00000       0.00000       0.00000       0.00000       0.00000       0.00000       0.00000       0.00000       0.00000       0.00000       0.00000       0.00000       0.00000       0.00000       0.00000       0.00000       0.00000       0.00000       0.00000       14.6644       16.8390       15.0599       11.6045       7.85702       4.70153       2.41747       1.06123      0.366646     0.0844937       0.00000       0.00000       0.00000       0.00000       0.00000       0.00000       0.00000       0.00000       0.00000       0.00000       0.00000       0.00000       0.00000       0.00000       0.00000       0.00000       0.00000       0.00000       0.00000       0.00000       0.00000       0.00000       0.00000       0.00000       0.00000       0.00000
   5  25 3871.9217    1.8175  7.1967 11.9440  0.0002      0.302546  0.0904   0.0140   0.1716    0.0671   0.0000     0.0531958   423.9289       37.4099       38.9096      -19.0950      -11.0069       3.40211      -3.95830     -0.650463     0.0752715    -0.0661173       0.00000       0.00000       0.00000       0.00000       0.00000       0.00000       0.00000       0.00000       0.00000       0.00000       0.00000       0.00000       0.00000       0.00000       0.00000       0.00000       0.00000       0.00000       0.00000       0.00000       0.00000       0.00000       0.00000       0.00000       0.00000       0.00000       17.9441       20.3277       18.3832       14.3476       10.0272       5.84568       3.13083       1.31111      0.464986      0.104219       0.00000       0.00000       0.00000       0.00000       0.00000       0.00000       0.00000       0.00000       0.00000       0.00000       0.00000       0.00000       0.00000       0.00000       0.00000       0.00000       0.00000       0.00000       0.00000       0.00000       0.00000       0.00000       0.00000       0.00000       0.00000       0.00000
   5  26 4010.0395    1.5317  9.1281 11.9016 -0.0001      0.274778  0.1126   0.0117   0.2173    0.0509   0.0000     0.0490195   473.4448       58.2789      -26.0681       1.14540      -1.98159       7.49365      0.287758      0.102140     -0.408935     -0.159938       0.00000       0.00000       0.00000       0.00000       0.00000       0.00000       0.00000       0.00000       0.00000       0.00000       0.00000       0.00000       0.00000       0.00000       0.00000       0.00000       0.00000       0.00000       0.00000       0.00000       0.00000       0.00000       0.00000       0.00000       0.00000       0.00000       21.6337       25.3519       22.0234       17.7604       11.8488       7.24149       3.68832       1.62456      0.546398      0.133085       0.00000       0.00000       0.00000       0.00000       0.00000       0.00000       0.00000       0.00000       0.00000       0.00000       0.00000       0.00000       0.00000       0.00000       0.00000       0.00000       0.00000       0.00000       0.00000       0.00000       0.00000       0.00000       0.00000       0.00000       0.00000       0.00000
   6   8 1587.4735    0.1931  0.1017 11.5150 -0.0008       33.0293  0.0081   0.0101   0.0165    0.0287   0.0000       10.9255   432.5979      -1.37374       10.5905      -2.09757       1.09680       1.53922     -0.255459     0.0463996    -0.0706899     0.0602199    0.00216205   -0.00595835       0.00000       0.00000       0.00000       0.00000       0.00000       0.00000       0.00000       0.00000       0.00000       0.00000       0.00000       0.00000       0.00000       0.00000       0.00000       0.00000       0.00000       0.00000       0.00000       0.00000       0.00000       0.00000       0.00000       0.00000       1.97272       2.36999       2.31077       1.69035       1.23648      0.753387      0.442725      0.241513      0.102310     0.0440111     0.0156041    0.00287183       0.00000       0.00000       0.00000       0.00000       0.00000       0.00000       0.00000       0.00000       0.00000       0.00000       0.00000       0.00000       0.00000       0.00000       0.00000       0.00000       0.00000       0.00000       0.00000       0.00000       0.00000       0.00000       0.00000       0.00000
   6   9 1727.7644    0.2803  0.2096 11.5075  0.0005       18.7523  0.0135   0.0104   0.0226    0.0326   0.0000       4.26230   435.6676       2.41523       11.8084       1.86911       1.34526     -0.919605     -0.190666    -0.0278929     0.0288352    -0.0144454   -0.00416067   -0.00412569       0.00000       0.00000       0.00000       0.00000       0.00000       0.00000       0.00000       0.00000       0.00000       0.00000       0.00000       0.00000       0.00000       0.00000       0.00000       0.00000       0.00000       0.00000       0.00000       0.00000       0.00000       0.00000       0.00000       0.00000       2.39400       3.37763       2.74714       2.51558       1.87453       1.15306      0.824410      0.321435      0.210780     0.0600855     0.0240990    0.00587419       0.00000       0.00000       0.00000       0.00000       0.00000       0.00000       0.00000       0.00000       0.00000       0.00000       0.00000       0.00000       0.00000       0.00000       0.00000       0.00000       0.00000       0.00000       0.00000       0.00000       0.00000       0.00000       0.00000       0.00000
   6  10 1866.1410    0.4366  0.2660 11.4527 -0.0039       14.3808  0.0114   0.0133   0.0223    0.0401   0.0000       1.95309   438.8418     -0.179780       11.0256      0.556204       2.47201      0.545454     -0.952885     -0.495769      0.145564     0.0602554   -0.00747571   0.000396909       0.00000       0.00000       0.00000       0.00000       0.00000       0.00000       0.00000       0.00000       0.00000       0.00000       0.00000       0.00000       0.00000       0.00000       0.00000       0.00000       0.00000       0.00000       0.00000       0.00000       0.00000       0.00000       0.00000       0.00000       2.67865       2.87623       2.73014       2.30039       1.65109       1.10012      0.666205      0.352381      0.157554     0.0585458     0.0168889    0.00354339       0.00000       0.00000       0.00000       0.00000       0.00000       0.00000       0.00000       0.00000       0.00000       0.00000       0.00000       0.00000       0.00000       0.00000       0.00000       0.00000       0.00000       0.00000       0.00000       0.00000       0.00000       0.00000       0.00000       0.00000
   6  11 2004.1367    0.5643  0.4820 11.4704 -0.0021       7.52570  0.0162   0.0130   0.0334    0.0586   0.0000       1.06885   437.3597       3.12393       3.92811      -1.71824      0.246686      0.716426       1.25808      0.369002     -0.445516    0.00876648    0.00421725    0.00154806       0.00000       0.00000       0.00000       0.00000       0.00000       0.00000       0.00000       0.00000       0.00000       0.00000       0.00000       0.00000       0.00000       0.00000       0.00000       0.00000       0.00000       0.00000       0.00000       0.00000       0.00000       0.00000       0.00000       0.00000       3.54368       4.14021       3.85943       3.00427       2.24769       1.48045      0.882828      0.408476      0.216712     0.0780438     0.0253357    0.00515228       0.00000       0.00000       0.00000       0.00000       0.00000       0.00000       0.00000       0.00000       0.00000       0.00000       0.00000       0.00000       0.00000       0.00000       0.00000       0.00000       0.00000       0.00000       0.00000       0.00000       0.00000       0.00000       0.00000       0.00000
   6  12 2142.5827    0.8223  0.5703 11.3922 -0.0017       5.25361  0.0158   0.0167   0.0332    0.0873   0.0000      0.699326   437.6404      0.572999       5.68032      -1.84407      0.223751      -1.91352      -1.16399     -0.979872      0.146461    -0.0984716    0.00323018   -0.00111138       0.00000       0.00000       0.00000       0.00000       0.00000       0.00000       0.00000       0.00000       0.00000       0.00000       0.00000       0.00000       0.00000       0.00000       0.00000       0.00000       0.00000       0.00000       0.00000       0.00000       0.00000       0.00000       0.00000       0.00000       3.35987       3.54371       3.46464       2.99595       2.14306       1.39024      0.862405      0.486388      0.206467     0.0776902     0.0226979    0.00466801       0.00000       0.00000       0.00000       0.00000       0.00000       0.00000       0.00000       0.00000       0.00000       0.00000       0.00000       0.00000       0.00000       0.00000       0.00000       0.00000       0.00000       0.00000       0.00000       0.00000       0.00000       0.00000       0.00000       0.00000
   6  13 2279.9308    1.0944  0.6874 12.0130 -0.0018       5.46734  0.0186   0.0208   0.0371    0.0929   0.0000      0.639938   441.6061      -2.23947       8.61952      -2.72809       1.03957      0.707987     -0.911015     -0.534793      0.304590    -0.0163764    -0.0387850  -0.000911531       0.00000       0.00000       0.00000       0.00000       0.00000       0.00000       0.00000       0.00000       0.00000       0.00000       0.00000       0.00000       0.00000       0.00000       0.00000       0.00000       0.00000       0.00000       0.00000       0.00000       0.00000       0.00000       0.00000       0.00000       3.88085       4.34991       4.06799       3.33801       2.42116       1.63906      0.954352      0.479717      0.226834     0.0863108     0.0256043    0.00538516       0.00000       0.00000       0.00000       0.00000       0.00000       0.00000       0.00000       0.00000       0.00000       0.00000       0.00000       0.00000       0.00000       0.00000       0.00000       0.00000       0.00000       0.00000       0.00000       0.00000       0.00000       0.00000       0.00000       0.00000
   6  14 2415.6548    1.4320  0.9265 12.2602 -0.0015       4.52831  0.0241   0.0243   0.0443    0.1350   0.0000      0.562404   438.9997       5.90993       7.21924       4.78322       2.07541     -0.513482     -0.372837     -0.910366      0.156253     -0.130419    -0.0296803   -0.00440081       0.00000       0.00000       0.00000       0.00000       0.00000       0.00000       0.00000       0.00000       0.00000       0.00000       0.00000       0.00000       0.00000       0.00000       0.00000       0.00000       0.00000       0.00000       0.00000       0.00000       0.00000       0.00000       0.00000       0.00000       4.58885       5.08106       4.86724       3.78551       3.03844       1.96513       1.14728      0.609600      0.258321      0.105605     0.0334968    0.00635187       0.00000       0.00000       0.00000       0.00000       0.00000       0.00000       0.00000       0.00000       0.00000       0.00000       0.00000       0.00000       0.00000       0.00000       0.00000       0.00000       0.00000       0.00000       0.00000       0.00000       0.00000       0.00000       0.00000       0.00000
   6  15 2551.1350    1.9194  0.9657 12.5168 -0.0013       2.01721  0.0233   0.0318   0.0449    0.1741   0.0000      0.505826   435.7866      0.365515       2.87719      -5.67573       4.04236     -0.445862       1.42321     -0.771776      0.530852    -0.0393305     0.0295916   0.000154834       0.00000       0.00000       0.00000       0.00000       0.00000       0.00000       0.00000       0.00000       0.00000       0.00000       0.00000       0.00000       0.00000       0.00000       0.00000       0.00000       0.00000       0.00000       0.00000       0.00000       0.00000       0.00000       0.00000       0.00000       4.63073       4.95405       4.68514       3.92633       2.85752       1.89638       1.12817      0.587786      0.266552     0.0985407     0.0287878    0.00583907       0.00000       0.00000       0.00000       0.00000       0.00000       0.00000       0.00000       0.00000       0.00000       0.00000       0.00000       0.00000       0.00000       0.00000       0.00000       0.00000       0.00000       0.00000       0.00000       0.00000       0.00000       0.00000       0.00000       0.00000
   6  16 2687.1527    2.4405  0.9127 12.8665  0.0003       2.10561  0.0223   0.0395   0.0418    0.1829   0.0000      0.471293   428.0410       4.13002       5.99661       2.59487      -3.49403      -1.01532     -0.723213      0.155137      0.106264     0.0746506    -0.0292574    0.00106431       0.00000       0.00000       0.00000       0.00000       0.00000       0.00000       0.00000       0.00000       0.00000       0.00000       0.00000       0.00000       0.00000       0.00000       0.00000       0.00000       0.00000       0.00000       0.00000       0.00000       0.00000       0.00000       0.00000       0.00000       4.31935       4.80045       4.55554       3.67693       2.78574       1.85642       1.06817      0.555270      0.251347     0.0988375     0.0296830    0.00600096       0.00000       0.00000       0.00000       0.00000       0.00000       0.00000       0.00000       0.00000       0.00000       0.00000       0.00000       0.00000       0.00000       0.00000       0.00000       0.00000       0.00000       0.00000       0.00000       0.00000       0.00000       0.00000       0.00000       0.00000
   6  17 2823.7730    3.0768  0.8053 13.7352 -0.0010       1.36887  0.0205   0.0540   0.0383    0.1332   0.0000      0.504119   432.8738       7.59156      0.429025      -1.48870       2.74229     0.0670614     -0.899924    -0.0559720     -0.215866     -0.156181    -0.0123942   -0.00422517       0.00000       0.00000       0.00000       0.00000       0.00000       0.00000       0.00000       0.00000       0.00000       0.00000       0.00000       0.00000       0.00000       0.00000       0.00000       0.00000       0.00000       0.00000       0.00000       0.00000       0.00000       0.00000       0.00000       0.00000       4.12103       4.60197       4.44580       3.52358       2.50039       1.67637      0.987292      0.499210      0.244016     0.0926943     0.0273990    0.00551866       0.00000       0.00000       0.00000       0.00000       0.00000       0.00000       0.00000       0.00000       0.00000       0.00000       0.00000       0.00000       0.00000       0.00000       0.00000       0.00000       0.00000       0.00000       0.00000       0.00000       0.00000       0.00000       0.00000       0.00000
   6  18 2960.7755    3.5854  0.8380 13.7822  0.0009       2.44944  0.0206   0.0614   0.0396    0.1705   0.0000      0.461416   429.4607       14.9883       10.0947       3.65785      -4.54993     -0.986326      0.287054     -0.762283     -0.215079    -0.0535671    -0.0109874   -0.00580742       0.00000       0.00000       0.00000       0.00000       0.00000       0.00000       0.00000       0.00000       0.00000       0.00000       0.00000       0.00000       0.00000       0.00000       0.00000       0.00000       0.00000       0.00000       0.00000       0.00000       0.00000       0.00000       0.00000       0.00000       4.16548       4.60479       4.26502       3.54772       2.57697       1.70020       1.01326      0.509235      0.240446     0.0869328     0.0263714    0.00556089       0.00000       0.00000       0.00000       0.00000       0.00000       0.00000       0.00000       0.00000       0.00000       0.00000       0.00000       0.00000       0.00000       0.00000       0.00000       0.00000       0.00000       0.00000       0.00000       0.00000       0.00000       0.00000       0.00000       0.00000
   6  19 3097.4017    4.0596  0.8919 14.2523 -0.0015       2.61876  0.0210   0.0701   0.0444    0.1707   0.0000      0.536419   437.2015       9.39694       11.2432       10.6020     -0.865910       2.73257     -0.565715     -0.901365     -0.194364     -0.189174    -0.0264068    0.00131458       0.00000       0.00000       0.00000       0.00000       0.00000       0.00000       0.00000       0.00000       0.00000       0.00000       0.00000       0.00000       0.00000       0.00000       0.00000       0.00000       0.00000       0.00000       0.00000       0.00000       0.00000       0.00000       0.00000       0.00000       4.22862       4.78181       4.46043       3.62296       2.60210       1.68795       1.00441      0.522880      0.239797     0.0903189     0.0274693    0.00572582       0.00000       0.00000       0.00000       0.00000       0.00000       0.00000       0.00000       0.00000       0.00000       0.00000       0.00000       0.00000       0.00000       0.00000       0.00000       0.00000       0.00000       0.00000       0.00000       0.00000       0.00000       0.00000       0.00000       0.00000
   6  20 3234.0914    3.8812  1.2727 14.1670 -0.0014      0.801928  0.0305   0.0599   0.0548    0.2130   0.0000      0.499667   440.8502       27.2893       8.34403       13.2389     -0.937704      -5.45166      0.429810     -0.332393     0.0580076    -0.0450869    -0.0197008    -0.0105693       0.00000       0.00000       0.00000       0.00000       0.00000       0.00000       0.00000       0.00000       0.00000       0.00000       0.00000       0.00000       0.00000       0.00000       0.00000       0.00000       0.00000       0.00000       0.00000       0.00000       0.00000       0.00000       0.00000       0.00000       5.52534       6.33526       5.67322       4.67695       3.61559       2.35954       1.37601      0.701450      0.310939      0.118909     0.0380377    0.00789526       0.00000       0.00000       0.00000       0.00000       0.00000       0.00000       0.00000       0.00000       0.00000       0.00000       0.00000       0.00000       0.00000       0.00000       0.00000       0.00000       0.00000       0.00000       0.00000       0.00000       0.00000       0.00000       0.00000       0.00000
   6  21 3371.1648    3.3650  1.8979 13.4640  0.0014      0.830703  0.0382   0.0421   0.0707    0.1929   0.0000      0.269081   443.8900       24.5132       4.26807       9.33596       7.42687      -1.84131      0.644302      -1.76320    -0.0525345    -0.0499574   0.000657398   -0.00735925       0.00000       0.00000       0.00000       0.00000       0.00000       0.00000       0.00000       0.00000       0.00000       0.00000       0.00000       0.00000       0.00000       0.00000       0.00000       0.00000       0.00000       0.00000       0.00000       0.00000       0.00000       0.00000       0.00000       0.00000       6.49528       7.81330       6.87259       5.89613       4.40677       2.97837       1.73691      0.893785      0.410372      0.158882     0.0494594     0.0110124       0.00000       0.00000       0.00000       0.00000       0.00000       0.00000       0.00000       0.00000       0.00000       0.00000       0.00000       0.00000       0.00000       0.00000       0.00000       0.00000       0.00000       0.00000       0.00000       0.00000       0.00000       0.00000       0.00000       0.00000
   6  22 3508.4307    2.8605  2.7462 12.9377  0.0004      0.672824  0.0466   0.0302   0.0872    0.1545   0.0000      0.157150   441.9080       33.4000       1.44622       12.7633      -6.80286      -1.07017     -0.171363      -2.14147     -0.515118     -0.143952     0.0874564    -0.0152270       0.00000       0.00000       0.00000       0.00000       0.00000       0.00000       0.00000       0.00000       0.00000       0.00000       0.00000       0.00000       0.00000       0.00000       0.00000       0.00000       0.00000       0.00000       0.00000       0.00000       0.00000       0.00000       0.00000       0.00000       8.04251       9.35760       8.62163       7.37098       5.43162       3.57556       2.17234       1.13285      0.523570      0.196945     0.0616643     0.0131634       0.00000       0.00000       0.00000       0.00000       0.00000       0.00000       0.00000       0.00000       0.00000       0.00000       0.00000       0.00000       0.00000       0.00000       0.00000       0.00000       0.00000       0.00000       0.00000       0.00000       0.00000       0.00000       0.00000       0.00000
   6  23 3646.3251    2.3832  3.8529 12.6912 -0.0004      0.545151  0.0591   0.0221   0.1068    0.0976   0.0000      0.105814   434.0810       30.4434     -0.315257      -1.40506       3.68585       5.84499       1.85299     -0.865743     -0.498713      0.240474     -0.119582    -0.0106552       0.00000       0.00000       0.00000       0.00000       0.00000       0.00000       0.00000       0.00000       0.00000       0.00000       0.00000       0.00000       0.00000       0.00000       0.00000       0.00000       0.00000       0.00000       0.00000       0.00000       0.00000       0.00000       0.00000       0.00000       10.0442       11.8129       10.6490       9.23690       6.77963       4.64763       2.66152       1.44875      0.623975      0.254306     0.0755721     0.0166808       0.00000       0.00000       0.00000       0.00000       0.00000       0.00000       0.00000       0.00000       0.00000       0.00000       0.00000       0.00000       0.00000       0.00000       0.00000       0.00000       0.00000       0.00000       0.00000       0.00000       0.00000       0.00000       0.00000       0.00000
   6  24 3784.3499    2.0153  5.6403 12.2019 -0.0009      0.468083  0.0719   0.0160   0.1369    0.0735   0.0000     0.0634535   418.6949       38.2101       11.0109       2.36347      -6.60765      -6.29728      -1.78759      -2.11097      -1.05263     -0.318538    0.00898319    -0.0546015       0.00000       0.00000       0.00000       0.00000       0.00000       0.00000       0.00000       0.00000       0.00000       0.00000       0.00000       0.00000       0.00000       0.00000       0.00000       0.00000       0.00000       0.00000       0.00000       0.00000       0.00000       0.00000       0.00000       0.00000       12.3625       14.5683       13.2875       11.3027       8.47071       5.57871       3.35941       1.74529      0.799596      0.303993     0.0968970     0.0204494       0.00000       0.00000       0.00000       0.00000       0.00000       0.00000       0.00000       0.00000       0.00000       0.00000       0.00000       0.00000       0.00000       0.00000       0.00000       0.00000       0.00000       0.00000       0.00000       0.00000       0.00000       0.00000       0.00000       0.00000
   6  25 3922.4285    1.6890  7.6499 12.0113  0.0000      0.401507  0.0904   0.0121   0.1704    0.0500   0.0000     0.0504525   430.2220       58.4932      -19.9017       10.2896      -3.46599      -11.4514       9.13007      -1.38526      -1.05253     0.0728133      0.145200    -0.0402533       0.00000       0.00000       0.00000       0.00000       0.00000       0.00000       0.00000       0.00000       0.00000       0.00000       0.00000       0.00000       0.00000       0.00000       0.00000       0.00000       0.00000       0.00000       0.00000       0.00000       0.00000       0.00000       0.00000       0.00000       14.9492       17.8427       16.2000       13.8603       10.3989       7.01242       4.12346       2.18228      0.983170      0.387181      0.120051     0.0256194       0.00000       0.00000       0.00000       0.00000       0.00000       0.00000       0.00000       0.00000       0.00000       0.00000       0.00000       0.00000       0.00000       0.00000       0.00000       0.00000       0.00000       0.00000       0.00000       0.00000       0.00000       0.00000       0.00000       0.00000
   6  26 4060.7854    1.4313  9.9289 11.8237 -0.0017      0.154421  0.1124   0.0098   0.2133    0.0401   0.0000     0.0435863   443.3290       11.6168       24.7063      0.281606       13.3977       14.8541       1.80975      -9.24751       3.80462      0.260673    -0.0700974    -0.0368033       0.00000       0.00000       0.00000       0.00000       0.00000       0.00000       0.00000       0.00000       0.00000       0.00000       0.00000       0.00000       0.00000       0.00000       0.00000       0.00000       0.00000       0.00000       0.00000       0.00000       0.00000       0.00000       0.00000       0.00000       17.8856       21.3353       19.8013       16.6900       12.5412       8.41721       5.01971       2.63445       1.21593      0.475727      0.149369     0.0309927       0.00000       0.00000       0.00000       0.00000       0.00000       0.00000       0.00000       0.00000       0.00000       0.00000       0.00000       0.00000       0.00000       0.00000       0.00000       0.00000       0.00000       0.00000       0.00000       0.00000       0.00000       0.00000       0.00000       0.00000
   6  27 4199.1390    1.2189 12.6390 11.7524 -0.0005    -0.0124283  0.1474   0.0085   0.2753    0.0347   0.0000     0.0438614   485.7297       42.5203      -8.31155       14.2237      -13.2882      -2.82133       6.48624       3.34966      -1.59996     -0.424449     0.0906151    -0.0122315       0.00000       0.00000       0.00000       0.00000       0.00000       0.00000       0.00000       0.00000       0.00000       0.00000       0.00000       0.00000       0.00000       0.00000       0.00000       0.00000       0.00000       0.00000       0.00000       0.00000       0.00000       0.00000       0.00000       0.00000       21.8439       25.8710       24.2271       20.3662       15.3667       10.2994       6.20542       3.25612       1.52012      0.586585      0.182573     0.0372338       0.00000       0.00000       0.00000       0.00000       0.00000       0.00000       0.00000       0.00000       0.00000       0.00000       0.00000       0.00000       0.00000       0.00000       0.00000       0.00000       0.00000       0.00000       0.00000       0.00000       0.00000       0.00000       0.00000       0.00000
   6  28 4337.5824    1.0102 15.5086 11.7413 -0.0005     -0.183841  0.2047   0.0076   0.3571    0.0317   0.0000     0.0496868   457.1369       25.4531      -20.8872      -19.4408       36.1914      -1.23442      -12.3873       1.77924       1.29611     -0.525344      0.469374    -0.0597947       0.00000       0.00000       0.00000       0.00000       0.00000       0.00000       0.00000       0.00000       0.00000       0.00000       0.00000       0.00000       0.00000       0.00000       0.00000       0.00000       0.00000       0.00000       0.00000       0.00000       0.00000       0.00000       0.00000       0.00000       26.6511       32.5365       30.1133       25.7283       19.2245       13.1303       7.93897       4.16393       1.97379      0.760164      0.233096     0.0487374       0.00000       0.00000       0.00000       0.00000       0.00000       0.00000       0.00000       0.00000       0.00000       0.00000       0.00000       0.00000       0.00000       0.00000       0.00000       0.00000       0.00000       0.00000       0.00000       0.00000       0.00000       0.00000       0.00000       0.00000
   7   8 1627.5371    0.1954  0.1362 11.5587 -0.0178       26.0471  0.0110   0.0094   0.0185    0.0271   0.0000       8.36574   435.4869      -3.46055       10.7987     -0.322770     -0.261538       1.72670       2.02161     -0.112737    -0.0282935    -0.0339242    0.00453071     0.0216415    0.00467116  -1.51625e-05       0.00000       0.00000       0.00000       0.00000       0.00000       0.00000       0.00000       0.00000       0.00000       0.00000       0.00000       0.00000       0.00000       0.00000       0.00000       0.00000       0.00000       0.00000       0.00000       0.00000       0.00000       0.00000       2.32444       2.30365       2.35168       2.24653       1.83568       1.06087      0.786820      0.519557      0.291785      0.124215     0.0464657     0.0162871    0.00438757   0.000804407       0.00000       0.00000       0.00000       0.00000       0.00000       0.00000       0.00000       0.00000       0.00000       0.00000       0.00000       0.00000       0.00000       0.00000       0.00000       0.00000       0.00000       0.00000       0.00000       0.00000       0.00000       0.00000
   7   9 1767.7000    0.3213  0.2370 11.4925 -0.0044       19.8866  0.0108   0.0101   0.0216    0.0337   0.0000       2.94165   436.8450      -5.23778       11.4685       1.88713      -1.41693     -0.852374      0.722507     -0.117380      0.310181     0.0217495    -0.0132794    0.00740913   -0.00859378  -0.000348431       0.00000       0.00000       0.00000       0.00000       0.00000       0.00000       0.00000       0.00000       0.00000       0.00000       0.00000       0.00000       0.00000       0.00000       0.00000       0.00000       0.00000       0.00000       0.00000       0.00000       0.00000       0.00000       2.20501       2.39696       2.42110       2.09002       1.57781       1.11217      0.670684      0.453961      0.248362      0.109281     0.0440579     0.0163705    0.00406348   0.000739582       0.00000       0.00000       0.00000       0.00000       0.00000       0.00000       0.00000       0.00000       0.00000       0.00000       0.00000       0.00000       0.00000       0.00000       0.00000       0.00000       0.00000       0.00000       0.00000       0.00000       0.00000       0.00000
   7  10 1906.9048    0.4712  0.3589 11.4809 -0.0001       10.5224  0.0130   0.0114   0.0250    0.0428   0.0000       1.42655   433.2454      -1.54858       12.4284     0.0666184      -4.29167      0.101528       1.32492      0.310750     -0.168004     -0.113484     0.0679478   -0.00841230   -0.00128696  -0.000744759       0.00000       0.00000       0.00000       0.00000       0.00000       0.00000       0.00000       0.00000       0.00000       0.00000       0.00000       0.00000       0.00000       0.00000       0.00000       0.00000       0.00000       0.00000       0.00000       0.00000       0.00000       0.00000       2.58324       2.85612       2.86478       2.41417       1.92441       1.25050      0.880396      0.511199      0.271348      0.135354     0.0517783     0.0175057    0.00529395   0.000897698       0.00000       0.00000       0.00000       0.00000       0.00000       0.00000       0.00000       0.00000       0.00000       0.00000       0.00000       0.00000       0.00000       0.00000       0.00000       0.00000       0.00000       0.00000       0.00000       0.00000       0.00000       0.00000
   7  11 2045.9202    0.6181  0.4831 11.5885 -0.0013       9.26010  0.0145   0.0131   0.0292    0.0520   0.0000      0.999846   436.1791      0.623099       2.81288      -3.01354      -1.16764       1.38532     -0.608122     -0.203438      0.226646     -0.180548     0.0539486     0.0194305   -0.00863610  -0.000850122       0.00000       0.00000       0.00000       0.00000       0.00000       0.00000       0.00000       0.00000       0.00000       0.00000       0.00000       0.00000       0.00000       0.00000       0.00000       0.00000       0.00000       0.00000       0.00000       0.00000       0.00000       0.00000       2.61971       3.06777       2.94375       2.58000       2.00290       1.41048      0.902633      0.557929      0.300331      0.138809     0.0570648     0.0202109    0.00565791    0.00112764       0.00000       0.00000       0.00000       0.00000       0.00000       0.00000       0.00000       0.00000       0.00000       0.00000       0.00000       0.00000       0.00000       0.00000       0.00000       0.00000       0.00000       0.00000       0.00000       0.00000       0.00000       0.00000
   7  12 2184.6661    0.8650  0.6759 11.6207 -0.0013       7.19393  0.0180   0.0154   0.0353    0.0829   0.0000      0.713716   432.7291      -7.25983       7.38629       4.30048      0.643921      -1.99517    -0.0593480       1.06668    0.00627367      0.189105    -0.0425559    -0.0349735   -0.00534461  -0.000857065       0.00000       0.00000       0.00000       0.00000       0.00000       0.00000       0.00000       0.00000       0.00000       0.00000       0.00000       0.00000       0.00000       0.00000       0.00000       0.00000       0.00000       0.00000       0.00000       0.00000       0.00000       0.00000       3.42281       3.67442       3.50971       3.02568       2.47842       1.81173       1.15413      0.679620      0.351108      0.157691     0.0642439     0.0224494    0.00606470    0.00109467       0.00000       0.00000       0.00000       0.00000       0.00000       0.00000       0.00000       0.00000       0.00000       0.00000       0.00000       0.00000       0.00000       0.00000       0.00000       0.00000       0.00000       0.00000       0.00000       0.00000       0.00000       0.00000
   7  13 2322.2042    1.1736  0.7766 12.0699  0.0009       3.81717  0.0190   0.0193   0.0377    0.0962   0.0000      0.577623   432.6490       5.21252       9.14666      -1.85881      -2.67678    -0.0660797    -0.0727036      0.282031    -0.0268563     -0.311426    -0.0432270     0.0233459    0.00810221   -0.00155075       0.00000       0.00000       0.00000       0.00000       0.00000       0.00000       0.00000       0.00000       0.00000       0.00000       0.00000       0.00000       0.00000       0.00000       0.00000       0.00000       0.00000       0.00000       0.00000       0.00000       0.00000       0.00000       3.29447       3.80993       3.69724       3.11047       2.46618       1.77577       1.16095      0.668025      0.349209      0.172165     0.0703266     0.0246851    0.00695584    0.00130187       0.00000       0.00000       0.00000       0.00000       0.00000       0.00000       0.00000       0.00000       0.00000       0.00000       0.00000       0.00000       0.00000       0.00000       0.00000       0.00000       0.00000       0.00000       0.00000       0.00000       0.00000       0.00000
   7  14 2458.2657    1.6328  0.8887 12.5079 -0.0003       3.33059  0.0206   0.0260   0.0412    0.1206   0.0000      0.515360   431.1544       4.98160       4.28827       8.38456       2.66785     -0.529782     -0.137929   -0.00628644       1.06175      0.234372     -0.167508     0.0237738   -0.00609727    0.00106414       0.00000       0.00000       0.00000       0.00000       0.00000       0.00000       0.00000       0.00000       0.00000       0.00000       0.00000       0.00000       0.00000       0.00000       0.00000       0.00000       0.00000       0.00000       0.00000       0.00000       0.00000       0.00000       3.50263       4.09169       3.83944       3.33154       2.59918       1.85269       1.20464      0.695872      0.368961      0.174657     0.0715275     0.0247736    0.00708263    0.00140133       0.00000       0.00000       0.00000       0.00000       0.00000       0.00000       0.00000       0.00000       0.00000       0.00000       0.00000       0.00000       0.00000       0.00000       0.00000       0.00000       0.00000       0.00000       0.00000       0.00000       0.00000       0.00000
   7  15 2594.3258    2.0622  0.9306 12.9468  0.0007       2.31303  0.0218   0.0320   0.0408    0.1261   0.0000      0.496355   439.0106       15.5124       12.2418      0.438006       1.16423      -2.14888     -0.803518      0.344708      0.251538    -0.0805044    -0.0204974    -0.0451821   -0.00155405   0.000296161       0.00000       0.00000       0.00000       0.00000       0.00000       0.00000       0.00000       0.00000       0.00000       0.00000       0.00000       0.00000       0.00000       0.00000       0.00000       0.00000       0.00000       0.00000       0.00000       0.00000       0.00000       0.00000       3.74493       4.29470       4.03216       3.53642       2.68828       1.97110       1.25432      0.731476      0.378892      0.181626     0.0736739     0.0258107    0.00688870    0.00141658       0.00000       0.00000       0.00000       0.00000       0.00000       0.00000       0.00000       0.00000       0.00000       0.00000       0.00000       0.00000       0.00000       0.00000       0.00000       0.00000       0.00000       0.00000       0.00000       0.00000       0.00000       0.00000
   7  16 2731.2417    2.6151  0.8498 13.5131 -0.0013       2.26103  0.0201   0.0414   0.0377    0.1175   0.0000      0.493641   430.4603       3.37518       11.6954      -2.74559      -1.23683      -2.02973      -1.09329     -0.970844    -0.0436892     -0.234895    -0.0385526     0.0139226   -0.00775046   -0.00160270       0.00000       0.00000       0.00000       0.00000       0.00000       0.00000       0.00000       0.00000       0.00000       0.00000       0.00000       0.00000       0.00000       0.00000       0.00000       0.00000       0.00000       0.00000       0.00000       0.00000       0.00000       0.00000       3.43625       3.99311       3.64621       3.31593       2.59640       1.84087       1.20716      0.712610      0.384320      0.172775     0.0717678     0.0242643    0.00696093    0.00143831       0.00000       0.00000       0.00000       0.00000       0.00000       0.00000       0.00000       0.00000       0.00000       0.00000       0.00000       0.00000       0.00000       0.00000       0.00000       0.00000       0.00000       0.00000       0.00000       0.00000       0.00000       0.00000
   7  17 2868.4023    3.3184  0.8145 13.8109 -0.0014       1.08526  0.0188   0.0538   0.0361    0.1326   0.0000      0.455125   433.5502       4.63086       11.8112       6.55539     -0.707318     -0.191842      -2.10942      -1.52086      0.474028     -0.288473     0.0698765   8.53118e-05   -0.00504439  -0.000718009       0.00000       0.00000       0.00000       0.00000       0.00000       0.00000       0.00000       0.00000       0.00000       0.00000       0.00000       0.00000       0.00000       0.00000       0.00000       0.00000       0.00000       0.00000       0.00000       0.00000       0.00000       0.00000       3.36690       3.87788       3.78140       3.20945       2.41297       1.74317       1.14136      0.644174      0.340232      0.168210     0.0699049     0.0237493    0.00651928    0.00126422       0.00000       0.00000       0.00000       0.00000       0.00000       0.00000       0.00000       0.00000       0.00000       0.00000       0.00000       0.00000       0.00000       0.00000       0.00000       0.00000       0.00000       0.00000       0.00000       0.00000       0.00000       0.00000
   7  18 3005.7574    3.8376  0.8492 14.2433 -0.0010       1.30929  0.0191   0.0614   0.0386    0.1268   0.0000      0.455886   435.6879       13.5217       9.01312       5.76868      -1.96308      -3.74663      -1.01269     -0.523952     -0.155732    -0.0372962   -0.00121946    -0.0229097    -0.0169424   -0.00120762       0.00000       0.00000       0.00000       0.00000       0.00000       0.00000       0.00000       0.00000       0.00000       0.00000       0.00000       0.00000       0.00000       0.00000       0.00000       0.00000       0.00000       0.00000       0.00000       0.00000       0.00000       0.00000       3.26924       3.77556       3.58307       3.18789       2.39663       1.77647       1.11743      0.672876      0.353527      0.168410     0.0689818     0.0246015    0.00645430    0.00134055       0.00000       0.00000       0.00000       0.00000       0.00000       0.00000       0.00000       0.00000       0.00000       0.00000       0.00000       0.00000       0.00000       0.00000       0.00000       0.00000       0.00000       0.00000       0.00000       0.00000       0.00000       0.00000
   7  19 3142.8775    4.1451  0.9308 14.0995 -0.0034       1.09039  0.0213   0.0652   0.0391    0.1735   0.0000      0.439124   443.4274       13.2500       15.8660      -4.01044     -0.933981      -2.66534      -2.68771      -2.70371      0.709532     -0.444320    -0.0586971    -0.0242383    0.00980439   0.000713383       0.00000       0.00000       0.00000       0.00000       0.00000       0.00000       0.00000       0.00000       0.00000       0.00000       0.00000       0.00000       0.00000       0.00000       0.00000       0.00000       0.00000       0.00000       0.00000       0.00000       0.00000       0.00000       3.54173       4.27081       4.03806       3.48547       2.62011       1.80211       1.17630      0.701297      0.375018      0.177035     0.0725530     0.0252382    0.00728018    0.00146465       0.00000       0.00000       0.00000       0.00000       0.00000       0.00000       0.00000       0.00000       0.00000       0.00000       0.00000       0.00000       0.00000       0.00000       0.00000       0.00000       0.00000       0.00000       0.00000       0.00000       0.00000       0.00000
   7  20 3280.0200    3.7067  1.4922 13.8990 -0.0006       1.17834  0.0292   0.0480   0.0546    0.1422   0.0000      0.327124   439.6060       12.3690      -2.77181       9.05182      -1.29121      -2.78598      -1.66929     -0.800283     -0.369413     -0.326776      0.139940     0.0103170   -0.00130178   -0.00237638       0.00000       0.00000       0.00000       0.00000       0.00000       0.00000       0.00000       0.00000       0.00000       0.00000       0.00000       0.00000       0.00000       0.00000       0.00000       0.00000       0.00000       0.00000       0.00000       0.00000       0.00000       0.00000       4.54462       5.19559       4.84930       4.39941       3.37862       2.49735       1.59379      0.957271      0.497233      0.235957     0.0947935     0.0336590    0.00896106    0.00188475       0.00000       0.00000       0.00000       0.00000       0.00000       0.00000       0.00000       0.00000       0.00000       0.00000       0.00000       0.00000       0.00000       0.00000       0.00000       0.00000       0.00000       0.00000       0.00000       0.00000       0.00000       0.00000
   7  21 3417.6475    3.2228  1.9959 13.6529 -0.0008      0.820273  0.0348   0.0370   0.0641    0.1110   0.0000      0.230145   436.9941       11.2307       8.57568       11.8759       5.58622      -5.30523     -0.864528       1.76412      0.850244     -0.185006    -0.0167070    -0.0689233   -0.00756370   -0.00380895       0.00000       0.00000       0.00000       0.00000       0.00000       0.00000       0.00000       0.00000       0.00000       0.00000       0.00000       0.00000       0.00000       0.00000       0.00000       0.00000       0.00000       0.00000       0.00000       0.00000       0.00000       0.00000       5.37563       6.16744       5.99190       5.12809       4.06133       2.90944       1.89232       1.11664      0.591754      0.280309      0.116094     0.0407961     0.0113959    0.00215828       0.00000       0.00000       0.00000       0.00000       0.00000       0.00000       0.00000       0.00000       0.00000       0.00000       0.00000       0.00000       0.00000       0.00000       0.00000       0.00000       0.00000       0.00000       0.00000       0.00000       0.00000       0.00000
   7  22 3555.5593    2.6682  3.0129 12.9226 -0.0006      0.672972  0.0448   0.0250   0.0800    0.1035   0.0000      0.130728   448.4046       23.8622       8.73289       11.2231       8.78923      -4.38489      -3.79023     -0.663463      0.531564     -0.135660     -0.233309    -0.0508518     0.0285048    0.00237515       0.00000       0.00000       0.00000       0.00000       0.00000       0.00000       0.00000       0.00000       0.00000       0.00000       0.00000       0.00000       0.00000       0.00000       0.00000       0.00000       0.00000       0.00000       0.00000       0.00000       0.00000       0.00000       6.74822       8.14624       7.75427       6.68617       5.15896       3.67085       2.38464       1.41073      0.742785      0.361790      0.148958     0.0533524     0.0150804    0.00294198       0.00000       0.00000       0.00000       0.00000       0.00000       0.00000       0.00000       0.00000       0.00000       0.00000       0.00000       0.00000       0.00000       0.00000       0.00000       0.00000       0.00000       0.00000       0.00000       0.00000       0.00000       0.00000
   7  23 3693.8412    2.2582  4.5530 12.4029  0.0001      0.600253  0.0574   0.0172   0.1057    0.0759   0.0000     0.0788795   454.3466       34.8247       5.79044      -4.94226       1.45612      -2.44270      0.575165     -0.609111     -0.111495     -0.523251     -0.293041    -0.0187104    0.00101217   0.000691840       0.00000       0.00000       0.00000       0.00000       0.00000       0.00000       0.00000       0.00000       0.00000       0.00000       0.00000       0.00000       0.00000       0.00000       0.00000       0.00000       0.00000       0.00000       0.00000       0.00000       0.00000       0.00000       8.59081       10.1517       9.68679       8.54943       6.63661       4.68732       3.10045       1.85074      0.990628      0.477914      0.195112     0.0679178     0.0192015    0.00372863       0.00000       0.00000       0.00000       0.00000       0.00000       0.00000       0.00000       0.00000       0.00000       0.00000       0.00000       0.00000       0.00000       0.00000       0.00000       0.00000       0.00000       0.00000       0.00000       0.00000       0.00000       0.00000
   7  24 3832.4072    1.8725  6.5305 12.0543 -0.0003      0.419346  0.0731   0.0125   0.1382    0.0544   0.0000     0.0535591   416.7926       19.9802       27.7055       13.6934       8.47727      -2.91923      0.372273      -1.09987       1.14906      0.237954     -0.471417     0.0437502    -0.0128564    0.00690568       0.00000       0.00000       0.00000       0.00000       0.00000       0.00000       0.00000       0.00000       0.00000       0.00000       0.00000       0.00000       0.00000       0.00000       0.00000       0.00000       0.00000       0.00000       0.00000       0.00000       0.00000       0.00000       10.5949       12.9379       12.1269       10.7676       8.38156       6.12639       3.94277       2.33594       1.25653      0.585948      0.250201     0.0889619     0.0251848    0.00503393       0.00000       0.00000       0.00000       0.00000       0.00000       0.00000       0.00000       0.00000       0.00000       0.00000       0.00000       0.00000       0.00000       0.00000       0.00000       0.00000       0.00000       0.00000       0.00000       0.00000       0.00000       0.00000
   7  25 3970.8686    1.5953  8.6512 11.9759  0.0000      0.265641  0.0917   0.0101   0.1765    0.0391   0.0000     0.0428255   438.8534       30.4806       11.7523       1.86252      -10.2252       12.6734      0.549624      -7.30578      -1.08569      0.476187    -0.0341599     -0.212643     0.0282300    0.00744934       0.00000       0.00000       0.00000       0.00000       0.00000       0.00000       0.00000       0.00000       0.00000       0.00000       0.00000       0.00000       0.00000       0.00000       0.00000       0.00000       0.00000       0.00000       0.00000       0.00000       0.00000       0.00000       12.8008       16.0487       14.9371       13.2439       10.4751       7.62538       4.96488       2.95365       1.57361      0.752471      0.315477      0.114252     0.0325970    0.00642951       0.00000       0.00000       0.00000       0.00000       0.00000       0.00000       0.00000       0.00000       0.00000       0.00000       0.00000       0.00000       0.00000       0.00000       0.00000       0.00000       0.00000       0.00000       0.00000       0.00000       0.00000       0.00000
   7  26 4109.6247    1.3624 11.2213 11.7940 -0.0007     0.0843040  0.1169   0.0085   0.2218    0.0332   0.0000     0.0382610   413.1599       29.0815       20.4642       32.5345      -9.27629       8.09962      -8.82936      -6.20705     -0.462324      0.463143      0.260943      0.150631     0.0491397    0.00305352       0.00000       0.00000       0.00000       0.00000       0.00000       0.00000       0.00000       0.00000       0.00000       0.00000       0.00000       0.00000       0.00000       0.00000       0.00000       0.00000       0.00000       0.00000       0.00000       0.00000       0.00000       0.00000       15.4939       18.9612       18.4185       15.8862       12.7958       9.14119       6.05971       3.54900       1.96937      0.903315      0.398111      0.139396     0.0405654    0.00749669       0.00000       0.00000       0.00000       0.00000       0.00000       0.00000       0.00000       0.00000       0.00000       0.00000       0.00000       0.00000       0.00000       0.00000       0.00000       0.00000       0.00000       0.00000       0.00000       0.00000       0.00000       0.00000
   7  27 4248.3240    1.1580 13.8857 11.7076 -0.0006    -0.0741334  0.1534   0.0075   0.2803    0.0305   0.0000     0.0409251   416.4151       54.0398       17.3145      -8.30660      -35.2421       9.02243       13.8805      -2.53664      -1.09180      0.791631     0.0865205     -0.402014    -0.0521990   0.000929737       0.00000       0.00000       0.00000       0.00000       0.00000       0.00000       0.00000       0.00000       0.00000       0.00000       0.00000       0.00000       0.00000       0.00000       0.00000       0.00000       0.00000       0.00000       0.00000       0.00000       0.00000       0.00000       19.0258       23.4091       22.2643       19.5363       15.5735       11.1935       7.35958       4.42134       2.36620       1.13823      0.473858      0.169632     0.0482563    0.00917911       0.00000       0.00000       0.00000       0.00000       0.00000       0.00000       0.00000       0.00000       0.00000       0.00000       0.00000       0.00000       0.00000       0.00000       0.00000       0.00000       0.00000       0.00000       0.00000       0.00000       0.00000       0.00000
   7  28 4386.9559    0.9649 16.0974 11.7351 -0.0016     -0.358135  0.1987   0.0071   0.3637    0.0280   0.0000     0.0455179   447.9612       59.2410       19.4102      -6.84510     -0.239448       3.01375       8.30514     -0.705000      -1.08600      -1.70908       1.74834      0.128123    -0.0726149    -0.0155574       0.00000       0.00000       0.00000       0.00000       0.00000       0.00000       0.00000       0.00000       0.00000       0.00000       0.00000       0.00000       0.00000       0.00000       0.00000       0.00000       0.00000       0.00000       0.00000       0.00000       0.00000       0.00000       22.9804       28.1487       27.0845       23.8788       19.2154       13.7658       9.20098       5.43095       3.00039       1.39419      0.603984      0.210930     0.0607956     0.0113039       0.00000       0.00000       0.00000       0.00000       0.00000       0.00000       0.00000       0.00000       0.00000       0.00000       0.00000       0.00000       0.00000       0.00000       0.00000       0.00000       0.00000       0.00000       0.00000       0.00000       0.00000       0.00000
   8   8 1665.7676    0.2440  0.1541 11.5472 -0.0031       21.3217  0.0090   0.0089   0.0163    0.0265   0.0000       5.19220   436.7894      -4.75141       11.4483       2.02776     -0.453446     -0.590431      0.794941      0.169613    -0.0539524    0.00432937   -0.00304181     0.0112899   -0.00153896    0.00843508  -0.000325846   0.000121898       0.00000       0.00000       0.00000       0.00000       0.00000       0.00000       0.00000       0.00000       0.00000       0.00000       0.00000       0.00000       0.00000       0.00000       0.00000       0.00000       0.00000       0.00000       0.00000       0.00000       1.33442       1.73658       1.58393       1.58947       1.17211       1.01361      0.633033      0.451798      0.258229      0.148613     0.0641990     0.0321379     0.0116314    0.00421197   0.000933761   0.000218030       0.00000       0.00000       0.00000       0.00000       0.00000       0.00000       0.00000       0.00000       0.00000       0.00000       0.00000       0.00000       0.00000       0.00000       0.00000       0.00000       0.00000       0.00000       0.00000       0.00000
   8   9 1806.2511    0.3627  0.2422 11.5581 -0.0026       16.5051  0.0109   0.0103   0.0192    0.0321   0.0000       2.39312   435.4564      0.235853       11.5722      -3.58539       2.13290     -0.106228      -1.22254      0.221353     -0.148388      0.152957     0.0144535    0.00278188    -0.0162518   -0.00309526    0.00159841   8.07493e-05       0.00000       0.00000       0.00000       0.00000       0.00000       0.00000       0.00000       0.00000       0.00000       0.00000       0.00000       0.00000       0.00000       0.00000       0.00000       0.00000       0.00000       0.00000       0.00000       0.00000       1.94811       2.34621       2.47349       2.03071       1.61409       1.15588      0.739072      0.487107      0.288450      0.156723     0.0785877     0.0334421     0.0137086    0.00459717    0.00113841   0.000185149       0.00000       0.00000       0.00000       0.00000       0.00000       0.00000       0.00000       0.00000       0.00000       0.00000       0.00000       0.00000       0.00000       0.00000       0.00000       0.00000       0.00000       0.00000       0.00000       0.00000
   8  10 1946.1477    0.5251  0.3773 11.5341 -0.0014       11.9594  0.0123   0.0116   0.0240    0.0423   0.0000       1.27869   436.7932      -3.32609       11.2883       1.58573      -1.35141     -0.170319     -0.653452      0.326980      0.502230      0.370090     -0.152751     0.0199478    0.00444524    0.00231065  -0.000351794   9.34812e-05       0.00000       0.00000       0.00000       0.00000       0.00000       0.00000       0.00000       0.00000       0.00000       0.00000       0.00000       0.00000       0.00000       0.00000       0.00000       0.00000       0.00000       0.00000       0.00000       0.00000       2.08495       2.53323       2.35767       2.14508       1.69075       1.35510      0.937419      0.579441      0.329989      0.176712     0.0826353     0.0377002     0.0142336    0.00460989    0.00117953   0.000240046       0.00000       0.00000       0.00000       0.00000       0.00000       0.00000       0.00000       0.00000       0.00000       0.00000       0.00000       0.00000       0.00000       0.00000       0.00000       0.00000       0.00000       0.00000       0.00000       0.00000
   8  11 2086.2251    0.6987  0.5370 11.5729 -0.0001       7.14789  0.0141   0.0130   0.0293    0.0594   0.0000      0.776757   439.5822      0.709493       8.36736       4.06272      0.577115     -0.418061      -1.39690    0.00294485      0.444243      0.284244     0.0440180     0.0758427    -0.0225065    0.00761058   -0.00110026  -0.000263784       0.00000       0.00000       0.00000       0.00000       0.00000       0.00000       0.00000       0.00000       0.00000       0.00000       0.00000       0.00000       0.00000       0.00000       0.00000       0.00000       0.00000       0.00000       0.00000       0.00000       2.28627       2.76072       2.60521       2.39224       1.91002       1.46629       1.07052      0.659827      0.370017      0.200266      0.101218     0.0446524     0.0165444    0.00521177    0.00141880   0.000272813       0.00000       0.00000       0.00000       0.00000       0.00000       0.00000       0.00000       0.00000       0.00000       0.00000       0.00000       0.00000       0.00000       0.00000       0.00000       0.00000       0.00000       0.00000       0.00000       0.00000
   8  12 2225.2536    0.9776  0.6651 11.7939 -0.0004       5.91702  0.0160   0.0164   0.0312    0.0780   0.0000      0.595533   436.8186       3.00517       11.1937      -1.32100      -1.43950       1.51984      -2.73224      -1.24459      0.632136     -0.247233     0.0645725     0.0509623   -0.00817317   -0.00773149  -0.000751676   9.68204e-05       0.00000       0.00000       0.00000       0.00000       0.00000       0.00000       0.00000       0.00000       0.00000       0.00000       0.00000       0.00000       0.00000       0.00000       0.00000       0.00000       0.00000       0.00000       0.00000       0.00000       2.53292       3.00700       2.90929       2.64481       2.10950       1.58904       1.12346      0.698796      0.420644      0.220605      0.109786     0.0466132     0.0183192    0.00566989    0.00152060   0.000283779       0.00000       0.00000       0.00000       0.00000       0.00000       0.00000       0.00000       0.00000       0.00000       0.00000       0.00000       0.00000       0.00000       0.00000       0.00000       0.00000       0.00000       0.00000       0.00000       0.00000
   8  13 2362.9831    1.2886  0.8561 12.1998 -0.0000       4.41880  0.0198   0.0193   0.0366    0.0962   0.0000      0.512130   439.2829       5.87454       12.8588       1.62615       3.04572      -5.84042      0.900667     -0.147903     0.0732432     -0.146996    -0.0570066     0.0217135     0.0230698    0.00259185   0.000439956  -3.54220e-05       0.00000       0.00000       0.00000       0.00000       0.00000       0.00000       0.00000       0.00000       0.00000       0.00000       0.00000       0.00000       0.00000       0.00000       0.00000       0.00000       0.00000       0.00000       0.00000       0.00000       2.91382       3.43554       3.39505       3.09734       2.39986       1.84226       1.29641      0.832786      0.465847      0.260430      0.128299     0.0578237     0.0210698    0.00687032    0.00172557   0.000330268       0.00000       0.00000       0.00000       0.00000       0.00000       0.00000       0.00000       0.00000       0.00000       0.00000       0.00000       0.00000       0.00000       0.00000       0.00000       0.00000       0.00000       0.00000       0.00000       0.00000
   8  14 2499.5581    1.7329  0.8944 12.6723 -0.0010       2.69137  0.0191   0.0260   0.0382    0.1023   0.0000      0.480988   442.0183       3.68663       8.03951       7.28916      -2.19763      -1.15074     -0.233591      0.494371      0.662371     -0.596649     0.0724076     0.0264518     0.0130111   -0.00651222   0.000681833  -0.000297111       0.00000       0.00000       0.00000       0.00000       0.00000       0.00000       0.00000       0.00000       0.00000       0.00000       0.00000       0.00000       0.00000       0.00000       0.00000       0.00000       0.00000       0.00000       0.00000       0.00000       2.79987       3.32062       3.25492       2.90326       2.34389       1.80663       1.22621      0.782822      0.471750      0.247465      0.120105     0.0515349     0.0205917    0.00661659    0.00169164   0.000312762       0.00000       0.00000       0.00000       0.00000       0.00000       0.00000       0.00000       0.00000       0.00000       0.00000       0.00000       0.00000       0.00000       0.00000       0.00000       0.00000       0.00000       0.00000       0.00000       0.00000
   8  15 2636.2336    2.2155  0.9345 13.0675 -0.0017       2.41880  0.0199   0.0322   0.0392    0.1193   0.0000      0.461464   435.2092       6.58216       9.81825       3.51147     0.0176294      0.518236      -2.20542      -1.32173     -0.739880     -0.509340      0.230977     0.0881037    -0.0271641   -0.00269845    0.00139258  -9.39740e-05       0.00000       0.00000       0.00000       0.00000       0.00000       0.00000       0.00000       0.00000       0.00000       0.00000       0.00000       0.00000       0.00000       0.00000       0.00000       0.00000       0.00000       0.00000       0.00000       0.00000       2.96062       3.57455       3.42639       3.08248       2.46854       1.86741       1.28622      0.819724      0.472615      0.261097      0.119578     0.0554962     0.0201870    0.00677545    0.00175591   0.000333171       0.00000       0.00000       0.00000       0.00000       0.00000       0.00000       0.00000       0.00000       0.00000       0.00000       0.00000       0.00000       0.00000       0.00000       0.00000       0.00000       0.00000       0.00000       0.00000       0.00000
   8  16 2773.8315    2.7825  0.8439 13.4555 -0.0017       1.19999  0.0178   0.0417   0.0363    0.1196   0.0000      0.438439   440.0713       8.08760       6.22163       1.40289      -3.35214    -0.0689614      -2.00623      0.199493     -0.652397     -0.326475      0.110303    -0.0237853    0.00969262    0.00605963   -0.00388713  -0.000269671       0.00000       0.00000       0.00000       0.00000       0.00000       0.00000       0.00000       0.00000       0.00000       0.00000       0.00000       0.00000       0.00000       0.00000       0.00000       0.00000       0.00000       0.00000       0.00000       0.00000       2.71329       3.20691       3.11779       2.80020       2.32687       1.68648       1.16410      0.754988      0.452939      0.241273      0.117146     0.0488376     0.0187515    0.00613895    0.00166117   0.000298030       0.00000       0.00000       0.00000       0.00000       0.00000       0.00000       0.00000       0.00000       0.00000       0.00000       0.00000       0.00000       0.00000       0.00000       0.00000       0.00000       0.00000       0.00000       0.00000       0.00000
   8  17 2911.6091    3.3949  0.8701 13.9758 -0.0024       1.74670  0.0187   0.0506   0.0378    0.1154   0.0000      0.461903   439.3077       12.0519       5.98070      0.452807      0.128728      -3.56797      -1.02106     -0.766822     -0.503698     -0.678810      0.138785    -0.0359824   -0.00912786   -0.00658158    0.00175107  -0.000386698       0.00000       0.00000       0.00000       0.00000       0.00000       0.00000       0.00000       0.00000       0.00000       0.00000       0.00000       0.00000       0.00000       0.00000       0.00000       0.00000       0.00000       0.00000       0.00000       0.00000       2.75886       3.26376       3.12120       2.87303       2.30290       1.78487       1.17789      0.784258      0.455599      0.249219      0.115940     0.0510998     0.0190022    0.00644342    0.00158373   0.000313272       0.00000       0.00000       0.00000       0.00000       0.00000       0.00000       0.00000       0.00000       0.00000       0.00000       0.00000       0.00000       0.00000       0.00000       0.00000       0.00000       0.00000       0.00000       0.00000       0.00000
   8  18 3049.2394    3.8654  0.9367 14.2239  0.0001       1.19660  0.0209   0.0550   0.0372    0.1303   0.0000      0.530704   439.3951       15.0017       6.11410       5.65504      -1.62341       1.67846      0.192934      -1.09279       1.05839     -0.629998     -0.295018   -0.00579681   -0.00762625   -0.00399740  -0.000602857  -4.24989e-05       0.00000       0.00000       0.00000       0.00000       0.00000       0.00000       0.00000       0.00000       0.00000       0.00000       0.00000       0.00000       0.00000       0.00000       0.00000       0.00000       0.00000       0.00000       0.00000       0.00000       3.06582       3.66725       3.47658       3.15048       2.60765       1.91699       1.38146      0.855760      0.508500      0.266763      0.132774     0.0558227     0.0215911    0.00673474    0.00188930   0.000343637       0.00000       0.00000       0.00000       0.00000       0.00000       0.00000       0.00000       0.00000       0.00000       0.00000       0.00000       0.00000       0.00000       0.00000       0.00000       0.00000       0.00000       0.00000       0.00000       0.00000
   8  19 3186.7802    3.9097  1.0608 14.5522 -0.0011    -0.0236984  0.0226   0.0548   0.0445    0.1166   0.0000      0.470416   439.8369       15.0582       21.9472       3.57607      -3.62405      -1.06673      -1.26352      -1.34116      0.528266     -0.671129     -0.153460   0.000186966    -0.0126062    -0.0121513    0.00102597  -0.000547533       0.00000       0.00000       0.00000       0.00000       0.00000       0.00000       0.00000       0.00000       0.00000       0.00000       0.00000       0.00000       0.00000       0.00000       0.00000       0.00000       0.00000       0.00000       0.00000       0.00000       3.29235       3.80895       3.74897       3.31998       2.70439       2.06663       1.49279      0.927545      0.517588      0.284797      0.137786     0.0625540     0.0227980    0.00734176    0.00192308   0.000344217       0.00000       0.00000       0.00000       0.00000       0.00000       0.00000       0.00000       0.00000       0.00000       0.00000       0.00000       0.00000       0.00000       0.00000       0.00000       0.00000       0.00000       0.00000       0.00000       0.00000
   8  20 3324.5204    3.5731  1.5099 14.1475  0.0003      0.753863  0.0291   0.0430   0.0527    0.0972   0.0000      0.295435   434.7787       5.80873       14.1926      -1.22538      0.922603     -0.202254      -2.79722      0.536277     -0.691298    -0.0133892     -0.257118     -0.234099     0.0195873   -0.00855146   -0.00405548  -0.000144896       0.00000       0.00000       0.00000       0.00000       0.00000       0.00000       0.00000       0.00000       0.00000       0.00000       0.00000       0.00000       0.00000       0.00000       0.00000       0.00000       0.00000       0.00000       0.00000       0.00000       4.17773       5.04099       4.86830       4.27834       3.37741       2.56596       1.76880       1.09019      0.636806      0.335304      0.162894     0.0722415     0.0278378    0.00880168    0.00228560   0.000425284       0.00000       0.00000       0.00000       0.00000       0.00000       0.00000       0.00000       0.00000       0.00000       0.00000       0.00000       0.00000       0.00000       0.00000       0.00000       0.00000       0.00000       0.00000       0.00000       0.00000
   8  21 3462.6273    3.0359  2.4048 13.2937 -0.0009      0.489765  0.0358   0.0292   0.0665    0.0870   0.0000      0.164073   437.6169       24.5757       12.5585       7.42145       6.77280      -7.50921       4.61415     -0.162286       2.44165     -0.168224      0.192044     -0.126349     0.0383934    -0.0150127   -0.00299658  -0.000299019       0.00000       0.00000       0.00000       0.00000       0.00000       0.00000       0.00000       0.00000       0.00000       0.00000       0.00000       0.00000       0.00000       0.00000       0.00000       0.00000       0.00000       0.00000       0.00000       0.00000       4.79055       5.73826       5.58366       5.01765       4.12856       3.08261       2.17837       1.36577      0.823592      0.436526      0.211597     0.0925698     0.0358141     0.0114588    0.00310824   0.000562971       0.00000       0.00000       0.00000       0.00000       0.00000       0.00000       0.00000       0.00000       0.00000       0.00000       0.00000       0.00000       0.00000       0.00000       0.00000       0.00000       0.00000       0.00000       0.00000       0.00000
   8  22 3601.0639    2.4785  3.6027 12.8583  0.0001      0.498167  0.0465   0.0201   0.0844    0.0680   0.0000     0.0976958   440.0995       25.7050       10.4607       19.1492      -2.08820       1.06319       1.40979      -3.68004      -1.57000     -0.646351      0.182713     0.0482947    -0.0723908   -0.00540069    0.00474051  -0.000334087       0.00000       0.00000       0.00000       0.00000       0.00000       0.00000       0.00000       0.00000       0.00000       0.00000       0.00000       0.00000       0.00000       0.00000       0.00000       0.00000       0.00000       0.00000       0.00000       0.00000       6.19968       7.34073       7.18275       6.54964       5.27678       4.00754       2.76317       1.80284       1.05810      0.573540      0.282145      0.121601     0.0464394     0.0151379    0.00388941   0.000721551       0.00000       0.00000       0.00000       0.00000       0.00000       0.00000       0.00000       0.00000       0.00000       0.00000       0.00000       0.00000       0.00000       0.00000       0.00000       0.00000       0.00000       0.00000       0.00000       0.00000
   8  23 3739.7431    2.0868  5.1745 12.4621 -0.0006      0.495537  0.0592   0.0146   0.1077    0.0541   0.0000     0.0645224   449.0469       36.7707       10.4434       18.1914      -5.83466       1.50541      -4.15609      -5.83986       1.18442      0.116181      0.612128     -0.132950     -0.119764    -0.0290294     0.0111154   -0.00129574       0.00000       0.00000       0.00000       0.00000       0.00000       0.00000       0.00000       0.00000       0.00000       0.00000       0.00000       0.00000       0.00000       0.00000       0.00000       0.00000       0.00000       0.00000       0.00000       0.00000       7.77173       9.43176       9.16196       8.24989       6.65319       5.17957       3.59310       2.28685       1.34702      0.719225      0.355376      0.155488     0.0607371     0.0196116    0.00509556   0.000942280       0.00000       0.00000       0.00000       0.00000       0.00000       0.00000       0.00000       0.00000       0.00000       0.00000       0.00000       0.00000       0.00000       0.00000       0.00000       0.00000       0.00000       0.00000       0.00000       0.00000
   8  24 3878.7973    1.7889  6.8471 12.1061 -0.0000      0.353775  0.0704   0.0111   0.1341    0.0438   0.0000     0.0477617   441.9832       14.7148       7.12547       5.83817       8.20029      0.123462      -8.06734      -5.24144       3.15969      0.465973      -1.39359     -0.112910      0.161860    -0.0235498   -0.00550732   -0.00119644       0.00000       0.00000       0.00000       0.00000       0.00000       0.00000       0.00000       0.00000       0.00000       0.00000       0.00000       0.00000       0.00000       0.00000       0.00000       0.00000       0.00000       0.00000       0.00000       0.00000       9.16821       11.1308       10.9364       9.85245       8.09590       6.07796       4.20447       2.71940       1.63356      0.875732      0.429048      0.186350     0.0724295     0.0238692    0.00629524    0.00111429       0.00000       0.00000       0.00000       0.00000       0.00000       0.00000       0.00000       0.00000       0.00000       0.00000       0.00000       0.00000       0.00000       0.00000       0.00000       0.00000       0.00000       0.00000       0.00000       0.00000
   8  25 4017.8989    1.5247  9.1536 11.9255  0.0004      0.252280  0.0903   0.0090   0.1687    0.0343   0.0000     0.0387115   448.5640       32.4681       30.8819       16.5918      -9.80898      -18.7865       5.17938     -0.785709      -2.15111       1.37380      0.794348    -0.0482820    -0.0524191    -0.0179848   -0.00203047    0.00169399       0.00000       0.00000       0.00000       0.00000       0.00000       0.00000       0.00000       0.00000       0.00000       0.00000       0.00000       0.00000       0.00000       0.00000       0.00000       0.00000       0.00000       0.00000       0.00000       0.00000       11.1197       13.8295       13.4158       12.1677       10.1615       7.53875       5.40336       3.45841       2.03957       1.11883      0.543445      0.242608     0.0916821     0.0303729    0.00827932    0.00145940       0.00000       0.00000       0.00000       0.00000       0.00000       0.00000       0.00000       0.00000       0.00000       0.00000       0.00000       0.00000       0.00000       0.00000       0.00000       0.00000       0.00000       0.00000       0.00000       0.00000
   8  26 4156.7214    1.2770 11.7960 11.7743  0.0002    0.00833898  0.1180   0.0076   0.2212    0.0302   0.0000     0.0378011   430.1121       52.1229       25.2472       27.6222       18.8746      -6.60058      -2.82892       8.05777       6.22831      -1.38756      -1.58933     0.0612157      0.255126   -0.00985443    -0.0103975   -0.00240597       0.00000       0.00000       0.00000       0.00000       0.00000       0.00000       0.00000       0.00000       0.00000       0.00000       0.00000       0.00000       0.00000       0.00000       0.00000       0.00000       0.00000       0.00000       0.00000       0.00000       13.8678       16.9157       16.9684       14.9318       12.4713       9.47342       6.63203       4.27839       2.55212       1.38971      0.675385      0.302115      0.117284     0.0387914     0.0101393    0.00173265       0.00000       0.00000       0.00000       0.00000       0.00000       0.00000       0.00000       0.00000       0.00000       0.00000       0.00000       0.00000       0.00000       0.00000       0.00000       0.00000       0.00000       0.00000       0.00000       0.00000
   8  27 4295.7586    1.1023 15.3052 11.7199 -0.0005     -0.233470  0.1634   0.0066   0.2939    0.0266   0.0000     0.0381833   442.8998       38.9300      -17.6511       3.88620      -10.1975      -13.0321      0.991217      -2.66670      -3.85243      -3.11822       1.37639      0.534815     -0.126899    -0.0957828     0.0165376   -0.00221797       0.00000       0.00000       0.00000       0.00000       0.00000       0.00000       0.00000       0.00000       0.00000       0.00000       0.00000       0.00000       0.00000       0.00000       0.00000       0.00000       0.00000       0.00000       0.00000       0.00000       17.0896       21.1493       20.8092       18.9200       15.6670       12.0463       8.53934       5.53216       3.30964       1.78728      0.902976      0.390899      0.153143     0.0497844     0.0130178    0.00228924       0.00000       0.00000       0.00000       0.00000       0.00000       0.00000       0.00000       0.00000       0.00000       0.00000       0.00000       0.00000       0.00000       0.00000       0.00000       0.00000       0.00000       0.00000       0.00000       0.00000
   8  28 4435.4305    0.8902 16.9510 11.7316  0.0001     -0.248166  0.2138   0.0058   0.3599    0.0235   0.0000     0.0464981   426.4820       26.5964       36.4805      -26.0405      -3.97838       9.74045      -8.49283      -3.50221       8.51312     -0.968056      0.626982     -0.728228     0.0869910   -0.00347617    -0.0146676   0.000944646       0.00000       0.00000       0.00000       0.00000       0.00000       0.00000       0.00000       0.00000       0.00000       0.00000       0.00000       0.00000       0.00000       0.00000       0.00000       0.00000       0.00000       0.00000       0.00000       0.00000       20.4586       25.3309       25.0555       22.6819       19.0831       14.5794       10.3212       6.74085       4.07655       2.23831       1.08704      0.487158      0.187461     0.0615196     0.0159968    0.00276113       0.00000       0.00000       0.00000       0.00000       0.00000       0.00000       0.00000       0.00000       0.00000       0.00000       0.00000       0.00000       0.00000       0.00000       0.00000       0.00000       0.00000       0.00000       0.00000       0.00000
   9   7 1557.6718    0.1761  0.0950 11.5855 -0.0069       19.9382  0.0068   0.0084   0.0138    0.0213   0.0000       11.5047   436.9228      -1.39296       10.9966      0.938831      -1.34101     -0.977272     -0.167480      0.859051    -0.0212058     -0.128712     0.0110520     0.0639094    -0.0104389   -0.00517436    0.00312165  -0.000256114  -6.58483e-05   7.06559e-06       0.00000       0.00000       0.00000       0.00000       0.00000       0.00000       0.00000       0.00000       0.00000       0.00000       0.00000       0.00000       0.00000       0.00000       0.00000       0.00000       0.00000       0.00000      0.983304       1.28958       1.24561       1.13147       1.02688      0.752648      0.552120      0.408283      0.227861      0.143289     0.0772820     0.0350507     0.0187638    0.00655248    0.00254653   0.000855027   0.000210104   3.65441e-05       0.00000       0.00000       0.00000       0.00000       0.00000       0.00000       0.00000       0.00000       0.00000       0.00000       0.00000       0.00000       0.00000       0.00000       0.00000       0.00000       0.00000       0.00000
   9   8 1702.4521    0.2740  0.1692 11.5455  0.0002       20.5642  0.0129   0.0091   0.0157    0.0257   0.0000       4.09402   437.3137       1.08571       14.5052       1.52662      -1.11125     -0.708022      0.614499     0.0776616     0.0192051      0.158920    -0.0310679     0.0365758     0.0291847   -0.00307992    0.00299846  -0.000177465  -6.78798e-05  -2.91588e-05       0.00000       0.00000       0.00000       0.00000       0.00000       0.00000       0.00000       0.00000       0.00000       0.00000       0.00000       0.00000       0.00000       0.00000       0.00000       0.00000       0.00000       0.00000       1.99594       1.46966       2.74608       2.38038       1.16171       1.56847       1.24967      0.474535      0.432447      0.357312      0.137960     0.0494594     0.0434113     0.0210170    0.00662123    0.00143961   0.000259520   3.60704e-05       0.00000       0.00000       0.00000       0.00000       0.00000       0.00000       0.00000       0.00000       0.00000       0.00000       0.00000       0.00000       0.00000       0.00000       0.00000       0.00000       0.00000       0.00000
   9   9 1843.6668    0.3952  0.2641 11.5475 -0.0026       12.0472  0.0100   0.0100   0.0185    0.0316   0.0000       1.89976   439.4186      -1.68776       11.2391      0.270532      -1.86817      0.269932      0.386657     0.0379586      0.214675      0.343788      0.113425     0.0138969     0.0175718   -0.00734890   -0.00121403   0.000619048  -0.000150527   3.48499e-05       0.00000       0.00000       0.00000       0.00000       0.00000       0.00000       0.00000       0.00000       0.00000       0.00000       0.00000       0.00000       0.00000       0.00000       0.00000       0.00000       0.00000       0.00000       1.52327       1.82603       1.80004       1.59569       1.41514       1.12196      0.829739      0.561785      0.366205      0.197285      0.109924     0.0576898     0.0229167    0.00988580    0.00373636    0.00109304   0.000280319   4.60852e-05       0.00000       0.00000       0.00000       0.00000       0.00000       0.00000       0.00000       0.00000       0.00000       0.00000       0.00000       0.00000       0.00000       0.00000       0.00000       0.00000       0.00000       0.00000
   9  10 1984.2730    0.5498  0.3956 11.5491 -0.0005       9.84018  0.0118   0.0111   0.0233    0.0430   0.0000       1.08919   435.4976       1.42863       10.1648      -1.83356    0.00126540      -1.67952     0.0667776     -0.127008     -0.568968    -0.0838222    -0.0610079     0.0326056    -0.0157301   -0.00280069    0.00549267   0.000979868   1.39341e-06  -1.00955e-05       0.00000       0.00000       0.00000       0.00000       0.00000       0.00000       0.00000       0.00000       0.00000       0.00000       0.00000       0.00000       0.00000       0.00000       0.00000       0.00000       0.00000       0.00000       1.67767       2.00273       2.00315       1.87948       1.62150       1.27243      0.874069      0.634833      0.410658      0.238943      0.134890     0.0657393     0.0292619     0.0113898    0.00437173    0.00135173   0.000319722   5.60390e-05       0.00000       0.00000       0.00000       0.00000       0.00000       0.00000       0.00000       0.00000       0.00000       0.00000       0.00000       0.00000       0.00000       0.00000       0.00000       0.00000       0.00000       0.00000
   9  11 2125.2247    0.7655  0.5432 11.6148 -0.0020       9.03785  0.0132   0.0135   0.0275    0.0613   0.0000      0.725536   435.4969     -0.368834       11.4419      0.555975       2.24632       1.01995     -0.117177      -1.49086      0.498897     -0.273284    -0.0348130     -0.136529    -0.0102834     0.0422764   -0.00256542   -0.00155697   0.000305587   2.35435e-05       0.00000       0.00000       0.00000       0.00000       0.00000       0.00000       0.00000       0.00000       0.00000       0.00000       0.00000       0.00000       0.00000       0.00000       0.00000       0.00000       0.00000       0.00000       1.90649       2.26333       2.22530       2.07936       1.76311       1.40683       1.04314      0.715330      0.449895      0.263102      0.142422     0.0706378     0.0322456     0.0130099    0.00457390    0.00139273   0.000342292   5.96213e-05       0.00000       0.00000       0.00000       0.00000       0.00000       0.00000       0.00000       0.00000       0.00000       0.00000       0.00000       0.00000       0.00000       0.00000       0.00000       0.00000       0.00000       0.00000
   9  12 2264.6798    1.0524  0.7197 11.8739 -0.0017       5.90596  0.0163   0.0162   0.0315    0.0791   0.0000      0.536400   436.1312     -0.384072       11.9815       2.91276     -0.294550       2.14570    -0.0664985      0.429104     -0.628613     -0.248513      0.160582     0.0584045     0.0141461    -0.0398106    0.00185348   3.47121e-05  -0.000125276  -6.18017e-05       0.00000       0.00000       0.00000       0.00000       0.00000       0.00000       0.00000       0.00000       0.00000       0.00000       0.00000       0.00000       0.00000       0.00000       0.00000       0.00000       0.00000       0.00000       2.36101       2.84199       2.78371       2.48001       2.12130       1.67289       1.23498      0.847621      0.506980      0.295822      0.154796     0.0802148     0.0345348     0.0144742    0.00493998    0.00158635   0.000382363   6.47204e-05       0.00000       0.00000       0.00000       0.00000       0.00000       0.00000       0.00000       0.00000       0.00000       0.00000       0.00000       0.00000       0.00000       0.00000       0.00000       0.00000       0.00000       0.00000
   9  13 2402.4117    1.4200  0.7668 12.4968 -0.0003       4.00407  0.0169   0.0213   0.0330    0.0816   0.0000      0.492857   435.6647      0.300119       14.3807       1.80792       2.24636      -1.87041      0.172733     -0.189275      0.696455     -0.469529     -0.210908      0.133809    0.00141775    -0.0218240   -0.00664771    0.00270978   0.000313126   4.93493e-05       0.00000       0.00000       0.00000       0.00000       0.00000       0.00000       0.00000       0.00000       0.00000       0.00000       0.00000       0.00000       0.00000       0.00000       0.00000       0.00000       0.00000       0.00000       2.32717       2.79202       2.74051       2.42569       2.14932       1.70459       1.30089      0.877957      0.529443      0.316492      0.167619     0.0788303     0.0392960     0.0151770    0.00539487    0.00171731   0.000429128   7.03094e-05       0.00000       0.00000       0.00000       0.00000       0.00000       0.00000       0.00000       0.00000       0.00000       0.00000       0.00000       0.00000       0.00000       0.00000       0.00000       0.00000       0.00000       0.00000
   9  14 2539.6463    1.8882  0.8518 12.9592 -0.0021       2.39802  0.0179   0.0274   0.0341    0.0935   0.0000      0.440889   438.6962       1.64381       9.03073       3.10739     -0.978123      0.333418      -1.54898       1.21961      -1.42228      0.113271     0.0235010     -0.132961      0.104908   -0.00473495    0.00103434   -0.00317774  -0.000490406  -2.06823e-05       0.00000       0.00000       0.00000       0.00000       0.00000       0.00000       0.00000       0.00000       0.00000       0.00000       0.00000       0.00000       0.00000       0.00000       0.00000       0.00000       0.00000       0.00000       2.51982       2.96062       2.84634       2.66356       2.24659       1.79071       1.35472      0.918753      0.565275      0.326408      0.172550     0.0891496     0.0386701     0.0159133    0.00535942    0.00165369   0.000403441   7.05921e-05       0.00000       0.00000       0.00000       0.00000       0.00000       0.00000       0.00000       0.00000       0.00000       0.00000       0.00000       0.00000       0.00000       0.00000       0.00000       0.00000       0.00000       0.00000
   9  15 2677.1189    2.4014  0.8943 13.0611 -0.0023       1.86875  0.0180   0.0333   0.0348    0.1149   0.0000      0.422473   437.3346       5.70777       13.3667       2.10995      -2.55474      -2.74494      0.893158      -1.06077     0.0984996     -0.442673      0.128597      0.115766    0.00571515   0.000117172   -0.00563619  -0.000420691  -5.31451e-05   0.000105498       0.00000       0.00000       0.00000       0.00000       0.00000       0.00000       0.00000       0.00000       0.00000       0.00000       0.00000       0.00000       0.00000       0.00000       0.00000       0.00000       0.00000       0.00000       2.38541       2.85054       2.78933       2.66379       2.17981       1.67881       1.23332      0.829105      0.531927      0.312055      0.172094     0.0840161     0.0387927     0.0151275    0.00538487    0.00157199   0.000397698   7.14772e-05       0.00000       0.00000       0.00000       0.00000       0.00000       0.00000       0.00000       0.00000       0.00000       0.00000       0.00000       0.00000       0.00000       0.00000       0.00000       0.00000       0.00000       0.00000
   9  16 2815.2736    3.0186  0.8166 13.7725  0.0005       1.86785  0.0171   0.0436   0.0320    0.0955   0.0000      0.425803   435.5339       10.8974       15.4304       7.91515      -1.02415      -1.61276      -1.16401      0.264816      0.373478     -0.528974      0.130173    -0.0507720    -0.0196411     0.0216591   -0.00150124   0.000273646   0.000418845   6.42946e-05       0.00000       0.00000       0.00000       0.00000       0.00000       0.00000       0.00000       0.00000       0.00000       0.00000       0.00000       0.00000       0.00000       0.00000       0.00000       0.00000       0.00000       0.00000       2.27091       2.66844       2.63513       2.55192       2.09076       1.63722       1.19224      0.813741      0.523113      0.312130      0.169758     0.0836597     0.0378250     0.0151587    0.00532723    0.00157845   0.000387405   7.00569e-05       0.00000       0.00000       0.00000       0.00000       0.00000       0.00000       0.00000       0.00000       0.00000       0.00000       0.00000       0.00000       0.00000       0.00000       0.00000       0.00000       0.00000       0.00000
   9  17 2953.6399    3.6378  0.8717 13.9376 -0.0019       1.66602  0.0173   0.0505   0.0335    0.1180   0.0000      0.382805   438.3901       15.9590       9.56703       3.35077       1.94822      0.207629      0.712945      -1.30103      0.122869     -0.555766    -0.0907331    -0.0114612     0.0375234   -0.00373582    -0.0110661  -0.000518235   0.000404482  -0.000127775       0.00000       0.00000       0.00000       0.00000       0.00000       0.00000       0.00000       0.00000       0.00000       0.00000       0.00000       0.00000       0.00000       0.00000       0.00000       0.00000       0.00000       0.00000       2.35032       2.78039       2.75367       2.53724       2.14328       1.69154       1.26064      0.865886      0.530675      0.308357      0.165751     0.0867297     0.0373360     0.0155019    0.00535883    0.00165115   0.000403300   6.95445e-05       0.00000       0.00000       0.00000       0.00000       0.00000       0.00000       0.00000       0.00000       0.00000       0.00000       0.00000       0.00000       0.00000       0.00000       0.00000       0.00000       0.00000       0.00000
   9  18 3091.6204    3.9293  0.9297 14.2924 -0.0026       1.97604  0.0183   0.0539   0.0363    0.1102   0.0000      0.403464   441.4884       15.5937       6.53730       4.75935       1.30037      0.893546      -1.66074      0.820347      0.786059     -0.631717      0.253930   0.000608001    -0.0817800    -0.0111710   -0.00416691   -0.00189803  -0.000155918   2.29459e-05       0.00000       0.00000       0.00000       0.00000       0.00000       0.00000       0.00000       0.00000       0.00000       0.00000       0.00000       0.00000       0.00000       0.00000       0.00000       0.00000       0.00000       0.00000       2.41310       2.95801       2.91668       2.68656       2.23887       1.74548       1.26151      0.869759      0.544149      0.313403      0.174088     0.0864752     0.0392168     0.0154856    0.00567053    0.00173424   0.000424117   7.43158e-05       0.00000       0.00000       0.00000       0.00000       0.00000       0.00000       0.00000       0.00000       0.00000       0.00000       0.00000       0.00000       0.00000       0.00000       0.00000       0.00000       0.00000       0.00000
   9  19 3229.6522    3.7295  1.2422 14.6291  0.0010       1.98829  0.0251   0.0480   0.0467    0.0944   0.0000      0.431548   439.8693       18.8424       10.4334       6.89877      -1.52716     -0.947338      -1.01154      -2.24344     -0.557926      0.201026      0.134268    -0.0805037     0.0338220    -0.0392851    0.00166257    0.00447355   0.000384377   4.65341e-05       0.00000       0.00000       0.00000       0.00000       0.00000       0.00000       0.00000       0.00000       0.00000       0.00000       0.00000       0.00000       0.00000       0.00000       0.00000       0.00000       0.00000       0.00000       3.09804       3.75851       3.63548       3.46844       2.86564       2.24187       1.62397       1.13221      0.705038      0.416365      0.224889      0.116996     0.0498332     0.0207541    0.00708931    0.00220308   0.000533979   9.75156e-05       0.00000       0.00000       0.00000       0.00000       0.00000       0.00000       0.00000       0.00000       0.00000       0.00000       0.00000       0.00000       0.00000       0.00000       0.00000       0.00000       0.00000       0.00000
   9  20 3367.9117    3.3570  1.7804 14.0632 -0.0016       1.08398  0.0304   0.0359   0.0544    0.0750   0.0000      0.265212   434.6427       16.7288       8.30541       2.97866      0.307419     -0.836029      -3.23260      -4.11500     -0.191386    -0.0165887    -0.0867103     -0.245205     0.0823836   -0.00722019    0.00146379   -0.00242191  -0.000590110   0.000113863       0.00000       0.00000       0.00000       0.00000       0.00000       0.00000       0.00000       0.00000       0.00000       0.00000       0.00000       0.00000       0.00000       0.00000       0.00000       0.00000       0.00000       0.00000       3.60455       4.32130       4.31505       4.09487       3.34152       2.60204       1.94780       1.33254      0.830135      0.482956      0.267968      0.137994     0.0617131     0.0250696    0.00870638    0.00261604   0.000648328   0.000114455       0.00000       0.00000       0.00000       0.00000       0.00000       0.00000       0.00000       0.00000       0.00000       0.00000       0.00000       0.00000       0.00000       0.00000       0.00000       0.00000       0.00000       0.00000
   9  21 3506.4579    2.8192  2.4585 13.6249  0.0005      0.855868  0.0360   0.0259   0.0659    0.0570   0.0000      0.164615   441.0978       24.2067       5.72092       8.14847      -8.37415      -6.42624       3.40305     -0.595568      0.139905      0.573202      0.393902     -0.146443    -0.0646136  -0.000593419   -0.00153386    0.00435687   0.000289978  -5.30641e-05       0.00000       0.00000       0.00000       0.00000       0.00000       0.00000       0.00000       0.00000       0.00000       0.00000       0.00000       0.00000       0.00000       0.00000       0.00000       0.00000       0.00000       0.00000       4.31176       5.31518       5.21868       4.88295       4.11730       3.20287       2.32268       1.56610       1.02504      0.603163      0.330366      0.160807     0.0735868     0.0295628     0.0107773    0.00324473   0.000821640   0.000143330       0.00000       0.00000       0.00000       0.00000       0.00000       0.00000       0.00000       0.00000       0.00000       0.00000       0.00000       0.00000       0.00000       0.00000       0.00000       0.00000       0.00000       0.00000
   9  22 3645.4548    2.3860  3.8502 12.9154 -0.0009      0.627831  0.0469   0.0183   0.0832    0.0520   0.0000     0.0912001   436.8617       18.2633       5.87495       4.21440      -2.23755      -4.05687       1.79601      -6.14293      0.456162      -1.21760      0.167207     -0.459018      0.105616    -0.0125513    -0.0258206   -0.00407212   0.000100929   8.21348e-05       0.00000       0.00000       0.00000       0.00000       0.00000       0.00000       0.00000       0.00000       0.00000       0.00000       0.00000       0.00000       0.00000       0.00000       0.00000       0.00000       0.00000       0.00000       5.65043       6.68766       6.64857       6.17395       5.16666       4.13911       3.05048       2.05226       1.31991      0.762934      0.417827      0.204384     0.0941848     0.0377349     0.0137531    0.00400601   0.000986108   0.000169844       0.00000       0.00000       0.00000       0.00000       0.00000       0.00000       0.00000       0.00000       0.00000       0.00000       0.00000       0.00000       0.00000       0.00000       0.00000       0.00000       0.00000       0.00000
   9  23 3784.5169    1.9882  5.4293 12.4821 -0.0002      0.399142  0.0577   0.0131   0.1058    0.0441   0.0000     0.0598015   446.0801       5.45943       13.5204       11.7861       1.49188       3.13045       2.20351      -6.80459      0.753562     -0.553983      0.216925     0.0727038     -0.117344     0.0197551    0.00618109    0.00182625  -0.000685214   2.06437e-05       0.00000       0.00000       0.00000       0.00000       0.00000       0.00000       0.00000       0.00000       0.00000       0.00000       0.00000       0.00000       0.00000       0.00000       0.00000       0.00000       0.00000       0.00000       6.82401       8.16371       8.14816       7.56737       6.45071       5.03357       3.70104       2.52735       1.61443      0.952987      0.520744      0.255686      0.117477     0.0468600     0.0168871    0.00512878    0.00126757   0.000211510       0.00000       0.00000       0.00000       0.00000       0.00000       0.00000       0.00000       0.00000       0.00000       0.00000       0.00000       0.00000       0.00000       0.00000       0.00000       0.00000       0.00000       0.00000
   9  24 3923.9892    1.6795  7.3497 12.1351 -0.0005      0.433211  0.0715   0.0100   0.1333    0.0363   0.0000     0.0444292   453.6952       8.08992       17.3983       14.4288      -2.79403      -8.25052       5.59980       3.79650     -0.595828      -1.23322     -0.891895     -0.122980      0.231923    -0.0586881    -0.0138671    0.00395929   0.000101842   0.000240868       0.00000       0.00000       0.00000       0.00000       0.00000       0.00000       0.00000       0.00000       0.00000       0.00000       0.00000       0.00000       0.00000       0.00000       0.00000       0.00000       0.00000       0.00000       8.14163       9.91824       9.83873       9.15935       7.82431       6.16024       4.56971       3.12787       1.98685       1.18440      0.641423      0.321501      0.145965     0.0596922     0.0210714    0.00648898    0.00161254   0.000271008       0.00000       0.00000       0.00000       0.00000       0.00000       0.00000       0.00000       0.00000       0.00000       0.00000       0.00000       0.00000       0.00000       0.00000       0.00000       0.00000       0.00000       0.00000
   9  25 4063.4281    1.4404  9.8240 11.9409  0.0000      0.165857  0.0924   0.0082   0.1713    0.0298   0.0000     0.0365686   439.9918       13.4277       4.55137       24.0850       9.12016      -19.0316       6.24221       2.08964      0.486759      -1.02710      0.333991     -0.263415      0.274134    -0.0125322    -0.0234981    0.00266432    0.00252264   0.000280730       0.00000       0.00000       0.00000       0.00000       0.00000       0.00000       0.00000       0.00000       0.00000       0.00000       0.00000       0.00000       0.00000       0.00000       0.00000       0.00000       0.00000       0.00000       10.0838       12.4535       12.3007       11.5007       9.81837       7.75862       5.74405       3.97362       2.51595       1.48181      0.816542      0.407752      0.186582     0.0752348     0.0271411    0.00836218    0.00206285   0.000347092       0.00000       0.00000       0.00000       0.00000       0.00000       0.00000       0.00000       0.00000       0.00000       0.00000       0.00000       0.00000       0.00000       0.00000       0.00000       0.00000       0.00000       0.00000
   9  26 4203.1604    1.2044 12.4169 11.8315 -0.0002      0.105011  0.1208   0.0070   0.2211    0.0259   0.0000     0.0380468   443.7203       10.6091       5.78460      -34.9053      -3.36866       12.8594       3.66469      -11.3859     -0.407079    0.00834603    -0.0115949    -0.0734214     -0.224829    -0.0124941    -0.0518152   -0.00623819   0.000894213   0.000400501       0.00000       0.00000       0.00000       0.00000       0.00000       0.00000       0.00000       0.00000       0.00000       0.00000       0.00000       0.00000       0.00000       0.00000       0.00000       0.00000       0.00000       0.00000       12.2787       15.2186       15.3631       14.2594       12.0318       9.62936       7.08028       4.86867       3.11312       1.86778       1.01690      0.510267      0.235345     0.0969684     0.0347810     0.0106953    0.00258212   0.000429295       0.00000       0.00000       0.00000       0.00000       0.00000       0.00000       0.00000       0.00000       0.00000       0.00000       0.00000       0.00000       0.00000       0.00000       0.00000       0.00000       0.00000       0.00000
   9  27 4341.7755    1.0161 15.4046 11.7477 -0.0002     -0.372700  0.1638   0.0061   0.2885    0.0237   0.0000     0.0406264   443.2078      0.670550       33.7455       15.2690      -18.6129      -8.64259       2.56753      -2.81897      -1.62967      0.993731      -1.64482    -0.0118357     -0.695486    -0.0674570    0.00938917   -0.00133635   -0.00176450   0.000126349       0.00000       0.00000       0.00000       0.00000       0.00000       0.00000       0.00000       0.00000       0.00000       0.00000       0.00000       0.00000       0.00000       0.00000       0.00000       0.00000       0.00000       0.00000       15.1882       18.5960       18.8201       17.3325       15.0834       11.8371       8.88085       6.13148       3.92835       2.36284       1.28357      0.658664      0.295162      0.123208     0.0434081     0.0133942    0.00325092   0.000517491       0.00000       0.00000       0.00000       0.00000       0.00000       0.00000       0.00000       0.00000       0.00000       0.00000       0.00000       0.00000       0.00000       0.00000       0.00000       0.00000       0.00000       0.00000
   9  29 4621.3323    0.6888 21.3393 11.6722  0.0008     -0.429777  0.3126   0.0044   0.4587    0.0184   0.0000     0.0569520   459.5019      -13.5402      -17.9129      -13.6990      -8.30022       4.19638      -4.04792      -13.3614       2.20510      0.933297       2.97819      0.111067     -0.906820     -0.306582      0.154349     0.0420982    0.00586517  -0.000920084       0.00000       0.00000       0.00000       0.00000       0.00000       0.00000       0.00000       0.00000       0.00000       0.00000       0.00000       0.00000       0.00000       0.00000       0.00000       0.00000       0.00000       0.00000       24.0152       30.0763       30.9347       28.1911       24.4917       19.5356       14.7862       10.2654       6.66793       4.03573       2.25357       1.13631      0.534282      0.216741     0.0777840     0.0233231    0.00554688   0.000875978       0.00000       0.00000       0.00000       0.00000       0.00000       0.00000       0.00000       0.00000       0.00000       0.00000       0.00000       0.00000       0.00000       0.00000       0.00000       0.00000       0.00000       0.00000
  10   8 1737.8536    0.3144  0.1944 11.5559 -0.0001       13.9584  0.0091   0.0090   0.0157    0.0254   0.0000       2.89419   439.1022       1.45958       9.74429       1.20251      -1.42317       1.19241     -0.335777      0.236840     0.0818789     -0.251222    -0.0792443      0.123330     0.0583744    0.00156234    0.00899348   0.000943230  -0.000604099  -0.000123096  -5.59877e-05  -7.10588e-06       0.00000       0.00000       0.00000       0.00000       0.00000       0.00000       0.00000       0.00000       0.00000       0.00000       0.00000       0.00000       0.00000       0.00000       0.00000       0.00000       1.30854       1.66057       1.72663       1.62118       1.34317      0.968638      0.814784      0.542007      0.363095      0.216045      0.127665     0.0746490     0.0357822     0.0198479    0.00733263    0.00303005   0.000924911   0.000259425   7.04077e-05   1.06712e-05       0.00000       0.00000       0.00000       0.00000       0.00000       0.00000       0.00000       0.00000       0.00000       0.00000       0.00000       0.00000       0.00000       0.00000       0.00000       0.00000
  10   9 1880.0736    0.4318  0.3120 11.5475 -0.0039       14.9662  0.0103   0.0097   0.0196    0.0314   0.0000       1.50425   435.0301       1.86887       12.5736      0.145342    -0.0180692      -1.94469      0.121953     -0.142359      0.554428     0.0226185      0.210266     0.0862913    -0.0230036     0.0300009    0.00429497    0.00346410   -0.00246993   0.000161012  -2.82039e-05  -8.12580e-06       0.00000       0.00000       0.00000       0.00000       0.00000       0.00000       0.00000       0.00000       0.00000       0.00000       0.00000       0.00000       0.00000       0.00000       0.00000       0.00000       1.37627       1.67007       1.72326       1.51674       1.34400       1.17649      0.857868      0.645156      0.425845      0.254987      0.153494     0.0801988     0.0414533     0.0193357    0.00828235    0.00313333    0.00117259   0.000329436   7.06026e-05   1.17020e-05       0.00000       0.00000       0.00000       0.00000       0.00000       0.00000       0.00000       0.00000       0.00000       0.00000       0.00000       0.00000       0.00000       0.00000       0.00000       0.00000
  10  10 2021.5558    0.6240  0.4664 11.5634 -0.0012       9.58508  0.0130   0.0112   0.0227    0.0446   0.0000      0.847519   438.9685      -3.23101       12.5178       1.65404    -0.0620454       2.65474       1.30965      0.560338     -0.592885      0.176562     0.0899960     0.0669728    -0.0128792   -0.00355145    0.00201193   -0.00361540   0.000336545   0.000476304   3.77517e-05  -9.93821e-07       0.00000       0.00000       0.00000       0.00000       0.00000       0.00000       0.00000       0.00000       0.00000       0.00000       0.00000       0.00000       0.00000       0.00000       0.00000       0.00000       1.73678       2.04374       2.09632       1.89920       1.64335       1.43493       1.06164      0.760638      0.497864      0.325702      0.186962     0.0979410     0.0483399     0.0227826     0.0100631    0.00385166    0.00129125   0.000376879   7.81183e-05   1.30751e-05       0.00000       0.00000       0.00000       0.00000       0.00000       0.00000       0.00000       0.00000       0.00000       0.00000       0.00000       0.00000       0.00000       0.00000       0.00000       0.00000
  10  11 2163.0385    0.8242  0.6355 11.6222 -0.0002       6.59668  0.0146   0.0127   0.0283    0.0690   0.0000      0.625851   438.2265      -3.13215       8.70702       3.30888      -2.58567      -1.47005      -1.10571     -0.611355     -0.193407     -0.584245     -0.222283      0.123553    -0.0447555     0.0295186   -0.00165296   0.000157349  -0.000120095   0.000114925  -2.09133e-05   1.49486e-06       0.00000       0.00000       0.00000       0.00000       0.00000       0.00000       0.00000       0.00000       0.00000       0.00000       0.00000       0.00000       0.00000       0.00000       0.00000       0.00000       1.84421       2.16028       2.24403       2.07031       1.80043       1.48559       1.14867      0.832607      0.566118      0.334870      0.194390      0.110935     0.0576714     0.0257695     0.0110171    0.00424789    0.00144494   0.000398475   9.17679e-05   1.45262e-05       0.00000       0.00000       0.00000       0.00000       0.00000       0.00000       0.00000       0.00000       0.00000       0.00000       0.00000       0.00000       0.00000       0.00000       0.00000       0.00000
  10  12 2302.8875    1.1307  0.7386 12.0092 -0.0013       4.20486  0.0157   0.0164   0.0311    0.0867   0.0000      0.500113   436.9353       3.52729       13.2506      0.914494       3.60933      0.623622      -1.69860    -0.0212125      -1.02709     -0.141859      0.184408     -0.178334     0.0749749    -0.0106605     0.0143125   -0.00109437   -0.00109774   4.41200e-05  -9.99851e-06   1.07961e-05       0.00000       0.00000       0.00000       0.00000       0.00000       0.00000       0.00000       0.00000       0.00000       0.00000       0.00000       0.00000       0.00000       0.00000       0.00000       0.00000       1.96564       2.28991       2.29911       2.20715       1.91250       1.59218       1.20512      0.887744      0.592860      0.365940      0.213012      0.118215     0.0615048     0.0268338     0.0117221    0.00433078    0.00147269   0.000421243   9.39694e-05   1.58045e-05       0.00000       0.00000       0.00000       0.00000       0.00000       0.00000       0.00000       0.00000       0.00000       0.00000       0.00000       0.00000       0.00000       0.00000       0.00000       0.00000
  10  13 2440.9224    1.5175  0.8798 12.6435 -0.0026       3.50754  0.0177   0.0209   0.0350    0.0846   0.0000      0.465914   438.8013       7.14324       16.6045       4.69978      -2.10933       3.95612     -0.179697       1.44605     -0.264548      -1.06715      0.308805      0.182699     -0.104449     0.0314258    -0.0219548    0.00101035  -0.000843437  -0.000243251   0.000278359  -2.72909e-06       0.00000       0.00000       0.00000       0.00000       0.00000       0.00000       0.00000       0.00000       0.00000       0.00000       0.00000       0.00000       0.00000       0.00000       0.00000       0.00000       2.09034       2.51354       2.55905       2.39978       2.08602       1.70074       1.29098      0.933687      0.628113      0.387530      0.228871      0.126368     0.0643648     0.0296395     0.0125547    0.00476090    0.00163494   0.000464242   0.000107085   1.73563e-05       0.00000       0.00000       0.00000       0.00000       0.00000       0.00000       0.00000       0.00000       0.00000       0.00000       0.00000       0.00000       0.00000       0.00000       0.00000       0.00000
  10  14 2578.7308    1.9674  0.9385 12.9976 -0.0010       2.44582  0.0181   0.0257   0.0353    0.0882   0.0000      0.422578   435.0484       3.51217       8.72147       3.66593      0.405353     0.0583767      -1.10327     -0.127473      0.292627     -0.290255     -0.161498     0.0271945     0.0588705    0.00648495    -0.0146254   -0.00445929    0.00164653  -0.000105102   4.70029e-05   1.12675e-05       0.00000       0.00000       0.00000       0.00000       0.00000       0.00000       0.00000       0.00000       0.00000       0.00000       0.00000       0.00000       0.00000       0.00000       0.00000       0.00000       2.11429       2.55106       2.55600       2.45685       2.10527       1.71593       1.31460      0.927197      0.632356      0.393302      0.236154      0.124916     0.0652891     0.0292181     0.0129791    0.00472465    0.00163978   0.000451592   0.000107657   1.77558e-05       0.00000       0.00000       0.00000       0.00000       0.00000       0.00000       0.00000       0.00000       0.00000       0.00000       0.00000       0.00000       0.00000       0.00000       0.00000       0.00000
  10  15 2717.0618    2.5403  0.8385 13.6752 -0.0036       2.22700  0.0167   0.0354   0.0329    0.0815   0.0000      0.484439   437.6381       5.46101       6.43796     -0.981170      -3.48507      -1.36019      -1.28809      -1.81139      0.306329    -0.0644620     -0.179684     -0.182402    -0.0969827    0.00685220    -0.0100085    0.00436137   -0.00164224  -0.000204816   0.000123335   1.27759e-05       0.00000       0.00000       0.00000       0.00000       0.00000       0.00000       0.00000       0.00000       0.00000       0.00000       0.00000       0.00000       0.00000       0.00000       0.00000       0.00000       2.05117       2.47526       2.48917       2.34513       2.03449       1.62217       1.24562      0.880202      0.587700      0.374506      0.215073      0.118709     0.0604286     0.0270997     0.0119107    0.00448775    0.00146294   0.000424962   0.000100256   1.59724e-05       0.00000       0.00000       0.00000       0.00000       0.00000       0.00000       0.00000       0.00000       0.00000       0.00000       0.00000       0.00000       0.00000       0.00000       0.00000       0.00000
  10  16 2855.7774    3.1990  0.8155 13.9153 -0.0012      0.464848  0.0160   0.0442   0.0310    0.0897   0.0000      0.415105   436.7784       3.96251       15.4820      0.398807       1.03450      -2.69980      -2.38719     -0.223632      0.438424     0.0197766     -0.134612    -0.0201461     -0.209746     0.0212882    0.00830244    0.00205534    0.00104906   0.000237591   8.12397e-05   9.70498e-06       0.00000       0.00000       0.00000       0.00000       0.00000       0.00000       0.00000       0.00000       0.00000       0.00000       0.00000       0.00000       0.00000       0.00000       0.00000       0.00000       2.01245       2.38818       2.51695       2.28639       1.93293       1.61596       1.20204      0.856358      0.573693      0.351732      0.207538      0.111548     0.0585011     0.0261610     0.0115406    0.00436864    0.00151876   0.000417485   9.20069e-05   1.48730e-05       0.00000       0.00000       0.00000       0.00000       0.00000       0.00000       0.00000       0.00000       0.00000       0.00000       0.00000       0.00000       0.00000       0.00000       0.00000       0.00000
  10  17 2994.5652    3.6704  0.9408 14.0527  0.0005       1.29055  0.0184   0.0471   0.0332    0.1063   0.0000      0.358906   438.5550       9.16638       6.35359       3.15730      -3.41977      0.708903      -1.42125      -1.92776    -0.0305680     -0.350479      0.651864     -0.232080    -0.0172906     0.0363102    -0.0139846   -0.00811331  -0.000909341   0.000158658  -0.000110841  -2.21178e-05       0.00000       0.00000       0.00000       0.00000       0.00000       0.00000       0.00000       0.00000       0.00000       0.00000       0.00000       0.00000       0.00000       0.00000       0.00000       0.00000       2.16820       2.56253       2.66816       2.50499       2.12089       1.75719       1.31285      0.905196      0.636095      0.397251      0.233626      0.129717     0.0633623     0.0299767     0.0124594    0.00503957    0.00165376   0.000450146   0.000104399   1.69689e-05       0.00000       0.00000       0.00000       0.00000       0.00000       0.00000       0.00000       0.00000       0.00000       0.00000       0.00000       0.00000       0.00000       0.00000       0.00000       0.00000
  10  18 3133.0019    3.9005  1.0436 14.5216 -0.0012       1.37302  0.0211   0.0496   0.0370    0.0942   0.0000      0.426647   439.1238       9.83088       14.8328       5.71927       1.11997      -5.17782    -0.0480654      -1.69246      0.373846     -0.809323      0.190210     -0.143521     -0.176754    -0.0115172    0.00575858    0.00234184    0.00278046  -0.000928591  -8.15729e-06   1.33061e-05       0.00000       0.00000       0.00000       0.00000       0.00000       0.00000       0.00000       0.00000       0.00000       0.00000       0.00000       0.00000       0.00000       0.00000       0.00000       0.00000       2.34491       2.85077       2.85227       2.67273       2.29212       1.94931       1.45583       1.03453      0.719762      0.433582      0.253860      0.141944     0.0692122     0.0331301     0.0132244    0.00546052    0.00184044   0.000507572   0.000116820   1.96839e-05       0.00000       0.00000       0.00000       0.00000       0.00000       0.00000       0.00000       0.00000       0.00000       0.00000       0.00000       0.00000       0.00000       0.00000       0.00000       0.00000
  10  19 3271.4865    3.7407  1.3306 14.4152 -0.0022       1.33470  0.0240   0.0430   0.0452    0.0883   0.0000      0.355852   434.8144       14.2119       16.7148       12.0994      -2.02762       1.25029      -1.49403      -3.20905      0.689500     -0.319282     -0.179337     -0.142669    -0.0528800    -0.0560451    0.00360200    0.00171233   0.000447992   0.000173178  -5.54264e-05  -2.47165e-05       0.00000       0.00000       0.00000       0.00000       0.00000       0.00000       0.00000       0.00000       0.00000       0.00000       0.00000       0.00000       0.00000       0.00000       0.00000       0.00000       2.68128       3.16445       3.29235       3.08790       2.61209       2.11579       1.62754       1.17570      0.769209      0.478321      0.281333      0.154810     0.0788407     0.0378171     0.0157596    0.00598619    0.00197760   0.000561424   0.000127144   2.04459e-05       0.00000       0.00000       0.00000       0.00000       0.00000       0.00000       0.00000       0.00000       0.00000       0.00000       0.00000       0.00000       0.00000       0.00000       0.00000       0.00000
  10  20 3410.2786    3.2018  1.9685 13.8511  0.0009      0.952340  0.0303   0.0307   0.0532    0.0650   0.0000      0.203125   436.5357       8.61312       11.2654       4.52473      -1.61293     -0.427008       3.21824      -2.42844     -0.210381       1.00273     -0.155789    0.00294090      0.102120     0.0273698   -0.00781942    -0.0148559  -0.000719378   0.000960149  -0.000146584  -5.51567e-05       0.00000       0.00000       0.00000       0.00000       0.00000       0.00000       0.00000       0.00000       0.00000       0.00000       0.00000       0.00000       0.00000       0.00000       0.00000       0.00000       3.26018       4.00944       3.99139       3.78786       3.28015       2.66990       2.01619       1.48132      0.973998      0.604171      0.354385      0.195061     0.0995988     0.0460660     0.0193396    0.00731671    0.00250271   0.000735594   0.000168206   2.79094e-05       0.00000       0.00000       0.00000       0.00000       0.00000       0.00000       0.00000       0.00000       0.00000       0.00000       0.00000       0.00000       0.00000       0.00000       0.00000       0.00000
  10  21 3549.4378    2.6447  2.9613 13.4496 -0.0009       1.04211  0.0383   0.0216   0.0705    0.0462   0.0000      0.126721   438.3117       19.6145       10.3311       4.32957      -5.01482     -0.980470       3.81237      -5.41554       1.42458      -2.29087      0.394026     0.0832486     0.0340329    -0.0893208     0.0315752   -0.00858980   -0.00140435  -0.000427340   0.000183675  -3.30848e-05       0.00000       0.00000       0.00000       0.00000       0.00000       0.00000       0.00000       0.00000       0.00000       0.00000       0.00000       0.00000       0.00000       0.00000       0.00000       0.00000       4.20684       4.95797       5.04658       4.87880       4.19278       3.35004       2.53494       1.82457       1.22264      0.776615      0.462624      0.250560      0.128640     0.0590941     0.0252158    0.00930104    0.00311997   0.000890637   0.000206284   3.33981e-05       0.00000       0.00000       0.00000       0.00000       0.00000       0.00000       0.00000       0.00000       0.00000       0.00000       0.00000       0.00000       0.00000       0.00000       0.00000       0.00000
  10  22 3688.8237    2.2295  4.2378 12.7949  0.0003      0.692947  0.0473   0.0154   0.0846    0.0419   0.0000     0.0789259   441.2888       15.9467       18.5341       5.27524     -0.665480      -4.53648      -1.75995    0.00880087       1.75607     -0.361102     -0.623515      0.749873     0.0131069     -0.136248    -0.0116030    0.00777463   -0.00552019  -0.000877500   0.000265912  -1.17597e-05       0.00000       0.00000       0.00000       0.00000       0.00000       0.00000       0.00000       0.00000       0.00000       0.00000       0.00000       0.00000       0.00000       0.00000       0.00000       0.00000       5.10149       6.27311       6.27204       5.90874       5.10892       4.17739       3.19425       2.25079       1.52268      0.953054      0.564869      0.301574      0.154060     0.0707137     0.0307488     0.0115695    0.00396511    0.00112040   0.000265076   4.29091e-05       0.00000       0.00000       0.00000       0.00000       0.00000       0.00000       0.00000       0.00000       0.00000       0.00000       0.00000       0.00000       0.00000       0.00000       0.00000       0.00000
  10  23 3828.4259    1.8681  5.9681 12.4619 -0.0002      0.503867  0.0602   0.0114   0.1075    0.0353   0.0000     0.0542385   444.1328       19.7670       5.76031       6.51259       14.2529      -7.64505      -5.52961      -1.37380     -0.258994    -0.0772777      0.162288      0.177937     0.0124101     -0.134244    -0.0454141     0.0194550   -0.00643648  -6.07333e-05   0.000110215  -0.000107153       0.00000       0.00000       0.00000       0.00000       0.00000       0.00000       0.00000       0.00000       0.00000       0.00000       0.00000       0.00000       0.00000       0.00000       0.00000       0.00000       6.19522       7.72285       7.66577       7.24794       6.36216       5.14915       4.07619       2.88761       1.94541       1.21107      0.706239      0.389812      0.200264     0.0921740     0.0398710     0.0151703    0.00507976    0.00146384   0.000353676   5.61758e-05       0.00000       0.00000       0.00000       0.00000       0.00000       0.00000       0.00000       0.00000       0.00000       0.00000       0.00000       0.00000       0.00000       0.00000       0.00000       0.00000
  10  24 3968.2061    1.5963  8.1292 12.1277  0.0001      0.417969  0.0746   0.0090   0.1374    0.0309   0.0000     0.0406762   438.4329       15.3586       8.82864      -10.0939       13.7340       2.19547      -4.22989      -6.35234      0.605344     -0.887082      0.412981     -0.171969    -0.0320858     -0.136849    -0.0112991   -0.00987116   -0.00681705  -0.000554669   9.57403e-05   8.87670e-05       0.00000       0.00000       0.00000       0.00000       0.00000       0.00000       0.00000       0.00000       0.00000       0.00000       0.00000       0.00000       0.00000       0.00000       0.00000       0.00000       7.47886       9.42076       9.39300       9.08085       7.73638       6.39888       4.84725       3.47802       2.35390       1.48731      0.885491      0.479967      0.247032      0.114377     0.0497831     0.0187821    0.00646061    0.00184060   0.000428001   7.11036e-05       0.00000       0.00000       0.00000       0.00000       0.00000       0.00000       0.00000       0.00000       0.00000       0.00000       0.00000       0.00000       0.00000       0.00000       0.00000       0.00000
  10  25 4108.0105    1.3483 10.8103 11.9407  0.0004      0.148854  0.0967   0.0073   0.1818    0.0261   0.0000     0.0360443   432.9554       30.7787       8.26189       13.8491      -6.67193       11.1699       4.56843      -3.43665      -2.24122      -1.85490     -0.207387     0.0778880      0.165314    -0.0341918    -0.0904411    -0.0211903    0.00821934   0.000475319  -0.000533133   0.000113853       0.00000       0.00000       0.00000       0.00000       0.00000       0.00000       0.00000       0.00000       0.00000       0.00000       0.00000       0.00000       0.00000       0.00000       0.00000       0.00000       9.27209       11.7851       11.7040       11.2903       9.74711       7.96413       6.13370       4.35517       2.98471       1.87097       1.12831      0.610485      0.312075      0.147542     0.0629871     0.0239515    0.00823709    0.00232894   0.000552003   8.89876e-05       0.00000       0.00000       0.00000       0.00000       0.00000       0.00000       0.00000       0.00000       0.00000       0.00000       0.00000       0.00000       0.00000       0.00000       0.00000       0.00000
  10  26 4247.7056    1.1377 14.0548 11.8583 -0.0012    -0.0701560  0.1367   0.0064   0.2426    0.0235   0.0000     0.0366810   416.3515       7.51353       19.1181       14.9927       4.64846      -1.00642      -11.4064       15.4752      0.526473      -1.48997      0.741776     -0.869737      0.436545     -0.196340   -0.00438046    -0.0315113   -0.00188453   0.000157233   0.000364160   3.07676e-05       0.00000       0.00000       0.00000       0.00000       0.00000       0.00000       0.00000       0.00000       0.00000       0.00000       0.00000       0.00000       0.00000       0.00000       0.00000       0.00000       11.8761       14.8497       15.0373       14.2113       12.4392       10.2816       7.95041       5.74293       3.86389       2.45906       1.44604      0.793821      0.409209      0.189170     0.0826153     0.0314976     0.0106866    0.00310084   0.000710567   0.000111264       0.00000       0.00000       0.00000       0.00000       0.00000       0.00000       0.00000       0.00000       0.00000       0.00000       0.00000       0.00000       0.00000       0.00000       0.00000       0.00000
  10  27 4387.6237    0.9417 16.3347 11.8103 -0.0019     -0.201029  0.1823   0.0054   0.3070    0.0210   0.0000     0.0416199   440.9808       11.9112      0.525509       30.5512      -8.14292      -6.79199       9.07849       1.19561      -8.40216       3.87695       2.46870      -3.42907      -1.04698      0.341390     0.0957732     0.0253841    -0.0213660   -0.00179172  -0.000709321   3.14094e-05       0.00000       0.00000       0.00000       0.00000       0.00000       0.00000       0.00000       0.00000       0.00000       0.00000       0.00000       0.00000       0.00000       0.00000       0.00000       0.00000       14.5727       18.3964       18.6876       17.5237       15.4430       12.8485       9.91254       7.23248       4.86179       3.11303       1.83371       1.01632      0.523677      0.244508      0.106359     0.0407217     0.0137716    0.00400307   0.000899068   0.000139973       0.00000       0.00000       0.00000       0.00000       0.00000       0.00000       0.00000       0.00000       0.00000       0.00000       0.00000       0.00000       0.00000       0.00000       0.00000       0.00000
  11   7 1627.1206    0.2237  0.1294 11.5465 -0.0045       25.1965  0.0071   0.0078   0.0129    0.0226   0.0000       5.47424   436.0798     -0.435095       12.7362      -1.53427      -2.21737      -1.89224      0.575283      0.107410     -0.460694     -0.325808     -0.107800     0.0468587    0.00801400    0.00312309    0.00651280    0.00644977   0.000223330   2.80263e-05   0.000157515  -2.86574e-05  -9.55619e-06   1.24550e-06       0.00000       0.00000       0.00000       0.00000       0.00000       0.00000       0.00000       0.00000       0.00000       0.00000       0.00000       0.00000       0.00000       0.00000      0.849205       1.07436       1.11512       1.08644      0.965758      0.767219      0.630967      0.450688      0.342951      0.216923      0.127650     0.0822343     0.0440955     0.0240524     0.0109416    0.00494373    0.00190005   0.000733088   0.000213367   6.08671e-05   1.48942e-05   2.23742e-06       0.00000       0.00000       0.00000       0.00000       0.00000       0.00000       0.00000       0.00000       0.00000       0.00000       0.00000       0.00000       0.00000       0.00000
  11   8 1772.2467    0.3424  0.2154 11.4818 -0.0009       16.2657  0.0090   0.0089   0.0159    0.0266   0.0000       2.28184   437.1080      -1.71457       12.8297     -0.811263      -1.98161     -0.749259      0.926904     0.0176673     -0.316556     0.0328857     0.0865764    -0.0760197    -0.0470210     0.0149169    -0.0182949    0.00195337   -0.00198621   -0.00151611  -0.000313361   7.24322e-06   2.55655e-05   7.80146e-08       0.00000       0.00000       0.00000       0.00000       0.00000       0.00000       0.00000       0.00000       0.00000       0.00000       0.00000       0.00000       0.00000       0.00000       1.23917       1.24569       1.29347       1.43689       1.25464      0.946888      0.741597      0.669879      0.495059      0.264522      0.150369      0.101112     0.0641208     0.0346105     0.0167233    0.00587350    0.00222647   0.000779639   0.000257985   6.26081e-05   1.32607e-05   2.11324e-06       0.00000       0.00000       0.00000       0.00000       0.00000       0.00000       0.00000       0.00000       0.00000       0.00000       0.00000       0.00000       0.00000       0.00000
  11   9 1915.4631    0.4758  0.3767 11.5243 -0.0024       10.5125  0.0124   0.0092   0.0205    0.0344   0.0000       1.13140   436.9234      0.508354       13.6609     -0.267298      -1.59717     -0.194750      0.995798    -0.0399703      0.436858     0.0739328      0.239482    -0.0594267    -0.0819567    -0.0199853    0.00488483    0.00206200  -0.000560257   0.000185166  -0.000234370  -0.000150243   7.63484e-07  -1.92681e-06       0.00000       0.00000       0.00000       0.00000       0.00000       0.00000       0.00000       0.00000       0.00000       0.00000       0.00000       0.00000       0.00000       0.00000       1.62886       1.94257       1.69378       1.78830       1.75105       1.51646       1.04280      0.710883      0.535860      0.404369      0.268905      0.158489     0.0805439     0.0370843     0.0171422    0.00670210    0.00282206    0.00103063   0.000331690   9.23187e-05   2.03388e-05   3.58092e-06       0.00000       0.00000       0.00000       0.00000       0.00000       0.00000       0.00000       0.00000       0.00000       0.00000       0.00000       0.00000       0.00000       0.00000
  11  10 2058.0375    0.6656  0.4953 11.5143 -0.0009       7.10368  0.0121   0.0110   0.0230    0.0481   0.0000      0.695444   437.0768      0.688063       8.96085     -0.956136     -0.831312     -0.524265     -0.643166      0.257205      0.481936     -0.542021      0.211428     -0.161665    -0.0267540    0.00614075    -0.0298351   -0.00696027    0.00577356   -0.00170116   5.93043e-05   7.24549e-06  -4.71432e-05   3.06844e-06       0.00000       0.00000       0.00000       0.00000       0.00000       0.00000       0.00000       0.00000       0.00000       0.00000       0.00000       0.00000       0.00000       0.00000       1.42599       1.74981       1.88205       1.72375       1.55415       1.30203      0.959384      0.730997      0.529032      0.326939      0.214704      0.127356     0.0685101     0.0354138     0.0179276    0.00721101    0.00293749    0.00111509   0.000378112   9.74602e-05   2.10831e-05   3.13464e-06       0.00000       0.00000       0.00000       0.00000       0.00000       0.00000       0.00000       0.00000       0.00000       0.00000       0.00000       0.00000       0.00000       0.00000
  11  11 2199.9072    0.9100  0.6651 11.7508 -0.0015       6.55819  0.0140   0.0132   0.0277    0.0643   0.0000      0.548709   439.0039     -0.147049       12.1012       1.04674      -4.70137      -1.34061       1.45020     -0.367562       1.32743     -0.865018    -0.0906406    -0.0256595     0.0180544    -0.0226245    -0.0145834    0.00142188   -0.00292250  -0.000325921   0.000218942  -9.67026e-05  -2.92459e-05  -3.44365e-06       0.00000       0.00000       0.00000       0.00000       0.00000       0.00000       0.00000       0.00000       0.00000       0.00000       0.00000       0.00000       0.00000       0.00000       1.62387       1.93960       1.96645       1.88919       1.65128       1.43472       1.12276      0.841544      0.596949      0.383519      0.242453      0.141060     0.0748957     0.0398328     0.0183332    0.00839822    0.00314908    0.00119905   0.000380729   9.95847e-05   2.17035e-05   3.49356e-06       0.00000       0.00000       0.00000       0.00000       0.00000       0.00000       0.00000       0.00000       0.00000       0.00000       0.00000       0.00000       0.00000       0.00000
  11  12 2340.1393    1.2510  0.8207 12.1202 -0.0012       4.27787  0.0163   0.0168   0.0313    0.0891   0.0000      0.457223   439.5080      0.651242       13.9930       1.23597     -0.821438      -2.39366    -0.0936557     -0.923043     0.0135254      0.245552     -0.473071      0.261655      0.183896     0.0169665    -0.0125401    0.00831819   -0.00273956   0.000636054  -0.000447469  -4.78907e-05   1.95554e-05  -3.69181e-07       0.00000       0.00000       0.00000       0.00000       0.00000       0.00000       0.00000       0.00000       0.00000       0.00000       0.00000       0.00000       0.00000       0.00000       1.81780       2.24854       2.29203       2.16799       1.95884       1.57744       1.25520      0.930514      0.665310      0.422900      0.257785      0.156884     0.0852730     0.0442616     0.0214818    0.00889464    0.00358574    0.00133339   0.000419235   0.000115112   2.62740e-05   3.89085e-06       0.00000       0.00000       0.00000       0.00000       0.00000       0.00000       0.00000       0.00000       0.00000       0.00000       0.00000       0.00000       0.00000       0.00000
  11  13 2478.6060    1.6804  0.8984 12.4439 -0.0009       3.77043  0.0168   0.0215   0.0330    0.1136   0.0000      0.426054   436.8865       3.54794       11.2980      -5.54909      -1.29682       2.26541      0.143755      -1.01614      0.522529     0.0152373    -0.0875990      0.275592    -0.0338663    -0.0592434   -0.00959966    0.00912342    0.00488972   -0.00134152   7.80511e-05   5.82437e-05  -3.87249e-05   3.89512e-06       0.00000       0.00000       0.00000       0.00000       0.00000       0.00000       0.00000       0.00000       0.00000       0.00000       0.00000       0.00000       0.00000       0.00000       1.81989       2.18666       2.22270       2.18491       1.89087       1.64506       1.25216      0.936517      0.659957      0.441175      0.278251      0.164019     0.0890749     0.0451964     0.0219570    0.00937767    0.00383967    0.00137829   0.000439742   0.000116838   2.49155e-05   4.14026e-06       0.00000       0.00000       0.00000       0.00000       0.00000       0.00000       0.00000       0.00000       0.00000       0.00000       0.00000       0.00000       0.00000       0.00000
  11  14 2616.9928    2.1223  0.9130 13.3706 -0.0007       1.43112  0.0179   0.0278   0.0340    0.0831   0.0000      0.426145   443.9019       8.10533       12.0332       4.42221       2.11612       1.31066     -0.107482      -3.03288       1.38980     -0.277744     0.0187976      0.137444    -0.0445032     0.0395154   -0.00632264   -0.00813285    0.00479617   0.000211036  -0.000459321   0.000117395   6.06404e-06  -7.79382e-06       0.00000       0.00000       0.00000       0.00000       0.00000       0.00000       0.00000       0.00000       0.00000       0.00000       0.00000       0.00000       0.00000       0.00000       2.02875       2.39400       2.46519       2.46899       2.15059       1.69145       1.32427       1.00287      0.741414      0.445306      0.274906      0.166939     0.0977990     0.0512722     0.0236106    0.00995496    0.00385999    0.00140312   0.000448337   0.000114122   2.67259e-05   4.06614e-06       0.00000       0.00000       0.00000       0.00000       0.00000       0.00000       0.00000       0.00000       0.00000       0.00000       0.00000       0.00000       0.00000       0.00000
  11  15 2756.2246    2.6840  0.8742 13.7542 -0.0019       2.63785  0.0168   0.0344   0.0312    0.0799   0.0000      0.399257   437.7915       4.52822       11.2029      -1.37862     -0.298916      -2.30596     -0.999645     -0.565645      -1.20383     -0.625192     -0.351882     0.0312958     0.0165992    -0.0376168     0.0165389    0.00528043   -0.00156837   -0.00158956  -0.000461184  -0.000231363  -2.63282e-06  -9.60569e-07       0.00000       0.00000       0.00000       0.00000       0.00000       0.00000       0.00000       0.00000       0.00000       0.00000       0.00000       0.00000       0.00000       0.00000       1.85180       2.19827       2.23461       2.20741       1.94042       1.61189       1.26301      0.927505      0.652636      0.441289      0.276350      0.161578     0.0895743     0.0455510     0.0213601    0.00947685    0.00377546    0.00133422   0.000419045   0.000114255   2.49547e-05   3.91620e-06       0.00000       0.00000       0.00000       0.00000       0.00000       0.00000       0.00000       0.00000       0.00000       0.00000       0.00000       0.00000       0.00000       0.00000
  11  16 2895.4895    3.4141  0.7939 13.9687 -0.0008       1.80208  0.0149   0.0446   0.0283    0.0857   0.0000      0.412565   438.4370       10.6547       11.1707       1.48805      -4.12740      0.145820      -2.08727      -1.50027      0.358979     -0.281166     -0.130834     -0.161995     -0.111727     0.0553978     0.0354485    0.00331083   0.000967589   0.000305062  -4.46971e-05  -3.84064e-05  -2.88398e-05  -3.58845e-06       0.00000       0.00000       0.00000       0.00000       0.00000       0.00000       0.00000       0.00000       0.00000       0.00000       0.00000       0.00000       0.00000       0.00000       1.65807       2.01691       2.11908       1.97882       1.77051       1.46759       1.15649      0.830954      0.590015      0.400056      0.240970      0.144757     0.0796884     0.0399060     0.0192584    0.00821522    0.00348159    0.00125842   0.000389245   0.000108533   2.38760e-05   3.51742e-06       0.00000       0.00000       0.00000       0.00000       0.00000       0.00000       0.00000       0.00000       0.00000       0.00000       0.00000       0.00000       0.00000       0.00000
  11  17 3034.5845    3.8518  0.8857 14.4463 -0.0009      0.732679  0.0163   0.0494   0.0322    0.0832   0.0000      0.396820   439.2906       7.59366       10.6572       5.34243      -4.72078      0.667669     -0.199533     0.0360602      0.272621     -0.749931      0.119847     0.0181552    -0.0161938   -0.00947297    -0.0176198    0.00906674    0.00414305  -0.000823196   7.16856e-05   0.000130406  -2.59587e-06   5.81447e-06       0.00000       0.00000       0.00000       0.00000       0.00000       0.00000       0.00000       0.00000       0.00000       0.00000       0.00000       0.00000       0.00000       0.00000       1.84182       2.18409       2.18092       2.12678       1.90688       1.57280       1.25390      0.930368      0.658554      0.433886      0.264230      0.158579     0.0856708     0.0439677     0.0209039    0.00883343    0.00352617    0.00127713   0.000391239   0.000108298   2.41926e-05   3.75351e-06       0.00000       0.00000       0.00000       0.00000       0.00000       0.00000       0.00000       0.00000       0.00000       0.00000       0.00000       0.00000       0.00000       0.00000
  11  18 3173.5726    3.8952  0.9867 14.7671 -0.0028       1.65259  0.0188   0.0494   0.0355    0.0807   0.0000      0.393513   436.3994       10.8789       9.91502       3.49508       1.54845      0.336753      0.301956      -3.56580      0.791107    -0.0617003      0.498664     -0.257341    -0.0298803    -0.0223879    -0.0199349     0.0108318    0.00191576  -0.000361805   0.000566481  -5.35353e-05  -4.60750e-05  -3.72116e-06       0.00000       0.00000       0.00000       0.00000       0.00000       0.00000       0.00000       0.00000       0.00000       0.00000       0.00000       0.00000       0.00000       0.00000       2.00767       2.49230       2.46844       2.48316       2.05447       1.77720       1.39437       1.06568      0.726357      0.475416      0.294643      0.173771     0.0930587     0.0494200     0.0236140     0.0105474    0.00408530    0.00149259   0.000461160   0.000125242   2.69195e-05   4.73543e-06       0.00000       0.00000       0.00000       0.00000       0.00000       0.00000       0.00000       0.00000       0.00000       0.00000       0.00000       0.00000       0.00000       0.00000
  11  19 3312.4862    3.5208  1.4684 14.1798 -0.0021       1.13421  0.0244   0.0370   0.0439    0.0796   0.0000      0.290220   437.8140       15.8682       14.2281       9.79586      -7.13518      0.714878       2.49220      -1.14423      0.899997     -0.335004      0.406086     -0.548937      0.257119    -0.0424679     0.0269855    -0.0101201    0.00570732    0.00139639  -0.000474287   0.000107340   4.06669e-05   8.84395e-06       0.00000       0.00000       0.00000       0.00000       0.00000       0.00000       0.00000       0.00000       0.00000       0.00000       0.00000       0.00000       0.00000       0.00000       2.41929       3.02091       2.99502       2.93764       2.55695       2.19079       1.72497       1.26215      0.885099      0.597254      0.373470      0.215140      0.120303     0.0606736     0.0280312     0.0128701    0.00516705    0.00183968   0.000586509   0.000159144   3.56002e-05   5.77059e-06       0.00000       0.00000       0.00000       0.00000       0.00000       0.00000       0.00000       0.00000       0.00000       0.00000       0.00000       0.00000       0.00000       0.00000
  11  20 3451.8080    3.0078  2.3421 13.4666  0.0000      0.925251  0.0306   0.0249   0.0558    0.0579   0.0000      0.151128   437.0704       17.6542       10.8725       7.13081      -3.19422      -3.13434     -0.321217      -1.43564       1.72898     -0.975319     -0.318635     -0.141700      0.231257      0.115503   -0.00869994     0.0129247    0.00768313   0.000966216   0.000462213  -3.73848e-05  -2.28632e-05  -2.25223e-07       0.00000       0.00000       0.00000       0.00000       0.00000       0.00000       0.00000       0.00000       0.00000       0.00000       0.00000       0.00000       0.00000       0.00000       3.14492       3.83340       3.90718       3.74166       3.28427       2.71450       2.17057       1.59678       1.12759      0.726803      0.455729      0.263152      0.146400     0.0748553     0.0357842     0.0156520    0.00625021    0.00222611   0.000714190   0.000189880   4.33793e-05   6.58097e-06       0.00000       0.00000       0.00000       0.00000       0.00000       0.00000       0.00000       0.00000       0.00000       0.00000       0.00000       0.00000       0.00000       0.00000
  11  21 3591.3945    2.5521  3.2173 13.1361 -0.0005      0.668472  0.0379   0.0185   0.0672    0.0438   0.0000      0.101890   443.7293       21.6790       11.5614       14.3071      0.714797       4.74911      -2.78060      -2.04550       2.51975      -3.23646      0.390388     -0.596991      0.272374     -0.120277    -0.0882851   -0.00489092  -0.000755847    0.00271642  -0.000693166  -0.000373459   3.65548e-05   6.43627e-06       0.00000       0.00000       0.00000       0.00000       0.00000       0.00000       0.00000       0.00000       0.00000       0.00000       0.00000       0.00000       0.00000       0.00000       3.77112       4.65272       4.63314       4.46216       3.91789       3.38252       2.65835       1.98815       1.36592      0.928167      0.567102      0.333770      0.178191     0.0913424     0.0436865     0.0192385    0.00772881    0.00281366   0.000877018   0.000245860   5.28711e-05   8.52659e-06       0.00000       0.00000       0.00000       0.00000       0.00000       0.00000       0.00000       0.00000       0.00000       0.00000       0.00000       0.00000       0.00000       0.00000
  11  22 3731.2473    2.0980  4.8354 12.6923 -0.0004      0.622834  0.0485   0.0131   0.0899    0.0356   0.0000     0.0626700   440.7008       15.4305       3.17107       3.79623      -13.9910      -7.23442       3.22435       1.58423      -1.63956      -1.45545   -0.00546423      0.160314      0.243403     -0.194843     0.0236414    0.00464453   0.000188758    0.00208943   -0.00158972  -1.13936e-05  -1.91881e-05  -2.06026e-05       0.00000       0.00000       0.00000       0.00000       0.00000       0.00000       0.00000       0.00000       0.00000       0.00000       0.00000       0.00000       0.00000       0.00000       4.68979       5.90477       5.94043       5.76510       5.07313       4.25603       3.36633       2.45393       1.74562       1.14465      0.737958      0.423613      0.233109      0.117705     0.0575426     0.0250182     0.0101881    0.00363650    0.00119533   0.000316913   7.24689e-05   1.12660e-05       0.00000       0.00000       0.00000       0.00000       0.00000       0.00000       0.00000       0.00000       0.00000       0.00000       0.00000       0.00000       0.00000       0.00000
  11  23 3871.3759    1.7674  6.4831 12.4350  0.0002      0.546306  0.0606   0.0102   0.1115    0.0303   0.0000     0.0493334   440.3902       16.5735       21.4018      -2.77097      -10.1275       2.74124      -3.80029    -0.0871698      0.165911     -0.199882      0.278901     -0.581762     0.0192570     -0.207772    -0.0673015     0.0234441   -0.00301199   -0.00311764   -0.00279963  -3.24598e-05  -5.10495e-05   1.33137e-06       0.00000       0.00000       0.00000       0.00000       0.00000       0.00000       0.00000       0.00000       0.00000       0.00000       0.00000       0.00000       0.00000       0.00000       5.76251       7.24027       7.34336       7.08615       6.25417       5.23892       4.12517       3.03905       2.12983       1.42326      0.892382      0.522404      0.287180      0.146189     0.0709432     0.0309213     0.0126322    0.00452607    0.00144965   0.000398790   8.88880e-05   1.36530e-05       0.00000       0.00000       0.00000       0.00000       0.00000       0.00000       0.00000       0.00000       0.00000       0.00000       0.00000       0.00000       0.00000       0.00000
  11  24 4011.4085    1.5035  8.7578 12.1309 -0.0002      0.329872  0.0763   0.0081   0.1417    0.0269   0.0000     0.0384580   451.6177       25.8624       21.8407      -11.8194      -6.10483       10.9149       4.63005      -5.29674      0.693769     0.0243789     -0.783359       1.32591     -0.184039    -0.0977387     -0.102537    -0.0625106    0.00613746    0.00214434   -0.00207020   0.000628374   0.000100650   9.59520e-06       0.00000       0.00000       0.00000       0.00000       0.00000       0.00000       0.00000       0.00000       0.00000       0.00000       0.00000       0.00000       0.00000       0.00000       7.04189       8.69432       8.96044       8.57281       7.64655       6.42827       5.06694       3.75851       2.64640       1.76368       1.12109      0.660586      0.357398      0.186579     0.0889954     0.0398217     0.0157185    0.00577002    0.00184046   0.000500809   0.000109629   1.64329e-05       0.00000       0.00000       0.00000       0.00000       0.00000       0.00000       0.00000       0.00000       0.00000       0.00000       0.00000       0.00000       0.00000       0.00000
  11  25 4151.7454    1.2691 11.3802 11.9552 -0.0004      0.147213  0.1006   0.0068   0.1860    0.0244   0.0000     0.0355218   460.2548       25.3434       20.9072       16.9929      -12.7462       4.60399       2.20826       4.17565      -3.10826      -3.64877    -0.0812623      0.357896      0.453885    -0.0592222     0.0203722     0.0460033    0.00923970    0.00120326  -0.000579751  -0.000605123  -3.23495e-05  -1.13265e-05       0.00000       0.00000       0.00000       0.00000       0.00000       0.00000       0.00000       0.00000       0.00000       0.00000       0.00000       0.00000       0.00000       0.00000       8.64133       10.9604       11.1827       10.7185       9.59413       8.12478       6.34848       4.84258       3.36428       2.26180       1.41032      0.829145      0.463837      0.237383      0.114411     0.0502467     0.0205115    0.00737147    0.00240183   0.000668644   0.000143215   2.18227e-05       0.00000       0.00000       0.00000       0.00000       0.00000       0.00000       0.00000       0.00000       0.00000       0.00000       0.00000       0.00000       0.00000       0.00000
  11  26 4291.6883    1.0654 14.0951 11.8692  0.0026    -0.0766482  0.1363   0.0060   0.2410    0.0220   0.0000     0.0377362   439.5167       32.8803       18.7242    -0.0740593      -9.79697       3.47502       7.54640      -3.21614      0.688207     -0.299554      -1.06798      -1.27570     -0.120888     0.0463579     -0.112807   -0.00592255     0.0166835    0.00610651  -0.000129238   0.000893354   0.000225867   4.27281e-06       0.00000       0.00000       0.00000       0.00000       0.00000       0.00000       0.00000       0.00000       0.00000       0.00000       0.00000       0.00000       0.00000       0.00000       10.7419       13.4986       13.8606       13.5368       11.9740       10.0827       7.95777       5.98342       4.20124       2.84251       1.79547       1.06771      0.586836      0.307160      0.146699     0.0658986     0.0262002    0.00958719    0.00303663   0.000832027   0.000179364   2.71869e-05       0.00000       0.00000       0.00000       0.00000       0.00000       0.00000       0.00000       0.00000       0.00000       0.00000       0.00000       0.00000       0.00000       0.00000
  11  27 4432.1109    0.8974 17.3872 11.8183 -0.0002     -0.159188  0.1934   0.0048   0.3126    0.0186   0.0000     0.0419001   436.1203       24.8849       14.3881      -11.4055       4.40847      -2.98735      -2.47794      -22.8992       1.83835       4.16616      -3.73977     -0.421766    0.00766797     -0.752650      0.333466      0.133563   -0.00573040   -0.00252534   -0.00346744    0.00101612  -2.03588e-06  -1.08328e-05       0.00000       0.00000       0.00000       0.00000       0.00000       0.00000       0.00000       0.00000       0.00000       0.00000       0.00000       0.00000       0.00000       0.00000       13.5623       17.1683       17.8010       16.9251       15.3117       12.8650       10.2846       7.77864       5.48904       3.69781       2.34267       1.39459      0.772596      0.404068      0.195644     0.0868324     0.0349714     0.0126779    0.00404548    0.00110531   0.000236885   3.46180e-05       0.00000       0.00000       0.00000       0.00000       0.00000       0.00000       0.00000       0.00000       0.00000       0.00000       0.00000       0.00000       0.00000       0.00000
  12   7 1660.2669    0.2398  0.1566 11.5726 -0.0013       26.6138  0.0079   0.0074   0.0149    0.0225   0.0000       4.82585   437.3832     -0.646239       13.9719      -1.05714      -1.58639      0.215051      0.204521     -0.356339     -0.321104      0.225143     -0.165629    -0.0131817    -0.0708274     0.0167289     0.0293117     0.0116818   -0.00182803   0.000849728  -7.83529e-05  -0.000217612   4.19991e-05  -2.00833e-05  -6.04358e-07   8.36165e-08       0.00000       0.00000       0.00000       0.00000       0.00000       0.00000       0.00000       0.00000       0.00000       0.00000       0.00000       0.00000       1.02348       1.34654       1.23937       1.26943       1.04100      0.948219      0.799538      0.597881      0.432285      0.293303      0.187027      0.111438     0.0635830     0.0317364     0.0175111    0.00757735    0.00397822    0.00144936   0.000624052   0.000194023   5.92688e-05   1.50339e-05   3.49762e-06   6.13338e-07       0.00000       0.00000       0.00000       0.00000       0.00000       0.00000       0.00000       0.00000       0.00000       0.00000       0.00000       0.00000
  12   8 1805.8436    0.3595  0.2555 11.5780 -0.0036       19.3175  0.0091   0.0081   0.0162    0.0261   0.0000       2.08096   436.9851      -2.04581       13.5558       1.72164     -0.370552     -0.624689     -0.432854      0.115421      0.278997      0.236955     0.0667708     -0.139698     0.0143405     0.0320454    -0.0425569   -0.00831296  -0.000306361    0.00258784  -0.000558157  -0.000111825   6.46902e-05  -2.81693e-05  -6.41599e-06  -2.80065e-07       0.00000       0.00000       0.00000       0.00000       0.00000       0.00000       0.00000       0.00000       0.00000       0.00000       0.00000       0.00000       1.09601       1.39046       1.47329       1.40565       1.21321       1.00980      0.832745      0.617729      0.430516      0.299586      0.193850      0.117587     0.0696391     0.0370869     0.0191765    0.00998331    0.00417077    0.00197016   0.000708028   0.000236804   7.12547e-05   1.88783e-05   4.01679e-06   5.89783e-07       0.00000       0.00000       0.00000       0.00000       0.00000       0.00000       0.00000       0.00000       0.00000       0.00000       0.00000       0.00000
  12   9 1950.0272    0.5341  0.3831 11.5324 -0.0009       9.95782  0.0097   0.0097   0.0207    0.0355   0.0000      0.951917   437.3057      0.970901       8.41740      0.156839     0.0114052      0.976563     -0.574641      0.949969      0.337787     -0.925637      0.167173      0.123316    -0.0412578    -0.0666456     0.0370039     0.0132307   -0.00978411   0.000795280  -0.000414960  -0.000121681   1.81658e-05  -1.64485e-05  -2.39238e-07  -7.26501e-07       0.00000       0.00000       0.00000       0.00000       0.00000       0.00000       0.00000       0.00000       0.00000       0.00000       0.00000       0.00000       1.12862       1.38711       1.46289       1.40535       1.26011       1.06202      0.839585      0.643147      0.482409      0.320267      0.205364      0.128346     0.0765509     0.0413511     0.0221001     0.0111236    0.00457637    0.00197113   0.000753677   0.000263455   8.03434e-05   2.01205e-05   4.31505e-06   6.31070e-07       0.00000       0.00000       0.00000       0.00000       0.00000       0.00000       0.00000       0.00000       0.00000       0.00000       0.00000       0.00000
  12  10 2093.7284    0.7078  0.5394 11.6163 -0.0015       8.49901  0.0118   0.0110   0.0239    0.0465   0.0000      0.671468   439.6105      0.510224       9.10336       2.95445      -1.69996     -0.765357      0.133072      0.810996      -1.64556     -0.733449     -0.150836     0.0381411     0.0131447    -0.0207357   -0.00749133   -0.00623095    0.00168139    0.00218036   -0.00187043  -3.60270e-05   0.000148152   1.26631e-05   4.47537e-06  -5.46886e-07       0.00000       0.00000       0.00000       0.00000       0.00000       0.00000       0.00000       0.00000       0.00000       0.00000       0.00000       0.00000       1.32723       1.66638       1.64680       1.62828       1.44325       1.23785       1.01549      0.773888      0.564870      0.382716      0.252991      0.150765     0.0891462     0.0489087     0.0251296     0.0119309    0.00556563    0.00228738   0.000866726   0.000287566   8.99451e-05   2.29448e-05   5.02962e-06   7.76472e-07       0.00000       0.00000       0.00000       0.00000       0.00000       0.00000       0.00000       0.00000       0.00000       0.00000       0.00000       0.00000
  12  11 2235.9613    0.9760  0.6872 11.9174 -0.0007       5.94672  0.0139   0.0134   0.0270    0.0597   0.0000      0.512108   439.2006      0.948998       13.9132     -0.938082       1.24866       3.83116     -0.860525     -0.913434     0.0487258      0.337615      0.133249     0.0447275     0.0711681    -0.0123644    -0.0192295     0.0124874   -0.00141943   6.83391e-05   -0.00129541  -0.000584013   8.18791e-05  -3.40560e-06  -9.67131e-06  -1.21894e-06       0.00000       0.00000       0.00000       0.00000       0.00000       0.00000       0.00000       0.00000       0.00000       0.00000       0.00000       0.00000       1.46600       1.69796       1.81037       1.78316       1.63084       1.34053       1.09378      0.868841      0.627869      0.430772      0.277015      0.175145      0.103926     0.0561887     0.0307493     0.0148378    0.00665465    0.00264487    0.00103343   0.000338929   0.000103892   2.73879e-05   5.59795e-06   7.92947e-07       0.00000       0.00000       0.00000       0.00000       0.00000       0.00000       0.00000       0.00000       0.00000       0.00000       0.00000       0.00000
  12  12 2376.4251    1.3435  0.7776 12.4672 -0.0018       3.42150  0.0150   0.0180   0.0297    0.0733   0.0000      0.450189   438.0165      0.142796       10.5894       1.51001      -2.33644     -0.780186     -0.586707      0.833964      0.903587     -0.299989     -0.615721     -0.306629    0.00666205     0.0225757     0.0387571    -0.0217812   -0.00628808    0.00153558   0.000787372   0.000946466  -4.13949e-05   2.00972e-05   1.17189e-05  -2.46948e-06       0.00000       0.00000       0.00000       0.00000       0.00000       0.00000       0.00000       0.00000       0.00000       0.00000       0.00000       0.00000       1.51135       1.93830       1.97487       1.93076       1.69630       1.47309       1.15516      0.923158      0.641191      0.455577      0.290032      0.178117      0.106811     0.0581383     0.0303017     0.0153350    0.00647259    0.00289085    0.00107269   0.000364508   0.000113156   3.05500e-05   6.05292e-06   9.80482e-07       0.00000       0.00000       0.00000       0.00000       0.00000       0.00000       0.00000       0.00000       0.00000       0.00000       0.00000       0.00000
  12  13 2515.5527    1.7651  0.8825 12.9921 -0.0006       3.39185  0.0167   0.0227   0.0322    0.0834   0.0000      0.445081   437.9204       2.02163       13.0565       5.11899       1.03499      0.578828      -1.50716     -0.899197      0.756567     -0.383326    -0.0516663     -0.102531    -0.0584412     0.0808528     0.0220502   -0.00963916    0.00316951   0.000258176  -0.000919520  -5.16493e-05   3.48958e-05  -2.09379e-05   6.57191e-06   2.31072e-06       0.00000       0.00000       0.00000       0.00000       0.00000       0.00000       0.00000       0.00000       0.00000       0.00000       0.00000       0.00000       1.68194       1.97251       2.06718       2.04289       1.86759       1.54956       1.24488      0.980323      0.732079      0.492794      0.313281      0.196335      0.118120     0.0657806     0.0350715     0.0166956    0.00740108    0.00296206    0.00115038   0.000389857   0.000118577   3.05601e-05   6.35920e-06   9.14158e-07       0.00000       0.00000       0.00000       0.00000       0.00000       0.00000       0.00000       0.00000       0.00000       0.00000       0.00000       0.00000
  12  14 2654.6743    2.2888  0.8869 13.1751 -0.0022       2.05674  0.0163   0.0283   0.0303    0.1072   0.0000      0.389593   437.9030       1.47126       8.25927       1.06036       2.35106      0.333718     -0.517375      -1.19074      0.638594      0.120743   -0.00472710     -0.277981      0.159527    -0.0347203    -0.0854591    -0.0254972   -0.00283971    0.00463842   -0.00243167  -0.000232584   3.05720e-05   3.01064e-06  -1.86467e-06  -1.06586e-06       0.00000       0.00000       0.00000       0.00000       0.00000       0.00000       0.00000       0.00000       0.00000       0.00000       0.00000       0.00000       1.63768       2.00897       2.07197       1.97570       1.78353       1.55820       1.26756      0.977214      0.700054      0.490298      0.318143      0.197729      0.113105     0.0630865     0.0320894     0.0156783    0.00708902    0.00300801    0.00113473   0.000395804   0.000117644   3.12590e-05   6.37278e-06   9.52025e-07       0.00000       0.00000       0.00000       0.00000       0.00000       0.00000       0.00000       0.00000       0.00000       0.00000       0.00000       0.00000
  12  15 2794.5512    2.8858  0.7971 13.9252 -0.0003       1.41818  0.0143   0.0378   0.0295    0.0797   0.0000      0.390434   436.9469       3.86832       8.37335       1.63343      -1.64603      -1.76793      -1.02583      -1.56875    -0.0519854      0.163466     -0.152625     0.0225581      0.254881    -0.0761197    -0.0342721    -0.0123718    0.00817827   -0.00487146   -0.00136864  -0.000637040   0.000208282   5.21631e-06   6.24022e-06  -1.82280e-06       0.00000       0.00000       0.00000       0.00000       0.00000       0.00000       0.00000       0.00000       0.00000       0.00000       0.00000       0.00000       1.52228       1.85292       1.89363       1.87187       1.64930       1.41951       1.16720      0.878385      0.650100      0.435086      0.289920      0.177444      0.103845     0.0563414     0.0295266     0.0142843    0.00655576    0.00267340    0.00102247   0.000346420   0.000105175   2.60222e-05   5.73168e-06   8.57706e-07       0.00000       0.00000       0.00000       0.00000       0.00000       0.00000       0.00000       0.00000       0.00000       0.00000       0.00000       0.00000
  12  16 2934.4673    3.5014  0.8307 14.1694 -0.0019       2.12524  0.0152   0.0441   0.0286    0.0797   0.0000      0.370241   437.3346       9.18102       13.7949       2.24622      -1.06978      -4.21074    0.00998810      -1.99665      0.240157      -1.05665    -0.0498593     -0.264778     -0.203499     -0.149841    -0.0131191    0.00789847   -0.00511821   -0.00476483   -0.00166390   0.000158201   1.64376e-05  -1.90490e-05   4.65311e-06  -4.25538e-07       0.00000       0.00000       0.00000       0.00000       0.00000       0.00000       0.00000       0.00000       0.00000       0.00000       0.00000       0.00000       1.55364       1.95305       1.98702       1.93724       1.68627       1.50191       1.17634      0.904926      0.643482      0.447835      0.296629      0.180715      0.105241     0.0572967     0.0294745     0.0140548    0.00660211    0.00271046    0.00104458   0.000356247   0.000109981   2.80138e-05   5.73113e-06   9.24113e-07       0.00000       0.00000       0.00000       0.00000       0.00000       0.00000       0.00000       0.00000       0.00000       0.00000       0.00000       0.00000
  12  17 3073.9378    3.9169  0.8868 14.5802 -0.0012       1.89857  0.0159   0.0480   0.0308    0.0773   0.0000      0.390673   443.4975       8.06034       9.76590       3.39577     -0.103814     -0.780752      -1.93301      -2.26283       1.81997    -0.0413367     -0.248397     -0.495392     0.0676675     0.0439756     0.0424646   -0.00702359   -0.00459781  -0.000841032   0.000214842  -0.000649038  -8.77683e-06  -3.79550e-05  -4.91739e-06  -2.11139e-06       0.00000       0.00000       0.00000       0.00000       0.00000       0.00000       0.00000       0.00000       0.00000       0.00000       0.00000       0.00000       1.59955       1.96700       2.05214       1.95557       1.79584       1.52553       1.22615      0.919230      0.663792      0.469453      0.308502      0.190698      0.112379     0.0612159     0.0314948     0.0149891    0.00686102    0.00288310    0.00111522   0.000375645   0.000115025   3.02658e-05   6.31401e-06   9.13211e-07       0.00000       0.00000       0.00000       0.00000       0.00000       0.00000       0.00000       0.00000       0.00000       0.00000       0.00000       0.00000
  12  18 3213.3481    3.8439  1.2051 14.5811 -0.0012       1.03146  0.0214   0.0426   0.0394    0.0824   0.0000      0.424634   438.7930       5.40737       11.6479       5.88561      0.330202       1.32359      0.927808     -0.292343     -0.572357     -0.293697    -0.0682978     0.0346683     -0.226326     0.0323885     0.0319028    0.00862719   -0.00306883    0.00121789   -0.00124427  -0.000139604  -0.000151504  -2.21247e-05   1.74419e-05   8.48864e-08       0.00000       0.00000       0.00000       0.00000       0.00000       0.00000       0.00000       0.00000       0.00000       0.00000       0.00000       0.00000       1.90756       2.39417       2.34850       2.37728       2.12276       1.85932       1.47894       1.13102      0.843591      0.569636      0.382530      0.230715      0.140009     0.0747346     0.0394593     0.0187685    0.00841748    0.00347296    0.00134737   0.000451227   0.000144225   3.56891e-05   7.88993e-06   1.23094e-06       0.00000       0.00000       0.00000       0.00000       0.00000       0.00000       0.00000       0.00000       0.00000       0.00000       0.00000       0.00000
  12  19 3352.7796    3.3707  1.7208 14.0680 -0.0016      0.466557  0.0262   0.0313   0.0455    0.0619   0.0000      0.228753   441.0647       12.8946       15.6857       4.62899      -2.92851     -0.528486     -0.185085      0.947942   -0.00442557   -0.00594084      0.589026     -0.316676     0.0438320     -0.228794     0.0644022    -0.0471429    0.00570780    0.00377150    0.00380682   0.000482692  -0.000179038   5.29325e-05  -8.78296e-06  -3.25046e-06       0.00000       0.00000       0.00000       0.00000       0.00000       0.00000       0.00000       0.00000       0.00000       0.00000       0.00000       0.00000       2.34585       2.91461       2.97494       2.89177       2.70056       2.29066       1.81578       1.34439       1.02144      0.693920      0.467983      0.294191      0.171236     0.0946945     0.0488271     0.0230781     0.0105203    0.00423062    0.00166319   0.000586070   0.000178912   4.55543e-05   1.00559e-05   1.43825e-06       0.00000       0.00000       0.00000       0.00000       0.00000       0.00000       0.00000       0.00000       0.00000       0.00000       0.00000       0.00000
  12  20 3492.5785    2.8656  2.4501 13.5497 -0.0014      0.716664  0.0309   0.0226   0.0553    0.0472   0.0000      0.133724   438.3875       18.3113       10.4311       6.01128      -4.43252      -4.65337      -3.23831      0.606496      0.248524      -1.07484    -0.0256044     -0.298831     -0.202016     0.0198195    -0.0122041    -0.0307509   -0.00263332  -0.000775975   -0.00154274   -0.00161375  -0.000107271   2.29690e-05   5.34079e-06   2.11238e-06       0.00000       0.00000       0.00000       0.00000       0.00000       0.00000       0.00000       0.00000       0.00000       0.00000       0.00000       0.00000       2.80976       3.45941       3.58237       3.46476       3.14719       2.67990       2.17124       1.68056       1.22176      0.840073      0.548869      0.335070      0.200271      0.109464     0.0578696     0.0272038     0.0127004    0.00511583    0.00200651   0.000673270   0.000210905   5.45716e-05   1.14917e-05   1.66813e-06       0.00000       0.00000       0.00000       0.00000       0.00000       0.00000       0.00000       0.00000       0.00000       0.00000       0.00000       0.00000
  12  21 3632.7147    2.4044  3.7048 13.0316 -0.0003      0.536258  0.0394   0.0158   0.0704    0.0361   0.0000     0.0790903   442.7741       11.8814       7.76179       7.69336      -1.53386      0.800019      -3.65171      -2.41823     -0.393789      -1.22839      0.394290     -0.242002     -0.118092     -0.244556    -0.0707423   -0.00767560    0.00551525   -0.00435435   0.000598482    0.00173819  -4.60842e-05  -6.67541e-05  -2.54807e-05  -2.30405e-06       0.00000       0.00000       0.00000       0.00000       0.00000       0.00000       0.00000       0.00000       0.00000       0.00000       0.00000       0.00000       3.53113       4.36540       4.56379       4.39019       4.01010       3.46138       2.70112       2.12718       1.51959       1.05996      0.698605      0.439637      0.251549      0.143761     0.0721903     0.0358740     0.0159994    0.00679031    0.00248750   0.000903980   0.000272267   7.22797e-05   1.44836e-05   2.15037e-06       0.00000       0.00000       0.00000       0.00000       0.00000       0.00000       0.00000       0.00000       0.00000       0.00000       0.00000       0.00000
  12  22 3773.1029    2.0033  5.4587 12.5929 -0.0001      0.735599  0.0507   0.0115   0.0924    0.0308   0.0000     0.0535141   433.6852       27.1518       18.6091       4.54019      -6.85726       1.24325      -1.71622      -2.86389       1.07293      -2.66125     -0.483134      0.579869      0.302260    -0.0667603    -0.0994372    -0.0547865   -0.00680094   -0.00346566    0.00537073  -0.000816345   0.000226141  -8.29291e-05   4.02543e-05  -3.18055e-06       0.00000       0.00000       0.00000       0.00000       0.00000       0.00000       0.00000       0.00000       0.00000       0.00000       0.00000       0.00000       4.43622       5.58471       5.75552       5.62924       5.12417       4.30762       3.50103       2.68368       1.93953       1.34492      0.889902      0.551397      0.323415      0.178865     0.0927637     0.0455794     0.0204787    0.00862252    0.00324527    0.00112048   0.000345061   9.12348e-05   1.94440e-05   2.79842e-06       0.00000       0.00000       0.00000       0.00000       0.00000       0.00000       0.00000       0.00000       0.00000       0.00000       0.00000       0.00000
  12  23 3913.4067    1.6634  7.3490 12.2918 -0.0004      0.429604  0.0640   0.0089   0.1173    0.0279   0.0000     0.0433075   434.2945       26.3758       17.5854       9.71090      -4.79789      -3.60809      -6.22839      -5.14292       4.00969      -3.71934       1.34252      -1.63730      0.690046     0.0543384    -0.0185567    -0.0897707   -0.00457465    0.00524431   -0.00457503    0.00236612   0.000189808   0.000140390  -4.17887e-05  -2.93856e-06       0.00000       0.00000       0.00000       0.00000       0.00000       0.00000       0.00000       0.00000       0.00000       0.00000       0.00000       0.00000       5.43287       6.79597       6.94213       6.84667       6.16602       5.32534       4.35332       3.35899       2.45425       1.69568       1.12097      0.689286      0.410414      0.224594      0.118237     0.0576305     0.0260630     0.0109052    0.00418288    0.00141858   0.000437126   0.000112846   2.40695e-05   3.53362e-06       0.00000       0.00000       0.00000       0.00000       0.00000       0.00000       0.00000       0.00000       0.00000       0.00000       0.00000       0.00000
  12  24 4053.8815    1.4210  9.4539 12.1027 -0.0009      0.252321  0.0794   0.0074   0.1488    0.0248   0.0000     0.0358354   433.2165       21.8083       11.1931       15.6583      -5.00233      -2.16662      0.878985      -9.74860      -4.00663     -0.516085      0.686388      -1.07570      0.218945    -0.0694277      0.103640    -0.0426325   -0.00767452   -0.00682460    0.00867305   -0.00369293   0.000217874   4.39543e-06   4.15363e-05   8.39391e-07       0.00000       0.00000       0.00000       0.00000       0.00000       0.00000       0.00000       0.00000       0.00000       0.00000       0.00000       0.00000       6.51384       8.29582       8.53165       8.35645       7.60991       6.51400       5.30634       4.00943       2.96552       2.06811       1.35942      0.848706      0.501044      0.279774      0.144198     0.0703340     0.0317093     0.0135094    0.00515888    0.00179392   0.000544377   0.000142862   3.03813e-05   4.34887e-06       0.00000       0.00000       0.00000       0.00000       0.00000       0.00000       0.00000       0.00000       0.00000       0.00000       0.00000       0.00000
  12  25 4194.6432    1.2034 12.2247 11.9526 -0.0010      0.160408  0.1073   0.0063   0.1923    0.0223   0.0000     0.0352297   441.5556       21.7747       15.2344       7.87048      -16.5537       10.8563       2.43838      -3.30614       4.91916       4.19046      -1.73110      -1.16184      0.414423      0.190834     -0.257805    -0.0313357     0.0730387   0.000762471    0.00451629    0.00206851   0.000197836   9.41982e-05  -4.31363e-05   9.73410e-07       0.00000       0.00000       0.00000       0.00000       0.00000       0.00000       0.00000       0.00000       0.00000       0.00000       0.00000       0.00000       8.25469       10.3787       10.7929       10.4799       9.52321       8.16215       6.64637       5.13500       3.78059       2.61261       1.72049       1.07197      0.635071      0.354773      0.185841     0.0904102     0.0412781     0.0172534    0.00661349    0.00228304   0.000696390   0.000179552   3.73104e-05   5.29907e-06       0.00000       0.00000       0.00000       0.00000       0.00000       0.00000       0.00000       0.00000       0.00000       0.00000       0.00000       0.00000
  12  26 4335.2023    1.0227 15.1263 11.8645 -0.0003    -0.0383615  0.1481   0.0054   0.2499    0.0203   0.0000     0.0371821   455.1725      -8.77841       35.0744       5.37093       7.71810       13.6569       11.0091      -5.56317       3.89316       7.32262      0.602255    0.00189837      0.814128      0.494990     0.0461906     0.0325365    -0.0392524    -0.0203730   -0.00301229    0.00129571   -0.00107772   0.000323350  -1.96716e-05  -1.60010e-06       0.00000       0.00000       0.00000       0.00000       0.00000       0.00000       0.00000       0.00000       0.00000       0.00000       0.00000       0.00000       10.3402       13.0892       13.6329       13.3355       12.2068       10.3543       8.48331       6.49867       4.77560       3.35462       2.21283       1.39329      0.827345      0.459621      0.242920      0.117484     0.0541985     0.0224238    0.00870250    0.00296746   0.000901374   0.000235263   4.89881e-05   6.88195e-06       0.00000       0.00000       0.00000       0.00000       0.00000       0.00000       0.00000       0.00000       0.00000       0.00000       0.00000       0.00000
  12  27 4476.2236    0.8304 17.6324 11.8187 -0.0004   -0.00299964  0.2030   0.0044   0.3121    0.0170   0.0000     0.0450294   436.4550       36.1545       1.65837       24.7193       3.95010      -22.0783       6.22833     -0.833384      -12.9524      -1.36977       2.62446       3.47930     -0.308804     -0.801458     -0.304436     0.0630173    -0.0413618    -0.0499005     0.0121766  -0.000842890  -0.000266414   4.50742e-05  -5.03575e-09  -4.99503e-06       0.00000       0.00000       0.00000       0.00000       0.00000       0.00000       0.00000       0.00000       0.00000       0.00000       0.00000       0.00000       12.8124       16.2758       16.9857       16.6516       15.0771       13.1610       10.6612       8.24024       6.10509       4.27346       2.84733       1.80164       1.07069      0.594142      0.312529      0.155820     0.0694137     0.0297402     0.0113651    0.00393186    0.00118583   0.000302180   6.17826e-05   8.86166e-06       0.00000       0.00000       0.00000       0.00000       0.00000       0.00000       0.00000       0.00000       0.00000       0.00000       0.00000       0.00000
  13   6 1541.1450    0.1676  0.1004 11.6079 -0.0110       29.6805  0.0072   0.0072   0.0121    0.0185   0.0000       11.0113   437.6359    -0.0775667       11.8218     -0.282329     -0.555161     -0.202690      0.309165     -0.315939     -0.511568     0.0165471     -0.108051    -0.0216681    -0.0606567     0.0377253    -0.0203557   -0.00680685    0.00405841    0.00207689    0.00165911  -0.000238057  -0.000175440   5.99851e-05   2.42210e-05  -1.32462e-06  -5.72826e-07   4.42513e-08       0.00000       0.00000       0.00000       0.00000       0.00000       0.00000       0.00000       0.00000       0.00000       0.00000      0.729929      0.926680       1.01339      0.984220      0.843921      0.784517      0.676535      0.447696      0.385059      0.252007      0.184826      0.116701     0.0710716     0.0433178     0.0243389     0.0118703    0.00556695    0.00295974    0.00125261   0.000528624   0.000196191   6.49725e-05   1.77780e-05   3.83182e-06   9.51439e-07   1.25530e-07       0.00000       0.00000       0.00000       0.00000       0.00000       0.00000       0.00000       0.00000       0.00000       0.00000
  13   7 1692.3873    0.2588  0.1731 11.5524 -0.0082       26.7164  0.0075   0.0075   0.0131    0.0227   0.0000       3.75201   438.7508      0.797518       12.2849     -0.762748      -1.05247       1.97745      0.352968     0.0113486     -0.313003     -0.196746    -0.0450540     -0.191460      0.224192      0.102245    -0.0213518    0.00974080   -0.00516214    0.00355040    0.00155731  -0.000727405   4.76020e-05   0.000124274   2.77877e-05   7.77748e-06   1.01188e-06   2.49724e-07       0.00000       0.00000       0.00000       0.00000       0.00000       0.00000       0.00000       0.00000       0.00000       0.00000      0.861318       1.12308       1.13836       1.12440       1.02305      0.877912      0.693886      0.520510      0.385485      0.287285      0.183426      0.123596     0.0792241     0.0447648     0.0251598     0.0128103    0.00605030    0.00286531    0.00116095   0.000491137   0.000182632   5.82138e-05   1.66231e-05   4.44230e-06   8.82472e-07   1.32597e-07       0.00000       0.00000       0.00000       0.00000       0.00000       0.00000       0.00000       0.00000       0.00000       0.00000
  13   8 1838.7054    0.3913  0.2986 11.5365 -0.0010       12.5285  0.0094   0.0079   0.0175    0.0286   0.0000       1.54365   436.2486      -1.33156       14.1194     -0.610512      -1.69900     -0.479100     -0.496324       1.16186     -0.551464     -0.147920      0.172509      0.216769     0.0352334     -0.103146    -0.0229872    -0.0118839   -0.00434233   0.000617819    0.00140756   0.000542112  -0.000168905  -1.27667e-05  -2.72009e-05  -4.43572e-06  -3.90012e-07   3.08870e-08       0.00000       0.00000       0.00000       0.00000       0.00000       0.00000       0.00000       0.00000       0.00000       0.00000       1.04850       1.29480       1.40173       1.29504       1.18305       1.00844      0.894182      0.686905      0.499498      0.368729      0.245881      0.147036     0.0918002     0.0556239     0.0288989     0.0153300    0.00748524    0.00333397    0.00163402   0.000658641   0.000225192   7.33546e-05   2.14942e-05   5.46192e-06   1.09881e-06   1.43533e-07       0.00000       0.00000       0.00000       0.00000       0.00000       0.00000       0.00000       0.00000       0.00000       0.00000
  13   9 1983.8864    0.5447  0.4569 11.5580  0.0018       10.8150  0.0106   0.0088   0.0225    0.0362   0.0000      0.914861   437.3041      0.980501       13.4861      -1.29098     -0.797653       1.71417      -1.11103      0.236748      0.662645      -1.25360     -0.335416      0.303948    -0.0846046    -0.0169415    -0.0111535    -0.0176760    0.00231818    0.00621652   0.000768025   -0.00101301   4.13551e-05   8.50075e-05  -8.71951e-06  -7.93776e-07   8.88039e-07  -3.74277e-07       0.00000       0.00000       0.00000       0.00000       0.00000       0.00000       0.00000       0.00000       0.00000       0.00000       1.05526       1.31893       1.34853       1.35076       1.24350       1.07475      0.913882      0.679191      0.522681      0.377096      0.259314      0.166199      0.103408     0.0607991     0.0342949     0.0170769    0.00858173    0.00386263    0.00174999   0.000670672   0.000252386   8.00261e-05   2.33762e-05   5.75121e-06   1.25156e-06   1.75206e-07       0.00000       0.00000       0.00000       0.00000       0.00000       0.00000       0.00000       0.00000       0.00000       0.00000
  13  10 2128.5942    0.7903  0.5595 11.6803 -0.0002       7.94291  0.0117   0.0114   0.0228    0.0472   0.0000      0.608450   437.6793      0.188002       14.3155     -0.116224      -2.84612      0.105610     -0.643480     -0.165477       1.12087     -0.213509     -0.208845     -0.136084     -0.152507    -0.0269255     0.0128667   -0.00122396   0.000353953    0.00192459   -0.00342440  -0.000837734  -0.000110824   0.000213171   4.18890e-05  -4.69111e-06  -2.01539e-06   2.79840e-07       0.00000       0.00000       0.00000       0.00000       0.00000       0.00000       0.00000       0.00000       0.00000       0.00000       1.16119       1.46754       1.49620       1.43877       1.38623       1.16282      0.989989      0.762155      0.561302      0.414307      0.273134      0.189068      0.111659     0.0663797     0.0346590     0.0189781    0.00923916    0.00418003    0.00181444   0.000725148   0.000257204   8.88563e-05   2.41415e-05   6.77082e-06   1.35050e-06   1.81371e-07       0.00000       0.00000       0.00000       0.00000       0.00000       0.00000       0.00000       0.00000       0.00000       0.00000
  13  11 2271.2645    1.0871  0.6961 11.9817 -0.0017       5.62802  0.0127   0.0144   0.0273    0.0604   0.0000      0.463165   436.5444       3.79463       8.51808      0.426987    -0.0602020       1.06859      -1.47974     -0.238013     -0.452068     -0.646183      0.500199     -0.157958      0.191088    -0.0804128    -0.0144055    -0.0152120   -0.00589684   -0.00281151    0.00216647  -0.000511395   0.000349781  -6.26841e-05  -2.94760e-06  -4.69362e-06   6.13273e-07  -1.80739e-07       0.00000       0.00000       0.00000       0.00000       0.00000       0.00000       0.00000       0.00000       0.00000       0.00000       1.29081       1.58279       1.65218       1.59119       1.47507       1.29717       1.02245      0.829834      0.616140      0.450724      0.288570      0.190624      0.117525     0.0682121     0.0382766     0.0201199    0.00954430    0.00448161    0.00178959   0.000747190   0.000275467   8.98729e-05   2.59954e-05   6.76685e-06   1.23421e-06   1.82101e-07       0.00000       0.00000       0.00000       0.00000       0.00000       0.00000       0.00000       0.00000       0.00000       0.00000
  13  12 2411.9526    1.4271  0.9311 12.5987 -0.0011       4.05414  0.0167   0.0170   0.0321    0.0673   0.0000      0.435181   438.3149       6.53499       8.80802     -0.977387      -4.00185      -1.80801      -1.06552      0.257565     0.0272983     -0.132438     0.0983050     -0.220149    -0.0364509     0.0358652     0.0443800   -0.00551656    -0.0363589    -0.0106153    0.00437868  -0.000301209  -0.000923046   0.000189668  -7.20894e-06  -1.70075e-05  -4.38435e-07  -3.01414e-07       0.00000       0.00000       0.00000       0.00000       0.00000       0.00000       0.00000       0.00000       0.00000       0.00000       1.50108       1.89366       1.99247       1.93772       1.75700       1.55093       1.24410      0.983740      0.724086      0.513984      0.357289      0.230851      0.143659     0.0821839     0.0450645     0.0239805     0.0117238    0.00550038    0.00231985   0.000945766   0.000341829   0.000113482   3.36527e-05   8.20748e-06   1.61578e-06   2.37162e-07       0.00000       0.00000       0.00000       0.00000       0.00000       0.00000       0.00000       0.00000       0.00000       0.00000
  13  13 2551.7929    1.8953  0.9301 12.9830 -0.0010       3.14791  0.0170   0.0227   0.0314    0.0878   0.0000      0.417331   440.3606       4.64665       15.4298       2.12859      -2.06368       1.43265      0.762507      -2.25430      0.700545       1.06594     0.0844665     0.0235264     0.0275753     -0.294856     0.0302753   -0.00964340    -0.0242154   -0.00340757    0.00347727   3.42802e-05  -0.000107479  -3.40116e-05   2.90644e-05   8.70951e-07  -1.82444e-06  -3.18829e-07       0.00000       0.00000       0.00000       0.00000       0.00000       0.00000       0.00000       0.00000       0.00000       0.00000       1.50056       1.86591       1.89818       1.91178       1.71742       1.57490       1.25017      0.991951      0.734597      0.523863      0.376821      0.236899      0.152065     0.0865297     0.0474253     0.0247733     0.0122149    0.00550627    0.00243363   0.000972382   0.000351669   0.000114167   3.53719e-05   8.11885e-06   1.63451e-06   2.52528e-07       0.00000       0.00000       0.00000       0.00000       0.00000       0.00000       0.00000       0.00000       0.00000       0.00000
  13  14 2691.7696    2.4359  0.9198 13.5856 -0.0020       2.11151  0.0166   0.0297   0.0312    0.0892   0.0000      0.392257   438.8264       4.60333       13.4771      -1.99930      -2.49056       1.66557      0.320776      -1.28627       1.75292     -0.273152      0.173303    -0.0921609     -0.206993   -0.00718698      0.131973     0.0156413    -0.0150189  -0.000859014    0.00566657  -0.000613969   0.000348841  -0.000224818   6.66975e-05  -9.40663e-06  -2.99351e-06  -2.15658e-07       0.00000       0.00000       0.00000       0.00000       0.00000       0.00000       0.00000       0.00000       0.00000       0.00000       1.55635       1.92140       2.00491       1.99750       1.80672       1.55776       1.28794      0.990559      0.727139      0.510539      0.368302      0.237906      0.145492     0.0848450     0.0463538     0.0238337     0.0118596    0.00556172    0.00241973   0.000939654   0.000334267   0.000111291   3.25244e-05   7.84245e-06   1.61438e-06   2.29296e-07       0.00000       0.00000       0.00000       0.00000       0.00000       0.00000       0.00000       0.00000       0.00000       0.00000
  13  15 2832.2753    3.0743  0.8123 13.9405 -0.0006       2.61422  0.0143   0.0383   0.0286    0.0873   0.0000      0.381182   438.4930       6.36153       14.1921      0.544369      -2.39253      0.765813      -2.85774      -1.12810      0.420716     -0.519553     -0.160615    -0.0523035    -0.0275257    -0.0584680     0.0174899    -0.0590478    -0.0106975  -0.000970969    0.00123425   0.000120134  -0.000113415   0.000100148   3.24929e-05   1.51279e-05  -2.20148e-06  -3.35517e-07       0.00000       0.00000       0.00000       0.00000       0.00000       0.00000       0.00000       0.00000       0.00000       0.00000       1.33145       1.67674       1.70583       1.69343       1.51255       1.39226       1.10431      0.904595      0.662140      0.477409      0.320698      0.215987      0.129296     0.0746268     0.0414211     0.0216134     0.0107489    0.00500606    0.00210260   0.000831866   0.000312251   0.000103945   2.98646e-05   7.55340e-06   1.42481e-06   2.25858e-07       0.00000       0.00000       0.00000       0.00000       0.00000       0.00000       0.00000       0.00000       0.00000       0.00000
  13  16 2972.6928    3.6673  0.8431 14.4699 -0.0018       1.80326  0.0150   0.0453   0.0284    0.0800   0.0000      0.392229   438.1934       8.83797       13.6326       3.00086       1.32342     -0.361312      0.892285      -1.19576     -0.118576      -1.09653     -0.170049     0.0924459    -0.0823821     -0.168210     0.0334063    -0.0448540    0.00404780  -0.000398486    0.00337824   -0.00128932  -0.000147536  -2.91905e-05  -1.35875e-05   8.46974e-06   8.36869e-07  -1.10919e-07       0.00000       0.00000       0.00000       0.00000       0.00000       0.00000       0.00000       0.00000       0.00000       0.00000       1.41748       1.75117       1.80817       1.82697       1.62577       1.42492       1.17503      0.914222      0.672843      0.491451      0.327837      0.217364      0.137543     0.0764343     0.0420676     0.0230975     0.0111017    0.00521583    0.00212388   0.000905897   0.000321483   0.000101858   2.94960e-05   7.41460e-06   1.47720e-06   2.21752e-07       0.00000       0.00000       0.00000       0.00000       0.00000       0.00000       0.00000       0.00000       0.00000       0.00000
  13  17 3112.5703    4.0188  0.9215 14.5563 -0.0010       1.53639  0.0159   0.0471   0.0304    0.0812   0.0000      0.369761   438.6557       10.1648       14.5732       3.15069     -0.347667     -0.266405     -0.227651      -1.72861      0.315484     -0.344334     -0.492077     -0.351395  -0.000653297    -0.0979484    -0.0362361     0.0488443    0.00165485    0.00172991    0.00405791   3.50535e-05  -0.000396768  -2.14677e-05   7.30783e-05   2.40323e-06   2.83371e-07   1.54578e-07       0.00000       0.00000       0.00000       0.00000       0.00000       0.00000       0.00000       0.00000       0.00000       0.00000       1.48789       1.87407       1.82927       1.88336       1.64643       1.49882       1.24044      0.999716      0.727249      0.525956      0.353710      0.237608      0.139520     0.0823638     0.0432011     0.0238768     0.0112618    0.00556407    0.00222700   0.000930331   0.000314462   0.000108898   2.96430e-05   7.76744e-06   1.52555e-06   2.47189e-07       0.00000       0.00000       0.00000       0.00000       0.00000       0.00000       0.00000       0.00000       0.00000       0.00000
  13  18 3252.4430    3.6934  1.3000 14.5862  0.0039       1.04310  0.0215   0.0386   0.0394    0.0713   0.0000      0.340051   437.8146       12.9234       7.27124       2.94689      0.520784     -0.384600      -3.57657      -1.62961       1.53885     -0.701687    -0.0371685     -0.145763     -0.116331  -9.38209e-06   -0.00154000    -0.0416140     0.0182181   -0.00221686   -0.00423348   0.000290075   0.000129112  -0.000104074   2.17588e-05  -2.58167e-06   3.48857e-06   1.51296e-07       0.00000       0.00000       0.00000       0.00000       0.00000       0.00000       0.00000       0.00000       0.00000       0.00000       1.82346       2.32300       2.35535       2.36482       2.13540       1.87662       1.51532       1.20013      0.900255      0.638893      0.430562      0.285057      0.173365      0.101580     0.0558800     0.0296346     0.0145876    0.00666415    0.00283799    0.00112348   0.000412596   0.000137796   3.95123e-05   1.00358e-05   2.00831e-06   3.00190e-07       0.00000       0.00000       0.00000       0.00000       0.00000       0.00000       0.00000       0.00000       0.00000       0.00000
  13  19 3392.5198    3.2390  1.8916 14.0732 -0.0014       1.03951  0.0264   0.0278   0.0468    0.0520   0.0000      0.196625   441.7070       11.1392       20.2389       4.16444      0.283301       1.25778       2.14666      -5.14165      -1.25451     -0.372793     -0.224911    -0.0583992     0.0873895     0.0829807    -0.0738587     0.0219743    -0.0225621    0.00654640    0.00213642    0.00124651  -0.000110596  -0.000183256   1.61901e-05  -6.49798e-06  -1.27079e-06  -1.19174e-07       0.00000       0.00000       0.00000       0.00000       0.00000       0.00000       0.00000       0.00000       0.00000       0.00000       2.23791       2.81071       2.85529       2.84740       2.60363       2.26643       1.84261       1.51449       1.12394      0.791711      0.543273      0.342868      0.216151      0.124061     0.0709546     0.0364940     0.0184630    0.00830209    0.00361772    0.00138276   0.000513885   0.000164607   5.07193e-05   1.23074e-05   2.46242e-06   3.61317e-07       0.00000       0.00000       0.00000       0.00000       0.00000       0.00000       0.00000       0.00000       0.00000       0.00000
  13  20 3532.8131    2.7238  2.7753 13.4497 -0.0005      0.755390  0.0316   0.0195   0.0584    0.0407   0.0000      0.119082   438.9270       15.1910       15.5273       1.82955      -4.38897     -0.739239      -1.14320      -3.75510     -0.952066     -0.263220       1.26899      0.320365    -0.0165254     -0.159247   -0.00202399     0.0714892    -0.0161831     0.0124553   -0.00114349   -0.00175742   0.000640269  -1.46789e-05  -2.65801e-05  -6.21776e-06   3.03769e-07   3.27616e-07       0.00000       0.00000       0.00000       0.00000       0.00000       0.00000       0.00000       0.00000       0.00000       0.00000       2.64721       3.30153       3.47506       3.39647       3.09867       2.70649       2.25356       1.74750       1.31804      0.944119      0.648687      0.414200      0.256830      0.152651     0.0830904     0.0443239     0.0212901     0.0100644    0.00430232    0.00176880   0.000624905   0.000209325   6.05325e-05   1.49215e-05   3.04344e-06   4.22627e-07       0.00000       0.00000       0.00000       0.00000       0.00000       0.00000       0.00000       0.00000       0.00000       0.00000
  13  21 3673.3561    2.2684  3.9713 13.0150 -0.0005      0.428525  0.0401   0.0141   0.0717    0.0322   0.0000     0.0738510   441.7508       16.7403       12.9478       6.05545       3.28547      -3.82804      -5.57460      -2.63450      -1.38435      -1.68329     -0.772112     -0.155899     -0.553387      0.109068     0.0776172    -0.0592830    -0.0711755    0.00791049   3.61602e-05   0.000354717   5.08010e-05   0.000215971  -1.18814e-05   1.04604e-05  -4.00705e-06  -4.80185e-07       0.00000       0.00000       0.00000       0.00000       0.00000       0.00000       0.00000       0.00000       0.00000       0.00000       3.29480       4.14114       4.34363       4.28503       3.88870       3.39600       2.80158       2.21240       1.64128       1.19062      0.804224      0.523513      0.323861      0.189795      0.105274     0.0555966     0.0273272     0.0127656    0.00547218    0.00220834   0.000801218   0.000262621   7.62324e-05   1.92403e-05   3.81988e-06   5.43531e-07       0.00000       0.00000       0.00000       0.00000       0.00000       0.00000       0.00000       0.00000       0.00000       0.00000
  13  22 3814.1617    1.8784  5.8133 12.6230 -0.0003      0.558013  0.0520   0.0103   0.0942    0.0270   0.0000     0.0492545   437.9210       18.7832       6.04335       13.5758      -1.30599       1.92030       5.27864    -0.0288696      -3.49690      -2.58717      0.715548     -0.674717      0.601238     -0.249292     -0.181791     0.0397893    0.00810062     0.0156140   0.000885715   -0.00418966  -0.000221741   0.000550044   6.46387e-05   9.95801e-06   2.06463e-06  -1.12374e-07       0.00000       0.00000       0.00000       0.00000       0.00000       0.00000       0.00000       0.00000       0.00000       0.00000       4.17999       5.26537       5.44527       5.39209       4.97484       4.32830       3.61372       2.82480       2.14972       1.53601       1.04618      0.683843      0.419058      0.249922      0.136985     0.0727983     0.0354534     0.0165468    0.00707200    0.00285442    0.00102772   0.000346563   9.90338e-05   2.49597e-05   5.08952e-06   7.03228e-07       0.00000       0.00000       0.00000       0.00000       0.00000       0.00000       0.00000       0.00000       0.00000       0.00000
  13  23 3954.8587    1.5733  7.7883 12.3736 -0.0006      0.395923  0.0664   0.0082   0.1220    0.0243   0.0000     0.0420394   442.5336       18.3882       22.7331     -0.937503       1.35984       1.98993      -7.86920      -5.33692       7.02303     -0.648294      0.193849      0.545874    -0.0419885    -0.0149721      0.244600     0.0774161    -0.0668754     0.0108589    0.00128953    0.00146398  -8.01861e-07   0.000465532   0.000195412  -8.66724e-06   3.86886e-06  -5.88834e-07       0.00000       0.00000       0.00000       0.00000       0.00000       0.00000       0.00000       0.00000       0.00000       0.00000       5.15066       6.52442       6.78879       6.71328       6.13072       5.38588       4.49220       3.50984       2.64794       1.89770       1.31409      0.842198      0.529099      0.308368      0.172582     0.0903496     0.0445398     0.0208954    0.00899554    0.00363264    0.00131769   0.000429068   0.000126671   3.10800e-05   6.36181e-06   8.84322e-07       0.00000       0.00000       0.00000       0.00000       0.00000       0.00000       0.00000       0.00000       0.00000       0.00000
  13  24 4095.7272    1.3451 10.6204 12.0930 -0.0007      0.204435  0.0871   0.0067   0.1606    0.0225   0.0000     0.0346177   444.5112       5.13209       28.7046      0.890016       5.51080       5.00460      -8.74533      -7.22508      -1.31472       1.13194     -0.890867       1.07947       1.44806     -0.891806     -0.388169     -0.184579     0.0601849     0.0405501  -0.000461873    0.00752257  -0.000640450  -0.000933938  -2.41397e-05   2.51347e-05   1.29145e-05   2.94062e-06       0.00000       0.00000       0.00000       0.00000       0.00000       0.00000       0.00000       0.00000       0.00000       0.00000       6.38747       8.24977       8.52693       8.39249       7.71956       6.83910       5.61853       4.44121       3.35709       2.39270       1.65700       1.08026      0.666583      0.393645      0.216736      0.114663     0.0566204     0.0262869     0.0113846    0.00456899    0.00166605   0.000560085   0.000163430   4.04580e-05   8.14423e-06   1.13963e-06       0.00000       0.00000       0.00000       0.00000       0.00000       0.00000       0.00000       0.00000       0.00000       0.00000
  13  25 4236.7201    1.1640 13.3120 11.9505 -0.0014     0.0865517  0.1138   0.0058   0.2053    0.0210   0.0000     0.0333106   451.7755       15.5022       7.48756       26.4635      -5.02301     -0.460407      -1.71144       3.01725       2.74067       1.27512      -2.29275      0.459865      0.694437      0.221383      0.262634   -0.00879100    -0.0747032   0.000992052   -0.00562696     0.0104292    0.00247925   0.000974267  -0.000231964  -0.000129514  -8.64347e-06  -4.82507e-07       0.00000       0.00000       0.00000       0.00000       0.00000       0.00000       0.00000       0.00000       0.00000       0.00000       7.74175       10.0664       10.3942       10.3549       9.46201       8.27281       6.97277       5.48166       4.21914       2.99156       2.05376       1.33833      0.832819      0.488768      0.273548      0.145918     0.0714900     0.0339711     0.0143032    0.00585889    0.00213076   0.000708408   0.000206022   5.08298e-05   1.03992e-05   1.42889e-06       0.00000       0.00000       0.00000       0.00000       0.00000       0.00000       0.00000       0.00000       0.00000       0.00000
  13  26 4377.8005    0.9676 16.2924 11.9001 -0.0007    -0.0157056  0.1617   0.0047   0.2649    0.0178   0.0000     0.0378494   433.7753      -3.57891       37.3283       25.3814      -22.2050       4.91296      -7.40797      -1.85958      0.548915      -3.53216      0.144650       1.08924     -0.914754     -0.517731      0.390783    -0.0176611     0.0100509    -0.0150396     0.0206506    0.00610626  -0.000843419   7.42829e-05  -1.64462e-05  -1.93536e-06  -3.36608e-06   3.65920e-06       0.00000       0.00000       0.00000       0.00000       0.00000       0.00000       0.00000       0.00000       0.00000       0.00000       9.93869       12.7655       13.3048       13.1820       12.1123       10.6784       8.87755       7.09374       5.33858       3.87591       2.65697       1.74257       1.08134      0.645239      0.358934      0.190729     0.0948157     0.0440459     0.0192223    0.00767916    0.00278988   0.000925732   0.000267578   6.65440e-05   1.30300e-05   1.80690e-06       0.00000       0.00000       0.00000       0.00000       0.00000       0.00000       0.00000       0.00000       0.00000       0.00000
  13  27 4519.7733    0.7939 19.3682 11.8238  0.0011     0.0669964  0.2246   0.0040   0.3308    0.0153   0.0000     0.0427231   436.8572       16.3313       14.2990       1.50919       6.93734      -4.78699      -31.8217       15.4199       15.0675      0.972624      -4.87631     -0.843343       1.51915       1.21848      0.324550     -0.168069    -0.0796404    -0.0159187     0.0215757     0.0178489   -0.00281349  -0.000473060   0.000335319  -4.96283e-05   4.67746e-07   3.42329e-07       0.00000       0.00000       0.00000       0.00000       0.00000       0.00000       0.00000       0.00000       0.00000       0.00000       12.2610       15.9127       16.6710       16.4814       15.2395       13.3725       11.2033       8.86881       6.78348       4.89129       3.39402       2.23262       1.40900      0.832550      0.470656      0.249553      0.126642     0.0577480     0.0256330     0.0101180    0.00373733    0.00121567   0.000351649   8.55169e-05   1.69669e-05   2.30629e-06       0.00000       0.00000       0.00000       0.00000       0.00000       0.00000       0.00000       0.00000       0.00000       0.00000
  14   7 1723.5495    0.2934  0.2138 11.5394 -0.0021       21.6270  0.0084   0.0074   0.0155    0.0226   0.0000       2.78063   438.0525      0.778222       13.1306      0.276975      -1.32083     -0.405304      0.910859    -0.0503158      0.138922      0.164437     -0.211706     -0.217996     0.0922659     0.0399163   0.000487878   -0.00232145   -0.00961909    0.00388819    0.00398579  -7.10266e-05  -0.000344078   0.000250381   2.85250e-05  -2.16656e-05   4.06807e-06   2.13562e-06  -2.15910e-07   2.57526e-08       0.00000       0.00000       0.00000       0.00000       0.00000       0.00000       0.00000       0.00000      0.837528      0.970233       1.18462       1.04312      0.953214      0.900342      0.754200      0.575457      0.511408      0.345541      0.216519      0.181595      0.103600     0.0577127     0.0381429     0.0217461    0.00996804    0.00590738    0.00303481    0.00113998   0.000418489   0.000195194   7.49031e-05   2.29805e-05   5.27645e-06   1.33172e-06   2.50211e-07   2.97849e-08       0.00000       0.00000       0.00000       0.00000       0.00000       0.00000       0.00000       0.00000
  14   8 1870.8895    0.4455  0.3258 11.5088 -0.0027       14.2694  0.0087   0.0082   0.0169    0.0286   0.0000       1.24470   437.8114       1.21416       13.2421      -1.50174      -1.91159     -0.150843       1.29345     -0.576454    -0.0625990     -0.230705    -0.0127472   -0.00590485    0.00562606     0.0432366     0.0179996     0.0265557   -0.00622595   -0.00239595    0.00483051   -0.00131348   0.000342218   7.41083e-05   7.88904e-05  -3.96099e-06   6.50880e-06  -2.51185e-06   1.48111e-07  -8.50494e-09       0.00000       0.00000       0.00000       0.00000       0.00000       0.00000       0.00000       0.00000      0.868670       1.06940       1.20932       1.14237       1.07155      0.945465      0.777340      0.596550      0.453396      0.328936      0.235234      0.161033      0.102473     0.0647417     0.0368933     0.0199029     0.0111683    0.00536256    0.00247303    0.00115121   0.000480191   0.000176809   6.48456e-05   2.06306e-05   5.61211e-06   1.32585e-06   2.49196e-07   3.15835e-08       0.00000       0.00000       0.00000       0.00000       0.00000       0.00000       0.00000       0.00000
  14   9 2017.1158    0.6054  0.4759 11.5721 -0.0015       10.4113  0.0105   0.0093   0.0207    0.0403   0.0000      0.789010   436.2409      -1.69625       13.7170       1.63117      -1.41575     0.0113647      0.445584      0.180009     -0.576378     -0.304580     -0.126140      0.192826      0.103144     0.0627131    -0.0297094    -0.0331787     0.0116019   0.000789016   -0.00408978    0.00366264  -0.000655557  -0.000256962   9.94520e-05  -2.84299e-06  -8.58830e-06  -1.97636e-06  -1.51598e-07  -3.73340e-08       0.00000       0.00000       0.00000       0.00000       0.00000       0.00000       0.00000       0.00000      0.984869       1.24850       1.32627       1.28651       1.23649       1.06043      0.874951      0.704306      0.535066      0.387381      0.280183      0.186429      0.117449     0.0751677     0.0433299     0.0237960     0.0127890    0.00631614    0.00286276    0.00134764   0.000534350   0.000198916   6.97482e-05   2.32318e-05   6.52970e-06   1.57694e-06   3.06080e-07   4.01500e-08       0.00000       0.00000       0.00000       0.00000       0.00000       0.00000       0.00000       0.00000
  14  10 2162.6777    0.8488  0.5768 11.7122 -0.0004       8.11541  0.0113   0.0116   0.0229    0.0489   0.0000      0.557752   437.0048       2.18573       12.8686      0.911569     -0.384970      0.636694      0.417771     -0.121371    -0.0357474     0.0527043     -0.629926     -0.309081     0.0723148     0.0740585     0.0439282    0.00352518    -0.0262194    0.00333489   -0.00112321   -0.00126322  -0.000255165   9.21851e-05   0.000130046   3.01480e-05   1.97624e-06  -8.26390e-08  -4.83878e-07  -5.70253e-08       0.00000       0.00000       0.00000       0.00000       0.00000       0.00000       0.00000       0.00000       1.06340       1.31929       1.40858       1.38579       1.29241       1.15099      0.950278      0.744366      0.558323      0.413004      0.295992      0.205041      0.132099     0.0779508     0.0482461     0.0262020     0.0129112    0.00653658    0.00334349    0.00136816   0.000569021   0.000220267   7.90919e-05   2.39328e-05   6.84518e-06   1.62808e-06   3.11679e-07   4.24773e-08       0.00000       0.00000       0.00000       0.00000       0.00000       0.00000       0.00000       0.00000
  14  11 2305.8212    1.1613  0.7717 12.1311 -0.0008       5.65188  0.0138   0.0140   0.0268    0.0598   0.0000      0.451031   435.0436       1.11614       14.5456    -0.0654005      0.294592      0.138117      -1.74528      -1.13788     -0.121282      0.302919     -0.526409     -0.297129      0.294821    -0.0991715     -0.126031     0.0208337    0.00623658    0.00331041   -0.00260020    0.00103021  -0.000856927  -9.09606e-05   8.95897e-05  -1.10447e-05   3.55192e-06   4.17291e-06  -8.34124e-08  -2.27880e-08       0.00000       0.00000       0.00000       0.00000       0.00000       0.00000       0.00000       0.00000       1.21864       1.53484       1.57630       1.59216       1.46465       1.27663       1.08532      0.875202      0.688006      0.495219      0.347047      0.230276      0.147904     0.0916970     0.0519197     0.0300280     0.0155668    0.00787051    0.00366287    0.00157888   0.000652279   0.000250993   8.44231e-05   2.78466e-05   7.59162e-06   1.82362e-06   3.69401e-07   5.04998e-08       0.00000       0.00000       0.00000       0.00000       0.00000       0.00000       0.00000       0.00000
  14  12 2446.8308    1.5653  0.8932 12.6517 -0.0024       3.53513  0.0155   0.0180   0.0297    0.0708   0.0000      0.396083   437.2539       1.71628       12.7904       2.39103      -3.97738      -3.13595      0.585449      -1.10706      0.156306     -0.532522      0.769658     -0.245570      0.288575    -0.0878459     0.0319671    -0.0274067     0.0137494  -0.000123421    0.00199766   0.000565146   -0.00158343  -0.000835974   2.39493e-05   7.07203e-06  -1.30382e-05  -2.32084e-07  -5.66453e-07  -3.62062e-08       0.00000       0.00000       0.00000       0.00000       0.00000       0.00000       0.00000       0.00000       1.29194       1.64184       1.67439       1.74194       1.53781       1.40548       1.16854      0.943428      0.732551      0.539116      0.379738      0.247897      0.164833     0.0986956     0.0584233     0.0327867     0.0172203    0.00875069    0.00399195    0.00180623   0.000732513   0.000288163   9.78827e-05   3.03406e-05   8.68822e-06   2.00349e-06   4.00915e-07   5.96758e-08       0.00000       0.00000       0.00000       0.00000       0.00000       0.00000       0.00000       0.00000
  14  13 2587.4056    2.0045  0.9058 13.2679 -0.0013       3.26260  0.0155   0.0231   0.0300    0.0691   0.0000      0.415543   438.9650       1.32510       12.6585       1.80471      -2.16292      -1.32308     0.0359407      -1.34831      0.211594     -0.952108      0.129592     0.0351920      0.105841    -0.0850248     0.0831584    -0.0232788    -0.0127860    0.00461439   -0.00432082    0.00216154   0.000231552   1.55442e-05  -0.000281557  -1.31407e-05  -1.17263e-06  -3.60762e-06   9.50321e-08   1.98041e-08       0.00000       0.00000       0.00000       0.00000       0.00000       0.00000       0.00000       0.00000       1.35095       1.71319       1.76850       1.79906       1.64103       1.44102       1.19982      0.963880      0.735814      0.534585      0.379153      0.255498      0.164052     0.0988230     0.0592234     0.0328498     0.0169307    0.00857144    0.00413936    0.00177349   0.000720785   0.000275478   9.63170e-05   2.98589e-05   8.49630e-06   2.01658e-06   3.97740e-07   5.59879e-08       0.00000       0.00000       0.00000       0.00000       0.00000       0.00000       0.00000       0.00000
  14  14 2728.2484    2.6181  0.8766 13.5799 -0.0008       1.06500  0.0153   0.0300   0.0277    0.0861   0.0000      0.383271   438.9543       5.98936       13.2987       1.35115    -0.0651160      0.648838      -1.40354     -0.223221     -0.202266     -0.404834     -0.117392     -0.371814     -0.218960    0.00537360     0.0142666    -0.0495348    -0.0145232    0.00537928    0.00123466    0.00166757   -0.00119612   3.84099e-05   0.000168314  -2.19445e-06  -6.81529e-06  -2.09419e-06  -4.07530e-07   6.13604e-08       0.00000       0.00000       0.00000       0.00000       0.00000       0.00000       0.00000       0.00000       1.33593       1.64551       1.67286       1.71764       1.58590       1.42349       1.17531      0.962972      0.691458      0.525645      0.372122      0.262126      0.169996      0.102313     0.0590588     0.0319582     0.0171944    0.00857037    0.00398581    0.00178971   0.000720371   0.000269319   9.39514e-05   2.87124e-05   8.21166e-06   2.03335e-06   3.66661e-07   5.44662e-08       0.00000       0.00000       0.00000       0.00000       0.00000       0.00000       0.00000       0.00000
  14  15 2869.3034    3.3127  0.8762 13.8164 -0.0016       1.44744  0.0145   0.0385   0.0284    0.1070   0.0000      0.334866   437.4758       6.53747       11.1070       3.92670      0.409995      0.319029       1.05490     -0.707282       1.07193      -1.32831     0.0471526      0.326196     0.0392263    -0.0477387    -0.0117996     0.0264497   -0.00273976    0.00119720    0.00121023    0.00191932  -0.000993322   0.000490846   3.54740e-05   4.19820e-05   4.17921e-06   7.08492e-07   5.23616e-07   3.37984e-08       0.00000       0.00000       0.00000       0.00000       0.00000       0.00000       0.00000       0.00000       1.23629       1.55591       1.60927       1.59559       1.49065       1.33547       1.11552      0.903245      0.695633      0.518538      0.354329      0.250127      0.152323     0.0961925     0.0569074     0.0307081     0.0164573    0.00816489    0.00377008    0.00173124   0.000683857   0.000258700   9.49502e-05   2.99635e-05   7.99678e-06   2.03103e-06   3.81409e-07   5.32302e-08       0.00000       0.00000       0.00000       0.00000       0.00000       0.00000       0.00000       0.00000
  14  16 3010.2524    3.8651  0.8389 14.5009 -0.0018       1.62004  0.0146   0.0458   0.0271    0.0844   0.0000      0.384611   437.1552       9.91527       11.0440       4.27848      -2.97773       1.08349      -2.00853      -2.23678      0.442887      -1.73845    -0.0852103     -0.334505      0.108533    -0.0686872     0.0771075     0.0389286     0.0217120    0.00778208   -0.00265153    0.00254536  -9.00896e-05   0.000142080  -6.41565e-07  -2.64420e-05  -1.18049e-06   1.30129e-06   5.42906e-08   2.97409e-09       0.00000       0.00000       0.00000       0.00000       0.00000       0.00000       0.00000       0.00000       1.24956       1.60214       1.66857       1.67689       1.51406       1.34452       1.13686      0.927201      0.705582      0.516200      0.361990      0.244776      0.156768     0.0931551     0.0574578     0.0303991     0.0167989    0.00806306    0.00411118    0.00171215   0.000737534   0.000262317   9.88852e-05   2.92437e-05   8.48146e-06   2.00206e-06   3.92358e-07   5.56913e-08       0.00000       0.00000       0.00000       0.00000       0.00000       0.00000       0.00000       0.00000
  14  17 3150.6268    3.8801  1.0219 14.8243 -0.0000      0.600811  0.0173   0.0440   0.0332    0.0759   0.0000      0.412634   438.5550       9.29535       12.8498       4.82786     -0.949267       1.53465      -1.07035      0.673701     -0.691326      -1.16173     -0.126646     -0.572110      0.138512     0.0299255    -0.0947214    -0.0145348    -0.0151754    -0.0184016   -0.00166335   0.000500128   0.000390122  -0.000311601   9.64969e-05   2.85953e-05   1.68992e-07  -1.44860e-06   5.49290e-07  -7.37920e-08       0.00000       0.00000       0.00000       0.00000       0.00000       0.00000       0.00000       0.00000       1.42889       1.81165       1.92344       1.92143       1.73193       1.54379       1.27302       1.02168      0.775986      0.568730      0.392149      0.271758      0.173436      0.106608     0.0604224     0.0342649     0.0182160    0.00928097    0.00427616    0.00191117   0.000780112   0.000302848   0.000104529   3.35224e-05   9.02171e-06   2.18865e-06   4.13955e-07   5.92574e-08       0.00000       0.00000       0.00000       0.00000       0.00000       0.00000       0.00000       0.00000
  14  18 3290.9558    3.6420  1.3944 14.4899 -0.0040      0.698709  0.0215   0.0356   0.0394    0.0672   0.0000      0.278805   438.2548       12.2536       12.8225      0.831135      -4.42757      -1.34090      -1.16443     -0.207965      -2.26641      -1.05859      0.257801     -0.286719      0.111709     -0.285720     0.0525262    -0.0781001    -0.0307174    0.00174958  -0.000968840    0.00382816    0.00227592  -0.000112115  -0.000220292   8.10958e-06   3.34886e-05  -1.98579e-06  -1.01183e-06  -1.47681e-07       0.00000       0.00000       0.00000       0.00000       0.00000       0.00000       0.00000       0.00000       1.69561       2.14239       2.27369       2.23225       2.04832       1.82458       1.53717       1.21479      0.949697      0.698394      0.480521      0.325516      0.209249      0.127528     0.0745014     0.0414555     0.0218961     0.0109591    0.00506053    0.00226793   0.000930348   0.000362978   0.000128138   3.99042e-05   1.10303e-05   2.66077e-06   5.16739e-07   6.96559e-08       0.00000       0.00000       0.00000       0.00000       0.00000       0.00000       0.00000       0.00000
  14  19 3431.5883    3.1033  2.0643 13.9338 -0.0002      0.755313  0.0269   0.0248   0.0476    0.0477   0.0000      0.169769   438.4435       13.5841       11.9178       4.09643      -1.92314      -4.08234     -0.549570      -4.37860      -1.14569     0.0360692    -0.0426930     -0.504022      0.168780      0.112470      0.130789    0.00805367     0.0413472   -0.00324750    0.00523716  -0.000721504  -0.000646701   0.000347921   2.58817e-05  -4.99121e-07   1.02337e-05   8.96423e-07  -1.75720e-08  -1.05541e-07       0.00000       0.00000       0.00000       0.00000       0.00000       0.00000       0.00000       0.00000       2.03442       2.62598       2.66790       2.77827       2.49004       2.24512       1.86716       1.53890       1.16637      0.869268      0.605221      0.412666      0.263690      0.161714     0.0956878     0.0532591     0.0280625     0.0140046    0.00676565    0.00291082    0.00121614   0.000459499   0.000161590   5.06296e-05   1.42136e-05   3.47427e-06   6.65217e-07   9.74415e-08       0.00000       0.00000       0.00000       0.00000       0.00000       0.00000       0.00000       0.00000
  14  20 3572.3871    2.5764  3.1015 13.3465 -0.0005      0.581149  0.0336   0.0172   0.0605    0.0380   0.0000      0.102582   440.5278       13.5519       13.2505       8.71745       2.52347      -2.72690      -4.48723      -4.47069     -0.143052     -0.927040      -1.47555     -0.711738      0.243618     -0.146596     -0.127706    -0.0278435     0.0445231     0.0190669   -0.00627454   -0.00429511    0.00326646  -2.77503e-05  -0.000369160   0.000108037   4.60070e-05   1.82661e-07  -3.79301e-07  -1.37671e-07       0.00000       0.00000       0.00000       0.00000       0.00000       0.00000       0.00000       0.00000       2.55618       3.22081       3.40766       3.37180       3.12551       2.78494       2.34630       1.87376       1.47039       1.06280      0.755463      0.508274      0.330560      0.202421      0.116570     0.0658778     0.0349753     0.0175989    0.00821144    0.00362154    0.00150061   0.000578419   0.000200788   6.46777e-05   1.79398e-05   4.21046e-06   8.35684e-07   1.11431e-07       0.00000       0.00000       0.00000       0.00000       0.00000       0.00000       0.00000       0.00000
  14  21 3713.2805    2.1709  4.4922 12.8381 -0.0003      0.358432  0.0416   0.0124   0.0756    0.0312   0.0000     0.0606037   441.7260       16.2427       2.95514       11.6372      -1.63390      -2.52764      -6.12482       4.10040       1.36519      0.977801     -0.790108      0.492119      0.492093    -0.0152659  -0.000595188     0.0180789    0.00824004     0.0130955   -0.00365222   0.000931994   -0.00197498   0.000126791  -0.000218511   5.26667e-05  -4.15159e-07   5.66903e-06  -1.91626e-06   1.76161e-07       0.00000       0.00000       0.00000       0.00000       0.00000       0.00000       0.00000       0.00000       3.16690       3.98685       4.17868       4.14514       3.84206       3.45905       2.91878       2.34246       1.83716       1.33266      0.944112      0.643568      0.410540      0.252174      0.147151     0.0821923     0.0430397     0.0217250     0.0102102    0.00451781    0.00184575   0.000712566   0.000250973   8.04210e-05   2.21286e-05   5.27762e-06   1.03939e-06   1.39588e-07       0.00000       0.00000       0.00000       0.00000       0.00000       0.00000       0.00000       0.00000
  14  22 3854.7326    1.7893  6.4007 12.4643  0.0000      0.548662  0.0541   0.0091   0.0974    0.0260   0.0000     0.0432234   442.8445       8.73006       10.3652       20.5835       3.16846       5.12084     -0.618084      -1.26720       4.30396      -2.64024      0.516782     -0.569535      0.265911      0.286952    -0.0352711    -0.0326107     -0.129854    -0.0170097     0.0103119   -0.00206194  -0.000697192   0.000783312  -0.000129934   8.61649e-05  -3.10715e-05  -1.05705e-05  -3.37318e-07  -1.47146e-08       0.00000       0.00000       0.00000       0.00000       0.00000       0.00000       0.00000       0.00000       3.97534       5.13717       5.32235       5.29171       4.94700       4.40068       3.69512       2.99798       2.30031       1.71078       1.19784      0.816671      0.520277      0.320787      0.190866      0.105524     0.0555674     0.0276221     0.0132971    0.00578782    0.00240714   0.000913043   0.000325713   0.000102604   2.87666e-05   7.03471e-06   1.34975e-06   1.82812e-07       0.00000       0.00000       0.00000       0.00000       0.00000       0.00000       0.00000       0.00000
  14  23 3995.8268    1.5156  8.4483 12.2602 -0.0002      0.423278  0.0682   0.0075   0.1255    0.0235   0.0000     0.0373798   437.4356       17.2769       11.7878       10.4778      -1.16342      -5.79999       1.20062       2.60755      -1.49632     -0.898304      -1.90020      -1.26405      0.937899     -0.440823     -0.129365     0.0165595    -0.0662247     0.0691649    0.00524016   -0.00217770    0.00136701   -0.00161537  -0.000312904  -0.000132146  -7.74492e-06  -4.67622e-06   9.92572e-07   7.47656e-08       0.00000       0.00000       0.00000       0.00000       0.00000       0.00000       0.00000       0.00000       4.93641       6.41938       6.57744       6.63525       6.11590       5.47870       4.59075       3.75955       2.87037       2.15389       1.50156       1.00643      0.650476      0.403056      0.234530      0.130809     0.0702547     0.0346913     0.0162336    0.00722263    0.00302139    0.00114583   0.000400998   0.000126977   3.58828e-05   8.75358e-06   1.67214e-06   2.31600e-07       0.00000       0.00000       0.00000       0.00000       0.00000       0.00000       0.00000       0.00000
  14  24 4137.0848    1.2739 11.0427 12.0989 -0.0001      0.249392  0.0898   0.0063   0.1663    0.0213   0.0000     0.0360562   429.3829       32.7323      -7.94188       8.43634       13.6659      -13.8226       2.90591      -6.06656       5.07559      -1.76167      0.273561    -0.0905316    -0.0717053      0.558040     -0.212277    -0.0577599     0.0449659   0.000893161    -0.0468178    -0.0136409    0.00523607  -0.000219463   0.000237423   0.000324118  -2.05815e-05  -6.56259e-06   1.27776e-06   2.41751e-07       0.00000       0.00000       0.00000       0.00000       0.00000       0.00000       0.00000       0.00000       6.11778       7.74123       8.14050       8.12252       7.59020       6.75538       5.65157       4.68366       3.59418       2.67448       1.88266       1.26769      0.817400      0.506500      0.298370      0.167511     0.0886893     0.0446937     0.0209569    0.00934839    0.00382283    0.00146475   0.000511066   0.000163090   4.60143e-05   1.10505e-05   2.07126e-06   2.78553e-07       0.00000       0.00000       0.00000       0.00000       0.00000       0.00000       0.00000       0.00000
  14  26 4420.3162    0.8975 16.6026 11.8942  0.0010      0.134276  0.1670   0.0043   0.2693    0.0163   0.0000     0.0401338   436.4325       28.5470       34.7997       10.3786      -7.49380      -2.20825      0.614545      -11.1796      -2.95573      -2.04944       3.86030      -4.94796      -2.07809     0.0679533   -0.00897197     -0.636237     -0.239210    -0.0896395    -0.0461596  -0.000332305     0.0100136   -0.00132730   -0.00110243   0.000109105  -0.000115569  -1.26569e-05   2.91719e-06  -6.62848e-07       0.00000       0.00000       0.00000       0.00000       0.00000       0.00000       0.00000       0.00000       9.40529       12.1120       12.8288       12.6485       12.0137       10.6044       8.93569       7.35403       5.68296       4.21349       2.99276       2.05673       1.32842      0.832273      0.484841      0.277544      0.146310     0.0751749     0.0350361     0.0157913    0.00640355    0.00249122   0.000856198   0.000276781   7.63655e-05   1.82616e-05   3.39981e-06   4.43820e-07       0.00000       0.00000       0.00000       0.00000       0.00000       0.00000       0.00000       0.00000
  15   7 1753.8175    0.3316  0.2231 11.5485 -0.0017       20.0345  0.0076   0.0073   0.0137    0.0220   0.0000       2.23693   437.7648     -0.948380       14.2821       2.06985     -0.118302      -1.18188      0.531953     -0.687945     -0.625512   4.15826e-05      0.247790    -0.0366634    -0.0300757     0.0139830     0.0165802     0.0116928     0.0180458    0.00487791    0.00637069  -0.000814978   0.000967728   0.000123658  -0.000149226   6.80626e-05  -2.91870e-06  -1.08267e-05   3.61271e-07   2.94389e-07   9.44736e-09   1.37592e-08       0.00000       0.00000       0.00000       0.00000       0.00000       0.00000      0.664675      0.874338      0.887431      0.894757      0.841389      0.763293      0.642739      0.549007      0.422881      0.323436      0.237332      0.159629      0.104450     0.0674250     0.0414279     0.0245718     0.0140066    0.00684121    0.00370924    0.00173499   0.000766139   0.000327425   0.000132789   4.58313e-05   1.60721e-05   4.97452e-06   1.39229e-06   3.20596e-07   5.95642e-08   8.44386e-09       0.00000       0.00000       0.00000       0.00000       0.00000       0.00000
  15   8 1902.3963    0.4714  0.3711 11.4218 -0.0014       12.9159  0.0090   0.0079   0.0176    0.0308   0.0000       1.01772   437.7008       1.12928       14.4306      -1.22084     -0.673889     -0.888081    -0.0972376     -0.492685    -0.0837720      0.915396      0.372703     -0.353816     0.0246237     0.0309618    -0.0854303     0.0203788   -0.00717898    -0.0178598    0.00272462    0.00216853  -0.000614331   0.000267328  -2.98694e-05  -5.39576e-05   3.82129e-08  -6.22331e-08  -1.56620e-06   2.66591e-08  -6.13666e-08  -9.84012e-09       0.00000       0.00000       0.00000       0.00000       0.00000       0.00000      0.860532       1.10495       1.17975       1.11717       1.07445      0.949851      0.808042      0.668279      0.532722      0.393762      0.282221      0.195049      0.124849     0.0822506     0.0487052     0.0273229     0.0159908    0.00840709    0.00422032    0.00198253   0.000880361   0.000386699   0.000150174   5.33600e-05   1.91731e-05   5.96372e-06   1.56664e-06   3.65887e-07   6.83096e-08   8.58375e-09       0.00000       0.00000       0.00000       0.00000       0.00000       0.00000
  15   9 2049.7122    0.6584  0.4846 11.5364 -0.0017       9.26759  0.0104   0.0095   0.0200    0.0413   0.0000      0.689343   438.1879     -0.582541       13.6953      0.398380      -1.60520      0.633203      0.108083      0.546087      0.691912      0.122960      0.546547     -0.411958    -0.0994985    -0.0940847    -0.0239669    0.00552620   -0.00865156    0.00714658   -0.00773075    0.00484491   -0.00150103  -7.87604e-06   0.000171428  -3.87497e-06  -5.16810e-05  -5.56903e-06   2.90110e-06  -1.60318e-07   5.71135e-08  -1.08666e-08       0.00000       0.00000       0.00000       0.00000       0.00000       0.00000      0.913671       1.14475       1.18468       1.19538       1.08245       1.04827      0.857357      0.716832      0.576295      0.422749      0.309442      0.216632      0.147051     0.0906564     0.0559362     0.0322670     0.0178214    0.00961704    0.00481935    0.00234153    0.00102019   0.000433587   0.000167645   6.47298e-05   2.21535e-05   6.63191e-06   1.77803e-06   3.83911e-07   7.28078e-08   1.06955e-08       0.00000       0.00000       0.00000       0.00000       0.00000       0.00000
  15  10 2195.9156    0.9003  0.6774 11.8773 -0.0009       6.65039  0.0123   0.0112   0.0248    0.0496   0.0000      0.521047   437.6526      0.325486       11.0522      -1.28636      -2.99346       1.20859      -1.21630     -0.422760      0.954030      0.116540      0.210871     -0.204067     -0.105217    -0.0396962    -0.0796248    -0.0120980    -0.0235139    -0.0208224   0.000523221   -0.00311843  -0.000387653   0.000388483   9.71207e-05  -4.75534e-05  -3.39085e-05   6.20092e-07   9.10433e-08  -1.16434e-06   6.11089e-08  -1.65953e-08       0.00000       0.00000       0.00000       0.00000       0.00000       0.00000       1.05793       1.31782       1.35092       1.36711       1.25420       1.16976      0.996900      0.822863      0.641627      0.472979      0.351156      0.244175      0.167637      0.105261     0.0627299     0.0360941     0.0199262     0.0107183    0.00535733    0.00259400    0.00114104   0.000491416   0.000191729   7.07356e-05   2.32694e-05   7.12968e-06   1.91963e-06   4.23968e-07   8.07744e-08   1.12756e-08       0.00000       0.00000       0.00000       0.00000       0.00000       0.00000
  15  11 2339.5879    1.2490  0.7931 12.2454 -0.0002       3.97561  0.0133   0.0145   0.0274    0.0622   0.0000      0.409330   437.4131       1.86237       13.8361     -0.264413     -0.358878       4.64559       2.04107      -2.86834      0.251386     -0.326664      0.183477      0.119635      0.242123    -0.0948899     0.0156961     0.0331719    -0.0294587    -0.0124982  -8.22170e-05   0.000613399   -0.00152766  -0.000420165  -9.54617e-05   3.34794e-05   1.92792e-05   2.82629e-06  -4.93272e-06  -2.94669e-07  -4.47687e-08   1.58984e-08       0.00000       0.00000       0.00000       0.00000       0.00000       0.00000       1.14121       1.42625       1.48221       1.55399       1.42107       1.26537       1.06735      0.869305      0.677908      0.498311      0.367196      0.252974      0.171177      0.107899     0.0666241     0.0389916     0.0213155     0.0117776    0.00572508    0.00282390    0.00124387   0.000534312   0.000198523   7.57164e-05   2.42346e-05   7.42661e-06   2.01168e-06   4.46463e-07   8.72158e-08   1.20907e-08       0.00000       0.00000       0.00000       0.00000       0.00000       0.00000
  15  12 2481.1669    1.6725  0.9041 12.7392  0.0005       4.48799  0.0151   0.0181   0.0284    0.0661   0.0000      0.382351   436.9610       5.12033       12.5163       5.24178      -3.63938      -1.53745      0.466017      0.458224       1.30505     -0.117667     -0.305465     -0.357946     0.0281795     0.0570753    -0.0333198     -0.114489     0.0133190    0.00721299   -0.00691196    0.00260027   -0.00102312  -0.000614613   7.17707e-05   0.000100169  -9.21649e-06  -2.29883e-05  -6.11767e-07   2.06092e-07  -2.11863e-08  -1.93541e-09       0.00000       0.00000       0.00000       0.00000       0.00000       0.00000       1.20004       1.52067       1.56687       1.62272       1.49918       1.35681       1.13942      0.933661      0.728916      0.561836      0.413109      0.271906      0.182938      0.117942     0.0740947     0.0427702     0.0243129     0.0129610    0.00627406    0.00296346    0.00135673   0.000591222   0.000228321   8.29007e-05   2.75908e-05   8.34483e-06   2.32364e-06   5.20398e-07   9.83804e-08   1.36369e-08       0.00000       0.00000       0.00000       0.00000       0.00000       0.00000
  15  13 2622.5104    2.1349  0.8939 13.2795 -0.0025       3.33493  0.0146   0.0234   0.0286    0.0666   0.0000      0.376769   438.3734       4.44205       8.88110     -0.364723      -2.35524      -1.26684       1.83853     -0.970890      0.279999     -0.134803      0.113527     -0.185176     -0.118164     -0.193566     0.0285580     0.0382045    -0.0337232    -0.0137465   -0.00434217   -0.00396458   -0.00110686   0.000228726   0.000232369   3.63821e-05  -4.81451e-05   6.45468e-07  -2.17744e-07   2.67460e-07  -1.96581e-07   1.12021e-09       0.00000       0.00000       0.00000       0.00000       0.00000       0.00000       1.17203       1.50436       1.55608       1.56899       1.48258       1.33079       1.11252      0.913361      0.720367      0.538887      0.394119      0.267655      0.183550      0.112566     0.0710538     0.0418374     0.0228828     0.0121643    0.00601696    0.00295785    0.00127747   0.000547526   0.000210155   8.12745e-05   2.67753e-05   8.10124e-06   2.30225e-06   5.10343e-07   9.74802e-08   1.30015e-08       0.00000       0.00000       0.00000       0.00000       0.00000       0.00000
  15  14 2764.2365    2.7556  0.8485 13.7920 -0.0028       2.17292  0.0141   0.0314   0.0265    0.0699   0.0000      0.368629   436.6289       5.79206       13.9384       1.53030     -0.412508      0.641140      -1.10543      -2.55410     -0.561890     -0.277537      0.369927     -0.313060     -0.666364     0.0249872     0.0405457     0.0662804    0.00893650     0.0192334    0.00543990  -0.000929422  -0.000730771  -0.000682576  -0.000208304  -5.27796e-05   4.77575e-05  -4.32092e-06  -1.47004e-06  -1.51743e-07  -2.33209e-08  -1.49893e-08       0.00000       0.00000       0.00000       0.00000       0.00000       0.00000       1.14887       1.45155       1.56117       1.59181       1.42720       1.29433       1.09386      0.891203      0.689298      0.518087      0.377847      0.257898      0.172792      0.111391     0.0667734     0.0391292     0.0220873     0.0116966    0.00593418    0.00280575    0.00128812   0.000549825   0.000220702   7.85893e-05   2.63852e-05   8.02793e-06   2.11853e-06   4.80827e-07   8.99047e-08   1.24481e-08       0.00000       0.00000       0.00000       0.00000       0.00000       0.00000
  15  15 2905.8530    3.4322  0.8030 14.2742  0.0002       1.54142  0.0134   0.0397   0.0260    0.0741   0.0000      0.364741   438.6065       8.23370       11.7853       3.41685      0.134451       1.33454      0.159828      -1.15963      0.333745    -0.0749693      -1.19226     -0.482284    -0.0607316    -0.0872684    -0.0235688    -0.0645277   -0.00948212   -0.00400664   -0.00570744   -0.00216656    0.00153860  -0.000107143  -9.05289e-05   1.14419e-05  -5.08563e-05  -9.32254e-06   5.20271e-07   1.18001e-07  -2.85080e-08   2.16954e-09       0.00000       0.00000       0.00000       0.00000       0.00000       0.00000       1.13686       1.40791       1.49079       1.49476       1.42961       1.24989       1.05514      0.872560      0.674154      0.502789      0.370500      0.252437      0.172285      0.108782     0.0660977     0.0390928     0.0215725     0.0115392    0.00578519    0.00282062    0.00121653   0.000525558   0.000201619   7.43028e-05   2.42033e-05   7.52148e-06   2.08577e-06   4.69329e-07   8.75721e-08   1.13710e-08       0.00000       0.00000       0.00000       0.00000       0.00000       0.00000
  15  16 3047.1835    3.9079  0.9407 14.4560  0.0014       1.71641  0.0152   0.0433   0.0294    0.0902   0.0000      0.374701   440.2854       8.49576       12.0115       5.12629     -0.128290     -0.112878      -1.19415     -0.280716       1.55565    -0.0892533     -0.706267     -0.307743     0.0618092     -0.232502    0.00369208    -0.0363639    -0.0281174    0.00526889     0.0119326    0.00221450   -0.00127551  -0.000630113  -8.36131e-06  -5.21863e-05  -6.26847e-06  -4.51601e-06  -1.12971e-06  -8.14413e-07   5.68824e-09  -3.41544e-09       0.00000       0.00000       0.00000       0.00000       0.00000       0.00000       1.21823       1.52534       1.58406       1.59920       1.47800       1.36572       1.15789      0.933411      0.738640      0.550920      0.406837      0.282531      0.186213      0.121283     0.0736683     0.0424233     0.0234855     0.0125980    0.00619090    0.00287854    0.00136239   0.000564350   0.000223901   8.16302e-05   2.76734e-05   8.48612e-06   2.22523e-06   5.04375e-07   9.60597e-08   1.31187e-08       0.00000       0.00000       0.00000       0.00000       0.00000       0.00000
  15  17 3188.1443    3.8968  1.1691 14.5576 -0.0003      0.798155  0.0189   0.0409   0.0353    0.0979   0.0000      0.363380   439.1032       9.13511       11.2827       1.15227      -2.51593      0.687671       2.10732      -2.30687     0.0267162      0.140001     -0.231931     -0.509280      0.288775      0.249130    -0.0554209  -0.000267980     0.0508879    0.00863908    0.00391964    0.00488034   -0.00133809   4.92245e-06   9.48778e-05  -5.36316e-05  -2.25358e-05   1.71440e-05   2.91134e-06  -8.33479e-07   1.14154e-08   9.33466e-09       0.00000       0.00000       0.00000       0.00000       0.00000       0.00000       1.39627       1.79542       1.81849       1.85244       1.69796       1.55380       1.35425       1.12412      0.885805      0.646434      0.482908      0.334134      0.227386      0.140796     0.0861536     0.0492982     0.0271992     0.0146199    0.00733661    0.00359249    0.00159808   0.000684072   0.000262485   9.80725e-05   3.28152e-05   9.96468e-06   2.74766e-06   6.11145e-07   1.20395e-07   1.63048e-08       0.00000       0.00000       0.00000       0.00000       0.00000       0.00000
  15  18 3328.9692    3.5049  1.6146 14.2949  0.0001      0.898872  0.0229   0.0319   0.0419    0.0681   0.0000      0.225492   435.9078       10.2792       13.4389       6.54347     -0.496527      -1.14911      -1.94593      -1.43787       2.17920      -1.60431      0.229100     -0.370375      0.475475    -0.0331389    -0.0917766    -0.0131542   8.24635e-05    -0.0121194   -0.00374394    -0.0107087   -0.00197052   0.000146881  -0.000326150   0.000183413   3.87080e-05   2.54435e-05   2.09954e-06  -6.16496e-07   1.41110e-07  -1.89515e-08       0.00000       0.00000       0.00000       0.00000       0.00000       0.00000       1.71446       2.15563       2.28163       2.28367       2.14275       1.89041       1.63873       1.31923       1.05493      0.770119      0.562355      0.394198      0.262645      0.168780      0.100362     0.0587671     0.0324946     0.0177641    0.00888260    0.00425087    0.00192446   0.000804163   0.000315890   0.000116628   3.87352e-05   1.20216e-05   3.13939e-06   7.27444e-07   1.40381e-07   1.77614e-08       0.00000       0.00000       0.00000       0.00000       0.00000       0.00000
  15  19 3470.1711    2.9442  2.4045 13.7693 -0.0011      0.918176  0.0289   0.0219   0.0501    0.0476   0.0000      0.134753   436.7244       10.6483       9.11669       1.63227       2.43999       1.80205       2.17406      -2.65918      0.205796     0.0644030      0.325904     -0.793629    -0.0178690     0.0369729      0.131771     -0.122371    -0.0258944     0.0100499    0.00793201    0.00221996   0.000549958  -0.000969615   0.000518062  -7.02945e-05   4.07116e-05   2.23124e-06  -3.43541e-07  -8.92970e-07  -3.80894e-09  -5.90084e-09       0.00000       0.00000       0.00000       0.00000       0.00000       0.00000       2.10206       2.64228       2.78459       2.82561       2.61528       2.36895       2.03022       1.64644       1.29348      0.977324      0.707375      0.498314      0.332111      0.213775      0.129131     0.0766204     0.0421745     0.0226125     0.0114021    0.00550632    0.00246171    0.00104927   0.000414795   0.000153140   5.04295e-05   1.54588e-05   4.06518e-06   9.47916e-07   1.76309e-07   2.33818e-08       0.00000       0.00000       0.00000       0.00000       0.00000       0.00000
  15  20 3611.5414    2.4518  3.5795 13.1702 -0.0013      0.839086  0.0358   0.0151   0.0650    0.0360   0.0000     0.0861602   439.2022       9.65652       17.6480       10.5636       4.30057      0.236276     -0.923006      -5.22379      -2.93148    -0.0115243       1.03106     -0.108815      0.630465      0.297472      0.113494    0.00120847    -0.0305545    -0.0322123   -0.00193709   -0.00387548  -0.000494305    0.00189548  -0.000576828  -0.000355768  -2.89081e-05   7.21929e-06  -1.67134e-06  -8.15932e-07  -3.85756e-08   4.05023e-10       0.00000       0.00000       0.00000       0.00000       0.00000       0.00000       2.51490       3.22628       3.36261       3.38108       3.17186       2.86389       2.45546       2.02075       1.61759       1.21642      0.885857      0.610900      0.396740      0.258563      0.158648     0.0932993     0.0519499     0.0276523     0.0138751    0.00654498    0.00304543    0.00126744   0.000505299   0.000184008   6.26314e-05   1.93716e-05   5.13246e-06   1.20269e-06   2.27533e-07   2.96945e-08       0.00000       0.00000       0.00000       0.00000       0.00000       0.00000
  15  21 3752.8866    2.0585  5.1492 12.6694  0.0003      0.455821  0.0442   0.0108   0.0813    0.0301   0.0000     0.0534335   440.7483       8.03861       11.9776       1.61539     -0.457074      0.875499      -1.48356      -1.21694       2.23999      0.482906      -2.01860     -0.345152    -0.0224082    -0.0299539    -0.0306580    -0.0960981     0.0351271   -0.00762187    0.00829308    0.00636092    0.00255749  -0.000865590   0.000262257  -1.65478e-05   6.64514e-05  -2.90842e-05   5.29074e-06   9.40159e-07   4.35087e-07   3.08633e-08       0.00000       0.00000       0.00000       0.00000       0.00000       0.00000       3.14455       4.02084       4.23959       4.24409       3.98497       3.57493       3.06727       2.54000       2.01478       1.50870       1.09430      0.758082      0.505836      0.323700      0.196004      0.114260     0.0647509     0.0340499     0.0174946    0.00830507    0.00373597    0.00158248   0.000634201   0.000228796   7.85932e-05   2.40244e-05   6.50582e-06   1.50586e-06   2.83160e-07   3.64858e-08       0.00000       0.00000       0.00000       0.00000       0.00000       0.00000
  15  22 3894.6565    1.7200  7.3072 12.3391 -0.0003      0.471751  0.0570   0.0081   0.1046    0.0246   0.0000     0.0370380   442.8770       14.3878       20.4294       11.4802      -12.3719      -2.72192      -5.61418       4.71693      -3.05660      -1.33781     -0.920786      0.423670      0.198521     -0.573839     -0.221971      0.199309     0.0598342    -0.0172633    0.00365916    0.00805111    0.00432005    0.00223954    0.00180593   0.000166991   0.000118357  -6.18229e-06  -2.62197e-07  -1.74246e-06   6.57998e-08  -8.97429e-08       0.00000       0.00000       0.00000       0.00000       0.00000       0.00000       3.94637       4.97190       5.24528       5.32317       5.01153       4.47325       3.86705       3.14903       2.53952       1.90723       1.37295      0.961992      0.639788      0.412697      0.252718      0.147240     0.0840400     0.0445212     0.0227956     0.0107036    0.00489802    0.00204321   0.000823465   0.000296592   0.000101753   3.05381e-05   8.14080e-06   1.89422e-06   3.58485e-07   4.55568e-08       0.00000       0.00000       0.00000       0.00000       0.00000       0.00000
  15  23 4036.3855    1.4392  9.3953 12.2104  0.0001      0.422330  0.0732   0.0069   0.1345    0.0216   0.0000     0.0341089   441.6122       6.48812      -1.84064       9.38666      0.909089      -3.33751     -0.929880      -2.42854       3.32459       1.37305      -1.95040   -0.00675769     -0.403972      -1.20909     -0.111336     -0.433919      0.135815     0.0798212     0.0187913  -0.000886594   -0.00310800   -0.00432090    0.00149488  -0.000166973  -7.46300e-05   6.50523e-06  -3.14706e-06   1.46618e-06  -3.02407e-08   7.95531e-08       0.00000       0.00000       0.00000       0.00000       0.00000       0.00000       4.90334       6.23433       6.67720       6.69241       6.31499       5.65995       4.80444       3.96598       3.10636       2.34858       1.71561       1.19610      0.794047      0.514771      0.316371      0.185142      0.104155     0.0556970     0.0278911     0.0135759    0.00604881    0.00263159    0.00101932   0.000376078   0.000127002   3.89541e-05   1.04684e-05   2.41462e-06   4.41668e-07   5.65855e-08       0.00000       0.00000       0.00000       0.00000       0.00000       0.00000
  15  24 4178.0848    1.2141 12.1414 12.0431 -0.0003      0.302669  0.0979   0.0057   0.1754    0.0198   0.0000     0.0345042   434.6453       16.9582       12.1119       2.85797      -7.87880       1.72866    -0.0641743       1.29571       1.63978      -6.51025      -1.57171      -1.74645       1.02155      0.347771     -0.620545      0.180322     -0.292884     0.0757835     0.0504784    -0.0276407     0.0110521    0.00233642    0.00144461   0.000183083   4.87216e-05  -7.83752e-05  -2.96126e-06  -3.00086e-06  -2.99691e-07  -1.25834e-08       0.00000       0.00000       0.00000       0.00000       0.00000       0.00000       5.97726       7.66430       8.09145       8.20407       7.75272       6.94028       5.97617       4.90452       3.86554       2.92874       2.15509       1.49989       1.01071      0.651615      0.401607      0.237758      0.132558     0.0714227     0.0360481     0.0173821    0.00791028    0.00336364    0.00132837   0.000488773   0.000162450   4.97575e-05   1.33632e-05   3.05979e-06   5.69336e-07   7.26063e-08       0.00000       0.00000       0.00000       0.00000       0.00000       0.00000
  15  25 4319.5386    1.0293 14.9972 11.9332 -0.0013     0.0490480  0.1358   0.0046   0.2258    0.0178   0.0000     0.0362465   456.4000       19.7484      -11.1032       19.3356       2.27567      -10.8605       6.86554       3.44341      -3.27560      -2.24955       1.99976      -3.59878       1.04643     -0.661812     -0.294410     -0.162950      0.189837    0.00265986    -0.0701982    -0.0114815     0.0216119    0.00107474   -0.00138366  -0.000712296  -1.58255e-05   9.80691e-05  -5.95766e-06   1.19687e-06  -3.26671e-07   6.11709e-10       0.00000       0.00000       0.00000       0.00000       0.00000       0.00000       7.48281       9.70666       10.2674       10.3569       9.78942       8.78266       7.62483       6.24133       4.92942       3.76704       2.75620       1.92244       1.30068      0.833496      0.518926      0.303865      0.172258     0.0915380     0.0463793     0.0227476     0.0100610    0.00441849    0.00172935   0.000638391   0.000214886   6.45121e-05   1.75045e-05   4.00270e-06   7.39928e-07   9.38638e-08       0.00000       0.00000       0.00000       0.00000       0.00000       0.00000
  15  26 4462.0036    0.8418 18.0264 11.8787 -0.0014      0.152304  0.1900   0.0038   0.2843    0.0148   0.0000     0.0418998   431.6662       32.2057       25.2865      -17.0910       14.6103       4.43328      -5.40564       11.6530      -2.92429      -7.19656       1.34282       2.82508     -0.702945      0.806252     -0.223058      0.381521      0.152080      0.132796  -0.000751703   -0.00942835     0.0133146    0.00301034    0.00124379   0.000390297  -0.000147560   5.82365e-05   6.81484e-06   3.13087e-07  -2.48598e-08  -5.65030e-09       0.00000       0.00000       0.00000       0.00000       0.00000       0.00000       9.46662       12.3298       13.0969       13.1370       12.4215       11.2021       9.62537       7.93839       6.30541       4.76286       3.52241       2.45113       1.66183       1.08138      0.660139      0.394674      0.222085      0.119282     0.0612324     0.0292684     0.0134243    0.00567227    0.00228666   0.000829254   0.000276956   8.49921e-05   2.25437e-05   5.08371e-06   9.36442e-07   1.18920e-07       0.00000       0.00000       0.00000       0.00000       0.00000       0.00000
  16   6 1629.5189    0.2306  0.1358 11.5956 -0.0103       28.0748  0.0071   0.0068   0.0113    0.0184   0.0000       5.17722   438.5277       1.16718       15.3699     -0.604769      -1.67628   -0.00161369     -0.628825     0.0227371     -0.245443     -0.126606    -0.0166064    -0.0592715     0.0619229     -0.124299   -0.00978445     0.0131755     0.0210484     0.0138859    0.00413398    0.00102379  -0.000515442   0.000212402   4.45388e-05   6.32428e-05  -5.55386e-05  -6.40420e-06  -2.50153e-06   6.71600e-07   4.14100e-07   1.59996e-07   1.96426e-08   1.79794e-10       0.00000       0.00000       0.00000       0.00000      0.636016      0.828771      0.935449      0.888054      0.842263      0.807768      0.657042      0.536535      0.391825      0.300587      0.230961      0.160819      0.114747     0.0775238     0.0495309     0.0277838     0.0181674    0.00904029    0.00453290    0.00254414    0.00126335   0.000463424   0.000256961   0.000104435   3.97673e-05   1.34217e-05   4.84878e-06   1.38196e-06   3.77020e-07   7.76133e-08   1.31825e-08   1.80657e-09       0.00000       0.00000       0.00000       0.00000
  16   7 1783.2787    0.3572  0.2634 11.5232 -0.0035       12.7443  0.0075   0.0070   0.0147    0.0229   0.0000       1.66859   437.4690      0.791449       15.2953      0.346454      -1.22480      0.658480     -0.451479      0.335026     -0.241711     -0.129684     0.0769682     -0.205925     -0.104687   -0.00844078     0.0284818     0.0223964    0.00466696  -0.000544729   -0.00465670    0.00468642   -0.00133794   0.000594450  -0.000307426   0.000124104  -1.22558e-05  -8.26232e-06  -2.36947e-06  -5.73200e-07  -4.37158e-07   2.99390e-08  -4.25808e-09   1.35192e-09       0.00000       0.00000       0.00000       0.00000      0.641651      0.803395      0.861085      0.899524      0.815169      0.734077      0.661769      0.545356      0.437671      0.332320      0.244955      0.177704      0.122869     0.0809326     0.0505315     0.0304456     0.0180422    0.00988934    0.00538896    0.00279831    0.00140830   0.000618083   0.000281643   0.000110975   4.31617e-05   1.47381e-05   4.79055e-06   1.35774e-06   3.50148e-07   7.96857e-08   1.49681e-08   1.93156e-09       0.00000       0.00000       0.00000       0.00000
  16   8 1933.2278    0.5016  0.4148 11.5195 -0.0019       12.4184  0.0095   0.0078   0.0188    0.0297   0.0000      0.956951   436.5473     -0.916270       13.8521      0.941449      -4.04591      -1.70911       1.09421     -0.428083      0.537072     -0.486666      -1.01494      0.313540     0.0459437    -0.0795524    -0.0448047    -0.0754822     0.0116619   -0.00262629    0.00314525    0.00379881   0.000457482  -0.000510907   0.000395879   7.56724e-05  -5.17695e-05  -4.64671e-06  -3.99372e-06  -3.00408e-06   3.30062e-07   1.03443e-07  -5.81783e-09   1.72459e-09       0.00000       0.00000       0.00000       0.00000      0.824229       1.06333       1.11964       1.09912       1.07391      0.964354      0.805370      0.691672      0.535229      0.399456      0.303938      0.207553      0.155425     0.0995302     0.0620586     0.0365188     0.0211419     0.0118178    0.00644609    0.00332292    0.00154909   0.000721387   0.000292458   0.000124449   4.65301e-05   1.63896e-05   5.28106e-06   1.62115e-06   4.54761e-07   9.25511e-08   1.69352e-08   2.18650e-09       0.00000       0.00000       0.00000       0.00000
  16   9 2081.7157    0.6918  0.5210 11.6131 -0.0028       9.24526  0.0106   0.0094   0.0201    0.0415   0.0000      0.646280   437.8966       1.39657       12.5151     -0.661467      -1.05319     -0.354843       1.90997     0.0302838     -0.444422      0.639796      0.558973      0.229318      0.349116    -0.0762728     0.0330039     0.0778331     0.0122531   -0.00510853     0.0144778    0.00332921  -0.000444791   0.000359089  -0.000367040  -0.000172965  -3.33582e-05   1.31795e-05   1.43491e-05   1.37066e-06  -3.60679e-07  -8.45092e-08  -3.39291e-08   9.89480e-10       0.00000       0.00000       0.00000       0.00000      0.907588       1.15220       1.21226       1.18019       1.03844      0.990856      0.900682      0.764687      0.641781      0.503162      0.361217      0.252845      0.168635      0.106457     0.0662784     0.0409150     0.0235020     0.0128517    0.00710031    0.00346413    0.00176073   0.000782786   0.000351033   0.000137805   5.71097e-05   1.95692e-05   6.38484e-06   1.79868e-06   4.55635e-07   1.02275e-07   1.87466e-08   2.48087e-09       0.00000       0.00000       0.00000       0.00000
  16  10 2228.4888    0.9803  0.6999 11.8789 -0.0004       5.58871  0.0121   0.0115   0.0239    0.0567   0.0000      0.453416   437.8889      -2.19823       11.9491      -1.10914      -2.10784      -1.89087      -1.68728     -0.814313     -0.232246      -1.12909     -0.445191      0.182500     -0.178784     -0.192001    -0.0891006     0.0241148    0.00250812    0.00445325   -0.00244560    0.00226940   0.000389855  -0.000229453   0.000482763   4.05270e-05   8.67691e-05  -6.41866e-06   2.13320e-06  -4.53706e-07  -2.68424e-07   1.18331e-07   3.98683e-09  -3.43680e-09       0.00000       0.00000       0.00000       0.00000      0.964776       1.22859       1.31370       1.32861       1.26675       1.12562      0.972116      0.813430      0.631878      0.490660      0.364090      0.257909      0.179625      0.117373     0.0746872     0.0459548     0.0267306     0.0148784    0.00794002    0.00406521    0.00197184   0.000913908   0.000390938   0.000160295   6.07563e-05   2.12764e-05   6.79272e-06   2.01594e-06   5.39089e-07   1.19850e-07   2.13711e-08   2.73788e-09       0.00000       0.00000       0.00000       0.00000
  16  11 2372.7004    1.3423  0.8946 12.4178 -0.0013       4.28850  0.0145   0.0144   0.0287    0.0609   0.0000      0.407119   438.9518       2.99333       12.8920      -1.99998      0.186949     -0.759201     -0.279186      -1.21868      0.115101      -1.30298     0.0848898      0.212924      0.102354     0.0523719     0.0557291     0.0157744    0.00244695    0.00356877     0.0227391   -0.00235164   -0.00310329  -0.000357601   0.000352541   0.000188773   3.34303e-05   2.59298e-05  -3.01466e-06   1.50833e-06   1.20399e-06   6.76070e-08  -3.14297e-08  -1.74936e-09       0.00000       0.00000       0.00000       0.00000       1.07675       1.36325       1.44672       1.47684       1.35718       1.26092       1.07165      0.905871      0.735349      0.553323      0.416717      0.296983      0.199190      0.131655     0.0828063     0.0516287     0.0305939     0.0164990    0.00876377    0.00459755    0.00226222    0.00101403   0.000444298   0.000180365   6.82786e-05   2.38636e-05   7.91213e-06   2.33417e-06   5.87497e-07   1.28166e-07   2.35761e-08   3.16211e-09       0.00000       0.00000       0.00000       0.00000
  16  12 2514.9425    1.7864  0.8888 12.9723 -0.0019       3.68637  0.0147   0.0192   0.0278    0.0612   0.0000      0.385765   436.6405       2.52098       11.1543       1.78456      -1.69177       2.20993      -2.01697     -0.203883      0.875293      -1.20866     -0.576560    -0.0193997    -0.0405568     0.0592035      0.144699      0.155810     0.0359448   -0.00741124    -0.0160255    0.00327014  -0.000173170   0.000567303  -9.79558e-05  -2.61495e-05   8.82380e-05  -3.94438e-05  -1.65465e-05   2.52512e-06   5.10251e-07   1.88849e-07  -2.36177e-09   2.58177e-09       0.00000       0.00000       0.00000       0.00000       1.10709       1.39438       1.49544       1.50605       1.37231       1.25877       1.11690      0.918781      0.765753      0.562143      0.425954      0.305566      0.202298      0.132123     0.0857384     0.0514348     0.0293452     0.0168138    0.00887149    0.00447662    0.00222446    0.00103745   0.000460731   0.000178354   6.77009e-05   2.45902e-05   8.01641e-06   2.31242e-06   5.75988e-07   1.25791e-07   2.43722e-08   3.04723e-09       0.00000       0.00000       0.00000       0.00000
  16  13 2657.0473    2.2926  0.9267 13.4216 -0.0015       3.02117  0.0153   0.0241   0.0271    0.0671   0.0000      0.358703   438.5171       3.00283       10.7945       2.58769     -0.552698      -2.18079     -0.205659     -0.315581     -0.666365     -0.190794     -0.155782    -0.0618919     -0.470832    0.00886698    -0.0262053    -0.0147633    0.00389473     0.0273291    0.00506287    0.00154996    0.00360717   0.000910180  -0.000619518  -0.000136488   4.96589e-05   2.86349e-05  -2.45394e-07   3.84875e-06  -2.92129e-07   2.30125e-07  -3.06319e-08  -2.44055e-09       0.00000       0.00000       0.00000       0.00000       1.16169       1.43114       1.48342       1.50290       1.42620       1.31022       1.13252      0.959692      0.780205      0.599221      0.445545      0.314356      0.219246      0.141228     0.0903927     0.0541091     0.0324999     0.0176466    0.00939978    0.00486135    0.00235477    0.00103654   0.000454190   0.000184274   6.96998e-05   2.43384e-05   8.04541e-06   2.29065e-06   6.11395e-07   1.31879e-07   2.41095e-08   3.13104e-09       0.00000       0.00000       0.00000       0.00000
  16  14 2799.5944    2.9324  0.8387 13.8545 -0.0013       2.25267  0.0131   0.0319   0.0257    0.0650   0.0000      0.342847   437.7124       4.14641       13.9429      0.525414      0.106795      -1.09819       1.20507      0.248346     -0.977028     -0.542860     -0.695829      0.116297      0.161844     -0.161098     0.0618988   -0.00697113     0.0153812     0.0118157   0.000283191    0.00433705   -0.00621106  -0.000175627   0.000190039   0.000344517   7.88136e-05  -3.34992e-06   6.68632e-06  -5.76157e-07   5.45895e-07  -2.09827e-07  -1.17959e-08  -5.19636e-09       0.00000       0.00000       0.00000       0.00000       1.02245       1.24192       1.32755       1.34547       1.26099       1.15252       1.01880      0.841899      0.680976      0.521688      0.392766      0.277487      0.190876      0.124974     0.0806995     0.0484505     0.0283488     0.0157793    0.00856182    0.00420833    0.00207487   0.000958500   0.000419108   0.000167855   6.46228e-05   2.22226e-05   7.24616e-06   2.06314e-06   5.38706e-07   1.16832e-07   2.15726e-08   2.71753e-09       0.00000       0.00000       0.00000       0.00000
  16  15 2941.8781    3.5526  0.8572 14.3155 -0.0004       1.97620  0.0134   0.0389   0.0267    0.0689   0.0000      0.354217   439.0357       5.19714       12.5196       2.22789      0.233015      0.286405      -1.74463    -0.0982030      0.169451      -1.13366     -0.172685     -0.631342      0.181069     -0.210556    -0.0170385     0.0103040    -0.0244314   -0.00762519    -0.0216811   -0.00172619   -0.00181150  -0.000817114  -5.35264e-06  -7.98401e-06   3.82685e-05  -1.63473e-05   1.46052e-06  -1.17163e-06  -6.74726e-08   1.22313e-07  -3.67009e-08   6.25081e-09       0.00000       0.00000       0.00000       0.00000       1.04647       1.31105       1.35995       1.36164       1.28752       1.17202       1.04878      0.857150      0.694475      0.539055      0.403541      0.282882      0.190756      0.127402     0.0791256     0.0492292     0.0283877     0.0156848    0.00824965    0.00414689    0.00203622   0.000904718   0.000408715   0.000163895   6.33975e-05   2.17829e-05   6.95395e-06   2.07987e-06   5.26265e-07   1.19484e-07   2.23699e-08   2.78640e-09       0.00000       0.00000       0.00000       0.00000
  16  16 3083.5601    3.9648  0.8980 14.6338 -0.0001       1.24748  0.0143   0.0434   0.0280    0.0779   0.0000      0.361278   437.9397       8.95110       9.72857       3.51493      -1.52732      -1.06242      -2.06824      -1.03262      0.782296      -1.68042     0.0212762      0.451760      0.314405    -0.0387747     0.0569031    -0.0457963   -0.00398963    -0.0310172   -0.00354024    0.00488965   -0.00231659  -0.000688792  -0.000260477  -0.000273967   4.55686e-05  -1.75253e-05  -1.09345e-05   4.20695e-06   1.38494e-07  -1.39282e-07   2.68329e-08   8.39078e-10       0.00000       0.00000       0.00000       0.00000       1.07451       1.37729       1.46314       1.47025       1.35730       1.25817       1.09271      0.918656      0.725272      0.554191      0.411080      0.295178      0.205711      0.133589     0.0852128     0.0504297     0.0296746     0.0163048    0.00878895    0.00445903    0.00225627   0.000979656   0.000455882   0.000176393   6.96906e-05   2.40836e-05   7.97809e-06   2.27994e-06   6.06403e-07   1.32014e-07   2.40113e-08   3.16885e-09       0.00000       0.00000       0.00000       0.00000
  16  17 3225.0409    3.8749  1.2902 14.4035 -0.0001       1.00719  0.0193   0.0372   0.0359    0.0914   0.0000      0.321792   440.0992       13.8706       14.2299       6.49103      -1.15113     -0.475014      -2.46147      0.829020      0.595054      -1.84993     -0.353148     -0.412440      0.317346     -0.110596     -0.203593    -0.0868090     0.0173520     0.0328001   -0.00186842    0.00606366    0.00129451   0.000726215   0.000367907  -0.000292007   5.68646e-05   3.75290e-06  -2.64396e-06  -8.49791e-07  -1.66588e-07   9.06245e-08  -1.22079e-08  -1.63841e-10       0.00000       0.00000       0.00000       0.00000       1.32294       1.68601       1.78738       1.84607       1.74671       1.57451       1.32399       1.12154      0.890335      0.699331      0.509661      0.358991      0.251652      0.165938      0.105399     0.0648298     0.0374653     0.0216634     0.0116440    0.00584088    0.00285281    0.00128050   0.000565097   0.000224021   8.72721e-05   3.08398e-05   9.73458e-06   2.92723e-06   7.73781e-07   1.70805e-07   3.00290e-08   3.98576e-09       0.00000       0.00000       0.00000       0.00000
  16  18 3366.4135    3.3895  1.7746 14.1776  0.0014      0.369083  0.0239   0.0287   0.0422    0.0648   0.0000      0.203507   438.4644       9.12685       11.2339       4.28382       1.31414      0.780559      -2.83124      0.471286       1.40556      -2.77763     -0.883782    -0.0283557      0.436250     -0.378785    -0.0732082     0.0969350    -0.0623654    -0.0116473    0.00934846   -0.00273711   -0.00191020   2.07429e-05   0.000105220   0.000271655  -6.45026e-05  -4.39578e-05  -2.23496e-06  -1.11515e-06  -3.12029e-07  -1.70864e-07  -1.77192e-08   6.49478e-09       0.00000       0.00000       0.00000       0.00000       1.61841       2.10035       2.20314       2.20628       2.09023       1.93213       1.67583       1.38185       1.10003      0.834258      0.631681      0.456200      0.312267      0.209726      0.130879     0.0810303     0.0461971     0.0257823     0.0137461    0.00689571    0.00344785    0.00154788   0.000697225   0.000273530   0.000107899   3.76381e-05   1.22704e-05   3.69921e-06   9.35718e-07   2.09930e-07   3.81317e-08   4.87890e-09       0.00000       0.00000       0.00000       0.00000
  16  19 3508.1836    2.8666  2.6830 13.5321 -0.0015      0.679242  0.0295   0.0198   0.0527    0.0502   0.0000      0.105099   435.2362       8.22874       15.1761       3.61504      -2.50089     -0.697105     -0.675888      -4.30488      0.673419      -2.65158      0.201838     -0.162974     0.0844311     -0.670716      0.193732    -0.0385354     0.0328587   -0.00986925    -0.0212896    0.00242642   -0.00148409   0.000214123   0.000492065   0.000126444  -0.000246056  -5.07360e-05  -1.05787e-06  -8.22641e-07   2.21992e-07   3.17297e-07   3.44830e-08  -6.30624e-10       0.00000       0.00000       0.00000       0.00000       2.00970       2.53580       2.60154       2.76565       2.58708       2.34837       2.03928       1.71021       1.36177       1.05520      0.779189      0.563370      0.388907      0.260386      0.163997      0.100319     0.0583433     0.0328477     0.0177133    0.00895597    0.00432078    0.00199687   0.000852249   0.000347150   0.000132169   4.61729e-05   1.48523e-05   4.39215e-06   1.13409e-06   2.58952e-07   4.70132e-08   6.19337e-09       0.00000       0.00000       0.00000       0.00000
  16  20 3650.0750    2.3409  4.0238 12.9709 -0.0007      0.610715  0.0373   0.0133   0.0673    0.0362   0.0000     0.0669518   440.2989       13.0476       7.93626       4.50547      0.170180      -5.84166       1.52355      -1.60691     -0.471566      -1.46801       1.57358       1.07404      0.711127    -0.0711676     -0.297902     0.0438600      0.135056    -0.0257336    -0.0261915    0.00224630    0.00780910    0.00358605    0.00132182   4.04253e-05   0.000111971   4.94007e-05  -1.92596e-05  -8.77601e-06  -4.23065e-07   8.74613e-08   3.09500e-08  -5.30283e-09       0.00000       0.00000       0.00000       0.00000       2.52995       3.17144       3.32981       3.37972       3.22393       2.97421       2.53638       2.17939       1.71298       1.33491      0.988752      0.714538      0.489907      0.326188      0.206827      0.124765     0.0735467     0.0405372     0.0219626     0.0110732    0.00533724    0.00248359    0.00105435   0.000433995   0.000164319   5.73017e-05   1.90718e-05   5.58426e-06   1.46976e-06   3.30013e-07   5.71255e-08   7.44169e-09       0.00000       0.00000       0.00000       0.00000
  16  21 3792.0140    1.9860  5.6932 12.5317 -0.0005      0.576383  0.0459   0.0097   0.0844    0.0284   0.0000     0.0450995   441.1351       14.9336       13.2214       6.90852     -0.957496      -6.99869      0.845419      -3.04196       2.06386      -2.06506      -2.32914      0.150448    -0.0663090     -0.402240    -0.0753104     -0.187234     0.0711258     0.0943915     0.0153732   -0.00240563   -0.00332219    0.00568293  -0.000948449   -0.00159036   0.000217792  -8.80892e-05  -3.41492e-05  -2.77770e-06   3.95799e-07   2.08393e-07  -7.43312e-08   2.41447e-09       0.00000       0.00000       0.00000       0.00000       3.06000       3.91517       4.16939       4.16909       4.03844       3.56141       3.15922       2.64056       2.11317       1.64354       1.21511      0.859326      0.595284      0.396277      0.248141      0.151333     0.0882040     0.0502286     0.0266546     0.0137598    0.00662835    0.00301196    0.00132693   0.000543082   0.000205398   7.27958e-05   2.32380e-05   6.97757e-06   1.83461e-06   4.16995e-07   7.50537e-08   8.97518e-09       0.00000       0.00000       0.00000       0.00000
  16  22 3934.0242    1.6489  7.7639 12.3112 -0.0005      0.460163  0.0590   0.0076   0.1083    0.0229   0.0000     0.0358158   432.4722       16.6647       20.2899       12.3712      -1.63546      -4.06915      -3.37852      -2.19354      -3.94739      -2.14925      0.473276     -0.938491     -0.481279     -0.370208     -0.388066     0.0301949      0.110140    -0.0230319     -0.102819     0.0210822   -0.00824414    0.00471102   -0.00162648   0.000765614  -0.000197228   0.000118229   2.78692e-05   2.32318e-06  -1.69904e-07  -1.82051e-07   6.25567e-09   2.27209e-09       0.00000       0.00000       0.00000       0.00000       3.77430       4.82673       5.13085       5.19040       4.94364       4.48971       3.92638       3.27040       2.66178       2.02701       1.51832       1.08578      0.752709      0.496243      0.315658      0.192541      0.112703     0.0627510     0.0341538     0.0172221    0.00841114    0.00390065    0.00167210   0.000683171   0.000264009   9.26081e-05   3.04398e-05   8.93187e-06   2.32965e-06   5.16619e-07   9.46576e-08   1.15642e-08       0.00000       0.00000       0.00000       0.00000
  16  23 4076.2519    1.3658 10.0711 12.1481 -0.0014      0.422500  0.0771   0.0062   0.1390    0.0205   0.0000     0.0330224   436.8842       22.9159       20.4211       6.60502       3.71138     0.0190237       6.62757      -13.1683      -1.92454      -2.93642       1.89793      -3.33296      -3.22010      0.852343      0.162131    -0.0133796   -0.00677883     0.0277979    -0.0542044    -0.0425940   -0.00465812    0.00333722    0.00127408   0.000736289   0.000599913  -0.000213764  -1.17468e-05  -4.00147e-06   3.99014e-06  -2.57604e-07  -1.59298e-07   3.67418e-08       0.00000       0.00000       0.00000       0.00000       4.71182       6.06440       6.46329       6.47036       6.20183       5.64706       4.92519       4.12997       3.32343       2.55931       1.92022       1.37405      0.946129      0.632893      0.400805      0.243852      0.143746     0.0806895     0.0431094     0.0221873     0.0107790    0.00492348    0.00217178   0.000888333   0.000337487   0.000119364   3.90258e-05   1.15410e-05   2.98760e-06   6.63569e-07   1.18853e-07   1.45722e-08       0.00000       0.00000       0.00000       0.00000
  16  24 4218.2583    1.1783 13.1362 12.0300 -0.0007      0.248599  0.1059   0.0053   0.1850    0.0186   0.0000     0.0324282   433.6991       13.2282       25.7893       15.9176       6.74216      -4.58181       9.53123       2.83335       1.89393      -1.62834       1.28270       1.19360       1.77437      -1.00734     0.0414354      0.233812      0.470776    -0.0157534     -0.116372    -0.0105072  -0.000577467   -0.00773243   -0.00557921  -0.000370837   0.000871031  -5.10279e-05  -0.000145797   4.30473e-06  -4.32877e-06  -1.31807e-06  -6.18525e-08  -6.14638e-09       0.00000       0.00000       0.00000       0.00000       5.86528       7.61685       8.19324       8.25607       7.90514       7.12764       6.26341       5.22367       4.19008       3.28986       2.43167       1.74908       1.20803      0.808279      0.516205      0.313906      0.187251      0.104436     0.0569621     0.0288636     0.0141456    0.00648208    0.00285730    0.00116822   0.000451727   0.000157209   5.17690e-05   1.49873e-05   3.92784e-06   8.81304e-07   1.55238e-07   1.89692e-08       0.00000       0.00000       0.00000       0.00000
  16  25 4360.8397    0.9658 16.0641 11.9401 -0.0011      0.239513  0.1483   0.0042   0.2384    0.0160   0.0000     0.0373226   441.2888       6.22023       30.4648       5.73784      -7.87549       1.39734      -15.7200      -2.03578       5.20342      -3.30681      -3.84024       2.67007       3.22824      -1.88058     -0.289627     -0.297652     -0.452132     -0.114147      0.100355     0.0497310     0.0157464   -0.00883265    0.00178431   0.000242101   0.000154476   0.000233815   0.000205959   3.36590e-06   1.18760e-06   1.06594e-06   2.16067e-07   5.92040e-08       0.00000       0.00000       0.00000       0.00000       7.44315       9.57433       10.2764       10.3454       9.97213       8.98572       7.84362       6.62994       5.32807       4.12505       3.10410       2.23009       1.54215       1.02660      0.657837      0.407456      0.240511      0.134607     0.0731826     0.0373114     0.0184612    0.00846537    0.00372065    0.00150000   0.000579917   0.000202025   6.58784e-05   1.93268e-05   5.00672e-06   1.09976e-06   1.93569e-07   2.35740e-08       0.00000       0.00000       0.00000       0.00000
  16  26 4502.7148    0.8202 19.2827 11.8600  0.0012     0.0791997  0.2015   0.0036   0.2912    0.0135   0.0000     0.0412734   427.4288       15.4588       36.2003       4.12545      -3.99029      -5.02934       2.39323       3.52072       4.13223      -1.18645      -4.71469      -6.60114       2.35527       1.67658     -0.262000      0.723054     0.0500484     0.0689360    -0.0270823   -0.00294241     0.0140665     0.0141000  -0.000748945    0.00435622   -0.00117429   0.000188219  -9.80449e-05  -2.86039e-05   8.97808e-06  -4.45661e-07  -2.02283e-07   1.43787e-08       0.00000       0.00000       0.00000       0.00000       9.09493       11.8010       12.7435       12.6751       12.3153       11.1439       9.69891       8.16628       6.60052       5.17088       3.83797       2.77213       1.92735       1.29143      0.825340      0.511613      0.301729      0.172335     0.0924693     0.0478239     0.0235204     0.0106277    0.00475306    0.00191737   0.000739518   0.000262022   8.41889e-05   2.46941e-05   6.34434e-06   1.40007e-06   2.42599e-07   2.93658e-08       0.00000       0.00000       0.00000       0.00000
  17   6 1657.0800    0.2563  0.1453 11.5326 -0.0035       27.5855  0.0076   0.0067   0.0108    0.0189   0.0000       3.99660   438.7071    0.00170694       15.6436     -0.404679      -2.18205     -0.292458      0.362417      0.130889     -0.414913      0.118751      0.322610    -0.0355907     -0.163128     -0.107209     0.0203855     0.0271392     0.0146932    0.00284774   0.000286252    0.00342130    0.00154374   0.000184059  -0.000890667   0.000335311   0.000113765   1.03305e-05  -1.71790e-05  -5.37933e-06   1.13895e-06  -1.49003e-07   9.33754e-08  -2.73906e-09  -2.20461e-10  -5.48175e-10       0.00000       0.00000      0.804810      0.957485      0.759289      0.674100      0.777926      0.953364      0.906390      0.712383      0.451664      0.269353      0.225018      0.239386      0.196782      0.151902     0.0958870     0.0583350     0.0297655     0.0156771    0.00725674    0.00369190    0.00171037   0.000875562   0.000395748   0.000181191   6.92651e-05   2.82002e-05   9.84584e-06   3.83590e-06   1.08023e-06   3.52874e-07   6.87595e-08   1.90557e-08   3.11269e-09   4.59165e-10       0.00000       0.00000
  17   7 1812.0097    0.3802  0.2869 11.5124 -0.0047       14.4527  0.0077   0.0071   0.0153    0.0232   0.0000       1.43431   437.3157      -1.64619       14.0962     0.0649799     -0.614467     -0.735471      0.444239     -0.278027      0.545850    -0.0831788     0.0282269     -0.257511    0.00325127      0.171469     -0.147327     0.0205211   -0.00731007     0.0288601   -0.00392159    0.00786264   0.000540504   0.000722504  -0.000271278  -0.000153417   0.000111508   6.52258e-05   2.50510e-05   4.14891e-06  -2.43638e-07  -5.02505e-07   6.32553e-09  -8.81317e-09  -5.65161e-09   6.25098e-10       0.00000       0.00000      0.665144      0.832458      0.886448      0.881869      0.845518      0.819715      0.712997      0.572047      0.466709      0.337961      0.262228      0.203456      0.144026      0.102301     0.0647760     0.0419140     0.0247797     0.0141116    0.00757029    0.00402807    0.00207174    0.00100877   0.000483887   0.000202008   8.80220e-05   3.41631e-05   1.29591e-05   4.44503e-06   1.40876e-06   4.05883e-07   9.16197e-08   2.02883e-08   3.73408e-09   4.61176e-10       0.00000       0.00000
  17   8 1963.3774    0.5527  0.4144 11.5205 -0.0008       11.0431  0.0087   0.0082   0.0177    0.0307   0.0000      0.825900   438.6534     -0.182662       13.3574      0.799719     -0.884888      -2.58484       1.34980      0.435673     -0.168470    -0.0848792     -0.266200    0.00557018     -0.183015   -0.00470975     -0.125798   -0.00512631     0.0516982   -0.00740752  -0.000106447  -7.55879e-05   0.000332904  -0.000354079  -0.000749654   0.000280741  -1.32510e-06  -2.47406e-06  -1.68172e-05  -1.42075e-06   1.24646e-07  -6.10968e-07  -1.17818e-07   1.71175e-08   7.32028e-09  -5.23603e-11       0.00000       0.00000      0.720342      0.908456      0.958455       1.00991      0.921243      0.866127      0.727410      0.627050      0.522208      0.400785      0.300019      0.217046      0.154355      0.102223     0.0678983     0.0411916     0.0258683     0.0150222    0.00834829    0.00453485    0.00239615    0.00117506   0.000511653   0.000238615   9.42324e-05   3.76930e-05   1.36431e-05   4.76745e-06   1.50542e-06   4.05835e-07   1.03072e-07   2.09964e-08   3.86437e-09   5.30547e-10       0.00000       0.00000
  17   9 2113.0930    0.7669  0.5644 11.6827 -0.0018       8.62956  0.0105   0.0096   0.0200    0.0402   0.0000      0.552353   438.5088       2.36319       12.7245      0.295150     -0.759363      0.750494    0.00139580      -1.16730      0.230251     -0.203292     -0.108636     -0.199809      0.247521      0.113113     -0.166407    -0.0320279     0.0299302    -0.0127685   -0.00494650   -0.00550438   -0.00274031    0.00240481   0.000643459  -0.000381753   1.98934e-05  -4.55639e-05  -1.71400e-05  -2.24563e-05   2.70320e-07   7.62940e-07  -1.17886e-07  -3.55318e-08   7.18310e-09   5.99774e-10       0.00000       0.00000      0.782281       1.01014       1.08068       1.09146       1.03346      0.958080      0.833159      0.704621      0.585797      0.457586      0.340464      0.254458      0.171413      0.122233     0.0770028     0.0496353     0.0288499     0.0176980    0.00964757    0.00533954    0.00268550    0.00133562   0.000599203   0.000278342   0.000112515   4.53376e-05   1.63163e-05   5.91691e-06   1.78150e-06   5.31974e-07   1.22202e-07   2.84148e-08   4.90058e-09   6.21095e-10       0.00000       0.00000
  17  10 2260.4425    1.0411  0.7795 11.9045 -0.0027       5.68547  0.0130   0.0114   0.0249    0.0587   0.0000      0.420982   438.4567     -0.436930       13.8702     -0.689619      -1.55381      0.605613      -1.02827      0.641794    -0.0302926      0.602277      0.371967      0.153166     0.0125666     -0.194702    -0.0689400     0.0441176     0.0243254     0.0471353   -0.00172105   -0.00342013  -5.61320e-05   0.000493112   0.000222560  -0.000911025  -0.000116076   3.75406e-05   3.61734e-05  -9.38948e-06  -1.27276e-06   1.43885e-07   9.33237e-08  -8.71515e-08  -5.78910e-09  -1.38628e-10       0.00000       0.00000      0.964511       1.23814       1.30815       1.29956       1.25156       1.17481       1.04658      0.865617      0.681157      0.532991      0.404843      0.306496      0.212447      0.150233     0.0989098     0.0604560     0.0363251     0.0213944     0.0114146    0.00616885    0.00315390    0.00151335   0.000709709   0.000320449   0.000138872   5.30303e-05   1.91886e-05   6.77472e-06   2.12586e-06   6.00998e-07   1.48542e-07   3.32618e-08   5.68445e-09   7.05021e-10       0.00000       0.00000
  17  11 2405.1395    1.4175  0.8825 12.6606 -0.0013       4.18989  0.0143   0.0151   0.0270    0.0584   0.0000      0.402179   438.4457       2.95496       13.1050       1.55569      -2.18409     0.0782248     -0.271114     -0.681054      0.836555      0.219741      0.315122    -0.0757837     -0.232890     -0.196560     -0.158419    -0.0730050    0.00489186     0.0292372    0.00718509   -0.00966254    0.00234799  -0.000999719  -0.000590119   0.000342866  -4.41911e-05  -0.000138816   2.79258e-05   5.70627e-06  -3.30308e-06   4.23449e-07   6.07389e-08  -1.89048e-08  -4.32015e-10  -7.70418e-10       0.00000       0.00000       1.01184       1.30841       1.36259       1.38043       1.33252       1.23692       1.06634      0.915783      0.721971      0.568681      0.430992      0.320854      0.222262      0.154847      0.101932     0.0634140     0.0379162     0.0223532     0.0124158    0.00672435    0.00332392    0.00164297   0.000770843   0.000342322   0.000143014   5.60850e-05   2.00087e-05   7.03924e-06   2.21875e-06   6.38991e-07   1.59701e-07   3.52300e-08   5.94429e-09   7.78814e-10       0.00000       0.00000
  17  12 2548.1948    1.9045  0.9972 12.9280  0.0001       3.06205  0.0152   0.0187   0.0292    0.0689   0.0000      0.367288   436.1100       1.65295       13.0597       1.48577      -3.00487      -1.23511      -1.42212      -1.78041     0.0327772     -0.329124     -0.670876      0.110884      0.375284      0.305270    -0.0609899     -0.152031     0.0220890   -0.00687587   0.000312026   -0.00491236    0.00803684   0.000689896   0.000526005  -0.000264571  -0.000126512   3.62352e-05  -7.91926e-06  -1.05538e-05   3.03617e-06  -1.45417e-07   1.66971e-07  -6.29907e-08   1.25290e-08  -1.64169e-10       0.00000       0.00000       1.02481       1.31685       1.40754       1.43961       1.38051       1.22829       1.10222      0.913364      0.756193      0.586360      0.446608      0.319740      0.228478      0.156176     0.0996449     0.0649632     0.0382566     0.0230342     0.0127173    0.00697162    0.00358776    0.00175740   0.000820112   0.000359142   0.000151795   5.95053e-05   2.19259e-05   7.48575e-06   2.24170e-06   6.69039e-07   1.63947e-07   3.59279e-08   6.56151e-09   7.80034e-10       0.00000       0.00000
  17  13 2691.1298    2.4833  0.9148 13.3162 -0.0004       2.01118  0.0143   0.0250   0.0260    0.0756   0.0000      0.335672   439.0035       5.18292       11.6032       1.45933      -2.61189       2.10057      -1.70772      0.827032      0.491463     -0.933713     0.0869457     -0.377166     -0.183851     -0.193675    -0.0125473     0.0312618    -0.0175651     0.0249306    0.00402092     0.0142969  -0.000474656    0.00421735    0.00185690  -0.000587594  -8.66199e-05   0.000101366   1.56962e-05  -1.33757e-05  -3.05075e-06   1.26798e-08   1.75217e-07  -3.50406e-09   9.37479e-09   1.21503e-09       0.00000       0.00000       1.02466       1.30985       1.35616       1.40855       1.32141       1.24521       1.08104      0.892711      0.728795      0.563025      0.436508      0.314538      0.223009      0.150312     0.0995571     0.0621259     0.0386838     0.0218743     0.0123346    0.00640667    0.00333483    0.00160653   0.000744002   0.000330721   0.000138454   5.43637e-05   2.01804e-05   6.67930e-06   2.18126e-06   5.95247e-07   1.51880e-07   3.16698e-08   5.90377e-09   7.64468e-10       0.00000       0.00000
  17  14 2834.4235    3.1833  0.8237 14.0482 -0.0007       2.18989  0.0128   0.0337   0.0245    0.0612   0.0000      0.347111   438.7441       1.68159       13.8896       1.67384      -1.10596     -0.319787     -0.833224     -0.222460     -0.214355     -0.250900      0.142153     -0.319043     -0.225792     -0.287758    -0.0762330     0.0558661     0.0127561    -0.0317754     0.0225491   -0.00713330   -0.00477367  -2.76151e-05   0.000332303  -0.000307285  -6.33756e-05   6.38184e-05   1.53460e-05  -6.15071e-06   1.08397e-06  -5.86703e-07   6.60489e-08   6.60465e-08   5.39451e-09   6.14578e-10       0.00000       0.00000      0.943835       1.16639       1.23287       1.27060       1.18281       1.10783      0.957734      0.834824      0.684099      0.528330      0.401819      0.298617      0.208572      0.137377     0.0908647     0.0580680     0.0351254     0.0204469     0.0111788    0.00607888    0.00308776    0.00156549   0.000724470   0.000319894   0.000129424   5.09185e-05   1.83543e-05   6.50012e-06   1.98310e-06   5.60312e-07   1.39449e-07   2.94146e-08   5.14242e-09   6.78004e-10       0.00000       0.00000
  17  15 2977.2947    3.7254  0.8221 14.5080 -0.0016       1.23268  0.0125   0.0403   0.0251    0.0602   0.0000      0.353509   439.8983       7.97679       10.8416       3.44356     -0.279675     -0.264742     -0.423672      -2.30696      -1.44045     -0.137105     -0.472629    -0.0588342     -0.113531     -0.209974     0.0911942     0.0602312     -0.109215   -0.00120722    0.00589420    0.00258740   -0.00235777  -4.91827e-05  -0.000307114   0.000425526   7.15480e-05   4.97059e-05   1.20157e-06  -7.56168e-06   1.10025e-06  -9.72723e-08   1.70803e-07  -1.92743e-09   8.44603e-09   4.02235e-10       0.00000       0.00000      0.929091       1.15575       1.23971       1.27349       1.21536       1.11177      0.945974      0.810588      0.667887      0.514410      0.390664      0.283998      0.200299      0.132515     0.0874574     0.0559371     0.0346254     0.0200502     0.0111250    0.00596392    0.00311014    0.00151996   0.000704066   0.000306686   0.000126603   4.92392e-05   1.82221e-05   6.25852e-06   1.96111e-06   5.52555e-07   1.39718e-07   2.90753e-08   5.13532e-09   6.47043e-10       0.00000       0.00000
  17  16 3119.4648    3.9883  0.9895 14.6147 -0.0020       1.23317  0.0152   0.0406   0.0280    0.0739   0.0000      0.338902   436.7958       5.18341       10.5047       1.97383      0.586103       1.57746       2.15294     -0.785901      0.394301      -1.06901      0.264750     -0.370984    -0.0840362     -0.508981     0.0221813    -0.0357495    -0.0126022     0.0209676    -0.0112525   -0.00154970    0.00640909    0.00121640  -0.000651643  -0.000350566   3.71232e-05   5.93319e-05   3.45764e-06  -1.14015e-05  -5.49102e-07  -6.49277e-07  -8.01853e-08   3.95367e-08   8.32833e-09  -1.61236e-10       0.00000       0.00000       1.05991       1.35551       1.39722       1.44984       1.36547       1.24020       1.10468      0.947883      0.764744      0.611024      0.458423      0.336087      0.232037      0.158884      0.100839     0.0653438     0.0396148     0.0229853     0.0127614    0.00686790    0.00349322    0.00176489   0.000788955   0.000363559   0.000143792   5.93034e-05   2.09701e-05   7.12582e-06   2.19339e-06   6.37990e-07   1.58234e-07   3.56305e-08   6.11859e-09   7.90660e-10       0.00000       0.00000
  17  17 3261.4912    3.7509  1.3791 14.4008 -0.0001      0.871561  0.0195   0.0342   0.0361    0.0801   0.0000      0.281496   437.0485       12.5202       11.5982       3.58586      -1.46073      -1.50312      -2.30734      -3.35707       1.42767      -1.62215      0.313402     -0.453699      0.253328     0.0784658      0.157631     -0.107911    0.00273659     0.0164735    -0.0132253    0.00780110   -0.00642978    0.00272073  -0.000515086  -0.000527029  -3.56998e-05   6.18928e-05  -9.91774e-06  -7.02578e-06   4.30307e-07   6.01497e-07   3.43362e-07  -1.98804e-08   2.20141e-09  -1.95717e-09       0.00000       0.00000       1.27891       1.63358       1.68554       1.72672       1.63759       1.53094       1.34449       1.15226      0.937068      0.738398      0.568389      0.413562      0.290150      0.195103      0.128048     0.0819732     0.0492733     0.0290601     0.0158341    0.00837339    0.00439141    0.00210397   0.000990994   0.000436046   0.000185490   7.05935e-05   2.65598e-05   9.08362e-06   2.82324e-06   8.18079e-07   2.05359e-07   4.37388e-08   7.70357e-09   9.86632e-10       0.00000       0.00000
  17  18 3403.5256    3.2125  2.0252 14.0018 -0.0009      0.593488  0.0246   0.0253   0.0450    0.0593   0.0000      0.163630   437.5873       8.95399       13.2031       3.59956     -0.386728       1.52529      -1.20901      -1.04325     -0.147717      -1.43265       1.04402     -0.121430     -0.332950     0.0884786    -0.0652519    -0.0473719      0.138744     0.0579001   -0.00110006   -0.00220046   -0.00530582    0.00420990   -0.00191339   0.000783890  -4.40419e-05  -0.000109684   3.65617e-06   3.02078e-06  -4.00524e-06  -1.09814e-06  -4.44393e-07  -2.89514e-08  -6.22050e-09  -1.65068e-09       0.00000       0.00000       1.58687       2.02359       2.09812       2.17967       2.08757       1.90710       1.68825       1.42260       1.16776      0.906010      0.700301      0.510089      0.363543      0.241444      0.161951      0.101577     0.0631868     0.0358847     0.0202446     0.0108371    0.00548058    0.00273639    0.00128273   0.000559468   0.000231276   9.19707e-05   3.33104e-05   1.13502e-05   3.62827e-06   1.00671e-06   2.61841e-07   5.52341e-08   1.00160e-08   1.23169e-09       0.00000       0.00000
  17  19 3545.7423    2.7338  3.0068 13.3047 -0.0006      0.677002  0.0301   0.0177   0.0559    0.0496   0.0000     0.0913311   435.6416       13.7131       17.4088       2.84202      -3.55472      0.486323       2.09889     -0.623009      0.641873      -3.10273     -0.600403     -0.808670       1.14867      0.151160     -0.222411      0.185591     0.0435329   1.90908e-05    0.00768051    0.00324883    0.00658211   -0.00233293    0.00118213   0.000338726   0.000868232   0.000100601   4.62769e-05  -3.03024e-05   1.05400e-05   1.41439e-06  -3.37581e-07  -8.17224e-08   1.56019e-08  -7.24744e-11       0.00000       0.00000       1.91274       2.48444       2.60285       2.68899       2.56563       2.34465       2.05947       1.73321       1.43620       1.11815      0.856282      0.620747      0.435476      0.299486      0.194220      0.123796     0.0747842     0.0443741     0.0245634     0.0133560    0.00685146    0.00334580    0.00155799   0.000687255   0.000290479   0.000113607   4.16117e-05   1.43669e-05   4.48540e-06   1.30504e-06   3.23205e-07   7.05291e-08   1.26180e-08   1.54453e-09       0.00000       0.00000
  17  20 3688.0887    2.2925  4.4965 12.7258  0.0001      0.529740  0.0383   0.0120   0.0690    0.0365   0.0000     0.0542939   441.1206       16.4574       10.9528       7.65063       3.98506      -8.66866     -0.979935      0.396962       4.17140      -2.79200     -0.435242     -0.313909     -0.446269     -0.659444    -0.0994547     0.0555712    -0.0918785      0.113062   -0.00438451    -0.0300461    0.00120706    0.00156972   -0.00206258    0.00101090  -0.000148067  -0.000191906  -1.72539e-05  -5.12461e-05  -7.12437e-06   1.51064e-07   1.35671e-07  -2.13572e-07   2.28969e-08  -1.41974e-09       0.00000       0.00000       2.41258       3.11701       3.27671       3.40561       3.24540       2.99562       2.59091       2.23349       1.79791       1.43039       1.07998      0.795302      0.550960      0.381693      0.245706      0.158274     0.0954161     0.0561845     0.0312277     0.0169817    0.00855291    0.00425409    0.00197455   0.000874113   0.000363330   0.000144814   5.22686e-05   1.80786e-05   5.66089e-06   1.66306e-06   4.12707e-07   9.22597e-08   1.57032e-08   1.98769e-09       0.00000       0.00000
  17  21 3830.5441    1.8831  6.0727 12.5083 -0.0002      0.552011  0.0478   0.0090   0.0862    0.0262   0.0000     0.0418697   443.2351       16.6557       10.9183       5.40961      0.234992     -0.391371       2.42209      -1.32809      -2.24676      -1.24214     -0.105830     -0.678993      0.315864      0.346735     0.0814679    -0.0486788     0.0229108    -0.0218819     0.0450301     0.0280781   0.000146738   -0.00347866  -0.000621580    0.00121028   0.000198275   0.000397953  -4.56485e-05   1.15982e-05  -1.75388e-06   9.17198e-07  -4.47457e-07  -8.39396e-08   2.12238e-08  -5.44481e-10       0.00000       0.00000       2.98072       3.80290       4.04494       4.12320       3.94658       3.63306       3.22628       2.70723       2.22393       1.75531       1.34865      0.975771      0.686879      0.466727      0.308006      0.194907      0.118297     0.0699301     0.0386895     0.0209804     0.0105833    0.00522438    0.00242875    0.00108674   0.000455866   0.000180807   6.56299e-05   2.27821e-05   7.04389e-06   2.02261e-06   5.10396e-07   1.10236e-07   1.95268e-08   2.33401e-09       0.00000       0.00000
  17  22 3972.8602    1.5861  8.6322 12.1600 -0.0003      0.386197  0.0616   0.0067   0.1137    0.0220   0.0000     0.0317744   431.1226       11.7857       13.2568       3.62675       2.36575     -0.941879      -5.33593      -3.06775      0.412108      -1.19180      0.438547     -0.473628     -0.176317     -0.575496      0.130872     0.0897923     0.0779491    -0.0202262     0.0461933    0.00298325    -0.0148183    -0.0148382   -0.00184319   0.000443505   5.18424e-05  -0.000350911   3.96078e-05   6.64575e-06   7.40665e-07   2.21232e-06   7.18901e-07  -2.25405e-07   2.79573e-08  -2.70190e-09       0.00000       0.00000       3.70609       4.72419       5.03890       5.14944       4.97042       4.57756       3.99875       3.38591       2.75881       2.18075       1.65591       1.20405      0.861015      0.589612      0.389619      0.243819      0.148449     0.0869908     0.0494442     0.0265380     0.0135818    0.00661896    0.00309300    0.00137022   0.000575607   0.000227150   8.38857e-05   2.85330e-05   9.01395e-06   2.55484e-06   6.50234e-07   1.39269e-07   2.42325e-08   2.93240e-09       0.00000       0.00000
  17  23 4115.6623    1.3301 11.0496 12.0987 -0.0005      0.386573  0.0810   0.0057   0.1486    0.0191   0.0000     0.0311279   437.1896       13.6230      0.292763       11.4813       6.12190       4.71482     -0.591501       3.03340      -3.65999       2.11816     -0.181425     -0.536861      -1.55203     0.0936479      0.914304      0.215912    -0.0917489     0.0812089      0.124187     0.0211439    -0.0461504   -0.00639638   -0.00260612    0.00414966   0.000473262  -0.000390557  -7.81382e-05   4.28296e-05   5.71230e-06   6.03447e-06  -1.37698e-06   1.48156e-07  -2.97368e-08   1.32817e-10       0.00000       0.00000       4.55214       5.83029       6.28106       6.30512       6.12861       5.58977       4.98564       4.23628       3.45839       2.74193       2.08098       1.52945       1.08530      0.742539      0.487371      0.308114      0.187321      0.109627     0.0617113     0.0331778     0.0171044    0.00843281    0.00391073    0.00176019   0.000731264   0.000291732   0.000107381   3.67655e-05   1.15775e-05   3.29657e-06   8.32901e-07   1.80208e-07   3.08533e-08   3.62827e-09       0.00000       0.00000
  17  24 4257.9448    1.0987 13.7784 12.0327  0.0001      0.217962  0.1130   0.0048   0.1945    0.0172   0.0000     0.0341038   438.8274       4.42095       10.1983       6.79073      -6.24831       5.75898      -3.57551      -6.46329       4.59496      0.728387      -2.25370      0.965817     -0.233228     -0.448523      0.371306     0.0992907    -0.0626266    -0.0741830    -0.0202825    -0.0629635    0.00474064     0.0111407    0.00789564   -0.00391914   0.000256281   8.55683e-05  -0.000113431  -3.73501e-06  -1.81754e-05  -1.32721e-06  -5.69883e-09   1.86048e-07   5.38405e-08   6.72042e-10       0.00000       0.00000       5.74316       7.49495       8.00738       8.19960       7.84305       7.21613       6.39189       5.41268       4.41870       3.48604       2.64051       1.96307       1.39008      0.957827      0.633592      0.397772      0.244801      0.143412     0.0807044     0.0438448     0.0226451     0.0112333    0.00520321    0.00235134   0.000979951   0.000390213   0.000142277   4.90580e-05   1.54406e-05   4.31908e-06   1.08593e-06   2.34626e-07   4.02676e-08   4.87308e-09       0.00000       0.00000
  17  25 4400.8773    0.9197 16.6781 11.9362 -0.0000      0.212965  0.1547   0.0039   0.2425    0.0150   0.0000     0.0385535   439.1103      -7.17776       24.6456      -9.20041      -9.08318      -13.4776       15.3721      -1.20805      -5.24499      -2.23485     -0.314582       1.86083      0.849048      -1.43379     -0.799535      0.506174      0.351941     -0.109151    -0.0376317     0.0530866     0.0327240   -0.00683286   -0.00374638    0.00267519  -0.000834877  -0.000242017  -0.000137952  -0.000158759  -3.63791e-05  -9.79684e-07   2.49748e-06   4.54518e-07  -4.52512e-08  -3.03402e-09       0.00000       0.00000       7.17123       9.28758       10.0784       10.2178       9.81462       9.02894       7.97739       6.78406       5.57314       4.40719       3.36659       2.48012       1.75634       1.21213      0.793566      0.510603      0.312957      0.185154      0.103770     0.0568571     0.0293455     0.0145623    0.00686054    0.00302881    0.00128434   0.000508403   0.000185969   6.38371e-05   1.98263e-05   5.64241e-06   1.38852e-06   2.96827e-07   5.05948e-08   6.04565e-09       0.00000       0.00000
  18   6 1683.6913    0.2775  0.1618 11.5616 -0.0052       26.9190  0.0061   0.0067   0.0107    0.0185   0.0000       3.27345   438.7737     -0.769910       14.9275     0.0155783      -2.09843      0.512764     -0.485477     -0.779859     -0.329587    -0.0596818      0.264794     -0.190454    -0.0570553    -0.0867147    -0.0758193    0.00345905    0.00461425   -0.00646937    0.00859946    0.00344175   -0.00530830   0.000442986   0.000430835   7.85923e-05  -7.51512e-05   0.000100868   1.26589e-05  -1.35717e-05  -2.53268e-06   1.24917e-06  -2.19666e-07  -1.78175e-07   1.14848e-08   4.00071e-10   3.30777e-10  -1.16835e-10      0.490782      0.644608      0.684609      0.694821      0.668492      0.635826      0.562915      0.459356      0.389542      0.282495      0.232741      0.166920      0.126043     0.0875997     0.0591893     0.0392132     0.0236946     0.0144023    0.00876753    0.00443793    0.00251734    0.00133619   0.000614839   0.000292854   0.000137444   5.96809e-05   2.21871e-05   8.98741e-06   3.31566e-06   1.05531e-06   3.34813e-07   9.38599e-08   2.17110e-08   4.25620e-09   8.40146e-10   9.54140e-11
  18   7 1840.0390    0.4182  0.3025 11.5242 -0.0048       15.5489  0.0079   0.0073   0.0150    0.0238   0.0000       1.28426   439.8793      0.634577       14.1847       1.18817     -0.753034     -0.137012     -0.729171    -0.0598617     0.0968621     -0.104383      0.543322     -0.245163    -0.0322878     0.0113084     0.0542015     0.0111182    -0.0850131    -0.0374305   0.000174278    0.00341038   3.46462e-05   0.000916939   -0.00108901   0.000282403   0.000114147   0.000186951   2.21046e-05  -2.17326e-05  -8.09909e-07  -2.44146e-07   8.72315e-07  -3.83813e-08  -1.89649e-08  -2.26129e-09  -2.44926e-10  -2.67175e-10      0.634985      0.758722      0.798291      0.883870      0.825417      0.728507      0.674063      0.598095      0.460207      0.367345      0.314977      0.228548      0.151057      0.104021     0.0760598     0.0499086     0.0298936     0.0176720     0.0114976    0.00639343    0.00330511    0.00153597   0.000778041   0.000408611   0.000190413   8.41072e-05   3.08940e-05   1.10754e-05   3.81780e-06   1.15703e-06   3.76807e-07   1.02403e-07   2.58244e-08   5.24301e-09   9.31258e-10   1.14175e-10
  18   8 1992.9103    0.5906  0.4926 11.5092  0.0002       9.72655  0.0099   0.0079   0.0189    0.0341   0.0000      0.685720   438.0532     -0.159569       15.5599      0.310103      -1.83178      0.496607     -0.802262     -0.301876      0.999283     -0.180370      0.116188      0.299043     -0.370734    -0.0698642     0.0219225     0.0407239    0.00403970     0.0108867    0.00983057   0.000833532   -0.00458430   -0.00467533    0.00101759   0.000279319   0.000203081   4.66587e-05  -3.86330e-05  -1.17191e-05   8.16024e-06  -2.69394e-07  -4.60716e-07  -2.57041e-08   2.72368e-08  -4.24503e-09  -1.97078e-10   1.57837e-10      0.734088      0.932130      0.984470       1.00637      0.973362      0.918452      0.832589      0.667916      0.566151      0.451768      0.346189      0.256694      0.192099      0.131261     0.0888564     0.0588511     0.0372256     0.0218355     0.0128142    0.00742296    0.00382830    0.00191737   0.000978006   0.000466937   0.000202131   8.53076e-05   3.59201e-05   1.40830e-05   5.00145e-06   1.64001e-06   4.84035e-07   1.30341e-07   3.23523e-08   6.78137e-09   1.22494e-09   1.41768e-10
  18   9 2143.7941    0.8074  0.6238 11.6944 -0.0014       7.20699  0.0109   0.0095   0.0211    0.0429   0.0000      0.495041   437.5076     -0.765136       14.7000      0.247323      -1.70337       1.80419     -0.642030     -0.135007     -0.408815      0.232457      0.403980    -0.0390440     -0.125811     0.0253954     0.0745763     0.0754564    0.00869592     0.0982782     0.0272732    -0.0123846   -0.00296682   -0.00150714  -0.000533870   0.000105675   0.000381047   0.000114576   7.74965e-05   1.43031e-05  -4.20999e-06  -2.79608e-07  -2.36530e-07  -1.92543e-07  -4.35422e-08  -1.61533e-09  -6.52643e-10  -1.30602e-10      0.788733       1.01288       1.04840       1.09243       1.03242      0.982027      0.835800      0.731345      0.621196      0.506786      0.384312      0.285569      0.198941      0.140105     0.0954477     0.0592572     0.0380682     0.0234951     0.0134864    0.00780069    0.00414766    0.00217040    0.00103475   0.000486899   0.000213335   9.42203e-05   3.74709e-05   1.43488e-05   4.93027e-06   1.73835e-06   5.23912e-07   1.39338e-07   3.40089e-08   7.15993e-09   1.21690e-09   1.57704e-10
  18  10 2291.7657    1.1574  0.7513 12.0732 -0.0007       5.45926  0.0121   0.0125   0.0232    0.0579   0.0000      0.395307   437.2086       1.44907       13.5426       1.11495      -1.51673    -0.0928199     -0.427599     -0.293109     -0.967584     0.0243954     -0.271188     -0.456257      0.100570    -0.0121906      0.110425    -0.0474284     0.0202626   -0.00402640     0.0152683   -0.00406708   0.000413881    0.00180421   -0.00122315   0.000732002   0.000102989   2.51254e-05  -3.95630e-05  -1.33220e-05   3.16250e-06   1.16211e-06  -8.35822e-07  -1.23340e-07   4.34152e-08   2.62152e-09   1.15715e-09  -2.08112e-10      0.864037       1.02265       1.09312       1.14744       1.11451       1.03817      0.903828      0.796735      0.645980      0.510956      0.400983      0.293207      0.217118      0.155903      0.104695     0.0676553     0.0424006     0.0252950     0.0148646    0.00857493    0.00451258    0.00237956    0.00115123   0.000545324   0.000243043   0.000102479   4.13212e-05   1.58685e-05   5.28170e-06   1.76535e-06   5.36999e-07   1.50297e-07   3.59503e-08   7.19240e-09   1.21354e-09   1.50168e-10
  18  11 2436.9642    1.5185  0.9083 12.6534 -0.0020       4.28872  0.0146   0.0153   0.0264    0.0631   0.0000      0.370346   439.4909       4.27344       13.4924      -1.27878      -2.21789     0.0171494      0.501930     -0.887742     0.0352997     -0.317925   -0.00692087     -0.638054      0.165867     0.0882745     0.0833059     0.0589057   -0.00687964    -0.0379946   -0.00173349     0.0207831    -0.0107546    0.00299802  -0.000389798   0.000690537   0.000308612   1.50440e-05   5.13763e-06   1.75097e-05  -5.53208e-07  -2.01993e-06  -1.18552e-06  -2.39760e-07   6.22509e-08  -1.97363e-09   1.12051e-10   2.28741e-10      0.951768       1.25290       1.28196       1.36176       1.26989       1.26170       1.05116      0.913242      0.738796      0.606262      0.472259      0.350091      0.251420      0.171174      0.119781     0.0766488     0.0501888     0.0296174     0.0179732    0.00967185    0.00541397    0.00255358    0.00134655   0.000604738   0.000282034   0.000116588   5.01125e-05   1.78379e-05   6.90464e-06   2.15921e-06   6.99745e-07   1.80952e-07   4.65022e-08   9.24911e-09   1.59696e-09   2.16670e-10
  18  12 2580.9531    2.0107  0.9449 13.0607 -0.0006       3.19667  0.0144   0.0197   0.0267    0.0642   0.0000      0.341465   439.2189       5.22083       15.7112      0.515322      -1.89257       1.66083     -0.135190      -1.14841     0.0876539     -0.883379     0.0499942    -0.0863729     0.0333922     -0.151190    -0.0345036     0.0239611   -0.00220597   -0.00179059    0.00542472    0.00709918     0.0103428    0.00123813   0.000986369   0.000460373   0.000210989   8.49973e-05  -6.30761e-05   1.71936e-05   8.36683e-06   2.19960e-06   1.61906e-07  -1.34077e-07   6.16988e-08  -6.66807e-09  -1.33490e-09   3.34718e-10      0.924322       1.20247       1.26460       1.32297       1.22794       1.17691       1.00215      0.905832      0.726958      0.591517      0.453948      0.331840      0.246304      0.170128      0.112212     0.0732444     0.0467834     0.0277519     0.0162457    0.00905534    0.00483398    0.00263162    0.00124388   0.000608425   0.000261694   0.000116146   4.48993e-05   1.84181e-05   6.21330e-06   2.07510e-06   6.34239e-07   1.78043e-07   4.41667e-08   8.87909e-09   1.47587e-09   1.97991e-10
  18  13 2724.8359    2.5942  0.8334 13.8015 -0.0007       3.03413  0.0127   0.0268   0.0246    0.0564   0.0000      0.364159   436.3807       2.19442       15.4830       3.10571     -0.847811      -2.68911     -0.682563     -0.299599      0.940742      -1.84157      0.656750     -0.427670    -0.0728097      0.132609     0.0384639    -0.0621454    -0.0367877    -0.0120057     0.0228185   -0.00651829   0.000445413   -0.00206773    0.00239226  -8.87251e-05   0.000149234   0.000124549  -5.11546e-05  -7.99899e-06  -6.45037e-06   4.00439e-07  -7.32262e-07  -6.73650e-08   2.68655e-08  -1.56773e-08   1.22621e-09   1.56238e-10      0.879205       1.08470       1.17282       1.22712       1.16556       1.08404      0.949633      0.824736      0.672803      0.527697      0.413831      0.308102      0.223096      0.155730      0.104367     0.0694829     0.0432330     0.0258696     0.0150324    0.00881105    0.00455797    0.00232485    0.00119369   0.000574621   0.000252987   0.000106283   4.35786e-05   1.64452e-05   5.67819e-06   1.90450e-06   5.70662e-07   1.60865e-07   3.79943e-08   7.78684e-09   1.33340e-09   1.63749e-10
  18  14 2868.7210    3.3204  0.8310 14.0714 -0.0007       1.43085  0.0124   0.0337   0.0238    0.0622   0.0000      0.327826   438.2905       5.23726       15.1008      0.575982      -2.25288       2.31313      0.380531      -2.66543      0.448877    -0.0930665      0.119400     -0.181746     -0.353469      0.195258     0.0177555    -0.0542860    -0.0305068    -0.0511333   -0.00686838    0.00309708  -0.000441597    0.00363518    0.00204297  -0.000369297  -0.000127740   2.42191e-05   6.69001e-06   3.69779e-06  -8.29782e-07   1.42543e-06   1.08714e-06   1.06308e-07  -1.50659e-08  -1.33386e-09   2.15319e-09   1.54907e-10      0.852122       1.08576       1.17565       1.19912       1.14860       1.06698      0.930663      0.809682      0.667368      0.531365      0.403823      0.304251      0.218406      0.151498      0.104449     0.0659434     0.0417942     0.0246551     0.0147451    0.00841269    0.00442639    0.00234596    0.00113586   0.000544805   0.000246105   0.000103864   4.13661e-05   1.62041e-05   5.58913e-06   1.91747e-06   5.87118e-07   1.55483e-07   3.90893e-08   8.05274e-09   1.34842e-09   1.64685e-10
  18  15 3012.2302    3.7886  0.9012 14.5080 -0.0013       1.68105  0.0136   0.0380   0.0257    0.0615   0.0000      0.345015   438.9781       6.21955       13.7762       3.91019       2.15346      0.178176      0.147449     -0.950333      0.671352     -0.908818      0.123968    -0.0347297      0.310894     -0.228971      0.102388      0.125929     0.0417195    -0.0107273    -0.0246486   0.000436057   -0.00741690   -0.00156706   -0.00316058  -0.000508074  -3.55867e-05   0.000143694  -2.90691e-05  -1.78936e-06  -5.11934e-06   1.46045e-06  -2.39441e-07  -1.71724e-07  -6.36888e-08  -7.23483e-10   1.06059e-09   1.24236e-10      0.925332       1.15536       1.23064       1.25420       1.19988       1.13625      0.987202      0.856420      0.707905      0.566920      0.443310      0.327613      0.236073      0.160810      0.107259     0.0699481     0.0456026     0.0275212     0.0156886    0.00870528    0.00468691    0.00243012    0.00121054   0.000569643   0.000248833   0.000108041   4.37076e-05   1.66170e-05   5.84723e-06   1.94554e-06   5.93007e-07   1.62279e-07   3.96897e-08   7.97517e-09   1.36341e-09   1.69008e-10
  18  16 3154.9411    3.8823  1.0670 14.7705 -0.0016       1.01115  0.0162   0.0376   0.0299    0.0647   0.0000      0.348496   437.1324       6.75579       13.2783       1.55868      -2.13223      0.812154     0.0770035      -2.13275      0.289121      -1.30955     -0.654208     -0.487053     -0.485312     -0.188413      0.144889    -0.0463594    -0.0326088     0.0443971     0.0153379    0.00396268   -0.00185631    0.00219267    0.00278222  -0.000153271  -4.07680e-05   0.000249212  -1.95374e-05  -1.77522e-05  -3.26387e-07   2.82857e-06  -1.03609e-06   1.90844e-07   3.19424e-08   1.62270e-08  -2.76000e-09  -1.57830e-10       1.04952       1.34924       1.44143       1.49010       1.43208       1.29815       1.15344      0.987988      0.811399      0.638212      0.487224      0.365083      0.265851      0.184715      0.122410     0.0806384     0.0501743     0.0304821     0.0177943    0.00958749    0.00543557    0.00277660    0.00139181   0.000663501   0.000285936   0.000127558   4.92703e-05   1.87992e-05   6.88622e-06   2.17434e-06   6.75498e-07   1.87004e-07   4.54306e-08   9.68114e-09   1.65099e-09   1.95402e-10
  18  17 3297.4968    3.5643  1.5005 14.4272  0.0003       1.10264  0.0206   0.0300   0.0359    0.0581   0.0000      0.243838   436.4045       7.68399       12.4196       3.10100       1.08870      -5.25479     -0.131783      -2.56399      0.131863     -0.532857     -0.603468     -0.382804      0.415844     -0.518360   -0.00879451      0.100271    -0.0234816    -0.0294850    -0.0132711     0.0159915   -0.00123011   -0.00130118   -0.00107898  -0.000178959  -0.000362116  -0.000160845  -4.64998e-05   3.69554e-05   1.70026e-05  -1.69741e-06  -1.09297e-06  -1.94692e-07   4.88897e-08   1.07392e-08   1.40609e-09  -1.29797e-10       1.23490       1.60506       1.73760       1.76742       1.69446       1.57753       1.40195       1.18939      0.965459      0.756455      0.588873      0.437804      0.322203      0.225356      0.151678     0.0984725     0.0619039     0.0375599     0.0215724     0.0119505    0.00658674    0.00336777    0.00169852   0.000800832   0.000358255   0.000156778   6.36124e-05   2.38522e-05   8.63438e-06   2.81418e-06   8.61939e-07   2.38547e-07   5.85031e-08   1.20237e-08   2.05320e-09   2.44246e-10
  18  18 3440.1809    3.1060  2.2027 13.8293 -0.0014      0.931587  0.0251   0.0223   0.0457    0.0538   0.0000      0.148105   437.9725       13.1816       14.6557       2.78908     -0.156190     -0.391573      -2.46855      -2.26012      -2.79493      0.841554      0.115337    -0.0766363      0.308580    -0.0526782     -0.160701    -0.0919214     0.0511820     0.0930918     0.0163789    -0.0119974   -0.00749125    0.00359076   -0.00235093   0.000240836   0.000907776   0.000291787   8.50991e-05   2.63853e-06   3.32250e-06   6.47258e-06   6.82046e-07   2.00710e-07   9.85017e-09   1.94791e-08   1.08259e-09  -1.44215e-10       1.51244       1.92952       2.07449       2.11045       2.03537       1.90094       1.70988       1.42751       1.18167      0.936830      0.723686      0.539393      0.393284      0.283285      0.187798      0.122949     0.0767603     0.0467510     0.0268430     0.0152003    0.00825788    0.00422382    0.00212718   0.000982963   0.000448667   0.000190727   8.01598e-05   2.99118e-05   1.07232e-05   3.50007e-06   1.05838e-06   2.93581e-07   6.94545e-08   1.48732e-08   2.52776e-09   2.92882e-10
  18  19 3582.8644    2.5824  3.4016 13.1204 -0.0002      0.626156  0.0319   0.0152   0.0576    0.0445   0.0000     0.0783322   440.1137       11.6042       11.2925       7.18413      -1.38111      -3.84072      -1.18039     -0.890296       1.58839      -1.26212     -0.179562     -0.522539      0.233892     -0.364452     -0.116055     -0.200468     -0.103816    -0.0175674     0.0888370    0.00131183    -0.0206053   -0.00337279    0.00103390   -0.00201827    0.00131059  -9.19953e-05   6.25442e-06   1.73006e-05  -2.90186e-06  -8.24013e-06   2.22133e-06   3.65110e-07  -2.27303e-08   6.71640e-09  -1.86101e-09  -3.05728e-10       1.93602       2.45995       2.63632       2.71345       2.63793       2.41991       2.14519       1.81720       1.53157       1.22331      0.948555      0.702399      0.504827      0.349889      0.237821      0.154469     0.0981066     0.0585828     0.0352631     0.0197382     0.0106040    0.00547918    0.00269197    0.00127534   0.000578319   0.000243389   9.84692e-05   3.79428e-05   1.34484e-05   4.41383e-06   1.36775e-06   3.67617e-07   9.08871e-08   1.89975e-08   3.27160e-09   3.74576e-10
  18  20 3725.7410    2.1665  4.8994 12.6609 -0.0008      0.626074  0.0396   0.0109   0.0731    0.0331   0.0000     0.0508184   439.3559       17.3627       11.8732       6.19549      0.435721       3.94050       6.99757      0.136769      0.878906      0.218345      0.657781      -2.48347       1.26194     -0.589008     0.0844287     -0.192529      0.260954    -0.0495361    0.00418462     0.0156495     0.0169942     0.0197434   -0.00479328   -0.00224931  -0.000946144  -0.000232263  -0.000102645   4.96623e-05   7.17914e-06  -2.52894e-08   1.03946e-06  -2.19538e-07  -5.85788e-08   2.35778e-09   2.00372e-09   3.08995e-10       2.36080       3.00470       3.20559       3.30698       3.16189       2.96257       2.65622       2.28108       1.88527       1.50201       1.16192      0.870495      0.635067      0.445998      0.298162      0.195326      0.122057     0.0737777     0.0428486     0.0239652     0.0129966    0.00674496    0.00334586    0.00159201   0.000709915   0.000307222   0.000123706   4.74612e-05   1.68846e-05   5.54116e-06   1.68220e-06   4.67232e-07   1.13799e-07   2.40553e-08   4.09572e-09   4.80132e-10
  18  21 3868.5612    1.8278  7.0220 12.2924 -0.0009      0.385461  0.0506   0.0078   0.0919    0.0247   0.0000     0.0345562   433.1220       17.6588       10.2035       5.27413      -9.96391       5.42290      0.418820      -5.05950     -0.994235      0.575700      0.736339      -1.48943     -0.401449      0.709818     -0.726682      0.125177     -0.204084    -0.0477670    0.00146657     0.0435701     0.0161121    0.00361593   -0.00927714   0.000322334  -0.000566459   0.000141608  -0.000153433   0.000114217   2.74188e-05  -8.34972e-06   1.33898e-06   4.87616e-07  -1.08143e-07  -4.32642e-09  -3.34981e-09  -3.13457e-10       2.97315       3.86008       4.12020       4.24895       4.07851       3.78554       3.35658       2.86030       2.39142       1.92316       1.46976       1.10328      0.787631      0.558213      0.370406      0.243460      0.152313     0.0927276     0.0542211     0.0305698     0.0166193    0.00851160    0.00426173    0.00199348   0.000900130   0.000383042   0.000157750   5.95770e-05   2.15304e-05   7.07303e-06   2.15850e-06   5.97137e-07   1.43513e-07   3.10673e-08   5.23895e-09   6.12677e-10
  18  22 4011.4945    1.5043  9.2435 12.1489 -0.0006      0.380420  0.0655   0.0062   0.1186    0.0199   0.0000     0.0304408   437.2134       11.9637       13.5202       7.41132      -1.50026       1.51736      -9.21137     -0.204134      -1.52632     -0.772785       3.38729     -0.662587     -0.458245     -0.802186    -0.0489074     -0.854441      0.270366    -0.0102127      0.129878   -0.00420213     0.0241538    0.00494303    0.00599459    0.00254024    0.00105463  -0.000349048  -0.000322703   5.19846e-05  -1.24712e-05   1.74384e-05  -4.32204e-06   5.36364e-07   1.38512e-07   1.76446e-08  -8.16892e-09   1.22350e-09       3.62825       4.67707       5.04062       5.16629       5.00782       4.63873       4.12311       3.56562       2.92003       2.34203       1.81751       1.35313      0.985595      0.694109      0.470050      0.305114      0.191784      0.115930     0.0682899     0.0383228     0.0207093     0.0108330    0.00531858    0.00251999    0.00114937   0.000491221   0.000198988   7.62833e-05   2.69880e-05   8.94204e-06   2.74667e-06   7.60010e-07   1.87225e-07   3.89346e-08   6.49816e-09   7.54469e-10
  18  23 4154.4739    1.2540 11.5425 12.0540 -0.0011      0.326931  0.0852   0.0052   0.1532    0.0181   0.0000     0.0313212   447.4288       21.3872       9.15464      -3.62203      -7.04060      -5.70966      -1.33270      -9.24192      -3.60929      -1.37222      -3.91809      -2.08862     -0.971731       1.11074    -0.0208835     -0.189936     0.0150039     -0.245069    -0.0174896    -0.0340892    -0.0102626     0.0122308    0.00311009   -0.00231249    0.00192549  -0.000622980   3.02818e-05   2.07738e-05   7.54375e-06   1.49388e-05  -1.32618e-06   1.10026e-06  -1.08475e-07  -9.64969e-08   1.53362e-09  -4.96885e-10       4.41802       5.76655       6.17229       6.29764       6.13972       5.67104       5.06940       4.37816       3.61711       2.88272       2.25246       1.68584       1.22944      0.850623      0.582603      0.379238      0.239347      0.145824     0.0853882     0.0476897     0.0259959     0.0134459    0.00675214    0.00315900    0.00146665   0.000614822   0.000252992   9.47282e-05   3.43687e-05   1.13350e-05   3.45915e-06   9.52672e-07   2.35841e-07   4.86621e-08   8.22081e-09   9.43485e-10
  18  24 4297.4416    1.0644 14.6882 12.0052 -0.0011      0.212130  0.1217   0.0043   0.2007    0.0159   0.0000     0.0333546   429.6080      -4.81984       13.1491      -4.68070      -3.98306      -5.16998       3.76269      -8.38625       8.22236      -5.63400      0.644783      -3.39402      -2.86015      0.791071       1.24293     -0.768179     0.0198234      0.317911     0.0916141    -0.0107188   -0.00782001  -0.000145738    0.00778885    0.00140977  -0.000686885   -0.00207178  -0.000321615   9.92607e-05   6.11107e-05  -1.87371e-05  -1.31432e-07  -7.42686e-07  -3.51659e-08   6.11789e-08  -1.06129e-08   6.56905e-10       5.62714       7.33990       7.90255       8.13162       7.81138       7.35461       6.54914       5.56605       4.65692       3.75448       2.91709       2.18445       1.58904       1.11598      0.756908      0.495381      0.316148      0.192605      0.112823     0.0636429     0.0345434     0.0179124    0.00896168    0.00420017    0.00192579   0.000818478   0.000339309   0.000128811   4.62847e-05   1.53117e-05   4.64961e-06   1.26711e-06   3.07588e-07   6.37618e-08   1.07321e-08   1.24571e-09
  18  25 4440.4985    0.8726 17.3704 11.9239 -0.0019      0.234735  0.1647   0.0036   0.2483    0.0137   0.0000     0.0398916   445.6493       13.4751       5.52328       11.6639      -7.88428      -12.7269     -0.815622      -5.78747      -3.33153      -6.03640      -7.61206      -3.20009       1.02959      0.171392       1.37033     -0.178090      0.481847      0.222017     -0.103418     -0.131333   -0.00623916     0.0309144    -0.0112422   -0.00211816    0.00110941   0.000440360   -0.00104372   0.000239985   3.41894e-05   4.48180e-06  -2.37643e-06   7.97520e-07  -1.26889e-07  -2.64086e-08   6.75283e-09   1.05003e-09       6.96615       9.05455       9.94620       10.0063       9.82617       9.12963       8.07741       7.03512       5.79148       4.66157       3.63426       2.73494       1.99282       1.40485      0.955907      0.629712      0.399035      0.244547      0.144168     0.0813461     0.0443904     0.0232750     0.0115341    0.00554913    0.00249469    0.00108784   0.000436151   0.000167975   5.97121e-05   1.97461e-05   6.00281e-06   1.64932e-06   3.97440e-07   8.12306e-08   1.32381e-08   1.51922e-09
[truncated: 1,918,177 more chars]
