# Supplementary material for: Global-Mode Analysis of Full-Disk Data from the Michelson Doppler Imager and the Helioseismic and Magnetic Imager
Source: Sol Phys. 2018 Jan 31;293(2):29. doi: 10.1007/s11207-017-1201-5 (PMC6566312; doi:10.1007/s11207-017-1201-5)
Supplement: Supplementary file 2 — (TAR 362.4 MB) [file 11207_2017_1201_MOESM2_ESM.tar › HMI/hmiv72dasym.6760.18]

   0  13 1957.5601    0.5934  0.7160  8.5102  0.0000       6.36318  0.2022   0.0860   0.2605    1.3567   0.0000       5.34190    -0.0000       0.00000       0.00000       0.00000       0.00000       0.00000       0.00000       0.00000       0.00000       0.00000       0.00000       0.00000       0.00000       0.00000       0.00000       0.00000       0.00000       0.00000       0.00000       0.00000       0.00000       0.00000       0.00000       0.00000       0.00000       0.00000       0.00000       0.00000       0.00000       0.00000       0.00000       0.00000       0.00000       0.00000       0.00000       0.00000
   0  14 2093.6399    0.7126  0.6777  9.7351  0.0000       8.25075  0.2179   0.1158   0.3507    0.8434   0.0000       9.64464    -0.0000       0.00000       0.00000       0.00000       0.00000       0.00000       0.00000       0.00000       0.00000       0.00000       0.00000       0.00000       0.00000       0.00000       0.00000       0.00000       0.00000       0.00000       0.00000       0.00000       0.00000       0.00000       0.00000       0.00000       0.00000       0.00000       0.00000       0.00000       0.00000       0.00000       0.00000       0.00000       0.00000       0.00000       0.00000       0.00000
   0  16 2363.2321    1.3272  0.9592 -2.3102  0.0000       4.08833  0.1769   0.1740   0.5619 1000.0000   0.0000       5.01134    -0.0000       0.00000       0.00000       0.00000       0.00000       0.00000       0.00000       0.00000       0.00000       0.00000       0.00000       0.00000       0.00000       0.00000       0.00000       0.00000       0.00000       0.00000       0.00000       0.00000       0.00000       0.00000       0.00000       0.00000       0.00000       0.00000       0.00000       0.00000       0.00000       0.00000       0.00000       0.00000       0.00000       0.00000       0.00000       0.00000
   0  18 2629.8701    2.2388  1.0231  0.6852  0.0000       5.00726  0.2546   0.4374   0.7078 1000.0000   0.0000       8.62025    -0.0000       0.00000       0.00000       0.00000       0.00000       0.00000       0.00000       0.00000       0.00000       0.00000       0.00000       0.00000       0.00000       0.00000       0.00000       0.00000       0.00000       0.00000       0.00000       0.00000       0.00000       0.00000       0.00000       0.00000       0.00000       0.00000       0.00000       0.00000       0.00000       0.00000       0.00000       0.00000       0.00000       0.00000       0.00000       0.00000
   0  19 2764.3089    2.6477  0.9323 -2.0532  0.0000       3.38848  0.1605   0.3375   0.4154 1000.0000   0.0000       2.79980    -0.0000       0.00000       0.00000       0.00000       0.00000       0.00000       0.00000       0.00000       0.00000       0.00000       0.00000       0.00000       0.00000       0.00000       0.00000       0.00000       0.00000       0.00000       0.00000       0.00000       0.00000       0.00000       0.00000       0.00000       0.00000       0.00000       0.00000       0.00000       0.00000       0.00000       0.00000       0.00000       0.00000       0.00000       0.00000       0.00000
   0  21 3033.7534    3.7310  1.2655  8.2451  0.0000      0.230963  0.3404   0.5913   0.4650  215.0680   0.0000       4.98031    -0.0000       0.00000       0.00000       0.00000       0.00000       0.00000       0.00000       0.00000       0.00000       0.00000       0.00000       0.00000       0.00000       0.00000       0.00000       0.00000       0.00000       0.00000       0.00000       0.00000       0.00000       0.00000       0.00000       0.00000       0.00000       0.00000       0.00000       0.00000       0.00000       0.00000       0.00000       0.00000       0.00000       0.00000       0.00000       0.00000
   0  22 3168.5080    3.7077  1.2591  3.9339  0.0000      -2.63106  0.2500   0.4735   0.4937 1000.0000   0.0000       6.09379    -0.0000       0.00000       0.00000       0.00000       0.00000       0.00000       0.00000       0.00000       0.00000       0.00000       0.00000       0.00000       0.00000       0.00000       0.00000       0.00000       0.00000       0.00000       0.00000       0.00000       0.00000       0.00000       0.00000       0.00000       0.00000       0.00000       0.00000       0.00000       0.00000       0.00000       0.00000       0.00000       0.00000       0.00000       0.00000       0.00000
   0  23 3303.6035    4.0362  1.3650  7.7483  0.0000       2.18742  0.2911   0.5694   0.5423  334.6491   0.0000       3.86612    -0.0000       0.00000       0.00000       0.00000       0.00000       0.00000       0.00000       0.00000       0.00000       0.00000       0.00000       0.00000       0.00000       0.00000       0.00000       0.00000       0.00000       0.00000       0.00000       0.00000       0.00000       0.00000       0.00000       0.00000       0.00000       0.00000       0.00000       0.00000       0.00000       0.00000       0.00000       0.00000       0.00000       0.00000       0.00000       0.00000
   1  12 1885.1659    0.4838  0.2739 10.1611  0.0000       15.1071  0.1413   0.0981   0.2330    0.1928   0.0000       12.8587   478.0766      -3.99241       0.00000       0.00000       0.00000       0.00000       0.00000       0.00000       0.00000       0.00000       0.00000       0.00000       0.00000       0.00000       0.00000       0.00000       0.00000       0.00000       154.835       48.1717       0.00000       0.00000       0.00000       0.00000       0.00000       0.00000       0.00000       0.00000       0.00000       0.00000       0.00000       0.00000       0.00000       0.00000       0.00000       0.00000
   1  14 2156.8065    0.8715  0.6024 10.1383  0.0000       3.08379  0.2450   0.0967   0.2141    0.3983   0.0000       4.31925   490.2093      -20.4476       0.00000       0.00000       0.00000       0.00000       0.00000       0.00000       0.00000       0.00000       0.00000       0.00000       0.00000       0.00000       0.00000       0.00000       0.00000       0.00000       298.952       103.503       0.00000       0.00000       0.00000       0.00000       0.00000       0.00000       0.00000       0.00000       0.00000       0.00000       0.00000       0.00000       0.00000       0.00000       0.00000       0.00000
   1  17 2559.2558    1.8176  1.4705  9.3520 -0.0055       4.35735  0.1736   0.1168   0.3022    4.8729   0.0000       2.34441   401.1780      -33.4295       0.00000       0.00000       0.00000       0.00000       0.00000       0.00000       0.00000       0.00000       0.00000       0.00000       0.00000       0.00000       0.00000       0.00000       0.00000       0.00000       102.608       76.2541       0.00000       0.00000       0.00000       0.00000       0.00000       0.00000       0.00000       0.00000       0.00000       0.00000       0.00000       0.00000       0.00000       0.00000       0.00000       0.00000
   1  18 2693.5336    2.5689  0.7813 10.6144  0.0000       2.89694  0.0920   0.2122   0.2096    2.1638   0.0000       2.25824   601.1988      -33.3820       0.00000       0.00000       0.00000       0.00000       0.00000       0.00000       0.00000       0.00000       0.00000       0.00000       0.00000       0.00000       0.00000       0.00000       0.00000       0.00000       107.028       48.3235       0.00000       0.00000       0.00000       0.00000       0.00000       0.00000       0.00000       0.00000       0.00000       0.00000       0.00000       0.00000       0.00000       0.00000       0.00000       0.00000
   1  21 3098.1430    3.9492  1.0711 10.1044  0.0000  -0.000351254  0.1247   0.3421   0.2875   19.3256   0.0000       1.97282   370.9457       88.3481       0.00000       0.00000       0.00000       0.00000       0.00000       0.00000       0.00000       0.00000       0.00000       0.00000       0.00000       0.00000       0.00000       0.00000       0.00000       0.00000       119.636       58.4173       0.00000       0.00000       0.00000       0.00000       0.00000       0.00000       0.00000       0.00000       0.00000       0.00000       0.00000       0.00000       0.00000       0.00000       0.00000       0.00000
   1  22 3233.1839    3.6229  1.5313 12.5096 -0.0094       2.50004  0.1621   0.2644   0.3685    1.1180   0.0000       1.73025   384.4180      -1.97380       0.00000       0.00000       0.00000       0.00000       0.00000       0.00000       0.00000       0.00000       0.00000       0.00000       0.00000       0.00000       0.00000       0.00000       0.00000       0.00000       156.321       74.4726       0.00000       0.00000       0.00000       0.00000       0.00000       0.00000       0.00000       0.00000       0.00000       0.00000       0.00000       0.00000       0.00000       0.00000       0.00000       0.00000
   1  23 3368.3925    3.2826  1.8620 11.0639  0.0000     0.0570986  0.1759   0.2245   0.4487    3.1579   0.0000       1.37004   336.5897       220.299       0.00000       0.00000       0.00000       0.00000       0.00000       0.00000       0.00000       0.00000       0.00000       0.00000       0.00000       0.00000       0.00000       0.00000       0.00000       0.00000       132.318       82.4216       0.00000       0.00000       0.00000       0.00000       0.00000       0.00000       0.00000       0.00000       0.00000       0.00000       0.00000       0.00000       0.00000       0.00000       0.00000       0.00000
   1  24 3504.3360    2.8769  3.0291  7.9292  0.0033       1.15580  0.2057   0.1528   0.5070    9.6848   0.0000      0.616313   665.5918       140.831       0.00000       0.00000       0.00000       0.00000       0.00000       0.00000       0.00000       0.00000       0.00000       0.00000       0.00000       0.00000       0.00000       0.00000       0.00000       0.00000       170.718       107.817       0.00000       0.00000       0.00000       0.00000       0.00000       0.00000       0.00000       0.00000       0.00000       0.00000       0.00000       0.00000       0.00000       0.00000       0.00000       0.00000
   1  26 3777.3571    1.9095  5.8947 10.8253 -0.0079       1.41478  0.4406   0.0771   0.7589    0.3776   0.0000      0.586174   882.7374       416.418       0.00000       0.00000       0.00000       0.00000       0.00000       0.00000       0.00000       0.00000       0.00000       0.00000       0.00000       0.00000       0.00000       0.00000       0.00000       0.00000       300.651       180.896       0.00000       0.00000       0.00000       0.00000       0.00000       0.00000       0.00000       0.00000       0.00000       0.00000       0.00000       0.00000       0.00000       0.00000       0.00000       0.00000
   2  11 1810.1985    0.3648  0.2719  9.8046  0.0000       6.71530  0.0619   0.0419   0.0875    0.1427   0.0000       9.01012   374.8599      -38.3964      -15.9794      -6.88040       0.00000       0.00000       0.00000       0.00000       0.00000       0.00000       0.00000       0.00000       0.00000       0.00000       0.00000       0.00000       0.00000       0.00000       34.1120       26.8277       19.3793       7.59558       0.00000       0.00000       0.00000       0.00000       0.00000       0.00000       0.00000       0.00000       0.00000       0.00000       0.00000       0.00000       0.00000       0.00000
   2  12 1945.7884    0.5816  0.4779  9.6611  0.0000       2.32622  0.1149   0.0497   0.1070    0.2676   0.0000       3.78055   446.1399      -13.9667       38.2652      -2.61840       0.00000       0.00000       0.00000       0.00000       0.00000       0.00000       0.00000       0.00000       0.00000       0.00000       0.00000       0.00000       0.00000       0.00000       53.9705       42.0596       45.7289       13.8816       0.00000       0.00000       0.00000       0.00000       0.00000       0.00000       0.00000       0.00000       0.00000       0.00000       0.00000       0.00000       0.00000       0.00000
   2  13 2082.0542    0.6562  0.6967  9.8702  0.0000       8.40567  0.0809   0.0492   0.1532    0.3287   0.0000       3.26920   431.1599       44.5007       3.90971       10.9602       0.00000       0.00000       0.00000       0.00000       0.00000       0.00000       0.00000       0.00000       0.00000       0.00000       0.00000       0.00000       0.00000       0.00000       48.3999       38.5795       22.8052       7.22807       0.00000       0.00000       0.00000       0.00000       0.00000       0.00000       0.00000       0.00000       0.00000       0.00000       0.00000       0.00000       0.00000       0.00000
   2  14 2217.6799    0.8732  0.8232  9.8807  0.0000       2.12139  0.0835   0.0609   0.1741    0.6167   0.0000       2.24883   498.9728      -15.0524      -46.7663      -13.3629       0.00000       0.00000       0.00000       0.00000       0.00000       0.00000       0.00000       0.00000       0.00000       0.00000       0.00000       0.00000       0.00000       0.00000       46.1392       37.6694       24.6459       8.13730       0.00000       0.00000       0.00000       0.00000       0.00000       0.00000       0.00000       0.00000       0.00000       0.00000       0.00000       0.00000       0.00000       0.00000
   2  17 2619.7556    2.2519  0.9102 11.6315  0.0000       2.21169  0.0831   0.1426   0.1812    0.5818   0.0000       1.55515   426.7014      -46.7772      -15.9853      -2.98461       0.00000       0.00000       0.00000       0.00000       0.00000       0.00000       0.00000       0.00000       0.00000       0.00000       0.00000       0.00000       0.00000       0.00000       48.0746       36.7043       23.7042       7.64603       0.00000       0.00000       0.00000       0.00000       0.00000       0.00000       0.00000       0.00000       0.00000       0.00000       0.00000       0.00000       0.00000       0.00000
   2  18 2754.5734    2.4453  1.0223 11.9106  0.0000     -0.679915  0.0969   0.1487   0.1915    0.6029   0.0000       1.67322   394.4708       12.5071       4.02199       11.4544       0.00000       0.00000       0.00000       0.00000       0.00000       0.00000       0.00000       0.00000       0.00000       0.00000       0.00000       0.00000       0.00000       0.00000       53.9066       44.8110       22.0823       8.96731       0.00000       0.00000       0.00000       0.00000       0.00000       0.00000       0.00000       0.00000       0.00000       0.00000       0.00000       0.00000       0.00000       0.00000
   2  19 2889.4797    3.5646  0.9769  2.6843  0.0000      -1.22248  0.0972   0.2166   0.1987 1000.0000   0.0000       1.44616   458.0757       40.6749      -12.3680      -9.26710       0.00000       0.00000       0.00000       0.00000       0.00000       0.00000       0.00000       0.00000       0.00000       0.00000       0.00000       0.00000       0.00000       0.00000       36.1412       44.5341       17.9822       11.4582       0.00000       0.00000       0.00000       0.00000       0.00000       0.00000       0.00000       0.00000       0.00000       0.00000       0.00000       0.00000       0.00000       0.00000
   2  21 3159.9474    3.9119  1.2103 11.3187  0.0000       1.13945  0.0921   0.2191   0.2544    3.0329   0.0000       1.06106   540.9093       25.0436      -10.2302       1.09251       0.00000       0.00000       0.00000       0.00000       0.00000       0.00000       0.00000       0.00000       0.00000       0.00000       0.00000       0.00000       0.00000       0.00000       48.1245       42.0894       20.9311       9.27970       0.00000       0.00000       0.00000       0.00000       0.00000       0.00000       0.00000       0.00000       0.00000       0.00000       0.00000       0.00000       0.00000       0.00000
   2  22 3294.9961    3.4815  1.0967 13.1973  0.0000     -0.880625  0.1046   0.2183   0.2384    0.5450   0.0000       1.37123   458.5110       16.1515      -59.8169       4.37031       0.00000       0.00000       0.00000       0.00000       0.00000       0.00000       0.00000       0.00000       0.00000       0.00000       0.00000       0.00000       0.00000       0.00000       52.3951       44.1717       28.4185       10.7335       0.00000       0.00000       0.00000       0.00000       0.00000       0.00000       0.00000       0.00000       0.00000       0.00000       0.00000       0.00000       0.00000       0.00000
   2  23 3430.8361    3.0163  2.7294 10.5206  0.0000      0.509387  0.1619   0.1124   0.2985    1.2083   0.0000      0.420199   416.7937       114.334       3.81756      -16.6576       0.00000       0.00000       0.00000       0.00000       0.00000       0.00000       0.00000       0.00000       0.00000       0.00000       0.00000       0.00000       0.00000       0.00000       75.7580       67.3733       36.8707       16.1991       0.00000       0.00000       0.00000       0.00000       0.00000       0.00000       0.00000       0.00000       0.00000       0.00000       0.00000       0.00000       0.00000       0.00000
   2  24 3566.9461    2.4437  2.8191 11.5531 -0.0166      0.236475  0.1731   0.0959   0.3413    0.4512   0.0000      0.556795   504.0019       73.2446      -26.3215       25.6670       0.00000       0.00000       0.00000       0.00000       0.00000       0.00000       0.00000       0.00000       0.00000       0.00000       0.00000       0.00000       0.00000       0.00000       82.4393       70.1026       42.3219       15.9907       0.00000       0.00000       0.00000       0.00000       0.00000       0.00000       0.00000       0.00000       0.00000       0.00000       0.00000       0.00000       0.00000       0.00000
   3  12 2001.2436    0.6143  0.3498 10.1479  0.0000       9.31843  0.0559   0.0450   0.0693    0.1709   0.0000       3.78916   421.7190      -6.85054       5.30960       7.86887     0.0485991       1.28581       0.00000       0.00000       0.00000       0.00000       0.00000       0.00000       0.00000       0.00000       0.00000       0.00000       0.00000       0.00000       22.8974       17.2004       19.0459       12.4663       5.52654       1.37169       0.00000       0.00000       0.00000       0.00000       0.00000       0.00000       0.00000       0.00000       0.00000       0.00000       0.00000       0.00000
   3  13 2137.7824    0.7364  0.5109 10.4320  0.0000       7.80957  0.0766   0.0520   0.0936    0.2035   0.0000       3.65016   438.8057      -23.1249       41.4682      -24.9328     -0.747997      -1.37123       0.00000       0.00000       0.00000       0.00000       0.00000       0.00000       0.00000       0.00000       0.00000       0.00000       0.00000       0.00000       31.9703       33.7099       20.1317       10.4345       4.35741       1.28007       0.00000       0.00000       0.00000       0.00000       0.00000       0.00000       0.00000       0.00000       0.00000       0.00000       0.00000       0.00000
   3  14 2273.6211    1.0453  0.8187 10.3798  0.0000       8.31064  0.0683   0.0604   0.1525    0.2948   0.0000       2.59077   448.2217       1.55264       22.8685       9.53137      -7.19551      -1.55633       0.00000       0.00000       0.00000       0.00000       0.00000       0.00000       0.00000       0.00000       0.00000       0.00000       0.00000       0.00000       25.9781       26.3008       17.5498       10.4518       4.47233       1.34308       0.00000       0.00000       0.00000       0.00000       0.00000       0.00000       0.00000       0.00000       0.00000       0.00000       0.00000       0.00000
   3  15 2407.7126    1.4112  0.8092 10.6331  0.0000       3.49205  0.0714   0.0770   0.1299    0.4525   0.0000       1.64404   471.7733       10.0228       22.0123       15.7874       2.52166       1.30145       0.00000       0.00000       0.00000       0.00000       0.00000       0.00000       0.00000       0.00000       0.00000       0.00000       0.00000       0.00000       24.8426       29.7849       17.5915       13.4363       4.50969       2.04462       0.00000       0.00000       0.00000       0.00000       0.00000       0.00000       0.00000       0.00000       0.00000       0.00000       0.00000       0.00000
   3  16 2541.7367    1.9365  0.8640 11.3592  0.0000       3.83888  0.0702   0.1057   0.1333    0.4338   0.0000       1.88654   478.8094      -15.1502       26.4151       4.99492       4.70490     -0.228885       0.00000       0.00000       0.00000       0.00000       0.00000       0.00000       0.00000       0.00000       0.00000       0.00000       0.00000       0.00000       25.6713       24.5026       19.0203       11.2995       5.41786       1.56904       0.00000       0.00000       0.00000       0.00000       0.00000       0.00000       0.00000       0.00000       0.00000       0.00000       0.00000       0.00000
   3  17 2676.2419    2.4744  0.8735 11.6619  0.0000      0.525905  0.0730   0.1313   0.1495    0.5502   0.0000       1.56163   464.6326       1.22320       16.3162      -18.2596      -1.34342     -0.596116       0.00000       0.00000       0.00000       0.00000       0.00000       0.00000       0.00000       0.00000       0.00000       0.00000       0.00000       0.00000       27.7157       26.5294       19.3591       10.9182       5.46961       1.55590       0.00000       0.00000       0.00000       0.00000       0.00000       0.00000       0.00000       0.00000       0.00000       0.00000       0.00000       0.00000
   3  18 2811.4379    3.1191  0.8998 11.1280  0.0000       2.01330  0.0647   0.1628   0.1371    1.1971   0.0000       1.04912   418.0030       24.2661      -8.87249      -1.13582       4.81163     0.0187009       0.00000       0.00000       0.00000       0.00000       0.00000       0.00000       0.00000       0.00000       0.00000       0.00000       0.00000       0.00000       22.3820       23.4602       16.7050       10.3723       4.86049       1.64144       0.00000       0.00000       0.00000       0.00000       0.00000       0.00000       0.00000       0.00000       0.00000       0.00000       0.00000       0.00000
   3  20 3082.3172    4.3996  0.9040 10.8167  0.0000     -0.612224  0.0788   0.2222   0.1283    3.7979   0.0000       1.43271   448.1355       17.3090      -21.3282      -8.98695      -5.26901      -2.00335       0.00000       0.00000       0.00000       0.00000       0.00000       0.00000       0.00000       0.00000       0.00000       0.00000       0.00000       0.00000       29.3699       26.7674       19.2355       13.2775       4.78508       1.52782       0.00000       0.00000       0.00000       0.00000       0.00000       0.00000       0.00000       0.00000       0.00000       0.00000       0.00000       0.00000
   3  21 3217.8604    3.7736  0.9386 13.1397  0.0000       4.11183  0.1135   0.2040   0.1444    0.4230   0.0000       2.54838   487.6891       21.2392       4.93586      -8.45474      -10.1396     -0.499283       0.00000       0.00000       0.00000       0.00000       0.00000       0.00000       0.00000       0.00000       0.00000       0.00000       0.00000       0.00000       26.4287       48.7323       18.8629       24.9885       5.02381       4.04326       0.00000       0.00000       0.00000       0.00000       0.00000       0.00000       0.00000       0.00000       0.00000       0.00000       0.00000       0.00000
   3  22 3353.4674    3.4301  1.7559 11.2938  0.0000      0.333322  0.1048   0.1325   0.2124    0.9514   0.0000      0.955308   394.3754       30.4646       49.5049       7.09578      -2.33129      0.462717       0.00000       0.00000       0.00000       0.00000       0.00000       0.00000       0.00000       0.00000       0.00000       0.00000       0.00000       0.00000       37.3954       36.1436       24.7772       15.9047       5.99475       1.99501       0.00000       0.00000       0.00000       0.00000       0.00000       0.00000       0.00000       0.00000       0.00000       0.00000       0.00000       0.00000
   3  24 3626.2490    2.4804  4.4666 10.1985  0.0000      0.673460  0.1668   0.0608   0.3446    0.4659   0.0000      0.228719   423.4229      -2.70418       9.17363       21.6699       10.1873      -4.42483       0.00000       0.00000       0.00000       0.00000       0.00000       0.00000       0.00000       0.00000       0.00000       0.00000       0.00000       0.00000       57.2394       54.6962       40.7217       24.3778       10.7703       3.28120       0.00000       0.00000       0.00000       0.00000       0.00000       0.00000       0.00000       0.00000       0.00000       0.00000       0.00000       0.00000
   3  25 3763.1103    2.1026  5.1799 10.8224 -0.0026      0.418502  0.2043   0.0520   0.4034    0.2160   0.0000      0.235043   500.1900       24.2385      -21.1156       13.3046       10.8914      -1.89845       0.00000       0.00000       0.00000       0.00000       0.00000       0.00000       0.00000       0.00000       0.00000       0.00000       0.00000       0.00000       68.3284       66.9855       49.0992       30.5050       13.0886       4.19483       0.00000       0.00000       0.00000       0.00000       0.00000       0.00000       0.00000       0.00000       0.00000       0.00000       0.00000       0.00000
   4  11 1914.8081    0.4440  0.3951  9.9307 -0.0113       14.8580  0.0524   0.0341   0.1172    0.1219   0.0000       5.53951   442.6589       5.50643      -3.67716      -14.3895       2.29407      -3.25309     -0.840511     -0.294465       0.00000       0.00000       0.00000       0.00000       0.00000       0.00000       0.00000       0.00000       0.00000       0.00000       18.5212       16.5482       14.2317       11.0979       6.59263       3.04416       1.00951      0.209744       0.00000       0.00000       0.00000       0.00000       0.00000       0.00000       0.00000       0.00000       0.00000       0.00000
   4  12 2051.8513    0.5825  0.6393 10.0889 -0.0101       13.2948  0.0723   0.0376   0.1064    0.1570   0.0000       4.10306   439.8542      -21.1345      -14.3204      -18.6908      -8.59024       1.59101     -0.630297     -0.255454       0.00000       0.00000       0.00000       0.00000       0.00000       0.00000       0.00000       0.00000       0.00000       0.00000       17.1467       19.6616       16.2581       10.7903       6.36822       3.11330       1.31540      0.368671       0.00000       0.00000       0.00000       0.00000       0.00000       0.00000       0.00000       0.00000       0.00000       0.00000
   4  13 2188.4346    0.9190  0.6116  9.9603 -0.0061       4.66839  0.0695   0.0508   0.0940    0.2961   0.0000       1.95227   444.5217      -12.6581       15.4572       20.1347       10.5385       2.52860     -0.271798      0.141350       0.00000       0.00000       0.00000       0.00000       0.00000       0.00000       0.00000       0.00000       0.00000       0.00000       23.7585       17.9512       15.7967       14.6615       9.21934       3.89731       1.14534      0.242812       0.00000       0.00000       0.00000       0.00000       0.00000       0.00000       0.00000       0.00000       0.00000       0.00000
   4  14 2324.2550    1.1820  0.8601 10.2596 -0.0031       5.78966  0.0715   0.0571   0.1096    0.4582   0.0000       1.75919   416.5212       25.4266       40.6228       13.8338       6.25580     0.0495247      0.809850    -0.0358597       0.00000       0.00000       0.00000       0.00000       0.00000       0.00000       0.00000       0.00000       0.00000       0.00000       20.6231       20.3190       17.4386       12.4833       7.66900       3.57843       1.32819      0.321150       0.00000       0.00000       0.00000       0.00000       0.00000       0.00000       0.00000       0.00000       0.00000       0.00000
   4  15 2458.6953    1.5422  1.1376  2.5099  0.0000       2.18378  0.0765   0.0764   0.1633 1000.0000   0.0000       1.42012   453.2543       20.6653      -16.9557       4.19029      -6.35269       2.63395       0.00000       0.00000       0.00000       0.00000       0.00000       0.00000       0.00000       0.00000       0.00000       0.00000       0.00000       0.00000       19.3416       21.6453       17.6281       12.5017       7.65628       3.77426       1.44949      0.405898       0.00000       0.00000       0.00000       0.00000       0.00000       0.00000       0.00000       0.00000       0.00000       0.00000
   4  17 2728.4079    2.4972  0.8112 11.8152 -0.0092       1.29175  0.0594   0.1170   0.1111    0.5354   0.0000       1.37493   447.2293      -2.78136      -5.52616      -3.60962      -11.2257      0.758788      0.885521     -0.104330       0.00000       0.00000       0.00000       0.00000       0.00000       0.00000       0.00000       0.00000       0.00000       0.00000       18.3482       20.3542       15.7217       10.6206       6.27366       2.78758       1.15720      0.302969       0.00000       0.00000       0.00000       0.00000       0.00000       0.00000       0.00000       0.00000       0.00000       0.00000
   4  18 2864.2187    3.3443  0.7380 12.2706  0.0013       1.11222  0.0556   0.1638   0.1020    0.4765   0.0000       1.28396   444.3307       18.0402      -5.95821      -5.87699       5.59044      0.636969      0.874205      0.315782       0.00000       0.00000       0.00000       0.00000       0.00000       0.00000       0.00000       0.00000       0.00000       0.00000       19.3242       15.6579       13.5748       12.8885       8.04112       3.24281       1.04953      0.250728       0.00000       0.00000       0.00000       0.00000       0.00000       0.00000       0.00000       0.00000       0.00000       0.00000
   4  19 3000.1023    3.9307  0.8403 12.7023 -0.0062       1.01115  0.0612   0.1906   0.1095    0.4582   0.0000       1.71551   417.1808       15.8154       8.80460      -7.08815       4.68221      -3.58422      0.161418      0.297072       0.00000       0.00000       0.00000       0.00000       0.00000       0.00000       0.00000       0.00000       0.00000       0.00000       18.2133       16.9632       16.2013       11.1739       6.81777       3.46169       1.28128      0.276413       0.00000       0.00000       0.00000       0.00000       0.00000       0.00000       0.00000       0.00000       0.00000       0.00000
   4  21 3271.6589    3.8210  1.5112 11.5273  0.0032     -0.258005  0.0794   0.1458   0.1624    0.9385   0.0000      0.741594   423.0857       13.0861       29.1929      -19.7411       13.3148      -8.65494       1.02464     -0.386917       0.00000       0.00000       0.00000       0.00000       0.00000       0.00000       0.00000       0.00000       0.00000       0.00000       21.9899       21.7048       18.4597       13.5525       8.25140       3.83509       1.42879      0.353670       0.00000       0.00000       0.00000       0.00000       0.00000       0.00000       0.00000       0.00000       0.00000       0.00000
   4  22 3407.9558    3.2487  2.1822 10.8421 -0.0002     -0.198696  0.1057   0.1026   0.1890    0.8819   0.0000      0.423517   450.7331       16.9070       63.4638      -10.4260       3.09883      -9.18813      -1.46661      -1.07379       0.00000       0.00000       0.00000       0.00000       0.00000       0.00000       0.00000       0.00000       0.00000       0.00000       27.2150       29.2673       24.4424       16.5956       10.6904       4.61063       2.02737      0.518613       0.00000       0.00000       0.00000       0.00000       0.00000       0.00000       0.00000       0.00000       0.00000       0.00000
   4  23 3544.9854    2.6381  3.3329 11.2539  0.0017      0.547068  0.1305   0.0729   0.2640    0.3212   0.0000      0.271171   359.7414       5.71140       16.5041      0.883171       1.83073       1.44276      -2.10782     -0.264744       0.00000       0.00000       0.00000       0.00000       0.00000       0.00000       0.00000       0.00000       0.00000       0.00000       33.5166       35.5625       29.7536       22.0341       12.6130       6.53901       2.39249      0.654476       0.00000       0.00000       0.00000       0.00000       0.00000       0.00000       0.00000       0.00000       0.00000       0.00000
   4  24 3681.8473    2.2592  4.4432 11.0242  0.0016      0.683276  0.1754   0.0596   0.3101    0.2538   0.0000      0.242729   500.3661       60.1195       43.2044       14.2130     -0.998233       1.00450      0.621072      0.487829       0.00000       0.00000       0.00000       0.00000       0.00000       0.00000       0.00000       0.00000       0.00000       0.00000       45.6228       46.1994       38.9686       26.6330       16.5979       7.44931       3.04402      0.732973       0.00000       0.00000       0.00000       0.00000       0.00000       0.00000       0.00000       0.00000       0.00000       0.00000
   4  25 3819.1821    1.9483  5.7975 10.6802 -0.0040      0.580210  0.1922   0.0421   0.3747    0.1881   0.0000      0.183945   470.7868       60.4224       45.8331       39.3622       17.0609       3.45578      -5.66450      -3.63463       0.00000       0.00000       0.00000       0.00000       0.00000       0.00000       0.00000       0.00000       0.00000       0.00000       47.2201       51.4815       42.1589       29.8948       17.6077       8.76898       3.42954      0.938818       0.00000       0.00000       0.00000       0.00000       0.00000       0.00000       0.00000       0.00000       0.00000       0.00000
   4  26 3956.2506    1.5936  8.2213 10.4930 -0.0004      0.382176  0.2650   0.0319   0.4998    0.1387   0.0000      0.158067   381.4285      -10.0425      -26.3992      -48.7258       12.3924     -0.404920      0.277645     -0.440657       0.00000       0.00000       0.00000       0.00000       0.00000       0.00000       0.00000       0.00000       0.00000       0.00000       62.6211       66.0308       54.4802       40.6492       24.1286       11.7588       4.36215       1.17964       0.00000       0.00000       0.00000       0.00000       0.00000       0.00000       0.00000       0.00000       0.00000       0.00000
   5  11 1960.5942    0.4593  0.4339  9.8673 -0.0120       7.85104  0.0422   0.0282   0.0905    0.1316   0.0000       3.53953   427.6656      -2.81157       6.49006       11.0951       6.44156       1.81189       1.25744       1.44594     0.0313945    -0.0254725       0.00000       0.00000       0.00000       0.00000       0.00000       0.00000       0.00000       0.00000       11.1634       12.0167       10.6504       7.48450       6.05742       3.46469       1.57453      0.738619      0.271511     0.0548471       0.00000       0.00000       0.00000       0.00000       0.00000       0.00000       0.00000       0.00000
   5  12 2098.5574    0.7817  0.4827  9.9995  0.0043       6.06881  0.0478   0.0416   0.0724    0.1706   0.0000       2.02462   437.9167      -17.3404     -0.754141       8.86580      -4.74599      -4.41648       1.31170     -0.463706     -0.173221     0.0375812       0.00000       0.00000       0.00000       0.00000       0.00000       0.00000       0.00000       0.00000       12.5606       11.9396       9.99521       10.1507       6.89757       4.31353       2.04262      0.808097      0.230338     0.0609338       0.00000       0.00000       0.00000       0.00000       0.00000       0.00000       0.00000       0.00000
   5  13 2235.4568    1.0563  0.5528 10.4240  0.0012       3.41330  0.0418   0.0553   0.0875    0.1937   0.0000       1.51935   428.7793       22.0347      -1.38580      0.428667      -3.46203      -5.23199      -1.87019      0.400553      0.231725     0.0585883       0.00000       0.00000       0.00000       0.00000       0.00000       0.00000       0.00000       0.00000       9.14895       11.9389       10.1998       8.07294       5.45683       3.19848       1.64906      0.733081      0.273383     0.0683528       0.00000       0.00000       0.00000       0.00000       0.00000       0.00000       0.00000       0.00000
   5  15 2506.1881    1.7972  1.0705  9.6342 -0.0017       2.54179  0.0614   0.0703   0.1294    1.1179   0.0000       1.11937   433.4023     -0.751829       22.0010      -1.95378      -3.30832      -10.3026       1.34406      0.720926     -0.131037    -0.0794932       0.00000       0.00000       0.00000       0.00000       0.00000       0.00000       0.00000       0.00000       13.6214       14.6538       12.7659       10.0900       8.13207       4.36538       2.19211      0.874025      0.322614     0.0708973       0.00000       0.00000       0.00000       0.00000       0.00000       0.00000       0.00000       0.00000
   5  16 2641.3354    2.1997  0.9678 11.0105 -0.0072       3.03509  0.0558   0.0889   0.1146    0.6190   0.0000       1.14975   440.0353       16.7424       10.5827      -6.92867      -2.45847      -2.20603      -2.31338      0.258545     -0.264832    -0.0589148       0.00000       0.00000       0.00000       0.00000       0.00000       0.00000       0.00000       0.00000       14.4598       15.6552       13.6720       10.1033       6.54753       3.86045       1.88350      0.810760      0.264328     0.0587837       0.00000       0.00000       0.00000       0.00000       0.00000       0.00000       0.00000       0.00000
   5  18 2913.7585    3.0905  0.8505 12.8230 -0.0152      0.760664  0.0659   0.1398   0.1106    0.3911   0.0000       1.38453   426.2153       61.2499      -15.4900      -10.1980       1.06614      -1.61355      -1.32457     -0.710661      0.607371    -0.0799033       0.00000       0.00000       0.00000       0.00000       0.00000       0.00000       0.00000       0.00000       14.3958       15.8619       14.2635       11.0036       8.02063       4.93048       2.16510       1.05730      0.358715     0.0834657       0.00000       0.00000       0.00000       0.00000       0.00000       0.00000       0.00000       0.00000
   5  19 3050.0163    4.0741  0.9523 -1.3316  0.0000       1.15243  0.0624   0.1767   0.1122 1000.0000   0.0000       1.07576   438.2649       32.1555       47.2258       8.31950      -9.08336       4.27471       0.00000       0.00000       0.00000       0.00000       0.00000       0.00000       0.00000       0.00000       0.00000       0.00000       0.00000       0.00000       13.0309       14.6829       14.0844       9.83369       7.65267       4.38268       2.15190       1.03445      0.375955     0.0772126       0.00000       0.00000       0.00000       0.00000       0.00000       0.00000       0.00000       0.00000
   5  21 3322.7554    3.4430  1.7690 11.6994  0.0027      0.889179  0.0921   0.1155   0.1755    0.7140   0.0000      0.689814   455.6365       3.80019       35.2325       23.7348      -3.98548       2.10413      -2.32317      0.332374     -0.224653    -0.0580355       0.00000       0.00000       0.00000       0.00000       0.00000       0.00000       0.00000       0.00000       18.1439       21.4638       17.9147       15.6365       9.84374       6.33480       3.19873       1.43481      0.442010      0.117985       0.00000       0.00000       0.00000       0.00000       0.00000       0.00000       0.00000       0.00000
   5  22 3459.3985    3.0440  2.3141 11.8274  0.0033    -0.0608088  0.1109   0.0946   0.1998    0.4032   0.0000      0.536114   466.1171       17.7581      -7.67768       4.90461       19.9524      -7.64074       2.81184      -3.20122     -0.663721     -0.150077       0.00000       0.00000       0.00000       0.00000       0.00000       0.00000       0.00000       0.00000       23.6233       26.6822       22.3887       18.2841       11.6991       7.14539       3.48074       1.56741      0.486055      0.122754       0.00000       0.00000       0.00000       0.00000       0.00000       0.00000       0.00000       0.00000
   5  23 3596.9277    2.4149  3.4517 11.1841 -0.0126      0.482938  0.1334   0.0620   0.2497    0.3488   0.0000      0.237482   449.3389      -31.8729       29.2790      -33.8124      -17.3534      -2.67917       11.0306      -3.14603      -1.87310      0.267076       0.00000       0.00000       0.00000       0.00000       0.00000       0.00000       0.00000       0.00000       27.3854       30.6283       28.8293       20.9162       15.1739       8.72739       4.64555       1.97227      0.726764      0.153580       0.00000       0.00000       0.00000       0.00000       0.00000       0.00000       0.00000       0.00000
   5  24 3734.3422    2.0582  4.3251 10.8913 -0.0025      0.728002  0.1544   0.0465   0.2825    0.2309   0.0000      0.209751   426.8156       53.9229       21.9239       17.1697       15.1142       6.21190       6.53656       2.91996      0.397719     -0.280559       0.00000       0.00000       0.00000       0.00000       0.00000       0.00000       0.00000       0.00000       30.2261       34.0422       30.0420       25.4128       17.0590       10.5705       5.57422       2.34810      0.759101      0.186597       0.00000       0.00000       0.00000       0.00000       0.00000       0.00000       0.00000       0.00000
   5  25 3871.8329    1.7780  6.9041 10.2573  0.0013      0.484009  0.1916   0.0314   0.3919    0.1630   0.0000      0.131050   473.6038       84.0378      -36.3722      -7.66615       14.9728      -5.75379       2.84301      -5.70841       2.17507     -0.308399       0.00000       0.00000       0.00000       0.00000       0.00000       0.00000       0.00000       0.00000       39.1821       42.3192       39.1853       30.8270       22.3481       12.9927       6.89386       2.84352      0.998845      0.213768       0.00000       0.00000       0.00000       0.00000       0.00000       0.00000       0.00000       0.00000
   5  27 4148.7438    1.2482 10.9116 10.2618 -0.0021      0.307028  0.3144   0.0222   0.5912    0.0917   0.0000      0.114618   342.6388      -51.0299       27.7940      -3.86985      -20.1846      -5.15950       3.57877      -5.44987      0.229147   -0.00821130       0.00000       0.00000       0.00000       0.00000       0.00000       0.00000       0.00000       0.00000       58.1133       65.8774       58.3044       47.1536       32.5016       19.5673       10.1652       4.36001       1.45641      0.335740       0.00000       0.00000       0.00000       0.00000       0.00000       0.00000       0.00000       0.00000
   6  11 2004.2001    0.5622  0.4548 10.0553 -0.0062       12.8318  0.0413   0.0324   0.0722    0.1097   0.0000       2.79421   433.4912      -5.11499       11.3906      -6.08931      -6.21060       8.98773     -0.147744     -0.712353     -0.667079     -0.265464    -0.0425885    0.00755803       0.00000       0.00000       0.00000       0.00000       0.00000       0.00000       8.11475       9.80254       9.51821       7.17989       5.60810       3.51051       2.25631       1.10483      0.585430      0.210764     0.0697338     0.0138679       0.00000       0.00000       0.00000       0.00000       0.00000       0.00000
   6  12 2142.6039    0.8088  0.7912  9.7675  0.0001       5.70760  0.0549   0.0343   0.1054    0.2079   0.0000       1.56896   436.4859     -0.677422       7.65932      -2.98295      -12.3379      -2.99664       1.50640       2.21392     -0.633032      0.140079    -0.0266021   -0.00347396       0.00000       0.00000       0.00000       0.00000       0.00000       0.00000       10.3884       10.6256       12.8779       8.97305       6.06555       4.95635       2.59930       1.24208      0.754567      0.308704     0.0818984     0.0143515       0.00000       0.00000       0.00000       0.00000       0.00000       0.00000
   6  13 2279.9169    1.0524  0.7431 10.3191 -0.0049       3.57146  0.0570   0.0458   0.0971    0.2323   0.0000       1.33033   440.0118      -10.2087      -3.67498       7.66192      0.951156      -1.03562      -1.14182       1.05381     -0.641833    -0.0156562   0.000298181    -0.0131126       0.00000       0.00000       0.00000       0.00000       0.00000       0.00000       10.2766       10.8135       12.2707       9.73073       6.77142       5.00782       2.91490       1.42902      0.799251      0.301658     0.0879014     0.0163011       0.00000       0.00000       0.00000       0.00000       0.00000       0.00000
   6  14 2415.6144    1.5258  0.8362 10.9339 -0.0052       4.28557  0.0554   0.0626   0.0900    0.2556   0.0000       1.24812   443.8274       5.95167       9.16322      -7.34133      -11.2429     -0.819431      -2.72113      0.285258      0.498938     -0.207581    -0.0464505    -0.0163079       0.00000       0.00000       0.00000       0.00000       0.00000       0.00000       10.7696       11.5041       11.5515       9.73740       6.68289       4.15463       2.72438       1.58080      0.685579      0.255615     0.0749220     0.0150955       0.00000       0.00000       0.00000       0.00000       0.00000       0.00000
   6  15 2551.2034    1.7880  0.9086 11.7060 -0.0030       3.45765  0.0925   0.0743   0.1096    0.2221   0.0000       1.72602   426.8434      -9.56342     -0.313589       19.2329       1.18465     0.0125391     -0.405514      -3.19870      0.705218     -0.252205     0.0675272    0.00553506       0.00000       0.00000       0.00000       0.00000       0.00000       0.00000       12.5611       19.8387       15.4849       14.0612       10.1250       5.16110       4.33841       1.71081       1.14461      0.312070      0.145933     0.0318266       0.00000       0.00000       0.00000       0.00000       0.00000       0.00000
   6  16 2687.0787    2.5445  0.9063 11.8103  0.0096      0.473558  0.0569   0.0980   0.1008    0.3013   0.0000       1.18266   434.2775      -8.56291       19.3162       16.9029       2.67967      -3.86836       2.27324      -1.50897     -0.388531    -0.0114684     0.0394613  -0.000458205       0.00000       0.00000       0.00000       0.00000       0.00000       0.00000       10.4174       12.1817       11.5891       8.83194       7.17524       3.97596       2.62830       1.41548      0.613816      0.223753     0.0809984     0.0148172       0.00000       0.00000       0.00000       0.00000       0.00000       0.00000
   6  17 2823.8185    2.9825  0.8980 12.2447 -0.0043       2.31236  0.0520   0.1188   0.1066    0.2745   0.0000       1.13718   437.5253       29.6762       5.82253      -3.73306       2.20982      -3.21715      0.919089      -1.82137      0.459106      0.417234     0.0379448   -0.00874548       0.00000       0.00000       0.00000       0.00000       0.00000       0.00000       9.98347       12.5188       10.6083       9.05986       6.21297       4.20285       2.51391       1.12144      0.623250      0.221042     0.0675605     0.0166278       0.00000       0.00000       0.00000       0.00000       0.00000       0.00000
   6  18 2960.6883    3.8149  0.8244 12.1688 -0.0036      0.802663  0.0483   0.1429   0.0851    0.3987   0.0000       1.05727   430.6299       17.3918      0.880303       3.27475      -1.62023      -6.86773       1.58980     -0.799441      0.170800    -0.0399578  -0.000162887  -0.000198835       0.00000       0.00000       0.00000       0.00000       0.00000       0.00000       9.78159       10.6149       10.0781       8.32847       6.19664       3.75419       2.41113       1.30319      0.556545      0.201855     0.0640375     0.0121426       0.00000       0.00000       0.00000       0.00000       0.00000       0.00000
   6  19 3097.2357    4.0136  0.8675 12.3990 -0.0001      0.935781  0.0536   0.1563   0.0890    0.4638   0.0000       1.14915   437.8519      -6.29649       15.1237      -11.4851      -9.44373       1.96479     -0.400640     0.0482003     -0.695351     -0.263120    -0.0411562    0.00564250       0.00000       0.00000       0.00000       0.00000       0.00000       0.00000       10.2001       11.5554       10.0333       8.52413       6.74806       4.60657       2.51913       1.25585      0.576836      0.224410     0.0656683     0.0148379       0.00000       0.00000       0.00000       0.00000       0.00000       0.00000
   6  20 3234.0003    3.6670  1.3967 12.2699 -0.0007      0.763988  0.0707   0.1236   0.1364    0.5127   0.0000      0.891187   443.7996       4.32352      -17.5250       3.63031       8.40107     -0.546816      -4.05795      -1.17397      0.476565     -0.141469     0.0424213    -0.0223201       0.00000       0.00000       0.00000       0.00000       0.00000       0.00000       12.9604       14.8958       13.6280       11.1747       8.20938       5.72492       3.15218       1.66016      0.726103      0.305591     0.0871762     0.0188710       0.00000       0.00000       0.00000       0.00000       0.00000       0.00000
   6  21 3371.1941    3.4028  1.6617 12.6559  0.0024       1.01374  0.0881   0.1116   0.1577    0.3016   0.0000      0.849225   465.3953      -23.6307       10.8249      -3.00660     -0.664415      -9.33385     -0.869154      -1.14739      0.458235    -0.0861070     0.0329934    -0.0195961       0.00000       0.00000       0.00000       0.00000       0.00000       0.00000       15.3824       17.0432       15.7096       13.3243       9.68303       6.65370       3.88506       2.05080      0.906540      0.338242     0.0996291     0.0221275       0.00000       0.00000       0.00000       0.00000       0.00000       0.00000
   6  22 3508.4466    2.9111  2.6635 11.2318 -0.0006      0.940813  0.1080   0.0700   0.1915    0.4242   0.0000      0.352277   442.2208       52.1089       30.8238       13.5567       6.78504       7.50735       1.66640     -0.273224       1.84020     -0.723127    -0.0623347     0.0302633       0.00000       0.00000       0.00000       0.00000       0.00000       0.00000       18.5653       22.2150       21.3333       16.2707       12.8224       8.15208       4.79979       2.70200       1.14139      0.475830      0.155243     0.0294601       0.00000       0.00000       0.00000       0.00000       0.00000       0.00000
   6  23 3646.4654    2.3687  4.2342 10.6195 -0.0043      0.739532  0.1321   0.0451   0.2494    0.2559   0.0000      0.190691   446.7271       46.2549       16.4146      -6.75645      -4.44405      0.935486     -0.631556      -3.65180       2.86209    -0.0291429     0.0685145   0.000150074       0.00000       0.00000       0.00000       0.00000       0.00000       0.00000       22.0891       26.0675       24.3239       21.6312       14.7976       10.3902       6.07654       3.45489       1.53697      0.613561      0.173486     0.0397448       0.00000       0.00000       0.00000       0.00000       0.00000       0.00000
   6  24 3784.3692    2.0084  5.1026 10.7959  0.0022      0.673021  0.1677   0.0382   0.2835    0.1586   0.0000      0.174242   471.0817      -3.83182       25.5724       8.78149       23.7242      0.411949      -11.3502      -5.53725      0.184754      0.811017      0.186821    -0.0869417       0.00000       0.00000       0.00000       0.00000       0.00000       0.00000       26.9373       31.2479       30.5823       25.4638       18.9301       12.4825       7.48876       4.06764       1.84427      0.741651      0.227309     0.0459409       0.00000       0.00000       0.00000       0.00000       0.00000       0.00000
   6  25 3922.7293    1.6626  7.5346 10.2985 -0.0007      0.556608  0.2054   0.0268   0.3706    0.1202   0.0000      0.126990   453.4499      -21.2818       55.0227      -44.2732      -12.5771      -6.17127      -4.69744      -1.86781     -0.825422       1.85686     -0.493625    -0.0594600       0.00000       0.00000       0.00000       0.00000       0.00000       0.00000       34.2961       40.1247       37.2321       30.4096       23.2202       15.5670       9.13206       4.55328       2.17757      0.840401      0.269528     0.0537904       0.00000       0.00000       0.00000       0.00000       0.00000       0.00000
   6  27 4199.4839    1.1788 13.4466 10.1594 -0.0000      0.155690  0.3575   0.0182   0.6632    0.0721   0.0000     0.0927325   451.7328       3.70986       48.0762      -17.9197       9.95158       17.1557      -5.18230      -3.26268      -1.10033       1.44193      0.634840    -0.0852501       0.00000       0.00000       0.00000       0.00000       0.00000       0.00000       49.9640       61.6163       57.1924       47.9314       36.3162       24.4870       15.1586       7.60886       3.83232       1.40871      0.450260     0.0931251       0.00000       0.00000       0.00000       0.00000       0.00000       0.00000
   7  10 1906.9581    0.4693  0.4005 10.0530 -0.0073       13.6977  0.0460   0.0265   0.0717    0.0841   0.0000       3.79674   433.2999      -3.63349       16.0744      -11.1070       4.70439       3.26103      0.733805      0.287919      0.148691     -0.130964     0.0351817    -0.0189799  -0.000279604   -0.00323471       0.00000       0.00000       0.00000       0.00000       8.37188       8.16731       9.84811       8.90685       4.79956       4.54754       3.39303       1.44371      0.850839      0.555539      0.237564     0.0673980     0.0145219    0.00311067       0.00000       0.00000       0.00000       0.00000
   7  12 2184.6195    0.8907  0.5935 10.0675 -0.0063       5.48646  0.0449   0.0416   0.0789    0.1773   0.0000       1.40105   429.0118       7.31743       10.0055       4.25154      -1.40745      -4.09313      0.254597       2.55394       2.43008     -0.133926      0.162450     0.0285224    -0.0170794   0.000846946       0.00000       0.00000       0.00000       0.00000       9.40431       8.12081       8.08161       9.43711       7.06740       4.01574       2.92713       2.18128       1.30425      0.533209      0.187841     0.0521128     0.0135371    0.00288749       0.00000       0.00000       0.00000       0.00000
   7  15 2594.4279    2.0246  1.1097 11.0300 -0.0074       3.62049  0.0682   0.0668   0.1053    0.3481   0.0000       1.17813   426.7014       15.4045       9.10221       4.77390      -13.6044       3.45106      -1.65619      -3.12356      -1.20078     -0.774303    -0.0599242    0.00802047    0.00227000    0.00391673       0.00000       0.00000       0.00000       0.00000       9.78641       10.6198       12.1661       9.47138       7.14637       5.57100       3.28421       2.07275       1.16705      0.538741      0.243161     0.0892369     0.0215862    0.00375916       0.00000       0.00000       0.00000       0.00000
   7  17 2868.2951    3.2429  0.8344 11.9687  0.0057     -0.357927  0.0462   0.1213   0.0876    0.3232   0.0000       1.30186   435.2915       14.1928       7.62922      -3.70243     -0.131245       1.13506       3.39961      -1.23350     -0.419317      0.264039    -0.0294926     0.0121415    -0.0134822    0.00745361       0.00000       0.00000       0.00000       0.00000       8.17447       8.82386       8.61841       7.19503       6.07461       4.43347       2.80304       1.62384      0.858771      0.375440      0.162257     0.0566225     0.0159722    0.00283786       0.00000       0.00000       0.00000       0.00000
   7  18 3005.7302    3.7589  0.7851 12.6477 -0.0038     0.0750526  0.0478   0.1500   0.0886    0.2582   0.0000      0.889613   432.4867       17.1952       14.1055      -1.74000      0.303513      -1.41464       6.04437      -2.42143      0.223671     -0.827375     -0.267532   -0.00203772     0.0284539   -0.00227314       0.00000       0.00000       0.00000       0.00000       7.84572       10.2527       9.37368       8.29521       6.04863       5.15202       2.37200       1.92249      0.830898      0.442836      0.155660     0.0775716     0.0172203    0.00415134       0.00000       0.00000       0.00000       0.00000
   7  19 3142.8080    3.8402  0.9869 12.8410  0.0003       1.14234  0.0543   0.1349   0.1037    0.2805   0.0000      0.893027   431.9860      0.357064       11.6015       7.84764      -3.37549      -6.77564      -1.13923     -0.314111     -0.317319     -0.322981     -0.278424   -0.00107151    0.00422989   0.000854345       0.00000       0.00000       0.00000       0.00000       9.72547       11.7176       10.3567       9.10307       7.30142       5.08297       3.35108       1.89259       1.03410      0.440159      0.190153     0.0625076     0.0191896    0.00384815       0.00000       0.00000       0.00000       0.00000
   7  20 3279.9754    3.5524  1.2410 12.9667 -0.0191       1.19113  0.0716   0.1181   0.1101    0.2510   0.0000      0.993095   450.4783       6.92974      0.736550      -11.8387      -11.8730      -5.83488       5.06168      0.856099       1.96052     -0.199122     0.0855450     0.0928349     0.0306836   -0.00850058       0.00000       0.00000       0.00000       0.00000       10.6586       12.2453       12.4629       10.4876       7.67147       5.65588       3.82469       2.10204       1.12970      0.605061      0.244757     0.0835008     0.0229562    0.00438397       0.00000       0.00000       0.00000       0.00000
   7  21 3417.5955    3.2717  2.1566 11.7307 -0.0002      0.652094  0.0856   0.0818   0.1486    0.2764   0.0000      0.467995   420.9647       26.3249       8.14196      -1.37248       14.1939     -0.433256      -3.52454      -3.72251      -1.56253      0.274273      0.317356    -0.0586345    -0.0328324    0.00537368       0.00000       0.00000       0.00000       0.00000       12.4778       15.0476       13.6044       13.0983       9.17497       7.25669       4.19123       2.86801       1.40363      0.715606      0.266745      0.107309     0.0251002    0.00625394       0.00000       0.00000       0.00000       0.00000
   7  22 3555.4897    2.5857  3.0614 11.5806 -0.0004      0.766279  0.1077   0.0546   0.1867    0.1780   0.0000      0.307353   491.1346       62.1656      -1.25931       17.9155      0.351508      -4.80427       7.62887      -1.29257      -2.93995      0.384816    -0.0158805      0.187345    -0.0100968  -0.000778208       0.00000       0.00000       0.00000       0.00000       16.2476       19.1088       17.9843       15.6647       12.4545       8.98677       5.87099       3.43833       1.79507      0.870069      0.347327      0.125777     0.0350332    0.00684098       0.00000       0.00000       0.00000       0.00000
   7  23 3694.0582    2.2522  4.5400 10.6202 -0.0006      0.586684  0.1328   0.0388   0.2268    0.1913   0.0000      0.164464   414.4024      -24.0350      -1.82293       10.6478      -14.8788      -24.2152       13.8288      -7.43565       3.47344      0.942956      0.181574      0.297164    -0.0198288  -0.000123326       0.00000       0.00000       0.00000       0.00000       19.8310       23.4000       22.8645       19.0997       15.5386       11.2565       7.26934       4.34028       2.21325       1.10206      0.443553      0.165205     0.0464192    0.00851282       0.00000       0.00000       0.00000       0.00000
   7  25 3970.6757    1.5934  8.2002 10.3383 -0.0023      0.335397  0.2014   0.0230   0.3788    0.0922   0.0000      0.107266   456.2017      -3.03298     -0.228762       6.07245      -41.6031      -3.11025       15.0287      -2.46885      -3.55934       3.43862     0.0890522     -0.299007     0.0165792    -0.0171854       0.00000       0.00000       0.00000       0.00000       27.9060       32.9019       31.8104       28.2029       22.1915       16.3527       10.8870       6.28335       3.46969       1.60781      0.702477      0.239188     0.0680079     0.0130741       0.00000       0.00000       0.00000       0.00000
   8   9 1806.1802    0.3738  0.2375  9.9462 -0.0111       7.86422  0.0266   0.0278   0.0479    0.0727   0.0000       4.67799   438.4001       4.99282       17.2848      -1.26577       3.76066       1.41794      -2.04364     -0.480646      0.304346     -0.193315    0.00140207      0.142690     0.0127502    0.00327875    0.00860776   2.22236e-05       0.00000       0.00000       4.22037       5.69972       5.15219       4.85567       3.49079       2.83745       2.04725       1.25727      0.652313      0.421738      0.179864      0.104866     0.0326881     0.0114762    0.00333411   0.000682529       0.00000       0.00000
   8  10 1946.1178    0.5074  0.3951 10.0787 -0.0061       8.33591  0.0311   0.0274   0.0704    0.0892   0.0000       2.95288   432.5732       7.86131       8.74052     -0.477752      -2.95805       4.79964     0.0179302      0.712208      0.818907      0.235739     -0.318005     0.0351253     0.0104583     0.0161347    0.00260083  -0.000193157       0.00000       0.00000       5.31919       6.28911       6.79631       5.05592       4.40804       3.62710       2.25483       1.49190      0.955863      0.434576      0.218845     0.0917368     0.0425847     0.0145204    0.00342283   0.000551382       0.00000       0.00000
   8  11 2086.2276    0.6489  0.4212 10.0869 -0.0087       8.29100  0.0409   0.0401   0.0701    0.1201   0.0000       2.23594   442.3840       7.12670       7.12244       4.10009       4.35398      -2.45230       1.34288      -1.54916      0.488862     -0.376789     -0.285922     -0.147034     0.0226035   -0.00244932  -0.000469936  -0.000374050       0.00000       0.00000       6.20270       7.96803       6.92364       6.81104       5.54491       4.14574       2.75056       1.85930       1.09515      0.647787      0.285749      0.147956     0.0437404     0.0149002    0.00403660   0.000825204       0.00000       0.00000
   8  12 2225.2661    0.9475  0.6255 10.2632 -0.0011       5.16098  0.0384   0.0411   0.0711    0.1592   0.0000       1.38184   443.9630      -4.01859       2.80174      -3.49500       1.07558      -2.41544       1.25352      -4.29077     -0.859927      0.259271      0.256050      0.265456    -0.0493366    -0.0326053    0.00216796   0.000731099       0.00000       0.00000       6.45865       7.72909       7.68481       6.79911       5.34010       3.78906       2.31348       1.74502       1.02412      0.556124      0.262759      0.113718     0.0423589     0.0148503    0.00339009   0.000625195       0.00000       0.00000
   8  13 2362.9416    1.3528  0.9608 10.0220 -0.0153       2.14396  0.0498   0.0458   0.0893    0.4015   0.0000      0.967620   436.1832       6.27338       1.32231       4.20357      -8.28867      -3.30838      -1.01641      -3.26342      -2.05470     -0.146873    -0.0692192    -0.0266717    -0.0522485   -0.00896922    0.00803717    0.00102303       0.00000       0.00000       7.88255       9.12969       8.77032       7.64981       6.51741       4.68822       3.26128       2.15515       1.21493      0.633923      0.291410      0.123426     0.0445398     0.0157696    0.00420971   0.000694355       0.00000       0.00000
   8  14 2499.5690    1.7637  0.8597 11.1902 -0.0076       2.83000  0.0475   0.0607   0.0818    0.2037   0.0000       1.00754   441.0086       1.69207       20.1041      -1.72400      -14.3828      -8.49850       2.40929       1.40872     -0.410940      -1.13956     0.0685951     0.0219830   -0.00725696  -0.000613373   -0.00353328   0.000846216       0.00000       0.00000       6.34155       8.06377       7.56006       7.26695       5.59288       4.51576       3.06597       1.86122       1.26952      0.628806      0.318744      0.130614     0.0582849     0.0168769    0.00458024   0.000940381       0.00000       0.00000
   8  16 2773.7875    2.7566  0.8468 12.1662  0.0099       1.40888  0.0446   0.0971   0.0864    0.2153   0.0000       1.11348   436.3214      -1.48497       3.47917       1.13641      -2.11686      -4.80609       1.11274       2.31396       1.38247     -0.637396     -0.325344     -0.113084     0.0317041     0.0168923   -0.00129105   0.000344329       0.00000       0.00000       6.38516       7.82787       7.30636       7.14982       5.60674       4.27770       3.06238       1.85653       1.23739      0.611935      0.324315      0.127166     0.0546427     0.0154938    0.00436216   0.000841488       0.00000       0.00000
   8  17 2911.6033    3.2839  0.7439 12.9809 -0.0087       1.21491  0.0402   0.1268   0.0841    0.1640   0.0000       1.37895   440.5767       4.95233      -7.43796      -1.31793    -0.0374563     -0.595144      -1.28960      -3.04518      -1.32335      0.656501      0.222691     0.0338478     0.0314499   -0.00277682    0.00483487    0.00188463       0.00000       0.00000       7.30566       8.24172       8.49181       7.49077       5.70475       4.11905       2.66685       1.72474       1.08433      0.584622      0.255827      0.116580     0.0443426     0.0136162    0.00327860   0.000566766       0.00000       0.00000
   8  18 3049.1522    3.6846  0.8658 13.4817 -0.0088      0.114578  0.0544   0.1358   0.0927    0.1694   0.0000       1.53972   424.3712       1.89396       3.85455       16.4287       1.43326      -4.65342       5.71157      -2.74258      -1.28281    -0.0350312      0.335352     -0.168400     -0.137917   -0.00108800    0.00733318    0.00180125       0.00000       0.00000       8.63761       10.5908       9.96046       8.88816       6.73147       5.20802       3.39045       2.14690       1.27498      0.663421      0.308850      0.133126     0.0545306     0.0166351    0.00398291   0.000834173       0.00000       0.00000
   8  19 3186.7328    3.7923  1.0320 13.3744 -0.0171     -0.125930  0.0581   0.1352   0.1020    0.2141   0.0000      0.962803   455.1291       17.7843       2.58012      -4.63509       6.58551      -6.36990      -4.91725      -8.05644      -1.13910     -0.308236      0.225530     -0.265326     0.0621379   -0.00387395    -0.0106131   0.000240855       0.00000       0.00000       8.15523       10.0937       9.53336       8.42747       6.93657       5.18223       3.77448       2.39711       1.28487      0.716400      0.335406      0.154487     0.0573596     0.0184753    0.00547886   0.000963628       0.00000       0.00000
   8  20 3324.5149    3.4534  1.5132 12.6699  0.0059      0.700016  0.0722   0.0999   0.1244    0.1812   0.0000      0.641938   437.1670      -3.02304       20.5065      -10.9893      -6.74200      -3.60153      0.715861      -4.98873     -0.638496      -2.34978      0.393022     -0.306637     0.0365975     0.0199758   -0.00389647  -0.000235627       0.00000       0.00000       10.0118       10.6409       11.0197       10.0018       8.62363       6.38212       3.96526       2.82624       1.86000      0.998161      0.417693      0.184780     0.0714059     0.0241031    0.00586020   0.000962356       0.00000       0.00000
   8  21 3462.6394    3.0580  2.2175 12.1067 -0.0039       1.12494  0.0825   0.0704   0.1479    0.1577   0.0000      0.446741   431.2248      -6.95911      -4.81348      -9.20028       12.4919       6.85069      -5.15269      -6.42776       1.08039       1.31505     -0.859147     -0.256688     -0.127365     0.0332085   -0.00218939  -0.000807776       0.00000       0.00000       10.6603       13.1446       12.4647       11.1999       9.23916       7.06063       4.93304       3.16389       1.82509      0.964559      0.485188      0.204207     0.0802044     0.0264586    0.00708621    0.00134300       0.00000       0.00000
   8  22 3601.1711    2.4759  3.5522 11.1702  0.0042      0.685056  0.1037   0.0463   0.1898    0.1611   0.0000      0.224120   457.8794       36.3541       3.83039       9.03844       26.5782      -13.3463    -0.0915516      0.247587       3.30045       1.09737      0.349848      0.140633    0.00257380     0.0237182    -0.0123309  -0.000760838       0.00000       0.00000       13.6816       15.7997       15.7294       14.2831       11.9033       8.89152       6.23033       4.00586       2.44639       1.27712      0.644498      0.267275      0.106148     0.0334468    0.00892010    0.00158367       0.00000       0.00000
   8  23 3739.7599    2.0763  5.1186 10.8368  0.0001      0.642886  0.1354   0.0324   0.2401    0.1149   0.0000      0.153393   442.0485       41.1242       19.4062       34.2656      -18.8905      -6.42293      -7.38537      -8.75666      0.307593       1.06207     -0.759438     -0.795035    -0.0787773    -0.0270634    0.00304707    0.00109296       0.00000       0.00000       17.1620       20.6186       20.0670       18.2977       15.1589       11.4468       7.97379       5.25445       3.11801       1.60477      0.873678      0.335345      0.139055     0.0446231     0.0117244    0.00211320       0.00000       0.00000
   8  24 3878.5764    1.8046  6.8181 10.6212 -0.0006      0.409900  0.1607   0.0259   0.3068    0.0927   0.0000      0.111390   463.8934       45.4931       32.5966       6.72747       26.1884      -2.85844      -18.5558       4.39459       5.91030       1.66412     -0.888118     -0.116988     -0.145999    -0.0349626    0.00698667    0.00147095       0.00000       0.00000       20.7448       25.2536       24.5884       21.4656       18.8934       13.9304       9.80093       6.29326       3.73952       1.99613      0.948757      0.416540      0.160183     0.0547122     0.0149999    0.00251541       0.00000       0.00000
   8  25 4017.8187    1.4457  9.4842 10.4550 -0.0037      0.365600  0.2246   0.0202   0.4006    0.0679   0.0000     0.0947268   363.9489      -13.3302       23.0218      -3.47653      -28.2653       16.3992      -12.1922       10.7645     -0.562006      0.263181      0.785154     -0.503461     -0.153564     0.0881489    -0.0344276   -0.00400993       0.00000       0.00000       27.6217       34.7934       33.0139       29.8573       24.9155       18.6498       12.9040       8.41402       4.89239       2.70980       1.25426      0.576771      0.213102     0.0736925     0.0196069    0.00354539       0.00000       0.00000
   8  26 4156.6756    1.2648 10.9420 10.2453 -0.0039    -0.0142193  0.2556   0.0176   0.4746    0.0655   0.0000     0.0902851   351.7362       38.7338      -19.8336      -12.0486       2.47435       30.9680       24.9322      -9.10662      -1.90185      -1.17308    -0.0619254    -0.0745196     -0.285076     -0.124904    -0.0114994    0.00210359       0.00000       0.00000       30.0519       37.7890       35.6533       33.1971       27.4920       20.9133       14.7465       9.43436       5.69408       3.12613       1.45018      0.670578      0.250679     0.0829599     0.0224829    0.00411926       0.00000       0.00000
   9  11 2125.2522    0.7937  0.5147 10.2372 -0.0160       9.01283  0.0404   0.0380   0.0632    0.1300   0.0000       1.71280   440.1000      -9.95555       10.8243       3.71865       2.11221      -2.76306      -1.98246       2.98329     -0.594861      0.925621      0.298634     -0.289000    -0.0702476    -0.0398872    -0.0119968    0.00470893   -0.00248603   0.000127826       4.73396       6.26592       6.58467       5.31371       5.14765       3.93629       2.79652       2.10062       1.21537      0.751575      0.389341      0.214156     0.0856024     0.0395555     0.0141880    0.00503819    0.00125500   0.000187312
   9  12 2264.6201    1.0362  0.7039 10.5602 -0.0000       4.66328  0.0449   0.0383   0.0733    0.1475   0.0000       1.40146   436.7360      -1.78012       13.0064       4.08586      -4.69230      0.229441       4.66154      0.476216     -0.826015      -1.83372     -0.119695      0.305106      0.126411    -0.0137225   -0.00419700   -0.00601711   -0.00101141  -8.00903e-06       6.37967       7.13632       7.72807       6.76323       5.20624       4.54832       3.69005       2.02362       1.39731      0.875028      0.391034      0.195204     0.0977360     0.0476994     0.0152987    0.00375201   0.000996717   0.000159777
   9  13 2402.3925    1.3802  0.7608 11.1003 -0.0042       3.23132  0.0448   0.0477   0.0767    0.1497   0.0000       1.21806   434.1180      -5.34772       24.3133    -0.0864861       1.63785     -0.350205      -4.97938       1.45052      -1.53088     -0.268007      0.281295    -0.0568161    -0.0268105     0.0186474    -0.0109916    0.00176667   0.000137104   0.000196015       5.69207       6.97290       6.85647       6.70141       4.97831       4.74048       3.22181       2.27711       1.31552      0.946590      0.422318      0.220475      0.102486     0.0481091     0.0146628    0.00522621   0.000975558   0.000216930
   9  14 2539.6274    1.8523  0.7937 11.6614 -0.0072       2.67373  0.0467   0.0659   0.0773    0.1613   0.0000       1.16553   442.4883      -3.74979      -3.41092       8.17944      -1.36609      -9.34126      -7.87262       3.98142       1.05199     -0.574232     -0.971478    -0.0362040      0.102414    0.00444830     0.0106960  -0.000838757  -7.60839e-05   0.000306036       7.28909       8.71801       8.10151       6.64489       6.37190       5.54956       4.29303       2.90872       1.58873      0.849220      0.448241      0.183981     0.0994862     0.0358535     0.0140672    0.00453859    0.00115161   0.000177343
   9  15 2677.1821    2.4294  0.8832 11.7191 -0.0014       4.75095  0.0422   0.0800   0.0826    0.2072   0.0000       1.04723   442.2017      -3.22701       14.9129       2.30143       1.79543      0.436399      0.702956      -5.44377      0.973939     0.0314987     -0.269470     -0.138120    -0.0135368    -0.0323847    0.00468481    0.00444314  -0.000586146  -0.000161589       5.41493       6.33602       6.69137       6.17246       4.78415       3.98485       2.89315       1.89202       1.23958      0.729194      0.386206      0.196924     0.0891243     0.0396030     0.0137916    0.00388236   0.000916219   0.000162273
   9  16 2815.2804    3.0212  0.9389 12.1668 -0.0005       2.28282  0.0581   0.0959   0.0863    0.2366   0.0000       1.06964   438.3485      -3.89835       8.38200       6.12305       3.62720      -8.78219      -4.79436      -1.60753      0.231032     -0.701741     0.0888203      0.162045    -0.0447273    -0.0219819   -0.00246079    0.00234781  -0.000651908   0.000207353       8.95125       10.1338       7.36775       6.92322       6.96465       6.58272       5.16153       3.41385       2.05681       1.04833      0.516390      0.230209     0.0977492     0.0359931     0.0126715    0.00370820   0.000933655   0.000188175
   9  17 2953.5554    3.5238  0.6912 12.9561  0.0031       1.59246  0.0363   0.1254   0.0659    0.1480   0.0000       1.21790   439.7544       4.42097       7.54258      -5.86368      -7.56039      -1.88317       1.13248      -1.48997      0.294670      0.227604     -0.493133     -0.149198      0.155115    -0.0150406    -0.0156206   -0.00378676   0.000727065  -0.000235559       4.87531       5.84320       5.78106       5.26907       4.57950       3.62362       2.60521       1.82997       1.12917      0.681580      0.371476      0.173341     0.0841140     0.0322067     0.0116579    0.00371590   0.000884007   0.000153375
   9  18 3091.5144    3.9380  0.8905 13.1288 -0.0013      0.236246  0.0515   0.1269   0.0839    0.1764   0.0000       1.09235   430.7554       13.5946       14.7230      -5.05351      -6.99725       1.00339      -4.04781       1.06798       1.37844     -0.826960      0.557722    -0.0838756    -0.0148127    -0.0841227    0.00959035    0.00278828   -0.00114964  -6.23835e-06       6.93649       6.63796       7.88992       7.96380       5.84459       4.15666       3.86184       2.73693       1.46056      0.759512      0.511495      0.305619      0.136785     0.0507160     0.0153919    0.00408348    0.00101743   0.000158953
   9  19 3229.6469    3.5240  1.1136 13.3774 -0.0081      0.826839  0.0589   0.1142   0.1090    0.1818   0.0000       1.10825   458.6965       1.46350       23.3746       5.60921      -1.40263      -16.1319      -5.78222      -6.82551     -0.537827      -1.15830     -0.590896     -0.201965     -0.101579    -0.0510445     0.0221726    0.00449596   -0.00128363   0.000101508       7.18628       8.69710       9.12659       8.04443       6.64392       5.48421       3.72707       2.60869       1.73923      0.929084      0.543438      0.280134      0.114562     0.0487129     0.0197580    0.00550359    0.00126862   0.000223664
   9  20 3367.8456    3.3225  1.5783 12.9269 -0.0053      0.245113  0.0731   0.0897   0.1210    0.1469   0.0000      0.721986   442.0614       10.8902       16.9867      0.978923      -5.33621      -3.60339      -7.77106      0.194961      0.103700      -2.48455      -1.13095     -0.214200      0.227247    -0.0270712     0.0341437   -0.00133017  -0.000935078  -0.000279674       8.64828       10.9445       10.7323       9.65361       8.00219       6.67836       4.61676       3.21521       1.96347       1.27348      0.626095      0.310757      0.141554     0.0617980     0.0216925    0.00707066    0.00159253   0.000291839
   9  21 3506.4509    2.8581  2.5571 11.8808 -0.0007      0.648280  0.0811   0.0569   0.1478    0.1264   0.0000      0.317054   433.9773       9.53602       8.38246      0.737559      -10.9367      -4.87826      -1.87848      -4.91622      -2.27839      0.366136     -0.546904      0.188135     0.0171192    -0.0933987    -0.0339907    0.00816398  -0.000785206  -0.000174251       9.99816       11.7952       11.9151       10.8094       9.44322       7.22203       5.21285       3.62598       2.30536       1.36962      0.748487      0.361914      0.165383     0.0656145     0.0236423    0.00732641    0.00179936   0.000289657
   9  22 3645.1760    2.3720  3.9211 11.2610  0.0001      0.222522  0.1053   0.0401   0.1912    0.1173   0.0000      0.187591   436.4711       44.4130       22.6351      -6.16856       27.5745      -8.76596     -0.338369       2.98879      -2.29176      -3.50836     -0.264014     -0.238398      0.464979    -0.0106903    0.00355066   -0.00147494   -0.00301281  -9.89178e-05       12.6462       15.2931       14.8384       13.8533       11.9279       9.46038       6.86233       4.64663       2.99884       1.85010      0.949203      0.477266      0.209179     0.0892734     0.0302383    0.00945245    0.00235311   0.000406856
   9  23 3784.5387    1.9723  5.0515 11.1718 -0.0011      0.487827  0.1298   0.0317   0.2402    0.0881   0.0000      0.147911   444.7030       22.8897       20.1938       13.5392      -1.29205      -28.3867      -6.69171      -1.79088       2.95157       4.59731     -0.212418     -0.279619     0.0174103     0.0906192    -0.0186926     0.0108390  -1.66763e-07  -0.000510430       15.1866       18.0128       18.2553       17.3158       14.2398       11.0103       8.30221       5.39190       3.60834       2.14020       1.18415      0.556676      0.274440      0.107430     0.0390465     0.0109918    0.00285486   0.000479433
   9  24 3924.0563    1.6657  7.3945 10.5943  0.0002      0.437083  0.1701   0.0228   0.3047    0.0782   0.0000      0.104451   434.1069       48.2044      -7.25784      -10.2622      -11.2533       7.82049       7.70556      -12.0438       3.05677      -2.69893     -0.165790     -0.897706     -0.404414     -0.152163     0.0670305     0.0100864   -0.00196313  -0.000591827       19.5765       24.4749       23.7454       22.2635       18.7421       14.5287       10.5333       7.20070       4.66333       2.70772       1.51162      0.729628      0.338665      0.132558     0.0492609     0.0147484    0.00371124   0.000638977
   9  26 4202.9956    1.1901 13.0223 10.2211 -0.0015     0.0340316  0.2883   0.0152   0.5185    0.0556   0.0000     0.0795558   436.6823      -1.77072       18.2630      -17.0475       13.4375      -19.1866      -21.0085      -16.5221       3.53520      -3.10185      -2.77701     -0.589623      0.392922     0.0901480     0.0574238     0.0414819    0.00194285  -0.000196992       28.8594       35.7575       36.2047       32.8022       28.7805       22.5807       17.0654       11.8944       7.43682       4.37551       2.45249       1.22441      0.571095      0.226282     0.0825590     0.0257073    0.00630946   0.000997189
  10  11 2163.0678    0.8840  0.5132 10.2354 -0.0019       7.74062  0.0372   0.0344   0.0567    0.1272   0.0000       1.57405   437.6524       1.44728       9.47486      -3.09221     0.0702053      0.174809      -1.44352      0.645551     -0.173401     0.0366202      0.475338     0.0473526    -0.0946303    -0.0803572   -0.00677905     0.0106978    0.00143729   -0.00100609       5.00109       5.89798       5.15828       4.71174       4.05393       3.96561       3.48003       2.45188       1.59420      0.870124      0.472641      0.235997      0.121963     0.0594202     0.0256120    0.00896657    0.00301850   0.000807856
  10  12 2302.9102    1.1188  0.8201 10.3338 -0.0017       5.25284  0.0396   0.0360   0.0781    0.1950   0.0000       1.16957   439.9293     -0.529262       16.2893       3.53243       2.14500      -1.11407       2.41326      -1.79408      0.397544     -0.135180      0.360116     -0.302921      0.159479     0.0819860    0.00464066    0.00580375   -0.00568278  -0.000157506       4.63351       5.77991       5.85291       5.65227       4.45339       4.01994       2.77660       2.03864       1.43414      0.837942      0.494493      0.280400      0.144754     0.0625053     0.0279687     0.0109245    0.00410270    0.00100377
  10  13 2440.9426    1.5572  0.8044 11.0363 -0.0039       3.34959  0.0462   0.0516   0.0748    0.1805   0.0000       1.11496   445.1516       6.44455       7.78155      0.150749      -3.70956       4.22046      -6.39046      -6.06258      -2.56147     -0.247091     -0.997988     -0.705368    -0.0763256     0.0435996     0.0321431   -0.00808118  -0.000817864  -0.000851318       6.66488       8.59876       8.24726       7.94833       6.25360       4.97847       3.56620       2.47580       1.51863      0.961906      0.541967      0.287142      0.140426     0.0609323     0.0275428    0.00977180    0.00326013   0.000925268
  10  14 2578.7489    1.9871  0.9361 11.6404 -0.0008       2.74858  0.0449   0.0610   0.0855    0.1636   0.0000      0.994322   432.0318       9.26352       12.3985       4.60671      0.601932      -4.61056     -0.110857     -0.932943     0.0971573       1.09306     -0.364593      0.342518     -0.256377     0.0174409    -0.0180308   -0.00607330   -0.00177545    0.00164552       5.58265       6.56358       6.57770       6.39956       5.58246       4.14863       3.20447       2.29808       1.54208      0.964423      0.563478      0.324708      0.164432     0.0745782     0.0297049     0.0111520    0.00351593    0.00100710
  10  15 2717.1455    2.5783  0.7451 12.2495 -0.0105       3.67511  0.0422   0.0869   0.0672    0.1518   0.0000       1.04830   442.0779      -7.50496       16.3054       3.34510      0.149960      -9.34116       2.44967       1.22379       1.17280     -0.187836     -0.827190    -0.0173730     -0.350370    -0.0625255    -0.0229751    0.00867307    0.00245361   6.96147e-05       4.49087       6.06374       5.90391       5.25997       5.14023       3.74479       3.21816       2.15079       1.44210      0.973737      0.479385      0.320699      0.141383     0.0696665     0.0291474     0.0114577    0.00374280    0.00119247
  10  16 2855.8388    3.3188  0.8391 12.0238 -0.0047       2.76098  0.0365   0.1050   0.0728    0.2373   0.0000      0.843719   438.1892       5.76211       23.1770       6.91139      -4.54933      -4.23831      -1.06808      -2.63285      0.703532       1.23903    -0.0674494    -0.0464822     0.0397308    -0.0653028     0.0144770   -0.00561350    0.00221465   0.000969530       4.76959       5.66282       5.73887       5.35513       4.76545       3.68315       2.71972       1.93018       1.28846      0.845754      0.504855      0.260686      0.133837     0.0589973     0.0261464    0.00923826    0.00320486   0.000943759
  10  17 2994.5972    3.6448  0.8816 13.1248 -0.0016       2.68874  0.0457   0.1195   0.0799    0.1515   0.0000       1.39357   436.4094       3.82098       10.8557       1.18629      -4.66729      -6.41212      -5.47183      0.476730       1.85907      0.300667     -0.900067     -0.335108   -0.00868610      0.106775     0.0411930     0.0175020   -0.00707745   0.000415433       5.25499       6.20524       6.45241       6.00338       4.69074       4.84992       3.45339       2.40125       1.86082      0.957315      0.539874      0.327846      0.169749     0.0638520     0.0308152     0.0139553    0.00518663    0.00117740
  10  18 3132.9671    3.9770  0.9058 12.9255 -0.0041     -0.202372  0.0440   0.1197   0.0744    0.1968   0.0000      0.993420   437.1604      -4.76352       2.18369       5.90016       2.57613      -6.39946      -5.87153       1.94343     -0.975776      0.262870      0.563489    -0.0326965      0.249674      0.148914    -0.0457624    0.00966650   -0.00228944   0.000693582       5.47196       6.23398       6.42500       5.46030       4.86755       4.40460       3.59752       2.62268       1.64358      0.960306      0.578875      0.278348      0.142785     0.0758327     0.0309692     0.0112753    0.00412816    0.00113944
  10  19 3271.2936    3.6369  1.2608 13.0421 -0.0028      0.383369  0.0583   0.0980   0.1012    0.1654   0.0000      0.700662   439.0609       12.0513       20.7246       3.66684       6.98792      -10.7519      -5.94193      0.577048       1.72142      -1.46864     -0.231792     -0.403105      0.171006      0.112774    -0.0421884     0.0156972    0.00405474    0.00113377       5.83709       8.06242       7.79885       7.25178       6.36485       4.98338       4.13350       2.73202       1.90701       1.18481      0.653650      0.386430      0.189580     0.0926724     0.0382133     0.0164228    0.00490339    0.00152125
  10  20 3410.3178    3.2246  1.5640 12.8680 -0.0014       1.85492  0.0644   0.0804   0.1170    0.1333   0.0000      0.671535   444.7678       1.00766       20.1164       18.8178      -8.49436      -4.59183      -4.91338     -0.586969      -1.81909      0.671446     -0.634769    -0.0102397    -0.0680443     0.0169134     0.0187885    -0.0214341     0.0110215  -0.000463704       6.56254       8.57733       8.08070       8.35500       6.78007       5.66149       4.25060       2.99717       1.99767       1.31577      0.770480      0.420506      0.209975      0.101279     0.0425718     0.0158028    0.00548522    0.00151435
  10  21 3549.2844    2.7418  2.9090 11.9014 -0.0010      0.912879  0.0847   0.0500   0.1602    0.0996   0.0000      0.304341   435.7921       2.00198      -21.7679       12.4908      -4.39768      -17.5645      -3.80198      -4.44582       2.41251      -1.32180      -1.57610     -0.428452      0.234374     -0.103151     0.0212716     0.0265889   -0.00452447   0.000519935       8.73803       11.2916       11.1418       10.6658       8.87570       7.75082       5.67807       4.15076       2.76789       1.75246       1.01415      0.565069      0.284340      0.131616     0.0571955     0.0222025    0.00766334    0.00218802
  10  22 3688.5455    2.1942  4.3283 11.3200 -0.0034      0.626389  0.1089   0.0344   0.2012    0.0852   0.0000      0.176166   430.1616       17.5227       18.1218      0.430476       5.45871      -6.28367      -9.48391      -6.98091       4.03440      -1.07579      -1.98666      0.800583      0.288201   -0.00990916    -0.0706385    -0.0243954     0.0175685    0.00648824       12.1472       14.8362       15.2877       13.6732       11.8559       9.82848       7.70251       5.46293       3.49710       2.27512       1.26966      0.689729      0.348227      0.164112     0.0730044     0.0281285    0.00904325    0.00273423
  10  23 3828.0298    1.8775  6.1759 10.9496 -0.0016      0.314108  0.1334   0.0253   0.2534    0.0709   0.0000      0.114888   426.0076      -9.64268      -5.31887      -34.9602       1.77891       11.8851       3.37797      -13.8848      0.893503      0.544594    -0.0826541      0.127378     0.0121415     -0.317768      0.143358     0.0321671    0.00731515   -0.00309266       13.9647       17.0749       17.8333       16.4168       14.5099       11.6549       8.72299       6.38610       4.23673       2.70065       1.59026      0.878282      0.445064      0.208345     0.0887724     0.0339997     0.0116298    0.00345531
  10  25 4107.9056    1.3138 10.3125 10.4702 -0.0002      0.194484  0.2131   0.0167   0.4021    0.0531   0.0000     0.0840785   405.2566       18.2500       53.9727       34.3270       2.93613       9.71803       3.37540      -4.12693      -12.9115      -3.79882       2.18322     -0.862462     -0.920143      0.187118      0.134102     0.0185257    -0.0262113   -0.00202729       20.5472       25.4377       25.9639       24.5403       21.7290       17.4243       13.7489       9.60606       6.58114       4.26860       2.50681       1.38719      0.691477      0.333819      0.141005     0.0549045     0.0176290    0.00521019
  10  26 4247.6199    1.1096 12.7092 10.3148 -0.0029     0.0219229  0.2777   0.0145   0.5011    0.0496   0.0000     0.0847882   460.6509       37.8203       11.4300       11.4359       4.53481      -4.90190     -0.514007       7.61910       15.5381      -9.05377       2.52196       1.02131    0.00122504     -0.133022    -0.0441357     0.0308775    0.00448748   -0.00240083       24.8228       31.2274       31.9121       29.9259       27.0108       21.3154       16.8322       11.9861       8.14082       5.24154       3.06819       1.71156      0.854397      0.412850      0.171826     0.0677019     0.0219991    0.00666403
  11   8 1772.2056    0.3358  0.2605  9.8909 -0.0109       10.3090  0.0249   0.0223   0.0552    0.0597   0.0000       4.53191   440.5932      -1.28637       6.04858       5.94131       1.45850       1.39000     0.0653706      -1.49401     -0.993357     -0.538699     -0.210054      0.351029     -0.224992    -0.0582100     0.0318873    -0.0317070     0.0107038  -0.000530246       3.30481       3.21756       4.00580       4.00754       3.31614       2.67485       2.08250       1.65454      0.977862      0.717135      0.494108      0.290873      0.147285     0.0782383     0.0411288     0.0188770    0.00676919    0.00208739
  11   9 1915.4651    0.5067  0.3259  9.8587 -0.0117       12.2749  0.0239   0.0265   0.0478    0.0770   0.0000       2.50344   439.2902       1.17086       7.87672      -2.77566      -5.37036      -1.23536      0.580059      0.291619      -1.38623     -0.170150     -0.171621     0.0348971     -0.126922     0.0542617     0.0460088    0.00868059    -0.0116903    0.00256181       3.11218       4.30635       4.22302       4.08540       3.32399       2.67232       2.21658       1.53459       1.00673      0.731178      0.396953      0.263201      0.122016     0.0722715     0.0311586     0.0153861    0.00647093    0.00232688
  11  12 2340.1808    1.2129  0.8732 10.5551 -0.0170       5.54141  0.0462   0.0374   0.0759    0.2119   0.0000       1.15652   439.7756       4.33830      0.110162      -3.12889      -11.6421      -2.42721       3.88021      0.268143      -1.75440      -1.64145      0.427507      0.887952      0.107474    -0.0138653    -0.0820615     0.0280904   -0.00392277   -0.00102295       4.82246       5.45005       5.74803       5.58796       4.84975       4.04500       3.44155       2.48385       1.72093       1.19670      0.682705      0.388495      0.237789      0.116001     0.0529428     0.0237381     0.0104436    0.00339320
  11  13 2478.5854    1.5785  0.9222 11.3883  0.0033       3.31665  0.0506   0.0495   0.0810    0.1695   0.0000       1.08413   443.3353       5.60924       26.3608      -5.67364      -1.02376      0.138415      -7.85778       2.63737       1.95120     -0.302880     -0.460934     -0.216099      0.411885      0.145474     0.0849783    -0.0231519   0.000728443  -0.000706059       6.53321       8.33896       9.09634       8.15124       6.92812       5.31370       3.82879       2.74960       1.74182       1.12027      0.730580      0.406683      0.227650      0.118640     0.0592291     0.0254811     0.0107015    0.00357324
  11  14 2617.0293    2.0818  0.7180 12.0095 -0.0134       2.22087  0.0385   0.0756   0.0672    0.1394   0.0000       1.04820   439.5694     -0.165463       14.2084     -0.785343      -5.80944      -6.27293      -3.49199      -3.16016      -2.79365       1.42744       1.85191     -0.506405   -0.00864466    -0.0880522    0.00941618  -0.000152644    0.00282291   0.000485011       4.46303       5.16631       5.08705       4.70033       4.13393       4.08222       3.03610       2.41871       1.74267       1.07740      0.691852      0.402218      0.197733     0.0999739     0.0493531     0.0213605    0.00772700    0.00317205
  11  15 2756.1993    2.6602  0.9480 12.3229 -0.0028       2.62526  0.0486   0.0774   0.0804    0.1553   0.0000       1.09418   437.2327       14.3148       7.45658      -7.77192      -2.51169       2.82823      -5.09767       1.27754     -0.200085       1.10400     -0.549736    -0.0446207    0.00343168   -0.00353232    -0.0621071    -0.0177131   -0.00726502    0.00267310       5.72603       6.20251       5.28552       5.43314       5.96528       5.24758       3.53411       2.50392       1.84689       1.46516      0.978643      0.553671      0.282771      0.133006     0.0521230     0.0244505    0.00845500    0.00328209
  11  16 2895.3824    3.5135  0.7469 12.8788 -0.0029      0.755114  0.0347   0.1140   0.0689    0.1401   0.0000       1.22475   436.7522       13.0541       17.9552      -1.97368      -6.71923      -9.96190      -1.64362     -0.165213      -1.36620     -0.820565     -0.208184     0.0443858    -0.0793241     0.0123697    -0.0521895    0.00543437    0.00213413   -0.00107583       3.71705       4.62533       4.55742       4.59184       3.99742       3.53341       2.63950       1.93471       1.27952      0.972158      0.633425      0.357839      0.192088     0.0915684     0.0467574     0.0204284    0.00898206    0.00278822
  11  17 3034.5160    3.8383  0.8776 12.8379  0.0020     -0.376594  0.0384   0.1139   0.0716    0.1780   0.0000      0.895833   424.7850      -4.70867       19.8923      -6.48185      -8.75964      -3.41700       1.73571      -1.52687      0.125176      -1.14720     -0.793312     -0.133648     -0.146179     0.0616703    0.00842323   -0.00282564    0.00951775   0.000345467       4.10778       5.05492       5.37225       4.91605       4.48829       3.72309       2.81572       2.01429       1.50403      0.976502      0.591221      0.358356      0.206103      0.100553     0.0491150     0.0197954    0.00901696    0.00323626
  11  18 3173.5297    3.9002  0.9726 13.4061 -0.0115      0.971778  0.0412   0.1186   0.0907    0.1476   0.0000      0.822928   433.8290       4.13322       2.74466      -4.33121       6.47465      -3.72107       2.16429       1.41010       1.34106      0.143517      0.508152     0.0173134     -0.103305     0.0508066    -0.0717064    -0.0215745     0.0179615    0.00867676       4.76563       5.79392       5.78935       5.44431       4.77934       4.14666       3.20101       2.42010       1.73004       1.08073      0.635639      0.375022      0.211287      0.105119     0.0498903     0.0202377    0.00879671    0.00322010
  11  19 3312.4527    3.6307  1.4058 12.9945 -0.0082       1.16376  0.0612   0.0918   0.1002    0.1488   0.0000      0.744976   436.4272      -4.74166       1.95722       10.0622      0.579440      -1.34628      -2.74982      -12.8716     -0.361502       3.46271     -0.194043      -1.61226     0.0318123     0.0190755     0.0708305    -0.0164899    -0.0182590   1.31249e-05       5.94181       7.39162       7.14393       7.09514       6.06597       5.67018       4.13976       3.27837       2.20824       1.43777      0.913458      0.547743      0.271443      0.142672     0.0712094     0.0299163     0.0113046    0.00453320
  11  20 3451.6556    3.0002  2.1014 12.1938 -0.0038      0.581051  0.0715   0.0611   0.1179    0.1194   0.0000      0.406987   447.4983       16.8558       14.7482    0.00356320      -3.18417      -8.42098      -13.8200      -3.99979     -0.463751     -0.608049      0.972358     -0.609819      0.142029      0.238534    -0.0332706     0.0375753    -0.0199515   -0.00961557       6.86575       8.45557       8.83941       8.39534       7.10980       6.51249       4.85331       3.63769       2.57150       1.67557       1.05543      0.633753      0.327861      0.170819     0.0859235     0.0359275     0.0146038    0.00582947
  11  21 3591.3223    2.4964  3.0516 11.8654 -0.0029      0.651810  0.0874   0.0436   0.1555    0.0841   0.0000      0.262473   424.4127      0.900809       16.7270      -3.38260      -12.8174      -15.2989       4.67861       2.37344       5.61387       1.79504      -1.67687      0.556087      0.437176      0.248231    -0.0747170     0.0551907     0.0161122    0.00195131       7.99679       10.3768       10.2198       10.1243       8.73402       7.42277       5.93322       4.40432       3.17101       1.98809       1.29027      0.729120      0.414909      0.210156      0.102818     0.0447895     0.0177379    0.00642932
  11  22 3731.1252    2.0554  4.6745 11.2922 -0.0023      0.721369  0.1099   0.0305   0.2027    0.0703   0.0000      0.162463   431.2774       29.6411       7.40438       4.01830       1.65984      -11.5759      -12.3607      -3.15408       7.41156      -5.67816       2.08586      0.888089     -0.753691     0.0674513     -0.122735     0.0163592    -0.0104044    0.00483399       10.4731       13.0088       13.3649       12.9928       11.5342       9.35789       7.47003       5.62021       3.88167       2.59187       1.64680      0.933543      0.547382      0.274859      0.130810     0.0589974     0.0234009    0.00799008
  11  23 3871.1295    1.7317  6.0371 11.0207 -0.0008      0.172813  0.1363   0.0237   0.2454    0.0628   0.0000      0.129568   430.0656       3.99468       4.94913       3.93077      -11.1957      -2.93815      -3.28363       8.09794       3.71200      -3.36185      -1.93789     -0.619369     -0.246682      0.185456     0.0404163    -0.0929621    0.00837833     0.0145243       12.7569       15.6669       16.0948       15.3557       13.7985       11.5772       9.26714       6.94237       4.84664       3.29927       1.95209       1.18594      0.650951      0.337985      0.156529     0.0698470     0.0281909     0.0102296
  11  24 4011.1256    1.5111  9.3633 10.4637 -0.0005      0.166051  0.1788   0.0179   0.3378    0.0604   0.0000     0.0738105   462.1940       23.6269       31.1379      -2.06644      -13.8838      -4.80680      -4.57922      -4.19520      -2.25750      -3.67499     -0.148096      0.231400     -0.458408     -0.952002     0.0399732     0.0895169     0.0249292   -0.00918027       16.2794       20.5692       20.9467       20.2922       18.2703       14.8809       11.8376       8.67094       6.27387       4.09312       2.64399       1.56060      0.850744      0.459415      0.206263     0.0973680     0.0356203     0.0136582
  11  25 4151.4719    1.2440 11.3327 10.4180 -0.0013      0.161600  0.2307   0.0152   0.4207    0.0493   0.0000     0.0814606   441.4341      -17.6461       19.1379       19.2249      -8.36833      -45.8782      -9.14271       5.73563      -10.0028      -4.99904      -3.58433     -0.149305      0.918469      -1.15086     -0.264335    -0.0144765     0.0110615    -0.0156521       19.4782       24.6060       24.9956       24.2072       21.5961       18.3381       14.6348       10.9559       7.69849       5.21251       3.24133       1.93971       1.04212      0.552556      0.256107      0.117894     0.0451628     0.0169824
  11  26 4291.3315    1.0645 14.3985 10.3094  0.0036     -0.136299  0.3180   0.0131   0.5595    0.0443   0.0000     0.0855943   459.8399       14.0976       41.1321       4.07723       6.45367       25.9060       2.87021      -18.9567      -13.3879       7.81107       5.21526      -5.19813     -0.679433       1.00823     -0.370845     -0.102414     0.0533610   0.000668355       24.0437       30.5286       31.3872       30.5315       27.1073       23.2610       18.2014       13.8410       9.73647       6.74115       4.14675       2.52968       1.38772      0.736856      0.339216      0.156944     0.0600565     0.0225003
  11  27 4432.3151    0.9039 17.0568 10.1863 -0.0005    -0.0730366  0.4187   0.0107   0.6831    0.0417   0.0000     0.0936534   492.3457      -57.4137      -4.96265      -33.6475      -10.4387       32.8618       12.8839     -0.884499      -13.1130       6.17695      -3.89436       2.19791      0.992583     -0.544981      0.261986     0.0892805      0.103462    -0.0837499       29.4683       36.8768       38.5614       36.4787       33.1690       28.5549       22.0373       16.9617       11.9086       7.98355       5.22389       3.00914       1.70287      0.862616      0.425079      0.185860     0.0733561     0.0266731
  12   7 1660.2596    0.2396  0.1705  9.9255 -0.0225       25.8324  0.0220   0.0188   0.0414    0.0504   0.0000       9.86146   438.3377       4.67522       12.9296      -2.63667       1.82896      0.333032     -0.939802     -0.108603       1.19804      0.860663     -0.445310     -0.154486      0.116277    -0.0351865     0.0271953   -0.00626100    0.00177127    0.00600122       2.44131       3.30991       3.51813       3.53980       2.98398       2.95957       1.90718       1.68321       1.25683      0.726388      0.572629      0.271745      0.213981     0.0963498     0.0651733     0.0325005     0.0112742    0.00586919
  12   8 1805.8304    0.3743  0.2365  9.9723 -0.0159       14.5587  0.0188   0.0231   0.0424    0.0596   0.0000       4.19147   429.8348      -6.36361       8.66046       1.85971     -0.347749      0.137459     -0.677628      -3.56721      0.339185     -0.891877     -0.142681      0.369640     0.0771954     0.0279402    -0.0336066     0.0137103    0.00132390   -0.00385263       2.45546       2.91358       2.98797       2.79968       2.30975       2.26976       1.87345       1.56739       1.04084      0.733672      0.431265      0.276078      0.146142     0.0807593     0.0431525     0.0218002     0.0103435    0.00399065
  12   9 1950.0919    0.5438  0.4105 10.0264 -0.0191       13.4153  0.0272   0.0229   0.0450    0.0758   0.0000       2.22497   436.8223       1.48461       5.75683      -4.38109       1.74269      -1.72170     -0.608076      -4.18941      0.444021     -0.599930      0.829543     -0.224397      0.589901    -0.0721289     0.0750267    -0.0231854     0.0229942   -0.00680692       2.69250       3.71357       3.44230       3.78988       2.97476       2.72980       2.20727       1.87520       1.22378      0.852372      0.574896      0.339515      0.201393      0.109258     0.0552970     0.0299420     0.0128306    0.00601943
  12  11 2235.9800    0.9413  0.7913 10.3801 -0.0051       4.75849  0.0370   0.0279   0.0717    0.1265   0.0000       1.12348   431.8969      -2.51882       12.4933      -4.03424       2.74679      0.911360     -0.161198       3.33278     0.0917790     -0.141666     -0.202554     -0.239697     -0.339502     -0.223440      0.114745     0.0337464   0.000785216   -0.00774741       3.93890       4.78766       4.47185       4.38470       4.25952       3.70661       3.10045       2.31065       1.68752       1.16148      0.833162      0.480277      0.296980      0.148251     0.0749838     0.0378223     0.0151063    0.00715746
  12  12 2376.4323    1.2895  0.8601 10.9507 -0.0116       5.36491  0.0444   0.0391   0.0733    0.1529   0.0000       1.08448   435.8218      0.452224       26.6992       6.71859       1.42296      -5.54233     -0.578162      -2.39514       1.02475      0.719187      0.389694      0.599656     -0.185360      0.116325     -0.206698   -0.00641923   -0.00821902    0.00635028       4.70704       5.18357       5.70405       5.51432       4.96396       4.20557       3.37182       2.53336       1.67660       1.20044      0.923054      0.566252      0.325153      0.157939     0.0868822     0.0454860     0.0201518    0.00819538
  12  13 2515.5171    1.8173  0.8297 11.5995 -0.0031       2.71030  0.0373   0.0565   0.0719    0.1543   0.0000       1.04834   436.8619      -2.83561       15.1019      -3.74572      -1.57068      -4.67615      -2.64254      -3.48428       1.67793     -0.100582     -0.416635      0.867996      0.188283   -0.00937509    -0.0615714     0.0401508     0.0225904    0.00316862       3.90738       4.53827       4.79622       4.45770       4.11988       3.86573       2.98348       2.23380       1.79324       1.07933      0.778920      0.508288      0.254607      0.144713     0.0773580     0.0365994     0.0164358    0.00665882
  12  14 2654.6603    2.4162  0.8371 11.8231 -0.0107       1.14359  0.0364   0.0720   0.0686    0.1900   0.0000      0.940241   435.7548     -0.897412       1.28844       1.08728       1.71422      -6.68197      -5.23930      -3.83912     -0.393578       1.79123      0.444760     -0.170587      0.242374     0.0795662    -0.0631276   -0.00170495    0.00828210   -0.00845948       3.47569       4.29085       4.51263       4.60039       3.93734       3.27593       2.82980       2.00485       1.56165       1.04569      0.668494      0.413757      0.250007      0.141753     0.0720790     0.0364518     0.0154750    0.00697611
  12  15 2794.5113    2.9032  0.8588 12.5074 -0.0057       1.41585  0.0410   0.0848   0.0687    0.1653   0.0000      0.997578   440.0094       6.10617       7.99006       5.17772      -6.03142      -1.47491      -1.24205       2.28336       1.81934      -2.54699      0.510137      0.404404     -0.712396      0.223976     -0.118666     0.0625687    -0.0238219    0.00939563       3.87870       4.57517       4.88366       4.69116       4.27848       3.56788       2.84047       2.25396       1.76980       1.11839      0.704170      0.435618      0.268081      0.153553     0.0815767     0.0397214     0.0162797    0.00685378
  12  16 2934.3897    3.5065  0.8238 12.9697  0.0008       1.19605  0.0366   0.1064   0.0697    0.1553   0.0000      0.944367   446.3994       12.8423       12.2767     -0.927470       2.24822      -5.60879       1.39926       3.64187       4.42034      0.230714      -1.31239    -0.0552012     -0.180033     0.0867939     0.0981988     0.0110450    0.00644752    0.00426419       3.68179       4.61851       4.93145       4.75479       3.87248       3.66856       2.93722       2.13447       1.66201       1.06967      0.679198      0.418169      0.245522      0.138207     0.0698007     0.0345815     0.0154064    0.00712386
  12  17 3073.9044    3.9887  0.9210 12.9977  0.0061       1.28970  0.0389   0.1111   0.0779    0.1588   0.0000      0.965995   434.1749       12.1933       13.6982      -7.27881       7.01175      0.193678      -3.13855      -1.42338       4.05951      0.277240      -1.13629      0.417502      0.205867      0.149577    -0.0480001     0.0381485    0.00558457    -0.0188304       4.09980       4.76176       4.86082       4.74839       4.23701       3.40512       3.24414       2.53207       1.83092       1.14669      0.770123      0.480486      0.262993      0.137469     0.0755507     0.0411256     0.0177251    0.00753045
  12  18 3213.3058    3.7717  0.9915 13.4081 -0.0028      0.603978  0.0475   0.1064   0.0800    0.1393   0.0000       1.10868   443.5594       10.2891       12.9237     0.0946210       2.35569     -0.499361       4.76682      -4.79795      -1.19541     -0.825484     -0.454388     0.0217504     -0.422589      0.168958   -0.00649628    0.00744671    0.00607777     0.0128101       4.75700       5.75830       5.45802       5.72532       5.42704       4.40656       3.52743       2.47048       1.89338       1.31092      0.963920      0.547804      0.345179      0.182465     0.0926129     0.0409552     0.0192456    0.00782690
  12  19 3352.7268    3.3795  1.6347 12.6318 -0.0035     0.0745708  0.0581   0.0731   0.1041    0.1313   0.0000      0.543338   440.8634       3.26312       13.9794      -2.94412       4.95280     -0.740275      -10.8288     -0.729945       3.98842      -1.69827    -0.0786512     -0.223740      0.334645    -0.0920569    -0.0265268   -0.00542998     0.0395790    0.00836926       5.30497       6.34820       6.75519       6.47529       5.77522       5.17684       4.14685       3.04512       2.27438       1.56129       1.07299      0.639588      0.394524      0.202548      0.107712     0.0521966     0.0228437    0.00992454
  12  20 3492.5822    2.7864  2.3945 12.2675 -0.0005      0.740145  0.0766   0.0530   0.1263    0.0936   0.0000      0.337643   435.4551       15.4205       3.04006       2.98464       6.34078      -10.2090      -6.21681      0.549654    -0.0323844      -4.21154     -0.446303       1.16833     -0.500691      0.177944     -0.164470   -0.00387587    -0.0228466    -0.0130854       6.96954       8.98246       8.94545       8.98947       7.82884       6.43787       5.67669       4.17941       3.05672       1.96636       1.37855      0.862095      0.463018      0.255754      0.131066     0.0694115     0.0317367     0.0128658
  12  21 3632.6122    2.4431  3.7408 11.2786 -0.0015      0.423843  0.0866   0.0357   0.1605    0.0865   0.0000      0.172438   440.1659       16.8533      0.625803      -6.33900       3.52283      -6.57791      -8.39317      -5.28861       1.02677      -4.16811       1.68326     -0.543217     -0.151026     -0.593862    -0.0844894     0.0178292     0.0460443    0.00754570       8.01852       9.30667       9.85605       9.86254       9.07116       7.23469       5.99880       4.64177       3.39543       2.32334       1.50196      0.951442      0.553002      0.319673      0.163511     0.0808990     0.0357167     0.0147434
  12  22 3772.9546    1.9191  4.9835 11.3393 -0.0011      0.716018  0.1151   0.0274   0.2103    0.0603   0.0000      0.149180   422.7076      -12.0972       5.54435      -6.75600       26.0799       21.2750       7.45284     -0.256837       2.36168       3.73774       3.24332      -1.45487      0.111067     0.0602902      0.255559      0.100113     0.0517453     0.0173602       10.1551       13.1075       12.8110       12.9131       11.3462       10.1565       8.16815       6.11857       4.48498       3.14572       2.06171       1.28535      0.746013      0.398170      0.211289     0.0962967     0.0459221     0.0181917
  12  23 3912.9398    1.6772  7.2883 10.7754 -0.0022      0.198538  0.1419   0.0198   0.2634    0.0565   0.0000     0.0984986   417.0062       14.3245       6.44490       1.13847      -4.65474      -21.3967      -10.9228       1.87879      -14.5953      -3.23238       1.97246      0.123289      0.672008      0.187787    -0.0772539  -0.000587633     0.0532064    0.00506050       11.9131       15.2220       15.4737       15.2283       13.7181       11.7934       9.53132       7.53775       5.41980       3.77281       2.40990       1.56357      0.890730      0.488025      0.258865      0.129646     0.0557596     0.0232296
  12  24 4053.9513    1.4037  9.8027 10.5261 -0.0015      0.239059  0.1855   0.0161   0.3440    0.0513   0.0000     0.0772858   427.4288       2.73282     -0.662191      -32.3603      -11.9644       15.4507       14.0515      -17.9532       3.48753      -2.64154       2.80479       1.78634      0.828663     -0.231001   -0.00659107      0.103444     0.0149564    0.00550079       14.8176       19.3557       19.5889       19.8040       17.3552       15.1862       11.8803       9.40802       6.72160       4.73863       3.08846       1.91034       1.14253      0.634117      0.331913      0.158312     0.0720669     0.0297905
  12  25 4194.9254    1.1913 12.0460 10.4180 -0.0033      0.208635  0.2362   0.0141   0.4384    0.0457   0.0000     0.0785938   415.4413      -27.7755       10.9130       21.3783       1.64061      -13.8646      -2.22179       2.04010      -3.37063       6.85615       5.13376      -2.59424       1.25331      0.815237      0.250980     -0.247381    -0.0285393     0.0757931       18.4509       22.8471       23.5061       23.1225       21.1360       18.1949       14.7924       11.5011       8.53391       5.86334       3.89357       2.46189       1.43691      0.813947      0.418927      0.206227     0.0909867     0.0377435
  12  26 4335.2344    1.0042 14.3447 10.3039 -0.0023   -0.00795528  0.3138   0.0121   0.5487    0.0433   0.0000     0.0884057   440.7339       9.20637       34.0430      -13.0371       20.6780       20.8632      -6.81963      0.940617      -8.62262      -1.04552      -1.18378       1.79912       1.40371     -0.977471     -0.391044      0.369370      0.214116   0.000996990       22.6986       28.5071       29.8708       28.8945       26.3096       22.9035       18.0787       13.9615       10.3287       7.17404       4.70927       3.02587       1.73830      0.983966      0.510989      0.244328      0.110155     0.0447229
  12  27 4475.4561    0.8383 18.2845 10.2128 -0.0013     -0.151573  0.4581   0.0096   0.7278    0.0373   0.0000     0.0972673   456.8630       30.7394       12.2321      -8.32907      0.778743      -27.1308      -31.1450      -21.4733       18.2964     -0.787058      0.553960       4.79089      -2.02847    -0.0583247      0.187515      0.256338      0.158596    -0.0607451       28.5534       36.5378       37.8659       37.2463       33.1366       29.3197       24.1142       18.5518       13.9047       9.66934       6.32657       4.07167       2.36899       1.34087      0.691150      0.353203      0.147212     0.0646741
  13   8 1838.7005    0.3973  0.3257  9.9278  0.0016       15.2187  0.0271   0.0188   0.0429    0.0611   0.0000       3.53713   437.6187       2.16919       13.3934       1.92628      -2.21087       4.62007      -3.40006      -1.15146     -0.666448     -0.392544      0.257896     0.0751366     -0.224623   -0.00469963    -0.0263015    0.00194887   -0.00129933    -0.0113302       3.03508       3.76630       4.00789       3.92823       3.65756       3.12854       2.57430       1.73284       1.20861       1.00778      0.619498      0.472694      0.272509      0.158470     0.0855847     0.0419710     0.0212106     0.0102123
  13   9 1983.9394    0.5616  0.4298  9.9753 -0.0024       9.66597  0.0258   0.0228   0.0476    0.0791   0.0000       1.98556   437.2845      -2.14841       18.1806      0.917277      -1.16506      0.731797      -7.68108       1.05867       1.44206     -0.906325     -0.410930     -0.195399    -0.0520550    -0.0593995    0.00200280   -0.00344026     0.0277804   -0.00525342       2.70990       3.39983       3.27474       3.43739       3.05028       2.78281       2.42853       1.66951       1.35752      0.960137      0.668651      0.397618      0.262459      0.150222     0.0866836     0.0427005     0.0199334    0.00954286
  13  10 2128.5525    0.7974  0.6465  9.9139 -0.0063       6.24786  0.0328   0.0250   0.0596    0.1151   0.0000       1.21413   433.2067       2.66442       14.5165      -5.25872       3.09943       4.06492       5.63618     -0.275876      -1.90172      0.974389      0.459111      0.357328     -0.645611     0.0741851    -0.0802789     0.0326418  -0.000138324    -0.0109293       2.97322       3.64808       3.72556       3.98927       3.66896       2.83933       2.67068       1.99944       1.46456      0.918909      0.764183      0.499736      0.306022      0.166714     0.0881459     0.0504035     0.0245781     0.0122269
  13  11 2271.1960    1.0330  0.7686 10.4768  0.0001       4.58690  0.0383   0.0294   0.0605    0.1221   0.0000       1.04673   434.3140      0.637188       11.4332       7.08672      -3.07679      -4.75804      -5.71941      0.916723       1.01963      -1.03324      -1.53112     -0.853142     0.0947974    -0.0327870     0.0581759     0.0784450     0.0342514    0.00822331       3.50186       4.44090       4.14450       4.09467       3.96864       3.67969       3.02810       2.34874       1.67927       1.31893      0.885264      0.610878      0.353173      0.212562      0.113801     0.0552624     0.0261804     0.0118053
  13  12 2411.9456    1.4196  0.8610 10.8809 -0.0028       4.07611  0.0534   0.0392   0.0670    0.1496   0.0000       1.15402   438.2213       1.66548       10.3590     -0.126183     -0.185722       6.04487      0.566600      -1.38032       1.73529     -0.424522      0.540176     -0.929397      0.293364     -0.178609     0.0382345    -0.0210592     0.0351051    0.00446799       5.63607       6.35120       4.40821       4.80609       5.94990       6.04045       4.36193       2.62658       1.76851       1.63527       1.36407       1.05571      0.621320      0.349348      0.168070     0.0709745     0.0307180     0.0125245
  13  13 2551.7730    1.8790  0.9249 11.4546 -0.0029       1.11910  0.0379   0.0518   0.0730    0.1814   0.0000      0.856195   440.2863       3.87348       12.2649      -6.31531     -0.747931       4.13954     -0.169414      -5.46042     -0.110005       2.57204       2.05274      0.197243      0.401811      0.253448      0.176267    -0.0211811   -0.00760946    0.00417146       3.52391       4.21851       4.16239       4.66158       4.12176       3.53112       2.72578       2.34668       1.78255       1.31185      0.804269      0.528513      0.330389      0.206592      0.119481     0.0625963     0.0306012     0.0138749
  13  14 2691.7600    2.5721  0.8180 11.8804 -0.0011       2.07983  0.0382   0.0743   0.0649    0.1924   0.0000      0.789094   439.4876       7.01811       10.6591      -6.85410       3.77547      0.854078      -5.14032      -1.68946      0.491458      -1.40742      0.586171     -0.189840     -0.264651     0.0604909     0.0777807    -0.0849764    -0.0239193    0.00828174       3.91188       4.50749       4.51642       4.85772       4.87599       3.81385       2.71343       2.18801       1.87033       1.35336      0.819439      0.499154      0.330776      0.222402      0.135466     0.0688845     0.0311531     0.0135534
  13  15 2832.1852    3.2251  0.7434 12.3610 -0.0084       1.80564  0.0323   0.0987   0.0583    0.1804   0.0000      0.981396   443.7135       1.67135       18.4818      -7.35545       1.16258      -5.22018       2.93050      -2.33981      0.333683      -1.19000      0.974190     0.0696761     -0.239118     -0.277532   -0.00267508     -0.119683    -0.0164639    0.00926027       3.17379       3.72577       3.90900       3.87217       3.50878       3.04895       2.57206       2.12175       1.60968       1.08751      0.751879      0.485930      0.293441      0.169521      0.100749     0.0503656     0.0260591     0.0122672
  13  16 2972.6506    3.7430  0.7489 13.1994 -0.0025      0.150691  0.0319   0.1141   0.0669    0.1374   0.0000      0.908978   438.1651       1.16906       8.95679      -2.14713     -0.186164      -3.54012      -1.47731      0.689222       2.03222       1.32825      0.759960      0.469569      0.314870     0.0977946    -0.0806641     0.0376635   -0.00110477    0.00751101       3.28213       3.59959       3.58869       3.82406       3.59523       3.15423       2.68243       1.98377       1.48138       1.11867      0.795605      0.501627      0.326060      0.184492      0.104260     0.0514016     0.0249232     0.0107049
  13  17 3112.6270    3.9390  0.9307 13.0498  0.0007       2.85542  0.0351   0.1069   0.0749    0.1568   0.0000      0.852255   442.0966       5.16825       4.71280       2.21523       5.99624      -3.86542       2.19967      -1.51519       2.91464      -1.22658     -0.607123     -0.171524     -0.132848    -0.0738043      0.158770     0.0726426     0.0199482   -0.00256264       3.33108       3.92405       4.19076       4.08479       3.66941       3.20414       2.78805       2.11372       1.61407       1.15353      0.778561      0.504397      0.299713      0.178369      0.102024     0.0514415     0.0243601     0.0121483
  13  18 3252.3485    3.7504  1.1470 13.3079 -0.0044    -0.0823259  0.0496   0.0954   0.0850    0.1494   0.0000      0.948594   429.1561       6.83117       9.20237     -0.124724       3.10408      -8.35646      -6.42878      0.568510      0.510776      -2.33642      -1.40886      0.591953      0.151244      0.145453    -0.0121259     0.0177239    -0.0640175    -0.0189392       3.80361       5.33365       5.16804       5.38874       4.68625       4.37052       3.33200       2.93341       1.94411       1.54719      0.986894      0.673687      0.396923      0.228400      0.132584     0.0646882     0.0332967     0.0153409
  13  19 3392.5283    3.2796  1.9353 12.4024 -0.0019       1.01197  0.0617   0.0623   0.1043    0.1114   0.0000      0.375178   436.5392      -1.69899       3.57564       5.05585      -2.36057      -2.38459      -8.75183      -3.81343       5.08770      -2.78517      0.506809      0.828210     -0.289903      0.188714    0.00738088    -0.0234728     0.0284477   -0.00161439       5.33431       6.36362       6.62645       6.78645       6.00175       5.27148       4.48430       3.53650       2.59043       1.82668       1.28021      0.854653      0.508533      0.290352      0.166149     0.0836701     0.0429417     0.0204712
  13  20 3532.7632    2.7361  2.8070 12.0100  0.0008      0.718927  0.0753   0.0448   0.1337    0.0817   0.0000      0.273197   438.7420       10.0140       15.9088       14.2939      -10.9907      -14.9778      -7.75535      -4.49899      -1.96279      -4.86243     -0.185899    -0.0327884     -0.710952     -0.414789     0.0939163     0.0546023    -0.0178495  -0.000905638       6.49060       8.07834       8.49109       8.75343       7.51912       6.57295       5.41676       4.26199       3.08828       2.24906       1.50869       1.01478      0.600611      0.362579      0.189878      0.106874     0.0519632     0.0246092
  13  21 3673.3373    2.2219  3.8225 11.4711 -0.0003      0.606994  0.0939   0.0318   0.1550    0.0708   0.0000      0.182368   425.4554       12.1698       14.6304      -6.01221      -1.44912      -1.40366      0.882909      -7.52985      -1.01786      0.957639    -0.0256511      0.283241      0.527756      0.339130     0.0804320     0.0609919    -0.0162273    -0.0318032       7.46724       9.95450       9.65342       9.93701       8.84722       8.08531       6.49164       5.34634       3.92849       2.83081       1.88338       1.26844      0.756050      0.439163      0.236130      0.126743     0.0618121     0.0284897
  13  22 3813.9698    1.8442  5.6441 11.1064 -0.0005      0.407882  0.1196   0.0235   0.2071    0.0581   0.0000      0.123478   427.3242       10.7894       34.4799      -10.8508      -3.86241       13.1987      0.601977      -8.95048      -4.95012      -1.30667       2.09925     -0.185222     -0.411924     -0.328280     -0.106127     0.0369854     0.0775686     0.0225750       9.52456       11.9967       12.4566       12.6181       11.3658       9.96600       8.26275       6.45508       4.89074       3.49231       2.37249       1.56061      0.972230      0.559887      0.307440      0.166145     0.0806170     0.0372855
  13  23 3954.4724    1.5391  7.8620 10.8838 -0.0014      0.198749  0.1532   0.0182   0.2899    0.0485   0.0000     0.0959738   447.8043       3.42020       25.3423       10.1191      -20.6053      -19.0242       2.37469      -13.5365       1.14304       1.26421      -2.48561       3.66512      0.357725     0.0759939    -0.0874977     0.0890621     -0.168136   -0.00241477       11.7689       15.5996       15.7252       15.7241       14.3729       12.3562       10.5051       8.23983       6.29784       4.46736       2.99829       1.99455       1.20887      0.706695      0.386320      0.207990      0.100182     0.0467037
  13  24 4095.8585    1.3282 10.3598 10.4773 -0.0026      0.248118  0.1947   0.0151   0.3520    0.0499   0.0000     0.0765871   426.7104       19.8421       7.01985     -0.836921       28.7519      -7.37278       21.6003      -21.6212       2.16818     -0.150703      -1.05391      -1.93161      -3.28093     -0.453820    -0.0293484     -0.903391    -0.0934998      0.157310       14.1418       18.2776       19.1344       18.7615       17.5252       14.9972       12.7199       10.2917       7.60616       5.34923       3.75436       2.48498       1.50927      0.871212      0.481425      0.258049      0.127584     0.0609735
  13  25 4236.6657    1.1226 12.8042 10.3955 -0.0027     0.0636442  0.2534   0.0129   0.4592    0.0435   0.0000     0.0805817   448.7245      -13.8100     -0.149520       7.21749       8.44528      0.485043      0.462900      -21.0176      -14.6257      -1.91453       1.65322       3.43624     -0.366451      0.501026     -0.210372       1.00616     0.0235912    -0.0800013       17.3029       22.7590       23.4403       23.2159       21.4624       18.7919       15.3640       12.3439       9.13548       6.67755       4.51355       3.01989       1.85292       1.08063      0.614127      0.313355      0.154460     0.0709778
  13  26 4377.5814    0.9556 16.1612 10.2912 -0.0015    -0.0186516  0.3614   0.0103   0.5857    0.0379   0.0000     0.0870856   427.9987       6.86787       16.8432      -12.5135       16.9273      -22.7520       24.3454       22.2803       1.60647      -1.26697      -3.47473      -4.72314      0.645311       1.61579      0.673324     -0.149166     -0.232236     0.0757604       22.3105       28.2950       29.8357       29.3734       27.4786       23.9341       19.6027       15.6273       11.7099       8.66772       5.80939       3.99191       2.41661       1.46578      0.813401      0.426939      0.206017     0.0954480
  14   8 1870.8814    0.4430  0.3498  9.9822 -0.0126       12.1826  0.0271   0.0183   0.0424    0.0652   0.0000       2.74881   433.4629      -1.81179       11.5195      -2.52612      -2.30448      -2.72859     -0.642349       2.04754     -0.309929      0.908209   -0.00880577    -0.0223403     0.0150842     -0.326249    -0.0691290    -0.0724403    -0.0448765    -0.0276420       2.15602       3.64590       2.89546       3.75057       2.58577       2.92653       2.06165       1.94254       1.44758       1.07403      0.736757      0.448902      0.321374      0.158394      0.113576     0.0519780     0.0322824     0.0142114
  14  10 2162.6577    0.7989  0.6980 10.3200 -0.0092       6.58789  0.0371   0.0240   0.0594    0.1000   0.0000       1.30604   431.9839       4.61486       12.0979     -0.339457     -0.961105       2.14886     -0.804626      -3.07421     0.0483987     0.0956886     -0.487978      0.174754      0.376031      0.215706     -0.182349     0.0537416    -0.0226720    -0.0412434       3.26371       4.35378       4.66823       4.61296       4.14597       3.65613       2.80981       2.21884       1.75253       1.08520      0.881502      0.550317      0.396976      0.221205      0.131293     0.0743337     0.0380534     0.0213267
  14  11 2305.8069    1.1359  0.7497 10.6188 -0.0044       5.14142  0.0411   0.0324   0.0604    0.1326   0.0000       1.07150   434.1659      -2.52540       14.2044    -0.0890607       4.16374      -8.34132      -2.86629     -0.841543     -0.512217     -0.496505       1.06691      0.993968     -0.131257    -0.0629162    -0.0843246     0.0471393     0.0107053    -0.0310882       4.19478       5.49437       5.82895       5.78606       4.98050       4.35610       3.70536       2.67622       1.95555       1.44160      0.912084      0.653453      0.422447      0.260842      0.116925     0.0748236     0.0446287     0.0238487
  14  12 2446.7579    1.5367  0.8087 11.1135 -0.0062       2.76244  0.0357   0.0416   0.0630    0.1442   0.0000      0.857861   439.7742       1.14407       17.2642      -4.80125      -5.31646      0.141405      -1.88152      -4.57957      -1.78964      -1.34810     -0.904067      0.563849      0.352660     0.0220622    -0.0917462     -0.118076     0.0152427    0.00839782       3.39957       4.21856       4.18071       4.18604       4.07510       3.21876       2.97346       2.44351       1.98809       1.34588      0.954633      0.614328      0.394279      0.242517      0.129529     0.0768430     0.0399979     0.0211405
  14  13 2587.4159    2.0365  0.8681 11.8261 -0.0017       1.98230  0.0353   0.0542   0.0647    0.1352   0.0000      0.882529   434.9917     -0.769168       8.00107       5.09746      0.312450      -2.51402       2.33399       1.11161      0.464912     -0.735758     -0.814080     0.0464272      0.135381     0.0877977     0.0885264     0.0698985    -0.0103419   -0.00538234       3.16670       4.17002       4.19123       4.22639       3.91175       3.62038       2.91090       2.19738       1.55641       1.21392      0.837949      0.635831      0.402997      0.248997      0.139094     0.0756582     0.0377108     0.0183914
  14  14 2728.2928    2.6412  0.8517 12.1914 -0.0035       1.97470  0.0356   0.0696   0.0632    0.1567   0.0000      0.859099   432.0528      -4.35210       12.0390      -4.82054       8.40534      -2.36350      -1.55068     -0.551864      0.515115    -0.0811890    -0.0698246     -0.420960     -0.554666     -0.355905     -0.277001   -0.00185947    -0.0937234    -0.0184816       3.10725       3.72071       3.93382       4.07995       3.72780       2.93823       2.81293       2.31463       1.75790       1.18831      0.877710      0.613500      0.371972      0.217603      0.133530     0.0730364     0.0414354     0.0202337
  14  15 2869.3068    3.3247  0.8161 12.6560  0.0005       2.12851  0.0333   0.0913   0.0634    0.1691   0.0000       1.03186   439.1096       11.9854       6.85370       2.67814     -0.445481      -5.29545      -2.32016      -1.89714      0.392797      0.825867     -0.395712     -0.475238     -0.330215     -0.332697      0.121720     0.0695503    -0.0294993    -0.0153203       2.72029       3.84377       3.57885       4.07323       3.22564       3.24461       2.60876       2.17714       1.63590       1.25709      0.820863      0.572347      0.357772      0.220715      0.128958     0.0683556     0.0387266     0.0182989
  14  16 3010.1618    3.7374  0.8990 13.1767 -0.0006     -0.367287  0.0420   0.1002   0.0653    0.1558   0.0000       1.01482   437.6643       17.7186       17.1098      -1.63923      -2.80064      -3.14047      -3.08868     -0.841430       3.76890      0.137620      0.125095     -0.597909     -0.189130      0.259975     -0.129339     0.0382842    0.00139322     0.0210578       3.69469       4.68325       4.23191       4.53459       4.32046       4.17761       3.34843       2.52987       1.75603       1.31745       1.02226      0.786209      0.514675      0.309572      0.160822     0.0838794     0.0450956     0.0214728
  14  17 3150.6347    3.9236  1.0817 13.3300 -0.0041      0.665945  0.0412   0.1004   0.0837    0.1611   0.0000      0.682552   428.3702       9.22295       15.3738       1.55188      -11.1073      -3.09784      -1.47433      -5.29440       1.37231    -0.0549060      -1.36170      0.901262      0.148167     0.0376994      0.268918    -0.0365756     0.0654240    -0.0117133       3.44172       4.29880       4.41014       4.51356       4.26584       3.58608       3.15684       2.37868       1.90073       1.36226      0.988466      0.646581      0.415595      0.263855      0.152385     0.0849085     0.0454472     0.0224129
  14  18 3291.0098    3.6618  1.2635 13.2744  0.0034       3.03777  0.0513   0.0885   0.0878    0.1361   0.0000      0.892527   437.9416       11.2697       12.3554       2.81076       2.35020      -3.28646      -4.38286      -5.54122       1.53316      -1.15985      -1.17377      -1.65769     -0.609696    -0.0298913     -0.162271    -0.0329835    -0.0612378     0.0550718       3.96815       5.10524       5.21498       5.38314       4.96684       4.25536       3.53603       2.79007       2.14233       1.63330       1.13642      0.731233      0.473068      0.299792      0.180925      0.100437     0.0508747     0.0262447
  14  19 3431.5826    3.0322  1.9267 12.5251  0.0013      0.606976  0.0623   0.0584   0.1051    0.1023   0.0000      0.479374   450.8094       6.02419       15.9321       2.41873      -5.24496      -6.71861       3.80852      -9.84644      -2.20339      -2.32024     -0.225718     -0.139744       1.32576     0.0364920     -0.463620   -0.00918606    -0.0326664     0.0225426       4.80326       6.12652       5.87047       6.11635       5.42820       5.28823       4.30045       3.68228       2.70763       2.08689       1.40212       1.00318      0.643384      0.388963      0.207778      0.118772     0.0625333     0.0317360
  14  20 3572.4226    2.5366  2.9979 11.9105 -0.0015      0.790770  0.0762   0.0394   0.1372    0.0756   0.0000      0.242727   433.6171      -8.30294       14.8527      -16.8698      -21.4375      -2.53368      -1.52796      -3.93151       2.34681      -1.63937      0.962101     -0.716237      -2.19122      0.850706      0.144690      0.253359    -0.0300732     0.0360432       6.12306       7.56049       7.95401       7.94070       7.45778       6.31794       5.24959       4.34852       3.40518       2.44620       1.69973       1.11177      0.736678      0.443158      0.257164      0.147891     0.0782331     0.0397627
  14  21 3713.2843    2.1072  4.4500 11.4920 -0.0014      0.450117  0.0981   0.0284   0.1749    0.0610   0.0000      0.155972   434.2376       10.0008       3.82245       4.13518      -9.18380      -3.79194     -0.524428      -10.4368      -5.79424     -0.784098     0.0576659     -0.655644     -0.758696      0.720824      0.240947     0.0508325     -0.173126     0.0193408       7.29692       9.16966       9.51121       9.70963       8.90118       7.78889       6.73846       5.51572       4.35503       3.15564       2.22635       1.45266      0.947420      0.565650      0.348478      0.193613      0.100731     0.0514553
  14  22 3854.6159    1.7976  6.0488 11.0808 -0.0005      0.388103  0.1172   0.0212   0.2177    0.0526   0.0000      0.107696   443.5891       10.8602       23.5420       1.44214       1.48314       12.5607      -3.72073      -2.83398      -7.01134      -1.31319      -2.57076      0.881971      0.658788      0.282932    -0.0198508      0.156613     0.0219199     0.0660900       8.56182       11.0944       11.4405       11.5584       10.7344       9.56318       8.09924       6.58522       4.94649       3.74899       2.64542       1.75633       1.15114      0.710476      0.404573      0.231154      0.117448     0.0591627
  14  23 3995.8787    1.4835  9.0601 10.6634 -0.0044      0.358892  0.1654   0.0163   0.2970    0.0496   0.0000     0.0776995   449.6343       5.21825       23.1286      -9.73719       24.6897       17.4391       14.9560      -14.3345      -7.44031      -4.99167      -1.00318       2.02330      0.101652     -0.910397      0.210742     -0.719795     -0.391316     -0.127968       11.7607       15.0483       15.5426       15.4752       14.1832       12.8086       11.0545       9.04342       6.96118       5.18170       3.61450       2.43366       1.54673      0.952899      0.551814      0.310760      0.157613     0.0793354
  14  24 4137.0130    1.2483 10.8112 10.6066 -0.0014      0.306342  0.2025   0.0141   0.3752    0.0427   0.0000     0.0817261   455.5456       51.7977       20.9163      -39.4662      -21.6397       22.9433      -3.72618      -3.40579      -3.49570       13.4426       2.23964      -8.15667     0.0805486      0.411713      0.924627     -0.702369    -0.0361240      0.150667       13.6796       17.5864       18.4130       18.6182       16.9843       15.3226       12.6893       10.4855       7.88655       5.96844       4.15471       2.84952       1.82270       1.15021      0.652798      0.369785      0.195439     0.0968854
  14  25 4278.3822    1.0624 14.1173 10.3724 -0.0001      0.167304  0.2815   0.0115   0.4840    0.0416   0.0000     0.0823252   434.8817       10.8617       6.12662      -32.9563       26.3654      -7.67880       2.17249      -18.4588      -2.25949       11.3805       2.37510      -7.07536     -0.929162     -0.232214     -0.230730     -0.319750      0.300680     -0.211563       17.1787       21.8069       23.2365       23.0461       21.5814       19.1715       16.5260       12.9073       10.3133       7.49634       5.51422       3.62385       2.36771       1.49415      0.865710      0.480570      0.251114      0.121650
  14  26 4419.6691    0.8979 17.2611 10.3244 -0.0018   -0.00668023  0.4000   0.0091   0.6147    0.0340   0.0000     0.0911405   438.6729       20.9030       10.3722      -1.23769       15.4243       14.3829       4.77929      -45.8658      -11.1637      -5.48269       8.37801      -8.08414      0.819546      -1.34439      -1.83418   -0.00659283      0.781829     -0.125362       21.9897       28.3499       29.6674       29.2583       28.5361       25.1281       21.0041       17.2185       13.2219       9.94807       7.17214       4.83698       3.19814       2.01496       1.15327      0.653377      0.341234      0.166629
  14  27 4560.5613    0.7352 18.1223 10.2802  0.0005     -0.222923  0.4603   0.0087   0.7194    0.0306   0.0000     0.0928049   413.0858       4.33431       59.7967       42.2439      -17.8319      -48.1237      -17.8856       27.5017      -3.47057       3.79812     -0.541506       3.95644      -1.35003       5.54398       1.25169      -1.25394     -0.454286     0.0554001       24.8983       32.7752       34.0574       34.4399       31.3844       28.4981       24.1775       19.6708       15.4776       11.6137       8.11738       5.49486       3.56781       2.23356       1.29774      0.749727      0.371094      0.188970
  15   8 1902.3937    0.4691  0.3413  9.8996 -0.0037       14.8266  0.0246   0.0237   0.0457    0.0627   0.0000       2.71721   439.6975     -0.865957       13.8306       5.06970      -5.41044       1.68586     -0.595809      -2.64808       1.98728      0.457362      0.789767     -0.658037     -0.544816      0.208967     -0.201193    -0.0106731    -0.0175158     0.0184666       2.47835       2.94821       2.55114       3.37504       2.98679       2.44795       2.28249       1.78721       1.55512      0.999251      0.899277      0.552578      0.413301      0.271151      0.188610     0.0848169     0.0484744     0.0292339
  15   9 2049.7066    0.6759  0.5262 10.0060  0.0006       7.66588  0.0266   0.0217   0.0476    0.0866   0.0000       1.48590   440.3719     -0.314529       8.04326      -5.59072      -3.91943      -3.59839       3.09742     -0.144843      -1.07380      0.390058      -1.59265     -0.550121      0.593269      0.274050      0.123967    -0.0427341   0.000766361   -0.00443621       2.58134       3.25104       3.63790       3.69986       3.27133       2.97150       2.38073       1.85210       1.44050      0.993832      0.738307      0.498529      0.352668      0.215990      0.131529     0.0741353     0.0431583     0.0220711
  15  10 2195.9248    0.8946  0.6424 10.3982 -0.0011       6.72409  0.0285   0.0260   0.0556    0.1028   0.0000       1.15798   437.1718      0.140875       10.3480      -3.84020      -2.45738      -5.49720      -1.20636       3.02229      0.472794      -2.58829     -0.435478      0.370769      0.289208    -0.0621566     -0.132447    0.00786475    0.00934502     0.0320328       2.48849       3.27472       3.43892       3.52216       3.21469       2.76852       2.53724       1.92284       1.46448       1.13003      0.855098      0.532462      0.391824      0.218636      0.158909     0.0830519     0.0465854     0.0237565
  15  11 2339.6385    1.2346  0.7680 10.8620 -0.0020       3.75897  0.0318   0.0347   0.0620    0.1212   0.0000      0.908279   435.5712      -2.56467       12.7008      -2.17501     -0.786493       2.31434       1.37036      -2.66890      0.597657      -1.96376     -0.911971      0.385002     -0.349769     -0.151391     -0.102907   -0.00683404     0.0274114     0.0374131       2.90371       3.13002       3.34181       3.66845       3.45673       2.87102       2.54563       2.10167       1.75874       1.33372      0.942971      0.651525      0.434200      0.276145      0.172221      0.104891     0.0573313     0.0326325
  15  12 2481.1246    1.7382  0.8562 11.3702 -0.0012       3.37792  0.0343   0.0447   0.0622    0.1326   0.0000      0.873178   436.5839       1.14421       13.2098      -2.74999      -3.23174      0.782167       1.30121     -0.356207       1.68797     0.0305980     -0.530246      0.152734     0.0230291    -0.0760806    -0.0124002    -0.0380487    -0.0443999    -0.0455418       2.81671       3.28703       3.40454       3.64503       3.29406       3.03586       2.62275       2.08839       1.66837       1.25398      0.969835      0.666618      0.417983      0.263361      0.180242      0.106396     0.0582468     0.0293562
  15  13 2622.4371    2.1926  0.8756 12.0230 -0.0052       1.96062  0.0356   0.0572   0.0639    0.1221   0.0000      0.877536   436.5023      -1.34702       4.86833      -6.24211      -2.20899      -3.94401      -3.61029      -1.36303      -3.41155      -3.33941    -0.0821171      0.692686      0.702719     -0.182647     -0.296579      0.213050     0.0209984    0.00448104       2.97247       3.59900       3.76827       3.83298       3.45714       3.18344       2.56427       2.26768       1.79913       1.34901      0.940230      0.651141      0.439860      0.272658      0.163967     0.0914679     0.0545745     0.0307234
  15  14 2764.2529    2.6279  0.9592 12.6809 -0.0062       3.76392  0.0383   0.0671   0.0694    0.1149   0.0000      0.946952   439.3768       7.95611       8.17784       2.37165      -2.58471      -8.91862      -3.45211       1.53712      -2.30494    -0.0399238     -0.159484    -0.0198874      0.369958      0.177240     0.0125515     0.0208515     -0.140437    -0.0281256       2.84193       3.75516       3.84575       3.94861       3.70911       3.37062       2.77439       2.27957       1.74914       1.34590      0.997215      0.664571      0.448255      0.296894      0.171540      0.110977     0.0574699     0.0324034
  15  15 2905.8724    3.3568  0.8658 12.6059 -0.0047       2.13764  0.0336   0.0846   0.0611    0.1700   0.0000      0.831420   436.0538       9.51095       10.6857       3.18050       2.52302      -3.14828      -5.11710      -2.97525     -0.860638      -2.69002     -0.771073     -0.391943     -0.831652     -0.431507     0.0863184      0.134064    -0.0259330    -0.0105798       2.90148       3.63260       3.86303       4.01057       3.55613       3.23052       2.76611       2.20401       1.68260       1.20633      0.921017      0.605459      0.451066      0.267852      0.164373     0.0912240     0.0526827     0.0263795
  15  16 3047.1186    3.8066  0.7985 13.1194  0.0032       1.53939  0.0328   0.1011   0.0589    0.1493   0.0000      0.685931   437.2996       7.01988       6.86219      -2.25367      -1.67612      -2.15640      -2.89515      -2.39199       3.05760      -1.46747    -0.0575538     -0.976677    -0.0787296      0.329766     0.0595016     0.0597005     0.0450748   -0.00137626       2.67618       3.27652       3.56441       3.46170       3.40055       3.06795       2.39506       2.02763       1.62394       1.23097      0.879136      0.613216      0.383018      0.265384      0.153912      0.101594     0.0538527     0.0274817
  15  17 3188.0296    3.9467  1.0150 13.1724 -0.0039     -0.624691  0.0380   0.0982   0.0731    0.1723   0.0000      0.583106   437.2623       2.56361       9.38055      0.375421      -6.59280      -12.3571     -0.980189     -0.868639     -0.820765      -3.78036       1.23670     -0.766574      0.141709     -0.240977     0.0908451     0.0400796    -0.0666583   -0.00123741       3.07217       3.91822       4.19005       4.38745       3.76167       3.41335       2.95314       2.36879       1.80752       1.45295      0.932695      0.696715      0.463279      0.292406      0.173408     0.0984337     0.0555779     0.0314711
  15  18 3328.8437    3.5545  1.5413 13.0585  0.0023      0.458296  0.0559   0.0768   0.0938    0.1242   0.0000      0.523552   440.9377       10.6677       9.61814       2.71283      -8.17603      -3.99004      -6.99350      -2.79980       3.99922     -0.662679     -0.473818      -1.21695     -0.140651     -0.571034     -0.400822      0.108268     -0.108814   -0.00253926       4.25823       5.70135       5.73942       5.90833       5.57856       4.96969       4.06563       3.10362       2.51154       1.76402       1.35433      0.920437      0.637095      0.389635      0.246405      0.138214     0.0786889     0.0400643
  15  19 3470.0162    2.8884  2.4669 12.2856 -0.0002      0.444348  0.0708   0.0485   0.1170    0.0951   0.0000      0.311065   433.3948       3.66335       6.98734       5.20450       3.72259      -7.59532       2.84190      -4.45830       2.89869      -3.57973      0.293311     -0.202142      0.363749     -0.318248     0.0770596     -0.163058    -0.0194897    -0.0437030       5.27430       6.63838       6.64700       6.37795       5.94381       5.51863       4.88703       4.23484       3.45381       2.52154       1.82973       1.27562      0.811155      0.518412      0.306836      0.172077     0.0981167     0.0510208
  15  20 3611.4603    2.4640  3.3947 11.7137 -0.0018      0.639123  0.0795   0.0351   0.1399    0.0770   0.0000      0.201062   446.1142      -1.85137       5.15835       1.18093      0.494516      -15.0011      -4.84798      -6.05797       2.57355      -2.52852      -1.69983     -0.597912     0.0654331     -0.156727      0.684047    -0.0204602     -0.106200      0.129736       5.77000       7.19108       7.72556       7.49818       7.21869       6.47008       5.36938       4.47603       3.51837       2.69732       1.93964       1.32475      0.855258      0.561372      0.347849      0.201699      0.114983     0.0606085
  15  21 3752.6682    2.0760  5.0386 11.1770  0.0006      0.428733  0.0987   0.0247   0.1826    0.0612   0.0000      0.125821   432.7317      -3.91899       17.9338       1.14036      -1.55553       2.68745      0.871558      -1.61404      -3.51272     -0.315868     -0.579503      -1.17193     0.0398864     -0.249587    -0.0905656     0.0874988     0.0904105   -0.00393542       7.00485       8.75875       9.07919       9.26888       8.84170       7.86201       6.79545       5.56812       4.40045       3.25022       2.42138       1.67098       1.14048      0.724543      0.438582      0.251436      0.141405     0.0758812
  15  22 3894.5520    1.6922  6.8211 10.8587 -0.0016      0.377227  0.1237   0.0184   0.2288    0.0506   0.0000     0.0923892   429.0828       19.1034       15.8210       1.91012     -0.354650      -3.75610      -7.87850      -8.81184       1.06736    -0.0797647       2.27295      -1.43825     -0.383692      -1.20472     -0.699228     -0.279933     0.0394338     -0.148584       8.89732       11.1610       11.8936       11.9876       11.1218       10.1527       8.49909       7.06474       5.55680       4.07640       3.00541       2.13426       1.39709      0.906200      0.547369      0.320840      0.173804     0.0957310
  15  23 4036.1253    1.4166  9.1689 10.7383 -0.0007      0.321169  0.1643   0.0157   0.3003    0.0437   0.0000     0.0783101   442.8288       10.9760       10.3394       9.37891       6.22594      -6.97065       21.8491       8.50766      -5.86777      -2.39459      0.478546       1.62572     -0.301285      -1.50803      0.388673      0.781916      0.288865     0.0403426       11.0221       13.8472       14.8681       14.8045       13.7801       12.5356       10.8180       8.92676       7.20366       5.37364       3.94741       2.66089       1.83553       1.14985      0.703542      0.414400      0.229988      0.122650
  15  24 4178.0178    1.1797 11.7574 10.5654 -0.0031      0.278702  0.2220   0.0133   0.3918    0.0408   0.0000     0.0781077   422.4753      -5.40911       28.6248       8.37353       6.28299       31.4127       3.74022      -10.8469      -1.34377       14.1703      0.818303      0.871414      -1.17224      0.912119     -0.737875      0.928589     -0.391912     0.0739685       13.7550       17.8788       18.9458       18.5597       17.6252       15.8330       13.7468       11.3499       9.06579       6.76222       4.99441       3.43726       2.29706       1.48735      0.885358      0.526936      0.282188      0.153074
  15  25 4320.0617    1.0368 14.0365 10.3644 -0.0027      0.201588  0.2750   0.0112   0.4710    0.0390   0.0000     0.0788343   446.4081       49.5255       20.0403      -11.0191       12.5594      -23.9004      -23.7369      -30.6741       3.45339       5.58729       11.8012      -11.6113      0.857641       3.05937      0.484124      -1.23806     -0.327903     0.0625632       15.8756       21.0472       21.9769       22.2265       21.1156       18.4685       16.3261       13.2062       10.6192       8.00424       5.85951       4.05447       2.73723       1.75646       1.06942      0.635261      0.342723      0.185749
  15  26 4461.3096    0.8167 16.8661 10.3257 -0.0011    -0.0478059  0.4011   0.0088   0.6173    0.0322   0.0000      0.102698   447.4833       61.2995       47.4100      -26.5166      -14.6433      -10.8687      -37.4810      -20.1501      -6.19329       16.6186       6.95571      -5.73741      -2.44537    -0.0672011     -0.760547     0.0972284     -0.352268      0.331337       20.8256       26.8578       28.8704       28.7833       27.1964       25.0719       21.0658       17.4410       13.9311       10.6710       7.71227       5.48660       3.66711       2.41158       1.45375      0.867256      0.470305      0.253898
  16   7 1783.3028    0.3562  0.2682  9.9090 -0.0123       11.0093  0.0208   0.0172   0.0390    0.0524   0.0000       3.55312   438.4724     -0.716084       17.0563      -2.01996      -1.10977      -3.10940       4.16704     -0.181929       1.27147     -0.370069     0.0610556      0.144919      0.395395     -0.123743    -0.0818657    -0.0155185    -0.0169878    -0.0147582       1.77171       2.45813       2.80410       2.71806       2.41150       2.52002       1.89435       1.64122       1.32011      0.793661      0.659802      0.504895      0.293029      0.229415      0.143929     0.0769287     0.0527827     0.0280359
  16   8 1933.2316    0.4989  0.3882  9.9488 -0.0035       10.9547  0.0228   0.0190   0.0434    0.0639   0.0000       2.07716   440.0119      -3.51085       15.7788      -1.53262      -4.40689      -4.71235     -0.440633      -1.90230      0.189488      -1.21628      0.409045      0.148851      0.361491      0.157637      0.162653     0.0865211     -0.121884    -0.0380428       1.92970       2.38362       2.32506       2.70845       2.48424       2.08929       1.99975       1.53141       1.20150      0.878425      0.689473      0.496741      0.360478      0.242572      0.151301     0.0943494     0.0560274     0.0284145
  16  10 2228.4683    0.9665  0.6916 10.3407 -0.0075       5.78498  0.0302   0.0267   0.0535    0.1298   0.0000       1.01604   439.5257     -0.468946       16.0614     -0.845335       2.23939      -3.06901      -1.41124     -0.321241      -2.72037      -1.52157     -0.170809     -0.886329     -0.161779     -0.135445    -0.0462784     0.0612983   -0.00235402     0.0208632       2.54523       3.27801       3.37260       3.47421       3.23211       2.79661       2.48509       2.10910       1.79049       1.31906      0.990438      0.694784      0.448271      0.295903      0.190245      0.107567     0.0645109     0.0379498
  16  11 2372.6880    1.2841  0.9712 11.0331 -0.0021       4.45238  0.0379   0.0310   0.0768    0.1214   0.0000      0.983078   436.8789       8.52999       15.5826      -1.52544      -6.47145     -0.242145      -1.79837      -1.62510      0.621095      -1.04839      0.292490      0.274384      0.491601     -0.236543     -0.379015     -0.105026     0.0597050    -0.0439957       2.66838       3.61106       3.45253       3.72809       3.27569       3.24554       2.73955       2.47283       1.84477       1.48742       1.04447      0.790494      0.536552      0.351806      0.221528      0.129814     0.0747308     0.0395809
  16  12 2514.9396    1.7912  0.8813 11.4998 -0.0081       4.45463  0.0355   0.0449   0.0594    0.1312   0.0000      0.863260   440.0280       4.76096       9.86299       6.32097       8.04302       2.51160      -1.18722      -2.32346      -2.59002     -0.215099       1.86617     -0.776437     -0.612058      0.158571   -0.00376885     -0.190276    -0.0392422     0.0583778       2.82220       3.70655       3.82025       3.97504       3.71782       3.27510       2.83272       2.28709       1.78882       1.34510      0.971006      0.723995      0.488118      0.335673      0.200811      0.125685     0.0700366     0.0403993
  16  13 2657.0344    2.3066  1.0093 11.6240 -0.0091       2.09250  0.0367   0.0548   0.0691    0.1781   0.0000      0.776753   438.4429       2.12569       18.5337       8.52472      -4.45378       2.28174      0.482888       1.12734      -2.96739      -1.13767       1.49202       1.04049     -0.440932      0.617881      0.296916   0.000816062    -0.0799816   -0.00136209       2.86964       3.47890       3.46514       3.64779       3.48173       3.06968       2.74879       2.27692       1.93312       1.39145       1.08561      0.764995      0.521266      0.358133      0.207636      0.130147     0.0740393     0.0417918
  16  14 2799.5665    3.0745  0.8053 12.4247  0.0097       1.94308  0.0300   0.0778   0.0560    0.1378   0.0000      0.769826   439.9970       1.89868       14.4414      -2.93383      0.779908      -2.75025      -8.53982     -0.924591       1.97821      -1.16852     -0.634051      0.697553     -0.432606     -0.494359    -0.0805620    -0.0210267    -0.0706251   -0.00567875       2.33130       2.93336       2.95658       3.15219       2.92230       2.51604       2.39429       2.01374       1.68681       1.22911      0.912911      0.664937      0.452933      0.300238      0.179916      0.107999     0.0659350     0.0350785
  16  15 2941.8031    3.5813  0.8219 13.1424  0.0008       1.51839  0.0316   0.0934   0.0603    0.1093   0.0000      0.916388   436.9575       4.27299       14.2394       4.47648      -3.72907     -0.197330      -1.67864      -1.13954       1.10403      -2.85630     -0.616411      0.229693     0.0975860     -0.574104     -0.145903     0.0339603     0.0427831     0.0254493       2.48330       3.29144       3.41631       3.57580       3.26940       2.91737       2.57574       2.05229       1.53633       1.23304      0.846276      0.630645      0.443676      0.305279      0.195107      0.102926     0.0635447     0.0372521
  16  16 3083.5360    3.9387  0.8732 13.3306 -0.0011       1.78795  0.0335   0.0977   0.0622    0.1339   0.0000      0.782078   435.2886       9.99599       10.7704      -4.11471      0.912906      -6.52798       1.79465      -1.18860      0.926209      -2.57315     -0.624149      -1.05397      0.398928     -0.158496    0.00928202    0.00777135   -0.00543222    -0.0566304       2.59324       3.37685       3.48043       3.33952       3.31301       2.93384       2.55593       2.17165       1.72320       1.36479       1.00158      0.696200      0.479421      0.300008      0.197735      0.118049     0.0682088     0.0393770
  16  17 3225.0749    3.7755  1.1668 13.0645 -0.0041       3.49575  0.0450   0.0872   0.0784    0.1865   0.0000      0.891438   438.1241      0.756695       14.8751      -2.65694      -4.81003    -0.0945088      -2.16051      -1.39798      -1.78979     0.0832363       2.56757    -0.0974893      0.439837      0.205070     -0.292168     -0.232247     0.0276816    0.00264338       3.46500       3.83840       3.77736       4.19706       4.35910       3.87182       3.17014       2.52256       2.06777       1.69821       1.30472      0.887190      0.565515      0.391962      0.262288      0.170984     0.0991583     0.0531435
  16  18 3366.5034    3.3528  1.7902 12.6531 -0.0036      0.487085  0.0571   0.0644   0.0954    0.1408   0.0000      0.494664   442.8829       11.3387       8.72954      -2.99323     -0.950204     -0.463489      0.576713      -1.30971      0.527784     -0.780701    -0.0575395     -0.168520     -0.708844      0.414313    -0.0417743     -0.228205     -0.110617     0.0673915       4.00600       5.20086       5.50145       5.74341       5.33744       4.81219       4.08803       3.28783       2.53882       1.95703       1.50988       1.05357      0.705391      0.483572      0.310681      0.189437      0.112753     0.0632410
  16  19 3508.1040    2.8971  2.5194 12.1714  0.0002      0.809401  0.0658   0.0474   0.1180    0.1005   0.0000      0.287414   440.5689       12.8272       9.04361       1.09120       3.73144      -7.22570      -1.03147       3.38725       3.18218      -2.16176      0.296858      -1.59088      0.523635      0.414669    -0.0916716     0.0620399      0.118109      0.138713       4.67256       5.85384       6.20381       6.28704       5.92271       5.31124       4.65311       3.76533       3.09556       2.41453       1.72756       1.23662      0.850448      0.566289      0.366615      0.208471      0.124943     0.0710020
  16  20 3649.9317    2.2893  3.9373 11.5326 -0.0014      0.391074  0.0842   0.0302   0.1554    0.0692   0.0000      0.169086   431.6821       7.76890       15.9981     -0.345136      -1.01174      -5.76133      -1.53508       4.47336      -4.25366       6.14355      -2.99824      -2.44243       1.09857       1.03140     0.0644653      0.251414     -0.404097   -0.00976800       5.57879       7.01257       7.79183       7.62635       7.32339       6.72020       5.71970       4.73394       3.83464       2.95241       2.14412       1.58424       1.07121      0.717415      0.457103      0.273699      0.161052     0.0900112
  16  21 3791.8446    1.9664  5.4405 11.0513 -0.0001      0.446868  0.1008   0.0223   0.1848    0.0595   0.0000      0.104022   436.9577      -6.32268       24.0121      -16.5396      -3.58888      -10.0676       5.16627       4.06285       2.61262      -1.89216      -3.96363      -1.05923     -0.518994      0.147599     -0.162109      0.276103      0.259857    -0.0620823       6.80787       8.55729       9.41550       9.27655       8.65516       8.04865       6.92470       5.83814       4.72397       3.64286       2.64899       1.93426       1.32408      0.844385      0.556371      0.333262      0.188626      0.108017
  16  22 3933.9187    1.6551  7.1326 10.7989 -0.0001      0.481696  0.1264   0.0176   0.2264    0.0491   0.0000     0.0901293   433.4985      -6.33442       17.2258      0.172666     0.0124054      -27.9866      -5.22837      -8.88175       6.80407      -5.63639      0.176766       3.15143       1.71813      -2.03985      0.185926      0.600001     -0.335856   0.000503392       8.17535       10.6367       11.1811       11.4955       10.7717       9.83962       8.56436       7.06683       5.68745       4.34754       3.24214       2.33125       1.59478       1.06534      0.671254      0.405505      0.240294      0.130309
  16  24 4218.7932    1.1287 11.8108 10.5178 -0.0014      0.432477  0.2184   0.0121   0.3885    0.0383   0.0000     0.0792225   433.9130      -6.02833       22.3975       22.1567      -1.56810      -34.7658       8.95051     -0.705853      -2.20221      -6.77367       5.54420      -2.13019      -1.42820      0.494425     -0.712491     -0.692308      0.569666      0.327129       12.6195       15.9457       17.1369       17.5824       16.6230       15.1138       12.9245       11.0451       8.88802       6.95177       5.14617       3.64743       2.52953       1.65561       1.07936      0.648759      0.380439      0.215195
  17   8 1963.3782    0.5777  0.4042  9.9566  0.0044       9.86843  0.0217   0.0210   0.0446    0.0676   0.0000       1.80397   435.8427      -2.24982       12.4632       1.64527      0.614058     -0.268202      -1.01002       1.00993      0.610787       1.15503     -0.727369      0.108222      0.167973     -0.286918      0.223044    -0.0181210     0.0485070    -0.0602161       1.96525       2.41151       2.34488       2.38105       2.28607       2.31885       2.18427       1.67907       1.14692      0.848123      0.718987      0.601096      0.436807      0.309781      0.209924      0.134262     0.0744852     0.0388549
  17   9 2113.0870    0.7780  0.5700 10.0798 -0.0003       7.88877  0.0253   0.0219   0.0451    0.0892   0.0000       1.20259   440.3595      -2.91596       13.3878       1.89599      -4.09546      -2.79329     -0.356177     -0.397968       2.49882     -0.101696      0.255167     -0.251834     -0.789365    0.00275426    -0.0333697     0.0877823     0.0173259     0.0147190       1.90903       2.43778       2.46998       2.65737       2.53442       2.23082       2.06924       1.68726       1.42032       1.02753      0.814932      0.577991      0.448031      0.289984      0.183190      0.122333     0.0748993     0.0422279
  17  10 2260.4721    0.9921  0.7146 10.6482 -0.0085       5.87457  0.0302   0.0260   0.0540    0.1056   0.0000       1.09949   439.0154     -0.372832       16.0710      0.312645      -3.23519      -2.79124       2.80492      0.398733      -1.48764       1.54805      0.772209     0.0902175     -0.830195     0.0581957     -0.471909    -0.0533850    -0.0476695     0.0344544       2.25479       2.84518       2.97903       2.95761       2.71055       2.44666       2.40306       2.02763       1.71379       1.36308       1.05311      0.730772      0.538790      0.333350      0.228432      0.137372     0.0872295     0.0505420
  17  11 2405.1234    1.4055  0.8701 11.3077 -0.0027       4.85835  0.0353   0.0347   0.0641    0.1093   0.0000       1.04528   438.0313       1.97143       11.3767     -0.866580     -0.121658      -1.16306      -2.84855     -0.962193       1.38800      -1.56423    -0.0887370      -1.01624     -0.509040     -0.450332     -0.210078      0.146056   -0.00244574    -0.0164038       2.85300       3.60518       3.71087       3.72968       3.28213       2.99633       2.75237       2.43075       2.05523       1.69901       1.21951      0.847600      0.575032      0.405218      0.251266      0.144323     0.0843051     0.0496054
  17  12 2548.0923    1.9773  0.8779 11.3776 -0.0016       2.01500  0.0308   0.0458   0.0603    0.1379   0.0000      0.780860   436.8016       5.25111       14.2069       1.32462      -4.49976      0.349178       1.73164      -2.57758     -0.699573     -0.838350      -1.69181     -0.292750    -0.0197925     -0.221727      0.404156      0.225579     0.0188592    -0.0603967       2.11903       2.75603       2.93025       2.91016       2.97287       2.56736       2.37631       1.88458       1.57231       1.17040      0.876923      0.674051      0.484378      0.336082      0.218614      0.140352     0.0815603     0.0479298
  17  13 2691.0829    2.5021  0.9267 12.0503 -0.0066       1.56258  0.0340   0.0588   0.0620    0.1337   0.0000      0.762321   435.4796       5.72785       13.7151     -0.811659      -2.26025      -2.49711       5.74734      0.632856      -2.14699      -1.65443      0.554040       1.24856      0.459199     0.0768770    -0.0637209      0.190268     0.0737249    -0.0727646       2.53687       3.33795       3.55481       3.53087       3.40189       3.09076       2.67323       2.25875       1.76512       1.39883      0.999256      0.767548      0.552212      0.353859      0.238404      0.142274     0.0890233     0.0516206
  17  14 2834.4238    3.0399  0.9112 12.6234 -0.0030       2.15165  0.0418   0.0729   0.0630    0.1185   0.0000      0.869777   432.7572       2.65880       14.9417       3.15320       2.43037      -6.32057      -2.89826      -2.12144      -1.33559      -2.73465      0.195299      0.238136      0.600338     -0.171225      0.152821     0.0108580     0.0151622    0.00515987       3.54478       3.87244       3.36980       3.83036       4.47535       3.88828       2.83842       2.24064       2.29947       1.98590       1.53546      0.880104      0.540910      0.402477      0.301901      0.211143      0.120298     0.0632444
  17  15 2977.2879    3.5880  0.8811 13.0620 -0.0051      0.820057  0.0311   0.0868   0.0610    0.1217   0.0000      0.858772   439.2108       3.97252       11.3368      -8.67719      -2.51803      -2.88698      -3.22126      -2.54338      -1.61002     -0.638346      -1.54928      0.896257      0.777633     -0.544806     0.0276081     0.0863301    -0.0186225      0.103950       2.25937       2.60982       2.83454       2.94952       2.80259       2.66130       2.35703       1.85762       1.60717       1.28174      0.959590      0.710755      0.503324      0.332926      0.238337      0.142251     0.0856246     0.0544048
  17  16 3119.4594    3.8580  0.9863 13.2612 -0.0022      0.369758  0.0360   0.0905   0.0687    0.1306   0.0000      0.736238   440.6077       3.64845       26.9980       2.24202      -4.38558      -3.39262       1.38360     -0.580652       1.64122      0.833046     -0.698908      0.213070      0.477183    -0.0968581     -0.104760      0.280886     0.0456462    -0.0156495       2.54165       3.06720       3.47853       3.35568       3.07635       2.80472       2.75234       2.11474       1.85674       1.54226       1.07986      0.803117      0.577656      0.379452      0.235570      0.153973     0.0951675     0.0524813
  17  17 3261.4471    3.7642  1.1425 13.2932 -0.0088      0.981756  0.0425   0.0867   0.0750    0.1595   0.0000      0.728193   437.5574       7.79387       18.5441      -1.16777      -1.96559      -3.39484       9.58243      -5.49842      0.123681      -1.43695      0.430156     -0.234839      -1.75538      0.150485      0.196956      0.227665    -0.0308057     0.0602483       2.78149       3.52995       3.79300       3.96750       3.50570       3.39619       2.97965       2.46518       2.08551       1.66682       1.24773      0.887672      0.636517      0.394179      0.269366      0.169444      0.109828     0.0616261
  17  18 3403.5692    3.2075  1.9366 12.5999 -0.0005       1.36106  0.0555   0.0582   0.1008    0.1182   0.0000      0.436355   439.7869       15.2007       6.49009     0.0745561       2.89360      -2.25801     -0.461078      -1.56578       1.97659      -2.32817      0.601959      0.545608   -0.00343431     -0.773887     -0.502794      0.181147      0.121883     0.0842146       3.50960       4.55484       4.68023       4.83522       4.52679       4.31469       3.78987       3.16982       2.56703       2.02756       1.49691       1.12273      0.813799      0.560933      0.359322      0.230421      0.134254     0.0763340
  17  19 3545.4929    2.6860  2.9937 12.0257  0.0003      0.506864  0.0743   0.0405   0.1247    0.0899   0.0000      0.248705   430.8533       1.43821       18.9776      -7.69461       1.66636      -5.26208      -10.2849      -8.57507      0.867184      -2.26213       1.62689      0.693181     -0.327164     -0.823773     -0.193903     0.0333872    -0.0213304      0.145293       4.51911       5.89200       5.98854       6.42537       5.99121       5.44087       5.00244       4.20323       3.39094       2.70939       2.08206       1.50343       1.06061      0.712816      0.472697      0.296032      0.182718      0.104473
  17  20 3687.9526    2.2180  4.1921 11.4698 -0.0036      0.392209  0.0862   0.0286   0.1579    0.0701   0.0000      0.142841   433.7446       4.77709       4.91311      -3.98987       2.93053      -5.53295      -13.0503      -2.79650      -6.09062       3.44797      0.744141      -5.03713      -1.73726     0.0874398       1.22493     -0.281835    -0.0453599    -0.0245833       5.65389       7.19669       7.65974       7.89667       7.40165       7.04895       5.85941       4.97673       4.03509       3.25132       2.40142       1.80729       1.21890      0.822921      0.545131      0.348916      0.217608      0.127180
  17  21 3830.5430    1.8100  5.9248 11.0607 -0.0009      0.491874  0.1103   0.0204   0.1972    0.0538   0.0000      0.100385   431.0496       6.44804      0.375768       3.83208       20.4474      -8.27090      -16.8944      -6.29476       1.48808      -1.43137      0.970730      -5.16186      0.326713      0.471233     -0.335768      0.345938     -0.202972    -0.0563031       6.98514       8.78082       9.26819       9.61676       8.93007       8.55122       7.42540       6.31228       5.18107       3.99406       3.09562       2.22544       1.62237       1.08206      0.714353      0.449151      0.269684      0.155954
  17  22 3972.7075    1.5667  8.4390 10.6959 -0.0010      0.339301  0.1380   0.0151   0.2566    0.0435   0.0000     0.0779600   420.1563       19.8338       9.36847      -11.6360       1.39270       13.4277       11.8346      -7.11465      -7.59379      -2.85717       6.18127      -1.73873     -0.621112      -1.12981     -0.378036     -0.613713     -0.453241    -0.0804016       8.25754       10.2930       11.1230       11.3915       10.8024       10.1322       8.93484       7.44303       6.11194       4.84246       3.63477       2.70334       1.92295       1.31343      0.867813      0.541280      0.331664      0.190689
  17  23 4115.1892    1.3030 10.6964 10.5637 -0.0013      0.147656  0.1843   0.0129   0.3199    0.0400   0.0000     0.0703609   426.3967      -6.72120      -6.19621      -4.21861      -16.5117      -1.37551      -9.75636      -2.81031      -7.05908       3.19995     -0.399502       3.22508      -2.57896      0.736148       1.76578     0.0431154     -0.679182      0.289587       10.3119       13.1817       14.3867       14.6158       14.2572       12.9301       11.2626       9.55407       7.82558       6.14655       4.65567       3.44698       2.43978       1.63953       1.11897      0.688111      0.417397      0.245270
  17  24 4258.3123    1.1235 14.2561 10.4797 -0.0005      0.354233  0.2580   0.0108   0.4427    0.0350   0.0000     0.0708567   459.5789       24.4964      -4.25344       13.6565     0.0876095       5.23285     -0.810873      -9.36570      -9.60983      -11.2875       10.0553       2.20593      -1.24524      -4.29230       2.50499       1.18915      0.342751     -0.198350       12.9470       16.9632       18.2162       18.7695       17.9739       16.5724       14.5896       12.3751       9.96498       7.76563       6.07114       4.43425       3.18137       2.16534       1.43571      0.915832      0.538964      0.317813
  18   7 1840.0564    0.3902  0.3406  9.9314 -0.0049       12.2338  0.0250   0.0143   0.0365    0.0550   0.0000       2.89200   438.1763     -0.884013       15.3955       2.82765      -4.90986       2.53121      -1.75471      -1.98330      0.292571      0.727106      -1.17849      0.899397      0.479687     -0.262183     -0.222859      0.130047    -0.0203179    -0.0148513       1.70732       2.38924       2.87747       2.48595       2.73382       2.29825       2.08329       1.71959       1.33287       1.17503      0.835627      0.618678      0.433245      0.273145      0.205305      0.124196     0.0842819     0.0550868
  18   8 1992.9383    0.6278  0.4604  9.9344 -0.0068       11.0718  0.0224   0.0208   0.0428    0.0709   0.0000       1.49392   438.9021       1.12785       9.84764       5.93127      -3.41144     -0.695058     0.0455624      -1.97768       2.76588      -1.28292      0.150188     0.0747622      0.244400      0.425977     -0.417945     -0.102853    -0.0335409     0.0205930       1.77961       2.41463       2.23469       2.41149       2.07285       2.00695       1.73548       1.63998       1.54263       1.25771      0.925180      0.674307      0.467072      0.307403      0.200662      0.119414     0.0804097     0.0456454
  18   9 2143.7609    0.8491  0.6113 10.2559 -0.0032       7.19155  0.0248   0.0229   0.0460    0.0863   0.0000       1.16772   436.0927     -0.330333       13.4640      -1.09462     -0.832977     -0.585801       4.47265      -2.09718      -1.44260       1.07901      0.490433     -0.447248      -1.06897     -0.161406     -0.119929     -0.108158    -0.0174899     0.0381391       1.75423       2.26274       2.32258       2.40970       2.34560       2.26864       1.94226       1.67789       1.33611       1.06172      0.827101      0.614051      0.463770      0.320174      0.210357      0.137046     0.0913110     0.0549971
  18  10 2291.8067    1.1039  0.7715 10.6837  0.0006       7.42723  0.0298   0.0274   0.0578    0.1047   0.0000       1.10389   434.9682      -1.17277       18.7948     -0.534782      -4.36403      -1.74375    -0.0734950       3.03575       1.13369      -1.30800      0.557609      0.985366      0.658130     -0.187032     0.0783909      0.123089     0.0435182    -0.0798224       2.10548       2.73490       2.81893       2.75382       2.64040       2.21582       2.19857       1.91258       1.72761       1.36315       1.08569      0.790167      0.547755      0.367832      0.240516      0.149171     0.0936317     0.0571874
  18  11 2437.0077    1.5960  0.8779 10.8805 -0.0043       4.91020  0.0318   0.0370   0.0574    0.1443   0.0000      0.852954   436.5952       1.92998       13.7821       1.81389      -1.51775      -2.29502     -0.880416      -7.06854      -5.97903      0.961783      0.583031      0.119450      0.850547     0.0643492     0.0209688    -0.0330450     0.0467449    0.00254237       2.08493       2.69167       2.76232       2.94363       2.75672       2.49901       2.23240       2.04618       1.68487       1.32086      0.995917      0.759782      0.545475      0.402976      0.243992      0.164678      0.106925     0.0597623
  18  12 2580.8762    2.0082  1.0154 11.6343  0.0015       2.21402  0.0359   0.0432   0.0632    0.1254   0.0000      0.801497   439.6699      0.832870       10.2187       1.26712       1.13198    -0.0304267      0.195022       3.34467       1.18647      -1.98480     0.0321444      0.540708     0.0610382     -0.632429     0.0171364    -0.0214104     -0.171740   -0.00548207       2.21936       2.78121       2.93705       3.14777       3.00143       2.72892       2.48282       2.18404       1.71162       1.32020       1.08207      0.818037      0.572954      0.409096      0.271812      0.182861      0.115537     0.0675886
  18  13 2724.7707    2.5445  0.9203 12.1646 -0.0021       2.24888  0.0325   0.0581   0.0598    0.1247   0.0000      0.765918   440.6762       7.23679       17.1842      -1.26892      0.199112      -5.28033      -4.94694      -1.38483     -0.413015     0.0381356    -0.0146986      0.565699      -1.10334     -0.412421      0.310369      0.232251    -0.0795400   -0.00372368       2.42842       3.22112       3.33334       3.24692       3.03218       2.75683       2.54024       2.21681       1.95945       1.54544       1.21526      0.881777      0.632799      0.409058      0.252594      0.173823      0.104507     0.0646115
  18  14 2868.6802    3.3367  0.8200 12.6951  0.0041       2.04392  0.0274   0.0803   0.0609    0.1123   0.0000      0.630086   435.3942       7.41369       15.4384      -2.05834      -4.94045     -0.470260      -1.76908     -0.757445       1.46475      0.297976      -1.19522     -0.154417    -0.0581474      0.330870    -0.0231513      0.113446    -0.0572496     0.0340997       1.90114       2.37645       2.31143       2.48852       2.44916       2.34317       2.08857       1.69737       1.46682       1.19592      0.900368      0.663955      0.492498      0.367085      0.233498      0.149933     0.0982294     0.0597606
  18  15 3012.1248    3.8133  0.8875 13.2164 -0.0008     -0.490418  0.0331   0.0886   0.0577    0.1084   0.0000      0.587992   437.6285       5.75110       10.1041      -1.61357      -2.77537       1.67146       3.68582      0.466030      0.995599      -3.86964      0.767625       1.05570      0.576003     -0.301310      0.503798      0.283299    -0.0428554    -0.0526910       2.20252       2.65731       2.85947       2.85224       2.67126       2.62002       2.24234       2.02611       1.76984       1.43330       1.04591      0.789092      0.577302      0.414982      0.263035      0.169809      0.101674     0.0644267
  18  16 3154.8922    3.8740  1.0440 13.4257 -0.0007      0.456306  0.0372   0.0853   0.0680    0.1114   0.0000      0.660339   440.1945       2.79839       13.9968      -7.28337       1.03193      -4.53195      -3.01741      -1.18036       1.22504      0.253958      -1.37757      0.102634     -0.403344      0.697454     0.0373965    0.00382618    -0.0522735      0.157268       2.27797       3.00868       3.15414       3.24639       3.17066       2.85548       2.63446       2.15124       1.80958       1.44199       1.17847      0.872494      0.589445      0.415361      0.273016      0.184578      0.117851     0.0738221
  18  17 3297.5555    3.3927  1.4156 13.1791 -0.0039       2.20043  0.0456   0.0691   0.0843    0.1080   0.0000      0.575265   443.8693       8.25829       13.5917      -7.58797      0.978465       2.05459       1.12392      -2.14945      -3.52958      -2.00273     -0.204032       1.04586     -0.520425      0.607495      0.628057     0.0216577     -0.197120      0.123485       2.75203       3.72581       3.82792       3.93138       3.75870       3.41943       3.13704       2.63322       2.26428       1.80096       1.45164       1.01729      0.746441      0.504626      0.342924      0.217275      0.139071     0.0832063
  18  18 3440.2033    3.0074  2.1956 12.4691 -0.0009       1.03666  0.0590   0.0507   0.1024    0.1018   0.0000      0.363344   439.3355     -0.122981       5.48456       1.88589       2.44159       3.16655       4.01475      -1.84952       1.37270      -1.20061     -0.984710      -4.13690       2.01492     -0.385182      0.473129     -0.170750      0.204977    -0.0347175       3.56718       4.51704       4.78562       5.05321       4.80271       4.40487       3.93037       3.33859       2.83460       2.18525       1.75245       1.31114      0.911646      0.639091      0.433289      0.283307      0.177173      0.108513
  18  19 3582.7334    2.5551  3.2235 11.8065 -0.0002      0.625912  0.0714   0.0354   0.1304    0.0845   0.0000      0.206316   439.6203       9.43261       21.7334      0.827322       3.44240       2.16799      -4.56344      -1.50999     -0.158749       1.98724     -0.856197     -0.611921     -0.958270     0.0610218     -0.698296      0.424333    -0.0354154     0.0583422       4.36958       5.69094       6.00742       5.97848       5.94568       5.38402       4.91733       4.16884       3.44240       2.78992       2.14064       1.60050       1.16456      0.794300      0.538527      0.353899      0.215051      0.130946
  18  20 3725.5952    2.1231  4.7529 11.2198 -0.0033      0.395251  0.0864   0.0247   0.1661    0.0664   0.0000      0.115008   436.6651       3.11821       10.1214       11.7804       12.5740      -24.5549       1.09633       5.55516      -5.27628      -5.18919      -5.40519       1.50940     -0.880469      0.920727      -1.20943     -0.508054      0.121001     -0.195067       5.18481       6.56672       7.09149       7.21546       7.06545       6.58667       5.80504       5.01447       4.13085       3.31259       2.51163       1.95592       1.37996      0.975857      0.654254      0.429449      0.270082      0.161368
  18  21 3868.6841    1.7724  6.5484 10.9746 -0.0000      0.560890  0.1139   0.0185   0.2044    0.0485   0.0000     0.0898789   427.3650       8.77366       37.0309       5.42915      0.769272      -9.95116      0.482465       4.70093      -5.94490      -4.37090     -0.774878      -1.58475      0.468850      -1.05386      -1.24178     -0.271154    0.00532206     0.0915322       6.62749       8.45412       8.99374       9.20028       9.13430       8.33102       7.39926       6.35113       5.31088       4.27084       3.34013       2.47557       1.76592       1.23149      0.837612      0.554198      0.333420      0.205917
  18  22 4011.2873    1.4940  9.0870 10.5783 -0.0004      0.369522  0.1432   0.0139   0.2648    0.0422   0.0000     0.0732647   433.3509       12.3208     -0.885280       12.7584      -1.84488      -7.30820      -2.05551       3.24412       1.22300       2.06755      -1.76000      0.206358      -2.44485      -1.88907      0.510382      0.470894     -0.270852      0.489219       8.02711       10.3379       11.0755       11.3964       11.0548       10.2760       9.09752       7.86733       6.32738       5.22409       3.92576       3.02210       2.16034       1.50872       1.03750      0.673696      0.412904      0.249405
  19   7 1867.3200    0.4408  0.3975 10.0710 -0.0016       11.6500  0.0213   0.0153   0.0408    0.0522   0.0000       2.46445   437.2784      0.357740       14.3961       1.64941     -0.897447     0.0300726      0.201131      0.465961      0.513941      0.216311       2.12853     -0.599899    -0.0369770      0.308745     0.0705978    -0.0222148     -0.196696      0.141174       1.68694       2.18307       2.13189       2.25631       1.92811       1.99895       1.91886       1.66230       1.33795       1.13541      0.911475      0.685698      0.494864      0.340314      0.236527      0.145957     0.0955037     0.0611676
  19   8 2021.8140    0.6470  0.5077 10.1402 -0.0007       6.84070  0.0215   0.0190   0.0438    0.0697   0.0000       1.40154   440.0518      -1.58305       11.4178      0.734177      -2.80383       1.85841      -4.51214      -3.39311       1.31139      -1.05943     -0.882379     -0.249730      0.558729    -0.0960031    -0.0958142      0.120454     0.0911103     0.0523221       1.61683       1.94779       1.98520       2.09878       2.08557       1.95361       1.81918       1.57063       1.27523      0.970859      0.766559      0.602459      0.460213      0.329690      0.246142      0.152425     0.0989133     0.0595639
  19   9 2173.8956    0.8827  0.7198 10.2241 -0.0035       7.46674  0.0264   0.0216   0.0517    0.0970   0.0000      0.991294   440.4730      -1.57028       11.1054      -1.16792       1.92016       1.33318     -0.223096      -1.11355      0.179976      -2.73663     -0.293112     -0.372452      -1.14006      0.183434     -0.146821     0.0405306    -0.0331759    -0.0942044       1.72173       2.23270       2.24113       2.40027       2.25226       2.19217       2.03795       1.70763       1.47308       1.15326      0.867783      0.676274      0.518376      0.393253      0.273339      0.185711      0.111946     0.0696028
  19  10 2322.4921    1.2497  0.8205 10.8222  0.0006       7.17895  0.0302   0.0292   0.0543    0.1054   0.0000      0.953726   436.9345       2.68441       12.1138       4.20377      -4.83243       1.47864      0.415925      0.895431       2.56047     -0.369886      0.608996     -0.667765     -0.267191      0.119714     -0.155245     -0.112190    -0.0992721      0.100282       1.94335       2.34163       2.58417       2.55529       2.52339       2.37797       2.21051       1.79426       1.59178       1.31268       1.00110      0.799452      0.567829      0.394570      0.273921      0.181066      0.121702     0.0751601
  19  11 2468.1934    1.7018  0.8867 11.2895 -0.0022       3.69699  0.0303   0.0382   0.0626    0.1244   0.0000      0.843494   436.2785       3.96428       14.3088     -0.806043      -5.16670       1.75863    0.00542393     -0.364073      0.585485       2.23065      -1.04412      0.710455      0.274890      0.523976      0.102990     0.0512748   -0.00189528    0.00168509       2.01440       2.40710       2.73725       2.86912       2.44697       2.61067       2.33834       1.87269       1.55675       1.38785       1.01050      0.757285      0.594649      0.407294      0.278643      0.195848      0.115556     0.0751171
  19  12 2613.1562    2.1231  0.9055 11.9239 -0.0011       1.40839  0.0331   0.0481   0.0565    0.1214   0.0000      0.785647   443.1996       3.61163       13.9240      -2.73329       3.45406     -0.538852      -4.05443      0.656420     -0.558034      -1.91442     -0.613291     -0.937324     -0.520561     -0.749507     -0.175253      0.260571    -0.0117201     0.0566287       2.14221       2.78396       2.89490       3.00381       2.84564       2.52336       2.47507       2.03578       1.76742       1.47705       1.12931      0.911298      0.624751      0.438270      0.285824      0.204366      0.127158     0.0798078
  19  13 2758.0888    2.7397  0.8334 12.3075 -0.0014       3.38713  0.0289   0.0641   0.0547    0.1155   0.0000      0.741754   440.0405       5.74347       11.5582       1.34430       1.51511     -0.688363     -0.778174      0.339370       1.53872      -2.41121      -1.20958     -0.297680      0.485643     -0.704656     -0.355756      0.306479     0.0816635     -0.172430       1.87265       2.27542       2.43399       2.68980       2.47644       2.36007       2.04727       1.73347       1.56539       1.27618      0.973288      0.750190      0.524266      0.394355      0.253780      0.175892      0.112520     0.0714930
  19  14 2902.5766    3.4146  0.9322 12.7024 -0.0016       1.36866  0.0303   0.0742   0.0600    0.1270   0.0000      0.758563   437.7148       6.99212       14.9129    -0.0109064      -1.15948      -2.89460     -0.733517      -4.64594       2.26154     -0.960546       1.41412       1.00109      0.419749     -0.213632     -0.331313     0.0300305     0.0686997     0.0754154       2.00562       2.44005       2.59898       2.60425       2.62636       2.50212       2.26779       1.89120       1.57817       1.27107       1.03573      0.792853      0.582849      0.421727      0.275683      0.195017      0.129272     0.0811697
  19  15 3046.5576    3.9162  0.8441 13.3132  0.0001       1.05537  0.0281   0.0899   0.0571    0.1036   0.0000      0.785258   440.4571       5.78408       15.3835     -0.518038      -1.41341      -3.27334      -1.49593       1.21667      0.560449     -0.681593     -0.109460     -0.367297     -0.437834    -0.0604435     -0.304101     -0.128119     0.0789743    -0.0410021       1.90880       2.44030       2.49253       2.58783       2.60221       2.41282       2.09853       1.77055       1.51849       1.25063      0.989848      0.728821      0.528470      0.376205      0.263187      0.179784      0.114526     0.0686867
  19  16 3189.9275    3.8876  1.0660 13.4851 -0.0066       1.12085  0.0386   0.0837   0.0662    0.1127   0.0000      0.813746   441.0406       7.30097       11.6957      0.476067       1.43292      -3.82554      0.514029      -2.70753      -4.71302       1.11129      0.676602      0.440946    -0.0981562      0.624669      0.383456     -0.202974      0.250469     -0.109460       2.30648       3.00351       3.11643       3.17410       3.02350       2.88644       2.67249       2.23494       2.00295       1.53278       1.24782      0.934263      0.694410      0.478957      0.328459      0.224056      0.142160     0.0901267
  19  17 3332.9635    3.4970  1.5654 12.9639 -0.0036      0.665541  0.0456   0.0630   0.0841    0.1011   0.0000      0.509677   436.2860       2.39126       15.8608       1.55628      -1.93224       3.48340     -0.731734       1.16587       1.48984     -0.419576       1.69157       1.00183     -0.524224      -1.34055      0.251629     0.0523756      0.352297    -0.0641582       2.59748       3.50666       3.66782       3.79320       3.63921       3.43553       3.11320       2.66508       2.24631       1.82664       1.44355       1.10237      0.776366      0.600236      0.381895      0.264139      0.166024      0.106284
  19  18 3476.3051    2.9003  2.3836 12.3465 -0.0027       1.31593  0.0599   0.0438   0.1036    0.0843   0.0000      0.299496   438.0731       5.44147       4.65260      -5.41068       1.14514      -1.76900       1.52193      -3.88448     -0.977566      -2.02697       2.16833     -0.775934      -3.26350      0.442467    -0.0888247      0.254841    -0.0911787     0.0532272       3.37490       4.45584       4.81405       4.90735       4.83577       4.43805       3.89394       3.38857       2.84110       2.34607       1.83566       1.37200       1.01376      0.706665      0.485969      0.332948      0.205716      0.128206
  19  19 3619.4918    2.4367  3.8407 11.4163 -0.0002      0.520206  0.0763   0.0291   0.1371    0.0815   0.0000      0.165289   438.5768       1.21354       11.3829      -2.78838      -2.14321      -3.52378     -0.349549      -11.6269      -1.35847       3.73629      0.329045     -0.354023      -3.18718      0.141521      0.212425      0.102234     -0.198125     0.0667730       4.30035       5.62437       5.87831       6.03126       5.92160       5.47306       5.11439       4.34939       3.65742       2.97300       2.31883       1.80804       1.30925      0.936139      0.653728      0.433719      0.275740      0.172465
  19  20 3762.6556    2.0737  5.2108 11.0550 -0.0017      0.371695  0.0919   0.0220   0.1670    0.0633   0.0000      0.102786   436.8082       8.99678       11.1581      -9.66293       2.85616      -12.1746      -2.10649      -1.57636      0.429436       6.10150       5.93228      -1.70621     -0.388872      0.641186      0.265045     -0.818650    -0.0571173     0.0584826       5.34307       6.74832       6.97583       7.17373       7.00299       6.60634       5.85708       5.25559       4.48466       3.74291       2.87785       2.19112       1.62144       1.15976      0.796296      0.529414      0.330965      0.210045
  19  21 3906.0787    1.7248  7.4377 10.7603 -0.0005      0.448396  0.1180   0.0160   0.2123    0.0458   0.0000     0.0746284   437.1839      -2.33189       9.93053       4.16231       18.6954      -12.3208       5.41084       1.79209      -2.64917       1.69673      -5.14564      0.163626     -0.751250    -0.0281017      0.465510      0.194136      0.532626     0.0100090       6.57308       8.34994       9.12216       9.32036       9.04512       8.35963       7.57570       6.67331       5.56666       4.47848       3.56345       2.69593       1.99920       1.42163      0.976128      0.648608      0.424657      0.259998
  19  22 4049.3842    1.4362  9.5905 10.5648 -0.0009      0.234958  0.1470   0.0126   0.2731    0.0388   0.0000     0.0682489   445.5852       9.35791       16.8640       1.50631      -16.3650      -16.7731      -13.9328      -7.48418      -2.25114      -7.29027      -4.16806       1.45509      0.152255      -1.75948      0.256648       1.42883      -1.09775     0.0181742       7.93444       10.1681       10.8381       11.1109       10.8739       10.3074       9.32152       7.83369       6.64775       5.40537       4.27967       3.23389       2.39391       1.72869       1.17870      0.801985      0.512378      0.321479
  19  23 4192.7463    1.1731 12.2356 10.5394  0.0015      0.200272  0.2102   0.0106   0.3621    0.0342   0.0000     0.0751221   435.8816       13.8458       17.2687      -25.1901      -14.0144      -5.10036      0.387745       1.04784       4.51533      -5.20456       1.24720      -6.18496      -2.83703      -1.28634       2.34089     -0.205388      0.685185     -0.559751       10.0089       12.8671       14.1442       14.5052       14.0886       13.2170       11.8601       10.3562       8.60432       7.04661       5.52040       4.24901       3.12017       2.25116       1.56773       1.03562      0.671984      0.413531
  19  24 4335.7119    0.9704 14.3479 10.4964  0.0012    -0.0374967  0.2826   0.0092   0.4583    0.0316   0.0000     0.0834093   472.2697       1.32420     -0.874554      -41.1070       10.7907       3.52519      -4.71580      -14.0863      -7.38049       5.31476      -8.55176      -10.7838     -0.965432       3.83759       3.33056       1.40986      -2.13430      0.321370       12.6328       16.3446       18.0866       18.2878       17.8621       16.7764       15.1032       13.0537       10.9477       9.05754       6.96809       5.40386       3.93371       2.90455       1.98813       1.34952      0.836860      0.522183
  19  25 4479.6866    0.8113 17.6186 10.3319  0.0005    0.00971498  0.3931   0.0075   0.5735    0.0285   0.0000     0.0905420   450.7446      -43.8748      -23.5215      -5.11122       12.0118      -15.8836       11.7096      -12.5650       30.2823      -11.9904      -6.44307      -2.25869       11.1032      -4.36127      -4.51822     -0.971710       1.97517     -0.496938       15.5554       20.4398       22.1946       22.9969       22.5562       20.8800       18.8563       16.1942       13.7013       11.0875       8.86538       6.75314       4.94434       3.56698       2.48922       1.66820       1.05428      0.669936
  20   6 1734.2061    0.3098  0.2243 10.0654 -0.0161       14.4237  0.0172   0.0143   0.0320    0.0401   0.0000       5.14823   438.6139      -1.17902       19.2064       2.45408      -2.09404     0.0744443     -0.880968      -2.57413      -1.48016    -0.0581466     -0.582388     -0.223624     -0.417603     -0.150069     0.0684980    -0.0165737      0.145692   -0.00296925       1.26243       1.64892       1.72557       1.78370       1.54663       1.47341       1.41600       1.31231       1.13709      0.987658      0.823546      0.584877      0.452261      0.295988      0.207068      0.144107     0.0891065     0.0532561
  20   7 1893.9392    0.4824  0.4351  9.9649 -0.0033       11.2235  0.0251   0.0156   0.0387    0.0577   0.0000       1.89926   437.7770      0.433846       18.7384    -0.0556185      -5.25823     -0.344168      -1.09016      -1.08146     -0.861528     0.0525260      -1.38498     -0.797080      0.341307      0.230207     -0.214635    -0.0519809     -0.126861    -0.0447021       1.74157       2.45094       2.60836       2.37971       2.63026       2.30073       2.19470       1.79464       1.52014       1.16810      0.906099      0.709813      0.527137      0.402510      0.286967      0.187789      0.125915     0.0756800
  20   8 2050.1416    0.6695  0.5663 10.1460 -0.0001       7.09593  0.0239   0.0188   0.0466    0.0705   0.0000       1.29346   438.6282      0.339124       12.1809      0.684326       1.20221       2.95673      -1.11097      -1.35775       2.45614     -0.161266      -1.60085     -0.337481      0.992672      0.595068     -0.197426      0.109310      0.198863    -0.0709227       1.98579       2.51451       2.60482       2.46995       2.21337       2.10189       1.93804       1.77441       1.73952       1.45556       1.19233      0.905188      0.663720      0.462711      0.320249      0.197445      0.124538     0.0791114
  20   9 2203.2660    0.9393  0.7191 10.1771 -0.0031       5.78388  0.0250   0.0228   0.0509    0.1059   0.0000      0.956993   439.1013       1.38868       13.3695      0.631766      -4.31465      0.451762       2.58328       2.69131       1.24978     -0.127916      -1.34091     -0.913028      0.711261      0.157604      0.133081    -0.0784798     -0.170928    -0.0940739       1.51510       1.94175       2.08232       2.24554       2.19636       2.03643       1.86267       1.64984       1.34598       1.06143      0.936944      0.650321      0.545959      0.354881      0.266442      0.179622      0.125213     0.0771740
  20  10 2352.5190    1.3387  0.8413 10.7744 -0.0039       5.18365  0.0281   0.0297   0.0552    0.1129   0.0000      0.826469   437.8508       1.06580       17.2564     -0.350548      -2.70403      0.463566      -2.19997     -0.493366       3.41596      0.766193      -1.46745     -0.761752     -0.992301    -0.0650946    -0.0763704      0.119245     -0.168453     0.0963403       1.68955       2.15060       2.29129       2.43949       2.28197       2.18410       1.98404       1.71332       1.53838       1.24111      0.999563      0.786086      0.540312      0.431951      0.286055      0.194583      0.131598     0.0838002
  20  11 2499.0121    1.7779  0.9498 11.2358 -0.0035       4.70185  0.0307   0.0376   0.0607    0.1326   0.0000      0.835839   439.2889      0.589467       16.3250      -1.77272       2.04348     -0.294230      0.923999     -0.411737       1.09282      0.496318      -1.04606     -0.377899     -0.757887      0.502684     -0.555069    -0.0748293     -0.366606     0.0476412       1.84686       2.40961       2.42492       2.64708       2.44107       2.27999       2.12852       1.84516       1.65290       1.37719       1.15028      0.836955      0.635156      0.447799      0.317871      0.211630      0.141777     0.0873084
  20  12 2644.8589    2.2492  1.0326 11.9254 -0.0046      0.684300  0.0358   0.0470   0.0595    0.1321   0.0000      0.807026   443.3556      -1.08067       9.14116       2.17605      -3.60110      -3.93457      -4.46308      -5.48607       1.24121      -1.87869      0.461950     0.0550313    0.00225796      0.142362     -0.179419      0.227785      0.242718    -0.0867724       2.06436       2.66802       2.86964       3.08768       3.07297       2.80794       2.47995       2.22611       1.78422       1.41389       1.21077      0.871932      0.669806      0.487950      0.336714      0.233348      0.156285      0.110509
  20  13 2790.7147    2.9607  0.9016 12.4843 -0.0017      0.865457  0.0316   0.0639   0.0538    0.1177   0.0000      0.728857   438.9122      -3.49774       13.3262      -4.49504      -1.83095      -7.65524     0.0722384       1.39826       1.64370      -2.19206     -0.175379      -1.39207    -0.0272807     -0.439757      0.690531      0.212388      0.124166     -0.138334       2.02787       2.71590       2.95633       2.95972       2.85753       2.72036       2.32195       2.11045       1.73521       1.43453       1.17222      0.845201      0.654793      0.471539      0.314378      0.214205      0.144046     0.0889689
  20  14 2935.9576    3.6055  0.7790 13.1278 -0.0025      0.603900  0.0266   0.0842   0.0501    0.0963   0.0000      0.757087   433.2896       4.03066       14.9621     -0.925731      -1.59590      0.627364     -0.793358      -2.18389       3.83329      -1.99944      0.893001  -3.60301e-05     -0.327357       1.11178     -0.265581     0.0573593     0.0652651     -0.120958       1.61236       2.15939       2.23903       2.41973       2.25290       2.12786       1.94823       1.71064       1.44722       1.23413      0.941625      0.740328      0.534646      0.419627      0.265877      0.194869      0.123542     0.0806224
  20  15 3080.5340    4.0545  0.7820 13.3884 -0.0013       1.56378  0.0269   0.0942   0.0519    0.0975   0.0000      0.811615   435.1573       6.54770       11.9074       1.29550       2.18762      -1.57633      -1.31312      -2.13624       1.67180     -0.994904      0.625727      0.982793      -1.35342      0.267669      0.311909     0.0745452     -0.270295    -0.0786380       1.73435       2.28097       2.35981       2.41544       2.24490       2.13938       1.88401       1.84278       1.53100       1.31429       1.01519      0.778070      0.593832      0.428312      0.296838      0.194133      0.126443     0.0824965
  20  16 3224.4180    3.9041  1.1889 13.1684 -0.0032      0.162589  0.0402   0.0771   0.0677    0.1335   0.0000      0.724102   446.6045       4.64325       12.7566      -2.23726      -2.03033      -3.63797       1.34714      -3.63373       1.60736      -3.36015      -1.73316       1.97093     -0.889085    -0.0876838    -0.0188960    -0.0552706     -0.220265    -0.0476403       2.23167       2.75747       2.83154       3.11496       2.91942       2.85894       2.64197       2.28185       1.83920       1.63571       1.29232      0.992609      0.731518      0.539592      0.380228      0.275273      0.176149      0.115440
  20  17 3368.2196    3.2761  1.8526 12.8962 -0.0005       1.24071  0.0506   0.0541   0.0906    0.0739   0.0000      0.390860   441.7391       7.06945       13.5538      -4.98471      -9.79137       4.51103       1.23053      -3.24539       1.55847      -2.88810      0.948527      0.732792       1.15256     -0.190603       1.68585      0.596488     -0.455171      0.333314       2.75593       3.44882       3.74615       3.90288       3.75847       3.52689       3.28965       2.74472       2.40902       2.05923       1.58604       1.23967      0.924916      0.675697      0.468727      0.328119      0.214200      0.137110
  20  18 3511.9685    2.8059  2.6766 12.2992  0.0012      0.698928  0.0628   0.0392   0.1116    0.0687   0.0000      0.265801   438.9380       4.44298       16.2286       2.71331       2.69335      -2.40609      -5.23582      -7.88198       5.42227      -2.80777      -2.26153       1.51989       1.10695     -0.876976     -0.311734      0.193747     -0.417565    -0.0341629       3.39350       4.40189       4.61481       4.73897       4.65935       4.43564       4.09515       3.55545       2.96491       2.42856       1.94120       1.46995       1.14251      0.819449      0.604448      0.397824      0.272786      0.169790
  20  19 3656.0430    2.2895  4.1174 11.5206 -0.0008       1.02060  0.0771   0.0269   0.1449    0.0640   0.0000      0.143344   434.4702       12.2958       15.4593       1.24253      -14.5679      -5.15866      -1.81593      -9.93082      -1.67897       1.37534       1.04884      0.324868       1.08926      -1.70287      0.325165    -0.0672533     -0.581580     0.0565816       4.24107       5.29178       5.80860       5.92397       5.79965       5.38671       5.04819       4.36490       3.74068       3.12563       2.48006       1.90516       1.43408       1.04402      0.746850      0.510531      0.335359      0.209929
  20  20 3799.7737    1.9631  5.3769 11.0324 -0.0014      0.586793  0.0916   0.0200   0.1686    0.0552   0.0000      0.108622   441.4119       10.2065       34.6195       6.23928      -6.27284      -9.58468       13.7555      -10.9772       3.52661       2.37976      -6.01010       4.77150       3.39391      -1.55379     0.0503092      0.284525     -0.225241      0.160064       4.96110       6.38712       6.82856       7.35262       7.01849       6.64532       5.97606       5.20631       4.40211       3.55973       2.84446       2.20893       1.63157       1.18983      0.856429      0.584832      0.378672      0.248697
  20  21 3943.4094    1.6311  7.8389 10.7869 -0.0004      0.349780  0.1232   0.0149   0.2239    0.0408   0.0000     0.0755424   435.2921       12.1700       10.0998       1.90209      -11.8039      -4.18065      -7.39366      -1.36207       5.69657      -13.0832      -1.68302     -0.237984       2.55197     0.0642299     -0.122545     -0.174036    -0.0376763      0.528197       6.33068       8.06649       8.91870       9.33124       9.08295       8.43767       7.65782       6.76366       5.73318       4.73732       3.70220       2.88618       2.16973       1.60221       1.10954      0.759118      0.501774      0.324658
  20  22 4087.3320    1.3744 10.8660 10.5407 -0.0008      0.290528  0.1651   0.0114   0.3002    0.0354   0.0000     0.0651362   441.9885       41.3802       12.1656      -23.0391       6.04068      -8.79882       9.09546       10.7100       14.3927      -4.63587       7.60402      0.890303     0.0871274      -1.51180       1.21129   0.000530781     0.0712551     -0.156349       7.96664       10.2380       11.1445       11.4261       11.4005       10.6160       9.62308       8.51425       7.23221       5.99267       4.76216       3.69769       2.79895       2.01726       1.44497      0.970114      0.647467      0.417124
  20  23 4230.5045    1.1270 13.6049 10.5356  0.0007      0.143729  0.2390   0.0095   0.3933    0.0312   0.0000     0.0726478   447.1630       2.29567       2.60798      -20.3932       2.16637       7.38708       8.55173     -0.866153      -16.2215       9.62705      -5.94465     -0.854659    -0.0138774       6.32639       2.44326     -0.911234      -1.00624     -0.397163       10.1142       13.3771       14.4655       14.7387       14.7454       13.7184       12.5016       11.1065       9.28989       7.90575       6.39793       4.78841       3.71536       2.66866       1.87709       1.28987      0.845828      0.537572
  20  24 4374.5607    0.9039 15.5901 10.5028 -0.0023      0.138411  0.3124   0.0082   0.4883    0.0279   0.0000     0.0885474   429.5075       14.4878       23.4891      -27.1790       12.0491      -18.3402      0.823127      -17.4865       5.48711      -5.12838      -6.48723       4.01093       9.04371       1.40600      -1.37209     -0.519318      0.483811       1.00205       12.4483       16.2064       17.6482       18.3754       17.9872       16.9619       15.4678       13.5090       11.5182       9.29009       7.66835       5.90361       4.46459       3.23870       2.30866       1.59445       1.02992      0.681525
  21   7 1919.8875    0.5231  0.3970 10.0184 -0.0020       9.47263  0.0197   0.0166   0.0351    0.0544   0.0000       1.84850   438.1551      0.377970       15.4953       1.61658       1.55190      0.995090      0.289416       3.24195      0.585512      -2.18321     -0.268613     -0.513947      0.216473     -0.546598     -0.373760     -0.113212      0.121001     0.0297855       1.35572       1.64773       1.74203       1.88984       1.78351       1.81460       1.50034       1.43229       1.24265      0.963627      0.817458      0.666203      0.497818      0.346865      0.247493      0.186977      0.126247     0.0790667
  21   8 2077.7966    0.7431  0.5883 10.1548 -0.0030       7.58696  0.0243   0.0195   0.0422    0.0787   0.0000       1.09964   438.6160      0.488598       14.8905     -0.861586      -2.40800      -2.46463      -1.70090      -2.10917      -2.06741       1.60276       1.01658     -0.218953     -0.839549     -0.401427     0.0820402     -0.352846     0.0455256     0.0284284       1.49177       2.05552       2.22222       2.23636       2.28520       1.96707       2.02514       1.59033       1.43654       1.10197      0.950148      0.752841      0.541014      0.417783      0.273031      0.205079      0.132671     0.0898073
  21   9 2231.9822    1.0220  0.6974 10.6297  0.0001       6.95044  0.0251   0.0243   0.0478    0.0856   0.0000       1.00659   438.3874      -1.26385       9.27256      0.206463      -1.50411      0.359810      -1.72893      0.904038      0.424127      0.303552      -1.53374      0.883852     -0.133933     -0.312904     -0.769663    -0.0193107    -0.0608300     0.0258296       1.62397       2.14891       2.42482       2.38620       2.28732       2.15254       1.94845       1.75375       1.51031       1.25074       1.04840      0.756695      0.562739      0.436584      0.324006      0.221538      0.140956     0.0912681
  21  10 2381.9910    1.4021  0.7784 11.0060 -0.0008       4.73842  0.0267   0.0315   0.0500    0.0970   0.0000      0.829622   435.8982       3.17408       17.5637      -2.90769      -4.22334     -0.407123      -2.44099       3.74792      -1.83159      0.157339      -1.03012     -0.719022      0.593423     -0.381332   -0.00440069      0.272155      0.208730    -0.0185907       1.59112       2.00219       2.10280       2.16817       2.17411       2.07219       1.84748       1.63669       1.46834       1.19780      0.985849      0.800493      0.584957      0.433334      0.309780      0.209091      0.143201     0.0950435
  21  11 2529.3997    1.8144  0.9917 11.6286 -0.0024       3.30890  0.0333   0.0375   0.0601    0.1123   0.0000      0.796804   439.2391      0.603040       17.7542      -5.16025     -0.562567       1.21512      -1.35605     -0.888027       1.38332      0.567093      -1.58446     -0.590509    -0.0322514      0.360291      0.867801      0.251842     -0.134882    -0.0340637       2.08193       2.73010       2.81603       2.68079       2.60269       2.59653       2.52923       2.21312       1.98706       1.51528       1.25588      0.963819      0.769812      0.589911      0.409334      0.292544      0.204257      0.124861
  21  12 2676.2557    2.4373  0.9357 12.0846 -0.0043       2.51306  0.0308   0.0508   0.0543    0.1176   0.0000      0.746206   437.7568       2.27575       15.0930       1.49912      0.533118      -1.63270     -0.769781      -1.15067       1.24879     -0.786302     -0.418287      -1.15325     -0.920594       1.54708     -0.196134      0.125317     -0.180419      0.147002       1.75944       2.24132       2.55074       2.61736       2.56744       2.46888       2.20113       1.85165       1.59713       1.31784       1.06748      0.845089      0.636124      0.475695      0.333397      0.221316      0.152588      0.109797
  21  13 2823.0169    3.1109  0.7880 12.6477 -0.0049       1.65357  0.0247   0.0702   0.0505    0.1093   0.0000      0.686179   439.4726     -0.899120       10.6562      -5.37388      0.537491      -1.29403       1.22054     -0.182988      0.861723      -1.81952      0.403436     -0.461200      -1.17325      0.317791    -0.0466102      0.191241     -0.141326     0.0329138       1.49101       1.87647       2.06306       2.14498       2.15596       1.97865       1.83335       1.60614       1.38955       1.14277      0.921258      0.695968      0.545448      0.419137      0.290052      0.203739      0.139315     0.0906227
  21  14 2969.0071    3.6646  0.8662 12.9910 -0.0038       3.44435  0.0270   0.0802   0.0532    0.1056   0.0000      0.806894   441.0112       3.37629       11.1075      -3.02490      -2.21855      -5.26606      -2.42711      -2.53791       1.17377    0.00867212      0.798321      -1.00816     -0.502669      0.476452     -0.195878      0.166896     -0.219865      0.175369       1.59784       2.13339       2.28227       2.37905       2.30630       2.25386       2.01090       1.76683       1.46309       1.15045      0.940921      0.744815      0.563902      0.428659      0.299053      0.203459      0.143343     0.0969319
  21  15 3113.9681    4.1314  0.9758 13.1462 -0.0021      0.432802  0.0322   0.0840   0.0562    0.1237   0.0000      0.751363   437.3502       3.00588       16.6437       3.86153       5.73124      -5.33651     -0.438073      -1.67148      -1.32854      0.170393      -1.18424      -1.03826      0.905670     -0.134310      0.480825     -0.101461     -0.377933      0.198840       1.71972       2.20970       2.44051       2.52058       2.48930       2.34616       2.05389       1.88191       1.68045       1.36577       1.07643      0.799065      0.641221      0.500437      0.354336      0.249166      0.168181      0.107440
  21  16 3258.5961    3.6977  1.2833 13.2241 -0.0070      0.853472  0.0404   0.0696   0.0692    0.1055   0.0000      0.575608   438.5994       7.50634       12.4148       7.39168      -3.32853      -3.43208      0.852278      -4.26707      -1.99233      -2.06228      -1.22650      -1.88828       1.38068      0.501936     0.0422763     0.0922353      0.111787     0.0187263       2.16718       2.73029       2.88535       3.04148       2.86886       2.85411       2.70708       2.29081       1.91841       1.63889       1.31189       1.03657      0.818549      0.592259      0.421417      0.295620      0.200884      0.135898
  21  17 3402.9874    3.2385  2.0399 12.6962 -0.0031       1.04003  0.0510   0.0486   0.0945    0.0716   0.0000      0.345538   442.9540    -0.0356698       13.9311     -0.143539      0.674579      -1.09534      0.954159      -5.60091      0.196283      -1.11229      0.981073     -0.938351     -0.418856     -0.776489      0.341817      0.287435     -0.588277     -0.167205       2.68060       3.32991       3.47646       3.94606       3.77600       3.61519       3.15794       2.90410       2.44002       2.02878       1.57207       1.25126      0.951687      0.712684      0.516519      0.378454      0.247616      0.164419
  21  18 3547.4258    2.6866  2.8515 12.2819  0.0019       1.04380  0.0642   0.0354   0.1132    0.0590   0.0000      0.248438   437.8780       7.82639       20.3128      -9.14595      -2.19812      -4.75323     -0.711428      -5.42558      -1.85918       1.51808    -0.0657170     -0.802218       1.06753       2.02704     -0.389206     -0.258425    -0.0163958      0.197563       3.38393       4.48886       4.64307       4.81910       4.74517       4.44328       4.10313       3.60064       3.15802       2.69074       2.21232       1.71277       1.27931      0.958643      0.660485      0.464478      0.316038      0.203361
  21  19 3691.8227    2.2197  4.4040 11.4342 -0.0008      0.655065  0.0793   0.0239   0.1455    0.0555   0.0000      0.137771   440.0156       5.81822       14.0092     -0.959587      -4.15438     -0.121481       10.4753      -1.53453       1.13735      -4.83255       1.34001      -2.27713       1.12486      0.434137       1.09643     -0.214861    -0.0884973      0.260396       4.01866       5.26418       5.64289       5.84588       5.73626       5.39631       4.99231       4.43587       3.76741       3.15347       2.53966       2.01385       1.52761       1.12519      0.809862      0.562545      0.380709      0.252504
  21  20 3836.0652    1.9075  6.1835 11.0062  0.0001      0.500261  0.0972   0.0181   0.1826    0.0465   0.0000     0.0872388   435.9605      -1.39557       8.62211       4.57237       5.10831      -8.63044       8.53983      -11.8951       3.04837      -3.22028      -2.42981       1.56263     -0.901099     -0.257289      0.510449      0.738035     -0.722937      0.566911       4.84816       6.31161       6.73427       7.24970       7.07630       6.72768       6.05914       5.36474       4.56772       3.87147       3.17942       2.38119       1.84454       1.37327       1.00301      0.682048      0.465461      0.303703
  21  21 3980.3420    1.5421  8.1744 10.7441 -0.0007      0.433973  0.1239   0.0136   0.2302    0.0385   0.0000     0.0733031   449.8469       9.03602       9.05489      -19.9409      -14.9492       1.92364       7.37390      -6.72188       2.15670      -2.72898       8.84958      -1.33747      -1.76745       1.18404       1.58722      0.780690     -0.599843      0.111320       6.16441       8.01811       8.60611       9.12050       8.96661       8.44355       7.64188       6.86422       5.78233       4.89118       3.87343       3.08892       2.33942       1.73178       1.25169      0.876515      0.593280      0.388652
  21  22 4124.2869    1.3033 10.9807 10.5907 -0.0005      0.154725  0.1729   0.0110   0.3020    0.0334   0.0000     0.0726098   425.7987       20.6018       3.10117       7.73012       8.87347      -11.1711       7.53446      -6.95943      -2.15236       16.6334      -1.92010      -1.92883       4.47086       1.02399      -1.07425       1.83215      0.751084      0.692364       7.78404       10.1062       11.1311       11.5332       11.0209       10.4848       9.75219       8.68924       7.38433       6.33272       5.10161       3.97773       3.03447       2.24348       1.62576       1.13671      0.747043      0.496097
  22   6 1781.5636    0.3888  0.2998  9.9605 -0.0075       10.8600  0.0170   0.0144   0.0328    0.0440   0.0000       2.90404   440.7297      -1.57958       17.2902      0.924508      -1.66674       1.41348       1.10856       2.47931      -1.44591    -0.0724665    -0.0666144     -0.516883      0.227235      0.199683      0.676292     0.0350323      0.168638     0.0733720       1.14318       1.46284       1.51226       1.49754       1.50151       1.50026       1.43172       1.26341       1.14582      0.933352      0.761001      0.522560      0.498186      0.341000      0.256137      0.174442      0.128892     0.0859957
  22   7 1945.1417    0.5487  0.4246 10.0495 -0.0064       10.6796  0.0189   0.0166   0.0369    0.0567   0.0000       1.63530   439.1704      -1.22713       20.6665       1.93207      -1.82990      0.371661      0.964051      0.318794      0.522176      0.781395      -1.24587     -0.197031      0.919938     -0.353687      0.382903     -0.251047      0.130262     0.0208150       1.14812       1.61295       1.62035       1.78579       1.72311       1.69522       1.46726       1.34351       1.12271      0.958798      0.801408      0.611726      0.467595      0.351178      0.250853      0.187412      0.128546     0.0803510
  22   8 2104.8025    0.7454  0.6729 10.2043 -0.0036       5.96631  0.0252   0.0184   0.0476    0.0761   0.0000       1.09694   437.4685     -0.937179       15.4651       2.63465      -1.59153       1.25045       1.64332       1.09092       1.77637      0.345451      -1.93277     -0.602727      0.124529     -0.622325     0.0178092      0.254024     -0.295522     -0.207926       1.41812       1.88392       1.99756       2.07175       1.99241       1.87429       1.94313       1.57283       1.47584       1.19945      0.919631      0.756890      0.595946      0.450763      0.326834      0.236139      0.169425      0.109250
  22   9 2260.0605    1.0871  0.8056 10.6191 -0.0012       4.70217  0.0316   0.0237   0.0517    0.0929   0.0000      0.966826   434.5623     0.0965561       12.9440      -1.67355      -2.27787      -2.75462       1.48042       1.26312     0.0786293      -1.20864       1.63438       1.63302     -0.499165    0.00937480      0.279545      0.139963     0.0300483    -0.0535463       2.07838       2.66718       2.67589       2.48746       2.25105       2.01571       1.95970       1.93184       1.93049       1.74676       1.50362       1.22256      0.963019      0.679753      0.443478      0.287426      0.185901      0.125638
  22  10 2410.8492    1.4712  0.8769 11.2810 -0.0008       2.54733  0.0286   0.0315   0.0531    0.1002   0.0000      0.792067   441.7029       5.17676       11.8872       2.74949      -1.46799     -0.147498     -0.755046     -0.891130       1.38091      0.808130       1.04314      -1.04342     0.0261020     0.0138864      0.433115    -0.0373933     -0.132896     0.0261598       1.65425       2.07697       2.25637       2.40011       2.41704       2.17570       1.96922       1.77647       1.58669       1.28647       1.11250      0.859447      0.658607      0.496756      0.356763      0.242071      0.174065      0.112738
  22  11 2559.3053    1.9971  0.9372 11.7610  0.0002       3.20822  0.0304   0.0408   0.0559    0.1025   0.0000      0.741901   436.2787       3.30415       16.7691     -0.362006       3.45325      -1.89991      -1.87986     -0.414824      -1.05358     -0.707687      -1.23475      0.274055      0.382426    -0.0860875      0.423663     -0.196479     -0.116628     0.0933494       1.75604       2.22733       2.40183       2.43669       2.38590       2.32541       2.13222       1.75356       1.64535       1.41033       1.17180      0.901757      0.706087      0.505477      0.375979      0.257079      0.184234      0.122155
  22  12 2707.1930    2.5581  0.8745 12.3782 -0.0036       3.59769  0.0280   0.0557   0.0546    0.1064   0.0000      0.804170   438.7510      0.820446       13.6094      0.122007      -1.92218      -1.48652      0.716460      -4.09391     -0.913122      -3.08717     -0.922365     -0.157312     0.0136453      0.720663     0.0560166     -0.116856     -0.616236     0.0422767       1.62364       2.12354       2.14562       2.32747       2.28623       2.25369       2.00330       1.84065       1.51666       1.27564       1.08959      0.894925      0.678076      0.476428      0.337118      0.255119      0.183514      0.116721
  22  13 2854.7886    3.3256  0.8040 12.8751  0.0006       1.18876  0.0261   0.0706   0.0484    0.0985   0.0000      0.765432   436.5026     -0.128718       14.8142       2.61839      -2.84068      -5.56098     -0.582376      0.347330     0.0926665      0.539427       1.05490     -0.643746      0.626575      0.765263     0.0882724     -0.126224     -0.108135    -0.0602365       1.56748       1.92466       2.02478       2.15688       2.13867       2.01541       1.90303       1.65583       1.45846       1.25819       1.02877      0.756075      0.603007      0.468396      0.360885      0.255651      0.168666      0.110837
  22  14 3001.5072    3.6386  0.9491 13.2243  0.0004       2.65847  0.0312   0.0743   0.0537    0.1005   0.0000      0.830101   443.3847       3.74863       11.8230       1.15365       1.48870     -0.685944      0.433072      -4.47467      -1.23892      0.980665     -0.984079      0.627922      0.317110   -0.00541658     -0.108510    -0.0758494    -0.0758793     0.0291896       1.58450       2.02315       2.22000       2.32917       2.31551       2.22439       1.96257       1.82514       1.58281       1.29852       1.09713      0.865681      0.651050      0.482024      0.368135      0.272410      0.182346      0.119969
  22  15 3147.0750    3.8337  0.9768 13.4649 -0.0046      0.488614  0.0321   0.0798   0.0568    0.1021   0.0000      0.977058   438.1443       4.75977       12.8734      -1.15873      0.396560      -5.27787      -1.59462     -0.242901      -1.56422      -1.00404     -0.454064      -2.41808     -0.671592    0.00592707      0.236807     -0.317619     0.0347549      0.161744       1.71052       2.24713       2.35621       2.49356       2.49632       2.30036       2.25396       1.89477       1.70404       1.28895       1.18018      0.940978      0.718486      0.536500      0.378898      0.270495      0.194479      0.130986
  22  16 3292.1963    3.6724  1.4944 12.9634  0.0022     -0.330208  0.0423   0.0619   0.0736    0.0916   0.0000      0.472270   437.0527       9.37817       15.0590       3.00347     -0.111919      0.162012      -3.75129      -2.45305       1.92178      -1.56237     -0.397401      -1.88672     -0.781189      -1.27930     0.0710993      0.920562     -0.909076    -0.0851224       2.15260       2.79331       3.02658       3.19344       3.10659       2.93013       2.66383       2.36245       2.07892       1.75657       1.42574       1.12215      0.874277      0.669861      0.451100      0.350268      0.231264      0.153184
  22  17 3437.5492    3.0371  2.1884 12.4722  0.0014       1.19314  0.0512   0.0429   0.0935    0.0709   0.0000      0.265710   442.6380       6.92483       10.6542     -0.503544       5.62382      -7.15184     -0.655366      -4.02044       3.30559     -0.538737       1.60814      -2.97219    -0.0113174      0.983697      0.581402     0.0920708     -0.553836     0.0486147       2.55048       3.30134       3.44629       3.73817       3.65974       3.51608       3.18031       2.90775       2.54882       2.12231       1.69498       1.28866       1.04047      0.790967      0.608442      0.444834      0.300051      0.197099
  22  18 3582.3704    2.5296  3.3663 11.9117  0.0003      0.836487  0.0664   0.0294   0.1183    0.0523   0.0000      0.185426   431.9422       8.18935       21.2149       1.10239       5.22964      -6.72081       1.74573      -8.00824      -3.13950      -1.15773      0.263805      0.237454      -1.24114      0.340203     -0.307719      0.345010     0.0154239     -0.141480       3.23715       4.14412       4.47366       4.77891       4.76742       4.50478       4.08759       3.63897       3.19955       2.67200       2.11354       1.72177       1.32211       1.00642      0.726280      0.538740      0.361503      0.249157
  22  19 3727.2811    2.0897  4.6014 11.4125 -0.0008      0.704566  0.0821   0.0218   0.1462    0.0494   0.0000      0.130268   436.3100       9.15868       11.4091      0.708875       6.77577      -4.73353     -0.417565      -5.03170       5.07272       6.25240      -2.19061       2.31954      -1.07739      0.861929     -0.660022     -0.387813    -0.0785789      0.873092       3.91033       5.09040       5.47595       5.80057       5.54825       5.29503       5.00918       4.44239       3.86092       3.32648       2.71227       2.13413       1.70800       1.25577      0.918134      0.643682      0.440620      0.302157
  22  20 3872.0922    1.7552  6.6139 11.0441 -0.0013      0.463568  0.1050   0.0164   0.1889    0.0406   0.0000     0.0882746   441.6082       6.24863       9.70376       1.54212      0.585250      0.661809       6.80090      0.910460      -10.9610      -2.26263       2.89182       1.07286      -2.32027      0.240767       1.18017      -1.37503     -0.808803     -0.344273       4.99987       6.58429       6.95158       7.45754       7.30421       6.98526       6.46498       5.73707       4.97668       4.24193       3.34417       2.74109       2.10415       1.58957       1.16312      0.821937      0.566433      0.390189
  22  21 4016.6666    1.5095  9.0655 10.6641 -0.0009      0.253618  0.1336   0.0126   0.2381    0.0358   0.0000     0.0666497   433.6327      -3.96844       14.0290      -9.93281       2.37083      -17.1621       4.23873      -3.56837       2.59153      -4.94704       13.2824      -2.92034     -0.939763    -0.0967266     -0.545937      0.663103      0.978642     -0.143892       6.18796       7.90960       8.66431       8.89337       8.92348       8.63617       7.78112       7.08561       5.97159       5.18163       4.29834       3.41568       2.64095       1.94345       1.46265       1.01638      0.705584      0.477157
  22  22 4160.8848    1.2471 11.6837 10.5637 -0.0015     0.0694095  0.1832   0.0101   0.3232    0.0319   0.0000     0.0685493   431.2185       17.3457       6.90234      -7.13909       10.5874      -16.4745     -0.465950      -6.85883      -13.0256      -1.52136      -6.12878      -8.90510      0.178432      -3.26608      -2.90231      0.195670     -0.237066     -0.451167       7.66431       10.0290       10.9315       11.4583       11.4313       10.8259       10.0144       8.97976       7.69253       6.52361       5.37564       4.22301       3.34861       2.46488       1.84694       1.32275      0.887266      0.610712
  22  23 4305.7605    1.0492 14.9817 10.3885  0.0004     0.0450794  0.2635   0.0077   0.4196    0.0299   0.0000     0.0756257   432.2618       12.6266      -11.7217       4.70437      0.829993      -12.0675      -4.70773      -13.8023     -0.713133       2.12803      -3.18898       3.42373      -5.90411       6.78868      -1.84207      -3.72338      0.738813      0.209144       9.90207       12.9825       14.1331       14.7751       14.8326       14.0165       12.9672       11.5945       9.95911       8.49996       6.84409       5.49753       4.27950       3.23463       2.36812       1.71648       1.16706      0.788193
  23   6 1804.2830    0.3829  0.3564  9.9619 -0.0054       16.7718  0.0172   0.0129   0.0367    0.0430   0.0000       2.80570   438.6182     -0.154920       18.4097       1.34011     -0.301277      0.483525     -0.122591       1.31247       1.58572    0.00201478     -0.341716     -0.975740     -0.809857    -0.0267153     -0.107018    -0.0440806     0.0587898      0.111631       1.13499       1.29963       1.45689       1.54507       1.50186       1.49954       1.42222       1.28273       1.07327      0.818072      0.726511      0.619444      0.460053      0.339668      0.272871      0.200354      0.136739     0.0919680
  23   7 1969.7111    0.5738  0.4304 10.1567 -0.0030       10.5277  0.0189   0.0173   0.0388    0.0540   0.0000       1.78166   437.4510      -1.57115       16.9937      0.922580      -3.63486      -1.02064       3.22957    -0.0405201     -0.608543     -0.582064      0.741179     -0.126103     -0.257207     -0.175876      0.146951     -0.156607      0.149360     0.0373308       1.07712       1.43089       1.44080       1.50846       1.60648       1.47693       1.52057       1.22578       1.03319      0.935531      0.811591      0.670962      0.504557      0.357874      0.270985      0.200858      0.134077     0.0984093
  23   8 2131.1743    0.8414  0.6359 10.0345 -0.0012       6.12956  0.0247   0.0191   0.0414    0.0879   0.0000      0.979460   441.0969     -0.732726       17.0806       2.01793      -2.07937      -2.09137     -0.475858      -1.48009       1.13320      0.183824    -0.0456056      0.233476     -0.114708      0.159957     -0.264941      0.280650  -0.000596915     -0.144471       1.48127       2.09115       2.20413       2.19561       1.91513       1.81939       1.66979       1.53881       1.54167       1.34812       1.18224      0.945022      0.757259      0.553511      0.391882      0.271221      0.172234      0.118362
  23   9 2287.5404    1.1304  0.8291 10.7168 -0.0009       4.71153  0.0265   0.0240   0.0526    0.0884   0.0000      0.881827   439.1780       3.72979       17.2345       1.82026      0.793109       2.10734      0.646525      -2.12902       1.88692       1.14218      0.276420     -0.440518     0.0388683      0.972545     -0.313053     0.0871554     0.0127764    -0.0491553       1.36222       1.79585       1.94499       1.98241       2.04383       2.01964       1.73602       1.64989       1.37018       1.13967      0.976438      0.771101      0.589966      0.469795      0.345410      0.247340      0.170546      0.120144
  23  10 2439.2718    1.6114  0.8917 11.1562 -0.0029       2.72300  0.0281   0.0327   0.0522    0.1157   0.0000      0.751335   437.4378      0.328997       14.3145     -0.189384      0.499078      0.377647       1.92770      -3.38047       1.84277      -2.06889      -1.24273    -0.0350402     0.0464360     0.0797393     0.0234334      0.415284     -0.155140     0.0974441       1.52163       2.03048       2.16513       2.25779       2.17894       1.99253       1.85712       1.70081       1.57474       1.36823       1.16379      0.944795      0.731964      0.544450      0.396697      0.277095      0.186547      0.130474
  23  11 2588.7290    2.0674  1.0128 11.7397 -0.0029       2.55295  0.0315   0.0400   0.0573    0.1150   0.0000      0.680941   440.4206       1.80082       16.2841       1.41568      -1.74814      -2.58111       1.01840       1.35236       1.27369       1.56013       2.56501     0.0520766      0.292416      0.387112    0.00822263     -0.802819    -0.0774129      0.117334       1.56326       2.03646       2.07810       2.35578       2.34700       2.17877       1.95230       1.85544       1.67677       1.34455       1.10846      0.829075      0.673438      0.541412      0.404706      0.294698      0.210443      0.148054
  23  12 2737.7397    2.6313  0.9099 12.4192 -0.0040       3.96687  0.0280   0.0539   0.0530    0.1003   0.0000      0.743023   439.3271       7.57890       17.3798      -1.19179       2.43965      -2.48959      -1.12297      -3.57190      -1.88190     -0.617831      -1.27507    -0.0666072      0.118485     -0.601392     -0.362887     -0.217673     0.0645304      0.307057       1.49001       1.95845       2.05935       2.23131       2.15769       2.12560       1.95706       1.68814       1.51662       1.26682       1.02615      0.827520      0.656900      0.492249      0.369560      0.271291      0.180542      0.126508
  23  13 2886.0974    3.4796  0.8843 12.6933 -0.0015       1.23219  0.0275   0.0708   0.0501    0.1180   0.0000      0.711554   438.0960       5.58933       18.9715       1.71082      -2.09730      -1.23324      -1.44149      -3.31674       3.10715      -1.37008     -0.603527      -1.00209      0.489928     0.0164605      0.621691    -0.0503023    -0.0298363     -0.159349       1.51809       1.89855       2.01439       2.06309       2.06277       1.95075       1.88283       1.79664       1.51336       1.22514       1.03435      0.814200      0.638715      0.498329      0.390959      0.277537      0.206019      0.134480
  23  14 3033.4713    3.8772  0.8667 13.2735  0.0013      0.868075  0.0260   0.0821   0.0532    0.1020   0.0000      0.734427   436.2759       4.04279       13.4327    -0.0500671      -4.27292      -2.25474      0.406125     -0.207904       2.22336     -0.606305     -0.997582      0.925708     -0.764800    -0.0958079     -0.264406      0.316430     0.0908731      0.162401       1.50768       1.89283       1.99997       2.09343       2.01846       1.97243       1.83793       1.69039       1.48062       1.23987       1.06435      0.803807      0.646043      0.501469      0.368378      0.275894      0.200648      0.138134
  23  15 3179.7782    3.9821  1.1063 13.3684 -0.0050       1.14253  0.0361   0.0778   0.0601    0.1104   0.0000      0.839678   438.7367       7.82990       12.6986      0.806994      -2.49498     -0.728260      -3.87423      -1.43958      -2.58816      -5.30713      -2.17666      -1.23098      0.874789      0.470046     -0.117053      0.543040      0.290648      0.234347       1.74239       2.22458       2.26727       2.46575       2.54048       2.45595       2.21579       1.97629       1.67387       1.48076       1.20137      0.959754      0.741515      0.581727      0.421704      0.313165      0.215434      0.154429
  23  16 3325.5749    3.4372  1.5082 13.2425 -0.0023    -0.0870650  0.0445   0.0583   0.0763    0.0783   0.0000      0.551705   438.4126       5.88637       15.4821      -4.10866      -1.26266       3.98204       1.77715      0.416143      -2.33275      -2.07640   -0.00738405     -0.406040      -1.56116      -1.06815      0.136715     -0.104071     0.0422073     -0.147654       2.20959       2.80627       2.96655       3.04089       3.03841       3.13031       2.77579       2.36745       2.16282       1.75344       1.48938       1.21142      0.942962      0.723672      0.529523      0.375761      0.275115      0.186874
  23  17 3471.4522    2.9668  2.2300 12.4503  0.0002      0.984283  0.0522   0.0405   0.0926    0.0641   0.0000      0.278556   438.3181      0.103188       12.8648      -9.12027      -1.97390      -5.59500      -1.79468      0.692009     -0.366355     -0.906034       1.18164      -3.64071     -0.817464      0.694633      0.957863      0.580253     -0.435669      0.319039       2.38144       3.11437       3.31723       3.46900       3.39369       3.30778       3.04300       2.79100       2.45759       2.08520       1.74170       1.35589       1.11512      0.848799      0.634329      0.441888      0.314298      0.221596
  23  18 3616.9635    2.4187  3.6071 11.7793 -0.0001      0.795705  0.0666   0.0266   0.1210    0.0492   0.0000      0.154708   432.1970       7.30889       9.04131      0.366164      -4.75958      -1.70591     -0.160192      -5.42462     -0.554818      -1.02775       3.77616       1.10068      0.495436     -0.410372     -0.314716    -0.0186985     -0.394902     -0.313179       3.27154       4.28661       4.46382       4.72103       4.75407       4.67010       4.16226       3.72295       3.22222       2.82953       2.35422       1.93159       1.46958       1.13930      0.810678      0.590747      0.412359      0.289160
  23  19 3762.5054    2.0126  5.4700 11.2139  0.0006      0.763662  0.0883   0.0187   0.1567    0.0426   0.0000      0.102866   433.6155       14.0670       14.8019      0.216636      -8.36384       7.86679    -0.0585427       1.61366      0.947589      -1.18954      -2.40886       1.36493      -1.50045     -0.867786      0.508143     -0.111296     -0.801037      0.261878       3.95176       5.33143       5.51116       5.96770       5.93530       5.61646       5.24062       4.74405       4.12504       3.53125       2.97698       2.36106       1.82298       1.42513       1.04740      0.764445      0.532326      0.367939
  23  20 3907.5692    1.6891  7.3714 10.8241  0.0006      0.352503  0.1083   0.0144   0.1967    0.0394   0.0000     0.0759571   437.9051       15.6156       24.8202      -2.86340       7.29414      -10.6593       4.64114      -3.90029       4.37263      -4.66653      0.478134       1.82673       3.00988       1.17995      0.846092     -0.744743      0.198772      0.153078       4.96251       6.39951       6.90323       7.43171       7.28404       6.99632       6.57160       5.81885       5.03801       4.35612       3.59105       2.86317       2.28107       1.71725       1.28854      0.938961      0.646363      0.459674
  23  21 4052.8423    1.3896  9.4321 10.6838  0.0001      0.277400  0.1428   0.0115   0.2512    0.0334   0.0000     0.0693989   429.2593      -10.8896       17.8838       18.2349       8.74339      -8.17855      -9.93120      -7.41875      -3.00744      -10.6037      -7.80298     -0.999205     -0.622329      0.144093      -1.96837      0.313961      0.313599      0.343697       6.15863       8.07136       8.66661       9.16917       9.26702       8.81118       8.10844       7.20920       6.46831       5.47570       4.53355       3.61553       2.85528       2.18795       1.62633       1.18324      0.822813      0.568799
  23  22 4197.7796    1.1718 12.7165 10.6071 -0.0014      0.131556  0.2079   0.0092   0.3564    0.0293   0.0000     0.0730021   450.2826       12.2934       5.79133       1.55156       7.93017      -30.2223      -11.1158      -5.23400      -4.56423       9.99691       12.4835      -5.22383      0.303814      -1.97256      0.704875      -2.62217      -1.54240     -0.330152       8.09601       10.6447       11.8164       12.1943       12.2300       11.7764       10.9186       9.63264       8.47530       7.26998       5.93723       4.83352       3.77644       2.88382       2.16757       1.55888       1.08539      0.739150
  23  23 4342.3553    0.9632 14.8323 10.4381 -0.0013   -0.00270131  0.2741   0.0074   0.4223    0.0278   0.0000     0.0826664   434.8136      -2.49526      -14.8491      -4.52741      -5.03667      -3.05799      -26.1651      -18.0272       13.7687      -1.63398      -14.4497      -5.52690       3.06998       1.11486      -3.72712    -0.0687966      0.196858      0.505718       10.0074       12.8429       14.1221       15.0118       14.8891       14.4550       13.2431       11.8612       10.3311       8.82171       7.25031       5.87091       4.62663       3.53364       2.66120       1.90477       1.35892      0.932030
  24   5 1653.6859    0.2581  0.2126  9.9957 -0.0086       15.9290  0.0190   0.0134   0.0273    0.0351   0.0000       7.03991   439.9105     -0.123610       20.7127      0.244586      -4.72138      0.214445      0.226227      -2.60675     -0.699413     -0.253983      0.118985     -0.362475     -0.730569    -0.0262182      0.405177     -0.163177    -0.0781749      0.117115       1.47808       2.01439       2.44870       2.47036       2.41323       2.12095       1.91112       1.89553       1.47062       1.42408      0.970656      0.883628      0.607897      0.482068      0.300936      0.250248      0.149739      0.105228
  24   6 1826.3420    0.3921  0.4233 10.0194 -0.0102       10.4916  0.0209   0.0121   0.0380    0.0473   0.0000       2.48921   440.1582     -0.545971       17.5602      0.422443      -4.25533      -3.12471       1.80837      -1.28148      -1.16369     -0.753432    -0.0746063      -1.10526       1.17252      0.290794     -0.551258      0.326873     0.0965121     -0.208650       1.14007       1.51197       1.59905       1.75289       1.65958       1.66371       1.52907       1.43105       1.19514       1.03935      0.854903      0.705364      0.548725      0.425162      0.331313      0.252053      0.172032      0.121591
  24   7 1993.6650    0.5895  0.5120 10.0621 -0.0016       10.0612  0.0204   0.0152   0.0382    0.0593   0.0000       1.46293   438.1471    -0.0182133       19.2343     -0.976214      0.426482       3.59746     0.0979703     -0.300958       1.16962      0.589437     -0.366932      0.114925   -0.00955863      0.485720      0.498370      0.446977     -0.140881     0.0288815       1.08674       1.43790       1.59366       1.74363       1.68465       1.59374       1.56313       1.30347       1.20588      0.955767      0.854859      0.620840      0.526639      0.394798      0.312002      0.228299      0.156486      0.110142
  24   8 2156.8962    0.8779  0.7444 10.1848  0.0026       7.65861  0.0284   0.0194   0.0470    0.0862   0.0000       1.00983   437.6584       1.55736       18.7871     -0.936942     -0.628892       1.85192      -2.48348     -0.102158     -0.703183       1.39929      -1.44820      0.330506      0.135518     -0.157556      0.101911      0.761095     -0.514046     -0.240238       1.71531       2.10129       2.02303       2.09043       2.10660       2.24464       2.07540       1.88580       1.60656       1.39285       1.22588       1.12162      0.966322      0.751694      0.526881      0.339193      0.228486      0.145035
  24   9 2314.4035    1.2046  0.8602 10.8127 -0.0072       4.37312  0.0260   0.0252   0.0527    0.0903   0.0000      0.806918   435.3812      -1.95171       15.3322      -2.18492      -2.32382      -3.27028      0.622320      -5.44274      -4.75841      -1.10366    0.00393331      -1.18955     -0.228804      0.132526      0.322210     -0.720254      0.232239     0.0500955       1.37431       1.80690       1.98311       2.10696       2.09179       2.06675       1.86586       1.70634       1.43019       1.16535      0.991610      0.818908      0.628175      0.490108      0.374974      0.256583      0.190660      0.135152
  24  10 2467.1457    1.6439  0.9522 11.4094 -0.0007       4.97654  0.0312   0.0324   0.0540    0.0996   0.0000      0.845231   438.8299       2.18937       12.7664       2.51857      -2.96330      -1.47630     -0.818028      -3.52709       1.02567       1.19601       2.01490     -0.553302     -0.554698      0.743568     -0.418210   -0.00946483     -0.365441  -0.000791881       1.62443       1.92641       1.95252       2.23449       2.27932       2.19532       1.89979       1.71898       1.58586       1.40028       1.12556      0.907018      0.694328      0.551167      0.435827      0.307373      0.218474      0.151030
  24  11 2617.6922    2.0838  0.9210 12.2224 -0.0056       2.56584  0.0319   0.0435   0.0543    0.0930   0.0000      0.843135   440.5199       1.78840       16.2447      0.417638      -8.05831      -1.40458      -4.97663      -1.56763      0.383867      -3.43972       1.73436     -0.750243      0.485563      0.488937      0.775537    -0.0576640     -0.329021      0.155018       1.70710       2.20796       2.34489       2.35467       2.32208       2.24848       2.21554       2.03347       1.72521       1.49251       1.20302      0.953736      0.756437      0.593205      0.461464      0.337700      0.241998      0.164270
  24  12 2767.7117    2.8288  0.8856 12.3865 -0.0030       1.67305  0.0268   0.0563   0.0498    0.1075   0.0000      0.679906   437.3171       3.49130       12.6611     -0.257531      -4.83567     -0.915215       1.75704      -1.82095       1.07554      -1.97204      0.169943     -0.370656     -0.117442     -0.579591     0.0832590     -0.496709     0.0813506     0.0568248       1.46542       1.85606       1.98863       1.99042       2.00780       1.89489       1.80142       1.68888       1.51370       1.26717       1.04260      0.863227      0.670348      0.522268      0.396149      0.299971      0.210460      0.150323
  24  13 2916.9940    3.4297  0.8246 13.0769 -0.0009       1.50362  0.0251   0.0714   0.0500    0.0862   0.0000      0.737555   438.8537       4.25159       14.2672      -1.17535       1.02194      -3.18364      0.597468      -1.94287       1.54030      -1.45591      0.138178     0.0985441     0.0679759      0.447387      0.121894    -0.0168344     0.0802923     -0.198922       1.34903       1.81251       2.04120       2.19888       2.14228       2.09668       1.88657       1.64186       1.43590       1.15552      0.955128      0.759310      0.596473      0.466686      0.340992      0.246658      0.175872      0.125591
  24  14 3065.0737    3.9971  0.9045 13.3825 -0.0006       2.07125  0.0278   0.0809   0.0529    0.0983   0.0000      0.735912   434.5517       1.27109       11.8415     -0.375786       1.47777      -1.12172      -4.78751      -1.69011      0.608354      -1.76573     -0.210039      0.828693     -0.769639    -0.0306241     -0.658168     0.0321927      0.100857      0.127976       1.47766       1.94419       2.01241       2.10817       2.11630       1.99719       1.92611       1.70910       1.47147       1.30941       1.14692      0.986018      0.776219      0.557316      0.404407      0.296721      0.211171      0.144710
  24  15 3212.0211    3.7943  1.2054 13.4396 -0.0027       1.47205  0.0365   0.0702   0.0655    0.0965   0.0000      0.734357   438.8004       2.09538       14.7170       1.84053      -2.33645      -3.91527      -1.65735      -5.80157       3.12390       2.42075      -1.17674      0.919029     0.0825914  -0.000721302      0.443252      0.832944     -0.283291      0.229702       1.69774       2.17077       2.33281       2.61458       2.38008       2.42900       2.20038       1.97263       1.73763       1.56347       1.26060       1.03160      0.835794      0.643947      0.481825      0.341178      0.239257      0.175605
  24  16 3358.5186    3.3522  1.6636 13.1307 -0.0031      0.931824  0.0429   0.0534   0.0827    0.0691   0.0000      0.492292   436.5852       2.39014       10.0219      -2.54468       2.56707      -1.15013       1.77839       2.70314      -3.07252     -0.272878       2.34711     -0.457621       1.68353     -0.115965     -0.149475      0.248059     0.0662168     0.0160761       1.99961       2.41853       2.63213       2.90358       2.82629       2.68960       2.51055       2.37718       2.01913       1.71334       1.45947       1.18642      0.930816      0.708072      0.554187      0.413255      0.300585      0.207204
  24  17 3504.9433    2.7258  2.6664 12.2413 -0.0018      0.655831  0.0553   0.0336   0.1001    0.0556   0.0000      0.245600   437.6221       4.33900       18.7071       1.37708      -3.54534      -4.58427     -0.170096      -12.5770     -0.206671    -0.0173669      -2.22453       3.47904     -0.358384      0.938133       1.59017      0.478430     -0.333410      0.189143       2.63600       3.43299       3.79447       3.82493       3.74958       3.64505       3.41639       3.19744       2.80094       2.37511       1.93960       1.62570       1.26594      0.988303      0.757819      0.547371      0.388314      0.269935
  24  18 3651.1305    2.3347  3.8659 11.8438 -0.0009      0.417364  0.0706   0.0243   0.1258    0.0427   0.0000      0.151542   445.3813       1.86374       16.7096       9.38338     -0.100740      -15.3963       6.16923      -5.88926       3.25598      -4.19361      0.931427       1.97185      0.720069     -0.665102     -0.177852      0.607456     -0.626140      0.775075       3.18366       4.21564       4.48385       4.78113       4.68263       4.45673       4.18759       3.87689       3.39418       2.94666       2.40664       2.02955       1.58335       1.22772      0.918820      0.671504      0.477414      0.345894
  24  19 3797.0515    1.9110  5.9016 11.1676 -0.0006      0.486995  0.0905   0.0170   0.1653    0.0395   0.0000     0.0901761   435.7985       2.64912       19.3808      -1.25139      -8.51019      -3.29753       2.94848      -20.1320      0.763080      -1.95988      -3.82448      -2.94425      0.873943       1.02479      0.863354       1.58647      0.683727     0.0177961       3.93701       5.18449       5.65892       6.01811       5.91772       5.75575       5.31246       4.84179       4.30513       3.56816       3.04140       2.48493       1.96341       1.52446       1.14035      0.845611      0.593809      0.418690
  24  20 3943.0508    1.5991  7.5269 10.9961  0.0001      0.411125  0.1130   0.0136   0.2056    0.0336   0.0000     0.0806676   435.6257       18.5881       6.35577     -0.936409      -10.6384      -3.49672       2.49239      -8.35677       1.88425      -2.48094      -1.72564       2.12700      -4.67340      0.882300      0.315972     -0.631479      0.148854     0.0471772       4.81135       6.26734       6.84069       7.09198       7.09157       6.90715       6.37888       5.86565       5.14872       4.51346       3.73705       3.03137       2.39468       1.91351       1.40337       1.05401      0.745926      0.528292
  24  21 4088.4523    1.3484 10.2216 10.6891 -0.0012      0.250291  0.1518   0.0107   0.2732    0.0313   0.0000     0.0677899   435.2929       18.0325       31.0633      0.911280      -14.2077       2.66651      -1.33226      -16.5833       5.22014      -8.52647       1.94527      -2.90574      -3.65138       7.99508       2.16589       1.05134      -1.21590       1.10078       6.20586       8.07770       9.08317       9.26987       9.34259       8.90837       8.25480       7.58761       6.66638       5.83494       4.86534       3.98401       3.16948       2.44232       1.81839       1.36025      0.956904      0.666844
  24  22 4234.2160    1.1322 13.6429 10.5958 -0.0007      0.241939  0.2228   0.0083   0.3630    0.0272   0.0000     0.0689298   429.5194       20.1978       8.01998       13.8257       4.71855      -21.2337      -18.2403     0.0545750       2.65400       2.10426       9.50727      -10.6193      -2.24877     -0.326026       1.14910     -0.352716      0.856401       1.88009       7.97293       10.4660       11.6981       12.1655       12.1551       11.6546       11.0267       9.88511       8.62291       7.59269       6.20029       5.00285       4.05497       3.14463       2.35498       1.75916       1.23976      0.878822
  24  23 4380.3483    0.9206 15.9603 10.4677 -0.0007      0.317613  0.2905   0.0069   0.4562    0.0249   0.0000     0.0841781   444.8160      -1.79534     -0.690778       16.0775      -18.5077      -10.1886       6.45751       8.95313       8.36552      -8.18975      -1.07581      -4.92060       9.47843      -2.19414      -1.56063      -1.01952      0.185900    -0.0387710       9.75372       12.8924       14.3822       14.9117       14.8291       14.6440       13.2508       12.3480       10.6000       9.13031       7.74271       6.29266       4.97767       3.89320       2.92436       2.15432       1.52485       1.06936
  25   6 1847.9377    0.4421  0.3878 10.0005 -0.0016       13.6641  0.0177   0.0136   0.0372    0.0442   0.0000       2.34543   438.6745      0.217964       19.1316     -0.783095      -3.78855      0.751257       1.36745      -2.16074      -1.13042      0.160933     -0.249582     -0.842777    -0.0636556      0.189580     0.0492824     0.0484347     0.0293408    0.00933532      0.900744       1.24192       1.24765       1.45972       1.30734       1.36031       1.20453       1.16299       1.07799      0.910980      0.720112      0.613423      0.448615      0.396029      0.296169      0.226110      0.155763      0.107484
  25   7 2016.9947    0.6404  0.5597 10.1093 -0.0043       8.98661  0.0204   0.0157   0.0403    0.0629   0.0000       1.31497   440.5919      0.512049       17.7684       2.64148      -1.17243      -2.05896       2.67194       2.23990     -0.475721       1.26524      0.314910     -0.208405     -0.679989      0.461035      0.105825     -0.225888     -0.120197     0.0834887       1.18176       1.47037       1.58976       1.56962       1.49864       1.56172       1.58206       1.52407       1.26948       1.13742      0.848051      0.644928      0.552243      0.451566      0.374975      0.308154      0.221666      0.156990
  25   8 2181.8314    0.9162  0.6946 10.3181 -0.0007       5.37890  0.0253   0.0197   0.0423    0.0833   0.0000      0.917227   437.5139       1.95197       17.7621     -0.525963      -3.16952      -1.55239      -1.25190       3.18480       2.03879      0.131219      -1.98684      0.154194      0.995349      0.204331      0.665993      0.109135      0.234872     -0.117615       1.22655       1.45076       1.93696       1.83620       1.74275       1.99135       1.70365       1.45127       1.48069       1.04920      0.923737      0.824658      0.638358      0.462229      0.380942      0.281307      0.188234      0.144758
  25   9 2340.5919    1.2704  0.8827 11.0479 -0.0033       4.12743  0.0296   0.0252   0.0502    0.0908   0.0000      0.858703   441.2735       1.20338       15.9805      -4.22858      0.575790      0.228049       1.36002       1.05482     -0.755096      -1.23923      -1.85679      0.199022      0.316150       1.37422     -0.600393     0.0884286     0.0603203    -0.0254733       1.33825       1.77853       1.88425       2.10716       1.92423       2.05479       1.82022       1.69760       1.43296       1.30804       1.06039      0.877379      0.693533      0.582762      0.429034      0.309338      0.229229      0.158702
  25  10 2494.4625    1.7995  1.0168 11.3241  0.0008       3.62708  0.0308   0.0330   0.0535    0.1131   0.0000      0.716168   438.8801      0.966488       16.1719       1.39273      -2.33068      0.134026     -0.118924     -0.419054      -1.29719      -1.29151      -1.50457     -0.132416     -0.429069      0.423702      0.354843     -0.108780     -0.197165      0.124270       1.49173       1.83444       1.97898       2.17401       2.10323       2.03509       1.91928       1.69564       1.53187       1.36700       1.14507      0.933863      0.726789      0.576851      0.443379      0.332183      0.239880      0.176405
  25  11 2646.3401    2.2616  0.8992 12.2841 -0.0046       3.25299  0.0274   0.0460   0.0537    0.0902   0.0000      0.798217   439.5310       4.76521       18.1625     -0.624320      -2.91785       1.05039      -1.44104      -4.24442      -1.61733      -1.10813      -1.13136     -0.402801      0.473179      0.416816     -0.728405     -0.749897      0.198230   -0.00276863       1.32115       1.74690       1.76970       1.92509       1.82296       1.83176       1.74963       1.74571       1.41278       1.21830      0.980305      0.799693      0.632475      0.535988      0.394586      0.324165      0.244678      0.171794
  25  12 2797.4653    3.0060  0.9482 12.5283 -0.0010       2.81098  0.0270   0.0578   0.0533    0.1004   0.0000      0.709702   440.2767       2.17535       12.7731       2.64781      -2.23830      -8.46710      -3.41023      -4.05680      0.621836     -0.292697      0.721804      0.369887     -0.758995      0.294044      0.924163    -0.0541316     -0.465742     -0.106922       1.27032       1.68288       1.89575       1.90705       1.86330       1.87656       1.76811       1.57735       1.47341       1.15833       1.03102      0.832086      0.661392      0.530383      0.397518      0.298549      0.217950      0.154226
  25  13 2947.4603    3.6854  0.9441 12.7172  0.0001       1.40231  0.0259   0.0687   0.0502    0.1128   0.0000      0.597800   435.6546       3.57741       16.8310       1.83485      -2.06618      -3.89584      0.729538      -2.23863       2.28721     -0.616215     -0.237690      -1.10351      -1.31963     -0.841624      0.293937     -0.199776     0.0206763     0.0746685       1.26171       1.57397       1.75787       1.93841       1.82384       1.85426       1.71895       1.56424       1.36178       1.17344      0.934153      0.801355      0.643466      0.502252      0.382349      0.280126      0.208449      0.153322
  25  14 3096.2709    3.9655  0.9944 13.5120 -0.0015       2.93893  0.0303   0.0773   0.0546    0.0951   0.0000      0.753435   438.8875       5.73030       10.2107      -4.40466      -3.36773      0.515204      0.976557     -0.212443       3.47059      -2.18562     -0.895227     -0.363474     -0.152533      0.786956     -0.227474     -0.653298      0.221029     -0.328738       1.47528       1.94043       2.07750       2.24134       2.20625       2.13175       2.01604       1.83282       1.60906       1.34551       1.11058      0.901586      0.755269      0.576171      0.432910      0.329766      0.238524      0.169511
  25  15 3243.9749    3.8059  1.3169 13.3714 -0.0043       1.09711  0.0389   0.0660   0.0672    0.0942   0.0000      0.669729   439.8451       4.97887       16.4335       1.19114     -0.746126      -1.09686       2.57651      -2.05837      -2.03220      0.634811      -2.00676     -0.242985      -1.76533    -0.0652003    -0.0552179      0.252498      0.126980      0.147726       1.70198       2.17488       2.43043       2.46743       2.50403       2.31930       2.21009       2.07121       1.83476       1.67062       1.34509       1.11195      0.907798      0.697604      0.549341      0.397780      0.290092      0.204250
  25  16 3391.2103    3.2024  1.8463 12.9494 -0.0050      0.939067  0.0448   0.0479   0.0820    0.0654   0.0000      0.407036   443.5739       1.93223       12.4015       1.52242     -0.586095      -9.48933       2.13676      -10.6933      0.902579       1.01118      0.464393      -1.55176      -1.67563       1.02192       1.35685     -0.606385      0.399789      0.235894       2.05024       2.67320       2.91714       2.93101       2.89444       2.88401       2.73829       2.49256       2.21023       1.85182       1.65159       1.35388       1.12781      0.873365      0.641877      0.469721      0.343961      0.236380
  25  17 3538.1831    2.6770  2.9074 12.1102 -0.0006      0.474154  0.0560   0.0308   0.1033    0.0535   0.0000      0.200446   440.6619       8.45385       12.9719      0.634439    -0.0955745      0.738435      0.201490      -1.29866       2.34860      -2.04439      -3.40747     -0.160016       2.16845      -1.53288     -0.298518      0.735248     -0.125400      0.429408       2.41285       3.16353       3.53379       3.57119       3.68101       3.57052       3.28224       2.98949       2.68991       2.30006       1.99925       1.64322       1.28928       1.03787      0.783980      0.574504      0.414245      0.299589
  25  18 3685.2171    2.2027  4.4200 11.6395  0.0002      0.790027  0.0738   0.0214   0.1331    0.0399   0.0000      0.120133   435.8732       3.56842       26.1195       4.91827      -9.38546      -8.72470      -3.67271      -7.38535       6.81744      0.724942      -4.70632     -0.332500      0.928306       1.91236     -0.848572     -0.346952     -0.495803      0.809079       3.21277       4.09528       4.49616       4.69526       4.75661       4.44531       4.34181       3.94271       3.56030       3.02435       2.53487       2.14970       1.72210       1.35109       1.03222      0.758670      0.562576      0.397854
  25  19 3831.5810    1.8627  6.1675 11.2067 -0.0004      0.514739  0.0938   0.0160   0.1653    0.0357   0.0000     0.0908047   440.5487      -1.59068       11.1508       8.81646      -11.2431       1.05019       10.4537       2.28654      0.527191     -0.180554      -2.42342      0.336412      -2.57947      0.570902       2.33379     -0.889127     -0.545077      0.108563       3.85445       5.07978       5.42672       5.90099       5.95822       5.71809       5.35771       4.76044       4.37924       3.72517       3.18539       2.57195       2.05036       1.61648       1.25020      0.945509      0.674525      0.481476
  25  20 3977.9862    1.5607  8.1540 10.8914 -0.0012      0.339476  0.1167   0.0126   0.2144    0.0329   0.0000     0.0729963   436.5778       7.75436       18.8342      -5.20164      -10.1789      -13.7111       5.11003       6.67994      -10.3656      -4.68042      -4.41065      -1.64726      0.213269     -0.547539      0.887476      0.794439      -1.73072      0.806780       4.80616       6.15365       6.77688       7.10611       7.28380       6.96023       6.61369       5.95400       5.35328       4.54401       3.81781       3.15436       2.53202       1.97673       1.55259       1.13822      0.838046      0.592383
  25  21 4124.1069    1.3120 11.6068 10.6401 -0.0002      0.270248  0.1708   0.0097   0.2988    0.0300   0.0000     0.0686142   444.3250       11.4915      -7.85542      -8.24770       17.8245      -19.5187       8.01811      -16.2138      0.608183       1.70782       1.31179      -5.95981      0.183425       2.00295       2.53076     -0.325825     -0.938019       1.17803       6.40079       8.59554       9.40840       9.77097       10.1083       9.47716       8.91952       8.18145       7.27334       6.30005       5.25481       4.34672       3.52458       2.75441       2.10911       1.55171       1.10728      0.806098
  26   6 1869.0868    0.4848  0.3914 10.0312 -0.0036       12.8390  0.0169   0.0141   0.0334    0.0485   0.0000       2.02605   440.5011     -0.575593       18.1725      -1.66951      -1.94474      0.638709     -0.855248     0.0446452       1.87657      -1.30593      0.138354     -0.336313     -0.369560      0.354513     -0.259630    -0.0392987      0.140877      0.203146       1.02970       1.35524       1.50329       1.61114       1.60567       1.55704       1.48541       1.36762       1.17414      0.939582      0.766118      0.626629      0.473313      0.397575      0.307785      0.227777      0.173583      0.128065
  26   7 2039.8118    0.6883  0.5490 10.2270 -0.0026       9.40488  0.0186   0.0166   0.0397    0.0596   0.0000       1.29509   441.9299     -0.917513       17.6075     -0.639604      -3.46888      0.520334      0.179497      0.307911     -0.256580      0.576439     -0.773152     -0.685892      0.641908     -0.432051     -0.199599     -0.495223      0.132529    -0.0838890      0.944149       1.14532       1.31927       1.38137       1.40143       1.33228       1.31480       1.19992       1.06462      0.938066      0.771230      0.646038      0.528868      0.406494      0.317183      0.257894      0.196849      0.137515
  26   8 2206.1830    0.9738  0.8211 10.4626 -0.0020       6.25075  0.0258   0.0197   0.0476    0.0865   0.0000      0.895183   439.9660      0.970740       17.0496     -0.769075      -3.85541      -2.70342       1.55068     -0.951654       1.44790      0.795716     -0.707379      0.373241      0.604592     -0.157849     -0.360135     -0.911079      0.335599      0.121401       1.29002       1.57871       1.65482       1.76146       1.79916       1.73682       1.71567       1.58193       1.38101       1.13940      0.994106      0.811272      0.691820      0.546155      0.413223      0.315833      0.234044      0.170243
  26   9 2366.1780    1.3930  0.9727 11.0163 -0.0020       5.11790  0.0283   0.0261   0.0548    0.0962   0.0000      0.815913   438.8597       2.54603       16.1540       1.56056      -1.45376     -0.589848      0.313316      0.244735      -1.05634     -0.747643     -0.525892      0.665933      -1.22610     0.0884116      0.730860     0.0338355     -0.419819      0.311828       1.27044       1.69363       1.88937       2.07857       2.01935       2.02644       1.83261       1.66243       1.46248       1.26301       1.03232      0.888455      0.696482      0.547424      0.425570      0.320543      0.227118      0.170315
  26  10 2521.2368    1.8312  1.0275 11.7145 -0.0027       1.99877  0.0301   0.0335   0.0554    0.0915   0.0000      0.743761   438.1230      0.152293       16.4737       2.30993      -4.10057       1.94510       3.17211      -2.17198     -0.405685       1.17542     -0.825515     -0.156010     -0.214431     -0.472218     -0.359072     -0.275286      0.148162    -0.0119292       1.36712       1.71314       1.76350       2.11899       2.03868       1.98503       1.85383       1.71207       1.53001       1.31780       1.05472      0.912322      0.721248      0.588929      0.442656      0.332126      0.254113      0.184785
  26  11 2674.4775    2.4717  0.9973 12.1032 -0.0019       2.47716  0.0290   0.0461   0.0538    0.1089   0.0000      0.759047   443.0926       1.90173       14.2341      0.359957     -0.999957      -1.63276       1.25860      -2.56980       1.20613      -1.92187      0.277228      -1.21413      0.577563      0.700499     -0.870287      0.542819     -0.224163      0.156763       1.29589       1.66096       1.81820       1.89011       1.91533       1.86284       1.75684       1.58004       1.40370       1.24094       1.06288      0.888047      0.735717      0.569388      0.433482      0.338383      0.239214      0.167371
  26  12 2826.6209    3.1060  0.8961 12.6713 -0.0007       1.03446  0.0260   0.0585   0.0477    0.0974   0.0000      0.776626   438.3324     -0.912454       19.3197     -0.439517      -3.90173      -4.42959      0.166920      -3.25425     -0.765373      -1.54855     -0.687522      0.349828     -0.883430    -0.0522693     -0.219132     -0.255473     -0.232187      0.339972       1.14609       1.53129       1.67197       1.79370       1.71232       1.73442       1.60702       1.47954       1.34155       1.16830      0.992682      0.814436      0.679994      0.551057      0.402154      0.307013      0.220210      0.168585
  26  13 2977.4569    3.7521  0.8961 13.1710 -0.0006      0.200565  0.0257   0.0734   0.0510    0.0888   0.0000      0.717424   439.4766       2.27438       15.4986       1.75671       2.13126      -3.90369       1.64390      -1.00372     -0.145534    -0.0178016      0.175708      -1.03863      -1.55262    -0.0192234      0.681743      0.140598      0.179413     -0.169620       1.23777       1.56357       1.69361       1.84068       1.79214       1.69243       1.58969       1.48669       1.37401       1.18672       1.00169      0.805171      0.688419      0.537384      0.407587      0.311804      0.225656      0.159335
  26  14 3126.9211    3.9924  1.0780 13.3253 -0.0039      0.716900  0.0312   0.0733   0.0563    0.1060   0.0000      0.664363   439.9809       6.23444       16.3814       2.07613      -3.82440      -2.57304      -3.16913      -2.56786       1.45886      -4.49350       1.60056     -0.589142      0.971254    -0.0436196     0.0160136     -0.181155     -0.233893     -0.210941       1.45927       1.85440       2.04018       2.00885       1.96108       1.93434       1.85079       1.76401       1.62366       1.38707       1.21600       1.01216      0.826983      0.665880      0.503450      0.374936      0.272256      0.195774
  26  15 3275.4373    3.6730  1.4022 13.1078  0.0012      0.386589  0.0393   0.0593   0.0657    0.1008   0.0000      0.552378   437.8092     -0.695331       16.0784      -1.02891      -2.45540      -3.03069     -0.923534      0.159665       2.42614      -1.33620     -0.354731     0.0918489     -0.727401      -1.08122     -0.645398     0.0246122     -0.222832      0.417499       1.60421       2.08021       2.23846       2.45508       2.41128       2.30977       2.32634       2.05658       1.83889       1.51035       1.40386       1.08444      0.915168      0.715098      0.569242      0.423764      0.308027      0.226143
  26  16 3423.3986    3.1034  2.1193 12.6154 -0.0018      0.733862  0.0466   0.0410   0.0843    0.0650   0.0000      0.307439   436.5680       2.49438       12.4306      -2.95607       4.58040      -4.54802      0.902803      -5.10185      -2.74442     -0.998863     -0.794945       1.35380      -1.60044     -0.321057       1.17644     -0.151906      0.182770     -0.198134       1.93124       2.56537       2.78913       2.95551       2.97227       2.83119       2.68307       2.50490       2.21153       1.96179       1.62841       1.36469       1.10775      0.882863      0.676837      0.513891      0.374335      0.279785
  26  17 3571.0812    2.5416  3.2275 12.0289 -0.0015      0.401657  0.0585   0.0275   0.1091    0.0480   0.0000      0.195426   438.8624       2.66232       14.7337      -1.06579     -0.493960      -4.89736      -5.61790      -7.42472      -2.38906      -2.38218       2.45283      -1.36727     -0.350798     -0.375322    -0.0997462     -0.457795      0.151992     -0.126683       2.44876       3.14477       3.48946       3.74672       3.66347       3.67752       3.52914       3.08150       2.78251       2.39165       2.03206       1.68166       1.37874       1.07173      0.847967      0.630906      0.466484      0.344343
  26  18 3718.3085    2.1402  4.7703 11.4978 -0.0003     0.0986157  0.0753   0.0194   0.1364    0.0392   0.0000      0.110852   439.3636       5.68179       19.4968      -3.02770       4.81708      -1.66977      -4.21859      0.141530      -1.42661       2.96681    -0.0726876      -2.05604      0.569805       1.96539      0.335000     -0.855570      0.188623      0.648343       3.10614       4.00911       4.51969       4.69509       4.69183       4.53489       4.28040       3.94439       3.53433       3.10129       2.65553       2.17796       1.79827       1.42366       1.07394      0.839472      0.600653      0.428547
  26  19 3865.5098    1.7406  6.9096 11.1178 -0.0007      0.248666  0.0995   0.0140   0.1847    0.0331   0.0000     0.0778760   439.0479       3.82897       27.5767      -1.00114      -2.59939      -11.5111       5.33338       1.13002      -8.27058       3.78278       1.64160       4.10613      -2.40890      0.118726      0.446452     0.0977789     -0.641697     -0.595012       4.02996       5.13671       5.56577       6.01866       6.07787       5.86019       5.55263       5.07724       4.54928       3.99427       3.29388       2.76173       2.22786       1.78680       1.39124       1.04619      0.778458      0.567102
  26  20 4012.6333    1.4854  9.3630 10.8179 -0.0008      0.408400  0.1308   0.0115   0.2363    0.0315   0.0000     0.0654455   444.6691       5.10375       8.27400       8.20249      -11.0849      -4.95876     -0.738372      -5.56312     -0.165769       4.49353      -3.77828      -2.65218      -1.91402       1.48081      -1.51375      -3.50574       1.55912      0.225192       5.02403       6.76539       7.35306       7.82599       7.79708       7.66976       7.12940       6.66123       5.84620       5.13273       4.29363       3.59161       2.89628       2.29451       1.76928       1.35323      0.986845      0.722138
  26  21 4159.2675    1.2369 11.7607 10.6575 -0.0012      0.218081  0.1797   0.0090   0.3023    0.0287   0.0000     0.0733278   444.4897       9.09756       9.58607       8.10716      -3.60954      -10.4020       8.84744      -9.61401       19.2276      -3.31734      -7.89285      -7.36847       5.85468      -1.26451     -0.808271      0.693110      0.374890      -1.09678       6.25639       8.27887       9.20062       9.74023       9.79517       9.56386       9.01621       8.25641       7.35833       6.35594       5.40748       4.50530       3.64624       2.82845       2.25425       1.71736       1.23729      0.887818
  26  22 4305.2494    0.9967 14.1155 10.5700 -0.0004    -0.0596778  0.2459   0.0070   0.3897    0.0252   0.0000     0.0836426   448.1220       6.15133       17.4129       10.4450      -18.7693       2.37301       1.17332       2.43897       4.85380      -3.80330      -3.21671      -1.48433       9.33397       1.10765      0.628366     -0.993847       2.26168      0.868378       8.08079       10.4285       11.5482       12.1860       12.2725       11.8460       11.2247       10.2582       9.19305       8.07050       6.92102       5.77857       4.65017       3.68889       2.88317       2.18830       1.59050       1.13626
  27   5 1713.6058    0.3146  0.2738  9.9908 -0.0038       17.2399  0.0189   0.0115   0.0282    0.0363   0.0000       4.22620   440.1184      0.348470       18.9079     -0.573097      -1.02805     -0.845853     0.0761777     -0.541397       1.04748      -1.85008      -1.27654       1.57185     -0.906921     -0.100167    0.00683548    0.00552565      0.206435    -0.0548005      0.814586       1.23531       1.24165       1.24500       1.60197       1.18879       1.56492       1.20879       1.04873       1.00215      0.638907      0.820150      0.480814      0.500231      0.312567      0.247251      0.211021      0.126876
  27   7 2062.1240    0.7096  0.6181 10.1467 -0.0021       8.30719  0.0216   0.0157   0.0395    0.0660   0.0000       1.13791   440.6382      -2.70065       20.0550       1.16255      -1.55778       1.05660      -1.15605      0.394766      -1.84234       2.00483      0.344525     0.0412108     -0.782393    0.00636714      0.441104     -0.168068     0.0711602     -0.278212       1.14074       1.49697       1.51826       1.61575       1.62464       1.57217       1.57757       1.40508       1.28052       1.06404      0.963385      0.783821      0.639088      0.511703      0.388458      0.300397      0.229740      0.177573
  27   8 2229.8439    1.0687  0.7686 10.5975 -0.0012       6.17508  0.0233   0.0213   0.0450    0.0821   0.0000      0.868926   439.1161      0.355445       15.9233      -3.94475     0.0628861      0.124101       2.09045      -2.37704     -0.101082       1.01317     -0.655237     0.0871455      0.221925     0.0199492      0.188417     -0.178104     -0.138725   0.000358119       1.07028       1.41886       1.58200       1.70124       1.66736       1.69493       1.54284       1.47336       1.27163       1.10820      0.886544      0.780259      0.628564      0.507670      0.396097      0.297544      0.218857      0.160852
  27   9 2391.0926    1.4117  0.8967 11.3623 -0.0014       4.15519  0.0266   0.0273   0.0534    0.0809   0.0000      0.870922   441.6537      0.394078       16.9965      -1.65098     -0.681320      0.176047     -0.636400      -2.07185      0.448748      -1.00237       1.73056      -1.42588       1.29666      0.135245     -0.537509     -0.117243      0.119097      0.111772       1.20083       1.61765       1.68144       1.94474       1.79040       1.81338       1.64841       1.55216       1.38423       1.23208       1.04386      0.910665      0.722317      0.556538      0.439980      0.335720      0.252368      0.182339
  27  10 2547.6033    1.9209  1.0065 11.9281 -0.0032       3.10678  0.0297   0.0357   0.0548    0.0895   0.0000      0.749096   439.8726       1.20661       18.6378      -1.48407      -2.80489      -2.28102      0.840716      -2.83862      -2.78967      -1.60071      0.165729      0.527888      0.514757     -0.390501      0.570077      0.206574     -0.373752   -0.00791778       1.32898       1.73547       1.93167       2.14093       2.11605       2.05218       1.95777       1.74837       1.55215       1.33459       1.09493      0.941165      0.772640      0.611623      0.453432      0.351309      0.263797      0.193578
  27  11 2702.1345    2.6001  0.8301 12.5468 -0.0006       2.40394  0.0236   0.0516   0.0464    0.0830   0.0000      0.726177   440.2863       1.40819       15.4737       4.09819     -0.686648       1.66429      -1.53434      -1.10919      0.995858    -0.0475816      0.245674      -1.84495     -0.733524    -0.0775955      0.268697      0.650985     -0.671995     0.0791760       1.11229       1.38559       1.55953       1.68191       1.65656       1.61535       1.56958       1.40702       1.26321       1.06532      0.989622      0.805247      0.657415      0.520195      0.409044      0.315295      0.226871      0.169903
  27  12 2855.4494    3.3435  0.8685 12.6816 -0.0022       2.44542  0.0243   0.0641   0.0474    0.1028   0.0000      0.702546   439.1272       1.71284       14.2533       1.37786      -4.04849     -0.482372      0.768030     -0.973887      -2.46282    -0.0901122     -0.426679      0.549622      0.961415     -0.308272     -0.556435      0.338681    -0.0187990      0.218555       1.09332       1.39543       1.46740       1.72373       1.65092       1.63510       1.49892       1.46194       1.26085       1.08686      0.936115      0.793012      0.618978      0.518297      0.388937      0.299437      0.229799      0.169010
  27  13 3007.0430    3.8528  0.8725 13.2070  0.0009      0.748805  0.0252   0.0737   0.0472    0.0925   0.0000      0.675766   438.0302       3.92878       14.8484      -1.51734      -2.18705      -4.03903      0.505514      -3.41503       1.18931      -2.79244      -1.81965      -1.26965      0.656173     -0.880708     -0.659817      0.276282     0.0919513      0.421031       1.29007       1.58848       1.65104       1.75957       1.86720       1.81263       1.62998       1.50199       1.35075       1.20200       1.08266      0.938043      0.758807      0.613021      0.466697      0.349965      0.261167      0.180566
  27  14 3157.3273    3.9471  1.1010 13.5105 -0.0046       1.33802  0.0310   0.0705   0.0577    0.0917   0.0000      0.652801   439.8197       5.66379       15.1109       2.82989     -0.685910      -6.29304       2.49188       2.57266      -2.21047     -0.782443     -0.607184      0.570037      -1.69981      0.242306      0.357234     -0.403991    -0.0559880      0.174062       1.29910       1.66455       1.88178       1.96462       2.03203       1.92483       1.78769       1.66959       1.54124       1.34560       1.13686      0.948279      0.758629      0.603974      0.490973      0.371757      0.273368      0.208980
  27  15 3306.6520    3.6698  1.5309 13.1701 -0.0007       1.99265  0.0404   0.0563   0.0665    0.0755   0.0000      0.489351   438.1476       6.81618       15.5159       1.12360      -3.39628      -5.18563     -0.949893      -5.91723       4.40675      -1.59863      -1.14426      -1.80565     -0.852647     -0.226322      0.262802      0.423052     -0.808938      0.171104       1.57792       2.09273       2.26459       2.46198       2.51882       2.40143       2.26389       2.06662       1.87880       1.63447       1.38395       1.15964      0.964296      0.742293      0.579418      0.464095      0.339271      0.244672
  27  16 3455.2968    3.0093  2.2100 12.7002 -0.0021       1.03144  0.0484   0.0388   0.0867    0.0574   0.0000      0.316493   439.4292       6.99542       13.5714      -2.95506      -3.81988      -4.68484    -0.0111327      -7.71085      -4.98810       2.40526       2.57682     0.0573362    -0.0439726      0.747824      0.846483       1.34149      0.230466     -0.283083       1.87924       2.44508       2.64889       2.86927       2.85532       2.82908       2.74102       2.42568       2.21217       1.91671       1.69880       1.37623       1.16313      0.924694      0.713768      0.550015      0.408406      0.299547
  27  17 3603.7207    2.4279  3.5365 11.8529 -0.0012      0.799070  0.0619   0.0245   0.1125    0.0457   0.0000      0.170909   443.0651       9.96668       13.5145       4.42586      -4.31485      0.375800     -0.431284      -5.83187      -1.57191      -1.67345      0.130183       3.88793       1.18606     -0.600117      0.464096       1.17953      0.238862      0.163757       2.39472       3.17220       3.46546       3.80665       3.75551       3.63192       3.46518       3.23663       2.88155       2.50656       2.16941       1.78898       1.43989       1.17415      0.917592      0.699038      0.540206      0.386761
  27  18 3751.7033    2.0150  5.1599 11.3821 -0.0017      0.447551  0.0782   0.0174   0.1444    0.0368   0.0000      0.105966   443.4980       6.66431       8.39416      -1.49924      -9.35734      -3.28590       3.79170      0.930006       4.87060      -5.23579      -5.27029       1.21454     0.0248800      -2.77091     -0.124029       1.28759       1.53161       1.70805       3.12201       4.08505       4.43779       4.72142       4.69024       4.64880       4.50660       4.04715       3.69218       3.18285       2.74786       2.29334       1.87037       1.53164       1.18438      0.917059      0.672910      0.493758
  27  19 3899.4498    1.7145  7.6839 10.9783 -0.0008      0.395759  0.1053   0.0130   0.1918    0.0329   0.0000     0.0724270   436.3671       7.15352       11.4520       1.43648      -7.20801      -6.33203      -12.7485      -4.69614      -3.44870      -4.84040       2.04810      -3.32595       3.23682      0.912038      -2.27651      -2.33392      0.812634     -0.317405       4.09998       5.34915       5.93863       6.27479       6.50168       6.17738       5.88672       5.43736       4.90444       4.15689       3.56570       2.96765       2.47513       1.93681       1.55375       1.16516      0.870496      0.639967
  27  20 4046.9073    1.4018  9.3866 10.8596 -0.0017      0.247624  0.1349   0.0107   0.2405    0.0295   0.0000     0.0700175   434.3726       6.17653       9.56499      -5.60082      -8.30513      -3.93859       8.30056       5.45301       8.35107      -8.90453       4.70348      -2.53244      -3.90936       2.78596     -0.199991       2.12291     -0.399462      -1.51831       4.92932       6.43725       7.14217       7.53386       7.52758       7.33389       6.91883       6.53385       5.85602       5.18393       4.41674       3.71138       3.04070       2.44985       1.89650       1.46285       1.09670      0.818289
  27  21 4194.3882    1.1849 12.4746 10.6855 -0.0004      0.354792  0.1891   0.0085   0.3268    0.0271   0.0000     0.0696470   439.3543     -0.469383       13.0996      -4.52944      -7.69474      -9.03527       12.3000      -10.9323       4.61293      -9.37444      -4.68921       9.08342      -1.11007      -1.24928       1.10020       1.41369      0.306495     0.0669855       6.26247       8.34026       9.29186       9.72505       9.97802       9.67438       9.14952       8.46657       7.60962       6.61588       5.66067       4.73126       3.88964       3.07519       2.45477       1.86907       1.37650       1.01337
  27  22 4341.0141    0.9545 14.5624 10.5589 -0.0002      0.222340  0.2596   0.0067   0.4028    0.0239   0.0000     0.0862502   435.3365      -11.7153       17.8776      -7.27983       11.4329      -23.1442      -17.5339      0.432308      -15.9449      0.441667     -0.977725      -4.55713       11.4953       1.35176      -9.69011      0.118112      0.154395      0.308185       8.09113       10.6751       11.8085       12.4153       12.4406       12.2344       11.5620       10.7822       9.60963       8.62424       7.37852       6.18597       5.08490       4.08940       3.21812       2.46739       1.80022       1.32883
  28   6 1910.2114    0.5215  0.4246  9.9538 -0.0033       12.4048  0.0169   0.0135   0.0310    0.0514   0.0000       1.68818   440.4222       1.21942       21.2035     -0.579377      -4.55794      0.947986     0.0832118      0.932529     -0.661060     -0.878680     -0.197086     0.0114220     -0.138507     -0.366179      0.185094    -0.0659200     -0.177429      0.122033      0.890731       1.15948       1.24241       1.33239       1.38900       1.36043       1.24549       1.11776       1.02385      0.911442      0.782742      0.641956      0.537575      0.420860      0.332741      0.247571      0.200114      0.147788
  28   7 2084.0073    0.7400  0.6672 10.2244 -0.0004       7.46485  0.0214   0.0159   0.0419    0.0660   0.0000       1.10618   441.0903      -2.82265       15.8255       1.20860      -1.16528       2.21209      -1.75581      -2.09922       1.94242     -0.600188      -1.04752      0.110656      0.121817      -1.56151      0.555978      0.304299     0.0298339     -0.313894      0.964932       1.22074       1.35414       1.53383       1.57167       1.45615       1.43320       1.31938       1.16199      0.981772      0.865710      0.722700      0.610481      0.457368      0.372263      0.295085      0.217629      0.159438
  28   8 2252.9374    1.0916  0.7581 10.8803 -0.0021       6.54159  0.0242   0.0219   0.0425    0.0728   0.0000      0.917540   440.4255     -0.122771       18.5051       1.49112      -3.48343       2.28491      0.768426       1.01327     -0.821386       1.58190      0.194663      -1.12921     -0.304475      0.222516    -0.0356797     0.0788692    0.00291585     0.0832225       1.11311       1.54561       1.64241       1.78805       1.71299       1.66929       1.54081       1.41627       1.32281       1.21589       1.03542      0.892822      0.765603      0.613401      0.458405      0.345444      0.256081      0.192678
  28   9 2415.4048    1.5350  0.9631 11.5392 -0.0032       4.65402  0.0280   0.0285   0.0532    0.0809   0.0000      0.881760   441.9316       1.59091       14.5823       1.00092     -0.271683      -2.71440       1.56395     -0.323875    -0.0697439     -0.614949      -1.61829   -0.00780459      0.714521     -0.372053      0.438979     -0.537541     -0.482642      0.396933       1.16752       1.56807       1.74352       1.83760       1.85699       1.81761       1.68760       1.55157       1.40486       1.19845       1.11137      0.915415      0.784996      0.609619      0.484585      0.365676      0.278526      0.196480
  28  10 2573.4329    2.0710  1.0743 11.7926 -0.0027       2.13751  0.0307   0.0351   0.0519    0.0990   0.0000      0.710548   439.2394       4.75614       15.1868       3.22444      -1.10817      -4.68912      0.192057       1.34007      -2.54469      -2.70955     -0.551129       1.44320    -0.0536250     0.0842927    -0.0320507      0.377576      0.472173    -0.0105659       1.19915       1.62986       1.74002       1.88956       1.90839       1.82933       1.78513       1.58902       1.45711       1.29054       1.14202      0.923512      0.784574      0.629229      0.487671      0.377636      0.287685      0.212159
  28  11 2729.3727    2.6883  0.9736 12.3454 -0.0016       2.03174  0.0284   0.0474   0.0484    0.0953   0.0000      0.661465   439.9644       3.77877       15.1135     -0.185144     -0.331897      -2.23165     -0.933302      -1.44431     0.0404687     -0.930202    -0.0845331      0.597181      0.261082     0.0129888      0.354545     -0.238275      0.147115      0.212537       1.22021       1.69989       1.83551       1.92290       1.79864       1.75083       1.70013       1.50856       1.44562       1.33519       1.16748       1.04021      0.862494      0.696845      0.538126      0.390602      0.292623      0.210238
  28  12 2883.7690    3.4394  0.9688 12.6390 -0.0028       2.50059  0.0264   0.0610   0.0489    0.1095   0.0000      0.656249   439.3877     -0.142413       18.0893      0.991009      -4.22316      -1.37138      -1.81904      0.745129       1.10920     -0.636850      0.266529      -1.46031     -0.391579     0.0465485      0.207743      0.361320      0.461966    0.00635280       1.11586       1.48631       1.57028       1.69548       1.72344       1.77782       1.60845       1.50386       1.34973       1.15144       1.04273      0.829814      0.677326      0.547563      0.434516      0.332166      0.267359      0.196018
  28  13 3036.2843    4.0777  0.9121 13.1110 -0.0010       1.06666  0.0251   0.0733   0.0467    0.1007   0.0000      0.663745   440.9814       2.27073       15.4996     -0.824899      0.339948      -1.25166      -1.17289      0.384838       3.25664      -2.87099     -0.289081      0.272921     -0.388308     -0.180772      0.565828     0.0926471     -0.509702    -0.0623578       1.06178       1.42700       1.57930       1.66399       1.74712       1.61710       1.58827       1.40951       1.31155       1.15819      0.956827      0.851753      0.677327      0.539964      0.413635      0.330046      0.250741      0.184518
  28  14 3187.2253    3.8891  1.2544 13.2850  0.0004      0.743886  0.0339   0.0635   0.0608    0.0945   0.0000      0.617677   440.4719       2.91681       17.6988       1.51236      -2.07315     -0.407471       1.67367      -3.22595       3.13434     -0.475117      -1.02173     -0.804518     -0.430811     -0.241785     -0.383054     -0.216847      0.156192     -0.178790       1.32205       1.65620       1.84350       1.99236       2.01697       1.96116       1.90862       1.70189       1.54693       1.36117       1.20071       1.03623      0.821512      0.650678      0.528226      0.421808      0.306436      0.226803
  28  15 3337.3958    3.5197  1.6924 13.0710 -0.0036       1.08632  0.0401   0.0504   0.0724    0.0713   0.0000      0.427686   442.7728       3.69296       14.1146       3.80134      -2.21909      -4.70158     -0.558798     -0.736051     -0.923858      -3.22547      -1.99311       1.95485       1.19940     -0.707104      -1.51852      0.431017      0.477668      0.318179       1.60831       2.07943       2.26181       2.39248       2.43383       2.25867       2.24267       2.09204       1.87374       1.68868       1.44511       1.24151       1.00922      0.834108      0.643466      0.498743      0.381855      0.280236
  28  16 3486.8308    2.8218  2.4842 12.5698  0.0004      0.567716  0.0521   0.0343   0.0919    0.0525   0.0000      0.265738   439.4228       5.98269       11.2478       1.98085      -3.88679       1.52568       1.19312      -3.43140     -0.134801     -0.155039      0.859858      0.452896      0.808075      0.109453      0.852230     0.0926875     -0.684475     -0.309571       1.96810       2.59470       2.78889       3.02985       3.05164       2.96501       2.84822       2.65182       2.36692       2.11521       1.78638       1.57609       1.27201       1.00229      0.783035      0.647631      0.477659      0.357861
  28  17 3636.0761    2.3396  3.8574 11.8415 -0.0003      0.994948  0.0655   0.0232   0.1169    0.0429   0.0000      0.149592   435.3254       2.80765       7.30606      -5.46101      -3.32216     -0.361583       1.74477     -0.430639     -0.548486      -4.74746       2.64613       2.53384       1.90079     -0.149295     -0.730555       1.26334      -1.43497     -0.125589       2.50360       3.25227       3.58253       3.79046       3.87243       3.73783       3.57802       3.31020       3.10589       2.64978       2.32762       1.90658       1.59954       1.29011       1.02173      0.798535      0.615965      0.447318
  28  18 3784.4798    1.9699  5.7281 11.2757 -0.0004      0.206359  0.0823   0.0160   0.1509    0.0353   0.0000     0.0950359   446.5846       8.24211       15.4151       8.52524      -5.65361      -3.87507       4.95655       4.01205       5.84040      0.435563       1.21892       1.53010       2.10053      0.578617     0.0781099      0.270483     -0.144807       1.24192       3.10764       4.11947       4.39764       4.73654       4.86589       4.74354       4.50360       4.11114       3.77207       3.34465       2.90630       2.43870       2.02966       1.62141       1.31439       1.00861      0.741784      0.559212
  28  19 3932.8592    1.6199  8.0393 10.9864  0.0005      0.359187  0.1105   0.0122   0.2003    0.0306   0.0000     0.0673633   434.8407       10.8016       17.3147       9.40944      -1.85675      -5.63628       4.70837       4.42171      -1.18293      0.347215       1.18100       3.01237      -4.29811     0.0871279       1.42936      -1.38933      -1.85174      0.183081       4.13134       5.49417       5.89100       6.42202       6.33235       6.38746       5.91908       5.55992       4.93769       4.45254       3.83175       3.28488       2.68298       2.13860       1.70880       1.30450      0.996125      0.755453
  28  20 4080.9424    1.3588 10.0840 10.7661 -0.0012      0.444115  0.1435   0.0098   0.2524    0.0291   0.0000     0.0709329   443.0479       12.6285       20.0236       8.25008      -4.35307      -3.46008      -2.49964      -11.7955      -1.95085      -2.55803      -3.98597       3.44677       2.32767       1.65725       2.44821   -0.00401836     -0.439708      0.292703       4.98490       6.46338       7.22330       7.59352       7.76279       7.59424       7.16596       6.70832       6.09718       5.33121       4.60697       3.97284       3.30122       2.62552       2.07645       1.62916       1.20497      0.906243
  28  21 4228.3017    1.1390 13.2180 10.6371 -0.0007      0.124599  0.2085   0.0077   0.3347    0.0258   0.0000     0.0694120   452.8317       22.3032       2.29099      -12.7007       5.88835       11.9476       11.7862      -11.4923      -2.82311       5.05802      -13.4132      -5.32596     -0.287492       3.33049      -5.97911      0.206993       2.90094     0.0632096       6.53512       8.56999       9.57964       10.1459       10.2635       10.0816       9.83503       8.78262       8.01900       7.12493       6.08544       5.15617       4.27662       3.47457       2.73043       2.10553       1.58743       1.19060
  28  22 4376.9015    0.9184 15.8609 10.5448  0.0002      0.460397  0.2741   0.0065   0.4272    0.0225   0.0000     0.0795445   429.0944       30.8673       12.7147       3.63339       5.20857      -4.63134       9.72829       16.2112      -1.02304      -9.06277       4.18836      -4.78891       3.56613       9.64499      -3.04810      -5.53127       1.04724     -0.708181       7.85187       10.3196       11.5643       12.1534       12.3738       11.9040       11.5808       10.5315       9.73604       8.59055       7.33112       6.28253       5.17709       4.25230       3.36207       2.56015       1.92481       1.43125
  29   4 1564.1306    0.2052  0.1610 10.0495  0.0043       21.6010  0.0134   0.0106   0.0309    0.0275   0.0000       12.1822   441.0676      0.983856       21.2517      -2.10279      -1.72754      0.383917      0.490418      -1.30546      0.750283      0.625359      -1.48395      0.223473      0.631417     -0.665025     -0.552859      0.494520      0.209141    -0.0765684      0.744953      0.950361       1.08877       1.06055      0.941750      0.969017      0.990041      0.842924      0.779147      0.833706      0.783230      0.635289      0.573527      0.459896      0.332157      0.259897      0.178987      0.130805
  29   5 1751.6112    0.3345  0.2658 10.0333 -0.0027       21.1465  0.0149   0.0116   0.0259    0.0362   0.0000       4.11291   441.9384     -0.361406       19.5707     -0.819026      -3.54573     -0.618411     -0.946690      0.873745     -0.681017     -0.646988      0.859751       1.09596     -0.174313     -0.143687     -0.426628      0.492935      0.108951    -0.0393016      0.800102       1.08311       1.20666       1.24921       1.12792       1.03915       1.06498      0.973993      0.915373      0.908262      0.820534      0.665234      0.525951      0.443505      0.331856      0.242745      0.200474      0.152589
  29   6 1930.2672    0.5532  0.4405 10.0579 -0.0025       11.1869  0.0165   0.0142   0.0326    0.0500   0.0000       1.63133   441.7045     -0.214452       20.9396      -1.47492      -2.71244       1.79407      -1.57507      0.532376     -0.731130      -1.17971     -0.263279       1.07549     -0.211798     -0.321050     -0.638463     0.0564207      0.301985    -0.0665667      0.741303      0.967060       1.10450       1.08437       1.19362       1.15499       1.06219       1.05217      0.887626      0.823705      0.751932      0.591091      0.539249      0.414811      0.343511      0.251678      0.196186      0.149589
  29   7 2105.4030    0.8392  0.6392 10.2831 -0.0009       7.38967  0.0194   0.0175   0.0396    0.0701   0.0000       1.02810   441.3942       1.73426       21.7371     -0.849729      -2.31612       2.48033      -1.35362      0.390563     -0.171471     0.0846342     -0.461235     0.0818738      0.316361     -0.233315     0.0938164     -0.354911      0.604444     -0.136986      0.895844       1.09344       1.27447       1.32041       1.36370       1.30692       1.31315       1.21245       1.03140      0.921480      0.806725      0.684919      0.567205      0.475063      0.364053      0.289514      0.222153      0.173084
  29   8 2275.4310    1.1857  0.8447 10.7460 -0.0009       5.36850  0.0241   0.0219   0.0451    0.0825   0.0000      0.818965   440.6834     -0.907434       21.1094      -2.29523      -1.28853       1.17580       2.78505      -1.43547       1.62980      0.102453     -0.436016      -2.02591      0.537041      0.115019     -0.328900      0.259753     -0.187643    -0.0577674       1.02118       1.37867       1.50605       1.65070       1.63290       1.65774       1.53472       1.42007       1.26287       1.08500      0.992798      0.833434      0.677165      0.557819      0.430120      0.342822      0.251030      0.194155
  29   9 2439.1371    1.6113  0.9390 11.3491 -0.0004       4.09871  0.0276   0.0288   0.0472    0.0922   0.0000      0.786546   439.3434       1.01231       15.8159      0.124410      -1.19539       2.04197      -2.05444      -1.61262       2.04398       1.32487      0.671943      0.233481     -0.325845      0.338817      0.844866      0.114826      0.107141      0.171164       1.16653       1.50453       1.58765       1.68618       1.68545       1.68185       1.60945       1.52576       1.40937       1.23429       1.06358      0.887234      0.748723      0.637007      0.499278      0.391225      0.289660      0.225814
  29  10 2598.7765    2.1675  0.9793 12.0502 -0.0045       2.70009  0.0267   0.0386   0.0499    0.0896   0.0000      0.707320   440.7575      0.715571       16.9938     0.0866270       1.09586      -1.11034     -0.111329      -2.30015      -2.01680      -1.44557      0.740047     -0.763431     -0.345955      0.325664     -0.326388      0.574113     -0.364499     -0.106546       1.06289       1.40833       1.52422       1.68290       1.65393       1.62246       1.54398       1.46478       1.32790       1.22063      0.993916      0.863334      0.701131      0.592963      0.453868      0.363165      0.287912      0.210529
  29  11 2756.2179    2.7524  1.0089 12.4717 -0.0001       2.11131  0.0288   0.0469   0.0495    0.0944   0.0000      0.724682   440.8268       5.03908       15.0648       1.88323     -0.171646      -1.91017     -0.290681     -0.594305      0.517902       1.12204      0.380831       1.10967      0.495493      0.462869     0.0775951     -0.203805     -0.172562      0.154325       1.18400       1.59376       1.78180       1.91528       1.97188       1.94196       1.77240       1.62633       1.48271       1.29538       1.10122      0.928118      0.780356      0.609809      0.487129      0.382571      0.290096      0.218181
  29  12 2911.6388    3.5572  0.9087 13.0592  0.0005      0.846916  0.0249   0.0646   0.0464    0.0902   0.0000      0.716450   437.9850       1.72229       16.5657      -1.26705      -1.69978      -3.13661      -3.26196     -0.754810     -0.316045     -0.506004      0.266227     -0.293675      0.327305     -0.425622     -0.410551      0.355205     -0.219826      0.138309       1.05841       1.33421       1.39643       1.57673       1.58224       1.53398       1.47868       1.36076       1.29043       1.11784      0.956836      0.816222      0.684627      0.556870      0.437835      0.346517      0.271256      0.198113
  29  13 3065.0332    3.9825  1.0084 13.3504  0.0022      0.768919  0.0283   0.0695   0.0529    0.0964   0.0000      0.650569   440.4939       2.09417       15.4260      0.975186     -0.390107      -2.49385     -0.559111      -2.78932       1.71428     -0.673927      0.938000      -1.07381    -0.0959911      0.189026      0.374628    -0.0643412    -0.0734655    -0.0204362       1.28497       1.71106       1.81809       1.93748       1.97088       1.94277       1.92938       1.79239       1.56042       1.31645       1.10663      0.920467      0.765920      0.603285      0.486504      0.390866      0.298035      0.222694
  29  14 3216.8023    3.9837  1.2891 13.1353  0.0004       1.32892  0.0339   0.0617   0.0588    0.0948   0.0000      0.571665   438.7674       5.48478       15.8356       2.82025      -3.15117      0.154869      0.346687      -1.73590      -2.03813      -1.68155     -0.942157     -0.294426      0.596083     -0.975731      0.774923      0.530600      0.479401      0.121230       1.28570       1.72284       1.81369       1.95426       2.03555       1.94344       1.85789       1.75529       1.55823       1.39086       1.20312       1.01502      0.873596      0.712407      0.564348      0.423787      0.327622      0.246559
  29  15 3367.6418    3.3167  1.9140 12.7642 -0.0005      0.582458  0.0420   0.0429   0.0739    0.0625   0.0000      0.331037   438.5472       7.06592       18.3222       1.92550      -1.95211      -3.95621      -2.73599      -4.57624      -1.07086       1.21578      0.652106       1.60126      0.918075     0.0178940       1.31368     -0.244302      0.429033      0.428398       1.54663       2.05733       2.30562       2.42847       2.48613       2.40602       2.37856       2.15735       1.93649       1.72645       1.50680       1.27109       1.07356      0.903080      0.709263      0.537751      0.410557      0.302842
  29  16 3518.1534    2.7168  2.8968 12.2170 -0.0020      0.949082  0.0541   0.0296   0.0959    0.0491   0.0000      0.196788   440.4815       3.74687       16.7540     -0.915604      -2.54951      -1.69583       4.21021      -5.59840       1.67382      -2.71808      -6.06860      0.550913      0.347352       2.15688      0.982206      -1.08214     -0.669629     0.0818858       1.95000       2.65954       2.83691       3.05342       3.06395       3.07241       2.87799       2.68863       2.45492       2.20522       1.94614       1.59340       1.34080       1.09283      0.868812      0.679076      0.524822      0.394924
  29  17 3667.9485    2.2797  4.2577 11.5504 -0.0015      0.759974  0.0658   0.0206   0.1199    0.0421   0.0000      0.127203   434.8978       3.27568       17.5480     -0.753228      -3.38229      -4.46638       1.26096      -3.85163      -4.29037       2.10208       2.67402      -5.54807      -1.76523      0.300091      -1.55125     -0.663078     -0.282906      0.439662       2.44423       3.20114       3.52178       3.76686       3.83339       3.70481       3.59508       3.29419       3.03847       2.65876       2.32880       2.01669       1.63515       1.34892       1.06902      0.841005      0.641474      0.483214
  29  18 3816.9891    1.9026  6.1265 11.1269 -0.0007      0.385732  0.0862   0.0145   0.1530    0.0347   0.0000     0.0858234   439.8499       4.86407       17.0089       5.12291      -4.43105      -8.00467      -2.38467      -5.05641      -8.11651      -1.29953       1.29564      -1.57459       3.94044     -0.738783      -1.20376      0.735252      0.496585      0.136123       3.12132       4.12363       4.52781       4.87490       4.84157       4.84064       4.55581       4.21459       3.92089       3.44750       3.03851       2.58051       2.15827       1.76601       1.41743       1.08032      0.830520      0.622762
  29  19 3966.0695    1.5585  8.2805 10.9642 -0.0001      0.375557  0.1132   0.0114   0.2044    0.0290   0.0000     0.0705776   441.4900      -4.84746       20.9476       1.79983      -4.17904      -9.30575       5.79363      -3.59029      0.933405       1.97739       1.41685       1.83158       3.28495      -3.17944       2.15787       2.10770      0.350976       2.27751       3.97126       5.31158       5.83321       6.14845       6.26110       6.16568       5.97806       5.50893       4.95493       4.40895       3.86508       3.29330       2.72241       2.22671       1.79022       1.39004       1.05490      0.790947
  29  20 4114.7790    1.3383 11.7670 10.7170 -0.0000      0.353507  0.1687   0.0087   0.2796    0.0271   0.0000     0.0654947   441.0644       6.87401       12.9930       2.70419       5.98075      -9.62596       11.0784       1.12185       11.8876      -6.23051      -7.63583       3.39617       4.39369      -2.14195      -1.04006      -1.02412      0.878555     -0.566694       5.23455       7.00381       7.57465       8.27121       8.35565       8.29571       7.88350       7.32021       6.70274       5.89440       5.12292       4.40661       3.60870       2.95796       2.37066       1.85356       1.40826       1.06900
  29  21 4262.9426    1.0535 13.7583 10.6123 -0.0010      0.284998  0.2259   0.0069   0.3570    0.0246   0.0000     0.0821899   443.6229       5.03374      -4.19101       1.21391      -10.8396       5.92687      -9.82563      -1.94896      -3.76244       12.9770      0.926581       1.13924       1.95215     -0.273182      -1.01449     -0.206054      -3.71273      -3.10831       6.50185       8.68804       9.59038       10.0233       10.2606       10.0316       9.68740       9.02754       8.39251       7.32919       6.41549       5.42986       4.55981       3.67157       2.99972       2.32280       1.77942       1.35548
  30   5 1770.0882    0.3710  0.2968 10.0217 -0.0022       18.5887  0.0143   0.0121   0.0270    0.0370   0.0000       3.22595   440.3293      -1.24607       21.0847      0.213397      -1.53014     -0.848935      0.616501      -1.71077     -0.813828      0.452739     -0.713935     -0.587771  -0.000306682      0.347036     -0.237790     -0.345210    -0.0110098      0.282955      0.741619       1.01368       1.08170       1.08633       1.08340       1.03664       1.01134       1.04948      0.940324      0.831080      0.714794      0.599248      0.478428      0.408483      0.308710      0.244762      0.186222      0.160548
  30   6 1950.0490    0.5463  0.5069 10.0133 -0.0040       12.4174  0.0183   0.0131   0.0352    0.0538   0.0000       1.56380   440.2172       1.14194       19.5749     -0.704517      -3.10691     -0.186920     0.0579549      -2.49957     -0.497712     -0.824965     -0.669399      0.785049     -0.533466     -0.144180     0.0224563     0.0335239      0.195266      0.216784      0.860138       1.15352       1.32362       1.44607       1.43234       1.45276       1.36340       1.24975       1.12328      0.961791      0.823973      0.680804      0.571064      0.475648      0.356956      0.293748      0.215465      0.166565
  30   7 2126.4765    0.8489  0.7380 10.3552 -0.0000       8.84853  0.0228   0.0167   0.0411    0.0697   0.0000       1.02193   441.7337     -0.228699       19.7558       1.87983      -4.00469      0.562449       1.36593      -1.50889      -2.02841      0.319912     -0.844906     -0.298440    0.00218869    -0.0605166     -0.419383     0.0893059      0.286056      0.212849      0.916703       1.23281       1.33865       1.44770       1.39457       1.50405       1.34333       1.27303       1.12691       1.05943      0.906427      0.840561      0.675470      0.572469      0.446939      0.368289      0.271242      0.201745
  30   8 2297.4396    1.2365  0.9954 10.7293 -0.0028       4.05961  0.0266   0.0213   0.0513    0.0936   0.0000      0.745910   440.1298      -1.24877       21.1024  -0.000104943      -4.84652      -1.25934     -0.227000       2.31705     -0.691649     -0.760337    -0.0577673      0.373652      0.269870     -0.761050     0.0488139    -0.0546800     -0.553448      0.147995       1.05726       1.40263       1.54210       1.62828       1.64255       1.57894       1.56887       1.39719       1.30146       1.16474       1.06567      0.901108      0.760152      0.646191      0.506663      0.403274      0.305696      0.229724
  30   9 2462.3739    1.7136  1.0164 11.5952 -0.0039       3.89500  0.0275   0.0299   0.0536    0.0842   0.0000      0.800399   440.5630     -0.294305       17.6253      -1.24997      -2.88035     -0.373717      -1.49287      -2.73624      0.119020     -0.883599      -1.13297       1.91135     -0.591936      0.804869      0.585342     -0.144578     -0.509051      0.258257       1.03296       1.39516       1.44699       1.68487       1.59268       1.64951       1.53715       1.41361       1.30239       1.20225       1.01512      0.891660      0.717936      0.611358      0.482309      0.389166      0.295910      0.226280
  30  10 2623.5125    2.3025  1.0135 11.9642 -0.0008       1.98059  0.0273   0.0389   0.0503    0.1009   0.0000      0.671171   440.9803       1.56070       18.6209      -1.14646      -2.64079      -1.90555      0.363699       1.23947      -1.47893     -0.672119      -1.69035      0.442720      0.991119     -0.612012     -0.214349      0.196648     -0.120411      0.404604       1.06810       1.39374       1.49843       1.56054       1.66198       1.53273       1.51939       1.49144       1.33196       1.21797       1.00186      0.883312      0.709508      0.589798      0.487651      0.391175      0.304820      0.234239
  30  11 2782.5434    2.9660  0.8958 12.6561 -0.0004       2.77483  0.0244   0.0523   0.0455    0.0845   0.0000      0.718886   439.2878       3.19615       18.7741      -2.32022      -2.97268     -0.561785      0.611191      -2.08233       1.01592     -0.115194     -0.813070     -0.615990      0.836309     -0.480811      0.720026      0.255435      0.138315      0.115888      0.980677       1.29574       1.37830       1.45010       1.45955       1.43711       1.42926       1.27008       1.19962       1.05267      0.973191      0.865479      0.723748      0.605257      0.488146      0.375800      0.286057      0.211561
  30  12 2939.1022    3.6542  0.8462 13.3027  0.0022      0.695654  0.0233   0.0682   0.0452    0.0784   0.0000      0.882702   438.6092       2.01820       16.3993     -0.234944      -2.63685      -1.56620   -0.00679430      0.951498       1.75321      -1.82966      0.531327      -1.27166      0.100021      0.693474     -0.447886     -0.712259     -0.709377      0.410593      0.962084       1.29979       1.35234       1.54798       1.50941       1.53655       1.46393       1.36663       1.25273       1.10585      0.966998      0.788204      0.631770      0.536750      0.416699      0.343821      0.272614      0.209462
  30  13 3093.3778    4.0707  1.0427 13.1870  0.0000     0.0381445  0.0266   0.0674   0.0507    0.1062   0.0000      0.619327   438.4763       1.01641       18.2042       1.25275      -4.66482      -1.25702     -0.625720     -0.693605      0.970416      -1.27337     -0.303133      -1.41479      0.340977     -0.691110      0.137575      0.320796      0.316775     -0.161867       1.07541       1.37774       1.50494       1.63334       1.64301       1.64228       1.57158       1.41220       1.29534       1.15066       1.05811      0.905172      0.746889      0.601907      0.489727      0.385824      0.309170      0.219417
  30  14 3246.0054    3.8259  1.3195 13.4961 -0.0093      0.710609  0.0340   0.0614   0.0635    0.0813   0.0000      0.538838   441.1817       1.53269       16.5091      -1.20562      -1.20491      -2.86572       1.99086      -4.30456     -0.294658      -6.11667      -1.41855       1.29145     -0.603465      -1.56178     -0.170042     -0.251097      0.681028    -0.0369938       1.23761       1.57273       1.72078       1.91224       1.91458       1.88315       1.78011       1.72061       1.53365       1.40975       1.18042       1.02724      0.863729      0.708945      0.548999      0.457178      0.340521      0.269314
  30  15 3397.7694    3.1998  2.0055 12.7608 -0.0014      0.721347  0.0438   0.0397   0.0739    0.0575   0.0000      0.301933   441.1423       6.23869       16.6520      -1.24672      -7.65596       1.55644       1.53343      -4.39944      -2.66980      -3.10882      -1.93507      0.594003     -0.580554      -1.79396      0.813668     -0.248806     0.0496796    -0.0505951       1.55515       2.05956       2.21420       2.38983       2.36988       2.40514       2.21595       2.18557       1.96637       1.76782       1.53898       1.33707       1.08645      0.914915      0.714208      0.573721      0.453042      0.352408
  30  16 3549.0058    2.5935  3.1340 12.1983 -0.0008      0.928687  0.0554   0.0269   0.1020    0.0435   0.0000      0.185818   442.6159       6.83731       17.3697       1.15035      0.674612      -8.32442      0.866260       1.72598      0.711342      -1.73862      -1.58916       1.57303      -3.12979       2.98514      0.658156     -0.584324       1.22684     -0.151158       1.96392       2.57137       2.87571       3.07573       3.07922       3.06657       2.98938       2.66629       2.54599       2.21315       1.96247       1.66020       1.41880       1.14524      0.921840      0.738262      0.556026      0.440079
  30  17 3699.4713    2.1569  4.6365 11.5706 -0.0006      0.663943  0.0692   0.0188   0.1299    0.0378   0.0000      0.114553   432.6987       5.18499       17.8220       1.00636      -6.64086      -2.51136      -1.60061      -17.0362       3.54036      -1.17233      -1.01730      -3.55858     0.0648947       2.86504     -0.378058      0.474477     -0.776983     -0.216945       2.45361       3.17486       3.54818       3.83726       3.92052       3.79075       3.68969       3.48658       3.17131       2.74177       2.45766       2.06210       1.74934       1.43741       1.15876      0.909145      0.707493      0.530766
  30  18 3849.4119    1.7919  6.8226 11.1592  0.0001      0.588976  0.0925   0.0135   0.1703    0.0311   0.0000     0.0796270   445.3043       4.78851       17.8066       1.81244       5.59094      -19.1688      -3.64986      -2.91647      -2.52088      -3.12953       3.22172      -2.72452     0.0211533       1.15275       1.34382       1.16383      -2.01030      -1.09807       3.23848       4.29283       4.59600       5.12729       5.19412       5.17052       4.89272       4.53143       4.15657       3.65057       3.28810       2.73929       2.29189       1.88297       1.52611       1.20981      0.921455      0.696344
  30  19 3998.8878    1.5086  9.1736 10.8655  0.0005      0.415789  0.1222   0.0104   0.2197    0.0292   0.0000     0.0700628   438.0183       2.05278       15.2021      -15.1399       1.73445       4.97893      -4.98976       7.12988      -5.15068       1.41904     -0.515584      -1.45918      -4.46596       1.23667      -2.11056      0.857362      -2.19626      0.827030       4.07543       5.42792       5.91339       6.37700       6.48443       6.33396       6.11105       5.67353       5.22253       4.68680       4.07167       3.56251       2.96402       2.41620       1.98671       1.52839       1.19326      0.901758
  30  20 4147.8096    1.2486 12.1050 10.7463 -0.0008      0.211526  0.1759   0.0079   0.2930    0.0256   0.0000     0.0688171   445.9403       8.52143       12.9394       13.8909      -1.18377       4.39377       2.40322      -1.17550      -2.26702     -0.136799      -3.47313       8.51942      -4.09665      -1.72773       2.02643       1.26867      -1.50289       1.13179       5.24636       6.85695       7.69294       8.25361       8.29237       8.15449       7.93621       7.42962       6.72506       6.05487       5.22611       4.56370       3.76186       3.12355       2.52804       1.96896       1.50820       1.18234
  30  21 4296.7283    1.0290 14.7115 10.6005 -0.0004      0.395771  0.2414   0.0066   0.3689    0.0237   0.0000     0.0803842   445.3235       8.59276       12.4202       2.22331      -1.62587      -15.9541      -5.04592      -6.71348       22.1638      -13.5737      0.625854      -9.88669      -5.10602      0.524539       3.69546      -1.80107       5.06772      0.665513       6.62158       8.65977       9.77208       10.2416       10.6826       10.3949       10.0020       9.35126       8.62174       7.58828       6.70282       5.79360       4.86004       3.99774       3.17631       2.55223       1.93700       1.49008
  31   4 1599.3323    0.2330  0.1886  9.9878 -0.0043       10.2843  0.0164   0.0101   0.0259    0.0275   0.0000       8.47996   441.1268     -0.833800       22.1293     -0.116281      -3.66072     0.0813248     -0.643767      0.683254     -0.515231     -0.252718      0.289534     -0.732070     -0.346737      0.567042    -0.0391926      0.223027     -0.105479      0.120195      0.778459      0.822012       1.03586      0.810265      0.900865      0.964141      0.862400      0.937009      0.894847      0.723716      0.667259      0.540276      0.438206      0.393192      0.352501      0.274140      0.252392      0.209655
  31   5 1788.2982    0.3860  0.3206  9.9585 -0.0050       16.4822  0.0157   0.0113   0.0280    0.0389   0.0000       2.84680   439.7330      0.321081       22.8076       1.61731      -2.70170      0.735123     -0.994467     -0.235920       1.23184     -0.309378      0.168057     -0.877197     -0.806945     -0.507812    -0.0454564      0.408539     -0.135281    -0.0234851      0.718781      0.915594       1.01689       1.06333       1.02972       1.10102       1.05722      0.935395      0.907535      0.778925      0.714815      0.604308      0.510972      0.415163      0.342301      0.265942      0.210204      0.157463
  31   6 1969.5099    0.6093  0.5807  9.9221 -0.0021       10.9633  0.0193   0.0129   0.0364    0.0582   0.0000       1.27807   440.1193      0.755731       20.9855      -2.67580      -3.57067      0.445927       2.56161      -1.30655      -2.22692     -0.142731      0.760145     0.0333080      0.411310      0.370446     -0.577691      0.435429      0.443569     -0.225944      0.764662       1.07733       1.16163       1.21758       1.23891       1.20441       1.22603       1.10553       1.08292      0.949148      0.797373      0.687690      0.554482      0.499239      0.394776      0.330233      0.238461      0.192238
  31   7 2147.1245    0.9034  0.7554 10.2334  0.0001       6.41114  0.0209   0.0170   0.0422    0.0766   0.0000      0.908974   439.4180     -0.385877       20.2440      0.274359      -4.34851       2.65209      0.649720      -2.44195     -0.353712     -0.679207     -0.386457     -0.370636      0.848297     -0.185903     -0.170426      0.410613      0.313679     -0.195915      0.829424       1.04562       1.21237       1.26703       1.32716       1.24350       1.19661       1.17491       1.06849      0.935491      0.863651      0.713607      0.624053      0.515927      0.410463      0.330446      0.258274      0.200845
  31   9 2485.1126    1.7895  1.0581 11.5163 -0.0005       3.28737  0.0286   0.0300   0.0535    0.0921   0.0000      0.730866   440.6111      0.255288       18.9869      0.512267      0.101847      -1.29541       1.05815      -2.97717     0.0283024      -3.49229     -0.804752      0.423799     -0.919750     -0.832743     0.0440724      0.808694    -0.0322126     -0.251694       1.06114       1.42795       1.55896       1.73345       1.73466       1.66488       1.57134       1.47668       1.33258       1.23345       1.08310      0.935654      0.796497      0.666177      0.523656      0.434249      0.325697      0.249457
  31  10 2647.8846    2.4429  1.0376 12.0876  0.0020       2.69516  0.0268   0.0403   0.0508    0.0932   0.0000      0.698863   438.7398       2.39358       17.7595       2.86748      -2.77828      -2.82987      -1.89112      -3.54184      0.690378     0.0782364      -1.93415      -1.07341   -0.00298923     0.0125352     -0.222389      0.321591     -0.178381      0.282253       1.00988       1.34107       1.48127       1.58346       1.55454       1.61609       1.51724       1.36527       1.28724       1.14497       1.03425      0.887998      0.753334      0.643531      0.507994      0.399383      0.299829      0.235769
  31  11 2808.3669    3.0739  0.9499 12.6525 -0.0015       1.37531  0.0256   0.0522   0.0476    0.0939   0.0000      0.653648   440.6558       1.90538       14.7382      -4.20948     -0.302671      0.843185      0.545242     -0.840068      -1.39763      0.526413      0.637763      0.325288     -0.386003     0.0315008     -0.215541     0.0825664    -0.0963735      0.392639       1.00185       1.21205       1.39762       1.46244       1.55895       1.51272       1.38783       1.34166       1.24636       1.08706      0.973677      0.848079      0.717104      0.581158      0.481323      0.368839      0.294255      0.226567
  31  12 2966.1873    3.8130  0.8830 13.1810 -0.0016       2.42919  0.0237   0.0675   0.0436    0.0856   0.0000      0.609532   438.1069       3.39774       19.2235      -1.98721      -3.46652      -2.81287      0.512609     -0.876234     -0.480996      -1.65069       1.41420     -0.138190     -0.628182     -0.772770     -0.100599      0.277796     -0.123255   -0.00342229      0.926025       1.25849       1.35651       1.51285       1.55387       1.55098       1.46144       1.32132       1.25142       1.08365      0.950218      0.808516      0.667334      0.556864      0.443674      0.353806      0.279511      0.212052
  31  13 3121.3985    4.0751  1.0916 13.3652 -0.0023       1.96331  0.0298   0.0665   0.0516    0.0985   0.0000      0.657522   439.3222       4.29158       15.4479       1.35345       1.22043   -0.00470285       1.85063       1.45042      -1.14284      -1.90540      -2.78445     -0.657129     -0.627191     -0.350410    -0.0649563      0.531456      0.221805      0.502298       1.10369       1.40577       1.50866       1.63656       1.73794       1.70988       1.63412       1.50720       1.36505       1.24794       1.08890      0.953990      0.780354      0.640669      0.505091      0.420344      0.335039      0.255863
  31  14 3274.9651    3.6483  1.4044 13.4641 -0.0051       2.09628  0.0382   0.0567   0.0625    0.0716   0.0000      0.640811   440.2924       2.11379       17.3423       1.81598     -0.165489      -6.17110      -1.47732      -1.47000       1.17264      -5.53918     -0.199945      -1.08714    -0.0489609      0.858839     0.0357387       1.36055      0.390842      0.529562       1.27911       1.81149       1.86517       2.14416       2.06739       2.05805       1.94894       1.88358       1.71063       1.51293       1.34964       1.13884       1.00273      0.801415      0.680513      0.514466      0.401154      0.304963
  31  15 3427.4397    3.1667  2.1947 12.5557  0.0003      0.413225  0.0436   0.0366   0.0773    0.0567   0.0000      0.276895   440.9205       2.40860       14.8120      -2.06609      -4.76176      -7.57701       3.00863      -2.32211     -0.440492      -2.21811     -0.948527      0.568157      -1.26880      -1.04780     -0.422751      0.231091      0.425553     -0.371901       1.54978       2.13670       2.24024       2.52564       2.49601       2.56125       2.35163       2.26124       2.06023       1.82751       1.64826       1.35626       1.14120      0.936562      0.748120      0.619401      0.472810      0.368202
  31  16 3579.5195    2.5364  3.4331 12.0468 -0.0000      0.968281  0.0571   0.0247   0.1030    0.0419   0.0000      0.150325   440.7469       5.10386       15.7438       2.03464      -2.30788      -6.36013       2.22815      -3.37011      -1.03499      -1.83350       2.11777      -2.31038     -0.415385      0.939447       1.07757      0.961074      0.313569     -0.198960       1.97002       2.64482       2.97205       3.11868       3.15353       3.13143       3.01855       2.77125       2.63758       2.29773       2.07898       1.75714       1.51057       1.25891       1.00206      0.803640      0.623085      0.472536
  31  17 3730.7475    2.1113  5.0405 11.4392 -0.0010      0.833846  0.0727   0.0174   0.1318    0.0359   0.0000      0.108856   443.1699       4.69087       10.7228     -0.864524      -2.20742      -6.86600    -0.0779621      -2.92538       1.44858       1.02281      -1.46782    -0.0382981      -2.41899      0.790536     -0.556385      -1.74267      0.941774      -1.16952       2.47484       3.28754       3.65090       3.83800       3.84710       3.89032       3.66864       3.54187       3.24148       2.94196       2.52988       2.19613       1.83487       1.52909       1.25522      0.989326      0.772815      0.607155
  31  18 3881.0383    1.7840  7.3865 10.9991 -0.0002      0.371994  0.0954   0.0125   0.1720    0.0311   0.0000     0.0712323   435.0704       4.81318       13.5331       2.16931      -1.78611      -6.24436      -11.3008      -4.76768     -0.816329      -8.71502     -0.452283      -2.77881       1.60973      -1.19188      -1.15965     -0.134550     -0.450583       1.25202       3.22942       4.22595       4.76166       5.00768       5.07173       5.06409       4.87380       4.61904       4.23945       3.79522       3.33169       2.89366       2.41423       2.01219       1.61384       1.30889       1.01086      0.781368
  31  19 4031.3119    1.4482  9.9594 10.8162 -0.0010      0.381797  0.1346   0.0094   0.2356    0.0277   0.0000     0.0701896   441.2605       2.36645       20.3349       3.99533      -9.63470      -4.04631      -6.51449      -9.74698       7.25197      -3.17990       6.72102      -1.11915      -1.32034       1.86870      -1.95427      -2.14901      0.449073    -0.0202819       4.16829       5.52096       6.01096       6.59854       6.73862       6.61006       6.34598       5.99256       5.57580       4.83195       4.35167       3.72361       3.18056       2.66004       2.14310       1.68298       1.31265       1.00349
  31  21 4330.1718    1.0012 15.2783 10.5625  0.0007      0.211938  0.2479   0.0063   0.3700    0.0227   0.0000     0.0742099   440.8712      -17.2291       14.2904       12.9440      -9.41759      0.160518      -1.24655       7.12555       2.89255      -3.91793     -0.674003       1.56831      -3.17805       2.18701      -1.80266       4.80757      0.106784      0.828582       6.48668       8.54048       9.52259       10.1252       10.2681       10.2892       9.84383       9.17954       8.49215       7.64135       6.79234       5.84945       4.98524       4.12890       3.32571       2.67794       2.07165       1.58584
  32   6 1988.7158    0.6227  0.5728 10.0163 -0.0019       9.09093  0.0188   0.0131   0.0365    0.0576   0.0000       1.27327   439.3587     -0.573521       20.7032       1.18033     -0.448766       2.13599     -0.841432     -0.173270       1.77726     -0.535582     -0.289742     -0.666371     -0.382816     -0.129915    -0.0619673     -0.376796      0.149903    -0.0854949      0.814041       1.09031       1.16180       1.28504       1.23735       1.26514       1.16450       1.13967       1.08702      0.951771      0.809623      0.737602      0.615999      0.533370      0.427786      0.347404      0.259621      0.205123
  32   7 2167.4462    0.9039  0.7535 10.4631 -0.0046       6.21591  0.0236   0.0169   0.0399    0.0718   0.0000      0.955656   441.3909       2.26498       20.4240      0.934903      -1.76759      0.811883      0.190996      -2.93861      0.475942      0.469045     -0.850983      0.841744       1.29878     -0.293041     -0.573117     -0.745985      0.307377     0.0122135      0.931782       1.23102       1.41789       1.49642       1.50739       1.42395       1.23223       1.25917       1.12685       1.03638      0.967962      0.962216      0.856334      0.694343      0.579082      0.437008      0.357986      0.261697
  32   8 2340.2043    1.3212  1.0243 10.9842  0.0019       4.95929  0.0258   0.0220   0.0534    0.0867   0.0000      0.762775   440.1675       1.71941       18.6488     -0.958708      -3.93128       2.08105      0.417527      0.288678       2.88064     -0.976407      0.252403     0.0145527     0.0628364     -0.608668     -0.334154      0.193122      0.790115      0.101723      0.962328       1.27816       1.41656       1.55129       1.48759       1.49232       1.38297       1.33830       1.26509       1.14483       1.01563      0.889080      0.750438      0.627902      0.503446      0.420528      0.321024      0.244976
  32   9 2507.3638    1.7942  1.1115 11.7236 -0.0035       3.78864  0.0304   0.0291   0.0531    0.0858   0.0000      0.745438   442.9593      0.590024       18.9896       3.39149     -0.139846      -3.02917       2.69424      -2.00318     -0.219489       1.71248      0.345239     -0.495766     -0.798845     -0.189617      -1.85951    -0.0242383       1.15520     -0.260910       1.14518       1.49583       1.64180       1.70803       1.75346       1.70026       1.74885       1.65966       1.49368       1.28750       1.13263      0.995671      0.842348      0.704199      0.560208      0.454392      0.360651      0.274767
  32  10 2671.7220    2.5539  1.0199 12.2555 -0.0036       2.43670  0.0265   0.0413   0.0483    0.0917   0.0000      0.666939   440.3442       3.39204       17.7142     -0.687717      -3.19111      -1.80151       1.88647      -1.53580     -0.225029     -0.298475     -0.359701      0.388192      0.787543      0.269172     -0.647162     -0.275658      0.198960      0.218925      0.954339       1.30263       1.39264       1.53502       1.54675       1.57644       1.49660       1.39580       1.26148       1.17274       1.03028      0.867529      0.724296      0.611965      0.477547      0.399299      0.312979      0.250684
  32  11 2833.7965    3.2432  0.8992 12.8712 -0.0052       3.20754  0.0244   0.0562   0.0434    0.0868   0.0000      0.669491   439.7052      0.558286       18.2385      -1.81323       1.57433      -2.58218      -1.61222     -0.610191      0.264303      -1.70033     -0.591442       1.09795      -1.54010     -0.592193     -0.220298      0.590454      0.627403      0.592828      0.913733       1.22036       1.33186       1.41519       1.47861       1.47581       1.43971       1.29943       1.16091       1.09340      0.943891      0.813085      0.708936      0.572500      0.473301      0.378572      0.298192      0.223470
  32  12 2992.7387    3.8333  0.9358 13.4541 -0.0002       2.14859  0.0244   0.0659   0.0459    0.0758   0.0000      0.667711   438.1754      0.870914       18.0912     -0.148314       1.45515     -0.846902       1.61905      -2.15077      0.796351       1.76348      0.238414     -0.444450      0.125974    -0.0977011     -0.104858    -0.0686137     -0.237432    -0.0874089      0.932944       1.19844       1.29201       1.37307       1.42756       1.42929       1.40073       1.29934       1.18105       1.06660      0.956310      0.814987      0.698159      0.583170      0.489846      0.380407      0.300330      0.235794
  32  13 3149.0508    4.0309  1.1108 13.5508 -0.0012       3.28355  0.0288   0.0670   0.0560    0.0841   0.0000      0.690087   439.4623       2.26375       17.2013      0.365854      -2.04435      -4.19044      -1.22906      -2.29901     -0.365862      0.680825      0.138885     -0.683458      -1.69130     -0.935504      -1.01150      0.450574     -0.142065     -0.269394      0.988306       1.28878       1.39798       1.54370       1.54323       1.58227       1.48716       1.38224       1.32348       1.18539       1.02951      0.878582      0.752199      0.628160      0.516481      0.408193      0.327302      0.258979
  32  14 3303.3862    3.6085  1.4984 13.4971 -0.0014       1.67219  0.0365   0.0533   0.0653    0.0651   0.0000      0.548546   441.5634       5.55268       15.6878     -0.268203      -6.96293      -4.08232       1.85378      -2.34914      0.823932     -0.773794      -1.06427      -1.43481     -0.517297     -0.762531     -0.737982     -0.271441      0.216433      0.319773       1.26667       1.68380       1.74903       1.96577       1.99657       2.02653       1.94718       1.80497       1.64148       1.45729       1.29677       1.14899      0.987157      0.831919      0.662728      0.527123      0.405966      0.328664
  32  15 3456.7923    3.0010  2.3694 12.5684 -0.0004      0.917828  0.0454   0.0338   0.0819    0.0511   0.0000      0.279017   442.0498       8.19438       17.9293      -5.34995      -1.45255      -2.45506       1.52944      -2.42283      0.105055      -3.19428       2.50554       1.50599      0.755872     -0.994287      0.246048      0.338173     0.0737275      0.265381       1.53055       2.00064       2.17077       2.41753       2.47688       2.44415       2.37363       2.19698       2.01918       1.81689       1.60453       1.37921       1.19062      0.974478      0.809289      0.653963      0.500578      0.381110
  32  16 3609.4849    2.4427  3.6089 12.0346 -0.0006      0.459340  0.0601   0.0226   0.1039    0.0382   0.0000      0.158426   435.8448       6.97414       17.0176      -1.82056      -2.33246       3.12860      -3.21579       2.59420      -1.59711     -0.507158     -0.469510      -1.11438       1.59013    -0.0505031       1.24620      0.193322     -0.214128      0.212316       1.97636       2.68847       2.95800       3.22612       3.26991       3.20804       3.06428       2.90826       2.65100       2.44576       2.10655       1.89786       1.56805       1.32268       1.07088      0.865145      0.678708      0.519713
  32  17 3761.4389    2.0649  5.6317 11.2613 -0.0002      0.528140  0.0743   0.0156   0.1384    0.0353   0.0000     0.0842212   444.2443       4.49794       16.1455      -7.45390       2.20965      -5.76795      -3.51287      -2.88096      -3.38869       6.41147     0.0537989       1.95747      -2.50670      -1.84363      0.529396      0.849221     -0.688477       1.06932       2.51261       3.30697       3.66841       3.99641       4.10487       3.96848       3.83523       3.57565       3.31417       3.03761       2.66197       2.33928       1.98076       1.67895       1.35907       1.08316      0.855561      0.663675
  32  18 3912.6551    1.7009  7.9684 10.9329 -0.0004      0.310422  0.1017   0.0112   0.1820    0.0294   0.0000     0.0682584   439.7187       2.71744       7.84026      0.471019      -1.61398      -5.19492      -1.47831       1.11977       6.86059       11.6356      -5.12089      -5.64344     -0.154444       5.44477      -1.26174      0.390051    -0.0388335    -0.0607729       3.24354       4.29828       4.69686       5.01844       5.18193       5.08521       4.95369       4.66464       4.37683       3.88267       3.48995       3.00883       2.51924       2.10793       1.72394       1.41259       1.09846      0.859882
  32  19 4063.4805    1.4297 11.2771 10.7744  0.0004      0.368164  0.1508   0.0085   0.2536    0.0263   0.0000     0.0639003   440.2685      0.847310       18.7658       11.8383      -9.23206      -12.6514      -1.13439      -3.87365      -5.92666      -1.48965       5.63795      -7.56127       1.76661     0.0832984     -0.531444      -4.66784     -0.841173      0.501503       4.36261       5.70053       6.36188       6.94264       7.05823       6.94062       6.73651       6.37380       5.78300       5.30847       4.62779       4.07441       3.40006       2.86863       2.36964       1.86731       1.48143       1.12778
  32  20 4213.5823    1.1342 12.4214 10.6845  0.0009      0.190516  0.1914   0.0070   0.3104    0.0248   0.0000     0.0831617   437.0755      -9.01498       19.2726       10.8747      0.513587      -2.69362      -5.85903      -8.86633      -1.00201       1.08997     -0.261182       2.67980       6.06749     -0.464271      -5.56087     -0.707859     -0.894983       1.51973       5.21620       7.15434       7.77613       8.46620       8.57106       8.58801       8.27636       7.75555       7.20236       6.45170       5.73607       4.98423       4.24193       3.53984       2.88701       2.30365       1.81499       1.39525
  33   5 1823.8713    0.4448  0.3565  9.9512 -0.0060       15.1976  0.0142   0.0116   0.0269    0.0408   0.0000       2.14897   441.1972      0.985475       19.4961      0.324375      -3.21134     -0.160716      0.203100     -0.326870      -1.57654      0.816726      0.883541      0.681126    -0.0345244      0.139450     -0.788048      0.360116    -0.0640910  -0.000962677      0.628927      0.777097      0.856897      0.951394      0.982983      0.899558      0.885929      0.857372      0.796754      0.708812      0.624729      0.549168      0.507289      0.416829      0.345294      0.302672      0.240718      0.173318
  33   6 2007.7354    0.6548  0.5604 10.2034 -0.0042       11.0325  0.0180   0.0137   0.0348    0.0546   0.0000       1.33064   441.0605      -1.81253       19.8740     -0.309111      -3.53908      -1.15363      0.165961     -0.938659     -0.519587     -0.368278       1.69638     -0.406224     -0.831205      0.316149     -0.204084     0.0866333     0.0682301     -0.108496      0.773046      0.941394       1.08058       1.24561       1.16587       1.16333       1.06625      0.947523      0.941914      0.913477      0.766198      0.757064      0.692566      0.599366      0.508149      0.407648      0.327888      0.268169
  33   7 2187.4701    0.9591  0.8247 10.4435  0.0005       6.99133  0.0221   0.0167   0.0449    0.0770   0.0000      0.892535   441.4675       1.90973       16.9785      -2.51310      -2.01474      0.433798      -1.06902      0.131365     -0.275090     -0.465434      0.269865     -0.582681    -0.0157674      0.182810      0.357758     -0.303045    -0.0582399      0.451616      0.862873       1.15022       1.28620       1.37344       1.39173       1.41124       1.35948       1.27542       1.19333       1.05955      0.883496      0.795097      0.672268      0.568679      0.452158      0.361695      0.284761      0.239974
  33   8 2360.9343    1.3948  1.0072 11.2345 -0.0001       5.01728  0.0261   0.0234   0.0516    0.0820   0.0000      0.777768   440.8216       2.96337       18.5993      0.458367      -1.02771      0.413172     -0.231267       1.33541      0.549072      -2.07839      0.326163       1.42824      0.605709      0.571562      0.122593      0.240208      0.204233     0.0610752       1.01590       1.33283       1.48365       1.56039       1.63021       1.63831       1.59651       1.49437       1.36461       1.20618       1.03936      0.890839      0.770922      0.645521      0.520355      0.407141      0.328712      0.252813
  33   9 2529.2621    1.9406  1.0825 11.7741 -0.0026       3.08574  0.0279   0.0306   0.0519    0.0853   0.0000      0.740896   438.8790      0.699705       21.4062      0.767825      -5.18035   0.000315282     -0.756267       1.05705     -0.608864      -1.08780       2.29704       1.16882     -0.139772      0.456749      0.918465     -0.210166     -0.141490     0.0610688      0.949374       1.25420       1.40115       1.53348       1.50397       1.49313       1.40219       1.31978       1.26699       1.17438       1.03660      0.931345      0.782352      0.668597      0.529136      0.418157      0.340649      0.272686
  33  10 2695.1114    2.6141  1.1036 12.2173 -0.0005       2.73009  0.0281   0.0407   0.0507    0.0989   0.0000      0.653360   439.6713      0.360759       16.9811       1.74358      -2.18444     -0.807148      -1.84582      -2.06797     0.0299234     -0.115401     -0.616498      -1.31869      -1.88336     -0.895480      0.507844       1.12085      0.140399     -0.323799      0.964683       1.23492       1.36895       1.47259       1.53485       1.48215       1.49407       1.37743       1.27996       1.15151      0.994206      0.919928      0.763663      0.652325      0.533391      0.429384      0.338335      0.262252
  33  11 2858.6077    3.3519  0.9530 12.8878 -0.0004       2.06215  0.0241   0.0565   0.0460    0.0864   0.0000      0.781407   441.8259       2.53437       16.1034       1.88889      -1.05736      -2.82565      -1.34910      -2.77529       1.68761      -1.08876     -0.863927      -1.14374     -0.960930       1.19487       1.18124      0.764329     0.0504313     -0.247529      0.873203       1.14382       1.24998       1.31113       1.36245       1.31419       1.32365       1.24499       1.15912       1.03177      0.925912      0.819723      0.685096      0.591840      0.464863      0.390665      0.312504      0.239643
  33  12 3018.8161    3.9505  0.9932 13.3145 -0.0045      0.210901  0.0250   0.0649   0.0477    0.0831   0.0000      0.821426   440.2828       2.27180       15.7525     -0.600728       2.00277      -2.16319     -0.386514      -2.93053      0.573561     -0.929653     0.0700885     0.0383040      -2.03166     0.0781099      0.687821    -0.0578835      0.441616     -0.127330      0.869978       1.16579       1.26717       1.41371       1.37784       1.40012       1.37144       1.27080       1.17349       1.08177      0.970027      0.832416      0.707975      0.603700      0.500624      0.393519      0.308015      0.246683
  33  13 3176.0528    4.0746  1.1799 13.2539 -0.0052    -0.0249458  0.0293   0.0634   0.0546    0.1055   0.0000      0.585297   438.4573       4.36643       14.6740       2.77135     -0.913646      -1.24974       3.29248      -1.75022      0.588277      -3.08378     -0.153090      -2.25353     -0.236686       1.54249      0.214935     -0.397285      0.589948      0.694364       1.00819       1.32610       1.43131       1.61168       1.63249       1.62897       1.57189       1.48236       1.37606       1.19385       1.08194      0.939371      0.781245      0.661170      0.551264      0.432912      0.342195      0.272209
  33  14 3331.4719    3.5436  1.7820 12.9371  0.0003      0.398535  0.0383   0.0442   0.0658    0.0637   0.0000      0.324803   439.4223       3.60497       16.1602       8.64060      0.713674      -1.78784    -0.0837536      -3.51363       3.16944      -2.85640      0.192787       1.03939     -0.248859      -1.12522      0.532502      0.725581     -0.663589    0.00851938       1.28552       1.69164       1.84886       2.02459       2.05718       2.02771       1.92173       1.83284       1.67869       1.52473       1.38726       1.21381       1.07913      0.893543      0.747036      0.596394      0.482611      0.359125
  33  15 3485.9076    2.8853  2.5331 12.4476 -0.0007      0.656676  0.0454   0.0309   0.0846    0.0481   0.0000      0.213338   440.9271       7.11326       18.0858       1.81231      -5.19632       6.74003     -0.508082      -7.20541      -2.56636      0.235326       2.08230      -1.44751     -0.908836     -0.322206      0.269203      -1.04209     -0.640145      0.487971       1.47826       1.98780       2.19278       2.37052       2.42507       2.38575       2.31698       2.20974       2.04404       1.82903       1.65177       1.42384       1.21425       1.02231      0.833635      0.660674      0.530226      0.430837
  33  16 3639.4021    2.4133  3.9904 11.6933 -0.0006      0.838726  0.0594   0.0202   0.1051    0.0380   0.0000      0.125395   437.9968      -2.00801       15.0297       2.03043      0.131411      -3.62293      -6.16286       1.16292       1.12272      -2.93927     -0.966764      -1.08432      -2.09943       1.19049    -0.0607144     -0.862470      0.323486     -0.477498       1.91804       2.48928       2.82519       2.96165       3.12167       3.09696       2.97063       2.82693       2.62832       2.36123       2.06127       1.83019       1.55446       1.29592       1.07182      0.871919      0.690328      0.531233
  33  17 3791.9328    1.9548  5.8883 11.3532 -0.0002      0.427370  0.0779   0.0145   0.1463    0.0311   0.0000     0.0896935   437.4560       10.2035       16.1625      -1.35872      -4.67738     -0.605500       5.75854      -7.16021      -3.81617       4.60037      -4.11278      0.824532     -0.184062     -0.557413      -1.73981       2.24560      -1.44670   -0.00912569       2.48488       3.35803       3.70606       4.01565       4.05772       4.01383       3.93741       3.68756       3.39522       3.16445       2.76297       2.39609       2.03549       1.74731       1.42052       1.15251      0.916518      0.708210
  33  18 3944.0479    1.6330  8.3608 10.8977 -0.0014      0.406117  0.1072   0.0105   0.1868    0.0289   0.0000     0.0711998   440.5540       4.43831       16.3488     -0.732025      -8.33446      -13.3092      -4.31673      -1.17407      -1.22380      -6.11800       7.29417     -0.561151      -4.23033       3.03159      0.938377      0.914283      0.840231      0.613368       3.29622       4.35835       4.96297       5.22869       5.42562       5.43115       5.17484       4.92926       4.51184       4.11425       3.66100       3.13841       2.71531       2.27299       1.87955       1.50379       1.18977      0.925620
  33  20 4246.4581    1.0926 14.0556 10.7081  0.0000      0.450865  0.2179   0.0067   0.3364    0.0232   0.0000     0.0737006   444.9168       9.51687      -5.86417      -1.07924      -7.33994       1.04647      -5.91291      -12.4332       5.24769       3.88931     -0.562477       2.02681      -5.52837       1.44137      0.419577       1.80676      0.888102      0.875613       5.48240       7.26072       8.17681       8.79446       8.94292       9.00918       8.68314       8.17784       7.47258       6.87289       6.08423       5.41285       4.59130       3.88791       3.12886       2.56516       2.04119       1.57809
  34   4 1649.7404    0.2644  0.2445  9.9942 -0.0150       17.8884  0.0137   0.0102   0.0273    0.0297   0.0000       5.41629   440.5268      0.628871       20.4316      -2.18963      -1.77507      0.685028     -0.189531      0.217772      -1.79842       1.14077     -0.421688      0.396768     -0.151990     -0.328307     0.0629946     -0.655846     -0.259659      0.302574      0.612831      0.762832      0.953953      0.993102      0.959325      0.904355      0.758292      0.813055      0.835277      0.691049      0.689622      0.608101      0.520656      0.469824      0.359989      0.299547      0.255446      0.187502
  34   6 2026.4272    0.6777  0.5915 10.0348 -0.0001       10.9710  0.0175   0.0136   0.0354    0.0571   0.0000       1.18946   441.2063     -0.378340       19.1111       2.05486      -1.40370     -0.883383      0.399555      0.515638      -1.52997      -1.00584      0.788441     0.0513473     0.0603743      0.872311     0.0635057     -0.587144     -0.136986     -0.276746      0.643369      0.859009      0.946762       1.06221       1.06156       1.08125       1.00893      0.981408      0.901069      0.833842      0.734505      0.622667      0.556265      0.447059      0.377145      0.310853      0.238999      0.195838
  34   7 2207.1436    0.9683  0.8002 10.6939 -0.0016       8.03905  0.0221   0.0176   0.0433    0.0695   0.0000      0.973134   441.6277      0.482211       19.8092      -1.73612      -3.04357      -1.13524       1.04767      -2.23784      -1.37184     -0.164073      0.527852     -0.715561     -0.456694     -0.185130      0.642070      0.432488      0.140625      0.171973      0.796052       1.06164       1.17392       1.28669       1.26549       1.29036       1.20372       1.17188       1.07312      0.986437      0.908316      0.801052      0.686503      0.587196      0.475355      0.383379      0.306659      0.250737
  34   8 2381.2982    1.4356  0.9825 11.3592 -0.0035       3.52309  0.0257   0.0240   0.0486    0.0804   0.0000      0.774435   440.3293     0.0704709       19.0809      -2.97252      -3.94103      -2.34847      0.470506       2.43437      0.370751       1.07790     -0.250030     -0.877648      0.321514     -0.532285      0.603678      -1.11794      0.120420     -0.211965      0.922677       1.23069       1.34525       1.40716       1.44055       1.42925       1.36057       1.36246       1.25537       1.15323       1.01229      0.882516      0.748375      0.648214      0.536304      0.447108      0.348284      0.279552
  34   9 2550.7699    2.0581  1.1098 11.8757 -0.0008       3.71787  0.0287   0.0323   0.0514    0.0879   0.0000      0.718055   439.6906      0.453122       23.0877       2.12702      -2.39232      -1.54509      -1.09274      -1.42218     -0.799800       2.35723       2.07963      -1.46880     -0.882377      -1.26250      0.736976     -0.666970      0.125250      0.535844      0.930477       1.24529       1.37199       1.55290       1.51509       1.56483       1.52118       1.42393       1.30655       1.18841       1.01335      0.896264      0.800172      0.665863      0.533423      0.448026      0.365333      0.275980
  34  10 2718.0530    2.8037  0.9877 12.4474 -0.0018       2.42812  0.0241   0.0454   0.0466    0.0859   0.0000      0.671416   441.4730       2.27898       15.7411       1.68814      -1.76625      -2.12587       1.57278     0.0930393     -0.559283     -0.479674     -0.990802     -0.562674      0.685835     0.0523203    -0.0398363      0.738733     0.0285616     -0.175306      0.854865       1.14021       1.27054       1.43573       1.45874       1.41489       1.34991       1.32361       1.20337       1.09594      0.964880      0.838024      0.713149      0.591956      0.479064      0.401202      0.321194      0.251291
  34  11 2883.0005    3.5099  0.9812 12.9708  0.0006       1.98001  0.0241   0.0571   0.0463    0.0839   0.0000      0.658374   439.1394       2.60893       17.5585       1.22157      -3.65619     0.0731133     0.0516766      -2.59432      0.394376     -0.269580     -0.414755      0.120873      0.219999     -0.526889      0.464809      0.514600   -0.00418037     0.0482441      0.881625       1.15328       1.28874       1.42131       1.39368       1.44122       1.38910       1.27686       1.20284       1.08540      0.992045      0.858644      0.711225      0.588957      0.481721      0.402930      0.311154      0.260962
  34  12 3044.4936    4.0099  1.0033 13.1979 -0.0003       1.98018  0.0251   0.0631   0.0454    0.0924   0.0000      0.670927   440.1489       3.76132       16.1622      0.488210      -2.58327      -1.96842       1.65227     -0.107076       1.42678     -0.960562      -1.24896     -0.553621     -0.371795      0.213226      0.285840      0.468047     -0.467985     0.0617896      0.908683       1.24143       1.34682       1.52115       1.43146       1.47831       1.42198       1.36884       1.24426       1.15983       1.00708      0.895323      0.764716      0.635771      0.523844      0.425629      0.334320      0.266158
  34  13 3202.8336    3.9073  1.2845 13.3777 -0.0030      0.477119  0.0321   0.0576   0.0546    0.0740   0.0000      0.647832   438.3252       3.61440       17.7183     -0.331444      -4.74929      -1.98090       6.01578      -1.22903      0.223847      0.975776      -1.22324      -2.03707      0.378136     -0.352406      0.431612      0.554465     -0.243311      0.541330      0.998623       1.26631       1.39370       1.55712       1.60361       1.56192       1.56887       1.45050       1.37977       1.19482       1.11674      0.943466      0.851399      0.701882      0.590337      0.488331      0.372415      0.296840
  34  14 3359.2103    3.3794  1.9027 13.0021 -0.0010      0.361115  0.0396   0.0417   0.0702    0.0577   0.0000      0.330628   439.2657       1.88154       15.8716      -1.56631      -2.54056      -2.06799       2.17296      -3.44170      0.964996      0.987154      0.818272       1.00549      0.586326     -0.180498       1.10792      0.620431     -0.644044      0.467424       1.29101       1.69997       1.84724       2.00348       2.00131       1.99975       1.98813       1.88342       1.72261       1.61870       1.42788       1.23921       1.06689      0.952713      0.779797      0.632004      0.497306      0.389125
  34  15 3514.5837    2.8322  2.9853 12.0829 -0.0010      0.651559  0.0493   0.0268   0.0864    0.0478   0.0000      0.166734   438.3707       5.91544       18.9974      0.262227     -0.702117      -3.30289      -1.92145      -1.69164      0.658580       2.78543    -0.0214831      -3.21277      0.491864     -0.711804      0.168500     -0.228770      0.360631      0.340890       1.61134       2.05409       2.24617       2.50567       2.57089       2.54272       2.43848       2.32152       2.19452       1.98678       1.75312       1.57126       1.32320       1.10884      0.918138      0.750873      0.607754      0.479660
  34  16 3668.9222    2.3127  4.2756 11.6690 -0.0005      0.609703  0.0610   0.0190   0.1108    0.0361   0.0000      0.114420   438.3758       3.05897       14.9606      -2.93245      -4.53094      -5.01308      0.244067      -1.82976       6.37958      -5.07067      0.430172      -1.63801      -3.46437       1.49590     -0.198878     -0.515170      0.656390     -0.918047       1.91938       2.56380       2.86705       3.11799       3.22713       3.18896       3.12906       2.92559       2.72977       2.44586       2.17003       1.90824       1.65466       1.36097       1.14567      0.927006      0.739736      0.577896
  34  17 3822.3049    1.8698  6.4330 11.2801  0.0001      0.457210  0.0844   0.0131   0.1527    0.0292   0.0000     0.0844871   438.6848       3.02505       16.8755      -4.49862      -8.37135     -0.640194       2.69351      -2.36150       4.54920       4.43628       2.55701     -0.886422       1.30398      -1.70798     -0.221416       1.53979   -0.00826130      0.253337       2.55467       3.40274       3.74172       4.05288       4.12572       4.15151       4.09221       3.82962       3.57711       3.21307       2.90061       2.51354       2.19190       1.88141       1.54014       1.25021      0.989270      0.792800
  34  18 3974.7799    1.5938  9.2669 10.8696 -0.0002      0.308216  0.1153   0.0097   0.2055    0.0274   0.0000     0.0653382   443.0001     -0.352376       16.6227       4.89681       1.37493      -1.12381      -1.28740      -3.49766     -0.248380      -3.36405      0.588333      -4.16945       5.13859       3.08261      -1.99239     -0.307470      0.703973      0.659041       3.37393       4.48526       4.98101       5.28904       5.50733       5.48896       5.40114       5.11430       4.68671       4.35752       3.75649       3.37362       2.89256       2.43199       2.01488       1.62792       1.30974       1.03416
  34  19 4126.5366    1.2620 11.3091 10.8079 -0.0006      0.147444  0.1642   0.0075   0.2699    0.0244   0.0000     0.0799890   436.2443       7.55512       14.6459       1.05265      -5.32255      -8.55486      -5.01823       2.51303      -16.4934     -0.661628      0.506413     -0.551198      -3.46104      -5.95487     -0.251079       2.63716      -1.65613     -0.418574       4.34083       5.74233       6.40871       6.85705       7.05151       7.07853       6.90257       6.49515       6.08895       5.50900       4.93430       4.33894       3.67317       3.15624       2.59715       2.12305       1.69339       1.34449
  35   3 1456.6080    0.1673  0.1243 10.0598  0.0064       14.4423  0.0155   0.0086   0.0207    0.0230   0.0000       20.7087   440.6675     -0.649030       21.4329     -0.266289      -2.56105     -0.833110     -0.367020     -0.869513     -0.908188     -0.612107      0.302339      0.168433      0.115050      0.210007     -0.264191    -0.0184795    -0.0894340     -0.292292      0.575683      0.768752      0.825681      0.938461      0.956341      0.965221      0.930142       1.02567      0.799318      0.758598      0.636058      0.693128      0.488954      0.462099      0.344047      0.314534      0.232930      0.185424
  35   6 2044.9248    0.7224  0.6079 10.1478 -0.0042       7.96559  0.0177   0.0143   0.0346    0.0607   0.0000       1.04719   439.5143     0.0290916       20.7656     -0.714815      -5.72556    -0.0195781       1.80386      -1.63729      -1.06629      0.133776      0.985360      -1.00372    -0.0318514      0.210778     -0.823260     -0.188799      0.411400      0.429038      0.700996      0.917105       1.02383       1.13823       1.15454       1.12312       1.11267       1.08149      0.967725      0.891321      0.792035      0.692405      0.584004      0.476992      0.413902      0.328093      0.275558      0.217953
  35   7 2226.5707    1.0865  0.8149 10.6267 -0.0008       7.08310  0.0207   0.0186   0.0433    0.0738   0.0000      0.855975   442.1342      0.656707       20.6342     -0.139208      -2.37801     -0.664767      0.987202     -0.346274      0.513003       1.58137     -0.242141      0.116048     -0.695856     -0.335698      0.189414     0.0508226     -0.839327     -0.399048      0.718565      0.963121       1.03584       1.10060       1.13367       1.14879       1.16388       1.06404       1.03246      0.907698      0.818653      0.725892      0.638433      0.538697      0.447568      0.352862      0.305581      0.245597
  35   8 2401.4649    1.5411  1.0311 11.2872 -0.0036       4.79889  0.0259   0.0246   0.0497    0.0842   0.0000      0.746558   439.6409      0.985608       19.5624      -2.46177      -3.96304       1.63226       3.37055      0.231375      -2.31526       1.93236      -1.21488      -2.16207      0.804768    -0.0842698     -0.682067      0.617246     -0.221558      0.134993      0.846714       1.14417       1.28059       1.37102       1.36846       1.44203       1.34297       1.26203       1.20740       1.05878      0.990674      0.873281      0.744791      0.641261      0.531095      0.440563      0.350001      0.272493
  35   9 2571.9110    2.1068  1.0151 12.2519  0.0012       2.81156  0.0271   0.0343   0.0481    0.0733   0.0000      0.775743   437.9889      0.881129       20.7533      0.292226      -3.44893      -3.02697     -0.781995      -1.12727      0.297761      -1.31515      0.611755     -0.723227      0.538534    -0.0442542      0.674638      0.116905     -0.604212      0.147250      0.924525       1.21426       1.29182       1.45557       1.50606       1.51309       1.50766       1.39336       1.29782       1.15892       1.03096      0.893634      0.756958      0.637162      0.526936      0.422480      0.351923      0.281290
  35  10 2740.5718    2.7873  0.9550 12.7373 -0.0044       1.60780  0.0245   0.0459   0.0446    0.0765   0.0000      0.702741   439.5774       1.19218       17.9465      0.410256       1.27557      -4.66764      -1.90583      0.262911     -0.155856      -4.28497     -0.228714      0.239889     -0.337612      0.681086      0.545398     -0.181331     0.0449924     -0.131669      0.849930       1.10202       1.19693       1.32167       1.34589       1.36903       1.31353       1.26178       1.16659       1.05160      0.952734      0.824407      0.743315      0.619848      0.525583      0.440770      0.341776      0.271172
  35  11 2906.8766    3.5971  1.0287 12.9021 -0.0013       1.64029  0.0252   0.0557   0.0458    0.0948   0.0000      0.604466   440.4005      0.252256       17.1158      0.938575      -2.24558      -3.66025     -0.415590      -2.27487       1.08275     -0.643865     -0.191229      -1.48166      0.104672      0.411560     -0.964696   -0.00801987     0.0514791     -0.343335      0.828037       1.06190       1.16023       1.26918       1.33958       1.30318       1.29365       1.18242       1.16008       1.05439      0.941741      0.822998      0.694149      0.598106      0.499461      0.412451      0.334677      0.262738
  35  12 3069.6285    4.1122  0.9862 13.5132 -0.0013       1.73358  0.0240   0.0665   0.0478    0.0785   0.0000      0.715230   441.2465       3.03215       16.9339      0.592408      -1.86696      -3.21217      0.698156      -1.59367      0.189247     -0.701962      0.561229      -1.47748      0.950210      0.462092      0.899504     0.0995981      0.294870      0.127683      0.832595       1.08954       1.16706       1.29605       1.35692       1.29405       1.26620       1.20544       1.13426       1.01333      0.937486      0.860955      0.704449      0.603031      0.513256      0.416779      0.332856      0.259617
  35  13 3229.1571    3.9482  1.4843 12.9444 -0.0009      0.468405  0.0316   0.0514   0.0581    0.0770   0.0000      0.434251   439.4418       4.63297       17.6275      0.281862      -1.87507      0.515839      -2.29181      -2.63150      0.978827      -3.02374     -0.400648      0.489606      0.837758      0.989673     0.0976007      0.236939     0.0567660      0.160383      0.995991       1.35151       1.43701       1.57190       1.57967       1.59497       1.54275       1.51590       1.35110       1.27093       1.16606       1.02908      0.872221      0.753976      0.627739      0.511610      0.403104      0.329219
  35  14 3386.7345    3.2591  2.0682 12.7619 -0.0012      0.894893  0.0406   0.0375   0.0703    0.0554   0.0000      0.269541   441.2062       4.19895       17.9777     -0.365574     -0.270047      -6.10280      0.271935      -5.24716       3.66755      -1.66891       1.72161      -1.67696     -0.404094      0.443358      -2.13630      0.404634    -0.0770105      0.792983       1.29895       1.70758       1.80672       1.99720       2.10589       2.06004       1.96096       1.88056       1.77055       1.64434       1.48500       1.32005       1.11522      0.938484      0.807794      0.649088      0.517478      0.423642
  35  15 3542.9264    2.6360  3.1574 12.2511 -0.0009      0.864924  0.0520   0.0252   0.0935    0.0410   0.0000      0.181984   441.2688       5.20448       12.7616      0.910996      -5.50041      -5.23334      -1.92970      0.471689      -1.19889      -3.42799       2.09320       1.99934      -1.12462     -0.968375     0.0367786     0.0776766    -0.0403024      0.204970       1.62171       2.14307       2.36877       2.53826       2.65761       2.63141       2.61091       2.43317       2.28288       2.09422       1.83211       1.66628       1.40881       1.22683       1.00005      0.833584      0.659870      0.536027
  35  16 3697.9915    2.1941  4.6315 11.6331 -0.0001      0.490113  0.0656   0.0175   0.1152    0.0341   0.0000      0.104974   440.5604       5.07632       14.2168       3.41000      -1.05779      -9.29176       2.06229      -5.81124      0.556393      -1.32147       1.18693      0.443760      0.471027      0.312832       2.07539       1.69020     -0.207309      0.285636       1.99279       2.67267       2.95353       3.18886       3.26458       3.23362       3.25412       2.98669       2.89731       2.54926       2.34767       2.05319       1.77043       1.52304       1.26146       1.03358      0.838214      0.654321
  35  17 3852.4479    1.8278  6.9419 11.1623 -0.0009      0.618284  0.0871   0.0123   0.1579    0.0291   0.0000     0.0753421   437.8363       1.90172       20.5659       8.34103      -14.9127     -0.982407      0.454907      -15.7822     0.0788053      -5.62743      -1.28619      -3.95101      -3.96730     -0.453681       1.48827     0.0659253     -0.438649     0.0252050       2.59284       3.40246       3.80470       4.14116       4.23837       4.25662       4.11246       3.95637       3.64527       3.34623       3.02454       2.66525       2.24397       1.96775       1.63323       1.33450       1.06851      0.836939
  35  18 4005.6554    1.4942  9.6948 10.9163 -0.0002      0.310711  0.1265   0.0090   0.2166    0.0259   0.0000     0.0699500   444.1559       7.26321       19.7936     -0.407598       5.09667      -5.39064      -6.23189      -9.55547       1.59949      -1.66477      -1.74404      -3.64760       2.39489      -1.95879      -1.56487     -0.797826      0.984281       1.46164       3.52157       4.56869       5.17022       5.56164       5.76059       5.75027       5.58956       5.36947       4.98278       4.54294       4.07357       3.58610       3.07108       2.61857       2.18401       1.79858       1.44972       1.13873
  35  19 4158.3167    1.2498 12.9541 10.7726  0.0004      0.307690  0.1850   0.0069   0.2973    0.0234   0.0000     0.0737595   435.6008       6.35608       18.7116      -9.27298       2.33355      -10.3656       2.41315      -5.89515       2.48108      -5.93054     -0.373889       9.07391      0.699878       4.79091      -2.99077      -1.88072       1.30142    -0.0337030       4.58379       6.12744       6.90722       7.37974       7.57465       7.56134       7.38708       7.05309       6.62213       5.99627       5.42779       4.70993       4.10276       3.52524       2.91619       2.40841       1.91382       1.53577
  36   5 1875.5042    0.4869  0.4585  9.9985 -0.0034       13.5674  0.0160   0.0111   0.0307    0.0435   0.0000       1.76926   440.3008      0.361713       21.4122     -0.177100      -2.00659      -2.38047     -0.168288      0.108538     -0.157598     -0.408018      0.327813     -0.274464     -0.949323     0.0198643    -0.0261597      0.614447      0.130503     -0.233147      0.578301      0.817655      0.865720      0.946463      0.975117      0.971923       1.00070      0.868157      0.901250      0.737371      0.689840      0.625034      0.541621      0.505909      0.395083      0.337434      0.273792      0.207147
  36   6 2063.1750    0.7615  0.6138 10.2653 -0.0015       9.01526  0.0179   0.0146   0.0341    0.0589   0.0000       1.08422   439.7602   -0.00146853       22.1652    -0.0675960      -2.89689       2.41480      0.466787     -0.700736       2.17550     -0.512893     -0.625530      0.546473     0.0197217      0.659610     -0.155724     -0.188554      0.495561      0.274782      0.667192      0.906105       1.04400       1.10694       1.11688       1.09513       1.03186      0.972088      0.930843      0.844480      0.778771      0.727211      0.617276      0.566129      0.469308      0.385544      0.320907      0.253499
  36   7 2245.6608    1.0882  0.9485 10.7010 -0.0006       7.41948  0.0245   0.0177   0.0466    0.0761   0.0000      0.851457   441.3847       1.49791       20.9446      0.253526      -3.50290       1.13862      -1.15008     -0.724838      0.525858     -0.700380      0.562793       1.74625      0.394754     -0.658376     -0.893048      0.776491     -0.204963     -0.243486      0.783104       1.03309       1.16264       1.25736       1.27011       1.27683       1.26565       1.21959       1.14736       1.01277      0.920066      0.821339      0.691952      0.617881      0.490064      0.430265      0.344361      0.267341
  36   8 2421.2528    1.5453  1.1338 11.4241 -0.0013       4.41940  0.0301   0.0235   0.0510    0.0824   0.0000      0.842166   442.3174     -0.150333       21.4100    -0.0960105      -6.34329       1.06828     -0.917477      0.334395     -0.838030     -0.798427       1.01617      0.701135     -0.392509     -0.661552     -0.176471     -0.794964     -0.443579      0.640981      0.927990       1.24282       1.27784       1.42659       1.45994       1.44005       1.44672       1.35360       1.32263       1.13723       1.08744      0.955177      0.849698      0.695940      0.606506      0.514494      0.399298      0.322313
  36   9 2592.7383    2.2010  1.0562 12.0674 -0.0026      0.894837  0.0261   0.0340   0.0484    0.0835   0.0000      0.720194   441.8763       2.03382       18.7744       1.60995      -2.90912      0.877464     -0.179602      -3.21561      -1.96432     -0.800399      -1.14242       1.22757     -0.950974     -0.917490      0.532622     0.0544710     -0.237489      0.249917      0.823465       1.09940       1.19414       1.33182       1.32853       1.36880       1.32291       1.20089       1.18522       1.06926      0.978104      0.856265      0.756906      0.656167      0.540983      0.447654      0.361325      0.296361
  36  10 2762.7549    2.9402  1.0288 12.5366 -0.0019       1.87009  0.0254   0.0451   0.0455    0.0879   0.0000      0.620174   440.8067       3.38932       18.2208      0.596184      -2.58360      0.276187     -0.740505      -2.95880      -1.80262      0.209393     -0.582224      0.352198     -0.850877      0.554409     0.0891990       1.01216      0.567031      0.326391      0.854526       1.13157       1.19035       1.31226       1.36735       1.34677       1.24388       1.25023       1.19649       1.06854      0.962980      0.851506      0.764559      0.644593      0.526698      0.443094      0.372308      0.292332
  36  11 2930.2817    3.7032  0.9797 13.0604 -0.0006       1.03566  0.0232   0.0582   0.0459    0.0853   0.0000      0.656331   439.8597       2.09693       17.3376       1.43384      -2.44877      -3.45245     -0.789042      -1.02803       1.39928      -2.06095      0.815338      -1.55583     -0.628313       1.17930     -0.150407      0.423891     0.0231697      0.229325      0.762092       1.03512       1.10856       1.22776       1.21415       1.29139       1.25161       1.13857       1.14628       1.01387      0.894867      0.780948      0.691811      0.583980      0.481365      0.396015      0.325324      0.267760
  36  12 3094.3112    4.1142  1.0534 13.3423 -0.0025      0.747986  0.0245   0.0627   0.0487    0.0860   0.0000      0.615249   439.8530       3.26763       18.7444       1.70510      -2.32403      0.695840       2.16222     -0.499745      -2.01192      -1.58681      -1.27133      0.835283      0.102104     -0.482333      0.112312     0.0640110     -0.336968      0.371974      0.792826       1.04470       1.15935       1.23851       1.29167       1.26412       1.25422       1.20743       1.12607       1.01850      0.912492      0.807713      0.742034      0.604551      0.525996      0.439773      0.338647      0.281504
  36  13 3255.1651    3.8984  1.5227 13.1776 -0.0042      0.809030  0.0334   0.0507   0.0604    0.0677   0.0000      0.428799   438.4917       2.60984       17.7605       1.70505     -0.221921      -2.84206     -0.511715      -3.10056      0.235527      -3.84915       2.30549      -2.00669     0.0562445       1.23236     -0.193398      0.490523      0.335969      0.172532       1.01491       1.37520       1.48092       1.64043       1.63632       1.66480       1.60504       1.49401       1.40392       1.32455       1.20679       1.07356      0.965162      0.827088      0.689113      0.585427      0.464772      0.374293
  36  14 3413.8448    3.2683  2.2534 12.6745 -0.0017       1.16825  0.0402   0.0348   0.0738    0.0482   0.0000      0.248264   438.6674       7.18127       16.2089      -3.07820      -1.77619      -1.70083       2.10197      -1.57738     -0.310262      -1.36159      0.758179     -0.959828       1.00537    -0.0841771     -0.128614       1.15423      0.439431      0.616640       1.22254       1.62101       1.78424       1.93140       1.97591       2.00797       1.96556       1.87621       1.76014       1.55509       1.44292       1.28786       1.12631      0.947341      0.793799      0.662270      0.548236      0.421918
  36  15 3571.0015    2.6316  3.3444 12.1339 -0.0006      0.901211  0.0519   0.0236   0.0944    0.0387   0.0000      0.169938   438.1678       4.76766       15.8175     -0.409728     -0.576441      -1.76362      0.269390      -6.67476       1.23179      -1.28821     -0.817781      0.890068       2.53347      -3.33955     -0.188548      0.294803     -0.966615       1.11738       1.55995       2.07171       2.27710       2.48499       2.55095       2.56853       2.53339       2.37849       2.20257       2.06971       1.84425       1.62923       1.42424       1.20358       1.00703      0.826438      0.676926      0.539408
  36  16 3726.8089    2.1358  5.2950 11.4182 -0.0000      0.424917  0.0691   0.0154   0.1251    0.0319   0.0000     0.0933107   439.3926       3.80822       19.5883      -7.16970      -5.77329      0.933790      0.757860      -6.54723       3.87721      0.128669      -3.90446       1.60330       5.94311      -2.20769      0.533516       1.33095       2.40827     -0.101612       2.02156       2.67983       2.96881       3.18899       3.30108       3.28183       3.20973       3.10893       2.88483       2.66719       2.39398       2.18288       1.83135       1.58638       1.33216       1.10962      0.889119      0.730197
  36  17 3881.8258    1.7541  7.4782 11.1257 -0.0000      0.492256  0.0928   0.0114   0.1669    0.0278   0.0000     0.0711981   441.8136       7.74748       17.1413      -6.56933       1.99039      -5.92805       3.04515       5.05218     -0.946377      -9.16765      0.588730     -0.180623       5.24197      -1.02519      -1.21155      0.401398      0.835116       1.43013       2.64098       3.47074       3.95024       4.23585       4.38868       4.37369       4.29525       4.05951       3.83750       3.51000       3.18166       2.75340       2.42700       2.06320       1.76193       1.43136       1.15878      0.923540
  36  18 4036.0254    1.4450 10.1247 10.9092 -0.0008      0.391092  0.1331   0.0086   0.2285    0.0257   0.0000     0.0720963   440.1642       7.61742       10.1163      -2.69364      -5.71747      -6.44206       2.77618       4.56280     -0.521335       1.27181      -6.89170       2.31656      0.891641      -2.95227       2.38010       2.32886     -0.343820      0.362179       3.51735       4.69957       5.21213       5.59446       5.75337       5.79529       5.70949       5.49615       5.06148       4.66265       4.24298       3.75048       3.25510       2.77483       2.32386       1.94784       1.56857       1.24976
  36  19 4188.8306    1.1999 13.2885 10.7569 -0.0005      0.155416  0.1974   0.0065   0.3024    0.0228   0.0000     0.0774101   434.5255       6.76112       18.0044       1.32374       15.1481      -5.16580      -10.3911      -11.2445     -0.116530       1.93915      -1.49632      -1.37252      0.313409      -4.71752       2.52668       2.12751      0.304796       1.97871       4.63348       6.14674       7.00553       7.56643       7.85435       7.77462       7.59856       7.13513       6.81753       6.16517       5.64280       4.97873       4.33741       3.70645       3.09007       2.58841       2.04696       1.66382
  37   4 1697.6027    0.3175  0.3062  9.9333 -0.0012       14.8176  0.0137   0.0091   0.0259    0.0318   0.0000       3.68205   441.5785      -1.07529       20.7381     -0.872240      -2.21872    -0.0785543       1.24194      -1.47225     -0.379755     -0.490588      0.611436      -1.04622     -0.507949    -0.0341185      0.673735     -0.200783     -0.214506      0.340513      0.522203      0.734932      0.790793      0.937535      0.928913      0.967886      0.919364      0.861379      0.790667      0.753968      0.659969      0.570078      0.483560      0.410665      0.348759      0.298828      0.242488      0.187731
  37   5 1892.2880    0.5239  0.4761  9.9789 -0.0044       12.4687  0.0159   0.0112   0.0307    0.0459   0.0000       1.63121   441.5310       2.22120       20.6946     -0.622297      -5.10404       1.53044       1.57399     -0.539928      -1.16681     -0.108161     -0.512994      0.506346     -0.759930      0.277327     -0.173520      0.313346     -0.174891      0.237299      0.627566      0.888360       1.00926       1.10802       1.19158       1.19124       1.13013       1.07860       1.02100      0.904045      0.818473      0.656199      0.574552      0.458405      0.384612      0.314101      0.269414      0.206520
  37   6 2081.2796    0.7861  0.6800 10.2901 -0.0011       9.65999  0.0187   0.0142   0.0371    0.0600   0.0000       1.05034   440.6818     -0.496970       20.7163      -1.12077      -3.51502      -1.00708       3.35983      -1.29841     -0.858676       2.04926     -0.566644     -0.189651      0.203465     -0.474149      0.102887     -0.410043      0.181425     -0.416476      0.638014      0.866060      0.934999       1.01341       1.03592       1.06319       1.04747       1.00091      0.937263      0.852072      0.769061      0.672318      0.580125      0.540608      0.433755      0.366340      0.288188      0.233568
  37   7 2264.4736    1.1183  0.9799 10.9083  0.0001       6.17811  0.0252   0.0177   0.0478    0.0691   0.0000      0.882487   442.3231       1.39493       20.5280       1.17560     -0.171566       1.21351     -0.696449     -0.382426      0.819568     -0.557906     -0.450412     -0.950415     -0.376485      0.828117      0.716539    -0.0371873      0.203184   -0.00491363      0.765725       1.00541       1.13143       1.20953       1.27644       1.27765       1.23733       1.19193       1.13218       1.02334      0.909984      0.807847      0.722774      0.620995      0.530732      0.429263      0.346858      0.279805
  37   8 2440.7636    1.6568  1.1204 11.5657 -0.0019       4.09748  0.0282   0.0251   0.0498    0.0820   0.0000      0.718681   441.9471      0.146727       20.4780       1.24334      -1.47919      -1.01463      0.102213      -2.33051     -0.222194      0.310871      -1.87387      0.643966      -1.26863      0.408010      0.177284      0.129816      0.363384     -0.317072      0.875668       1.09627       1.23696       1.40059       1.46953       1.43864       1.36422       1.34218       1.27157       1.15449       1.03238      0.899197      0.785688      0.690899      0.568100      0.465013      0.387322      0.310100
  37   9 2613.4127    2.2421  1.1654 12.2948 -0.0004       3.10770  0.0301   0.0343   0.0528    0.0795   0.0000      0.783610   440.5525      0.579783       20.0443     0.0953676      -3.13445      -1.48211     -0.550579      -3.45434       2.43260     -0.458041      -1.90783       1.08422     -0.687067      0.429092      0.333975      0.496224   -0.00931950      0.297810      0.907641       1.26952       1.30216       1.49645       1.46700       1.53798       1.38929       1.37044       1.26289       1.21675       1.08833       1.00808      0.861698      0.741030      0.600570      0.513627      0.419482      0.333564
  37  10 2784.5849    3.1210  1.0263 12.7004 -0.0008       1.40670  0.0240   0.0479   0.0458    0.0850   0.0000      0.626798   440.3698      0.685553       19.3614     -0.738900      -3.47121      -2.18327      0.663235      -3.69121      0.174421      -1.30041      -1.55224     -0.182876     -0.517464     -0.719891      0.286558       1.07960    -0.0848660      0.194801      0.772165       1.02155       1.09460       1.23448       1.26165       1.26232       1.27490       1.20555       1.10222       1.01235      0.914315      0.804323      0.722207      0.625370      0.516581      0.418228      0.349898      0.276119
  37  11 2953.3935    3.8632  0.9637 13.2911 -0.0007       2.13696  0.0234   0.0608   0.0436    0.0769   0.0000      0.638495   440.4881       1.85984       19.9207      0.131443      -2.89221     0.0914073      0.283083      -4.03305     -0.607004      0.299337      -1.67065      0.723072     -0.758353      0.167873       1.06952      0.164385     -0.681191     -0.181735      0.749671      0.980360       1.07210       1.19669       1.17125       1.22239       1.18309       1.14203       1.10093      0.979782      0.864064      0.769630      0.690605      0.603452      0.521099      0.424758      0.345354      0.266187
  37  12 3118.5842    4.1077  1.0802 13.7007 -0.0001       1.25028  0.0283   0.0631   0.0476    0.0727   0.0000      0.693364   442.1703       2.04065       20.3301      0.418265     0.0907529      -2.42905      0.269437      -2.52782       1.87752     -0.403882      -1.72557       1.65476      -1.52632       1.35578     -0.125070     0.0783533      0.400489    -0.0232029      0.838964       1.15428       1.22596       1.45835       1.40812       1.46964       1.43458       1.34340       1.27043       1.13998       1.06795      0.906092      0.786933      0.659347      0.563219      0.469674      0.385488      0.304995
  37  13 3280.7323    3.7833  1.5335 13.2111 -0.0004       2.07649  0.0339   0.0493   0.0590    0.0686   0.0000      0.479481   441.2386       4.14438       17.5823       3.58479      -1.03988      -4.33210     -0.612979      -2.81465      0.463655      -2.23065      -1.51671      -1.66689      -1.38823     -0.957606      0.478919    -0.0632855     -0.162789      0.375189      0.959521       1.28368       1.43762       1.53536       1.59949       1.57428       1.56073       1.49899       1.38983       1.31393       1.14341       1.03480      0.915701      0.782272      0.667471      0.555086      0.448889      0.353586
  37  14 3440.4633    3.1205  2.3033 12.7647 -0.0006      0.784233  0.0414   0.0332   0.0773    0.0455   0.0000      0.283695   439.9806       5.96400       15.6275       3.10565      -3.48099      -6.37858       4.35781     -0.889471       1.31894      -1.10548       1.43003      -2.53005     -0.346825     -0.557905       1.23983     -0.142405     -0.480377      0.733188       1.21726       1.61636       1.76569       1.93351       1.93739       2.00814       1.96266       1.84994       1.77887       1.59603       1.46970       1.31085       1.11829      0.990833      0.818087      0.683228      0.570127      0.446524
  37  15 3598.6721    2.5131  3.6140 12.0511 -0.0004      0.827156  0.0543   0.0218   0.0990    0.0365   0.0000      0.153495   438.7279       1.06791       16.5203     -0.177389      -7.24033      -3.04975      -1.28344      -4.56912       1.25740      -1.32967      0.358602      -4.60462       2.67036      0.272347       1.94921      0.591021     -0.385406      0.522420       1.55774       2.07519       2.26927       2.45331       2.56359       2.58112       2.55490       2.41062       2.26926       2.06366       1.90089       1.68624       1.45681       1.24296       1.07168      0.870376      0.735059      0.581888
  37  16 3755.3300    2.0565  5.7915 11.3031 -0.0001      0.423881  0.0725   0.0139   0.1328    0.0308   0.0000     0.0857095   441.2848       7.33766       17.3335      -4.43907      -2.38217      -4.83893     -0.851755     -0.465051     -0.350819      -5.16464     -0.657089     -0.807563       1.06506       1.64464     -0.419714      0.352103     -0.223439     0.0651845       2.06153       2.74829       3.07272       3.33368       3.37306       3.44415       3.32666       3.17413       3.06667       2.81084       2.49814       2.26103       1.95727       1.70177       1.41596       1.20475      0.962707      0.775898
  37  17 3910.9991    1.6988  8.0471 11.1026 -0.0003      0.429380  0.0988   0.0107   0.1777    0.0269   0.0000     0.0690820   439.4148       8.21409       20.0905     -0.409774      -1.56911      -9.80009     -0.464710      -4.40711       5.66784      -2.84035      0.240258     -0.964025       1.46985     -0.774141       1.04287      -1.79268     -0.697442      0.945832       2.77862       3.67268       4.12269       4.51287       4.57889       4.63210       4.53176       4.27853       4.04075       3.75247       3.40854       2.96587       2.62898       2.21161       1.89036       1.56680       1.28582       1.03462
  37  18 4066.0028    1.4175 10.8495 10.8752 -0.0010      0.426588  0.1418   0.0080   0.2361    0.0249   0.0000     0.0681443   437.9829       5.26068       17.4541      -2.65441       1.94890       8.15725       3.09317      -5.58250      -4.11445      -1.36340      -4.28297       1.01245      -2.04721      -6.34913      -2.86513       3.10557      0.259184      0.380898       3.56830       4.79279       5.29206       5.74195       5.93152       5.91843       5.79687       5.59129       5.25342       4.87490       4.36654       3.87596       3.41070       2.90191       2.44877       2.05183       1.67178       1.33870
  37  19 4220.1588    1.1371 13.0679 10.8033  0.0000      0.357780  0.1949   0.0066   0.3008    0.0221   0.0000     0.0814251   441.2922       8.34376       4.99013       3.25774      -5.17319      -19.6817       13.6182      -13.8108      -3.65957       1.42682       3.53575      -3.95877      -11.3003       2.17555       5.11350      -1.44729       1.22833     -0.335034       4.43291       5.94837       6.66846       7.16993       7.50516       7.40933       7.34236       6.97551       6.65449       6.06026       5.56408       4.88498       4.26019       3.65318       3.09699       2.56102       2.08424       1.67937
  38   5 1908.8732    0.5358  0.5054  9.9526 -0.0028       14.9530  0.0171   0.0112   0.0311    0.0469   0.0000       1.59851   442.1694      0.396459       22.1162      0.436670      -2.83539     0.0100526     0.0819117      -1.08651       1.41003       1.05503       1.09955      -1.20736      0.263202      0.280104     -0.691685     0.0831394      0.469142    -0.0215678      0.675845      0.954929       1.08240       1.21420       1.25822       1.32359       1.26199       1.20734       1.09703      0.972056      0.852441      0.732655      0.641219      0.529968      0.437384      0.350199      0.268432      0.215993
  38   6 2099.0959    0.7967  0.7123 10.3232 -0.0006       9.52829  0.0194   0.0141   0.0372    0.0602   0.0000       1.05331   441.2840    -0.0121482       22.3864      0.854078    -0.0395070      -1.65279      0.375973      -1.06737     -0.858610     -0.200256      -1.26793      0.553956      0.175270     -0.728312     -0.427951      0.119721      0.332626      0.298828      0.656777      0.858856      0.935871      0.969958       1.01331       1.05750       1.06449       1.02832      0.926044      0.812822      0.765455      0.695331      0.611842      0.528489      0.471053      0.388895      0.320782      0.254817
  38   7 2283.0169    1.2107  0.9645 10.8287 -0.0021       4.68288  0.0244   0.0189   0.0441    0.0791   0.0000      0.795343   441.1933      -1.53636       22.5320     -0.843641      -4.47104     -0.174420    -0.0282759       1.03329      0.279599     -0.377118     -0.495368      -1.72527     -0.729069     -0.592098     0.0709078     -0.637128     -0.456651      0.595181      0.753808      0.991529       1.09438       1.21591       1.26185       1.26682       1.23081       1.17165       1.09972       1.01661      0.909034      0.836028      0.705602      0.617091      0.512786      0.433717      0.353180      0.291685
  38   8 2460.0532    1.6930  1.1381 11.5735 -0.0032       3.17747  0.0279   0.0252   0.0509    0.0820   0.0000      0.737808   441.7804       2.21378       19.2935       1.58747       1.06765      0.582936      0.367162      -3.03002     -0.307976     -0.913244       1.62021     -0.431323    -0.0127665     0.0215433      0.764981     -0.427709      0.124813     -0.305924      0.810012       1.08277       1.17852       1.29293       1.33619       1.33048       1.35798       1.29679       1.21223       1.10430       1.00197      0.876184      0.756215      0.669958      0.555147      0.461692      0.395084      0.315858
  38   9 2633.8088    2.3581  1.0751 12.2880 -0.0016       3.07025  0.0270   0.0356   0.0472    0.0798   0.0000      0.731704   440.1065       2.38804       20.6814      0.293748      -4.95644      0.345399      0.656583      -2.12404     -0.948806      -2.33580       1.18721      -1.00696     -0.164586      0.245872      0.532439   -0.00378024     -0.374542      0.175071      0.784076       1.04976       1.12921       1.30363       1.28711       1.34075       1.24333       1.23572       1.17260       1.09117      0.926137      0.861569      0.763158      0.666564      0.567268      0.456872      0.385326      0.309102
  38  10 2806.1145    3.0384  1.0373 12.8632 -0.0003       1.89717  0.0256   0.0462   0.0461    0.0762   0.0000      0.671985   440.8258       1.84809       18.2949      0.735245      -3.09964      -1.60673      0.464579      -3.12230      0.553324     -0.370222     -0.867122      0.309489    -0.0746584      -1.30281     0.0275179      0.374076     -0.168878     0.0816018      0.769015       1.05915       1.11713       1.29505       1.25093       1.27151       1.25880       1.25600       1.15834       1.05765      0.978390      0.867451      0.729388      0.639412      0.523304      0.438222      0.370113      0.301061
  38  11 2976.0172    3.8639  1.0050 13.3264 -0.0033       2.23040  0.0244   0.0596   0.0436    0.0770   0.0000      0.637896   440.3556       2.67528       17.9314       1.36962      -1.54644     -0.816326      0.653897     -0.685257      0.479357       1.82660      0.871570      -1.48933      0.231082      0.302231      0.304057      0.854588     -0.130779     -0.527600      0.762677       1.02596       1.08926       1.18118       1.18451       1.21840       1.19662       1.13809       1.08210       1.03382      0.948761      0.846931      0.712989      0.618641      0.511988      0.444240      0.356156      0.298306
  38  12 3142.3650    4.1586  1.1705 13.4874 -0.0014       2.29583  0.0279   0.0614   0.0512    0.0863   0.0000      0.705305   439.3075       3.48037       17.7922     -0.871406      0.253100      -1.93955      0.324536      -1.39155      -1.08821      -3.09240     -0.348155     -0.933399     -0.988877      0.678713    -0.0365687    -0.0643099      0.433249      0.464096      0.881990       1.13809       1.23782       1.29529       1.31858       1.33326       1.31033       1.30451       1.21655       1.12318       1.03969      0.923600      0.791739      0.705607      0.599826      0.508531      0.416777      0.339701
  38  13 3305.6979    3.7365  1.6568 13.1141  0.0014      0.415898  0.0344   0.0459   0.0609    0.0605   0.0000      0.428441   441.8127       7.89821       17.9893     -0.917345      -1.72125      -3.99545    -0.0656117      -1.64104     -0.496035      0.428083     -0.881704     -0.483009      -1.94501     -0.907937      0.953724     0.0391150      0.156338      0.549679      0.991186       1.30972       1.47031       1.59618       1.65486       1.64410       1.63175       1.57101       1.51430       1.32918       1.19525       1.11536      0.949871      0.823911      0.677832      0.565162      0.465605      0.383544
  38  14 3466.8600    3.0472  2.6431 12.5738 -0.0005      0.901191  0.0452   0.0296   0.0789    0.0407   0.0000      0.205075   442.0344       5.06342       16.6652       1.15670      -1.97766      -4.23924     -0.774623      -1.91372      0.867043       1.19752      0.294398     -0.878777       1.27436      -2.78974     -0.984930       1.14763     -0.741025      0.594643       1.25967       1.72320       1.87008       2.05550       2.18357       2.16500       2.17064       2.02078       1.89968       1.75008       1.61183       1.41366       1.23025       1.06242      0.879837      0.743818      0.606181      0.489863
  38  15 3625.9383    2.4477  4.0150 11.7817 -0.0002      0.656090  0.0559   0.0193   0.1003    0.0357   0.0000      0.123500   439.0558       5.43483       17.7118       3.00855      -4.14299      -5.99161     -0.179495      0.661808     -0.979270      -3.00167     -0.128507      -1.54911      0.141414      0.150315       2.24548      -1.27877     -0.175255     -0.225300       1.57757       2.08381       2.31693       2.54084       2.59041       2.64921       2.51932       2.41798       2.30315       2.13945       1.96265       1.74828       1.53444       1.33709       1.13660      0.936604      0.777433      0.633702
  38  16 3783.6951    1.9974  6.1540 11.2227 -0.0008      0.588634  0.0748   0.0131   0.1365    0.0300   0.0000     0.0790719   439.9025       3.44802       14.4133    -0.0517234      -2.13132      -4.62244      -4.43866      -10.9771       5.60697      -5.40252       4.04326      -1.81968       3.18041     0.0525734      -1.29898      0.278506     -0.570103     0.0294889       2.05966       2.72187       3.00100       3.30998       3.38944       3.47378       3.35494       3.25860       3.05730       2.82605       2.55381       2.30589       1.99801       1.75416       1.47792       1.23548       1.00930      0.818127
  38  17 3940.2354    1.6299  8.4561 11.0619 -0.0013      0.463183  0.1041   0.0099   0.1871    0.0258   0.0000     0.0738039   435.5889       5.61756       18.3638      0.363521       1.27075      -6.17197      -6.45366      -1.54926       10.5417      -5.33976      -5.44150       2.78080       2.61874       1.03887      -2.70790       2.36661      -1.94770     -0.538337       2.71606       3.62538       4.07981       4.39713       4.54358       4.64090       4.45959       4.30458       4.06221       3.80337       3.41155       3.03895       2.72513       2.33095       1.97019       1.65225       1.35126       1.08720
  38  18 4095.2727    1.3622 11.4079 10.8628  0.0004      0.117932  0.1546   0.0074   0.2493    0.0241   0.0000     0.0754044   438.7359       3.84196       13.1438       8.08968      -14.3783      -8.04630       8.78849       4.17147       4.38669      -9.75458       1.71082      -4.11628     -0.207907     -0.921847     -0.840818      -1.57069     -0.243606       1.53692       3.67804       4.87669       5.54164       5.95831       6.22388       6.11281       6.09357       5.85917       5.46001       5.07900       4.64966       4.11006       3.63420       3.13659       2.64798       2.22477       1.82939       1.47026
  39   5 1925.3045    0.5595  0.5605  9.9787  0.0001       12.3449  0.0169   0.0108   0.0326    0.0473   0.0000       1.40949   439.9944     -0.771747       21.4270      0.181489      -3.27696      0.539217       1.10658     -0.346098     -0.220088      0.334775      0.323684      0.798291     -0.232390     -0.214335     -0.330852     0.0910503     -0.120579     -0.112815      0.579936      0.798398      0.878098      0.919310      0.968048      0.966928      0.947029      0.887442      0.851691      0.738432      0.720851      0.655169      0.596769      0.533005      0.445482      0.374748      0.310368      0.255109
  39   6 2116.6849    0.8474  0.7522 10.2842 -0.0023       7.91925  0.0202   0.0143   0.0381    0.0644   0.0000      0.933655   441.4470      0.160894       22.6085       1.94348      -5.40083     -0.966252     0.0137645      0.692059    -0.0854713       1.27192     0.0570309     -0.190474      -1.06613     -0.454921      0.228720    -0.0697637      0.337663     0.0214047      0.698486      0.987772       1.12961       1.28587       1.32671       1.32571       1.33524       1.26726       1.16431       1.02885      0.913638      0.783827      0.679004      0.560300      0.476774      0.384373      0.323754      0.258188
  39   7 2301.3407    1.2790  1.0216 10.9139 -0.0048       4.57631  0.0244   0.0194   0.0455    0.0797   0.0000      0.733942   440.8433       1.57032       21.6117     -0.191664      -4.64420      -1.34185       1.22942     -0.954630     -0.341540      -1.34760       2.18501      -1.31307      -1.30443      0.127665      0.609477     -0.302435     -0.609227      0.398805      0.739972      0.956863       1.07152       1.15686       1.20674       1.20250       1.18416       1.13213       1.08178       1.00090      0.929589      0.807089      0.718935      0.631018      0.533381      0.454709      0.369890      0.309863
  39   8 2479.1824    1.7933  1.1394 11.6471 -0.0022       3.58823  0.0278   0.0259   0.0495    0.0844   0.0000      0.698720   441.5150     -0.181259       19.9930      0.793653      -3.74587      -3.06089      0.234174     -0.945086      -1.62361      -1.59467     -0.475728      -1.87160     -0.427566      0.852016     -0.143785    -0.0942058     -0.128198      0.246064      0.807608       1.10366       1.20656       1.38626       1.36845       1.38528       1.30829       1.28615       1.22442       1.15570       1.00911      0.950018      0.817879      0.704938      0.577617      0.493105      0.413526      0.323169
  39   9 2653.9950    2.4382  1.0844 12.4033 -0.0034       3.39546  0.0259   0.0367   0.0475    0.0777   0.0000      0.701639   441.6955       2.28174       20.9547      0.978468      -1.48678       1.36098      -1.50280     -0.271852     -0.775319      -3.40763      0.960389      -1.39130      -1.82842     -0.541938     -0.217596      0.583868      0.383250      0.501252      0.772709       1.03377       1.14709       1.27364       1.29030       1.31103       1.29528       1.22943       1.16136       1.07033      0.972963      0.846402      0.776858      0.668251      0.561595      0.471618      0.395413      0.316413
  39  10 2827.3415    3.3467  0.9713 12.8812  0.0008       1.72357  0.0222   0.0512   0.0430    0.0823   0.0000      0.661817   440.7098       2.04375       19.5797      -2.36550      -1.07425      -2.09736       1.30497      0.343658       1.53642      -2.33480     -0.594646       1.17046    -0.0985669     -0.878940    -0.0647308     -0.181208    -0.0360473      0.319950      0.689216      0.889623      0.991916       1.07188       1.13769       1.12172       1.11946       1.06398       1.00205      0.904015      0.860034      0.765658      0.670408      0.596919      0.489896      0.421036      0.349027      0.286438
  39  11 2998.2043    3.9662  1.0453 13.3264 -0.0012       1.31451  0.0242   0.0590   0.0455    0.0802   0.0000      0.599223   440.3288       3.61453       18.2093      0.577335      -3.21720      -3.25024      0.465780      -2.01028     -0.442842      -1.80832      0.847172     -0.483070     -0.144869      -1.41950      0.742986      0.387429     -0.281079       1.02087      0.723221      0.941375       1.05525       1.15569       1.18217       1.21414       1.15849       1.16770       1.07608      0.979195      0.911735      0.824394      0.705424      0.632098      0.528259      0.421478      0.353029      0.297567
  39  12 3165.7965    4.0751  1.1618 13.8426 -0.0040       2.04691  0.0288   0.0619   0.0522    0.0717   0.0000      0.686252   440.5255       3.77249       19.0190      0.797127      -2.98925      -4.88045       2.43278     -0.796759      -1.72676      0.403138       2.16182     -0.249986      0.580209     -0.113767     -0.610265     -0.892425      0.310271      0.276450      0.823410       1.10095       1.19536       1.27876       1.29215       1.30204       1.33516       1.28260       1.24542       1.11994       1.04052      0.884544      0.787987      0.690951      0.601631      0.507698      0.412604      0.337704
  39  13 3330.5028    3.6092  1.7443 13.0644 -0.0009       1.57580  0.0341   0.0422   0.0634    0.0563   0.0000      0.394901   440.4071       2.08322       16.0239      -2.05257      -2.05678      -1.72978      0.107449      -3.54254      -1.52477     -0.630160      0.759596      -2.07519      0.126198     -0.812300      0.499694      0.591408     -0.265819      0.962009      0.958104       1.27249       1.46204       1.59010       1.61432       1.64704       1.60492       1.55461       1.45739       1.38287       1.21701       1.10473      0.972293      0.815419      0.697767      0.584630      0.482422      0.392352
  39  14 3492.7518    2.8903  2.7071 12.6290 -0.0008      0.772353  0.0451   0.0282   0.0833    0.0384   0.0000      0.228432   441.2557       2.62738       19.2275     -0.119267      -3.06096     -0.667216      0.794722      -3.85337     -0.319485      -3.37338     -0.909962       1.05766     -0.165254    0.00779080       1.06058     -0.557311     -0.160125       1.03557       1.23860       1.64834       1.85777       1.98231       2.06754       2.08071       2.09798       1.98406       1.88967       1.72225       1.57562       1.38861       1.24188       1.07543      0.907648      0.777150      0.637159      0.522962
  39  15 3653.0328    2.3689  4.5136 11.6978 -0.0005      0.689818  0.0592   0.0176   0.1074    0.0329   0.0000      0.108102   438.7576       2.18930       18.0122      -1.12151      -8.64734      -3.41977      0.344577      -2.88810      -4.39000      -3.58263       1.46382      -2.57551       2.23506     -0.536473       1.16835      0.958589       1.12253       1.10096       1.64616       2.18152       2.42578       2.62973       2.69882       2.74266       2.65750       2.59609       2.40102       2.29047       2.09052       1.86546       1.65043       1.44598       1.22294       1.04061      0.856719      0.700419
  39  16 3811.4747    1.9338  6.7905 11.2250 -0.0003      0.390788  0.0805   0.0121   0.1465    0.0279   0.0000     0.0752158   438.7692       4.86251       19.0378     -0.878956      -6.51283      -3.98694      0.436464     -0.936398     -0.413346      -2.15725     -0.252280       5.86234       1.04658       2.53652       3.10974       1.49671      -1.54679       1.20347       2.20015       2.92003       3.21955       3.55475       3.66947       3.72406       3.59502       3.48841       3.23461       3.05345       2.77181       2.52318       2.17402       1.92545       1.61696       1.36144       1.13227      0.923089
  39  17 3968.8918    1.5711  9.1210 11.0282  0.0003      0.425109  0.1160   0.0091   0.1984    0.0257   0.0000     0.0725509   440.3773       11.7061       10.9173       1.88054      -2.22910     -0.211385       1.67803       1.02089      -3.18132      0.524490       3.32723      0.820046       1.96204    -0.0174821       2.24219     -0.906594     -0.732723      -1.13315       2.85325       3.79419       4.27340       4.65316       4.83493       4.84104       4.82205       4.55797       4.36196       4.00319       3.66222       3.27688       2.89026       2.50098       2.12656       1.80403       1.48744       1.20462
  39  18 4124.9418    1.2665 11.7601 10.8922 -0.0010      0.305778  0.1689   0.0069   0.2695    0.0231   0.0000     0.0849912   435.7893       6.90622       19.7470      -1.71143       1.71419      -4.49615      -2.08242      -3.75604      -6.81554       2.36566     0.0898190     -0.733862      -4.78970      0.459027       2.42553      0.393262     -0.267067      0.786327       3.80647       5.02465       5.69278       6.18140       6.38775       6.48177       6.34178       6.14944       5.69360       5.27563       4.91289       4.34076       3.86941       3.33952       2.89737       2.41654       1.97847       1.61568
  40   3 1530.3241    0.2005  0.1474 10.0297 -0.0228       20.1730  0.0108   0.0095   0.0197    0.0237   0.0000       11.8538   441.7736      0.135309       22.4049     -0.515402      -3.04727     -0.967533       1.74018      0.349157     -0.964561    -0.0627212     -0.837775      0.353944      0.267012     -0.610355     -0.268656     -0.204125     -0.322325     0.0430961      0.387945      0.546720      0.610631      0.666204      0.652478      0.676510      0.602888      0.574592      0.554404      0.531227      0.532566      0.442244      0.434788      0.380687      0.335384      0.298791      0.220396      0.210128
  40   4 1743.2897    0.3719  0.3137 10.0241 -0.0005       18.0949  0.0152   0.0097   0.0243    0.0312   0.0000       3.20918   441.1065      0.436897       21.4904      -1.04384      -3.59193      -1.31682      0.416373      -1.35008     -0.257859      0.730647      0.608836      0.716927     0.0401050      0.106971      0.289143      0.272482     -0.236325      0.143765      0.676983      0.957117       1.04192      0.996641      0.872361      0.724985      0.700843      0.798312      0.811890      0.906603      0.859892      0.791188      0.642856      0.497766      0.369844      0.288543      0.243073      0.216575
  40   5 1941.4945    0.5681  0.5691 10.0841 -0.0026       10.9275  0.0166   0.0111   0.0338    0.0461   0.0000       1.41706   441.8587      0.958936       21.0268       1.01423      -3.98846      -1.35874     0.0360374      0.479860       1.70098      -1.17278      -1.13302      0.747204      0.438055    -0.0975289      0.411570     -0.637057    -0.0315551     -0.206824      0.553737      0.718906      0.791701      0.920915      0.914734      0.901337      0.877457      0.923092      0.839212      0.721405      0.720437      0.658377      0.556703      0.469025      0.416005      0.354333      0.286327      0.231495
  40   6 2134.1012    0.8759  0.7741 10.5176 -0.0021       8.07903  0.0194   0.0147   0.0403    0.0584   0.0000       1.01298   441.7226      -1.50885       21.7892      0.453123      -3.72746     -0.415648     -0.381674      -1.44860      0.600096     -0.999797     -0.902772      -1.24119     -0.494534      0.514513     -0.523275      0.121780     -0.267292     0.0379649      0.591112      0.810091      0.874182      0.984205      0.981457       1.03073      0.996183      0.969544      0.917230      0.870287      0.758465      0.689886      0.600842      0.539361      0.450333      0.387960      0.325172      0.258955
  40   7 2319.3610    1.3319  0.9441 10.9726 -0.0013       3.28298  0.0219   0.0203   0.0437    0.0783   0.0000      0.717688   439.3913      0.905399       21.9703      -2.37371      -3.23686       1.09903       2.34484     -0.127873    -0.0433949      0.552747       1.48015     0.0527259     -0.272435      0.738691      0.173176      -1.15638      0.323813     -0.382379      0.686066      0.914029       1.01970       1.06789       1.13545       1.14736       1.13098       1.06648       1.03581      0.940516      0.879109      0.795584      0.680985      0.610254      0.491723      0.428263      0.357516      0.296654
  40   8 2498.0248    1.8585  1.1801 11.6874 -0.0029       3.91904  0.0295   0.0264   0.0485    0.0867   0.0000      0.702271   441.7442      0.501044       21.5811     -0.390423      -3.29962      0.262200       2.12870      -2.97781       1.45557      -1.77174     -0.105048     -0.451644      -1.46733     -0.375847     0.0503264     -0.194456    -0.0823028    -0.0587046      0.783464       1.07054       1.14058       1.29114       1.33085       1.31993       1.30075       1.27143       1.20989       1.09796       1.01478      0.930409      0.829305      0.705246      0.591181      0.510622      0.419244      0.350542
[truncated: 780,616 more chars]
