# Supplementary material for: Global-Mode Analysis of Full-Disk Data from the Michelson Doppler Imager and the Helioseismic and Magnetic Imager
Source: Sol Phys. 2018 Jan 31;293(2):29. doi: 10.1007/s11207-017-1201-5 (PMC6566312; doi:10.1007/s11207-017-1201-5)
Supplement: Supplementary file 2 — (TAR 362.4 MB) [file 11207_2017_1201_MOESM2_ESM.tar › HMI/hmiv72dasym.7552.18]

   0  14 2093.6800    0.9563  0.2844 10.0602  0.0000       9.74824  0.1452   0.2155   0.1716    0.6017   0.0000       8.53006    -0.0000       0.00000       0.00000       0.00000       0.00000       0.00000       0.00000       0.00000       0.00000       0.00000       0.00000       0.00000       0.00000       0.00000       0.00000       0.00000       0.00000       0.00000       0.00000       0.00000       0.00000       0.00000       0.00000       0.00000       0.00000       0.00000       0.00000       0.00000       0.00000       0.00000       0.00000       0.00000       0.00000       0.00000       0.00000       0.00000
   0  17 2496.3410    1.8213  0.9297 11.2817  0.0000      0.236664  0.1788   0.2533   0.4156    1.4033   0.0000       4.17253    -0.0000       0.00000       0.00000       0.00000       0.00000       0.00000       0.00000       0.00000       0.00000       0.00000       0.00000       0.00000       0.00000       0.00000       0.00000       0.00000       0.00000       0.00000       0.00000       0.00000       0.00000       0.00000       0.00000       0.00000       0.00000       0.00000       0.00000       0.00000       0.00000       0.00000       0.00000       0.00000       0.00000       0.00000       0.00000       0.00000
   0  24 3439.1606    3.2680  1.6315  2.1796  0.0000      0.983387  0.2538   0.3731   1.0573 1000.0000   0.0000       2.28877    -0.0000       0.00000       0.00000       0.00000       0.00000       0.00000       0.00000       0.00000       0.00000       0.00000       0.00000       0.00000       0.00000       0.00000       0.00000       0.00000       0.00000       0.00000       0.00000       0.00000       0.00000       0.00000       0.00000       0.00000       0.00000       0.00000       0.00000       0.00000       0.00000       0.00000       0.00000       0.00000       0.00000       0.00000       0.00000       0.00000
   0  25 3574.7613    2.5281  3.1989 11.7544  0.0000      -1.26160  0.6694   0.3143   1.0917    2.4185   0.0000       2.91409    -0.0000       0.00000       0.00000       0.00000       0.00000       0.00000       0.00000       0.00000       0.00000       0.00000       0.00000       0.00000       0.00000       0.00000       0.00000       0.00000       0.00000       0.00000       0.00000       0.00000       0.00000       0.00000       0.00000       0.00000       0.00000       0.00000       0.00000       0.00000       0.00000       0.00000       0.00000       0.00000       0.00000       0.00000       0.00000       0.00000
   1  12 1885.0862    0.4666  0.6530 10.1533 -0.0274      0.329702  0.1161   0.0487   0.2270    0.2783   0.0000       5.09921   318.3411       22.8712       0.00000       0.00000       0.00000       0.00000       0.00000       0.00000       0.00000       0.00000       0.00000       0.00000       0.00000       0.00000       0.00000       0.00000       0.00000       0.00000       141.053       57.5779       0.00000       0.00000       0.00000       0.00000       0.00000       0.00000       0.00000       0.00000       0.00000       0.00000       0.00000       0.00000       0.00000       0.00000       0.00000       0.00000
   1  13 2020.7303    0.5827  1.3712  8.9771 -0.0338      0.778562  0.1882   0.0474   0.3254    1.1691   0.0000       2.53140   575.4945      -109.004       0.00000       0.00000       0.00000       0.00000       0.00000       0.00000       0.00000       0.00000       0.00000       0.00000       0.00000       0.00000       0.00000       0.00000       0.00000       0.00000       156.164       89.7478       0.00000       0.00000       0.00000       0.00000       0.00000       0.00000       0.00000       0.00000       0.00000       0.00000       0.00000       0.00000       0.00000       0.00000       0.00000       0.00000
   1  14 2156.7521    0.8521  1.0243  8.0033  0.0000      0.148351  0.1237   0.0758   0.3532    5.8435   0.0000       1.70577   588.7571      -89.8800       0.00000       0.00000       0.00000       0.00000       0.00000       0.00000       0.00000       0.00000       0.00000       0.00000       0.00000       0.00000       0.00000       0.00000       0.00000       0.00000       172.210       61.9444       0.00000       0.00000       0.00000       0.00000       0.00000       0.00000       0.00000       0.00000       0.00000       0.00000       0.00000       0.00000       0.00000       0.00000       0.00000       0.00000
   1  17 2559.3528    1.6689  0.9118 11.8417  0.0000       3.30739  0.1098   0.1555   0.2710    0.6050   0.0000       2.61329   633.1191       54.0936       0.00000       0.00000       0.00000       0.00000       0.00000       0.00000       0.00000       0.00000       0.00000       0.00000       0.00000       0.00000       0.00000       0.00000       0.00000       0.00000       116.065       57.5201       0.00000       0.00000       0.00000       0.00000       0.00000       0.00000       0.00000       0.00000       0.00000       0.00000       0.00000       0.00000       0.00000       0.00000       0.00000       0.00000
   1  18 2693.4658    2.7782  0.9074  4.6578  0.0000       2.06969  0.0942   0.2146   0.2350 1000.0000   0.0000       2.25576   425.2704       39.9678       0.00000       0.00000       0.00000       0.00000       0.00000       0.00000       0.00000       0.00000       0.00000       0.00000       0.00000       0.00000       0.00000       0.00000       0.00000       0.00000       96.8916       44.6444       0.00000       0.00000       0.00000       0.00000       0.00000       0.00000       0.00000       0.00000       0.00000       0.00000       0.00000       0.00000       0.00000       0.00000       0.00000       0.00000
   1  23 3368.5965    3.4808  1.9500  6.1264  0.0000       1.17440  0.1815   0.2028   0.3694  451.0586   0.0000       1.28385   274.8750       165.369       0.00000       0.00000       0.00000       0.00000       0.00000       0.00000       0.00000       0.00000       0.00000       0.00000       0.00000       0.00000       0.00000       0.00000       0.00000       0.00000       145.611       83.1066       0.00000       0.00000       0.00000       0.00000       0.00000       0.00000       0.00000       0.00000       0.00000       0.00000       0.00000       0.00000       0.00000       0.00000       0.00000       0.00000
   1  25 3640.3047    2.6129  4.2694  2.8830  0.0000     -0.124957  0.2782   0.1078   0.6139 1000.0000   0.0000      0.355987   214.8462       50.4033       0.00000       0.00000       0.00000       0.00000       0.00000       0.00000       0.00000       0.00000       0.00000       0.00000       0.00000       0.00000       0.00000       0.00000       0.00000       0.00000       230.724       134.248       0.00000       0.00000       0.00000       0.00000       0.00000       0.00000       0.00000       0.00000       0.00000       0.00000       0.00000       0.00000       0.00000       0.00000       0.00000       0.00000
   1  26 3776.9949    2.3037  6.2247 -3.1742  0.0000      0.404657  0.3907   0.0747   0.7951 1000.0000   0.0000      0.361524   185.6659       216.422       0.00000       0.00000       0.00000       0.00000       0.00000       0.00000       0.00000       0.00000       0.00000       0.00000       0.00000       0.00000       0.00000       0.00000       0.00000       0.00000       277.182       172.152       0.00000       0.00000       0.00000       0.00000       0.00000       0.00000       0.00000       0.00000       0.00000       0.00000       0.00000       0.00000       0.00000       0.00000       0.00000       0.00000
   2  11 1810.1910    0.3612  0.5132  9.8587 -0.0037      0.525308  0.0731   0.0342   0.1480    0.1743   0.0000       5.26682   450.9533       19.2257       20.3637      -13.1410       0.00000       0.00000       0.00000       0.00000       0.00000       0.00000       0.00000       0.00000       0.00000       0.00000       0.00000       0.00000       0.00000       0.00000       42.0599       36.5693       22.4318       8.42965       0.00000       0.00000       0.00000       0.00000       0.00000       0.00000       0.00000       0.00000       0.00000       0.00000       0.00000       0.00000       0.00000       0.00000
   2  12 1945.7400    0.5304  0.3416  9.8223  0.0036       9.69333  0.1025   0.0549   0.1292    0.2312   0.0000       5.41166   456.5908       13.8750      -31.3920      -5.30695       0.00000       0.00000       0.00000       0.00000       0.00000       0.00000       0.00000       0.00000       0.00000       0.00000       0.00000       0.00000       0.00000       0.00000       85.7919       59.1850       25.5150       6.46347       0.00000       0.00000       0.00000       0.00000       0.00000       0.00000       0.00000       0.00000       0.00000       0.00000       0.00000       0.00000       0.00000       0.00000
   2  13 2082.1801    0.7084  0.4769 10.0165  0.0000       6.54126  0.0942   0.0586   0.1249    0.3011   0.0000       3.98437   461.4918      -9.04883       33.9971       10.9027       0.00000       0.00000       0.00000       0.00000       0.00000       0.00000       0.00000       0.00000       0.00000       0.00000       0.00000       0.00000       0.00000       0.00000       52.4145       38.1858       27.1136       7.54970       0.00000       0.00000       0.00000       0.00000       0.00000       0.00000       0.00000       0.00000       0.00000       0.00000       0.00000       0.00000       0.00000       0.00000
   2  14 2217.7449    0.8545  0.4496 10.6309  0.0000       8.54203  0.0520   0.0746   0.1130    0.2342   0.0000       3.93532   453.5674       26.7717      -28.4619      -12.6202       0.00000       0.00000       0.00000       0.00000       0.00000       0.00000       0.00000       0.00000       0.00000       0.00000       0.00000       0.00000       0.00000       0.00000       31.2529       26.4188       15.4024       5.88178       0.00000       0.00000       0.00000       0.00000       0.00000       0.00000       0.00000       0.00000       0.00000       0.00000       0.00000       0.00000       0.00000       0.00000
   2  16 2485.7497    1.8029  0.9460  4.6356  0.0000     -0.224169  0.0817   0.1063   0.1657  334.9433   0.0000       1.22440   487.9884       75.5209       26.3115      -2.59101       0.00000       0.00000       0.00000       0.00000       0.00000       0.00000       0.00000       0.00000       0.00000       0.00000       0.00000       0.00000       0.00000       0.00000       39.1875       34.6813       23.1972       9.15666       0.00000       0.00000       0.00000       0.00000       0.00000       0.00000       0.00000       0.00000       0.00000       0.00000       0.00000       0.00000       0.00000       0.00000
   2  17 2619.7157    2.0879  0.7530 11.1680  0.0000       2.62093  0.0748   0.1315   0.1309    0.6365   0.0000       1.50634   468.8230       73.5864       8.60830       5.01141       0.00000       0.00000       0.00000       0.00000       0.00000       0.00000       0.00000       0.00000       0.00000       0.00000       0.00000       0.00000       0.00000       0.00000       38.3371       34.0931       19.5730       8.62614       0.00000       0.00000       0.00000       0.00000       0.00000       0.00000       0.00000       0.00000       0.00000       0.00000       0.00000       0.00000       0.00000       0.00000
   2  22 3295.2228    3.5568  1.2735 12.9751  0.0000       1.49142  0.1955   0.2398   0.2289    0.8081   0.0000       2.39292   458.9481       62.4982       5.66467       2.42680       0.00000       0.00000       0.00000       0.00000       0.00000       0.00000       0.00000       0.00000       0.00000       0.00000       0.00000       0.00000       0.00000       0.00000       108.248       86.8525       38.0308       12.1750       0.00000       0.00000       0.00000       0.00000       0.00000       0.00000       0.00000       0.00000       0.00000       0.00000       0.00000       0.00000       0.00000       0.00000
   2  23 3430.8797    3.1338  2.4424 10.0133  0.0000      0.545721  0.1412   0.1198   0.3008    2.7619   0.0000      0.594480   423.9884       17.7085       27.7123       9.96770       0.00000       0.00000       0.00000       0.00000       0.00000       0.00000       0.00000       0.00000       0.00000       0.00000       0.00000       0.00000       0.00000       0.00000       76.0830       62.3088       33.1255       12.5188       0.00000       0.00000       0.00000       0.00000       0.00000       0.00000       0.00000       0.00000       0.00000       0.00000       0.00000       0.00000       0.00000       0.00000
   2  24 3567.0703    2.5636  2.8311 11.9479  0.0020      0.235431  0.1733   0.1142   0.3736    0.4169   0.0000      0.622670   569.2323       39.7469       13.6685     -0.141392       0.00000       0.00000       0.00000       0.00000       0.00000       0.00000       0.00000       0.00000       0.00000       0.00000       0.00000       0.00000       0.00000       0.00000       85.9271       72.0975       41.8530       15.9112       0.00000       0.00000       0.00000       0.00000       0.00000       0.00000       0.00000       0.00000       0.00000       0.00000       0.00000       0.00000       0.00000       0.00000
   3  12 2001.3232    0.5797  0.3782 10.0561  0.0000       17.6745  0.0579   0.0489   0.0942    0.1802   0.0000       5.30896   389.1506       41.9896       10.7452       7.16400       2.89697       1.58146       0.00000       0.00000       0.00000       0.00000       0.00000       0.00000       0.00000       0.00000       0.00000       0.00000       0.00000       0.00000       22.7470       26.3459       14.1370       11.6928       3.40536       1.76724       0.00000       0.00000       0.00000       0.00000       0.00000       0.00000       0.00000       0.00000       0.00000       0.00000       0.00000       0.00000
   3  14 2273.5048    0.9555  0.9039 10.3248  0.0000       6.13011  0.0870   0.0543   0.1652    0.3778   0.0000       2.16362   454.5683       2.61123       1.08514       6.06464      -10.3990     -0.801000       0.00000       0.00000       0.00000       0.00000       0.00000       0.00000       0.00000       0.00000       0.00000       0.00000       0.00000       0.00000       34.4773       30.0365       24.0218       12.4188       6.22815       1.62824       0.00000       0.00000       0.00000       0.00000       0.00000       0.00000       0.00000       0.00000       0.00000       0.00000       0.00000       0.00000
   3  15 2407.7759    1.4466  0.8869 10.8042  0.0000       3.01767  0.0709   0.0794   0.1384    0.4689   0.0000       1.73604   476.4386       48.9771       21.1458       1.43068       1.11539     -0.879173       0.00000       0.00000       0.00000       0.00000       0.00000       0.00000       0.00000       0.00000       0.00000       0.00000       0.00000       0.00000       25.4581       24.9431       19.1374       10.9122       5.41925       1.53076       0.00000       0.00000       0.00000       0.00000       0.00000       0.00000       0.00000       0.00000       0.00000       0.00000       0.00000       0.00000
   3  16 2541.6987    1.8272  0.8713 11.2521  0.0000       1.66007  0.1453   0.1030   0.1395    0.4940   0.0000       1.89483   438.9463       29.7758       16.4916      -19.2858     -0.281000       2.29213       0.00000       0.00000       0.00000       0.00000       0.00000       0.00000       0.00000       0.00000       0.00000       0.00000       0.00000       0.00000       32.0337       45.2526       40.5933       13.6184       14.0305       3.85056       0.00000       0.00000       0.00000       0.00000       0.00000       0.00000       0.00000       0.00000       0.00000       0.00000       0.00000       0.00000
   3  18 2811.4072    3.2309  0.8370 11.6742  0.0010      0.798756  0.0621   0.1731   0.1306    0.7435   0.0000       1.47988   434.1646       75.0302     -0.868050     -0.750489      0.280527      -2.93801       0.00000       0.00000       0.00000       0.00000       0.00000       0.00000       0.00000       0.00000       0.00000       0.00000       0.00000       0.00000       23.8739       22.7767       17.3992       10.1498       4.49426       1.36237       0.00000       0.00000       0.00000       0.00000       0.00000       0.00000       0.00000       0.00000       0.00000       0.00000       0.00000       0.00000
   3  21 3217.9424    3.8641  1.1916 10.5675  0.0008      0.320025  0.0845   0.1868   0.1855    5.9979   0.0000       1.70722   430.4870       52.8863      -24.4453       5.39003      -1.52642      -1.35246       0.00000       0.00000       0.00000       0.00000       0.00000       0.00000       0.00000       0.00000       0.00000       0.00000       0.00000       0.00000       29.0726       26.8115       22.2144       12.5316       5.32057       1.55546       0.00000       0.00000       0.00000       0.00000       0.00000       0.00000       0.00000       0.00000       0.00000       0.00000       0.00000       0.00000
   3  22 3353.3779    3.2462  1.8795 12.0069  0.0000     -0.707160  0.1213   0.1266   0.2234    0.4749   0.0000      0.871271   465.5140       26.2717       16.7827       13.6871       5.98364       2.85931       0.00000       0.00000       0.00000       0.00000       0.00000       0.00000       0.00000       0.00000       0.00000       0.00000       0.00000       0.00000       47.1883       44.2512       31.1114       17.8769       7.37808       1.98435       0.00000       0.00000       0.00000       0.00000       0.00000       0.00000       0.00000       0.00000       0.00000       0.00000       0.00000       0.00000
   3  23 3489.3764    2.9590  2.2531 11.5912 -0.0196     -0.191415  0.1176   0.1004   0.2446    0.5261   0.0000      0.447020   423.6808       117.589       53.0545       31.6116      -6.77326       3.30177       0.00000       0.00000       0.00000       0.00000       0.00000       0.00000       0.00000       0.00000       0.00000       0.00000       0.00000       0.00000       41.0315       38.0085       29.3323       18.1584       7.74857       2.25765       0.00000       0.00000       0.00000       0.00000       0.00000       0.00000       0.00000       0.00000       0.00000       0.00000       0.00000       0.00000
   4   9 1640.9502    0.2227  0.2500  9.9000 -0.0007       24.2658  0.0723   0.0229   0.0798    0.0851   0.0000       15.3560   427.6550      -14.0708       10.7893       18.4172       1.58777      -6.05911    -0.0885667      0.376056       0.00000       0.00000       0.00000       0.00000       0.00000       0.00000       0.00000       0.00000       0.00000       0.00000       14.7000       23.3522       17.8109       10.4971       9.60743       2.57043       2.01567      0.535573       0.00000       0.00000       0.00000       0.00000       0.00000       0.00000       0.00000       0.00000       0.00000       0.00000
   4  11 1914.7524    0.4859  0.4133  9.9785  0.0012       15.3474  0.0581   0.0348   0.0973    0.1131   0.0000       5.04785   428.7795       20.3020       6.43228      -13.2197      -2.12710       3.74970     -0.261494      0.429968       0.00000       0.00000       0.00000       0.00000       0.00000       0.00000       0.00000       0.00000       0.00000       0.00000       17.4990       16.8811       16.7253       9.98380       5.82930       3.39259       1.35885      0.265303       0.00000       0.00000       0.00000       0.00000       0.00000       0.00000       0.00000       0.00000       0.00000       0.00000
   4  13 2188.4105    0.8931  0.8888  9.5564  0.0079       5.86144  0.0699   0.0424   0.1386    0.4539   0.0000       1.78596   429.1434      -8.10463      0.283354      -4.64948      -3.59504      -3.00521       1.26112     0.0576754       0.00000       0.00000       0.00000       0.00000       0.00000       0.00000       0.00000       0.00000       0.00000       0.00000       19.8318       22.5540       16.5397       10.9739       6.49248       3.04242       1.21956      0.312175       0.00000       0.00000       0.00000       0.00000       0.00000       0.00000       0.00000       0.00000       0.00000       0.00000
   4  14 2324.2304    1.2331  0.6943 10.3996 -0.0107       2.87937  0.0621   0.0677   0.1101    0.4720   0.0000       1.61086   391.1668      -15.1016      -8.30963      -8.22393       5.34304       3.33811     -0.446107     -0.343364       0.00000       0.00000       0.00000       0.00000       0.00000       0.00000       0.00000       0.00000       0.00000       0.00000       18.4447       16.1629       17.4594       12.1722       7.19645       4.01458       1.59710      0.298290       0.00000       0.00000       0.00000       0.00000       0.00000       0.00000       0.00000       0.00000       0.00000       0.00000
   4  15 2458.6173    1.6053  1.1096  9.8013 -0.0036       1.56260  0.0938   0.0771   0.1593    2.2819   0.0000       1.20832   445.5976       4.48469      -6.79204      -2.55811      -6.23841      -7.77728     -0.365809     -0.178572       0.00000       0.00000       0.00000       0.00000       0.00000       0.00000       0.00000       0.00000       0.00000       0.00000       22.6360       28.0139       25.3352       15.0078       13.1975       3.82187       2.68299      0.629116       0.00000       0.00000       0.00000       0.00000       0.00000       0.00000       0.00000       0.00000       0.00000       0.00000
   4  17 2728.4626    2.7424  0.7971 11.8201  0.0021       2.33368  0.0643   0.1322   0.1069    0.5426   0.0000       1.99461   442.2856       35.8368       13.3357       9.63046      -3.18360      -5.80918      0.773697     -0.138443       0.00000       0.00000       0.00000       0.00000       0.00000       0.00000       0.00000       0.00000       0.00000       0.00000       20.7112       21.5568       17.3535       10.9332       6.36364       2.92098       1.19182      0.282568       0.00000       0.00000       0.00000       0.00000       0.00000       0.00000       0.00000       0.00000       0.00000       0.00000
   4  19 3000.3261    3.7706  0.8824 12.4227 -0.0064       1.72220  0.0709   0.1917   0.1365    0.6347   0.0000       1.16772   431.6301       34.5796      0.127034       17.6196       12.1870      -6.52075       1.43158     -0.715780       0.00000       0.00000       0.00000       0.00000       0.00000       0.00000       0.00000       0.00000       0.00000       0.00000       22.4278       17.5169       16.7520       14.1495       8.47182       3.73588       1.23753      0.265942       0.00000       0.00000       0.00000       0.00000       0.00000       0.00000       0.00000       0.00000       0.00000       0.00000
   4  21 3271.8668    3.4609  1.2779 12.8785 -0.0050       2.17724  0.0939   0.1596   0.1801    0.4781   0.0000       1.40411   453.6701       68.0682       5.12064      -11.5771       11.3363      -1.41626     -0.388129     -0.295365       0.00000       0.00000       0.00000       0.00000       0.00000       0.00000       0.00000       0.00000       0.00000       0.00000       25.2597       26.2062       21.9458       14.6738       8.20248       4.60498       1.60592      0.375580       0.00000       0.00000       0.00000       0.00000       0.00000       0.00000       0.00000       0.00000       0.00000       0.00000
   4  22 3408.2038    3.1855  1.8421 12.3382 -0.0080      0.798936  0.1059   0.1194   0.1936    0.3811   0.0000      0.789125   448.1384      0.157332      -9.22365      -15.4974     -0.814539    -0.0316066     -0.116637     -0.685816       0.00000       0.00000       0.00000       0.00000       0.00000       0.00000       0.00000       0.00000       0.00000       0.00000       29.5325       29.6201       24.3639       17.1546       9.72200       4.78194       1.73832      0.430199       0.00000       0.00000       0.00000       0.00000       0.00000       0.00000       0.00000       0.00000       0.00000       0.00000
   4  23 3544.9769    2.7260  2.9184 11.2719 -0.0062      0.663944  0.1272   0.0767   0.2367    0.3679   0.0000      0.402434   420.1639       12.8092      -19.7612       2.76195      -6.31403      -5.88291      -6.29341     -0.594164       0.00000       0.00000       0.00000       0.00000       0.00000       0.00000       0.00000       0.00000       0.00000       0.00000       32.4753       35.8509       28.8190       19.3189       12.1638       5.23372       2.37034      0.607242       0.00000       0.00000       0.00000       0.00000       0.00000       0.00000       0.00000       0.00000       0.00000       0.00000
   4  24 3681.6652    2.3042  3.9786 11.2594 -0.0026     0.0926519  0.1593   0.0585   0.2859    0.2129   0.0000      0.308921   422.4790       64.6450       36.1908       21.5322       6.74794       4.68373     0.0285402     -0.540779       0.00000       0.00000       0.00000       0.00000       0.00000       0.00000       0.00000       0.00000       0.00000       0.00000       41.5191       43.7553       35.5416       24.7052       14.1349       7.07728       2.62427      0.680563       0.00000       0.00000       0.00000       0.00000       0.00000       0.00000       0.00000       0.00000       0.00000       0.00000
   5  11 1960.6389    0.4860  0.4848  9.9230  0.0048       7.31855  0.0978   0.0291   0.0967    0.1262   0.0000       3.46449   423.5377      -2.27974       17.7938       10.9639       6.88654       6.12073      -2.53296     -0.239082     0.0695424     0.0137666       0.00000       0.00000       0.00000       0.00000       0.00000       0.00000       0.00000       0.00000       34.4772       36.0467       30.4486       19.4167       9.08116       5.41821       2.79599       1.13774      0.331933     0.0780182       0.00000       0.00000       0.00000       0.00000       0.00000       0.00000       0.00000       0.00000
   5  12 2098.5687    0.7142  0.5869 10.0044  0.0029       6.98760  0.0725   0.0374   0.0838    0.1647   0.0000       2.21404   456.8299      -7.89950       1.26546       14.3581       4.17679      -3.63554    -0.0494609      0.331881    -0.0464607     0.0399592       0.00000       0.00000       0.00000       0.00000       0.00000       0.00000       0.00000       0.00000       14.4247       20.2652       15.2831       12.5724       10.1076       4.32988       3.31828      0.757418      0.474670      0.124936       0.00000       0.00000       0.00000       0.00000       0.00000       0.00000       0.00000       0.00000
   5  13 2235.5063    0.9932  0.8024 10.3338 -0.0064       4.11073  0.0696   0.0451   0.1142    0.2373   0.0000       1.61922   430.1873       1.10686       15.7932       5.01055       2.72247       2.65759      0.343609     -0.319824      0.107319    -0.0377667       0.00000       0.00000       0.00000       0.00000       0.00000       0.00000       0.00000       0.00000       14.2962       15.1879       14.2263       10.7073       8.83976       4.59896       2.55892      0.954113      0.408327     0.0856280       0.00000       0.00000       0.00000       0.00000       0.00000       0.00000       0.00000       0.00000
   5  14 2371.2329    1.3466  0.6519 10.8089 -0.0024       5.24686  0.0424   0.0682   0.0953    0.2125   0.0000       1.52907   410.4569      -5.84383       20.2196      0.787918      0.829377       1.00943       1.44295      0.223924      0.358226     0.0595338       0.00000       0.00000       0.00000       0.00000       0.00000       0.00000       0.00000       0.00000       10.9339       10.8501       9.62120       8.50820       5.77896       3.51123       1.71696      0.704528      0.216585     0.0516557       0.00000       0.00000       0.00000       0.00000       0.00000       0.00000       0.00000       0.00000
   5  15 2506.2129    1.7389  0.9764 10.4131  0.0176       3.51271  0.0608   0.0716   0.1125    0.4625   0.0000       1.32009   452.8694       2.53698       32.0930      -13.5004      -3.91380      0.507902     -0.807173       2.88812      0.132713     -0.151812       0.00000       0.00000       0.00000       0.00000       0.00000       0.00000       0.00000       0.00000       14.1316       14.7740       12.6953       10.2801       7.17614       4.03872       2.13146      0.840773      0.280868     0.0661580       0.00000       0.00000       0.00000       0.00000       0.00000       0.00000       0.00000       0.00000
   5  16 2641.2615    2.1858  0.8185 11.3627 -0.0073       1.95096  0.0562   0.1018   0.1059    0.4246   0.0000       1.36702   445.7884       3.42246      -8.98999       11.8240      -1.75452       2.29417     -0.171436      -1.54250     0.0888973     0.0498931       0.00000       0.00000       0.00000       0.00000       0.00000       0.00000       0.00000       0.00000       14.9737       16.8148       13.5142       10.5430       6.85211       4.00873       1.67706      0.799535      0.240575     0.0643050       0.00000       0.00000       0.00000       0.00000       0.00000       0.00000       0.00000       0.00000
   5  18 2913.7472    3.5365  0.8828 11.3459 -0.0068      0.388652  0.0510   0.1540   0.1233    1.6848   0.0000       1.66595   445.6066       21.9427       9.11068      -4.76357       2.20013      -4.93050      -2.52696     -0.730936     -0.210402    -0.0363592       0.00000       0.00000       0.00000       0.00000       0.00000       0.00000       0.00000       0.00000       13.7709       14.3352       12.9525       9.81731       6.21391       3.78094       1.85954      0.839452      0.249565     0.0582824       0.00000       0.00000       0.00000       0.00000       0.00000       0.00000       0.00000       0.00000
   5  20 3186.3687    4.0133  0.9677 13.0827 -0.0213       4.23541  0.0670   0.1893   0.1245    0.6357   0.0000       1.61821   408.4160       5.73902       15.3806      -1.58493       4.91854      -1.59089       1.11138     -0.615968      0.679530    -0.0644267       0.00000       0.00000       0.00000       0.00000       0.00000       0.00000       0.00000       0.00000       14.5301       16.9219       14.3726       11.4109       8.02594       5.02741       2.05382       1.07338      0.340262     0.0839991       0.00000       0.00000       0.00000       0.00000       0.00000       0.00000       0.00000       0.00000
   5  23 3596.7989    2.5488  3.5967 11.0327  0.0044      0.490440  0.1312   0.0613   0.2579    0.3193   0.0000      0.252542   384.8330       57.2599      -38.1239     -0.741151      -2.15730      -5.14944       13.8449     -0.939367     -0.841684     -0.267584       0.00000       0.00000       0.00000       0.00000       0.00000       0.00000       0.00000       0.00000       27.6497       29.5534       26.4822       21.9146       15.0675       9.20275       4.63637       1.97646      0.633611      0.146142       0.00000       0.00000       0.00000       0.00000       0.00000       0.00000       0.00000       0.00000
   5  25 3871.6387    1.8205  6.6260 10.5293  0.0005      0.212948  0.1966   0.0338   0.3729    0.1444   0.0000      0.135681   456.0342       65.1527     -0.663741      -4.74146      -18.5717       9.73214       2.52377       1.75365     -0.564669      0.147395       0.00000       0.00000       0.00000       0.00000       0.00000       0.00000       0.00000       0.00000       38.8308       45.1778       40.2837       30.3194       21.3492       12.3527       6.51731       2.77201       1.00980      0.230292       0.00000       0.00000       0.00000       0.00000       0.00000       0.00000       0.00000       0.00000
   5  26 4010.3609    1.5591  9.0243 10.3285 -0.0020      0.317457  0.2477   0.0273   0.4811    0.1145   0.0000      0.108571   440.7659       109.842       81.0497       1.32746       21.7109      -5.44583       7.23470       4.63003       1.09140      0.343171       0.00000       0.00000       0.00000       0.00000       0.00000       0.00000       0.00000       0.00000       49.5071       57.4480       50.4394       38.7411       26.4688       15.4605       8.04908       3.40593       1.21253      0.282761       0.00000       0.00000       0.00000       0.00000       0.00000       0.00000       0.00000       0.00000
   5  27 4147.4828    1.3063 11.9051 10.2578 -0.0033    -0.0537499  0.3302   0.0221   0.6436    0.0888   0.0000      0.115826   393.0633       5.59645       27.3568      -14.3860       6.14872       21.2671       7.21126       4.93649      -1.32890    -0.0248435       0.00000       0.00000       0.00000       0.00000       0.00000       0.00000       0.00000       0.00000       60.1647       70.4347       62.2339       48.7574       31.6132       19.5975       10.1179       4.52997       1.50192      0.357108       0.00000       0.00000       0.00000       0.00000       0.00000       0.00000       0.00000       0.00000
   6   9 1727.8340    0.2843  0.1642  9.9796  0.0160       19.8665  0.0422   0.0310   0.0505    0.0724   0.0000       10.0087   437.2528      -8.44071       15.2406      -2.46449      -8.14170       1.20827      -1.14765      -1.75708      0.910011      0.227657     -0.110148    -0.0178625       0.00000       0.00000       0.00000       0.00000       0.00000       0.00000       5.73308       11.0010       7.52267       6.51625       5.18444       2.90645       2.14337      0.834522      0.650243      0.160964     0.0895923     0.0184936       0.00000       0.00000       0.00000       0.00000       0.00000       0.00000
   6  12 2142.5538    0.7507  0.6825 10.2078 -0.0010       5.33449  0.0610   0.0341   0.0908    0.1510   0.0000       1.93124   448.7208       10.1490       18.1645      -1.21493       1.64169      -3.08653      -1.97196     -0.366587     -0.416048     -0.142395    -0.0796291    0.00833007       0.00000       0.00000       0.00000       0.00000       0.00000       0.00000       11.7980       10.5990       12.5458       11.6467       6.87471       4.48718       3.15112       1.89403      0.863703      0.289874     0.0691668     0.0143970       0.00000       0.00000       0.00000       0.00000       0.00000       0.00000
   6  13 2279.8802    1.0351  0.7284 10.5987  0.0056       4.51659  0.0528   0.0445   0.0923    0.1700   0.0000       1.75310   429.8043      -8.78832       10.2242      -8.40301       9.68730       3.78902      -1.14293     0.0539619     -0.258342    -0.0993512      0.120437   -0.00603221       0.00000       0.00000       0.00000       0.00000       0.00000       0.00000       10.0183       10.2330       10.6618       8.73092       6.31438       4.01586       2.63215       1.43924      0.653551      0.233259     0.0712168     0.0126914       0.00000       0.00000       0.00000       0.00000       0.00000       0.00000
   6  15 2551.1848    1.8715  0.8747 11.5874 -0.0037       2.16507  0.0540   0.0794   0.1021    0.2355   0.0000       1.26469   429.3275       2.94629       14.8249       1.84864       5.79109       8.64266      -3.52139      -1.53356     -0.426349     -0.228682     0.0188494   -0.00803372       0.00000       0.00000       0.00000       0.00000       0.00000       0.00000       11.6093       11.7095       10.6493       9.32691       7.25285       4.91087       2.88942       1.48702      0.620080      0.228207     0.0641933     0.0131902       0.00000       0.00000       0.00000       0.00000       0.00000       0.00000
   6  16 2687.2165    2.3245  0.8682 11.9660 -0.0073       3.69225  0.0668   0.0941   0.0925    0.2347   0.0000       1.30859   436.2737       14.8661     -0.869222       6.53589      -3.30546     -0.852673       3.83245      -1.94572      0.891595     0.0340343    -0.0206494  -0.000445020       0.00000       0.00000       0.00000       0.00000       0.00000       0.00000       11.1245       14.0192       11.7265       10.7617       8.00510       4.91075       3.22793       1.63062      0.763191      0.259148     0.0877153     0.0214699       0.00000       0.00000       0.00000       0.00000       0.00000       0.00000
   6  17 2823.8600    2.6815  1.0771 12.1631  0.0141       2.39187  0.0595   0.1010   0.1247    0.2622   0.0000       1.51543   435.3148       13.5810       11.6239       12.4240       9.21708       2.64424      -4.02628      -2.60655       1.53033    -0.0383009    -0.0749831   -0.00726139       0.00000       0.00000       0.00000       0.00000       0.00000       0.00000       11.1806       12.9749       12.1627       9.37378       7.12630       4.67006       2.65627       1.43363      0.630386      0.257922     0.0800706     0.0162759       0.00000       0.00000       0.00000       0.00000       0.00000       0.00000
   6  18 2960.7818    3.8498  0.7851 12.3221 -0.0027      0.210255  0.0441   0.1636   0.0928    0.3535   0.0000       1.18587   440.3584       30.9369       8.89960      0.395852       9.40315     -0.302952      -1.92828      -1.34493       1.27711      0.156955   -0.00813596    -0.0208489       0.00000       0.00000       0.00000       0.00000       0.00000       0.00000       9.01653       10.7084       9.28521       8.04570       5.75998       3.69825       2.28071       1.17781      0.555311      0.195141     0.0628043     0.0145084       0.00000       0.00000       0.00000       0.00000       0.00000       0.00000
   6  19 3097.3949    3.8857  1.0024 11.5239 -0.0010      0.647335  0.0604   0.1407   0.1057    0.8875   0.0000      0.963707   429.5255       17.1102       27.9925      -7.84811      -5.91131      -5.63648      -1.80385      0.422964      0.981158     0.0736295     0.0729833   -0.00418455       0.00000       0.00000       0.00000       0.00000       0.00000       0.00000       11.6642       14.4731       12.1364       10.2263       7.03100       4.52154       2.68801       1.19567      0.646135      0.211279     0.0710218     0.0158365       0.00000       0.00000       0.00000       0.00000       0.00000       0.00000
   6  20 3234.1026    3.5234  1.1627 13.4255 -0.0019      0.860114  0.0846   0.1409   0.1327    0.2713   0.0000       1.33563   450.0214       33.8645       10.7241       20.3347       15.9025       2.09521      -1.29773      -1.05353      0.695557     -0.178063      0.111586   -0.00271306       0.00000       0.00000       0.00000       0.00000       0.00000       0.00000       13.6099       17.5333       15.1096       13.4493       8.17198       6.65738       3.40420       2.01711      0.888655      0.390891     0.0937243     0.0256757       0.00000       0.00000       0.00000       0.00000       0.00000       0.00000
   6  21 3371.2426    3.2488  1.7462 12.4312 -0.0058       1.30098  0.0933   0.1077   0.1554    0.3519   0.0000      0.707514   435.1630       25.2049       14.9372       17.9484      -8.79400       6.64650     -0.822994       1.98653     -0.506650     -0.203464     -0.187107    -0.0105419       0.00000       0.00000       0.00000       0.00000       0.00000       0.00000       17.7905       17.9501       19.1744       15.2941       10.6972       7.01659       4.39744       2.39599       1.12166      0.405942      0.116708     0.0198745       0.00000       0.00000       0.00000       0.00000       0.00000       0.00000
   6  22 3508.5477    2.8345  2.4289 11.7630 -0.0046      0.685754  0.1050   0.0728   0.1935    0.2981   0.0000      0.439822   468.9508       34.3225       3.01058       38.9938       14.0817      -14.6749      -4.08879      -1.01473       1.45284     -0.453716     0.0524991     0.0433849       0.00000       0.00000       0.00000       0.00000       0.00000       0.00000       18.5690       22.0164       20.1413       16.6021       11.7815       7.72311       4.69023       2.48965       1.14238      0.425989      0.129320     0.0280069       0.00000       0.00000       0.00000       0.00000       0.00000       0.00000
   6  24 3784.1481    1.9276  5.7528 10.7775 -0.0004      0.409735  0.1703   0.0351   0.3246    0.1349   0.0000      0.162254   374.4614       54.2088       46.3009       39.2521      -25.6678       5.63023      0.381031      -3.09462      0.328275     -0.684196     0.0253252     0.0328219       0.00000       0.00000       0.00000       0.00000       0.00000       0.00000       29.1622       34.4216       31.3557       26.7928       19.5658       13.1612       7.77033       4.01565       1.88040      0.721164      0.220994     0.0477845       0.00000       0.00000       0.00000       0.00000       0.00000       0.00000
   6  25 3922.4296    1.7210  7.1159 10.6030  0.0003      0.197894  0.2016   0.0289   0.3622    0.1052   0.0000      0.123136   425.8644       62.6510      -17.1779      -21.8086      -12.8822       25.8435       4.11221      -4.74938      0.914288     -0.623822    -0.0467533    -0.0350775       0.00000       0.00000       0.00000       0.00000       0.00000       0.00000       32.9258       38.6556       36.5223       30.4456       22.4137       14.7738       9.00586       4.73664       2.20956      0.844464      0.263537     0.0545450       0.00000       0.00000       0.00000       0.00000       0.00000       0.00000
   7  10 1906.8937    0.4361  0.3736  9.9308  0.0036       13.0071  0.0389   0.0243   0.0547    0.0870   0.0000       3.66808   438.2418       7.59315       21.4971      -5.34671       1.78768      -4.93641     -0.948116      -1.08746     0.0863975     -0.182711     0.0648922    -0.0605884     0.0133506    0.00246000       0.00000       0.00000       0.00000       0.00000       6.48414       7.74264       7.64279       6.11308       5.38652       3.83408       2.40490       1.49371      0.796727      0.336696      0.150245     0.0565995     0.0167070    0.00296526       0.00000       0.00000       0.00000       0.00000
   7  11 2045.9004    0.6080  0.5943  9.9312 -0.0078       9.28178  0.0444   0.0283   0.0832    0.1293   0.0000       2.16099   423.7205       4.39847       12.7619      0.999243      -5.34386       8.51759       3.15237    -0.0719453     -0.166973     -0.197943     -0.113243    -0.0647491   -0.00428827    0.00158122       0.00000       0.00000       0.00000       0.00000       8.52111       8.94842       8.30127       6.62225       6.96297       5.24515       3.13205       1.83057      0.884924      0.363915      0.157539     0.0641655     0.0165907    0.00291756       0.00000       0.00000       0.00000       0.00000
   7  12 2184.6637    0.8901  0.5675 10.3522 -0.0026       5.06659  0.0444   0.0406   0.0708    0.1687   0.0000       1.47337   429.8057       3.78342       30.8834      -3.53164      -8.19488      -9.27952       3.50381      -1.12588      0.976758      0.514930  -0.000906968    -0.0686092     0.0231308   -0.00252744       0.00000       0.00000       0.00000       0.00000       8.78020       10.2323       9.29495       8.43866       6.58293       4.08284       2.86933       1.69239       1.05199      0.388210      0.174263     0.0502881     0.0176929    0.00330323       0.00000       0.00000       0.00000       0.00000
   7  13 2322.2565    1.1386  1.0249 10.1199 -0.0050       4.34466  0.0566   0.0384   0.1144    0.3117   0.0000       1.18490   430.1510       15.3422       12.2118      -2.48269      -6.05799      -3.33649       3.57445       1.35353    -0.0159730     -0.745550      0.333712     0.0144170   -0.00701581    0.00179014       0.00000       0.00000       0.00000       0.00000       9.94054       10.6442       10.8897       9.38257       7.10364       4.57914       3.03720       1.88823       1.00560      0.487877      0.188358     0.0654428     0.0182686    0.00318045       0.00000       0.00000       0.00000       0.00000
   7  16 2731.2948    2.4807  0.8856 11.9531 -0.0038       3.70234  0.0574   0.0914   0.0983    0.2233   0.0000       1.19230   435.2511       6.35228       2.56021      -8.55779       4.31255      -3.42317      -1.10066      -3.25054    -0.0980444      0.291167     -0.182606    -0.0274218    -0.0119322   -0.00294450       0.00000       0.00000       0.00000       0.00000       12.3768       14.6994       13.3506       11.1685       7.78898       4.98441       3.09681       1.79195      0.927721      0.412452      0.164260     0.0518155     0.0145543    0.00314353       0.00000       0.00000       0.00000       0.00000
   7  17 2868.4853    3.0108  0.8745 12.6779  0.0026       2.49216  0.0514   0.1128   0.1010    0.1905   0.0000       1.30950   437.8325      -2.93390       10.8177       23.6353      -3.80951      0.424818       1.37364      -2.04909      -1.30665    -0.0824671      0.158239    -0.0836545   -0.00668396    0.00506558       0.00000       0.00000       0.00000       0.00000       8.93653       10.4644       9.56923       8.21845       6.68547       4.25156       2.91515       1.76177      0.916158      0.425971      0.159143     0.0563217     0.0175300    0.00324131       0.00000       0.00000       0.00000       0.00000
   7  18 3005.8296    3.6036  0.7902 12.8839 -0.0015       2.71455  0.0511   0.1353   0.0815    0.2083   0.0000       1.16287   440.6199       22.9826       16.4158       12.1737    -0.0192736      -3.69609       3.40353     -0.436253     -0.561124     -0.135544      0.122355    -0.0855738    0.00674283   0.000272787       0.00000       0.00000       0.00000       0.00000       8.38073       8.73748       9.57334       8.24310       5.68935       4.93607       3.00579       1.74591      0.901719      0.478889      0.202244     0.0727724     0.0157829    0.00341748       0.00000       0.00000       0.00000       0.00000
   7  19 3143.0034    3.8041  1.0190 13.3503 -0.0201       1.89560  0.0622   0.1446   0.1119    0.2071   0.0000       1.29363   449.0289       19.4976       3.71394       5.17714      -1.22567     -0.865154      -2.26323     -0.885045       1.10194      0.841756      0.152186     0.0927429    -0.0235106   -0.00119564       0.00000       0.00000       0.00000       0.00000       9.35016       11.1687       10.2322       9.37859       7.22116       4.90089       3.44360       1.97208       1.18457      0.482907      0.225135     0.0697207     0.0213054    0.00438960       0.00000       0.00000       0.00000       0.00000
   7  20 3280.1900    3.5915  1.4924 12.7284 -0.0154       1.37308  0.0742   0.1113   0.1294    0.2206   0.0000      0.792482   447.2877       47.3695       1.93575       5.84307       1.45446      -2.23200     -0.350201      -6.03541      -1.40270      -1.60429     -0.447753    -0.0130217     0.0728627   -0.00418443       0.00000       0.00000       0.00000       0.00000       10.8414       12.7516       12.9776       10.7331       8.53916       5.72164       3.93550       2.30288       1.19900      0.650984      0.247680     0.0874057     0.0266280    0.00459506       0.00000       0.00000       0.00000       0.00000
   7  21 3417.6511    3.2547  2.0130 11.9552 -0.0046      0.974069  0.0823   0.0850   0.1432    0.2762   0.0000      0.551306   420.9952      -2.61066      0.677746       4.65576      -6.79450      -5.54810       3.60252      -1.67950      -2.10302     -0.561382     -0.513440     -0.143106    -0.0277349   -0.00347630       0.00000       0.00000       0.00000       0.00000       13.5605       15.8288       14.3742       12.2761       9.98440       6.74307       4.59427       2.57209       1.32486      0.648743      0.252874     0.0858296     0.0262611    0.00478697       0.00000       0.00000       0.00000       0.00000
   7  22 3555.4267    2.5860  3.1381 11.5555  0.0038      0.169578  0.1143   0.0565   0.1944    0.1966   0.0000      0.324481   419.3495       20.9560       1.21060       12.5974      -7.93614       2.81615       3.77966     -0.422918       1.86207       1.10497      0.320112    -0.0268294     0.0102995    0.00857123       0.00000       0.00000       0.00000       0.00000       17.1732       20.2195       20.0924       17.1735       12.3537       9.00860       6.18451       3.21057       1.82863      0.911961      0.405113      0.128132     0.0365401    0.00692500       0.00000       0.00000       0.00000       0.00000
   7  23 3693.9421    2.1950  4.6326 11.1230 -0.0003      0.539768  0.1391   0.0384   0.2454    0.1270   0.0000      0.173373   484.4291      -1.15097       44.0723       21.9332       27.1051       10.2996      -14.7272      -9.07155       3.44031      0.211424     -0.222529     0.0186596    -0.0344901   0.000961279       0.00000       0.00000       0.00000       0.00000       20.0127       23.8014       23.3313       19.7829       15.7719       11.5511       7.49747       4.41669       2.43732       1.09364      0.486876      0.170979     0.0474752    0.00887984       0.00000       0.00000       0.00000       0.00000
   7  24 3832.4546    1.8469  6.0888 10.7270 -0.0022      0.420151  0.1690   0.0308   0.3068    0.1208   0.0000      0.135734   438.0349       10.4319       8.15608       64.9193       15.2293      -2.73118      -5.40874      -7.77241       1.18578     -0.266444     -0.458781     -0.228606     0.0235379    0.00123362       0.00000       0.00000       0.00000       0.00000       24.1711       30.3638       27.6037       24.7144       19.5846       14.3440       8.99353       5.50948       2.86016       1.33719      0.551786      0.208370     0.0590194     0.0120643       0.00000       0.00000       0.00000       0.00000
   7  25 3970.6147    1.5845  8.4646 10.4391 -0.0048      0.127985  0.2067   0.0227   0.3794    0.0840   0.0000     0.0965697   499.3975       13.7163       19.5861       18.7676      -38.0920       13.5930       3.31549      -3.79766      -4.38700       1.54873      0.971027     0.0181438     -0.136119     0.0266935       0.00000       0.00000       0.00000       0.00000       29.0272       33.9680       33.4483       29.5120       23.3817       16.6864       11.0258       6.65061       3.55189       1.73380      0.712249      0.252076     0.0711649     0.0132800       0.00000       0.00000       0.00000       0.00000
   8  11 2086.2740    0.6807  0.5744  9.8644 -0.0080       6.78137  0.0379   0.0299   0.0725    0.1298   0.0000       1.70131   438.8669    -0.0788779       15.7087       2.01305      -1.63559       1.46873       1.12030      -2.40741     -0.256845     -0.856062     -0.167969      0.357888   -0.00392700    0.00465242    0.00751059  -0.000258568       0.00000       0.00000       5.69430       6.84999       7.32458       5.85377       5.11265       3.69711       2.54858       1.54212      0.990407      0.539341      0.246755      0.123384     0.0457817     0.0147059    0.00410862   0.000631089       0.00000       0.00000
   8  12 2225.3105    0.9194  0.6536 10.5238 -0.0002       6.04060  0.0412   0.0391   0.0781    0.1318   0.0000       1.57927   430.9457      -3.48700       15.3056       7.23567      -12.3300      -9.32787       2.29699       1.09794     -0.635292      -1.01295     -0.255704     0.0718960    -0.0326924    -0.0315271   -0.00133755  -0.000790090       0.00000       0.00000       6.96972       8.40797       8.32168       7.40571       5.64938       3.86019       2.69788       1.69027       1.04876      0.601940      0.255888      0.124716     0.0429641     0.0138272    0.00358663   0.000661741       0.00000       0.00000
   8  14 2499.5760    1.6121  0.9877 11.3238 -0.0211       1.07791  0.0532   0.0569   0.0952    0.2276   0.0000       1.09508   443.3143     -0.445711       4.45117       8.75484     -0.581903      -4.92641      -3.67403       1.87130     -0.982389     -0.506512     -0.237282     -0.190032     0.0180619    -0.0299631   -0.00638968  -0.000223631       0.00000       0.00000       7.55081       9.60124       8.90157       7.99264       6.42977       5.02110       3.38394       2.18605       1.24275      0.654881      0.323651      0.139423     0.0546179     0.0185304    0.00489195   0.000957943       0.00000       0.00000
   8  15 2636.2243    2.1535  0.9757 11.6284  0.0019       2.70439  0.0522   0.0717   0.0927    0.2182   0.0000       1.27567   436.0721       7.74944       13.3991      -8.31280      -8.97329      -5.04932      -4.94112     -0.807922       1.59722      0.163797      0.322877     0.0180646    -0.0230223    0.00575872   -0.00305992  -0.000204355       0.00000       0.00000       7.23797       9.00303       8.22821       7.88806       5.87196       4.99453       3.21082       2.18310       1.16388      0.689726      0.302314      0.152054     0.0505140     0.0184966    0.00402840   0.000936893       0.00000       0.00000
   8  16 2773.8442    2.6513  0.8642 12.1270  0.0034      0.316481  0.0526   0.0927   0.0775    0.2088   0.0000       1.18122   448.0170       13.3514       27.5481       7.08545     -0.517521      -4.86745      -3.24341      -1.15357       1.62913     -0.882503      0.406176   0.000298848     -0.131767    0.00981744    0.00105256  -0.000117129       0.00000       0.00000       7.65851       8.07652       8.65216       7.71917       6.22040       4.59777       3.44688       2.10906       1.28077      0.723033      0.340731      0.157662     0.0574845     0.0166847    0.00438141   0.000702035       0.00000       0.00000
   8  17 2911.7077    3.3752  0.8174 12.6481 -0.0008       1.70083  0.0422   0.1236   0.0866    0.2107   0.0000       1.04422   451.3346       17.6589      -2.41503       14.5991      -11.7506       7.30231      -2.99609      -1.08218      0.359186      0.143960      0.233891     0.0274986    -0.0252724    -0.0372542   -0.00181042  -0.000430493       0.00000       0.00000       6.82153       7.45234       6.82991       6.49850       5.52579       4.26637       2.92395       1.85136       1.15465      0.564483      0.282726      0.105466     0.0443342     0.0132505    0.00343711   0.000642197       0.00000       0.00000
   8  18 3049.2187    3.8549  0.9737 13.0780 -0.0027      0.395450  0.0546   0.1295   0.1031    0.2305   0.0000       1.01451   442.2649       16.1688      -7.88527       8.39475       3.20992     -0.236970       2.36125     -0.209117       1.18837     -0.897591     0.0951393     -0.156225    0.00165772     0.0117213    0.00225664  -2.80697e-05       0.00000       0.00000       7.05355       10.6574       9.32365       8.94485       6.45288       5.72446       3.02033       2.73411       1.13913      0.873281      0.317034      0.188236     0.0514133     0.0265499    0.00524780    0.00132241       0.00000       0.00000
   8  19 3186.8870    3.5057  1.1705 13.0624 -0.0032      0.853473  0.0613   0.1106   0.1227    0.1959   0.0000       1.08148   431.4176       20.1947       6.01760       12.1345      -7.02380      -1.99708       5.15672       1.40476      -1.15588     -0.744705    -0.0243846      0.148353    -0.0631967   -0.00536363    0.00132184  -0.000718085       0.00000       0.00000       8.66712       9.51942       9.07015       9.07359       7.41773       5.33926       3.68012       2.44496       1.57495      0.822070      0.418270      0.158091     0.0633420     0.0185477    0.00511549   0.000967467       0.00000       0.00000
   8  20 3324.5373    3.3796  1.7723 12.4239  0.0011      0.566860  0.0812   0.0875   0.1269    0.1937   0.0000      0.619945   448.8491       5.06401       22.1418       29.8224      -15.2429      -7.43386       7.17540      -2.00084      0.153587     -0.314517     -0.123247      0.138554     0.0208730   -0.00220802   -0.00406161   0.000866296       0.00000       0.00000       11.3851       14.5050       13.2741       11.8188       9.48316       6.95462       4.73765       2.95922       1.71473      0.931113      0.408374      0.192833     0.0696837     0.0236559    0.00647597    0.00124189       0.00000       0.00000
   8  21 3462.8379    2.8043  2.5042 11.8491 -0.0019       1.07374  0.0912   0.0617   0.1510    0.1573   0.0000      0.342753   437.4695       29.4682       31.6057      -4.01750       17.9489      -9.19420       1.31742      -5.09426       1.03365     0.0457158     -0.590961    -0.0390467    -0.0284989    -0.0316425   -0.00415496    0.00239871       0.00000       0.00000       12.2153       14.7067       14.2556       13.3141       10.3679       7.74760       5.28901       3.46859       2.05914       1.15914      0.536955      0.246723     0.0892755     0.0293293    0.00758442    0.00148635       0.00000       0.00000
   8  22 3601.3247    2.4491  3.4301 11.6573 -0.0035      0.844104  0.1085   0.0483   0.1904    0.1239   0.0000      0.267149   427.4867       12.0442       1.95748       32.6289      -8.02558      -10.0534      -6.91065      0.540156       4.71949       1.14091     -0.722962     -0.577027     0.0630452     0.0270972     0.0100585   -0.00189916       0.00000       0.00000       13.9200       16.9223       16.6488       14.9451       12.2133       9.25278       6.48743       4.19221       2.48494       1.35176      0.655706      0.296426      0.111050     0.0365207    0.00955089    0.00175963       0.00000       0.00000
   8  23 3740.0609    2.0471  5.2260 10.9494  0.0007      0.395146  0.1372   0.0339   0.2515    0.1157   0.0000      0.151351   389.1776       29.6887      -9.78699      -29.2364      -14.7172       19.2629       3.10757      -12.2205      -2.27956      -2.47563     -0.247333      0.166937      0.127756   -0.00275348     0.0177132  -0.000314855       0.00000       0.00000       18.4321       21.9602       21.3485       19.0761       15.6791       11.9433       8.36125       5.35996       3.11883       1.68021      0.816469      0.357801      0.137972     0.0447458     0.0116921    0.00208866       0.00000       0.00000
   8  24 3878.8761    1.7735  6.8690 10.6813 -0.0012      0.402894  0.1667   0.0256   0.2999    0.0859   0.0000      0.110612   455.7091       17.7918       58.1041       17.1218      -14.0254       23.9364      -8.92406       9.17465      -2.28810      -3.58138     -0.380067      0.240925     -0.338588    -0.0733002   -0.00994627   0.000355502       0.00000       0.00000       20.8360       26.5147       24.6816       23.3799       18.8173       14.5354       10.0665       6.52131       3.92991       2.07199       1.04038      0.439364      0.176019     0.0567647     0.0151796    0.00291329       0.00000       0.00000
   8  25 4017.7689    1.4937  9.6574 10.3944 -0.0006     0.0803392  0.2207   0.0197   0.3924    0.0685   0.0000     0.0889289   489.8115       62.1231      -12.9184       5.86388       23.5687       23.2834      -12.1386       3.05064      0.684519       1.47372      -1.21973     -0.121493    -0.0738356    -0.0320187    0.00903888  -0.000622929       0.00000       0.00000       26.6626       32.6535       32.3804       28.8525       23.7995       18.3830       13.1302       8.28771       4.94427       2.59923       1.34573      0.571811      0.231581     0.0740819     0.0194186    0.00338966       0.00000       0.00000
   8  26 4156.5370    1.2930 12.2127 10.2311 -0.0016    -0.0842773  0.2747   0.0173   0.5004    0.0613   0.0000     0.0799073   435.1227       25.8410       15.0362       23.3076      -8.98620      -5.21512     -0.334593      -1.93088       2.21428     -0.943984      0.570877     -0.419166      0.199980     0.0802268   0.000575616    0.00203310       0.00000       0.00000       31.4104       39.3860       38.5522       34.7991       29.0611       21.9636       15.4608       9.99261       5.99107       3.27747       1.57239      0.708942      0.272150     0.0906031     0.0242977    0.00425568       0.00000       0.00000
   9  12 2264.6192    1.0530  0.7263 10.5925  0.0030       3.40890  0.0404   0.0379   0.0733    0.1518   0.0000       1.27895   437.3337      -9.42119       16.8641       4.52245      -9.07594      -1.01882     0.0986712      0.673982     -0.829826     -0.184118      0.416329     -0.346454     0.0185950    0.00143929   -0.00809052   -0.00227740   -0.00121940   0.000237384       5.64068       6.64508       6.52560       6.10592       5.16645       4.11718       2.93406       1.97973       1.30335      0.755420      0.408273      0.200866     0.0864511     0.0354701     0.0131142    0.00388095   0.000948516   0.000164152
   9  13 2402.4139    1.4505  0.8974 10.9057 -0.0027       4.23589  0.0479   0.0493   0.0855    0.1960   0.0000       1.22888   441.3864       13.4024       8.86205      -7.70231      -4.60689       3.84395       1.59455      -4.18034       1.15838      -1.23925      0.897565     -0.363870     0.0686377     0.0351870    0.00939741   -0.00505704   -0.00236630   2.26262e-06       6.67425       7.74101       7.19562       6.85672       6.03189       4.70127       3.51789       2.35765       1.53671      0.898544      0.459330      0.233270     0.0950554     0.0407013     0.0136264    0.00402989    0.00104664   0.000177340
   9  14 2539.6036    1.7407  0.8702 11.5915 -0.0046      0.567562  0.0483   0.0617   0.0816    0.1706   0.0000       1.16276   431.9130       5.51772       15.0545       5.54961      -3.95465      -2.34920       1.98248       1.31400      -2.12181      0.536317     -0.938051     0.0473558      0.214969    -0.0247344     0.0124293    0.00736909   0.000697525  -0.000245235       6.26091       7.23036       7.22026       6.91051       5.46679       4.76641       3.41009       2.19271       1.45466      0.923630      0.459978      0.206486      0.107461     0.0445002     0.0150401    0.00457890    0.00102202   0.000195479
   9  15 2677.0392    2.2728  0.8773 11.7136 -0.0070       1.54042  0.0485   0.0751   0.0823    0.2312   0.0000      0.885134   431.6227       5.73729       22.7077       10.1281      -8.05117       6.01062      0.529939     -0.595464      -1.15517      -2.17139      0.419230     -0.251578    -0.0958541     0.0232155    -0.0278417  -0.000978582    0.00185406   3.05774e-05       7.72351       8.08952       7.77292       8.18255       7.39288       4.88692       3.00086       2.12073       1.68073       1.14822      0.584385      0.265257      0.105134     0.0402040     0.0129002    0.00379839   0.000993280   0.000152503
   9  16 2815.3183    2.9981  0.8057 12.2807 -0.0056       2.63589  0.0513   0.1052   0.0768    0.1969   0.0000      0.819727   449.3720       11.5959       4.56414       2.48125      -6.06576      -1.71193       5.55083     -0.296583       2.01243     -0.947282      0.354782    -0.0645316     0.0868578   -0.00161303    -0.0147010    0.00523060   0.000606342  -0.000133421       9.04322       10.0041       7.32670       6.32999       6.73951       6.63436       5.36041       3.50907       2.08083      0.973372      0.483732      0.216511     0.0878500     0.0322958     0.0115155    0.00341079   0.000813177   0.000141415
   9  18 3091.5960    3.8358  0.8505 13.2718 -0.0088      0.152990  0.0506   0.1349   0.0781    0.1742   0.0000      0.989234   430.3203       16.0531       3.66340       10.2689      -2.77622       6.47815     -0.683475      -3.41565      -1.37908     -0.225449     -0.518249     0.0352012     -0.164181    -0.0517584    0.00677081    0.00554240   0.000291061  -8.34066e-05       6.59058       7.42693       7.36713       6.91990       5.77577       4.48217       3.54838       2.32813       1.41981      0.849101      0.441963      0.216599      0.103257     0.0415839     0.0133252    0.00390529   0.000971515   0.000160374
   9  19 3229.5560    3.5810  1.2854 13.2075 -0.0044      0.202062  0.0643   0.1057   0.1054    0.1744   0.0000      0.894625   437.5209       24.2045       5.64431       14.7711       6.98885       3.38698      -3.13513      0.740979       2.47144      -1.55640     -0.127007     0.0980421    -0.0304120     0.0410111   -0.00179041    0.00504691   0.000415500  -7.84802e-05       7.73766       9.68541       9.15271       8.40114       7.25869       5.81404       4.09349       2.86951       1.81050       1.03879      0.555804      0.277308      0.114067     0.0494288     0.0179221    0.00574060    0.00138128   0.000249547
   9  20 3367.8338    3.3406  1.6742 12.7255 -0.0081      0.474609  0.0719   0.0840   0.1194    0.1535   0.0000      0.580895   428.7698       21.0640       24.3303       26.1302      -15.7041       11.4637      -4.29947      -4.81861      -2.15585     -0.282479      -1.07844      0.381822     -0.153758    -0.0126374    0.00433880    0.00521081    0.00147267   1.32614e-06       8.48977       10.2339       10.8840       9.57079       7.86533       6.39580       4.55846       2.96054       1.99645       1.15545      0.631277      0.304992      0.142391     0.0600784     0.0225090    0.00654696    0.00157760   0.000258852
   9  21 3506.4880    2.8612  2.7290 11.9228 -0.0007      0.772185  0.0851   0.0555   0.1570    0.1227   0.0000      0.294021   439.1378       22.3675       1.18708       12.8625       2.70991      -2.88356       2.72712      -5.95432       2.05998     -0.250801     -0.923471    -0.0610595     -0.100763    -0.0549781    -0.0399554   -0.00873016  -0.000502653  -6.59814e-05       10.1567       12.7046       12.2792       11.4234       9.68800       7.72288       5.64410       3.77023       2.41568       1.50726      0.753153      0.386694      0.167332     0.0753395     0.0250609    0.00795115    0.00197182   0.000346067
   9  22 3645.4691    2.3135  3.9043 11.3702  0.0005      0.439179  0.1092   0.0398   0.1920    0.1071   0.0000      0.198457   426.5278       42.8995       15.5391       4.54473      -15.0521       12.6713       4.28422      -14.1651      0.374123      0.911186     -0.644451     -0.539428      0.116280    -0.0861202   -0.00401698   0.000511100   -0.00108772   0.000355843       12.5604       15.4481       15.1142       14.1736       12.0415       9.57190       7.12707       4.82298       3.11388       1.79784      0.998499      0.475913      0.227625     0.0890850     0.0332844    0.00976060    0.00249784   0.000435839
   9  23 3784.7397    1.9046  5.5754 11.1258 -0.0016      0.529860  0.1392   0.0288   0.2523    0.0783   0.0000      0.146411   442.0689       29.0796     -0.743853       30.7079       18.0607      -16.1310     -0.906918       4.12138     -0.449463      -2.05699      -1.39271       1.02715      0.207430     -0.137382    -0.0400455   -0.00124731   -0.00231534   0.000611068       15.9999       19.1317       19.0575       17.6326       15.4563       11.5483       8.81525       5.91139       3.80561       2.26563       1.23797      0.611575      0.280937      0.111602     0.0392680     0.0119904    0.00312324   0.000492622
   9  24 3923.8194    1.5852  7.8441 10.7096 -0.0030      0.234633  0.1716   0.0217   0.3433    0.0666   0.0000     0.0978030   427.2049       28.5056      -26.5013      -28.2319       2.17370       2.85723      -6.08553       1.12000       4.31740      -4.04090       1.92040      -1.27640     0.0854557    0.00702667     0.0361344    -0.0371955    0.00524329  -0.000314774       19.5245       23.9949       23.9769       22.3566       18.9614       15.0177       11.4823       7.71654       4.90397       2.89878       1.58679      0.782335      0.370813      0.150497     0.0539894     0.0163765    0.00409085   0.000677725
   9  26 4202.6689    1.1571 11.7686 10.3744 -0.0009    -0.0395022  0.2740   0.0161   0.4993    0.0540   0.0000     0.0930847   395.4974       54.4185       19.5927      -4.88252       3.96470       1.24414       2.07066       7.13000      -3.37678      -2.88842       1.20486      -1.01965     -0.520310     0.0187580    -0.0386088     0.0151104   0.000611648   -0.00148153       27.8680       34.6962       34.8876       32.4269       27.3315       22.1725       16.7176       11.3799       7.18797       4.22618       2.28328       1.17835      0.531359      0.224715     0.0802579     0.0246728    0.00606882    0.00101271
   9  27 4342.6006    0.9494 14.2468 10.2783 -0.0031     -0.273788  0.3621   0.0143   0.6665    0.0500   0.0000      0.100751   424.2614       61.7436       16.4638      -3.24651       36.5266      -5.51541      -36.9646      -1.24617      -15.5495       3.73656       5.57262     0.0714078      -1.18009      0.248571     0.0132279    -0.0452206   -0.00844539   -0.00188805       34.3312       43.8935       43.5560       40.9013       34.4628       27.7256       20.1861       13.8552       9.05469       5.38958       2.96793       1.45446      0.683634      0.277501      0.102327     0.0311638    0.00759068    0.00128513
   9  28 4482.0220    0.8302 17.8013 10.1987  0.0027     -0.294786  0.5100   0.0118   0.8415    0.0420   0.0000      0.102266   403.7039      -56.9658       49.0546       32.9612      -43.3277       4.58521      -30.4972      -37.7139    -0.0614673       11.7300     -0.518325      -3.18872      0.774323     -0.381982     -0.258672    -0.0206451    0.00338778   0.000312828       42.0829       53.5003       53.2316       49.3792       42.5255       34.9454       25.9963       17.9799       11.5502       6.92613       3.73592       1.91068      0.861557      0.366986      0.131315     0.0404587    0.00969335    0.00160921
  10  10 2021.6541    0.5772  0.5255 10.0411  0.0004       10.3013  0.0350   0.0234   0.0684    0.0980   0.0000       2.07729   434.3879      -4.56777       11.3821      -5.30126       2.91549       1.50971      -2.61108      -1.53211       1.21869     -0.837061    -0.0367204      0.284484     -0.148568    -0.0900620     0.0125582   -0.00556361   -0.00413134  -0.000452006       5.23994       6.48231       6.30853       5.80231       5.33778       4.06040       2.71862       2.04603       1.30134      0.871207      0.524234      0.266432      0.133446     0.0557182     0.0238704    0.00813446    0.00300728   0.000918137
  10  11 2163.0707    0.8676  0.6901  9.9459 -0.0091       5.94345  0.0627   0.0318   0.0683    0.1858   0.0000       1.25158   434.9883       3.17051       16.2699     -0.838997       3.48521      -3.86546       5.22260     -0.407338       2.51368      -1.11475     -0.153132      0.232964     -0.153339    -0.0573682     0.0265992   -0.00824397   -0.00166782   -0.00238694       4.33300       10.1543       6.10944       8.63710       5.67466       4.75582       4.00259       2.14463       1.97709      0.800107      0.734251      0.290445      0.208211     0.0806110     0.0384092     0.0146629    0.00514132    0.00132800
  10  12 2302.9938    1.1055  0.7917 10.3903 -0.0039       5.50395  0.0528   0.0371   0.0768    0.1976   0.0000       1.21491   437.0871      -6.81981       6.51226       4.78675      -4.04904       9.30054     -0.618117       1.22114       1.83141     -0.426016      0.387420    -0.0305476     0.0838876    -0.0504015     0.0584203  -0.000390667   -0.00272051   6.81746e-05       6.20257       6.31089       6.65821       7.42310       6.12120       4.25633       3.32426       2.86918       1.90171      0.992445      0.624134      0.409006      0.229122     0.0984094     0.0370181     0.0129585    0.00458414    0.00103081
  10  13 2440.9682    1.5106  0.9026 10.9150 -0.0068       5.47373  0.0467   0.0471   0.0803    0.2139   0.0000       1.00678   444.6678       9.89116       16.2105       1.79095       1.49812       6.91424       2.66631     -0.469373      -2.75514      0.849720     0.0930979     -0.651598     0.0364497    -0.0968045     0.0236781    0.00690332  -0.000512306   0.000936413       5.25351       6.26020       7.18792       6.41192       5.22118       4.71371       3.43055       2.29011       1.73409       1.06815      0.612337      0.352059      0.182328     0.0750370     0.0375217     0.0151127    0.00516899    0.00139327
  10  14 2578.7500    1.8885  0.9946 11.3703 -0.0071       3.37765  0.0481   0.0549   0.0806    0.2135   0.0000      0.940847   439.7527       4.97005       3.49913      -6.46343       6.04922     -0.381345      -2.86910       1.53737      0.412655      -1.73292     -0.171937      0.661159    -0.0171814    -0.0448815     0.0238752     0.0137647   -0.00186175   0.000377797       5.63114       6.44971       6.95788       6.39701       5.29049       4.29608       3.54456       2.45355       1.55409       1.02898      0.588707      0.307965      0.161524     0.0779515     0.0356465     0.0126992    0.00404025    0.00114055
  10  15 2717.2106    2.4250  0.8765 12.2036 -0.0005       5.26692  0.0469   0.0768   0.0775    0.1635   0.0000       1.12361   442.8238     -0.181714       21.0780       6.51009       9.02065       1.22121     -0.525049      -3.13048      0.174177      0.519960     0.0859009    0.00982363    -0.0486695     0.0314070    -0.0364621  -0.000657352   -0.00418859  -0.000791531       6.22807       7.11045       7.32043       7.16581       6.30488       4.85053       3.27203       2.19144       1.58902       1.12523      0.706545      0.357110      0.163893     0.0807910     0.0320178     0.0119774    0.00409752    0.00112006
  10  17 2994.6346    3.6341  0.8934 12.5241 -0.0065       1.24845  0.0498   0.1113   0.0725    0.2345   0.0000      0.852515   438.2734       18.0250       23.6139       3.39185      -6.37748      -3.55763     -0.917416      -2.16484       2.19459      -1.52892     -0.326209     -0.420196     -0.160514     0.0788280    -0.0601332     0.0207764  -0.000863315   0.000139458       7.02415       9.27751       9.44172       8.68104       6.88632       5.10748       3.54786       2.29937       1.49759      0.906023      0.523461      0.282422      0.151269     0.0668402     0.0293595     0.0113004    0.00358506    0.00105036
  10  18 3133.0200    3.8250  1.0980 13.0002  0.0016      0.909720  0.0539   0.1084   0.0885    0.1932   0.0000      0.971559   442.5952       25.8302       12.4920       5.97670       6.51398       4.83219       2.02330      -1.10625       2.36631      -2.06404      0.193339      0.402771     0.0373057     -0.129684    -0.0307929     0.0172703   -0.00258292   0.000500905       6.33307       7.00614       7.24839       6.74370       5.53721       4.96629       4.10506       2.77530       1.79807       1.16832      0.653428      0.335664      0.167885     0.0837914     0.0377001     0.0139985    0.00432483    0.00115252
  10  19 3271.5600    3.4464  1.4313 12.7309 -0.0007       1.44325  0.0586   0.0881   0.1084    0.1634   0.0000      0.763638   432.0589       13.4799       21.6673      -1.26292       1.64072      -6.12709       7.97476     -0.661745      -1.20084      -1.06611     -0.522846    -0.0477383     0.0637810     0.0605217     0.0656137    -0.0115890   -0.00644681  -0.000303978       6.56523       8.15871       8.07797       7.39726       6.40639       5.30246       3.94926       2.93106       1.88585       1.14303      0.677276      0.362547      0.184695     0.0886982     0.0364133     0.0137504    0.00485902    0.00140961
  10  20 3410.3432    3.0857  1.9697 12.3376 -0.0038      0.973001  0.0701   0.0682   0.1265    0.1291   0.0000      0.465300   429.8729       15.9873       8.51364       6.23808       15.3645       5.05067      0.368668     0.0224063      0.508528      -1.56268     -0.859671     -0.466913     -0.253364     -0.230738   -0.00783722   -0.00159859    -0.0121286   -0.00139898       8.21075       9.46582       9.55543       9.22731       7.68687       6.46081       5.09318       3.44364       2.26861       1.54488      0.923064      0.445489      0.230377      0.109766     0.0501989     0.0175760    0.00573315    0.00154423
  10  21 3549.6008    2.6704  3.2231 11.5975 -0.0007       1.12441  0.0875   0.0462   0.1630    0.1076   0.0000      0.228531   440.2241       8.91540       26.0974       10.2508      -7.23264       3.36047      -3.43337      -4.60361      -2.67190     -0.222487      0.300941     -0.494195    -0.0877265     0.0776244   -0.00189285    -0.0158037   -0.00239880   -0.00142823       9.80551       11.8376       12.1999       11.2379       9.77249       7.68773       6.23460       4.34983       2.82919       1.81090       1.04543      0.568802      0.289450      0.140147     0.0601519     0.0225316    0.00716763    0.00213997
  10  23 3828.3417    1.8154  5.6453 11.0315 -0.0018      0.437057  0.1353   0.0260   0.2380    0.0738   0.0000      0.144638   470.9713       13.9981       16.4077     -0.738958       1.68239       2.29352       5.73220      -5.61148     -0.415817      -3.93672     -0.786640    -0.0734321      0.149134     0.0849559    -0.0307199    -0.0371215    0.00311825    0.00192235       13.9975       17.6580       18.2067       17.2391       14.6821       11.6558       8.81250       6.42867       4.33550       2.60427       1.62135      0.882779      0.463842      0.221259     0.0913703     0.0344623     0.0120940    0.00339990
  10  24 3967.7726    1.5842  7.9959 10.6955 -0.0021     0.0986223  0.1715   0.0201   0.3117    0.0607   0.0000     0.0962770   433.4602       51.9283       18.2818      -62.7134      -29.0669       6.92033      -8.46532       10.9279       2.63458      -2.36599       2.08929     -0.772983      0.762444      0.241272    -0.0797104    0.00312189    0.00351895    0.00306128       17.2625       21.8029       21.8345       20.7235       18.0606       14.4551       10.9606       8.05026       5.30416       3.35181       2.01238       1.10875      0.565856      0.270276      0.112050     0.0420688     0.0143693    0.00420421
  10  25 4107.8244    1.3191 11.4933 10.4166 -0.0016      0.103646  0.2360   0.0162   0.4304    0.0514   0.0000     0.0747428   405.7623       45.3694       23.9053      -54.1311      -27.9778       2.53048       8.54479       1.87475      -3.53012       2.07450      -1.34087      -1.23011      0.280742     0.0143356    -0.0231915      0.151411  -0.000405847   -0.00507331       21.7997       26.8152       28.1485       26.1087       22.9432       18.9384       14.4797       10.5001       7.16288       4.47978       2.63551       1.50092      0.760982      0.360783      0.151661     0.0599781     0.0199621    0.00576181
  10  26 4248.3055    1.1108 13.1566 10.3396  0.0006     0.0660651  0.2900   0.0146   0.5298    0.0489   0.0000     0.0833320   412.7463      -38.6790       26.7135       14.6066       56.9335      -28.3593      -3.43329      0.477186     -0.459048      0.309360      -6.65097      -1.59090     -0.235726     0.0168257     -0.353991     -0.116346     0.0364341    0.00901061       25.4115       32.6639       32.8924       31.5885       27.2603       22.2557       17.3455       12.3825       8.48962       5.35541       3.15523       1.79065      0.892128      0.434743      0.178988     0.0720869     0.0230614    0.00676523
  10  27 4388.1482    0.9027 15.0076 10.3321  0.0008    -0.0637015  0.3827   0.0131   0.6693    0.0439   0.0000      0.101130   417.0519      -43.5585      -17.6518       68.4464       15.1588       11.6930       4.68092      -22.6231      -3.28401       6.27247      -1.65143       1.50157       1.58730      0.431102     -0.265672     0.0471841    -0.0186718    0.00128010       32.4407       40.2395       41.8893       38.9890       34.2192       28.1767       21.2054       15.8094       10.4763       6.68913       4.00702       2.19852       1.13108      0.537386      0.228998     0.0869339     0.0298015    0.00864669
  10  28 4528.4040    0.7445 18.4343 10.2296 -0.0000     -0.214563  0.5485   0.0104   0.8748    0.0383   0.0000      0.119880   533.5243      -10.5605      -55.0880      -10.9373       30.0890       12.3789      -1.97648      -1.71974      -17.9448      -12.5185       6.91788     -0.823691      -3.16269      0.229874     0.0804365     0.0762168    0.00291358  -0.000757196       40.4800       51.1000       52.4706       49.9786       43.0902       36.0212       27.7639       19.7152       13.6687       9.06176       5.43837       2.98792       1.55894      0.728432      0.321376      0.122351     0.0393254     0.0111056
  11  10 2058.0997    0.6610  0.5306  9.9472 -0.0033       7.82552  0.0352   0.0261   0.0631    0.1004   0.0000       1.61221   430.1089       1.93852       15.9196      0.656816      -5.33074      -3.58516     -0.843238      0.621520      0.417541     -0.361492      0.492084      0.324689     -0.210757    -0.0127492     0.0131459     0.0184702  -0.000943745    0.00147244       3.22671       5.17841       4.87885       4.72066       4.36198       2.93984       3.04048       1.53200       1.54787      0.893116      0.538000      0.410220      0.158294      0.114922     0.0477932     0.0223218    0.00906093    0.00317878
  11  11 2199.9427    0.8732  0.6559 10.4245 -0.0096       6.00087  0.0359   0.0307   0.0672    0.1343   0.0000       1.31559   436.6256      0.922270       15.7034      -2.29700      -3.05730      0.336731       4.89954      -1.37213      -1.37031      0.360392      0.478570     0.0809133      0.194346   -0.00530003     0.0152335    0.00812189   -0.00588862    0.00269391       4.85991       6.00066       6.48995       6.03413       5.20974       3.96232       2.97331       2.14970       1.45035      0.944002      0.561700      0.327932      0.200177      0.100783     0.0468950     0.0190595    0.00889092    0.00288586
  11  13 2478.6124    1.5370  0.9615 11.3211 -0.0054       3.81165  0.0527   0.0480   0.0836    0.1799   0.0000       1.10632   431.3949       8.01480       8.62521       3.11361       1.88080      -1.72183      -3.44315       1.20756      -1.04713      -1.29473      -1.23311     0.0162844     -0.163260     0.0919101      0.100420    -0.0418718   -0.00856477   -0.00282056       5.31486       7.18349       6.26295       6.20612       5.27937       4.93646       4.24208       3.12054       2.24518       1.29315      0.882523      0.430311      0.251219      0.119911     0.0604408     0.0260083     0.0101290    0.00366563
  11  14 2616.9997    2.1499  0.8819 11.6652 -0.0097       2.63358  0.0370   0.0642   0.0765    0.1912   0.0000      0.926425   438.9931       16.7589       21.0897      -3.72864      -1.22147     -0.514578      -4.96620       4.19450       1.74227      -2.06278      0.343575      0.362385     0.0483949     -0.330393  -0.000486374     0.0136989   -0.00318775   -0.00217549       4.39739       5.27020       5.40972       5.24624       4.52805       3.78463       3.00696       2.02586       1.54284      0.960520      0.645644      0.355739      0.200719     0.0990715     0.0467329     0.0204866    0.00826437    0.00302190
  11  15 2756.2110    2.6553  0.8358 12.2285 -0.0067       1.22343  0.0394   0.0794   0.0712    0.1732   0.0000      0.935418   434.4344       2.33938       11.6741      -5.83669      -5.03731       1.84613      -4.47624     -0.281498      -1.85043      0.494696      0.454825      0.627674     -0.195257    -0.0888883     0.0410161   -0.00525165   -0.00333921   -0.00195514       4.40253       5.35879       5.03666       5.37235       4.69366       3.92361       2.99993       2.23935       1.60289       1.15168      0.629989      0.431928      0.223768      0.119823     0.0541163     0.0216823    0.00939364    0.00334963
  11  16 2895.4704    3.3770  0.7914 12.6405  0.0034      0.930629  0.0348   0.1030   0.0671    0.1546   0.0000      0.848211   433.5371       17.6359       7.71232       7.75385      -5.79719      -4.58236       1.71860       1.43671      0.820579     -0.178277     -0.321503     -0.187994     -0.126981    -0.0684029    -0.0575449    -0.0356271    0.00991218    0.00343365       4.22170       4.96686       5.20335       4.73302       4.09955       3.52429       3.01505       2.20301       1.49421      0.997295      0.561370      0.329393      0.182250     0.0929501     0.0434172     0.0202639    0.00825922    0.00292144
  11  17 3034.6578    3.6872  0.9841 12.9625 -0.0078       2.40117  0.0426   0.1065   0.0835    0.1590   0.0000      0.896626   436.1642       8.64500       15.9577       3.89030       4.50198      -3.28483       5.98511      0.930326       2.56499      0.821022      0.775412     -0.519082    -0.0529455     0.0511055    -0.0214175    -0.0110663     0.0215847    0.00133251       4.50574       5.32529       5.49547       5.18807       4.48644       3.83348       3.25967       2.44954       1.65245       1.06346      0.672826      0.381549      0.201639      0.112735     0.0515048     0.0253553    0.00922501    0.00327892
  11  18 3173.6192    3.8300  0.9335 13.3293 -0.0047       1.78612  0.0471   0.1173   0.0771    0.1615   0.0000       1.11872   435.4201       18.8549       16.5005       7.42316       6.83755      -4.15040      -1.72563      -1.69680       1.38360      -2.46249     -0.338860      0.180255    -0.0129455    -0.0271522    -0.0674195    -0.0359851    0.00577588    0.00242948       4.80879       6.07048       5.54758       6.38242       4.92911       4.65663       3.03440       2.67159       1.64862       1.20908      0.680810      0.444606      0.224785      0.130255     0.0543642     0.0254727    0.00877161    0.00350736
  11  19 3312.4959    3.4786  1.5532 12.6311 -0.0027      0.708487  0.0575   0.0825   0.1081    0.1563   0.0000      0.646631   444.6379     -0.127203       24.2360       2.34316      -5.15363       1.69509       1.12505      -3.92139      -1.60739      -2.83210     -0.408531     -0.112851    -0.0827448    -0.0900725     -0.126963    -0.0141833     0.0128528    0.00505200       5.58904       7.19003       7.26526       7.08353       6.07629       5.05799       4.03281       2.98692       2.16290       1.30613      0.892745      0.489454      0.274396      0.145893     0.0706245     0.0320943     0.0117858    0.00447468
  11  20 3451.8647    3.0608  2.1368 12.3533 -0.0006      0.554041  0.0725   0.0621   0.1232    0.1107   0.0000      0.405205   452.2882       17.1622       10.7768       8.16906      -3.01709      -10.9456      -1.13731      -1.75959     -0.275632       1.21425      0.712155     -0.977891     -0.630460   -0.00548701     -0.176856     0.0493563     0.0229731    0.00183573       7.26278       8.22919       8.28823       8.32364       7.57666       6.26664       4.88189       3.63747       2.64975       1.75526       1.08934      0.648043      0.365675      0.182934     0.0859575     0.0356562     0.0147149    0.00512007
  11  21 3591.5961    2.4846  3.4263 11.6429 -0.0012      0.984791  0.0986   0.0404   0.1528    0.0882   0.0000      0.218433   437.4613       23.7275       5.83287       15.2164      -4.12249      -5.29123      -2.39298       2.14793       1.30918      0.745578     -0.773372      -1.15363      0.553101     -0.144180    -0.0483281   0.000584964   -0.00524902    0.00359858       9.43309       11.3775       11.3134       10.8465       10.2070       8.64564       6.55666       4.79183       3.44233       2.31815       1.57084      0.874407      0.486698      0.232972      0.113908     0.0482707     0.0196016    0.00684991
  11  22 3731.3055    2.0860  4.7232 11.1741 -0.0022      0.674530  0.1096   0.0299   0.2047    0.0749   0.0000      0.156420   445.2891       33.2640       6.56126       10.0482       7.63337       5.05275       2.66599      -3.57323      -4.16697     0.0346466      -2.28298      -1.48940      0.944257    -0.0784793      0.208827    0.00493832    -0.0293493    0.00598254       10.8069       13.5703       13.5444       13.0410       11.3574       9.60528       7.57997       5.69054       3.94913       2.60015       1.57759      0.914795      0.519369      0.257681      0.125801     0.0526855     0.0225642    0.00770117
  11  23 3871.3858    1.7247  6.2654 10.9105 -0.0034      0.538236  0.1382   0.0234   0.2502    0.0651   0.0000      0.117725   409.8613       26.9972      -15.4907       29.6814       5.32356      -4.28908      -18.7163      -4.36126       7.06223      -5.90105      -1.45274      -2.59995    -0.0173131      0.990973     -0.157512     0.0143371    -0.0230732    0.00179714       13.0714       15.6370       16.2278       16.4648       13.9766       11.7344       9.37309       6.86089       4.99111       3.24671       2.01739       1.17868      0.681884      0.350919      0.162167     0.0724643     0.0293231     0.0104798
  11  24 4011.3192    1.4433  7.8050 10.6939 -0.0036      0.242950  0.1668   0.0183   0.3018    0.0561   0.0000      0.108039   413.4200       27.1276       47.5690      -4.49758       13.6578       10.5982      -7.55953      -10.5409       1.58205       6.46334      -1.11924      -1.47599      -1.23001      0.281510    -0.0801485     0.0307955    -0.0199481    -0.0174606       15.1740       19.0363       20.0172       19.0158       16.6659       14.2367       10.9907       8.14400       5.70146       3.83711       2.45746       1.41102      0.791347      0.406136      0.190977     0.0882756     0.0348552     0.0126478
  11  25 4151.1568    1.2383 11.3147 10.4567 -0.0019     -0.101130  0.2345   0.0151   0.4217    0.0473   0.0000     0.0834251   402.4692       3.02372       16.3274     0.0878734       2.68965      -13.9690       3.72261       11.9061       3.34767       1.53893       3.18284      -1.57334      0.555915      0.446095    -0.0205021      0.108184     0.0750004    -0.0207569       19.7712       24.4818       26.1500       24.7475       21.9685       18.2151       14.5776       10.9436       7.62350       5.17500       3.23519       1.90772       1.08462      0.553836      0.271480      0.119352     0.0487695     0.0172615
  11  27 4432.6100    0.8580 17.0690 10.3515 -0.0006    -0.0109705  0.4520   0.0116   0.7479    0.0386   0.0000     0.0972519   443.5438       62.9192       135.233      -13.3466       2.14146       16.4413      -4.07618      -35.0733       13.4944       2.04352       5.69787      0.324867      -3.03414    -0.0197382      0.534757     0.0586349     0.0404265    -0.0378194       32.4242       39.7420       42.6033       40.7594       36.6769       30.6960       23.8255       18.6967       13.3706       8.70538       5.55161       3.33326       1.92188      0.996991      0.490271      0.208748     0.0821623     0.0300783
  12  10 2093.7300    0.7089  0.5808 10.1578  0.0030       8.13966  0.0371   0.0257   0.0612    0.1013   0.0000       1.58769   437.5690      -1.33325       11.5365      -7.45971      -6.00003    -0.0276563      -3.92433       2.91468     -0.136528      0.173487      0.476204     -0.454434      0.396511    -0.0626518    -0.0608652    -0.0470239     0.0160162   -0.00866503       4.61766       4.86580       4.87062       4.48895       4.62778       4.21402       3.04603       2.45983       1.81761       1.23152      0.839106      0.525558      0.301154      0.167671     0.0856911     0.0366651     0.0153523    0.00613101
  12  11 2235.9199    0.9646  0.6931 10.3065  0.0016       5.09962  0.0365   0.0299   0.0613    0.1334   0.0000       1.21232   436.1324       6.98720       6.37712     -0.757082       7.44679     -0.808044      -3.70569      0.703369       2.18290      0.280536     0.0123506     -0.379794      0.157421     -0.212475    -0.0300135    -0.0235916   -0.00359878    0.00183942       3.86452       4.28335       5.14707       4.38560       3.92891       3.84426       2.89624       2.17717       1.85698       1.08066      0.707042      0.478801      0.262255      0.143474     0.0794197     0.0382778     0.0146939    0.00721029
  12  12 2376.4515    1.3755  0.8565 10.8547 -0.0004       5.43233  0.0389   0.0406   0.0741    0.1537   0.0000       1.07235   440.3100       5.58000       5.44640       3.74483      -2.39434      -1.69623      -1.73310       2.40443       2.74234      0.512879     0.0171042     -0.362874    -0.0763172     0.0656143    -0.0136586    -0.0406613     0.0125039   -0.00224927       3.70319       4.54335       4.57772       4.41507       4.08675       3.54413       2.85620       2.22299       1.59539       1.11580      0.746564      0.460380      0.260565      0.154795     0.0728408     0.0369863     0.0169453    0.00717949
  12  13 2515.5371    1.7479  0.9231 11.2729 -0.0009       2.53384  0.0414   0.0496   0.0757    0.1978   0.0000      0.917830   438.6195      -1.90815       8.84728       4.28243      -4.14901      0.969392      -2.23937      -1.10814       2.31279     -0.760151      -1.28052      0.109712     0.0926500     -0.275420     0.0261549    -0.0202419    0.00780340    -0.0171491       4.19255       5.67348       5.55281       5.90366       4.70144       4.21870       3.00513       2.41637       1.65951       1.17980      0.728113      0.470894      0.278752      0.151450     0.0800833     0.0418912     0.0165075    0.00733589
  12  14 2654.7573    2.2123  0.9592 12.0905 -0.0039       2.98773  0.0451   0.0639   0.0786    0.1626   0.0000       1.03361   436.4683       12.6091       11.9428      -2.12987     -0.897532      0.167545     -0.695122      -5.26136     -0.318374     -0.570481     -0.289489      0.367481      0.336425     -0.314578   -0.00844573      0.114877     0.0147275   -0.00174954       4.54466       5.50551       5.38713       5.35425       4.75842       4.11266       3.36635       2.57787       1.94812       1.30599      0.812532      0.506203      0.304847      0.167862     0.0857958     0.0438227     0.0168991    0.00737592
  12  15 2794.6165    2.7653  0.8682 12.4842 -0.0035       2.84736  0.0406   0.0820   0.0708    0.1675   0.0000      0.938930   441.3254       18.7270       8.16628      0.961107       4.95082       12.8198      -5.89290      -6.01652      -1.01614     -0.512889      -1.19429      0.597781     0.0440326    -0.0477343     0.0668270     0.0831850    0.00691976    -0.0209421       3.93675       5.48592       4.94733       5.20430       4.65206       3.88782       3.33066       2.52052       1.88815       1.25126      0.803449      0.508627      0.279345      0.158184     0.0764097     0.0404423     0.0163981    0.00715521
  12  16 2934.4743    3.5320  0.8697 12.6066 -0.0020       1.47652  0.0385   0.1008   0.0709    0.1706   0.0000      0.829857   441.0345       5.72526       8.26359      -3.22804      0.372086      -1.57262       1.89061       1.81497       1.62212     0.0334812    -0.0352693     -0.193423    -0.0980518    -0.0825003    -0.0411864    0.00187414    0.00549433   -0.00813983       4.13805       4.73719       5.06494       4.83745       3.85362       4.05254       3.15796       2.50561       1.87439       1.23918      0.749500      0.493886      0.263920      0.140979     0.0758004     0.0395317     0.0167134    0.00671683
  12  17 3074.0173    3.9333  0.8911 13.0474 -0.0022       1.81986  0.0435   0.1098   0.0683    0.1594   0.0000      0.841203   436.7484       25.4327       21.5927       10.2212       5.84493      -1.27490      0.365049       2.19366       1.15432      -1.12361       1.42772       1.31407     0.0294389    -0.0503747     0.0371138   -0.00250096    0.00334957   -0.00410134       4.60738       5.40058       5.48511       5.57902       4.94558       4.09137       3.45047       2.41417       1.55417       1.22232      0.895567      0.546773      0.294079      0.159194     0.0783143     0.0380937     0.0171924    0.00801599
  12  18 3213.4768    3.6590  1.1114 13.2079 -0.0070       4.40640  0.0488   0.1016   0.0871    0.1544   0.0000       1.03543   441.1427       24.7893       10.1005       1.63509      -3.95624       1.99915      -1.26429      -2.98742      -1.68325      0.282250      0.929339     -0.943925     -0.385389     -0.104478     -0.105051    -0.0445392     0.0371768    0.00822820       4.51993       5.42774       5.59667       5.30631       4.84738       4.33113       3.33670       2.69756       1.89770       1.26606      0.903742      0.564430      0.315299      0.162097     0.0875708     0.0439303     0.0195011    0.00779281
  12  19 3352.8828    3.3490  1.6658 12.7868  0.0054      0.922869  0.0604   0.0735   0.1089    0.1166   0.0000      0.655325   437.8019       31.1318       8.14959       10.6665      0.986777      0.161010      -11.1538      0.527947       1.85773     -0.461226      -1.14853     -0.406580      0.625240     -0.186361     -0.104668     0.0258528  -0.000166048    0.00723135       5.79566       6.68322       6.85466       6.57306       6.16038       5.36703       4.37739       3.31816       2.41546       1.69576       1.10631      0.681342      0.400794      0.220129      0.111149     0.0521981     0.0236896    0.00971017
  12  20 3492.4965    2.8474  2.3548 12.0188 -0.0015      0.526656  0.0693   0.0519   0.1303    0.1033   0.0000      0.322968   435.3034       3.15199       13.3466      -3.90752       4.61672      -1.76211      -10.1806      -2.89750      0.589157      -3.37182       1.68207      -1.88111      0.434970      0.180066     -0.161348     0.0217559    0.00717192  -0.000537778       6.20996       8.53731       7.92252       8.53508       6.96746       6.60949       4.71547       3.85315       2.57236       1.92507       1.21075      0.791726      0.443230      0.249309      0.122581     0.0612350     0.0259115     0.0111765
  12  21 3632.9161    2.3146  3.9366 11.4605 -0.0029      0.757793  0.0950   0.0337   0.1674    0.0741   0.0000      0.171654   441.7469       22.0084       8.83860      -1.23282      -2.97781       4.58209      -2.29575     -0.613826      -3.49513       2.30431       3.90710     -0.310739      0.104883     0.0784462    -0.0881240      0.100174    -0.0459207    0.00312023       8.56309       10.4914       10.6939       10.0567       9.19288       8.14665       6.64619       5.31820       3.85208       2.63558       1.65953       1.03537      0.587777      0.329013      0.170421     0.0827328     0.0366073     0.0150813
  12  22 3772.7926    1.9521  5.4084 11.1234 -0.0024      0.652048  0.1207   0.0263   0.2044    0.0645   0.0000      0.126745   426.8046       3.40763       11.9813      -25.8791      -5.85881      -15.5291       8.81366      -9.89778      -4.63959      -5.80878      -1.81194     -0.157924     -0.345928      0.323992     -0.363619     -0.253636     0.0441177    0.00794140       10.9790       13.3510       14.0758       13.8780       12.4099       10.1373       8.30946       6.66661       4.53899       3.24806       2.07391       1.30253      0.763034      0.414559      0.224232      0.109724     0.0508297     0.0204225
  12  23 3913.3039    1.6637  7.4788 10.7625 -0.0018      0.354152  0.1452   0.0197   0.2676    0.0582   0.0000     0.0945409   450.6836       37.3014      -13.5491       24.3853      -20.5896      -21.3004      -11.4717      -9.66504      -2.92395      -2.11881       1.56077     -0.425235      -1.04551     -0.101147    -0.0764132     -0.104931    -0.0156497   -0.00644232       12.3357       15.2138       16.3928       15.6810       14.3342       12.0896       9.81261       7.39981       5.48259       3.81825       2.49066       1.53853      0.926975      0.524490      0.269629      0.131143     0.0586443     0.0252698
  12  24 4053.8116    1.3990 10.0626 10.5504  0.0003      0.208677  0.1908   0.0160   0.3555    0.0495   0.0000     0.0786715   436.7391       34.6083       27.6823      -19.1147       4.42348       34.2952      -25.6844      -5.69747      0.426844      -5.14746      -2.58344      -1.64798      0.571795       1.00192    -0.0984878     -0.134742    -0.0673134     0.0121746       15.3909       19.8242       20.2184       19.5288       17.9142       15.6433       12.5675       9.73642       7.17262       4.98726       3.27740       2.02604       1.21751      0.664163      0.348568      0.168903     0.0727088     0.0311711
  12  25 4194.4533    1.1511 11.9390 10.4117 -0.0011     0.0956989  0.2443   0.0140   0.4389    0.0469   0.0000     0.0856929   458.1181       9.62767       21.6152       21.0634     -0.767549       18.4254      -13.7987       23.3580       4.89874      -2.85699       3.24816      0.665872     -0.987774      0.300327     -0.127767     -0.147839     -0.163542   0.000220559       18.6570       23.5577       24.7587       24.3856       21.7984       18.8317       14.9560       11.6127       8.54223       5.91362       3.87788       2.47133       1.44156      0.812001      0.419445      0.208931     0.0903003     0.0383941
  12  26 4334.8706    1.0131 15.1112 10.3431 -0.0008     -0.176786  0.3447   0.0122   0.5704    0.0418   0.0000     0.0824916   445.0304      -18.0178       20.6189      -25.7043      -23.1239      -15.6252       46.6193      -3.37538     -0.955517      -3.36006       1.10187     -0.588462      -1.64054      -1.20184     -0.821614      0.227089     0.0167563   -0.00305591       23.4789       30.7816       31.2944       31.4899       27.4724       24.4717       19.7155       15.5820       11.3647       7.82425       5.27163       3.25448       1.94134       1.07188      0.569025      0.275485      0.124657     0.0512304
  12  27 4477.2736    0.7932 17.6696 10.3095 -0.0035      0.211174  0.4779   0.0104   0.7430    0.0364   0.0000      0.103393   423.5845       45.5520       30.8966      -4.15755       87.8278      -22.6409      -36.1253       5.92557       1.53329       3.54768     -0.633225      -2.29767      0.473687      -1.81120      0.929096     -0.242356     -0.183384    -0.0648419       30.6619       38.7209       40.3720       39.9198       35.8498       31.4910       24.9593       19.4329       14.3545       10.1609       6.67477       4.23093       2.51031       1.43886      0.735859      0.360890      0.158008     0.0672464
  13   9 1983.9125    0.5824  0.3914  9.9200 -0.0056       10.1171  0.0220   0.0227   0.0446    0.0762   0.0000       1.91047   435.8118     -0.271975       19.9558      0.970401      -3.03893      0.372940       1.89334      -2.95747      -2.10463      0.550250      0.187220     -0.366522     -0.532924      0.160002    -0.0186635    -0.0467597    -0.0195353     0.0154878       2.65847       3.53080       3.64219       3.53548       3.10354       2.70247       2.08583       1.66468       1.14919      0.814094      0.558663      0.365585      0.221036      0.125848     0.0728592     0.0340056     0.0167153    0.00897671
  13  10 2128.5992    0.7912  0.5282 10.1654  0.0014       8.93408  0.0278   0.0274   0.0521    0.0952   0.0000       1.45196   432.8831      -1.58932       9.17069       6.30049       2.31232      0.127569       3.52337       3.96227       1.23880   -0.00517940    -0.0278689      0.879157     -0.303026      0.246968     0.0652640    -0.0586492    -0.0330631     0.0106692       2.83679       3.60643       3.97775       3.32385       3.48965       2.67624       2.37835       2.04053       1.32645       1.04671      0.641352      0.406392      0.266952      0.137508     0.0824673     0.0427644     0.0200636    0.00963947
  13  11 2271.3016    1.0595  0.7634 10.4432 -0.0005       8.13823  0.0367   0.0304   0.0630    0.1222   0.0000       1.15117   441.2000       4.80761       18.8061      -3.00849      -5.15709       7.22233      -1.81285     -0.748906      -2.17869      0.122436      0.324629     -0.191854      0.142912    -0.0498529      0.141105   -0.00135227  -0.000197670    -0.0168192       3.79844       5.01244       5.36488       5.18665       4.66066       3.77096       3.04801       2.19528       1.57280       1.13488      0.725059      0.484993      0.308329      0.172740     0.0915951     0.0512023     0.0255818     0.0107687
  13  12 2411.9459    1.3709  0.9261 10.9416 -0.0045       3.93442  0.0390   0.0375   0.0746    0.1465   0.0000      0.994203   438.2029       8.18860       18.3095       2.98736       6.19702      -5.41231      -5.93306       1.20405      -4.76480      -1.13044    -0.0256861      0.529770    -0.0152057     -0.225639     0.0382891    -0.0542603    -0.0326883     0.0185089       3.65664       4.34533       4.55866       4.33494       3.76326       3.58285       3.07196       2.41309       1.97406       1.30504      0.876947      0.547216      0.344357      0.189002      0.106717     0.0545229     0.0282189     0.0122900
  13  13 2551.7620    1.8897  0.9764 11.6074 -0.0043       2.08078  0.0411   0.0511   0.0786    0.1638   0.0000      0.965967   440.7686      0.517225       12.8849       3.26278       1.10042       4.80208     -0.624887      -4.07212       2.01976      0.224077     -0.407006     -0.311500     -0.286290     -0.255794      0.124361   -0.00931682    -0.0451667    0.00134794       3.89092       4.72933       4.68904       4.62174       4.47171       3.97016       3.20647       2.30727       1.73052       1.24933      0.903772      0.624817      0.373667      0.219490      0.114959     0.0569171     0.0281893     0.0124285
  13  14 2691.7596    2.3928  0.9211 11.9364 -0.0013       2.33861  0.0390   0.0661   0.0770    0.1733   0.0000       1.01389   441.4249       9.78977     -0.830791       5.83447      -3.32501       1.73318       5.92562       2.55358     -0.185385      -2.00313     -0.391610      0.124543     -0.445337    -0.0522038    -0.0252966   -0.00237570   -0.00355767    -0.0212248       3.61306       3.88125       4.11071       4.36771       4.15836       3.51050       2.73899       2.22147       1.72730       1.17766      0.802908      0.575667      0.354313      0.199093      0.112698     0.0607636     0.0301410     0.0137074
  13  15 2832.2579    3.1893  0.9371 11.9537 -0.0020       1.14925  0.0378   0.0861   0.0686    0.2636   0.0000       1.01768   441.2832       4.86151       17.8286       1.58242      0.972395       1.70861      -3.61984     -0.785913      -1.25320      -1.81654      -1.77483      0.147722      0.187883     -0.238647     0.0504206     0.0705528    -0.0133440     0.0185851       3.58823       4.49040       4.37845       4.21205       3.91431       3.38624       2.87710       2.45201       1.88197       1.28909      0.854543      0.509306      0.319779      0.184058      0.101461     0.0545837     0.0266254     0.0120507
  13  16 2972.6827    3.7655  0.8127 12.8243  0.0021     -0.196314  0.0354   0.1034   0.0598    0.1677   0.0000      0.848324   442.3219       12.2146       14.0873       7.06515      -2.67507       3.08909      0.939726     0.0899687       2.88540     -0.828439      -1.14484    -0.0383267      0.226559    0.00325639     0.0346757    -0.0145644    0.00354938    0.00720924       3.48478       4.44413       4.41567       4.31833       4.13860       3.71532       2.86072       2.16632       1.50144       1.11843      0.848222      0.554455      0.355454      0.195184     0.0982775     0.0527974     0.0250621     0.0110001
  13  17 3112.6676    3.9551  0.8679 13.2306 -0.0043       2.06677  0.0372   0.1128   0.0713    0.1461   0.0000      0.735894   434.7330       19.8658       8.12796       9.69086       4.79918       3.72065      0.119907     -0.246894      0.626313      -3.36740     -0.914917     -0.307419     -0.143140      0.130331     0.0942587     -0.133019   -0.00442941     0.0166500       4.08126       5.63450       5.89807       5.80121       5.11841       4.27025       3.11863       2.41142       1.69221       1.25009      0.779247      0.496754      0.327579      0.173625      0.103298     0.0520626     0.0250274     0.0112135
  13  18 3252.5239    3.6723  1.3263 12.7359 -0.0006       1.88926  0.0517   0.0844   0.0886    0.1887   0.0000      0.780685   435.2309       12.7141       7.53266       12.0676       5.20159      -3.92033      -1.19179      -2.84773     -0.727485    -0.0945175      -2.16699     -0.714618      0.696641     -0.205077     -0.159559    -0.0720910   -0.00788910   -0.00518544       4.43883       5.14660       5.34500       5.24181       5.17538       4.60489       3.50279       2.83863       2.06872       1.49916       1.11840      0.714087      0.457493      0.259642      0.144341     0.0709937     0.0350029     0.0159293
  13  19 3392.5877    3.2172  1.7874 12.5825 -0.0004      0.650184  0.0587   0.0647   0.1081    0.1166   0.0000      0.525071   440.7274       14.5171       3.73213       1.32857       4.46626       2.56464      -3.36673      -2.64783      -3.56141     -0.950953      0.317379     -0.476438      0.495316     0.0291062      0.112359     -0.102043    -0.0311205   -0.00571716       4.87530       6.21912       6.63210       6.31270       6.01865       5.07559       4.15008       3.16567       2.31128       1.74047       1.11704      0.790199      0.472299      0.277402      0.153422     0.0799089     0.0388353     0.0178552
  13  20 3532.8933    2.6155  2.7582 11.9868 -0.0001       1.03157  0.0770   0.0437   0.1304    0.0823   0.0000      0.288697   440.8965       27.6553       7.33565       9.61545       4.26500      -12.9523       1.27893       2.21875       1.11471      -2.33320     -0.120212     0.0506333     0.0398792      0.370731     -0.226472     -0.198732    -0.0876995    0.00498150       6.58013       7.83574       8.64240       8.33466       7.67421       6.40825       5.29171       4.25753       3.11480       2.26148       1.49034      0.970502      0.590049      0.361031      0.197564      0.106758     0.0525410     0.0239421
  13  21 3673.3178    2.1993  4.2130 11.4502 -0.0015      0.286883  0.0955   0.0303   0.1730    0.0644   0.0000      0.164391   434.1313       22.1195       24.1998       21.5219       4.21706       1.49380      0.458673      -7.03099       5.88677     -0.373740     -0.227118      0.354428     -0.494559     -0.638604     -0.147644      0.187066     0.0234857   -0.00543375       7.50286       9.65797       10.0762       9.88152       8.95909       8.01163       6.71987       5.25390       3.96500       2.83313       1.96928       1.27056      0.756107      0.472766      0.250056      0.130823     0.0640182     0.0294697
  13  22 3814.1690    1.8362  5.9410 11.0991 -0.0004      0.466130  0.1196   0.0227   0.2252    0.0556   0.0000      0.112282   435.4892       55.8843      0.531013       6.88731      -17.9804      -7.21566       7.04882     -0.146767      -7.03926       6.60963      0.906615      0.831943     -0.358540    -0.0334533     -0.243359     -0.308812     0.0150685     0.0384432       9.52904       12.0376       12.3001       12.3554       11.4790       10.0983       8.21228       6.47238       4.86003       3.56471       2.38521       1.61032      0.966406      0.583374      0.320356      0.164845     0.0815486     0.0362587
  13  23 3954.9314    1.5256  7.8150 10.8205  0.0009      0.322210  0.1557   0.0183   0.2849    0.0517   0.0000     0.0982578   416.0507       40.2101       26.7602       14.9057       2.78848      -4.68068      -15.1006      -4.96448       3.89231      -6.76941       5.16063     0.0963529     -0.575898     -0.239379     -0.181272     -0.140950     0.0481787    -0.0506741       11.8067       15.7357       15.0762       16.3250       14.2542       12.9509       10.1519       8.47722       6.18982       4.55361       3.04604       1.98555       1.24167      0.722416      0.398302      0.210391      0.102312     0.0463493
  13  25 4236.7700    1.1181 12.7636 10.4106 -0.0002     0.0854927  0.2527   0.0131   0.4549    0.0434   0.0000     0.0804913   434.8775      -31.7366       4.01717      -1.00357      -2.37786      -7.47413       14.2661       9.78801      -12.7150      0.553994      0.170131     -0.823606     -0.493786       1.08911      0.241546     -0.416118     -0.253153     0.0477153       17.5473       21.9750       23.3447       22.3398       20.9415       18.3736       15.4174       12.3725       9.30775       6.69609       4.57288       3.00036       1.85561       1.08818      0.597468      0.318231      0.156392     0.0702555
  14   8 1870.9015    0.4269  0.3551  9.8773 -0.0023       12.7033  0.0255   0.0180   0.0464    0.0629   0.0000       2.95363   440.9919       1.74361       13.1242      -2.68748      -7.30765       5.03798     -0.778098      -2.63229       1.05101      0.603735    -0.0371663     -0.289777      0.201643    -0.0546014     -0.107267     0.0544083   -0.00577871   -0.00246632       2.29829       2.73561       2.68744       3.35957       2.78360       2.25309       2.05977       1.74967       1.22117      0.934436      0.629084      0.473474      0.282583      0.187362     0.0949986     0.0621641     0.0320483     0.0165679
  14   9 2017.0759    0.5921  0.5059 10.0023 -0.0076       6.89144  0.0255   0.0215   0.0575    0.0940   0.0000       1.54897   440.2672      -4.34904       13.6355      -2.52381       3.36989      -2.13662      -3.87559       3.38476       1.83111    -0.0910434     -0.370927      0.286064     -0.128520     0.0860175     -0.102001    0.00434328    -0.0702886   -0.00943647       2.75433       3.42564       3.59324       3.53068       3.03809       2.66527       2.36196       2.10649       1.52750       1.13475      0.731441      0.505559      0.278730      0.173268      0.104820     0.0596024     0.0309296     0.0152496
  14  10 2162.6558    0.8049  0.6220 10.2957 -0.0038       7.08803  0.0311   0.0251   0.0564    0.0991   0.0000       1.39223   434.5552      -1.34812       16.2970      -1.86847      -7.76089      -2.24683       5.38866      -1.40237       2.33002      0.656515     0.0945029      0.500512     0.0843408     -0.212333     0.0944367     0.0348976     0.0382984     0.0238216       2.74685       3.28152       3.43115       3.39373       3.06722       2.75559       2.47742       1.98676       1.49034       1.24483      0.792040      0.490348      0.320324      0.206283      0.119233     0.0664486     0.0383121     0.0176710
  14  11 2305.8299    1.1394  0.8344 10.5104 -0.0015       5.12382  0.0371   0.0302   0.0649    0.1270   0.0000       1.06660   430.2518       4.78608       14.0658       5.37590       7.20575      -2.77305      -2.63846      0.106741     -0.932999      -1.64582      0.195034     -0.373595      0.210512    -0.0114471     -0.112609     0.0614196    -0.0161259     0.0148486       3.31296       4.41315       4.46795       4.55483       4.24573       3.45856       2.91152       2.24363       1.76280       1.21725      0.897262      0.568422      0.358553      0.226746      0.133171     0.0779544     0.0364262     0.0190684
  14  12 2446.8728    1.5227  0.9510 11.1844 -0.0057       2.61293  0.0387   0.0399   0.0717    0.1394   0.0000      0.930259   449.4794       2.78048       16.2213       2.45565       1.74500      -10.4872       2.27295      -3.65246       3.36061      -1.45745     0.0340440      -1.14002      0.205928     -0.139970    0.00682772     -0.166593    -0.0808998     0.0186941       3.27502       4.41369       4.30498       4.52190       3.73571       3.60530       2.97585       2.49339       1.84517       1.39489      0.954358      0.620818      0.381479      0.241883      0.136961     0.0756002     0.0402901     0.0192945
  14  13 2587.3903    2.0294  1.0320 11.4986  0.0001       2.26929  0.0400   0.0511   0.0757    0.1669   0.0000      0.809388   438.1874      -1.61722       9.48509       4.92335       3.51065      -1.27652     -0.872200      -1.77516       1.57598      -2.31093     -0.829059     -0.503855      0.951033     -0.249903     0.0696106    -0.0230351   -0.00134207     0.0307779       3.23289       4.22924       4.29531       4.33131       4.03054       3.59890       3.00195       2.23227       1.82255       1.30460      0.927274      0.614688      0.429186      0.243319      0.149689     0.0786758     0.0435964     0.0208908
  14  14 2728.3115    2.4881  0.9342 12.0918 -0.0007       2.49812  0.0403   0.0659   0.0683    0.1730   0.0000      0.878283   436.8879       6.10465       2.22417     -0.526170      0.985606      -1.78688       2.05778      -1.62352      0.582670     -0.950022       1.76820      -1.34741     0.0347080      0.427747     -0.189496     -0.107979   -0.00254319    0.00971475       3.43592       4.23624       4.35809       4.15000       3.77086       3.83089       3.04165       2.49067       1.85290       1.39084       1.02699      0.678906      0.430654      0.269675      0.148928     0.0826096     0.0412920     0.0193606
  14  15 2869.3400    3.3433  0.8358 12.4582 -0.0041      0.825643  0.0348   0.0912   0.0636    0.1987   0.0000      0.784565   432.5121       5.45901       12.2318     -0.535763      -3.46902      0.789437      -1.10007      0.444023       1.29939       1.37270      0.431070     -0.920068      0.427028      0.179552     -0.135355    -0.0960027     0.0354469   -0.00642273       3.63435       4.15956       4.05983       3.86498       3.75381       3.81778       3.24119       2.42608       1.63022       1.28411      0.984487      0.740863      0.492048      0.281445      0.150290     0.0758241     0.0377006     0.0186085
  14  16 3010.2842    3.6923  0.9136 13.0480 -0.0067       2.95148  0.0412   0.0986   0.0664    0.1684   0.0000      0.826694   436.9445       5.31961       15.3379       5.99071      0.260380      -2.03877      -3.58423     -0.440049       1.47429      0.105253      0.202781     -0.508721     -0.487485      0.720065    -0.0285415     0.0362705   -0.00479208    -0.0269586       3.59931       4.40057       4.37844       4.45310       4.22118       3.62968       3.05194       2.49950       2.04215       1.56785       1.01704      0.622166      0.384810      0.259338      0.159940     0.0878991     0.0459235     0.0225247
  14  17 3150.7088    3.8496  1.0435 13.2671 -0.0040       2.43511  0.0423   0.0979   0.0782    0.1559   0.0000       1.03365   441.1243       12.5821       15.8224       10.6368      0.249383      -5.03855       4.51245       1.65606      0.766545     -0.828441     -0.752915      0.837989      0.437719      0.132114     -0.111220    -0.0386921    -0.0102376    -0.0209088       3.57621       4.51563       4.53436       4.68109       4.42507       3.75896       3.00833       2.43984       1.84774       1.46439      0.949035      0.610335      0.409582      0.253084      0.156546     0.0847789     0.0454768     0.0222080
  14  18 3290.9933    3.4235  1.5082 12.9536 -0.0006      0.426946  0.0563   0.0748   0.0935    0.1251   0.0000      0.666762   441.6498       7.32731       7.58186       7.00886      -5.72004      -1.02890      0.199595      -6.13643      0.330671      -3.87756       1.04231      0.818643     -0.572417    -0.0626838     -0.197394     0.0277351      0.108117    -0.0229830       4.29633       5.18106       5.27318       5.53330       4.95755       4.60081       3.78890       3.02684       2.27782       1.80312       1.23901      0.809874      0.542948      0.332374      0.197396      0.112728     0.0559667     0.0278914
  14  19 3431.7394    2.9260  1.9669 12.7233 -0.0020       1.51238  0.0637   0.0570   0.1140    0.0897   0.0000      0.468745   441.4960       19.8141       6.09147       9.87487       6.12509      -7.27494      -6.42128      -5.56107       3.55146      0.821396     -0.670721     -0.767769      0.976021      0.803201    -0.0203906    -0.0678922    -0.0341850    -0.0341981       4.88658       6.07790       6.77930       6.34358       5.81924       5.20989       4.38050       3.65654       2.69298       1.99825       1.43869      0.915737      0.620404      0.374487      0.210902      0.116422     0.0635971     0.0314468
  14  20 3572.3185    2.5811  2.9275 12.0126 -0.0030      0.406647  0.0773   0.0413   0.1334    0.0772   0.0000      0.273570   438.8296       17.9561       23.0358      -9.06220      -8.28881      -8.91808       20.9029      -4.19838      -5.39430       2.97173     -0.121436      -1.79336      0.734787    -0.0708679     0.0529299    -0.0353684     0.0378148     0.0156559       6.03881       7.61336       7.83462       7.75432       7.28434       6.44693       5.38926       4.39171       3.49860       2.58101       1.71986       1.16356      0.719920      0.453482      0.266544      0.150546     0.0784272     0.0393835
  14  21 3713.5307    2.0569  4.6418 11.4252 -0.0020      0.516428  0.1011   0.0269   0.1804    0.0592   0.0000      0.146451   433.7946       30.7927       25.6322       3.06876      -32.6231      -1.46698       8.31290      -6.05036      -9.21230      -1.48736     -0.842958      0.420083       1.09751      0.174048    -0.0735151    -0.0345512     -0.254711    -0.0324772       7.55821       9.41630       9.77376       9.95724       9.10797       8.15353       7.08360       5.59003       4.29437       3.11494       2.31854       1.53235      0.972611      0.613042      0.359453      0.197189     0.0997432     0.0503677
  14  22 3854.6979    1.7505  6.4267 10.9706 -0.0018      0.428217  0.1236   0.0203   0.2279    0.0535   0.0000      0.100632   442.1189       10.1947       11.3749       9.63102     -0.774001      -7.26349      -8.63058      -8.79196      -8.55558      -4.97049       1.33010      -4.27070     -0.537648      -1.23392      0.147576     -0.322615     0.0924313     0.0670616       9.25359       11.5539       11.9240       12.0361       11.4195       9.97202       8.54896       6.82526       5.16139       3.89195       2.75977       1.88126       1.21340      0.750169      0.435940      0.241074      0.126285     0.0627503
  14  23 3996.0607    1.4831  8.2593 10.8054 -0.0005      0.537210  0.1541   0.0171   0.2893    0.0481   0.0000     0.0884542   448.2091       10.1158       23.9320       5.42136       7.84866       3.01498       15.4741      -7.83338       1.70710       1.02156     -0.937606      -1.10696     -0.771695      0.173083     -0.454150     -0.140384      0.133808     0.0120646       11.2050       13.9523       14.5779       14.6589       13.5206       12.3421       10.3816       8.34973       6.49584       4.79385       3.38962       2.32471       1.51169      0.906114      0.540332      0.297032      0.153442     0.0773903
  14  24 4137.6041    1.2055 10.8083 10.5967 -0.0020      0.415687  0.2098   0.0139   0.3805    0.0437   0.0000     0.0891762   450.9811       43.4002      -40.8631       33.9462       4.78247      -12.2797      -21.5448       5.65068       11.7268       6.47153      -5.14415      -5.75308      -1.63401     -0.708278      0.466486      0.144535    -0.0340021     -0.232503       14.0829       17.6329       19.2212       18.5152       17.3921       15.6809       13.2591       10.5914       8.25055       6.15068       4.33516       2.90381       1.93083       1.16460      0.689180      0.380326      0.201089     0.0990726
  14  25 4278.7640    1.0728 13.3523 10.4764 -0.0010      0.108907  0.2647   0.0122   0.4658    0.0394   0.0000     0.0863689   409.8433      -5.82778       43.7928       31.1609      -15.3384      -12.7812       12.4321       16.9407      -5.45616       5.00911      -5.31771      0.280254      0.532648     -0.672447     0.0318303      0.233561    0.00461467      0.122691       16.7500       21.2373       22.7189       22.2363       20.7048       18.7900       15.6648       12.8996       10.0074       7.35523       5.28389       3.50727       2.28895       1.41738      0.826466      0.464853      0.240150      0.119869
  15   9 2049.7390    0.6187  0.4708 10.1099 -0.0017       11.2993  0.0233   0.0219   0.0478    0.0784   0.0000       1.76806   435.7274      -1.45360       11.6094      -1.12759      -3.12332      0.429950     -0.653608      -1.10239      0.953449       1.11981      0.387861     -0.422176     -0.181845      0.173226    -0.0230989    -0.0197594    -0.0706711    -0.0599172       2.13253       2.60463       2.71227       2.75009       2.55421       2.48651       1.85271       1.56748       1.30642      0.924592      0.659489      0.485984      0.330234      0.212498      0.128070     0.0729651     0.0406707     0.0223007
  15  10 2195.9312    0.9184  0.5727 10.4247 -0.0035       7.19835  0.0249   0.0279   0.0502    0.0965   0.0000       1.22943   439.7723     -0.644037       14.6167      0.609367      -2.85993       1.87505       1.86019     -0.965302      0.208921      0.786871     -0.519821       1.07762     -0.398351     -0.109989      0.147892    -0.0978314    -0.0198980    0.00348688       2.35607       2.79744       3.02506       3.08201       2.85423       2.63133       2.15867       1.70878       1.36819       1.06162      0.802462      0.542042      0.310723      0.216207      0.147644     0.0863441     0.0483201     0.0238260
  15  11 2339.5615    1.2187  0.7979 10.6526 -0.0018       3.17887  0.0334   0.0322   0.0611    0.1286   0.0000      0.938726   435.7355       2.88775       19.8756      -2.52356       3.28043      -3.26677       1.72677       2.87294      0.248968      -2.04073      0.163152      0.114286     -0.423073     -0.281621  -1.97259e-05    0.00488621    -0.0835473     0.0277677       2.69947       3.32937       3.58407       3.40642       3.13522       3.13401       2.44057       2.07236       1.72045       1.27460      0.907703      0.631347      0.410745      0.277243      0.157670     0.0968314     0.0513914     0.0292534
  15  12 2481.1430    1.6206  0.9391 11.1839 -0.0082       3.27141  0.0385   0.0418   0.0710    0.1444   0.0000      0.893953   439.8022       5.64233       9.89495      -1.24034      -6.42438       1.55250    -0.0371756      -5.77268      -6.78297       1.48123      0.999033     -0.525008      0.618091      0.266853      0.274878     -0.149181    0.00195030     0.0483531       3.04582       3.71958       3.72145       3.84201       3.69350       3.35494       2.73512       2.25725       1.88151       1.41959      0.985944      0.655003      0.471495      0.281537      0.184120     0.0995330     0.0615540     0.0335830
  15  14 2764.2606    2.6290  0.9011 12.3468 -0.0030       2.33458  0.0364   0.0663   0.0647    0.1315   0.0000      0.895379   439.7350       9.63404       12.2900       4.49585      -3.69112      -9.28098      -4.02891       5.67096       3.23354      0.885002      -1.37682      0.644629      0.161198     -0.633973     -0.149228      0.124886    -0.0385752    -0.0125269       2.75920       3.60637       3.85516       3.61670       3.77413       3.10679       2.67528       2.23004       1.66603       1.25264      0.939391      0.611543      0.435727      0.273062      0.167319     0.0961355     0.0525023     0.0288953
  15  15 2905.9026    3.3274  0.9179 12.4712  0.0003       1.37885  0.0355   0.0841   0.0665    0.1839   0.0000      0.821286   441.2277       1.86442       10.2844       3.88665      0.841948       7.42291      0.600345       1.98730       1.25433      -1.48464     -0.753817      0.315279     -0.573165     -0.186232      0.199018      0.140756    -0.0510188     0.0271878       2.90326       3.60752       3.66116       3.92528       3.49265       2.97812       2.78587       2.33712       1.80622       1.35452       1.00478      0.689576      0.406250      0.279237      0.167622      0.102295     0.0552701     0.0290105
  15  16 3047.1471    3.9175  0.9433 12.7103 -0.0061      0.609855  0.0340   0.0975   0.0667    0.2258   0.0000      0.727539   441.1938       17.0481       8.19917       4.79367     -0.983905     -0.965558      -3.27205     -0.252984      0.523307      -2.37850       1.41551     -0.340032     -0.286452     -0.186419   -0.00292752     -0.278047     -0.121640    0.00299353       2.67937       3.31517       3.62722       3.61986       3.29444       3.12735       2.44444       2.03605       1.68162       1.23352      0.916244      0.602771      0.425456      0.250779      0.167187     0.0973600     0.0538646     0.0292513
  15  17 3188.1807    3.9001  1.2198 13.2251 -0.0016       1.36982  0.0486   0.0916   0.0804    0.1711   0.0000      0.790043   442.2578       11.7606       16.3202      0.629796      -6.38841      -3.23810      -6.76383      -1.86473      -1.46174     0.0870213      -1.44816     -0.521216      0.844099     -0.334729    -0.0947407    -0.0936534     0.0428787     0.0110803       3.48980       4.58105       4.46591       4.50682       4.18105       3.84341       3.56191       2.69729       2.18996       1.61757       1.20470      0.823379      0.582553      0.343934      0.219863      0.117422     0.0683694     0.0335943
  15  18 3328.9991    3.3490  1.5757 13.1162 -0.0111       1.69928  0.0533   0.0750   0.1019    0.1112   0.0000      0.601302   434.7465       18.6180       9.38989      -2.23749      -2.53474      -2.51796      0.637315      -6.95680       3.21483      -5.30075     0.0991964      -1.15502      -1.40085     -0.292342      0.225329     -0.367725    -0.0453030    -0.0383337       3.77747       4.98578       5.06128       5.23996       4.77740       4.46574       3.59826       3.13433       2.26622       1.77330       1.24311      0.918773      0.615759      0.392141      0.231864      0.136630     0.0750810     0.0390272
  15  19 3470.2684    2.8506  2.4636 12.3812 -0.0035       1.11780  0.0715   0.0489   0.1189    0.0919   0.0000      0.358025   436.4331       15.9893       19.0635       5.49546      -2.53245      -2.04649      -4.70063      -3.00941     -0.412140     -0.752013       3.27767     -0.941027      0.369163     -0.158010     -0.230418      0.138345     0.0396574     0.0664993       5.07994       6.24987       6.54586       6.63550       6.38221       5.74203       4.72595       3.91320       3.16400       2.36189       1.74623       1.18641      0.787249      0.519192      0.309573      0.188090      0.102423     0.0564109
  15  20 3611.4910    2.4019  3.6139 11.8037 -0.0012      0.603412  0.0846   0.0346   0.1513    0.0701   0.0000      0.202961   441.1092       18.4733      -1.75490       10.0242       12.9311      -6.74713    -0.0969806      -2.43230      -5.02777      -5.10994      -5.87788      0.807205      0.735767    -0.0325821     -0.120211      0.101231     -0.249765     0.0310883       5.97927       7.47611       7.79243       8.16836       7.41734       6.89245       5.81057       4.65863       3.62336       2.78500       2.03220       1.41630      0.949247      0.624773      0.374188      0.219613      0.123860     0.0644477
  15  21 3753.1324    2.0248  5.3521 11.1457 -0.0003      0.661924  0.1030   0.0237   0.1899    0.0594   0.0000      0.114753   438.3504       26.2362       23.7214       15.9437      -9.28892      -10.5933      -1.91420      -4.56250      -3.61431     -0.109830     -0.104356     0.0605748     -0.945933      0.307352     0.0619832     -0.153764     -0.107848     -0.114743       7.27454       9.19125       9.70031       9.86355       8.95681       8.21565       7.14386       5.90050       4.65670       3.46762       2.53990       1.76785       1.19811      0.743802      0.455760      0.271554      0.142628     0.0778678
  15  22 3894.8202    1.7281  6.6154 10.9369 -0.0004      0.552146  0.1228   0.0193   0.2222    0.0511   0.0000     0.0956180   445.0899       27.1756      -17.5075      -14.7108       12.7975      -17.3572      -5.04690      -9.71913       7.43892      -2.73246      -1.63167      -1.36243      -1.24163      0.376255     -0.222674      0.488918     -0.186637    -0.0135049       8.55054       11.1324       11.4052       11.6314       10.8491       9.94922       8.50626       6.89130       5.41227       4.04624       3.02266       2.09537       1.43692      0.885625      0.555019      0.329463      0.172704     0.0893748
  15  23 4036.4021    1.3832  8.9917 10.8054 -0.0054      0.525931  0.1644   0.0158   0.3063    0.0428   0.0000     0.0827696   426.1002      0.343078      -15.9617      -1.76076      -3.67168       16.0953       19.4838      -8.16820      -4.39150       7.92608      0.805160      -5.98911      -3.28429       2.33239       1.49867     0.0449673     -0.220408     -0.128760       11.1336       14.3899       15.1422       14.9436       14.2130       12.7918       11.1523       8.96627       7.25224       5.41574       3.98612       2.76101       1.82197       1.19859      0.715799      0.416327      0.231018      0.123762
  15  24 4178.7120    1.2015 12.0467 10.5137 -0.0051      0.556168  0.2208   0.0130   0.3993    0.0412   0.0000     0.0792857   419.1728       48.5468       49.2067      -46.5029       17.0584      -2.45598      -21.8698    -0.0707271      -2.17214      -9.84430       9.89721      -4.43796     -0.605824    -0.0318002      0.613527      0.194936     -0.199337    -0.0692265       13.5186       17.9946       18.4361       19.0579       17.5384       16.0980       13.6931       11.3563       8.92205       6.69263       4.95621       3.43397       2.31345       1.49566      0.901622      0.523616      0.287896      0.154255
  15  26 4461.2210    0.8144 17.3589 10.3690  0.0002     -0.150745  0.4247   0.0086   0.6459    0.0307   0.0000      0.102804   481.4364       19.7561       1.21780       29.6034      -10.2788      -39.8780      -14.8375      -9.01754      -34.2966      -9.99913       17.6008      -2.80550      -3.29799      -1.58804      -1.71666      -1.76540      0.358309      0.130333       21.6397       27.3239       30.0614       29.4744       28.0412       25.2891       21.5288       18.1720       14.2833       10.9995       8.03895       5.52117       3.75112       2.41453       1.50448      0.882035      0.482247      0.263817
  16   7 1783.2960    0.3542  0.2909  9.9738 -0.0087       12.0798  0.0275   0.0165   0.0396    0.0494   0.0000       3.57445   438.3795      0.569693       14.2864      -3.26161      -2.68654      0.295885       1.13873      -1.22974     -0.804510     -0.943104    -0.0203842     -0.281892     0.0693006    -0.0447165    -0.0915097    -0.0353013     0.0217045    0.00933380       2.04283       2.41749       3.08962       2.29813       2.92275       1.93399       2.27872       1.80783       1.26903       1.33883      0.757755      0.613487      0.364632      0.210718      0.183546     0.0928826     0.0627231     0.0367943
  16   8 1933.1901    0.5116  0.4564  9.7501 -0.0063       9.12692  0.0271   0.0170   0.0438    0.0730   0.0000       1.86892   436.1827      0.454391       13.0265      -6.24064     -0.141870     -0.369173       1.45686      -1.76525     0.0893881      -2.49742      0.211630      0.558737      0.371390    -0.0812143    0.00423054     0.0532558     0.0543190    -0.0348944       3.04805       4.27613       4.76938       4.84054       4.40587       3.72483       3.00201       2.22707       1.65707       1.23344      0.828804      0.560409      0.326330      0.228973      0.147056     0.0885057     0.0542401     0.0318177
  16   9 2081.7255    0.7106  0.5572 10.0195 -0.0031       8.91557  0.0270   0.0214   0.0487    0.0924   0.0000       1.43042   442.0374       1.18924       16.3013      -1.21835      0.178201       1.54703      -3.35213     -0.879190      -1.55443      0.479841      0.272766      -1.07449     -0.675832     -0.272487    -0.0393990     0.0314938    0.00516007    -0.0406627       2.25495       3.11375       2.92439       3.22908       3.04157       2.72316       2.39362       1.68942       1.53975       1.03760      0.869281      0.581216      0.404052      0.266055      0.162843      0.109624     0.0620940     0.0346668
  16  10 2228.4938    0.9453  0.7792 10.3195 -0.0072       5.00868  0.0365   0.0255   0.0595    0.1332   0.0000      0.929924   438.8934       6.73769       14.5336      -1.14796      -3.81177       3.06950       3.07091      -1.86657      0.192062      0.243129      0.596250     -0.421160     0.0391670      0.368462      0.504179     -0.291970     -0.105823    -0.0152404       3.56137       4.86395       5.54539       5.47892       5.06227       4.38539       3.50215       2.75992       2.00312       1.35174       1.04053      0.728109      0.466743      0.343414      0.196933      0.130916     0.0697725     0.0369212
  16  11 2372.7089    1.2960  0.8751 10.8928 -0.0009       4.34901  0.0347   0.0316   0.0626    0.1246   0.0000      0.885447   440.0074       7.70024       9.32910      -2.22549       5.43544      -1.25821      -1.09899     -0.988357       1.45752      -2.14588       2.27865      0.186927      0.194838    -0.0565447     -0.134564     0.0503631    -0.0338711    -0.0238784       2.50129       3.36666       3.43896       3.29260       3.23549       2.96992       2.61117       2.18740       1.83066       1.39744       1.02100      0.751362      0.499808      0.327278      0.204868      0.123175     0.0704478     0.0387226
  16  12 2515.0016    1.7992  0.9406 11.3597  0.0012       3.93241  0.0385   0.0422   0.0618    0.1373   0.0000      0.831280   434.6363       2.48483       13.3246       4.33395       2.96122      0.325376       3.55887      -2.12989       1.98035      0.267050      -1.23382     -0.558705     -0.774154      0.152021      0.347116    -0.0125602     -0.116060     0.0417061       2.92358       3.77214       4.30543       4.30607       3.91734       3.52344       2.98464       2.26356       1.90755       1.40399      0.999387      0.709651      0.513886      0.313101      0.211762      0.124679     0.0740757     0.0418684
  16  13 2657.0618    2.2641  0.9175 12.2502 -0.0057       3.04306  0.0392   0.0561   0.0663    0.1147   0.0000      0.939451   440.2055       7.02615       13.8118    -0.0375381      -4.40229      -1.33802       5.54364     0.0237359       1.76321    -0.0827907      0.778093     -0.369542      0.224034     -0.355694     -0.173425     -0.212096     0.0360100     0.0565285       3.42324       3.95882       3.75174       3.81971       4.33770       3.92600       3.12905       2.34489       1.97540       1.62003       1.22341      0.809273      0.557608      0.379111      0.251266      0.168730     0.0957160     0.0530518
  16  14 2799.6450    2.9823  0.7776 12.3942 -0.0016       2.05267  0.0284   0.0769   0.0575    0.1237   0.0000      0.868561   440.9760       12.1686       7.82513     0.0353816      -4.96262      -2.48587     -0.882094      -2.86631      0.787825      -1.01513      0.811676     -0.595777     -0.115450     -0.303881      0.153473      0.132416    -0.0515594   -0.00711445       2.30813       3.10409       3.31170       3.32678       3.14659       2.78665       2.33393       1.82276       1.50049       1.13452      0.856233      0.572267      0.379023      0.249189      0.154477      0.106218     0.0629518     0.0332849
  16  15 2941.8682    3.4084  0.8258 12.9912 -0.0012       1.22410  0.0357   0.0882   0.0575    0.1247   0.0000      0.681231   439.4336       11.2340       10.7582       7.88981       6.08274      -4.33359     0.0819213     -0.350679     -0.273903      -1.77867      -1.53052      -1.50506      0.174045    -0.0177299     -0.103443    -0.0616570     0.0156001    -0.0746510       2.96432       3.66769       3.32979       3.64100       3.61861       3.26085       2.73927       2.30786       1.96779       1.42049       1.06643      0.754150      0.547629      0.351634      0.221853      0.127296     0.0761113     0.0403128
  16  16 3083.5167    3.6412  1.0921 13.2435 -0.0027     -0.820757  0.0419   0.0878   0.0818    0.1439   0.0000      0.608993   439.0293       6.55521       10.9879      -1.05392      -1.88289       5.31545       3.26789      -3.17877       1.39000      -3.04647      0.417310    -0.0135905     -0.557289     -0.220456      0.288415     0.0675865    -0.0778892    -0.0489033       2.83994       3.91460       3.67486       4.08085       3.53741       3.62878       2.97739       2.50897       1.80210       1.48735       1.07496      0.785690      0.567651      0.373868      0.233586      0.140244     0.0818842     0.0431524
  16  17 3225.0501    3.7997  1.1357 13.3549 -0.0049      0.294269  0.0451   0.0901   0.0779    0.1556   0.0000      0.707473   442.3304       11.2735       16.8398       8.42162       2.76331       3.76918      0.400434      -2.89605       5.14651      -1.46906      -1.02590      0.233842      0.411400     -0.591976     -0.187659     0.0450006      0.152771    -0.0256216       3.04246       4.08976       3.95574       4.15392       3.92542       3.65074       3.21721       2.66715       2.07430       1.58887       1.13575      0.868450      0.629336      0.433810      0.258092      0.151016     0.0837893     0.0487813
  16  18 3366.6526    3.2787  1.8830 12.6542 -0.0079       1.13341  0.0567   0.0632   0.1046    0.1301   0.0000      0.400529   437.2475       11.8676       15.7451      0.684667       5.02063      -1.80021      -12.4459      -3.43554    -0.0625864      -2.48468      -1.79064      -2.69628      0.447222     -0.867762     0.0167997     0.0631774     0.0268366   -0.00138108       4.08523       4.98070       5.49803       5.38007       5.14406       4.81199       4.00069       3.20570       2.72004       1.99012       1.50638       1.06004      0.738286      0.473857      0.312606      0.188761      0.108129     0.0623835
  16  19 3508.3330    2.8026  2.8901 11.9582 -0.0011       1.08485  0.0719   0.0428   0.1268    0.0973   0.0000      0.235562   447.3174       11.8011       19.4944       5.67121      -2.72850      -5.63830      -9.74978      -1.78324       3.32840    -0.0205896       2.02619      0.211110       1.05038     -0.840814      0.454272      0.271972      0.267226    -0.0162551       4.93999       6.12688       6.21111       6.45076       5.87443       5.68260       4.95250       4.14946       3.30918       2.61228       1.96150       1.36254      0.963751      0.609730      0.392780      0.239247      0.139032     0.0770139
  16  20 3650.1759    2.2375  3.9099 11.6188  0.0000      0.808490  0.0855   0.0301   0.1573    0.0692   0.0000      0.181578   444.4866       2.89153       23.1528       12.4398       2.81730      -8.49128       7.23939      -1.32587     -0.774595      -8.25133       3.51137       1.04174      0.557855     -0.825202    -0.0998270      0.212156     0.0943952     0.0196705       5.67152       7.36401       7.71483       7.82612       7.39856       6.87397       5.98887       4.81558       3.95817       2.98615       2.26449       1.65030       1.11074      0.725601      0.469188      0.284597      0.168923     0.0894869
  16  21 3792.0690    1.9490  5.5368 11.1295  0.0003      0.490439  0.1045   0.0227   0.1892    0.0578   0.0000      0.110992   443.3321       8.83992       38.1583       4.44601       7.43379      -1.30683      0.109590      -13.7994       9.07048      -2.04215     -0.276605      -2.70281    -0.0402336       1.81298      0.678400     -0.226182     0.0970916     0.0405221       7.22811       9.05698       9.68697       9.83291       9.47764       8.29582       7.41238       5.98898       4.79855       3.66697       2.75785       1.93470       1.35027      0.906666      0.582048      0.336048      0.203593      0.114112
  16  22 3933.9063    1.6070  7.8295 10.8488 -0.0022      0.398750  0.1378   0.0170   0.2533    0.0454   0.0000     0.0823355   452.7680       9.63193       13.2313      -30.2326       15.0871      0.771588       6.10766      -10.7972       11.8324     -0.632314       2.21540      -5.25675       1.96829     -0.932692    -0.0688841     0.0501911      0.146577     -0.144990       8.61090       11.4228       11.8526       12.3704       11.5330       10.6829       9.10910       7.48922       6.04875       4.60214       3.47240       2.49873       1.71822       1.12484      0.718692      0.448232      0.255679      0.141366
  16  23 4076.6674    1.3363  9.5350 10.7075 -0.0026      0.575569  0.1684   0.0143   0.3110    0.0407   0.0000     0.0794786   457.6627       21.2696       10.5061       24.0572     -0.639439      -5.31810      -10.2305       8.31534      -5.97183      -7.60675     0.0262311       4.37983       3.49638      -1.40629     -0.547734       1.12457      0.138241     0.0360769       10.3968       13.3446       14.4656       14.4784       13.8335       12.4289       10.9327       9.09032       7.15705       5.65043       4.15263       3.02665       2.07158       1.34332      0.862250      0.547850      0.304902      0.170201
  16  24 4218.5910    1.1359 12.5380 10.5166 -0.0036      0.399027  0.2325   0.0120   0.4130    0.0388   0.0000     0.0813163   415.9136      -4.96794       4.63553      -11.7670       15.7188       9.07266      -16.1582      -2.53220       29.4346      -1.38061       1.72949      -5.63568      -2.12214      0.514857       1.86690     -0.953823     -0.494397     0.0232270       13.0197       17.0620       18.2686       18.5771       17.6640       16.0230       13.9560       11.6201       9.39131       7.13105       5.42138       3.90557       2.67131       1.80493       1.14372      0.701950      0.395745      0.224860
  16  25 4360.1824    0.9293 15.3480 10.4331 -0.0013    0.00680830  0.3371   0.0095   0.5294    0.0332   0.0000     0.0932601   416.3451       44.3059       15.0014      -27.3533      -12.8662      -5.93897      -9.61293       2.14393      -12.4308      -13.4534      -6.23459      -7.03544       2.75638      -5.81573      -1.04938     -0.188245     -0.600612     0.0942645       16.7874       21.9618       23.3323       23.3230       23.4267       20.3617       18.0595       14.8426       12.3424       9.53131       7.10300       5.05861       3.53615       2.36469       1.50880      0.921484      0.528683      0.303944
  16  26 4501.9522    0.7831 17.3588 10.3738 -0.0005    -0.0700107  0.4334   0.0086   0.6323    0.0294   0.0000     0.0988777   389.8613      -3.82443       46.8618      -5.11867      -46.3849       6.14783      -14.2500      -16.9281      -9.62759      -28.1454      -6.16688       9.89315      -1.13151      -6.17485       1.41884       1.87132     -0.446315     -0.347764       20.4944       26.1357       28.0349       28.6270       27.2879       25.0297       21.7702       18.4739       14.8295       11.4662       8.84193       6.23265       4.40186       2.90046       1.89532       1.15288      0.657978      0.374518
  17   7 1812.0374    0.3705  0.3293  9.9017 -0.0103       15.2613  0.0226   0.0167   0.0412    0.0504   0.0000       3.16159   441.3375      0.706662       15.8130      -2.41538      -2.63293      -1.60443      -3.12264      0.576188      -1.03329      0.168254     -0.578025      0.460258      0.132754      0.154716      0.140032    -0.0281129     -0.111565     0.0670799       2.17070       2.67881       2.33931       2.19556       2.17773       2.19763       2.08951       1.89668       1.39000       1.12971      0.828718      0.693389      0.476414      0.373891      0.210980      0.129991     0.0806178     0.0453332
  17   8 1963.3621    0.5351  0.4765 10.0106 -0.0025       10.6781  0.0250   0.0174   0.0471    0.0692   0.0000       1.75141   437.9895       7.58056       15.3820      -3.27537      -1.74976       1.47132       1.43070      -1.83706     -0.929498     -0.316386     -0.155117     -0.219085      0.346059      0.275160    -0.0907518     -0.167284    -0.0640016     0.0130585       2.16136       2.85120       3.27700       3.29223       3.06241       2.72477       2.21714       1.86619       1.42135       1.10290      0.793585      0.567198      0.407448      0.284355      0.181167      0.105577     0.0802654     0.0398951
  17   9 2113.0683    0.7369  0.6563 10.0981 -0.0025       7.92985  0.0290   0.0203   0.0531    0.0889   0.0000       1.34972   439.2148       3.61143       10.1444       2.20781     -0.492557      -1.39148      0.150143       1.03422      -3.47075     -0.286451     -0.648980      -1.07179     -0.397707      0.448726     0.0204123     -0.227010     0.0887373     0.0507810       2.13453       2.62584       2.58383       2.98203       2.70744       2.62046       2.16687       1.83291       1.53612       1.11190      0.887385      0.666629      0.481741      0.311470      0.195005      0.138460     0.0976387     0.0520056
  17  10 2260.4259    1.0437  0.7367 10.4390 -0.0003       4.79110  0.0321   0.0259   0.0531    0.1116   0.0000      0.988346   441.9463     -0.631705       12.4608       5.18588     0.0398627      -2.82048     -0.933942     -0.483349     -0.441388      -2.41442      0.620397      0.428882     -0.321170     -0.310676     0.0493978   -0.00329370   -0.00786693    -0.0128067       2.22542       2.84932       3.53236       3.22035       3.20906       3.17169       2.36922       2.04096       1.80420       1.21321       1.02364      0.750709      0.454907      0.351202      0.233672      0.132097     0.0872912     0.0505809
  17  11 2405.1037    1.3851  0.9518 10.8732  0.0014       2.75978  0.0342   0.0319   0.0655    0.1406   0.0000      0.846972   438.5890       2.44039       20.1420      0.208817      -2.73584      -3.17706     -0.481816      -1.11472      -2.10553    0.00516540       1.15318      -1.04975      -1.22157     -0.559606      0.267612     -0.125492    -0.0865238     0.0643379       2.46666       3.04816       3.31451       3.42830       3.28978       3.01764       2.59438       2.09382       1.77204       1.34813      0.981810      0.788807      0.539583      0.346778      0.245132      0.152676     0.0919372     0.0540557
  17  12 2548.1264    1.8853  0.8633 11.7055 -0.0027       1.90979  0.0332   0.0454   0.0600    0.1164   0.0000      0.904589   443.2115      0.842171       17.6931       3.58596      -4.21242      -6.07896       1.12160      -1.75547      0.792370      -2.21844      0.289971      0.131245     -0.184909     -0.314830      0.190502  -5.53755e-06     -0.209536    -0.0448662       2.54294       3.13289       3.26476       3.30024       3.30116       3.11234       2.69693       2.08730       1.58442       1.28964       1.00694      0.730214      0.522364      0.361783      0.232584      0.151908     0.0920704     0.0536718
  17  13 2691.1156    2.4234  0.9424 12.0538  0.0008       1.40123  0.0350   0.0550   0.0643    0.1280   0.0000      0.796309   440.4328       11.7902       11.5272       3.81407      0.649167     -0.201095      -4.26847       1.28019       3.23941      0.410924      0.131544     -0.275376    -0.0636675      0.480200     -0.126236     -0.254788      0.213987      0.128760       2.55381       3.18180       3.34211       3.59751       3.34615       3.17310       2.64024       2.10374       1.75249       1.41746      0.999194      0.736359      0.535770      0.370551      0.228775      0.157565     0.0920718     0.0550635
  17  14 2834.4623    3.0144  0.8641 12.5853 -0.0060       2.19069  0.0327   0.0724   0.0582    0.1176   0.0000      0.796514   436.1153       14.5982       12.1425       7.23134    -0.0156119      -1.05765      -1.09013      -5.80789      0.154170      -3.08915      -1.86416      0.276202     -0.181952     0.0431717     -0.295196      0.476294     -0.136228     0.0185932       2.29272       2.99070       3.08428       3.25031       2.74550       2.74731       2.39242       2.15161       1.69013       1.41895       1.00126      0.733445      0.515438      0.347354      0.231500      0.138880     0.0817448     0.0473202
  17  15 2977.3875    3.4949  0.9663 12.7441 -0.0011       1.58103  0.0338   0.0789   0.0631    0.1426   0.0000      0.731983   439.0590       13.6879       10.9702      -2.28357       7.57493       3.79404     -0.109250      -2.98532       1.55225      -1.21176      0.753379      0.373721     -0.316168      0.357892    -0.0724604     -0.170632    -0.0325759     0.0146539       2.52770       3.16169       3.19973       3.15270       3.07720       2.98187       2.60899       2.22584       1.69703       1.31773       1.01168      0.781975      0.565736      0.377205      0.258129      0.154064     0.0948762     0.0510568
  17  16 3119.5456    3.8233  1.0331 13.2776 -0.0008       1.54097  0.0384   0.0892   0.0718    0.1416   0.0000      0.785381   436.9173       13.1251       8.65953       2.49306      -2.78228     -0.182686      0.455893      0.591289       1.92568      -4.19442      -5.11309     -0.263162      0.257685      0.220133     -0.603824     0.0367472    0.00138203     0.0418127       2.56146       3.23533       3.46665       3.26202       3.34591       3.03569       2.72061       2.26386       1.85959       1.47894       1.15096      0.825102      0.584508      0.374062      0.256870      0.160688      0.100756     0.0559007
  17  17 3261.6146    3.6618  1.3696 13.0601 -0.0003       2.92167  0.0469   0.0796   0.0851    0.1450   0.0000      0.853392   441.1989       15.8354       24.2089     -0.602161     -0.437265      -2.33492       3.32813      -2.21515      0.275669      0.518110     -0.629924     -0.616053       1.02791      -1.00097     -0.118484    -0.0305175     0.0978658     0.0345811       2.97608       3.76427       3.89046       3.94995       3.91957       3.54684       3.17618       2.63263       2.19423       1.60654       1.25376      0.952717      0.697186      0.456832      0.287358      0.194897      0.121072     0.0652376
  17  18 3403.3885    3.1536  1.9474 12.7448  0.0027     -0.253260  0.0583   0.0589   0.1047    0.1078   0.0000      0.497751   435.4760       15.0684       21.1213       8.04223      -3.19731      -3.59134      -2.65310       2.80694     -0.519623     -0.922927      -2.47767     -0.989117      0.689269     -0.959006     -0.483682      0.419773    -0.0358818    -0.0688329       3.72973       4.65924       5.01259       5.05247       4.79672       4.54297       3.94350       3.24981       2.73457       2.02179       1.61382       1.16232      0.825678      0.568424      0.375883      0.237879      0.137780     0.0854347
  17  19 3545.7419    2.6360  3.1475 11.9614 -0.0024      0.473561  0.0730   0.0385   0.1286    0.0876   0.0000      0.173572   438.8373       13.1399       12.7151       14.0120      -1.13259      -6.92143      -3.74605       1.70968      -5.60328      -1.10898      -3.90370      -1.56075     -0.307920    -0.0659189     0.0234130     -0.214339    0.00372814    -0.0353935       4.77824       5.98386       6.40725       6.40951       6.17782       5.74848       5.02302       4.35043       3.44855       2.72280       2.10546       1.56600       1.07526      0.729149      0.488810      0.306146      0.186833      0.107494
  17  20 3688.3098    2.2127  4.2033 11.4110 -0.0009      0.803944  0.0853   0.0281   0.1519    0.0734   0.0000      0.139782   438.0376       18.5779       17.4556      0.228231      -10.5024      -2.79736       4.47728      -1.03190     -0.925205      -4.62808     -0.450672     -0.770847      0.262169     -0.321541     -0.146574     -0.133146     0.0525637     0.0776344       5.49739       6.90612       7.53824       7.64761       7.40932       6.53023       5.83812       4.98569       4.11482       3.13114       2.40313       1.80436       1.21477      0.856073      0.540671      0.348594      0.212580      0.122946
  17  21 3830.4580    1.8354  5.8517 11.1249 -0.0010      0.396205  0.1108   0.0207   0.1963    0.0531   0.0000      0.108787   432.3695       22.6348       23.9668       6.35140       15.8945     -0.839840      -2.33478       6.69991       1.46593       5.75280     -0.796193      0.904956     -0.211917     -0.159793     -0.871721     -0.213881    -0.0485056      0.225609       6.87323       8.80314       8.90388       9.64000       9.17013       8.59842       7.40677       6.17732       5.04999       4.03513       3.10617       2.28770       1.57566       1.07066      0.694860      0.459561      0.283793      0.166955
  17  22 3973.0341    1.5608  8.7999 10.7001 -0.0002      0.389138  0.1485   0.0152   0.2613    0.0437   0.0000     0.0723756   440.2577       13.6991       4.43228       32.1005       11.6722      -2.44487       6.89416       5.17137       8.98452      -1.92440       3.37794      0.500126       3.00257      -1.61114     -0.810522     -0.363290     0.0220142     0.0311685       8.68457       11.0358       11.8394       12.4530       11.5902       10.6777       9.63581       7.94599       6.42839       5.01204       3.91524       2.79467       2.01964       1.36364      0.914330      0.567425      0.343159      0.200653
  17  23 4116.0162    1.2809 11.0955 10.5837 -0.0011      0.503507  0.1887   0.0130   0.3454    0.0402   0.0000     0.0720635   437.7543       30.2048      -2.64460      -4.51941       4.23499       20.9405      0.720339      -1.59718       6.97086       2.48343       4.46935       2.43017       2.93523      0.636446      0.336869     0.0902615    -0.0756164     -0.265148       10.5994       13.8900       14.4719       15.1203       14.3347       13.1813       11.6710       9.96038       8.18006       6.37048       4.94867       3.55405       2.53826       1.73294       1.14971      0.715415      0.422592      0.251443
  17  24 4258.2173    1.0912 13.3112 10.5177 -0.0011      0.300023  0.2472   0.0111   0.4358    0.0356   0.0000     0.0801934   405.8837       17.2181       19.1303       20.0189       21.0778      -19.9509       17.9801       15.5690       15.1393      -8.73874      -8.63478      -2.55279       1.64537       1.66619     -0.822243     -0.127803     -0.819233    -0.0719532       12.8037       16.4993       17.9425       17.7338       17.4131       16.0668       13.9714       12.0687       9.86089       7.70870       5.91227       4.37606       3.08682       2.10547       1.39566      0.877836      0.523906      0.310777
  17  25 4400.9351    0.8794 16.8176 10.4453 -0.0019      0.165900  0.3751   0.0087   0.5795    0.0304   0.0000     0.0923579   484.5933      -5.54436      -19.7874       37.8593       63.6980       10.7337       8.15702       8.02255      -15.5899      -6.55058      -1.13465       5.55262       7.79865       1.28960       2.55056      0.607814     -0.258593      0.115736       17.0259       23.0009       23.7431       25.0948       23.6001       21.8250       19.5535       16.5013       13.4849       10.8502       8.21017       6.06250       4.28920       2.98504       1.91171       1.24332      0.716738      0.423831
  18   6 1683.7012    0.2613  0.2032  9.9575 -0.0011       25.0986  0.0175   0.0132   0.0286    0.0410   0.0000       7.49685   439.5345      -1.00677       15.3408       1.74852      -4.81039      0.884633     -0.616889      0.835508      0.945872    -0.0514099      0.259539     0.0766654     -0.359447     -0.116609    -0.0898659    -0.0842969    -0.0496710     0.0528513       1.47859       1.73861       1.62499       1.79348       1.92601       1.73865       1.50018       1.22349       1.10072      0.843788      0.664506      0.485766      0.351499      0.255106      0.166218      0.109772     0.0656087     0.0432361
  18   7 1840.0532    0.4073  0.4032  9.7835 -0.0040       11.6320  0.0262   0.0148   0.0411    0.0593   0.0000       2.38202   440.2622      -2.06911       13.7473       1.77779     0.0498728       1.10110       2.13892      -1.65193     -0.183744       2.38672       1.03782     -0.577833     -0.228628      0.209026      0.313596     -0.190819    0.00434349     0.0850841       1.56551       2.58765       2.44710       2.75662       2.63655       2.30177       2.22723       1.62570       1.52743       1.03410      0.962075      0.597052      0.462657      0.323258      0.206338      0.140128     0.0828923     0.0525466
  18   8 1992.9073    0.5505  0.4743  9.9849 -0.0031       8.17172  0.0248   0.0169   0.0421    0.0683   0.0000       1.69241   439.7420      -3.11736       15.4494      -3.52712      -4.97118      -2.92033       2.98689       1.40497  -0.000487724      0.489590     -0.418851     -0.199793     -0.539607     0.0234341      0.217196   -0.00851994     0.0826434     0.0321635       2.04019       2.33356       2.66149       2.75299       2.36418       2.08014       2.09006       1.85015       1.57353       1.22757      0.937405      0.716502      0.485915      0.319298      0.224341      0.139491     0.0791717     0.0487705
  18   9 2143.7974    0.7984  0.6259 10.2460 -0.0040       9.06564  0.0256   0.0224   0.0505    0.0838   0.0000       1.23777   439.9279      0.904866       14.2470     -0.798700      -2.77014     -0.505471       1.40496       2.25341      0.473926       1.87210      0.529131      0.738214     -0.475843     -0.324394     -0.142033     -0.123298    -0.0786919    -0.0132115       1.72831       2.27348       2.52720       2.48703       2.35219       2.18587       2.01083       1.62311       1.40899       1.12620      0.861799      0.624701      0.451140      0.318420      0.202592      0.130875     0.0850745     0.0513162
  18  10 2291.7412    1.1419  0.8793 10.4886 -0.0024       4.56069  0.0310   0.0271   0.0610    0.1308   0.0000      0.875031   438.2757       3.75454       17.0657      -2.76950      -4.84361       2.63710     0.0448424      0.289194       2.40138     -0.748191      0.846651       1.23687     -0.275021      0.272591     -0.180696    0.00437264     -0.140854     -0.115540       2.09642       2.66095       2.86193       2.93488       2.79722       2.53452       2.20997       2.00166       1.70416       1.27607       1.02893      0.740905      0.549529      0.369458      0.246694      0.160030      0.103319     0.0580568
  18  11 2436.9730    1.4865  0.8885 11.4316 -0.0020       3.92446  0.0338   0.0357   0.0643    0.1074   0.0000      0.921172   439.0714       2.05645       11.6781      -1.59857      -4.40077      0.408440       2.12547      -1.60249      0.300731      0.604160     0.0104106     -0.919174     -0.219460     0.0426828      0.178066    -0.0431435     -0.149838    -0.0744780       2.17223       2.90018       3.20459       3.13294       3.20131       2.74787       2.59422       2.06681       1.80145       1.35892       1.00975      0.816977      0.561195      0.411367      0.268555      0.174531      0.108650     0.0660910
  18  12 2580.9363    2.0488  0.9655 11.5185  0.0000       3.11109  0.0329   0.0455   0.0613    0.1355   0.0000      0.736020   436.9162       5.46076       21.7175       5.51704       1.63474       2.65488      0.593222      -3.83605       1.20537     -0.435429    -0.0381120     -0.106653      0.575351      0.505612     0.0529473     0.0922630    -0.0494739     -0.111569       2.20430       2.87150       3.00487       3.25099       2.96755       2.65840       2.46706       2.19709       1.69588       1.34322       1.08692      0.832337      0.582840      0.370528      0.248787      0.178487      0.114613     0.0673402
  18  13 2724.7943    2.4666  0.8923 12.5259 -0.0016       2.43076  0.0312   0.0591   0.0629    0.1040   0.0000      0.879634   437.2126       7.81823       16.1403       1.30087       2.39906       3.64497       2.80613       1.43253       4.11741       1.23097     -0.356808      -2.00525      0.265674      0.931169     -0.110809    -0.0952421     0.0119991    0.00365090       2.12497       2.75584       2.89707       3.01807       2.92768       2.61291       2.37340       2.04060       1.67558       1.29870       1.04801      0.773631      0.561979      0.365060      0.253578      0.169631      0.104233     0.0648374
  18  14 2868.7446    3.2703  0.8986 12.5450 -0.0023       1.70417  0.0321   0.0751   0.0575    0.1309   0.0000      0.773219   439.2072       4.39455       9.09263       4.14180       1.06208       3.19462     -0.643844     -0.321431       1.88862     -0.883692       2.76360      0.895033      -1.10632     -0.348448      0.720571     0.0919442    -0.0244093     0.0740521       2.28116       2.88028       2.88177       2.91130       2.74370       2.63548       2.35129       2.11203       1.82719       1.49821       1.11979      0.813791      0.605451      0.417676      0.272925      0.168405      0.106816     0.0625920
  18  15 3012.2193    3.5824  1.0116 13.1329  0.0018       1.86248  0.0367   0.0789   0.0651    0.1165   0.0000      0.810530   439.0270       12.2014       16.1997       4.07834      -1.03741      -1.53196      -1.01340     -0.688128      0.397708      -2.37750     -0.449856      0.729256     0.0423086     -0.452517    0.00974628      0.138307   -0.00835502    -0.0231767       2.40740       3.16062       3.42253       3.69186       3.36199       3.01869       2.68823       2.30250       1.84002       1.45823       1.08020      0.822632      0.581827      0.408148      0.265682      0.170572      0.113597     0.0667981
  18  16 3155.0161    3.8992  1.0870 13.3279 -0.0076       1.59131  0.0378   0.0868   0.0745    0.1236   0.0000      0.842750   441.3037       9.26076       16.9829       3.82382      -2.52871     -0.572091      0.490569     0.0934892      0.850309      -3.90514      0.645775      0.636301     -0.759318      0.125450      0.290925     -0.370716     -0.224652     -0.180203       2.45855       2.99965       3.11659       3.32348       3.34280       2.95851       2.47664       2.25984       1.83883       1.47510       1.11061      0.838125      0.584313      0.417117      0.284934      0.184901      0.113954     0.0709254
  18  17 3297.5208    3.4342  1.4138 13.1932 -0.0018       1.09204  0.0475   0.0710   0.0831    0.1080   0.0000      0.675658   439.5454       10.6865       15.0604       10.3241       2.13417      -6.43618       4.71588      -3.11137       1.67375      -2.76520      -2.01656      -1.74323       1.00255     -0.722345     -0.186425     -0.102858     0.0273844     0.0966218       3.00634       3.68294       3.82276       4.10284       3.97903       3.54752       3.15936       2.74691       2.31017       1.82483       1.39200       1.03419      0.752816      0.538904      0.352123      0.235266      0.138530     0.0876694
  18  18 3440.2156    3.0033  2.1940 12.4918 -0.0034       1.41057  0.0615   0.0500   0.1065    0.0977   0.0000      0.360188   442.7172       20.0614       15.8613       4.22854      -4.64777       2.41679      -8.96254       1.46385       1.11608      -1.47898      -5.90536      -1.66790      0.354386    -0.0226170     -0.713947     -0.352441      0.383640      0.144918       3.67014       4.89540       4.98900       5.20249       4.78288       4.54631       4.04507       3.51840       2.93409       2.40330       1.90427       1.38984      0.994532      0.645606      0.443779      0.283302      0.187834      0.113452
  18  19 3582.8596    2.5725  3.2182 11.7936 -0.0001      0.618858  0.0724   0.0363   0.1283    0.0901   0.0000      0.202647   434.3080       14.9717       15.0842       2.72162      -1.89389       8.51346      -1.31288       2.70496      0.431081      -2.70454      -2.33664      0.867760     -0.488415      -1.00148     -0.373071    -0.0944888      0.478443     0.0875605       4.37039       5.54802       5.83112       6.10768       5.87397       5.50869       4.94202       4.14294       3.42233       2.71547       2.12301       1.58314       1.15637      0.822521      0.546214      0.359640      0.227151      0.136658
  18  20 3725.6636    2.1196  5.0665 11.1744 -0.0009      0.528994  0.0938   0.0236   0.1691    0.0616   0.0000      0.111708   434.8992       24.4416       14.0199       10.8862       18.7541       1.87630      -5.89745      -1.96992      -7.33304      -1.22760      0.217375     -0.339794      0.413182       1.10415      0.160339   0.000804480    0.00142329     -0.244635       5.68699       7.35172       7.66560       7.85383       7.53601       7.10909       6.13258       5.26017       4.52507       3.65223       2.79245       2.04816       1.49041       1.01325      0.693512      0.454030      0.271695      0.166413
  18  21 3868.5319    1.7627  6.9072 10.8711 -0.0009      0.545930  0.1155   0.0178   0.2139    0.0477   0.0000     0.0868616   438.0103       32.5066       16.7248       19.1292       4.13401      -2.92806      -5.55803       3.72663       1.85464      -1.61969       4.99689       3.84308       1.16788      -2.74167      0.600155      0.135947      0.518521      0.174732       6.68724       8.54534       9.15105       9.54470       9.01460       8.44268       7.59854       6.44984       5.27600       4.27651       3.26316       2.43251       1.78513       1.25940      0.838867      0.556076      0.335736      0.200363
  18  22 4011.3841    1.5000  9.4763 10.6196 -0.0003      0.305601  0.1521   0.0141   0.2746    0.0415   0.0000     0.0682238   449.4781       6.01245       10.5122       12.6285       16.0700      -10.2779      -12.5574       2.92760     -0.816717       4.67420      -2.54514      -6.83839       5.15508      -1.24608      0.498704     -0.246254     -0.170016     -0.310071       8.43066       10.8580       11.8228       11.9823       11.4388       10.8413       9.36283       8.39225       6.80713       5.51515       4.24699       3.22714       2.31967       1.58126       1.07396      0.699375      0.435278      0.264011
  18  23 4154.6543    1.2206 11.5455 10.5080 -0.0017      0.444490  0.1922   0.0118   0.3547    0.0368   0.0000     0.0713567   452.3041       9.52009       14.2605       8.74770      -11.2788      -24.9091      -8.42346      -19.7711      -9.11655      -8.58995      -3.29049      -1.47098      -4.32401       1.81008     -0.606804      -1.74308     -0.249679      0.753742       9.95737       12.9381       13.7781       14.4016       13.9405       12.8142       11.3555       9.85054       8.27830       6.62174       5.10572       3.85535       2.76318       1.95715       1.30035      0.864678      0.526393      0.320885
  18  24 4297.5379    1.0264 14.2632 10.4714 -0.0017      0.197472  0.2717   0.0098   0.4546    0.0332   0.0000     0.0816270   445.0364       17.8152      -23.2343       9.27765      -2.60636       4.99025       11.4082       6.40665       3.50073      -11.0109      -4.98098      -2.19802      -3.58656       5.89203       1.61093      -2.24825    -0.0570276     0.0776455       12.6704       16.3919       17.8801       17.8263       17.6068       16.2124       14.4777       12.6761       10.4584       8.41663       6.57046       4.88683       3.57566       2.50836       1.67592       1.10070      0.672504      0.412317
  19   7 1867.3555    0.4430  0.4102  9.8943 -0.0002       10.7282  0.0239   0.0143   0.0378    0.0595   0.0000       2.32183   439.4826       3.24664       14.7847     -0.616445      -1.24614       3.49909       1.67092      -1.60214      0.765347    -0.0387705     -0.614391     -0.399897      0.509863      0.141410    -0.0513534     0.0121547    -0.0724074      0.115083       1.94535       2.70716       2.93701       3.22675       2.92782       2.67412       2.28252       1.88773       1.50384       1.15389      0.911690      0.666756      0.468160      0.304203      0.227139      0.143735     0.0962403     0.0569266
  19  10 2322.4534    1.1727  0.8067 10.8633 -0.0031       5.28390  0.0316   0.0282   0.0553    0.0998   0.0000      0.924036   439.2810      -2.32672       19.6001      -1.74171      -1.55995       1.41918       5.18907       1.32165      -1.45259      -3.00463      0.318718     -0.152205     -0.326430      0.343596      0.262351    -0.0855484    -0.0491801      0.222017       2.14562       2.91103       3.00035       3.16824       2.85160       2.78448       2.38993       2.02384       1.79205       1.54803       1.21750      0.899687      0.638188      0.420970      0.281276      0.181137      0.125842     0.0788202
  19  11 2468.2722    1.6555  0.9100 11.1995 -0.0012       3.00105  0.0314   0.0360   0.0580    0.1289   0.0000      0.773372   438.0276     0.0260543       15.5142      0.226533      -1.01935      -2.86630       1.47043      -1.61059     0.0947610      0.228708     -0.327778     -0.346800    -0.0511539      0.118363     -0.285110    -0.0760803    -0.0118164     0.0212110       2.02230       2.47846       2.69612       2.72021       2.63083       2.48543       2.31636       1.85379       1.64335       1.35097       1.04523      0.778458      0.584700      0.424761      0.283231      0.195963      0.124995     0.0762549
  19  12 2613.1542    2.1550  0.9156 11.9969  0.0017       2.56902  0.0301   0.0489   0.0633    0.1123   0.0000      0.811526   434.5930       2.41088       18.5961      0.217668       1.35229       1.92542      -2.52543     -0.205306      0.899977      0.944977      0.290686     -0.527516    -0.0776065    -0.0380843      0.103643     0.0109101     -0.112452     -0.111569       1.97471       2.41717       2.68642       2.78756       2.53329       2.46933       2.24786       1.92184       1.59235       1.27980      0.998294      0.771840      0.562600      0.418918      0.271864      0.180974      0.120424     0.0734033
  19  13 2758.0521    2.7187  1.0062 12.4198 -0.0061       2.21077  0.0346   0.0595   0.0622    0.1170   0.0000      0.764591   439.6515       4.03869       12.1639       4.80950      -1.03832      -1.80563      -1.16640      -2.69554       1.92356      -4.07931      0.317271     -0.392352      -1.19499      0.493665      0.338243     -0.106659      0.134905   -0.00548133       2.20203       2.90660       3.29652       3.41403       3.19566       3.05630       2.62133       2.10276       1.79822       1.49697       1.06298      0.817235      0.595844      0.437065      0.300016      0.195750      0.125986     0.0808834
  19  14 2902.6349    3.4333  0.8211 12.7520 -0.0007       2.19920  0.0271   0.0776   0.0518    0.1160   0.0000      0.749988   438.8031       6.52448       8.92624       4.45661      0.791515      0.960257      0.357153      -2.06340      -1.65085      0.827870     -0.266474      0.717084      0.456560      0.514184      0.575292     -0.236822     -0.209395     0.0115862       1.78068       2.23510       2.45560       2.55737       2.41630       2.29514       2.07431       1.68811       1.46129       1.21537      0.900864      0.698563      0.520845      0.358464      0.256111      0.178495      0.110106     0.0635834
  19  15 3046.6844    3.8042  0.9330 13.1599 -0.0033       1.32210  0.0331   0.0852   0.0607    0.1157   0.0000      0.804836   435.7201       5.75874       8.09190       1.09776      -1.12180      -8.55181     -0.237481       2.25333       1.82500      -3.57886      0.892716       1.29930       1.09841      0.361364     -0.306857     0.0178105     -0.129161     -0.108052       2.01611       2.58630       2.45201       2.97271       2.68918       2.74601       2.28664       2.01374       1.58525       1.38663       1.00938      0.809509      0.562314      0.426503      0.293752      0.194642      0.130648     0.0802723
  19  16 3190.0736    3.8638  1.2316 13.0616 -0.0028       1.73782  0.0395   0.0774   0.0725    0.1356   0.0000      0.721213   445.0420       10.2167       13.6372       4.29475      -3.25229      -5.20268      -2.40571      -5.12982      -2.16744     -0.559154      0.960400      0.323646      -1.01503     -0.482604      0.214618     -0.299823     -0.241233      0.107319       2.34931       2.97250       3.05903       3.33060       3.10084       2.94070       2.64467       2.29282       1.96207       1.57773       1.20115      0.941687      0.679652      0.496167      0.334268      0.227346      0.141581     0.0904677
  19  17 3333.0928    3.3520  1.6176 12.9758 -0.0033      0.549003  0.0477   0.0597   0.0853    0.0932   0.0000      0.514719   439.8073       12.4027       13.8661       9.16597       2.87918      -1.45240       4.24285      -4.39658       1.26927      0.182568      -2.49345      -1.10924      0.976886     -0.471243     -0.669406     -0.456704   -0.00477693      0.137446       2.96585       3.74787       4.01452       4.19669       4.04908       3.71825       3.41652       2.81461       2.36530       1.84883       1.50535       1.08533      0.818495      0.581018      0.417675      0.268036      0.178397      0.110418
  19  18 3476.4205    2.8624  2.6607 12.1842 -0.0024       1.18084  0.0641   0.0408   0.1125    0.0825   0.0000      0.251131   438.5367       14.3995       9.30138       4.23013      -2.88291      -1.19760       6.51683      -2.85357     -0.289092      -2.44979       2.10586      0.252053      0.400638     -0.154150     -0.426297     -0.847178      0.342396      0.177425       3.52897       4.59878       4.82773       4.90152       4.94014       4.51330       4.10024       3.60609       2.93169       2.44448       1.89426       1.45984       1.06095      0.777752      0.532691      0.360070      0.230535      0.141786
  19  19 3619.6885    2.4442  3.8419 11.3478 -0.0012      0.743243  0.0732   0.0286   0.1352    0.0815   0.0000      0.156639   437.6368       12.1167       20.2743      0.186315     -0.606411       4.90757      -1.83050      -1.76700       1.47399      -3.62827     -0.767977      -3.54027     -0.983702      0.595133      0.438227      0.867387    -0.0414832      0.170458       4.18035       5.51848       5.93558       6.17520       5.99094       5.60077       4.91988       4.24371       3.62395       2.88882       2.21162       1.74625       1.24227      0.921084      0.606795      0.412722      0.264560      0.169021
  19  20 3762.7378    2.0294  5.2081 11.2523 -0.0003      0.233940  0.0954   0.0223   0.1698    0.0586   0.0000      0.112682   428.7611       18.6863      -8.93487       4.39600      -3.35789       8.72266      -2.65708      -4.70022     -0.484845       1.86767      -2.36949      -2.82086      -1.29510     -0.657316     -0.533018      0.644063      0.284211     -0.287226       5.28013       6.78254       7.33006       7.61527       7.34686       6.82747       6.12362       5.45066       4.52823       3.76905       2.89145       2.24540       1.61689       1.19646      0.790681      0.532062      0.340992      0.217946
  19  21 3906.1658    1.7154  7.6293 10.7767 -0.0005      0.260109  0.1196   0.0158   0.2226    0.0448   0.0000     0.0704569   437.7071       28.8535       31.7399       7.78821      -3.79347      -5.24435       2.87839     0.0763267      0.942593      -7.32479       2.60895       3.91199      -1.39643      0.784346      0.286665      0.809232    -0.0381908     0.0144012       6.42060       8.43261       8.95667       9.28133       9.04653       8.45553       7.59845       6.64881       5.66447       4.61857       3.54756       2.76391       2.04010       1.44498      0.989440      0.662319      0.426782      0.267268
  19  22 4049.6435    1.4235  9.5183 10.6880 -0.0004      0.367323  0.1552   0.0132   0.2732    0.0379   0.0000     0.0691364   453.4893       25.1042      -6.43083      -8.60320       6.64961       20.0749       3.82029      0.926546      -8.54460      -7.78172       3.45041      -3.77843      -1.18424      0.200167      0.189267      0.551885      -1.50138     -0.408876       7.96962       10.5337       11.1776       11.7052       11.1953       10.3414       9.67791       8.05156       6.99351       5.67567       4.48171       3.35499       2.48729       1.78169       1.21070      0.823599      0.519110      0.319456
  19  23 4193.2066    1.1598 12.4673 10.5737 -0.0008      0.307322  0.2154   0.0108   0.3721    0.0340   0.0000     0.0737829   444.9838       1.21983       21.8833      -10.2799       20.0321       3.34082       15.2843       4.48091       10.1512      -9.34716       3.28980      -2.27719      -3.91008     -0.233219       1.74045      0.722480    -0.0788798     -0.974056       10.3107       13.2305       14.1817       14.8902       14.4660       13.6155       12.0995       10.5123       8.77306       7.19363       5.57830       4.29612       3.15767       2.30539       1.57654       1.06724      0.680067      0.428296
  19  24 4336.4540    0.9829 14.6650 10.4841  0.0001      0.228476  0.2804   0.0092   0.4650    0.0312   0.0000     0.0774944   417.1281       7.13443       47.1231       27.9058       35.4617       3.02689      -18.0712      -9.69033       1.22067      0.624767       6.82446     -0.369929      -1.03814      -6.94711      -4.65922      0.129801    -0.0916088     -0.363624       12.3213       16.5891       17.8286       18.3785       17.9798       16.8424       14.9978       13.0444       11.0047       8.91474       7.08534       5.41312       4.02331       2.83340       1.97411       1.32494      0.842587      0.526421
  19  25 4480.1141    0.7938 17.1196 10.4642  0.0015      0.314747  0.3812   0.0081   0.5798    0.0267   0.0000     0.0966351   431.4090       10.0962       20.6223       7.73472       9.60837       11.2013      -3.55849      -51.8170     -0.629428       2.12848     -0.622168       5.15549     -0.869697      -1.72662     -0.835778      0.886510      0.695783       1.18268       15.2175       19.9664       21.4551       22.2679       21.7456       20.2095       18.4352       16.0236       13.3263       11.1316       8.63181       6.74688       4.99450       3.54026       2.42335       1.65986       1.06259      0.669848
  20   6 1734.2407    0.3051  0.2421  9.9065 -0.0074       21.0345  0.0178   0.0153   0.0360    0.0433   0.0000       4.95359   440.5278     0.0748125       17.4728     -0.973508       2.13937      -3.00653      0.281784     -0.481957      0.206596   -0.00572366     -0.518981    -0.0506399     -0.582128      0.600918      0.298331     -0.108619    -0.0971003     0.0583511       1.71676       2.35580       2.43987       2.11769       1.51869       1.34688       1.46056       1.71648       1.64278       1.51311       1.17783      0.915556      0.660123      0.459603      0.280296      0.185628     0.0919391     0.0722750
  20   7 1893.9966    0.4843  0.3991  9.9639 -0.0043       14.8216  0.0183   0.0156   0.0389    0.0537   0.0000       2.21961   437.4668      -1.51481       16.0260       2.52868    -0.0790964      -1.34398       1.45533       2.10614      -1.02759     -0.928421     0.0833135      0.566173      0.623668     -0.377635    -0.0243180      0.156933     -0.115486   -0.00148962       1.19949       1.57974       1.69877       1.88040       1.74894       1.65790       1.53786       1.26949       1.09167      0.930945      0.691832      0.499828      0.414065      0.297646      0.214159      0.151230     0.0923015     0.0582896
  20   8 2050.1765    0.6657  0.5883 10.0799 -0.0006       9.14697  0.0249   0.0173   0.0455    0.0764   0.0000       1.38649   438.8309      -1.17836       16.0086     -0.104246       2.15834       4.64395       1.63808      -1.81385       1.20876      -1.81423      -1.19451    -0.0413779      0.756174     -0.432706      0.150507     -0.158422     -0.157120     0.0214721       1.65438       2.01812       2.20079       2.49213       2.25655       2.22557       1.92371       1.60010       1.35308       1.19234      0.898910      0.704917      0.489600      0.379027      0.255444      0.174545      0.117786     0.0748685
  20   9 2203.1967    0.9472  0.6930 10.4880 -0.0010       5.11677  0.0251   0.0239   0.0515    0.0881   0.0000      0.995140   438.1273       2.92946       15.1484      0.375241      -1.92235       2.83783     -0.667201      0.608488       1.42813       1.25647       2.00384       1.11727    -0.0201057    -0.0783529     0.0469823      0.179464    -0.0697158     0.0485711       1.74075       2.11314       2.04112       2.16071       2.23854       2.14481       1.94649       1.69510       1.46409       1.23122      0.982393      0.717859      0.542770      0.426152      0.304981      0.218865      0.139601     0.0854466
  20  10 2352.5688    1.2804  0.9808 10.7290 -0.0034       4.92767  0.0338   0.0272   0.0623    0.1210   0.0000      0.793785   440.2735       1.06504       13.6358       3.55584       4.66680      -1.21357       2.44740       2.56331     -0.459975     -0.408178      0.429222      -1.53166      0.376838     -0.362896      0.379739    -0.0247137      0.124811     -0.172808       2.05853       2.44643       2.80549       2.82859       2.70199       2.82788       2.46264       1.97323       1.71911       1.41420       1.03916      0.872713      0.622926      0.465071      0.357904      0.238227      0.158218      0.102706
  20  11 2499.0183    1.8418  0.9015 11.4965  0.0010       2.96286  0.0307   0.0400   0.0562    0.1203   0.0000      0.792881   441.5756       3.22353       16.6337      -1.09421       3.20229      0.972703       4.03189      0.241965       1.36582      -2.01973      0.237275      0.284348      0.463254      0.345618     -0.527852    0.00884921      0.113018     0.0503628       1.87830       2.20867       2.57326       2.66715       2.55739       2.43843       2.14645       1.89173       1.55606       1.28148       1.08309      0.787349      0.572435      0.446794      0.304965      0.207425      0.135996     0.0904664
  20  12 2644.8635    2.3265  0.9433 12.0112 -0.0010       1.53579  0.0321   0.0492   0.0586    0.1151   0.0000      0.989722   437.7887       2.09595       9.18015      0.677934      -2.56769      -1.57249      0.995115       1.17489      0.155714     -0.442719      0.705443     -0.987891      0.282067      0.385594     -0.115010     0.0197192     -0.146048      0.115783       1.88792       2.40952       2.51644       2.69871       2.51882       2.49364       2.13582       1.96306       1.66788       1.32874       1.04581      0.835659      0.626029      0.442579      0.315417      0.221267      0.145337     0.0918417
  20  13 2790.7514    2.9162  0.8258 12.5819 -0.0010    -0.0101933  0.0270   0.0670   0.0546    0.1006   0.0000      0.771175   436.0251       3.97709       16.4798       3.99048      -2.41468      -2.06426     -0.488992      -1.60371     -0.408907      0.821803     -0.143803      0.888203      0.300978     -0.295262      0.160350    -0.0614087     -0.194572    -0.0980374       1.64736       2.12850       2.23479       2.42288       2.21976       2.22139       2.00740       1.77342       1.43235       1.18398      0.913321      0.706867      0.542897      0.409069      0.295062      0.200268      0.132097     0.0879073
  20  14 2936.1197    3.4537  0.8516 13.2474 -0.0016       1.15118  0.0297   0.0794   0.0567    0.0898   0.0000      0.596288   441.0615       5.13572       12.8258       3.30653       2.85210      -2.58727      -1.27131      -3.64386    -0.0491698      -1.59746      0.442924      0.470786      0.218115     -0.340126     -0.243045     -0.177062    -0.0351702    -0.0875455       1.74019       2.37870       2.19770       2.65712       2.24124       2.35428       1.94724       1.93752       1.52863       1.36130       1.01093      0.817823      0.572522      0.446460      0.310858      0.217247      0.137936     0.0847999
  20  15 3080.5269    3.8937  1.0253 13.2524 -0.0054     -0.891994  0.0331   0.0823   0.0635    0.1149   0.0000      0.623045   441.0784       8.54087       15.3558      -1.15096      0.635721      -1.55977      -2.90304      -3.85244      -1.52590      -1.78809     -0.342567      -2.39654      -1.34715     -0.261406     0.0138676     -0.289184    -0.0192720    -0.0102659       1.92351       2.45878       2.67491       2.85487       2.65537       2.48764       2.37363       1.97000       1.75822       1.37928       1.12388      0.810672      0.617402      0.480513      0.338184      0.233609      0.146225     0.0945958
  20  16 3224.4415    3.7186  1.1744 13.3598 -0.0021      -1.98654  0.0405   0.0780   0.0697    0.1140   0.0000      0.959156   442.5463       13.9635       12.4236       2.89034      -2.64904     -0.857576      -1.01983      -6.87440       2.12873      -3.35117      -2.06000     0.0167535      -1.09321      -1.67882      0.325608    -0.0797873      0.277034    -0.0512858       2.35034       3.05677       3.10938       3.21400       2.97082       2.77884       2.53977       2.46269       2.13347       1.80311       1.39581       1.09274      0.821723      0.600761      0.386961      0.271819      0.176679      0.115702
  20  17 3368.2720    3.1485  1.7398 12.8340 -0.0005       2.18229  0.0490   0.0533   0.0875    0.0789   0.0000      0.578117   434.4329       22.0691       13.9336     -0.526831      -1.06889       8.34079       3.51490      -3.66740      0.413064      -2.73234  -0.000659360     -0.514995      0.594340      -1.01123     -0.563823     -0.153564     -0.325920     0.0276441       2.74333       3.60302       3.92629       4.03549       3.84863       3.75898       3.27398       2.83096       2.43632       1.92192       1.62031       1.19638      0.898015      0.659468      0.455438      0.310222      0.214078      0.132700
  20  18 3512.1537    2.6556  2.8554 12.2669  0.0002      0.886599  0.0646   0.0367   0.1190    0.0660   0.0000      0.257347   436.5839       22.1449       23.8274       3.15399      -5.57843       1.06385      -11.0408      -3.32933       2.01699      -1.63865       1.87024     -0.626042     -0.274727      0.438588      0.428750     -0.160680     -0.268212     -0.177955       3.65802       4.84200       5.22221       5.44037       5.33198       4.94312       4.46042       3.83574       3.20528       2.55654       2.10390       1.62892       1.18701      0.864663      0.590784      0.413945      0.275269      0.177894
  20  19 3656.1228    2.2356  4.0343 11.6236  0.0003      0.907183  0.0801   0.0267   0.1407    0.0604   0.0000      0.152260   437.8148       17.0757       21.1616       3.58613       6.96205      -8.15130      -8.27213       1.52479       8.32681      -1.17452      -5.11944      0.255511     0.0620598      0.563579      0.267158      0.595887      0.410963    -0.0420857       4.28938       5.46390       5.96258       6.15158       6.04259       5.66517       5.13218       4.53171       3.88715       3.16792       2.49105       1.92710       1.47094       1.07926      0.760260      0.519061      0.344688      0.218062
  20  20 3799.7961    1.8968  5.6268 11.0449 -0.0008      0.637914  0.0979   0.0195   0.1753    0.0554   0.0000      0.103140   437.5671       12.4674       6.07951       16.4395       8.29784      -15.4408      -8.13941       1.86611      -5.62575       2.47966       6.39174      0.736093      -2.70300      0.808013      0.616972      0.640847      0.172216      0.399070       5.16692       6.95612       7.38448       7.56075       7.40578       6.96101       6.40302       5.52071       4.81028       3.89996       3.21227       2.40739       1.84008       1.31082      0.927317      0.628303      0.413025      0.262704
  20  21 3943.4995    1.6049  8.1606 10.7738 -0.0011      0.379268  0.1297   0.0145   0.2303    0.0401   0.0000     0.0759605   440.9702     -0.520957       20.9036     -0.252807       1.78265      -9.74913       20.6396      -6.56479      -1.55833       1.32617      0.720983      -2.18825       4.57463       1.71930       2.25981    -0.0693146     -0.837232      0.129267       6.74384       8.70536       9.31571       9.58218       9.22808       8.93096       8.10875       7.15684       5.99735       4.98287       3.88754       3.08418       2.31975       1.70122       1.17356      0.817792      0.533072      0.349398
  20  22 4087.4562    1.3678 10.5559 10.5934  0.0002      0.279776  0.1634   0.0118   0.2924    0.0349   0.0000     0.0654241   439.7080       14.4449       6.70859       3.51691      -1.62418      -6.34557       1.22348       7.36859       5.40883      -14.1208      -7.29892       6.55939      -4.91553      -3.08396      0.571072     -0.855448      0.865891     -0.145405       8.17202       10.4174       11.3022       11.6493       11.5010       10.9511       9.70826       8.51306       7.21495       6.03237       4.78964       3.73538       2.78832       2.01696       1.41824      0.969793      0.644818      0.424560
  20  23 4231.3392    1.1462 13.5296 10.5051 -0.0015      0.251971  0.2316   0.0097   0.3906    0.0323   0.0000     0.0701359   462.4803       21.5878      -23.3524       18.0145       16.9514      -13.5553      -17.2616      -2.35793       5.00708      -2.53933      -7.28459      -8.92604       5.62780      -2.50369      -2.27474       2.10206       1.28708      0.329671       10.1201       13.3040       14.6038       14.8826       14.8291       13.8239       12.7814       10.7936       9.27472       7.61933       6.06305       4.73539       3.53289       2.59039       1.84884       1.26318      0.826479      0.533831
  20  24 4375.1184    0.9365 16.1571 10.4437  0.0001      0.193000  0.3113   0.0080   0.4880    0.0279   0.0000     0.0814776   423.3782       2.02379     -0.847270       36.6121       46.4800      -16.3160      -5.20179       10.5874       4.44455       3.30077      -12.2009       5.22409       8.52537       7.45932      -2.42980     -0.896272       1.60455      0.608353       12.5503       16.5894       18.0251       18.7955       18.6535       17.2024       15.6924       13.4763       11.6339       9.56028       7.49808       5.94921       4.41855       3.22809       2.29641       1.57631       1.02517      0.660752
  21   7 1919.9133    0.5028  0.4781 10.0337 -0.0002       11.2030  0.0200   0.0148   0.0453    0.0575   0.0000       1.86983   439.9173     -0.747424       14.0433      -1.83228       1.82996       1.49227      0.116926     -0.255591     -0.759509      0.117805       1.38576     0.0826498     -0.552062     -0.583279     0.0911263    -0.0742476     0.0644503      0.115382       1.28121       1.58564       1.89243       1.89289       1.84259       1.82425       1.55589       1.35355       1.13748       1.00872      0.753448      0.600393      0.462497      0.346035      0.230640      0.172603      0.120007     0.0705207
  21   8 2077.8685    0.6869  0.5520 10.3195 -0.0044       10.7961  0.0263   0.0188   0.0427    0.0648   0.0000       1.52758   440.0253       2.02161       18.5499     -0.431555     -0.340322      0.832789       5.16989     -0.225087      -1.61931      0.565256    0.00201194      0.227745     -0.197731     -0.678208      0.380972     -0.135776     -0.147349    -0.0286692       1.78751       2.58329       3.02662       3.19129       3.14102       2.84805       2.53982       2.02642       1.72316       1.20975       1.04451      0.667360      0.574312      0.381534      0.293432      0.207398      0.128757     0.0862481
  21   9 2232.0117    0.9922  0.7062 10.6443 -0.0021       5.71140  0.0249   0.0242   0.0518    0.0863   0.0000       1.05931   436.0268       4.76763       17.2014       5.62460      -2.08858      -3.34815       3.34627      0.678146       1.26657       1.27190     -0.313033      0.580065     -0.360489    0.00994756   -0.00437519     -0.177917     -0.365042      0.146120       1.56115       1.92131       2.04527       2.14536       1.92042       1.88700       1.79361       1.66475       1.41120       1.18328      0.911622      0.707014      0.542112      0.425454      0.328994      0.236662      0.161856     0.0983015
  21  10 2381.9479    1.3151  0.9743 10.8262 -0.0020       3.07910  0.0319   0.0271   0.0580    0.1184   0.0000      0.808282   440.3561       1.50636       13.9259       3.26154       2.23871       5.19387      0.283798      -3.86854     -0.428551     -0.509390     -0.335254      -1.52124      0.228865     -0.862917      0.294373     -0.236085      0.161351     0.0639685       1.77936       2.25955       2.44531       2.54611       2.52286       2.31763       2.19730       1.91052       1.60313       1.37187       1.12006      0.894357      0.636648      0.504784      0.342235      0.247804      0.167226      0.109114
  21  11 2529.4143    1.7695  0.9900 11.8129 -0.0009       2.64235  0.0325   0.0371   0.0635    0.0952   0.0000      0.872233   438.6110      -2.73951       17.1030       5.72911      -4.27320      -1.92656       3.50510       2.08973      0.688893      0.411090      0.126671      0.503809      0.114890      0.152995     -0.294792      0.249142    -0.0853231      0.195454       1.87138       2.30259       2.49367       2.56282       2.60816       2.41827       2.24914       1.87683       1.63160       1.44358       1.14460      0.909455      0.654052      0.499915      0.353260      0.243003      0.168416      0.110079
  21  12 2676.2381    2.4111  0.9815 11.8844 -0.0024       1.05018  0.0317   0.0479   0.0563    0.1321   0.0000      0.778171   437.2070       3.79627       11.1197       4.34667      -3.66075      -2.06164      -1.30358     -0.517842     -0.365514      -1.54183      0.199808      0.158248      0.480331      0.907568     0.0494279     -0.209268    0.00125221    -0.0105449       1.85029       2.43884       2.60588       2.63375       2.60729       2.39891       2.24924       1.97902       1.71613       1.36837       1.12221      0.893864      0.659198      0.500553      0.343923      0.245775      0.167378      0.106464
  21  13 2823.0481    2.9997  0.8562 12.6560 -0.0025      0.714477  0.0286   0.0649   0.0530    0.1097   0.0000      0.729172   437.7826       4.57675       11.3247       1.75062     -0.458049      -3.45714       1.45185      -1.98586      0.138830      -1.63160     -0.179497      -2.14337      -1.11657     -0.208003     -0.397132    -0.0461214    -0.0142128      0.126183       1.68077       2.14204       2.23753       2.37428       2.36241       2.28514       1.95234       1.79158       1.57373       1.25942       1.05038      0.858726      0.627101      0.450201      0.319156      0.227158      0.153891      0.105157
  21  14 2968.9393    3.4895  1.0455 13.0178 -0.0038       1.05767  0.0339   0.0722   0.0623    0.1175   0.0000      0.811563   437.8804       7.77278       13.5677       2.98249     -0.861846      -5.35111      -7.75473      -5.38049     -0.856307     -0.695168     -0.389733       1.09060     0.0229172     -0.774098     -0.144218     -0.336282    -0.0529359    -0.0609595       2.04514       2.55789       2.72119       2.73945       2.57758       2.46266       2.42511       2.15507       1.86934       1.54542       1.24137      0.996241      0.744989      0.564342      0.400120      0.284961      0.188092      0.125059
  21  15 3113.9889    3.8875  1.0882 13.1781 -0.0053    -0.0903511  0.0348   0.0784   0.0612    0.1242   0.0000      0.732410   435.4611       8.93821       18.2675      -3.64100     -0.519258       4.23849       1.06008      -7.13372      -2.53074      -1.20221      0.500071     -0.938470      0.111438     -0.451335     -0.469460     -0.475907    -0.0411451      0.169105       1.87475       2.35115       2.59972       2.67217       2.68726       2.55731       2.24650       2.00619       1.72504       1.41290       1.16147      0.899864      0.679653      0.499852      0.363044      0.256608      0.171847      0.111301
  21  16 3258.6707    3.6624  1.3380 13.2979 -0.0026      0.610346  0.0419   0.0689   0.0739    0.1043   0.0000      0.547505   435.5905       12.3836       16.1316       2.32053      -4.82648      -3.00103    -0.0178823      -1.86252      0.167824      -3.26505     -0.207195      -3.01474      0.547190      0.843880      0.412307    -0.0788066     0.0905737     0.0597664       2.33938       3.16416       3.33577       3.37066       3.23269       3.04651       2.82860       2.46984       2.22841       1.80341       1.42754       1.18327      0.885266      0.619048      0.448653      0.290274      0.208096      0.132681
  21  17 3403.0160    3.1066  1.8777 12.8453 -0.0038      0.921069  0.0522   0.0501   0.0880    0.0717   0.0000      0.392062   437.4590       14.6203       20.9352       13.1241      -1.07692       4.94480       3.76979      -2.57807       2.09887     -0.827668      -3.22568      -2.26154      0.828268      -1.15690     -0.936455     -0.525438      0.309076     -0.302097       2.63947       3.40361       3.56523       3.83955       3.76882       3.57372       3.27159       2.88244       2.45660       2.04146       1.68240       1.38068      0.988225      0.731419      0.509968      0.377426      0.250397      0.161052
  21  18 3547.4285    2.5973  3.0515 12.0504 -0.0012       1.11793  0.0639   0.0328   0.1166    0.0605   0.0000      0.210419   433.2167       21.0880       12.5176       1.09705       9.17196      -4.50025      -1.58235      -4.76143      -2.16806      -1.61523      -3.22977      -3.96555      0.104766     -0.455368      0.180998     -0.241603     0.0117591      0.187166       3.38369       4.36343       4.66860       4.99198       4.92469       4.56098       4.12456       3.62560       3.17386       2.58022       2.08433       1.60935       1.24259      0.911312      0.655402      0.460901      0.315587      0.202952
  21  19 3691.9134    2.2035  4.4840 11.4945  0.0007      0.738065  0.0808   0.0240   0.1452    0.0544   0.0000      0.126627   440.7702       13.3915       14.5737      0.251215      -2.39642      -3.94734       4.42829      -4.41074      -1.41104      -5.33428       3.45401      -2.28851      -1.58578      -1.69027     -0.592419     -0.687565      0.143236      0.431848       4.26813       5.54514       6.25401       6.35304       6.16816       5.94256       5.38676       4.69697       3.99613       3.26366       2.65324       2.03265       1.53375       1.17997      0.846920      0.577998      0.412866      0.261517
  21  20 3836.3460    1.8465  6.1565 11.0160 -0.0009      0.695621  0.0997   0.0176   0.1799    0.0471   0.0000     0.0922665   442.6407       27.8700       18.3471     -0.244603     0.0834957       6.42156      -5.53239       1.25654       2.08632    -0.0240067      -4.44615    -0.0766857     -0.733035      -1.34200       1.72748      0.421934     -0.291230     -0.381950       5.14079       6.62492       7.26277       7.52120       7.49078       6.94681       6.38998       5.51152       4.89581       3.96714       3.25861       2.55817       1.95091       1.43593       1.00547      0.705478      0.472459      0.322628
  21  21 3980.2076    1.5712  8.7468 10.7397  0.0003      0.308826  0.1315   0.0134   0.2371    0.0373   0.0000     0.0702095   438.0696       29.5556       16.8030      -15.1875      -1.34108       1.06706       20.8680       8.10699      -4.90940      -3.45963      -4.76181       1.41474       1.76267       1.35860      -2.58352       1.43286      0.329679     -0.559718       6.36838       8.17368       9.05615       9.12319       9.10452       8.65849       7.86691       6.98887       6.01420       5.08179       4.14379       3.21590       2.45773       1.81845       1.32597      0.903959      0.611356      0.406134
  21  22 4124.5255    1.2907 10.8994 10.6201 -0.0010      0.227922  0.1744   0.0108   0.3036    0.0328   0.0000     0.0695098   425.3793       8.74328       17.9514       5.59850      -5.47246      -5.74698      -22.1074      0.939694      -2.03451      -11.6712     -0.634784       3.30284     -0.392322      -3.28008      -4.36813      0.738970      0.602571      0.968804       7.88495       10.6602       11.3791       11.5982       11.6457       10.7638       10.2952       8.80633       7.67803       6.37753       5.15213       4.02917       3.12940       2.30461       1.64998       1.15707      0.780962      0.510952
  21  23 4268.6864    1.0744 14.1434 10.5502 -0.0014     0.0726422  0.2485   0.0089   0.4099    0.0301   0.0000     0.0746231   438.1058       19.6763       27.0155      -11.9628      -8.02095       16.0054       11.4697       14.4473      -10.4930      -2.87322      -4.89376      -12.5683      -2.96690      -4.95178     -0.981129     -0.382198      0.654393     -0.202507       9.88649       13.0500       13.9436       14.6774       14.3430       13.6176       12.6637       11.1212       9.51993       8.04501       6.56018       5.14594       3.92644       2.92153       2.10805       1.45869      0.991491      0.654606
  21  24 4412.9938    0.8614 16.7458 10.4998 -0.0019      0.101301  0.3545   0.0075   0.5240    0.0260   0.0000     0.0873381   458.7332      -4.01184       21.5766       37.6021      -6.61088      -47.9403       4.25782       19.7513       4.92858      -11.3035     0.0894811      -8.61037      -3.15601      -4.38057      0.727516      0.452624      0.985950      -1.57636       12.9584       16.9882       18.8181       19.2384       19.3546       18.0327       16.8578       14.7079       12.6524       10.5762       8.70664       6.73537       5.19538       3.88799       2.82425       1.98384       1.29791      0.875135
  22   7 1945.1486    0.5716  0.4365 10.0277 -0.0038       10.0063  0.0204   0.0162   0.0341    0.0581   0.0000       1.65288   439.3472     -0.500796       18.2052      0.458498       1.38273     -0.830293     -0.877235       1.84723      -1.28931      0.431507    0.00502216     -0.405460     -0.267150     -0.402633      0.226714     0.0198911    -0.0175317    -0.0654004       1.36254       1.73938       1.80714       1.91837       1.89937       1.78538       1.62323       1.51932       1.31167       1.03270      0.841436      0.635691      0.476004      0.385220      0.282846      0.233305      0.166679     0.0970817
  22   8 2104.8401    0.7360  0.6418 10.1133 -0.0045       7.59542  0.0232   0.0180   0.0459    0.0822   0.0000       1.14168   439.6747       1.72806       16.3653     -0.880918      -1.00817      0.170094     -0.784585      -2.39643      0.681096      0.209285       2.16894     0.0213433      0.292313     -0.112243     -0.334574      0.474798    -0.0738388     -0.172882       1.41743       1.78424       2.02970       2.10790       2.05491       1.91644       1.70998       1.58478       1.38524       1.09293      0.940658      0.764720      0.563847      0.416485      0.309190      0.218515      0.150449     0.0956087
  22   9 2260.1452    1.0502  0.8227 10.5702 -0.0001       5.90594  0.0277   0.0226   0.0551    0.0941   0.0000      0.950442   439.1852     -0.367005       17.6225     -0.336520      -3.39154     -0.247828      -3.65629     -0.823459       2.53573     -0.863053      -1.07573      0.840142      0.702173    -0.0377785     -0.450692     0.0561890      0.170703     0.0265983       1.56729       1.97891       2.07627       2.19305       2.13139       2.06253       1.81526       1.59346       1.50106       1.27936       1.05127      0.824182      0.645532      0.477073      0.352199      0.238566      0.162054      0.111076
  22  10 2410.9848    1.4606  0.8524 11.0517 -0.0074       4.30495  0.0291   0.0311   0.0521    0.1188   0.0000      0.803587   438.8295     -0.514048       9.96064       1.60325     -0.520968      -1.91709      0.386380      -4.25934     -0.233024     -0.373056     -0.537134      0.745887     -0.425935     -0.662743     -0.884232   -0.00161789    -0.0206699     0.0752423       1.56346       2.03176       2.06978       2.42661       2.28419       2.19550       2.06430       1.76318       1.47284       1.23195       1.04644      0.802205      0.631603      0.477790      0.332624      0.241912      0.172125      0.113531
  22  11 2559.2628    1.9152  0.9575 11.8425 -0.0032       2.50824  0.0313   0.0399   0.0588    0.1025   0.0000      0.789321   438.1975       5.91749       15.1865       1.07622       1.21833       2.91032      -1.21464      -1.72637      -1.56315      -2.28655      -1.11487     -0.222970     -0.840692     -0.545340      0.485567     -0.424132     -0.128529      0.134184       1.69513       2.31757       2.41383       2.62222       2.43358       2.39100       2.06969       1.93515       1.63847       1.45111       1.14471      0.947459      0.707651      0.518549      0.368582      0.263591      0.180334      0.122336
  22  12 2707.2611    2.5209  0.9138 12.0068 -0.0028       2.50557  0.0300   0.0513   0.0541    0.1239   0.0000      0.728325   438.3183       2.65631       14.1270      -1.35506       4.93723      -6.61076      -1.03571     -0.422711      0.788653     -0.843971    -0.0732629     -0.151288     -0.310804    -0.0187420       1.00871     0.0771007     -0.110517     0.0670066       1.81528       2.45942       2.78926       2.81384       2.66940       2.59033       2.22515       2.01647       1.72474       1.44913       1.13944      0.875678      0.690524      0.502879      0.370767      0.254953      0.172162      0.114498
  22  13 2854.8596    3.3014  0.8664 12.6039 -0.0003       1.89604  0.0268   0.0693   0.0525    0.1119   0.0000      0.711107   438.1956       3.79081       13.6748     -0.516909      -3.04358      -4.14057      -3.95417      -1.59483      -3.28894      0.902212      -1.74012      0.696331      0.880197     -0.450200      0.367899     -0.317961     -0.287865      0.112813       1.48019       1.92932       2.07571       2.13410       2.17483       2.02925       1.88115       1.68927       1.41652       1.24549       1.00822      0.788679      0.644197      0.459339      0.322252      0.232894      0.159662      0.106511
  22  14 3001.5032    3.7354  0.8910 13.1280 -0.0013       1.59453  0.0293   0.0770   0.0504    0.1028   0.0000      0.741983   439.8853       3.36672       12.0876       1.95742     -0.952513      -2.27952      0.833549      -2.76120      0.911423      -1.46374      -1.06791      -1.11572      0.361019      0.623687     0.0709126    -0.0752318      0.180408     0.0361132       1.50945       1.95172       2.15090       2.19953       2.17248       2.09719       1.92838       1.73585       1.53849       1.24052       1.09750      0.816072      0.641145      0.497678      0.357492      0.252622      0.169743      0.117050
  22  15 3147.1321    3.8856  1.0884 13.2252  0.0009       1.13820  0.0353   0.0748   0.0613    0.1187   0.0000      0.823005   438.3515       10.3130       17.1243       4.93010      -2.57686     -0.252356     -0.628818      -1.90150      0.687054      -3.36165      -1.41486      0.302040     -0.648151      0.135306     -0.374746     0.0654625     0.0154361     0.0148218       1.90691       2.49596       2.45279       2.57516       2.61219       2.50170       2.24804       1.91191       1.82744       1.56838       1.31076       1.04047      0.781998      0.609452      0.411886      0.296358      0.200771      0.131783
  22  16 3292.2975    3.5563  1.4521 13.2219 -0.0017     -0.107897  0.0430   0.0624   0.0762    0.0874   0.0000      0.577869   441.1411       9.60033       10.2695      -2.46093       2.14631      -1.34666       4.14979      0.506243      0.629713     -0.687377      0.924164      0.502805     0.0129042     -0.999376      0.354217     -0.102050    -0.0732082     -0.119790       2.03785       2.64467       2.93648       3.10566       2.92013       2.86530       2.64264       2.36508       2.04255       1.70503       1.41472       1.12473      0.852807      0.668475      0.461737      0.338497      0.231869      0.158033
  22  17 3437.5248    2.9910  2.1147 12.5286 -0.0006       1.08136  0.0505   0.0427   0.0922    0.0688   0.0000      0.302324   444.3966       16.0378       14.6346       4.00188       4.80274      0.819293     -0.570747      0.449701       1.06098      -2.82789      0.524065      0.513351     -0.526838       1.44227     -0.136263     -0.259244      0.108573     -0.159521       2.59437       3.32423       3.65483       3.83476       3.74771       3.47126       3.26985       2.93994       2.54087       2.00415       1.76040       1.41071       1.05998      0.781527      0.587786      0.415239      0.280286      0.190269
  22  18 3582.3381    2.5298  3.1491 11.9596 -0.0012      0.501198  0.0634   0.0302   0.1143    0.0551   0.0000      0.196470   435.8941       10.7727       13.6613       7.81394      -3.86019     -0.926146      -2.16248      -7.52492      -1.44293       2.48628      0.466068      0.215308      -2.81727    -0.0116401       1.12383     -0.738882    -0.0390335     -0.360592       3.09551       4.00405       4.38277       4.48989       4.35324       4.27625       3.90208       3.55303       3.06372       2.63272       2.16951       1.67839       1.29851       1.00207      0.730334      0.531725      0.357312      0.239633
  22  19 3727.4148    2.0657  4.6355 11.4900  0.0006      0.532662  0.0840   0.0219   0.1493    0.0480   0.0000      0.123957   441.6720       17.6523       23.3184      0.356808      -7.60603       2.38554      -3.09873      -7.92315      0.860000       3.28742       1.56516      -4.03953       1.25904       1.06829       1.08811       1.24118     -0.189700     -0.439894       4.05708       5.26399       5.61205       5.88699       5.72045       5.49285       5.20720       4.54242       3.98869       3.38144       2.73502       2.23359       1.73441       1.29793      0.941222      0.661473      0.460170      0.313312
  22  20 3872.4792    1.7501  6.9475 10.9146 -0.0016      0.692082  0.1092   0.0160   0.1914    0.0427   0.0000     0.0810371   438.0677       12.1146       20.2079      -10.8236       1.63397      -2.49563      -14.0433      -10.8882       10.0975      -4.93758      -2.41482      -1.28819      -1.59565      -1.81193       1.12850     -0.619069       1.57617      0.759443       5.22648       6.72175       7.24328       7.61705       7.58024       7.20361       6.68459       5.92727       5.13504       4.27619       3.59950       2.85470       2.20487       1.63057       1.20179      0.859696      0.600819      0.396042
  22  21 4016.7422    1.4847  9.6178 10.6835 -0.0000      0.254811  0.1419   0.0123   0.2582    0.0346   0.0000     0.0664134   432.6251       17.7185       33.7992       12.9351       3.33836      -9.49195      -5.13582       5.17768      -5.81139      -2.31570       3.03211      -2.82465     -0.964579      -3.59147     -0.159703     -0.790922      0.878621    -0.0988283       6.44538       8.42191       9.29818       9.59139       9.76549       9.16306       8.36242       7.42211       6.36645       5.43943       4.45903       3.49476       2.72495       2.04284       1.48613       1.07697      0.718732      0.491713
  22  22 4161.9651    1.2183 11.8081 10.6098  0.0000      0.373026  0.1877   0.0101   0.3300    0.0302   0.0000     0.0711282   441.4605       2.93428       22.3456       22.6842       3.07536      -27.8344       1.08007       2.77236      -9.98270      -3.31334       3.79838      -1.00718     -0.877732       2.22336      0.230113      -1.06902      -1.93960     -0.837714       7.68485       10.2387       11.0026       11.3923       11.4578       10.7665       10.2435       8.98195       7.82643       6.56489       5.46243       4.39340       3.41508       2.51053       1.88990       1.31207      0.918383      0.619825
  22  23 4305.5858    1.0018 14.5304 10.5138  0.0015     0.0356047  0.2685   0.0082   0.4302    0.0282   0.0000     0.0792346   411.4266       69.1708       21.9552      0.402988      -12.9385      -21.5512       19.8612      -4.80991       4.40058      -10.6015       2.50144       5.80079       2.86494      -4.79055       5.80220      -1.21841     -0.265293     -0.430865       10.1795       13.6650       14.9156       15.5277       15.3748       14.7666       13.4257       12.0173       10.3960       8.77889       7.18963       5.76727       4.40374       3.36179       2.46618       1.75294       1.18402      0.806581
  22  24 4451.1369    0.8234 16.9022 10.4378 -0.0005      0.231788  0.3423   0.0073   0.5249    0.0254   0.0000     0.0863942   446.2222       48.6761       53.4745      -19.1453      -8.17862      -11.4614    -0.0142666      -5.26349       7.38886      -1.81287       14.9381      -7.22004      -1.51009       4.38292      0.363710      0.914814       1.13801     -0.331830       11.9359       15.7130       17.1438       17.8681       17.8038       17.0064       15.8410       14.1228       12.2371       10.2206       8.55152       6.74509       5.29521       3.99169       2.94775       2.15958       1.43037      0.974476
  23   6 1804.2799    0.4007  0.3504  9.8475 -0.0050       15.7858  0.0193   0.0130   0.0332    0.0451   0.0000       2.77154   439.3554       2.42108       18.9694       2.08012      -1.16461      -2.02344     -0.119155      0.677632      0.458699     -0.286243      0.350416     -0.737632      0.649742     -0.122605      0.263894      0.224302      0.137039    -0.0324536       1.19027       1.32212       1.46252       1.77052       1.73027       1.44040       1.40951       1.37444       1.14353      0.872742      0.707760      0.650118      0.501260      0.342837      0.260692      0.193433      0.141998     0.0931296
  23   7 1969.6890    0.5725  0.4782 10.0570 -0.0024       9.51789  0.0208   0.0155   0.0381    0.0565   0.0000       1.64859   439.1987      0.375005       17.8734     -0.341821      -5.34776      0.681436      -1.32664      0.284893      0.944948     -0.135226      0.739715     -0.746193     -0.330484      0.223512      0.120949      0.527504     -0.262496   -0.00686398       1.31078       1.80494       2.02749       2.14116       2.10542       1.94747       1.75915       1.53139       1.32313       1.09351      0.895451      0.678820      0.503424      0.372094      0.307474      0.223721      0.155413      0.105326
  23   8 2131.2490    0.8203  0.6773 10.2122 -0.0048       8.33066  0.0273   0.0191   0.0456    0.0755   0.0000       1.10846   437.7907     -0.710087       13.8352      -1.65614      -1.22915      0.131972     -0.262857     -0.219191       1.79898     -0.313524      0.198781      0.104144      -1.47238    -0.0691485     -0.146016     -0.174014     -0.196691    -0.0406288       1.85201       2.48211       2.53170       2.46487       2.18960       1.87657       1.75769       1.69569       1.74938       1.66339       1.48474       1.23339      0.959438      0.700582      0.468226      0.330898      0.212475      0.127674
  23   9 2287.5844    1.1106  0.8662 10.5571 -0.0006       5.23578  0.0274   0.0229   0.0539    0.1021   0.0000      0.856290   440.8726       1.53679       14.7382      -1.72774     -0.284394      -2.41564      -2.15329     -0.212843      0.262775      0.141314     -0.371832     -0.867953      0.895172      0.555445    -0.0907966   -0.00384573    0.00171989      0.155181       1.41942       1.83418       1.96890       2.11650       2.03886       1.97140       1.79466       1.68877       1.45455       1.20065       1.02950      0.830145      0.658323      0.496995      0.355736      0.273846      0.186083      0.121997
  23  10 2439.2908    1.5531  0.9832 11.2014 -0.0043       4.32208  0.0321   0.0309   0.0552    0.1181   0.0000      0.794652   441.5965       1.51517       12.4373     -0.446191     -0.200433      -1.92904       2.94781      -1.10659       2.13219      -1.86388       1.48180      -1.00297      0.479210     -0.146829     -0.343490     -0.184388     0.0757168    -0.0891418       1.54692       2.12450       2.23170       2.33925       2.27390       2.23064       2.03302       1.90892       1.60648       1.39380       1.11976      0.900283      0.722361      0.543860      0.402782      0.296658      0.211672      0.145554
  23  11 2588.7906    2.0552  0.9353 11.8106 -0.0012       3.53876  0.0325   0.0420   0.0534    0.1002   0.0000      0.780295   440.6233       5.58825       15.6737       6.54252      -6.16852     -0.215605       5.33321     -0.770161      0.458135      -1.65184      -1.62227     -0.802684      0.551538     -0.714437     0.0503133   -0.00153753     -0.146522     -0.193179       1.72304       2.34939       2.44413       2.53569       2.28077       2.08051       2.02494       1.92840       1.73067       1.59031       1.42509       1.19080      0.910536      0.657134      0.458108      0.323303      0.206902      0.142297
  23  12 2737.7414    2.6342  0.8861 12.4763  0.0023       3.21495  0.0275   0.0545   0.0531    0.0944   0.0000      0.766336   440.9517       3.64341       15.4926      -2.47687      0.298033     -0.369604      -1.49004      -1.75456      -1.47815      0.590027     -0.560381      0.107896      0.729259      0.239746     -0.535442     -0.390761     0.0925119     -0.115281       1.42142       1.86175       2.08293       2.05100       2.20247       1.92131       1.83831       1.69686       1.44020       1.25776       1.04617      0.854633      0.658016      0.511457      0.360413      0.273200      0.178605      0.130231
  23  13 2886.1925    3.3116  0.9248 13.0121 -0.0038       1.23216  0.0279   0.0685   0.0594    0.0959   0.0000      0.828051   440.9562       6.49288       12.1297      0.976307      -4.40875       1.52897      0.100209      0.607454    -0.0626621      -2.54003      0.707266      -2.05910     -0.675483     -0.235737      0.308508     -0.368114     -0.135273     -0.193120       1.54726       1.95519       2.02694       2.13736       2.09606       2.03337       1.92102       1.68018       1.47862       1.30639       1.07654      0.898673      0.684785      0.535332      0.383791      0.269922      0.187820      0.131084
  23  14 3033.5523    3.6973  0.9092 13.2428 -0.0018      0.981507  0.0291   0.0776   0.0543    0.0982   0.0000      0.752753   437.2710       6.12408       17.9218       1.98730      -2.22651      -5.29014      -1.91828      -2.28771       2.41655     -0.699678      0.438152      -1.64446       1.17252      0.634222      0.143439      0.951983     0.0958323    -0.0632781       1.71909       2.31138       2.62890       2.79793       2.81431       2.57964       2.34781       2.03879       1.69437       1.36679       1.12342      0.909204      0.688399      0.500139      0.363298      0.268083      0.186062      0.127476
  23  15 3179.8560    3.8884  1.1877 13.1813 -0.0043      0.952356  0.0376   0.0729   0.0656    0.1198   0.0000      0.729834   440.1055       7.54898       13.5932       7.96040       1.86812      -3.45842       1.68373      -1.70727      -3.11029      -1.53020     -0.638208    -0.0865197     -0.105343     -0.206803      0.302986      0.182532     -0.357387     -0.163047       1.95231       2.52823       2.83839       2.80627       2.54938       2.40746       2.26293       2.08058       1.97665       1.73046       1.51979       1.24089      0.949026      0.711894      0.497903      0.344904      0.242042      0.160783
  23  16 3325.6630    3.4600  1.5508 13.0125 -0.0009      0.650126  0.0452   0.0565   0.0717    0.0820   0.0000      0.491998   435.5567       8.04536       13.8722       7.88346      -3.83047      -5.02042     -0.432870      -3.64822      -2.47601     -0.635532     -0.686037      0.188748     -0.466213      0.206987      0.657135      0.352236     -0.233125    -0.0417604       2.07654       2.82859       2.93935       3.22293       3.05214       2.89674       2.81992       2.29738       2.28785       1.76006       1.56508       1.22481      0.987649      0.724910      0.539690      0.385006      0.262641      0.186461
  23  17 3471.5025    2.9501  2.5302 12.1467 -0.0025      0.791978  0.0543   0.0366   0.0935    0.0631   0.0000      0.230457   442.1387       2.60885       13.4203       6.23105       2.22135       1.80570       6.99618      -1.08326       2.42696      -2.92935       1.31109      -2.02624      -1.80009      -1.13369     0.0783749      0.908584     0.0200310    -0.0549994       2.57792       3.35258       3.51393       3.78753       3.68716       3.77768       3.34921       2.97052       2.55026       2.23481       1.83165       1.52416       1.11881      0.881324      0.657116      0.484393      0.327293      0.235535
  23  18 3617.0158    2.3562  3.5704 11.9094 -0.0010      0.788566  0.0688   0.0266   0.1240    0.0472   0.0000      0.168268   440.6638       12.1134       13.9603       5.83345      -1.92296      -4.57211       5.43571      -1.94565      -2.01486       1.39325       5.81978      -2.86726      0.195487     -0.363530      -1.01398     -0.504281    -0.0286743      0.167683       3.29770       4.43401       4.69895       4.90856       4.73322       4.79694       4.43015       3.96466       3.38662       2.87501       2.33135       1.85308       1.48622       1.14720      0.844070      0.623802      0.444463      0.303764
  23  19 3762.5309    1.9948  5.4100 11.2349 -0.0003      0.721629  0.0867   0.0190   0.1600    0.0435   0.0000      0.102650   444.8502       10.1997       9.51411       3.31156      -3.84762      -4.13480      -4.04165       7.61591     -0.566026     -0.691011       5.16863      -2.71939      0.131104     -0.229817      0.586909      0.966934    -0.0568790      0.280928       4.07759       5.32696       5.64850       6.04421       6.00561       5.90270       5.43678       4.77640       4.07418       3.50105       2.92259       2.35653       1.82224       1.37883       1.03944      0.750246      0.533377      0.368000
  23  20 3907.9048    1.7108  7.3784 10.8403 -0.0006      0.484575  0.1085   0.0144   0.1975    0.0384   0.0000     0.0759842   442.2030       21.5801       18.8659       10.5026      -5.99030      -1.34953     -0.521869      -4.84708       6.23925      -2.07589      -3.69212       2.01958     -0.188398      -1.25041     -0.609197     -0.181364      -1.07788      0.378411       4.91983       6.36100       6.99753       7.20715       7.23045       7.02230       6.49120       5.80726       5.09220       4.32074       3.55578       2.84673       2.22981       1.75321       1.28438      0.941685      0.664432      0.457591
  23  21 4053.0102    1.3917  9.7948 10.6995 -0.0006      0.269340  0.1454   0.0115   0.2694    0.0322   0.0000     0.0700560   436.9123       5.35861       2.38506      -18.2363       8.86746       11.3036       11.9320      -13.3537     -0.693020      -10.3690      -3.75819       3.94095       1.94529      0.412909       1.82953       1.37820     -0.304062     -0.262329       6.23217       8.28779       9.08563       9.50591       9.47778       9.09899       8.45647       7.50883       6.50253       5.54275       4.58599       3.67121       2.91426       2.19702       1.65222       1.19180      0.818152      0.572160
  23  22 4198.0185    1.2002 12.4518 10.5496 -0.0007      0.169706  0.1951   0.0094   0.3353    0.0296   0.0000     0.0642441   458.0161       12.2333     -0.392646       25.7641       6.15301       11.8286      -17.2363      -2.40713       1.32883       3.57800      -4.08719     -0.352187      -3.02722       2.31463       1.12410      -2.35183       1.68873     -0.619221       7.74200       10.0916       10.8778       11.4275       11.5724       11.0793       10.2483       9.19303       7.97472       6.83821       5.70888       4.63768       3.60373       2.79604       2.04841       1.49820       1.02972      0.719908
  23  23 4343.9429    0.9437 15.1575 10.5156 -0.0007      0.400108  0.2788   0.0077   0.4498    0.0259   0.0000     0.0821149   438.5957       28.3686       12.1137       6.53226       1.84847      -25.4471      -11.2033       2.28984       13.8546      0.744734      -1.26096       8.54226       11.0417      0.721681     -0.190652       2.17316      -1.07279    -0.0226869       10.0652       13.1579       14.4571       14.8791       15.0319       14.3480       13.4148       12.0021       10.7869       8.98663       7.62166       6.13269       4.86504       3.72149       2.75078       1.99822       1.40533      0.968759
  24   7 1993.6761    0.6124  0.4745 10.0538 -0.0033       9.88913  0.0206   0.0164   0.0361    0.0588   0.0000       1.46945   440.8143      0.245582       16.3006     0.0790972     -0.581591      0.314798      -1.15037      -1.23513     -0.249816     -0.697364      0.835875     -0.473961     -0.229581     -0.431006     -0.253491     0.0634522    -0.0893275     0.0537105       1.16801       1.58267       1.57057       1.71128       1.66553       1.66516       1.68388       1.40568       1.18417      0.979886      0.835601      0.633467      0.562808      0.417545      0.331147      0.230050      0.166413      0.111309
  24   9 2314.4180    1.1748  0.9088 11.0801  0.0012       4.98874  0.0296   0.0243   0.0577    0.0815   0.0000      0.944670   437.7341       1.46696       14.9366      -1.48866      -1.33361      -2.63267     -0.557528   -0.00280518       1.91836      -1.81769      -1.28955      0.141319      0.384459      0.311914     -0.284506      0.252839     -0.374969    -0.0734250       1.52917       1.98647       2.09162       2.19481       2.12474       2.11408       1.97652       1.87509       1.64348       1.33976       1.08772      0.834501      0.673268      0.557682      0.421403      0.315658      0.224610      0.166059
  24  10 2467.2472    1.6847  1.1236 11.1968  0.0020       5.10917  0.0343   0.0310   0.0609    0.1193   0.0000      0.775836   438.6411     -0.611149       17.8260       3.20167      0.403256     -0.312227      -1.11538     -0.452980       2.93118      -1.91179      0.820623     0.0134792      0.692359      -1.09225     -0.179251      0.590622     -0.219384     -0.284406       1.57671       2.00830       2.20472       2.34876       2.43347       2.23892       2.11297       1.93143       1.64878       1.36351       1.13846      0.957290      0.742044      0.563668      0.427851      0.322802      0.228604      0.158432
  24  11 2617.7684    2.1657  0.9469 11.9794 -0.0048       2.73679  0.0298   0.0425   0.0536    0.0993   0.0000      0.763212   436.4458       4.76790       13.8713      0.988067       2.15151      -1.46151      -2.83715      -1.92170     -0.759735       3.40379      -1.29472     -0.951149     -0.746667      0.355389      0.268141      0.429646    -0.0376515     -0.153013       1.44022       1.86420       1.93598       2.13787       2.08866       2.06801       1.86455       1.69233       1.55979       1.26042       1.05872      0.861880      0.665342      0.519226      0.409617      0.292491      0.219902      0.151266
  24  12 2767.8545    2.8528  0.8187 12.6028 -0.0055       2.79665  0.0242   0.0610   0.0495    0.0893   0.0000      0.791203   440.1415       5.64509       15.0613       2.33256     -0.402519       1.52192     -0.682429      -3.63060      -3.66053      -2.94267      -1.89815     -0.128891      0.436211     -0.350369      0.605827     -0.455673     -0.142012     -0.125588       1.28337       1.71490       1.83620       1.98240       1.92499       1.93332       1.73730       1.54075       1.39549       1.13110      0.929186      0.762879      0.611869      0.481730      0.363272      0.248031      0.175960      0.127316
  24  13 2917.0517    3.2918  0.9343 13.0419  0.0003      0.559818  0.0319   0.0648   0.0515    0.0948   0.0000      0.885497   440.0741       2.70407       12.4494       3.32921       1.90827       2.32240     -0.864381      -2.12204       1.14739     -0.926771      0.229839     -0.868717     0.0616205      0.500465    0.00472384     -0.402069     -0.171691    -0.0564866       1.66333       2.04165       2.12767       2.24914       2.22046       2.07601       1.98105       1.94813       1.70745       1.47928       1.20797      0.951085      0.713020      0.592616      0.472859      0.378115      0.261815      0.173868
  24  14 3065.1247    3.8883  1.0003 13.1893 -0.0020      0.361704  0.0309   0.0738   0.0545    0.1082   0.0000      0.769892   439.6846       5.40411       15.2146       1.85352      0.871864      0.151368       4.16237     -0.395109       1.17026     -0.865100     -0.207998      -1.71973      0.552049     -0.662572     -0.388050     -0.592397     -0.189375     -0.122140       1.44387       1.93341       2.06533       2.25567       2.11008       2.13620       1.92779       1.75457       1.52192       1.33705       1.12091      0.912940      0.729927      0.561650      0.418036      0.304458      0.211858      0.152516
  24  15 3212.0828    3.7714  1.2541 13.3510 -0.0019    -0.0553475  0.0375   0.0684   0.0669    0.0999   0.0000      0.609894   440.1492       10.8632       10.5377      -4.85368       1.72132       1.03128      -1.92768      -4.39788      0.899367      -3.11529     -0.162319      -1.44311       1.02108     -0.240547       1.67577     -0.449664     -0.249148      0.148132       1.64759       2.17764       2.33682       2.55786       2.47353       2.38403       2.24165       2.07788       1.73949       1.53615       1.24154       1.02429      0.790938      0.625674      0.476514      0.357323      0.247706      0.178589
  24  16 3358.7077    3.3429  1.6827 12.9334  0.0002       1.06862  0.0450   0.0511   0.0762    0.0736   0.0000      0.425118   434.9867       4.75955       15.7664       5.44907      -4.69256       3.63722      -2.89792      -3.60037      0.405046      -2.80908      -1.97109       3.03132  -0.000562139      0.700341      0.379322     -0.241164     0.0408974     -0.198990       1.95803       2.67445       2.75170       3.04862       2.97802       2.84469       2.61116       2.37370       2.15810       1.84762       1.54688       1.29952      0.994333      0.772138      0.579134      0.418733      0.302291      0.204740
  24  17 3504.9877    2.6855  2.6985 12.3718 -0.0004      0.154764  0.0561   0.0337   0.1050    0.0529   0.0000      0.242512   440.9501       9.52558       16.9536      -7.08565       5.79504      -3.49687      -4.65413     -0.994708       2.90092      -1.56062      0.894309     -0.334943     0.0128231     -0.550576      -1.24870     -0.691473      0.511682     -0.339050       2.59993       3.35966       3.58517       3.79537       3.68164       3.54851       3.43207       3.06063       2.72966       2.38501       1.98840       1.62317       1.27389       1.00753      0.770036      0.553909      0.392037      0.279498
  24  18 3651.4601    2.3175  4.1193 11.6208 -0.0007      0.758756  0.0711   0.0232   0.1262    0.0432   0.0000      0.119479   445.3358       16.4632       13.5734       8.97069      -5.50087       4.05654      -2.06851      -6.08104      -2.61260      -2.78866       4.61710      0.546285      0.881170       1.62666       1.12495     0.0799644     -0.545071     -0.108608       3.17006       4.08565       4.33854       4.77046       4.65918       4.58276       4.18828       3.92544       3.29318       2.89925       2.42490       2.02703       1.56878       1.24001      0.927437      0.667372      0.476158      0.340044
  24  19 3797.3072    1.9356  5.6157 11.1644 -0.0003      0.626013  0.0878   0.0174   0.1602    0.0412   0.0000     0.0978697   436.2484       9.27863       16.6393      -1.06804      -11.2348       6.70190      0.426374    -0.0821239      -4.40253      -5.79679      -1.22025       2.11206       1.19049      -2.44995       1.00505       1.19901      0.548104    -0.0595561       3.88046       5.13988       5.70465       5.83729       5.90731       5.54751       5.43518       4.72457       4.17721       3.60063       2.92690       2.38578       1.91118       1.48672       1.10094      0.824500      0.593836      0.415264
  24  20 3943.1905    1.5957  7.9395 10.8292 -0.0006      0.517467  0.1165   0.0131   0.2135    0.0362   0.0000     0.0769408   442.3216       11.2692       11.5071      -7.65615       7.28941      0.379638      -3.17300       4.48364      -7.19942      0.459202      -3.88150       4.06658       2.17219      -3.27766      -2.55602       1.59729      0.960063    -0.0589809       4.95838       6.65335       7.23279       7.52330       7.45633       7.22336       6.77777       6.14410       5.44512       4.65055       3.87037       3.13647       2.50076       1.93346       1.47762       1.09030      0.766350      0.545172
  24  21 4088.6714    1.3121 10.5203 10.6849  0.0007      0.211595  0.1594   0.0104   0.2813    0.0306   0.0000     0.0751471   449.9473       18.2056       11.8806      -2.96862      -1.00275      -27.7503      -10.5764       7.48473       13.2827      -7.50528       3.79375       4.09326       1.23924      -1.16328       1.07793       1.33574      0.188064      0.587247       6.51384       8.27766       9.25551       9.56860       9.85271       9.29443       8.73939       7.92225       6.92229       5.93913       4.92920       3.97833       3.19939       2.49917       1.87120       1.39109       1.00246      0.696752
  24  23 4379.8044    0.9208 15.9415 10.4874 -0.0008      0.190381  0.2959   0.0072   0.4434    0.0252   0.0000     0.0791329   439.4570       22.4668       29.9728      -8.84048       22.6616      -8.58030       29.4371       14.9879       5.46755      -8.74318       1.48541      -23.9366       2.05170       8.56262     -0.709883      0.157326      -2.61953     -0.650096       9.85845       12.8796       14.1685       14.7138       14.8697       14.2412       13.1639       12.1582       10.6457       9.24381       7.76884       6.36170       5.06650       3.90957       2.94494       2.19158       1.53709       1.08874
  25   5 1674.1444    0.2727  0.2168  9.9950 -0.0188       21.1407  0.0163   0.0135   0.0288    0.0359   0.0000       5.86493   440.9843      0.202763       18.8769       3.95486      -2.16411      0.214113       1.20540      0.556621     -0.637690       1.06505     -0.648137      0.414629      -1.34151      0.135073      0.105483    -0.0440039      0.283842     0.0661111      0.983204       1.15115       1.32141       1.50162       1.32833       1.34511       1.29195       1.17193      0.919291      0.935026      0.752950      0.636950      0.530398      0.338643      0.281101      0.206617      0.160816      0.105473
  25   7 2017.0399    0.6288  0.5685 10.1414 -0.0003       9.66251  0.0229   0.0157   0.0427    0.0610   0.0000       1.40524   440.6122     0.0572072       17.4418      -1.29950     0.0110185      -2.62808      -4.73384      -2.13903      0.736681      0.553460      0.821134    -0.0151162      0.509815    -0.0271683      0.578819     -0.168699     -0.327836    -0.0595998       1.32204       1.73879       1.93123       2.07266       1.98798       1.98299       1.96315       1.73594       1.47595       1.16417      0.903016      0.740088      0.608176      0.451241      0.362345      0.269680      0.221775      0.167925
  25   8 2181.8458    0.9081  0.7829 10.1597 -0.0042       6.48100  0.0247   0.0187   0.0465    0.0932   0.0000      0.882794   439.7303      0.978461       15.9151      0.484415      0.263326      -1.23159      -4.76380      -1.77970    -0.0947805     -0.993252     0.0144464     -0.312532     -0.418637     -0.568002     -0.286628      0.186648     -0.213756      0.184288       1.24360       1.59506       1.76749       1.87070       1.88352       1.79863       1.72826       1.53892       1.29183       1.15902      0.950557      0.789060      0.645149      0.496797      0.372329      0.276834      0.195441      0.147334
  25   9 2340.6712    1.3007  0.9473 10.8560 -0.0023       4.76383  0.0287   0.0246   0.0526    0.0982   0.0000      0.800291   440.9843     -0.743492       14.1111       2.79128       2.03904       1.47321     -0.759272      -1.23505     -0.484745       1.75483     -0.811785      0.868989      0.440819      0.208873    -0.0393194     -0.171907     -0.488022    -0.0368530       1.33391       1.71803       1.92786       1.98081       2.02321       1.88642       1.81071       1.57508       1.47537       1.27890       1.05043      0.889512      0.708595      0.568588      0.413087      0.314867      0.219384      0.155375
  25  10 2494.4965    1.7535  1.0160 11.5987 -0.0005       3.89462  0.0299   0.0333   0.0570    0.1008   0.0000      0.767574   440.4267       4.99276       22.0543       2.55312      -2.16903      -4.57331      -1.74118     0.0775939       1.85153     -0.195215      0.732653      -1.70134     -0.662901      0.257220     -0.487582     -0.290076    -0.0492080    0.00323573       1.47412       1.87424       2.03457       2.15872       2.12747       2.15756       2.02413       1.76545       1.54837       1.30635       1.10066      0.920771      0.739723      0.556614      0.444409      0.330365      0.230039      0.168242
  25  11 2646.3238    2.3237  1.0159 11.6776  0.0007       1.97373  0.0288   0.0422   0.0538    0.1321   0.0000      0.677466   439.1710       1.29671       15.4843       4.40304     0.0654513      -6.36877      -1.97820       2.72784       2.31476     -0.642262     -0.141795     -0.436049     -0.317805     -0.631194      0.497678      0.333951     -0.100857     -0.235364       1.35873       1.72441       1.93301       2.06821       2.00713       1.93296       1.76996       1.60119       1.47568       1.31449       1.08024      0.913507      0.715055      0.574457      0.431586      0.316229      0.223910      0.152135
  25  12 2797.4117    2.8486  1.0273 12.4128  0.0019       1.14250  0.0304   0.0517   0.0545    0.1055   0.0000      0.666453   439.0577       3.04719       13.6827       2.37842     -0.683194      -1.15003     -0.705957      -1.19394      0.963955     -0.910138      -1.88356     -0.952859     0.0678793     -0.477209      0.476547    -0.0891248   -0.00851117     0.0543923       1.47858       1.89041       2.18795       2.29117       2.20536       2.14996       1.99466       1.78366       1.64409       1.37160       1.14173      0.902789      0.711128      0.564999      0.426097      0.319642      0.241566      0.173797
  25  13 2947.5627    3.6849  0.8198 13.0226 -0.0014       2.38812  0.0242   0.0745   0.0459    0.0947   0.0000      0.622077   436.3031       3.55836       13.9519      0.575743      -2.35350      0.253748      -2.79843     -0.104365    -0.0538421      -3.10744     -0.951415     -0.123933       1.18349      0.278651    -0.0942724    -0.0855096     -0.114107     0.0521052       1.19481       1.59336       1.72744       1.88018       1.78835       1.73602       1.58461       1.54800       1.27678       1.13273      0.971187      0.801931      0.630015      0.483438      0.386242      0.264633      0.200140      0.145494
  25  14 3096.3651    3.9633  1.0889 13.5079 -0.0014       2.45344  0.0335   0.0747   0.0587    0.0991   0.0000      0.859647   441.4936       8.18659       17.0445       4.14597       1.32453      0.400933      -3.35532      -3.26936       1.06913     -0.709968      0.547284      0.693052    -0.0877461     -0.241630     -0.735063     -0.229309    -0.0934742    -0.0502827       1.57004       2.04531       2.15486       2.29788       2.32414       2.25888       2.08152       1.85133       1.66369       1.44767       1.21716      0.987171      0.774467      0.611751      0.487028      0.354208      0.256807      0.176098
  25  15 3244.0316    3.6997  1.3362 13.2737 -0.0001      0.339431  0.0382   0.0640   0.0688    0.0977   0.0000      0.625551   440.2097       9.74666       13.4260       6.91739      -1.43462       2.08760      -2.93741     -0.743707     -0.379858      0.556440     -0.893549     -0.525072    -0.0357297      0.404893     -0.210028      0.242518      0.181575     -0.348994       1.72753       2.36871       2.57070       2.78219       2.65361       2.71731       2.44743       2.25730       1.89195       1.65721       1.30445       1.09681      0.857207      0.671044      0.516288      0.387386      0.284975      0.202485
  25  16 3391.3156    3.2077  1.8485 12.9192  0.0001       1.49383  0.0451   0.0476   0.0842    0.0664   0.0000      0.367417   438.8939       14.2107       7.25641       4.93866      -2.32395      -2.46927     -0.772886      -2.00346      0.692914      -3.61353       1.61528      0.280935      0.226925      0.507314       1.39758      -1.00302     -0.322272      0.242708       1.97474       2.62766       2.73424       2.98926       2.95039       2.92473       2.68221       2.42273       2.22116       1.79997       1.56268       1.28243       1.02248      0.791268      0.627964      0.463436      0.326704      0.235755
  25  17 3538.4323    2.6458  2.8983 12.2225 -0.0001      0.737870  0.0565   0.0305   0.1044    0.0493   0.0000      0.228280   435.8556       10.8104       17.0113       10.3920      -8.21565       4.16619      -2.81643      -1.48691       1.66643      -1.20401      -1.10997      -2.64087       1.57597     -0.697941      0.520311     0.0815209      0.708600    0.00106306       2.43516       3.20415       3.49307       3.70748       3.61426       3.58332       3.35326       3.05081       2.75516       2.31129       1.99466       1.58751       1.31027       1.02269      0.791144      0.586758      0.425008      0.303385
  25  18 3685.1314    2.2025  4.3951 11.6311 -0.0006      0.421622  0.0748   0.0211   0.1305    0.0396   0.0000      0.124593   434.5091       15.7860       11.5941      -1.83025      -4.04053       4.04122       6.45155      -3.22616      -6.15000      -5.09160     -0.915537      -2.78044      -1.12211      -2.95215      0.847371    -0.0931875     -0.563951     -0.737828       3.14258       4.11415       4.56429       4.86244       4.70421       4.65821       4.42617       3.95508       3.51658       3.04546       2.52955       2.08003       1.67525       1.31057       1.01035      0.759888      0.549295      0.390234
  25  19 3832.0047    1.8401  6.6065 11.0860 -0.0002      0.662573  0.0979   0.0152   0.1751    0.0365   0.0000     0.0798051   431.6458       11.8996       6.07012       4.77990       8.67137       2.20770      -1.18987      -6.46119       7.72359      -1.75165      0.800782     -0.984085      0.166044    -0.0372440       1.22409       1.32536     -0.973962     -0.435772       4.03336       5.18329       5.88187       6.19073       6.16782       6.05778       5.61064       5.01053       4.54729       3.88705       3.21245       2.67637       2.15272       1.67272       1.29168      0.964313      0.690419      0.494277
  25  20 3978.4894    1.5396  8.4796 10.8695  0.0001      0.656269  0.1198   0.0123   0.2220    0.0319   0.0000     0.0730607   435.3561       12.2855       21.1573       9.01469      -14.6173      0.358602      0.843719      -7.51378       1.41686     -0.896042      -5.52147     -0.395646      -2.44693     -0.201943       1.01483      -3.42289      -1.04673     0.0763264       4.78233       6.23917       6.83551       7.22933       7.13365       7.02939       6.53547       6.10329       5.37009       4.58095       3.91154       3.21234       2.55671       2.02940       1.55688       1.18233      0.844384      0.602029
  25  21 4124.4178    1.2867 10.4506 10.7105 -0.0008      0.372733  0.1567   0.0103   0.2773    0.0299   0.0000     0.0749910   442.3266       19.3507       13.1935       26.9657       6.36391      -9.58833       1.31987     -0.430320       1.76769      -1.92263      0.390068       2.73965      -3.81631      -7.15429      -1.05116      0.200539      0.178181     -0.379662       6.06818       8.16809       8.91125       9.48608       9.43700       9.16094       8.50047       7.66693       6.83926       5.98358       4.99881       4.16660       3.29204       2.61850       1.98218       1.46672       1.04145      0.750568
  25  22 4269.7240    1.0565 13.9282 10.5517 -0.0003    -0.0411079  0.2390   0.0075   0.3843    0.0266   0.0000     0.0833968   448.7671       13.6964       7.89795       2.90799       20.6924      -1.78721      -7.45946     0.0658029       2.05774      -4.97845      -2.20472      -5.09369      -4.37648       3.75725      -2.90067      -2.99280     -0.706655     0.0790800       8.03704       10.5540       11.8895       12.0326       12.4674       11.8579       11.2880       10.2952       9.14622       7.82095       6.67016       5.44984       4.44409       3.47537       2.65179       1.97974       1.44456       1.03516
  26   6 1869.0647    0.4502  0.3953 10.0304 -0.0043       11.1153  0.0220   0.0130   0.0347    0.0464   0.0000       2.28960   442.0951     -0.150005       20.1987       1.61445      0.716023       3.01471     -0.177712       1.68521     -0.222936      -1.10750     -0.776757      -1.29666     -0.685261    -0.0188673     -0.397185    -0.0586455    -0.0719117     -0.147942       1.45403       2.03237       2.05401       1.97436       1.71150       1.58663       1.49790       1.55807       1.54230       1.41748       1.17371      0.925404      0.717526      0.514212      0.385222      0.271402      0.195207      0.136022
  26   7 2039.8053    0.6617  0.6142 10.0371 -0.0003       7.54919  0.0215   0.0149   0.0414    0.0698   0.0000       1.17307   441.8734      0.692124       22.6072     -0.228450      -2.15268      -1.89566     -0.987141     -0.181344       1.19590     -0.125718      0.650618     -0.429884     -0.191828     -0.145925      0.284371     0.0195717     -0.335479    -0.0529787       1.07778       1.48655       1.57684       1.67921       1.57581       1.62649       1.58110       1.43540       1.26710       1.08696      0.885599      0.731964      0.573572      0.477734      0.364645      0.287619      0.207906      0.157406
  26   8 2206.1963    0.9596  0.7099 10.4480 -0.0036       7.23042  0.0224   0.0205   0.0438    0.0796   0.0000      0.940706   438.7963     -0.670221       18.2080       4.34990      -4.04463      -2.89445      -1.79855       1.83460    -0.0854307      -2.01157      -1.24595    -0.0756688     -0.104563      0.403374      0.634739      0.320278   0.000736040     -0.249813       1.12341       1.46550       1.67790       1.69964       1.63420       1.60299       1.39502       1.30982       1.30863       1.07113      0.983114      0.829691      0.665429      0.521835      0.401341      0.280947      0.220625      0.161159
  26   9 2366.2300    1.3242  0.9495 11.1576 -0.0033       5.11091  0.0288   0.0253   0.0546    0.0853   0.0000      0.857540   441.9040       1.42225       20.5183      -2.84478       1.96605      -2.61310       2.00018     -0.984904       2.65035     -0.598631      -2.35389      -2.69315     -0.732621      0.607940     -0.457614      0.546466      0.303567    -0.0486934       1.32280       1.77541       1.94147       2.07626       1.99342       1.84689       1.81734       1.65753       1.54101       1.27085       1.16203      0.973167      0.768147      0.604762      0.462460      0.353957      0.247710      0.190440
  26  10 2521.3109    1.8524  0.9904 11.7778 -0.0044       2.87742  0.0291   0.0350   0.0538    0.0954   0.0000      0.747275   439.7969       5.11031       17.7462       1.79616      -1.31756       2.50079       2.43743      0.875168      0.891354     -0.289978       1.40266     -0.205587       1.15971     0.0587268     -0.395103     -0.756231      0.539483      0.202751       1.35424       1.73241       1.89091       2.01636       2.03817       1.99643       1.88897       1.71651       1.49670       1.28150       1.07729      0.917356      0.736794      0.581492      0.465019      0.330436      0.245378      0.179351
  26  11 2674.4526    2.4064  0.9916 12.1771 -0.0024       1.83148  0.0287   0.0450   0.0556    0.1097   0.0000      0.690429   439.1739       2.49511       16.4318       3.99124     -0.977476     -0.954396       2.09227       1.28156      -1.08749      0.146224     -0.315922     -0.331600       1.66966      0.726125     -0.166123      0.675778     -0.120698      0.145516       1.43845       1.83858       1.84924       2.01477       1.97560       1.97506       1.84531       1.71441       1.50540       1.39137       1.16215      0.975546      0.798809      0.628246      0.470282      0.357797      0.269844      0.197532
  26  12 2826.6396    3.1112  0.8739 12.7012 -0.0108       2.14543  0.0259   0.0598   0.0480    0.0961   0.0000      0.910503   436.8963       7.91090       14.7483       1.23200      -1.72818       1.71207      0.384349      -1.36190      -1.34496     -0.184732      0.315986      -1.36996     -0.605616      0.611789       1.05732     0.0390175     0.0739590    -0.0368047       1.32221       1.77389       1.96470       2.07264       2.10616       2.08439       1.91535       1.66744       1.48417       1.27278      0.993430      0.894335      0.669694      0.521477      0.415650      0.311572      0.226420      0.165392
  26  13 2977.5053    3.7334  0.8391 13.2580  0.0001     -0.476062  0.0253   0.0742   0.0470    0.0896   0.0000      0.938549   440.4985       4.34744       12.4323       2.62892     -0.920948       2.86520     -0.734957     -0.380426      0.870445      -1.68301     -0.539208     -0.935578     -0.611099     -0.912331      0.276248     -0.741265     -0.233833      0.164054       1.30677       1.63553       1.70941       1.80011       1.77524       1.82882       1.77054       1.52177       1.35404       1.18415       1.01428      0.870514      0.677833      0.545632      0.418783      0.318181      0.226496      0.170540
  26  14 3126.9756    4.0295  1.1291 13.1554 -0.0025     -0.500197  0.0322   0.0715   0.0579    0.1177   0.0000      0.565604   438.5737       7.81243       16.7890       4.22599      -3.42036      -1.11589     -0.720115      -3.15852       1.86544      -2.45910      0.374603      0.205976      0.128138     -0.534168    -0.0181922      0.211950      0.308114     -0.496316       1.34923       1.75776       1.81732       2.06395       2.07095       1.93825       1.78128       1.72027       1.55572       1.32842       1.12183      0.923121      0.754186      0.579352      0.455961      0.352439      0.267083      0.195431
  26  15 3275.5416    3.6242  1.4662 13.0869 -0.0017      0.857076  0.0403   0.0579   0.0692    0.0942   0.0000      0.449466   443.7652       7.85763       16.8106       7.60202      -3.87028      -3.91963       4.16203      -2.07968      0.987178     -0.991062   -0.00474066       1.29171      0.193404      0.778262    -0.0284581      0.593030     -0.103154      0.117880       1.77957       2.31286       2.41872       2.64788       2.63366       2.54281       2.32283       2.12436       1.93416       1.72674       1.43818       1.19452      0.990209      0.772086      0.587241      0.432658      0.342841      0.234730
  26  16 3423.5242    3.0133  2.3342 12.6236 -0.0018      0.634538  0.0525   0.0388   0.0904    0.0581   0.0000      0.308926   440.9885       6.12068       12.3813       3.94862      -4.67826      -3.01031      -1.34870      -7.39211     -0.380556       3.51747      -2.42757     -0.838375      -1.18220      0.930391     -0.305059      0.160278      0.384995      0.572540       2.07747       2.70794       2.98728       3.18746       3.15125       3.08981       2.94138       2.63934       2.42991       2.06263       1.74689       1.44743       1.18239      0.954058      0.722492      0.551780      0.404493      0.286917
  26  17 3571.2251    2.5148  3.3647 12.0015 -0.0006      0.589860  0.0617   0.0265   0.1114    0.0463   0.0000      0.182790   442.5806       12.1026       18.0942       4.44111      -7.75292       5.52892    -0.0541646      -7.34721       1.01363      -2.73021       1.75930      -1.28965       2.41146       1.39524      0.756909     0.0352249      0.199646     -0.153907       2.51179       3.35598       3.59310       3.86635       3.84616       3.75446       3.51889       3.31236       2.95175       2.48738       2.08322       1.74120       1.38782       1.13467      0.859168      0.674063      0.496994      0.351477
  26  18 3718.6879    2.1265  4.6981 11.5215 -0.0009      0.409650  0.0760   0.0195   0.1337    0.0389   0.0000      0.111856   438.7135       10.7089       13.2478      0.157706      0.491086      -14.6136      -8.22419     0.0617477       2.84543     -0.715221      0.739105      -7.46435      -1.11003     -0.424799    -0.0429905     -0.107377      0.947528     -0.241961       3.08651       4.11316       4.47824       4.70231       4.87203       4.63260       4.38691       3.99655       3.56648       3.10575       2.67273       2.16551       1.76211       1.37730       1.08850      0.812058      0.616058      0.436314
  26  19 3865.9593    1.7741  7.1519 11.0781 -0.0014      0.586927  0.1017   0.0144   0.1826    0.0344   0.0000     0.0753875   437.1221       22.2930       12.9583      -6.56670       5.11714      -2.66086      -5.34379      -12.8835      -5.30527      -4.25323      -2.48379      -7.26970    -0.0815071     -0.704620     -0.169194       1.10431     -0.812635     -0.158310       4.10328       5.37111       5.85417       6.23025       6.29236       6.11218       5.79781       5.41857       4.67591       4.05700       3.43466       2.88803       2.30527       1.87842       1.40469       1.09422      0.790001      0.591434
  26  20 4012.6861    1.5025  9.8268 10.8171  0.0001      0.264378  0.1370   0.0113   0.2420    0.0307   0.0000     0.0647229   435.6826       11.6265       5.59329       1.73478       3.82697       1.11565     -0.143595      -3.62494       1.67487       6.87938     -0.589467      -4.76943       3.95403      -3.38447       1.65054       2.95376     0.0224502     -0.802697       5.13230       6.87329       7.41377       7.88435       7.95973       7.64980       7.35198       6.66830       6.09100       5.20603       4.40891       3.71335       3.04168       2.37554       1.85417       1.39397       1.02958      0.747278
  26  21 4159.5195    1.2427 12.1590 10.7060 -0.0006      0.255026  0.1844   0.0091   0.3130    0.0275   0.0000     0.0669635   433.0738       12.1355       20.8804      0.633583       29.2160      -19.1080      0.219147      -14.0736    -0.0793554      -2.37886       2.55162       4.18605       1.57649       6.16898      0.758879      -2.06961      0.104979     -0.719099       6.46541       8.44672       9.44306       9.86168       10.1428       9.49900       9.12007       8.36340       7.45852       6.56039       5.52552       4.63583       3.69787       2.98565       2.29098       1.73380       1.28162      0.921274
  26  22 4306.1371    0.9948 14.1041 10.6108 -0.0016      0.247519  0.2482   0.0074   0.3949    0.0250   0.0000     0.0838876   429.7793       9.02116       29.1426      -8.21579      -3.10321      -6.33983      -2.32363       1.98153      -14.3875     -0.497533     -0.189417       5.47573       3.33690      -4.52843      -2.97302      0.223483      -1.90068      0.149516       7.97795       10.5591       11.9297       12.2862       12.4360       12.1678       11.3155       10.4938       9.52747       8.11761       7.06632       5.89172       4.70886       3.82676       2.89899       2.24847       1.60019       1.15358
  27   5 1713.6133    0.3085  0.2391  9.9403 -0.0096       19.6210  0.0214   0.0140   0.0307    0.0362   0.0000       4.97069   440.2193      0.164764       19.3614      0.616875      -2.32932       1.40945      0.141365     -0.983533       1.04432      0.276977     -0.244976      -1.11339     -0.466463      0.252356     -0.292420     0.0749375    -0.0310273    -0.0623416       1.17802       1.14388       1.23265       1.38295       1.22401       1.30087       1.10729       1.11164       1.12306      0.783807      0.893563       1.02937      0.898439      0.443838      0.295585      0.320635      0.250318      0.167538
  27   6 1889.7900    0.4868  0.4618  9.9496 -0.0027       8.31781  0.0189   0.0125   0.0339    0.0490   0.0000       1.75325   439.2617    -0.0402538       19.6656      -2.55412      -2.06647     -0.928280      -1.94372      -1.62374      0.693690     -0.225190      0.402388      0.470020     -0.408980    -0.0804956     -0.193248      0.302309    -0.0715698      0.213311      0.988163       1.30224       1.40984       1.46875       1.51939       1.45409       1.33144       1.23092       1.11402      0.987302      0.869882      0.698252      0.614053      0.454322      0.345611      0.269288      0.201444      0.143332
  27   7 2062.1421    0.7320  0.6220 10.1492 -0.0009       9.14720  0.0208   0.0160   0.0393    0.0669   0.0000       1.17105   440.4389       1.62143       19.1817       1.80955      0.457535      -1.33000     0.0855918      0.459004       1.61463      -1.05149     -0.470110      0.130142      -1.07769     -0.541285    -0.0720517      0.239508     0.0754415    -0.0590524      0.988098       1.26580       1.38665       1.46984       1.51440       1.45234       1.44007       1.24381       1.09571      0.992243      0.859061      0.710214      0.567961      0.451327      0.366677      0.280980      0.195829      0.147433
  27   8 2229.8856    1.0057  0.8694 10.4467 -0.0024       6.45720  0.0248   0.0193   0.0513    0.0901   0.0000      0.847844   439.7940      0.950541       16.3926      0.841767      -2.98781      0.588435       2.20808      -1.21957     -0.523383      0.856141     -0.432911      0.707621      -1.25237     -0.732734     -0.424388     0.0778218     0.0249169     -0.100590       1.17101       1.48647       1.68764       1.70884       1.72518       1.70781       1.62436       1.48345       1.33535       1.13507       1.02362      0.829208      0.692941      0.561384      0.432512      0.335025      0.236679      0.177024
  27   9 2391.1327    1.4656  0.9162 11.2477 -0.0016       4.80187  0.0267   0.0274   0.0501    0.0855   0.0000      0.807224   439.2781     -0.537496       19.8643       2.54990      0.872603     -0.185064      0.590294      -1.32388     -0.277561     -0.756330      0.517170      0.693376     -0.526413      0.657062      0.200277     -0.340734      0.327650     -0.161640       1.17042       1.50453       1.69244       1.81267       1.79736       1.69854       1.55792       1.52565       1.35999       1.20538       1.03293      0.854993      0.725945      0.598758      0.430885      0.349807      0.239253      0.187494
  27  10 2547.6362    1.8940  0.9881 11.8552 -0.0008       2.42914  0.0291   0.0345   0.0530    0.0891   0.0000      0.764644   438.7219       4.19082       15.1963      -3.04268     -0.763008     -0.642378      -1.32014      -2.42994      0.948874      0.132069      -1.02451      0.557822      0.752826      0.714685     -0.499562     -0.417632     0.0194849      0.169480       1.22345       1.62212       1.73021       1.87724       1.84812       1.81819       1.72909       1.57716       1.46147       1.25521       1.12934      0.886568      0.763224      0.596603      0.478049      0.350524      0.272526      0.199690
  27  11 2702.1686    2.4649  0.9979 12.3947 -0.0041       1.89374  0.0285   0.0452   0.0536    0.0931   0.0000      0.740549   440.0639       3.78177       20.4759       2.29505      0.572651      -2.51997       3.07271      -3.55860      0.920927      0.749797      0.590826      0.599673       1.11801       1.61923     -0.373494      0.596516     0.0799704     -0.118364       1.28435       1.76205       1.84571       2.03767       2.06097       2.02038       1.86987       1.64452       1.51436       1.28963       1.12991      0.937713      0.762121      0.584388      0.472565      0.344519      0.264718      0.189441
  27  12 2855.4434    3.2024  0.8382 12.8946 -0.0009       1.34914  0.0245   0.0616   0.0456    0.0902   0.0000      0.719117   439.5726       6.10109       16.2170      -2.13539     -0.263252      -2.08174      0.295341      -2.18303     -0.134279      -2.55890      0.458915      0.117435      0.389858     -0.544330     -0.221734     -0.196180    0.00143881      0.155783       1.12584       1.48056       1.59284       1.67393       1.69491       1.62209       1.58999       1.49004       1.31200       1.12187      0.936070      0.783542      0.654861      0.525422      0.410267      0.313348      0.237577      0.172739
  27  13 3007.1978    3.7824  0.9884 13.0115 -0.0026       1.34437  0.0265   0.0688   0.0526    0.1052   0.0000      0.595802   437.5103       7.66397       17.1742      0.603734      -3.50573      0.504889      0.187977      -4.32849       2.28256      -1.58712      0.810410      -1.84662      0.580047      -1.77865      0.374590      0.281429     0.0992963     -0.159697       1.18715       1.55414       1.66411       1.79639       1.73203       1.69628       1.67432       1.46767       1.37183       1.18975       1.05604      0.910145      0.774966      0.605690      0.462005      0.344188      0.251963      0.185255
  27  14 3157.4455    3.7891  1.1660 13.3897 -0.0047       2.56638  0.0333   0.0662   0.0626    0.0922   0.0000      0.736987   437.9538       7.87937       16.3626       2.09902      -3.97046      0.287016       1.57743      -3.93514     0.0329225   -0.00306024     -0.673815     -0.911545      -1.94146      -1.16978      0.512605     -0.801785     -0.107632     -0.235233       1.38836       1.76171       1.93319       1.97840       2.00821       1.96084       1.87053       1.74898       1.58271       1.39367       1.16127      0.986969      0.782295      0.632346      0.506407      0.387032      0.287678      0.221273
  27  15 3306.6235    3.5565  1.5817 13.1707 -0.0022       1.18202  0.0404   0.0539   0.0721    0.0772   0.0000      0.500013   439.0320       10.5403       14.9895     -0.546803      -1.58148      -4.06515      -3.78622      -6.13856      -2.80836      -4.48117     -0.515527      -1.71933     -0.284281     -0.718100     -0.578896     -0.417323     -0.104634      0.246900       1.65161       2.12486       2.33313       2.46779       2.42219       2.40695       2.32047       2.15264       1.89038       1.66613       1.42932       1.16749      0.971541      0.785110      0.601025      0.473190      0.350276      0.255892
  27  16 3455.5290    2.8618  2.1790 12.8076 -0.0031       1.32630  0.0514   0.0385   0.0864    0.0555   0.0000      0.331283   439.2018       11.6502       13.4889       3.47456      -2.77956      0.282660      -3.41921       1.77413      -1.69787      -3.77839       3.32705      -2.45751      0.314438     0.0960233      0.455058     0.0515502      0.352019      0.426257       2.08204       2.74130       2.95676       3.23546       3.29029       3.17073       2.99918       2.60555       2.41602       2.14078       1.86950       1.49494       1.21116      0.960830      0.759609      0.598085      0.435048      0.319552
  27  17 3603.8668    2.4576  3.5397 11.9318 -0.0007      0.830886  0.0616   0.0254   0.1137    0.0452   0.0000      0.171945   438.8201       1.50879       19.8104       5.26531       2.96074      -2.69359       2.85316      -3.65329     -0.958755      -1.70565      -1.99126      -2.58426     -0.755592     -0.591653      -1.39453     -0.382094     -0.197914     -0.562782       2.45581       3.34741       3.61735       3.86111       3.92111       3.77587       3.63282       3.22278       2.94991       2.59084       2.24065       1.84093       1.52058       1.17877      0.940882      0.708161      0.541062      0.398892
  27  18 3751.8118    2.0319  5.2992 11.3643 -0.0013      0.344868  0.0798   0.0173   0.1432    0.0369   0.0000      0.102462   448.0400       11.3694       12.3130       16.8019      -3.50652       1.60014      -4.21162      -5.23597      0.186449      -5.56758      -3.41184       1.90680      -1.56496      -1.91113       1.06372       1.42746      0.187087      -1.00644       3.18077       4.14481       4.52992       4.81559       4.85559       4.71354       4.50007       4.15562       3.72676       3.24790       2.82350       2.38536       1.96221       1.55786       1.20432      0.924597      0.697399      0.508942
  27  19 3899.4608    1.6838  7.2913 11.0969 -0.0004      0.331620  0.1046   0.0134   0.1897    0.0318   0.0000     0.0773617   438.5393       14.7455       18.4111     -0.635614       3.07419       12.7652       15.7475      -16.3270      -4.95223       2.18801       2.06790      -4.18477     -0.894419      -1.29807     0.0645866       1.49750      0.120224      -1.09841       3.90086       5.20259       5.81426       6.17827       6.32532       6.14103       5.77140       5.23442       4.78851       4.20290       3.53038       2.96477       2.44631       1.95222       1.51801       1.18156      0.847710      0.619386
  27  20 4046.7854    1.3824  9.3892 10.8742 -0.0007      0.224296  0.1369   0.0107   0.2449    0.0293   0.0000     0.0737956   436.8652       9.17345       15.1281      -7.59494      -19.3131       6.84169       2.55885      -1.98102       6.02233       4.02620      -4.78359     -0.537051      -6.13518      -3.57406      0.451020      -1.77362     -0.536014     -0.171366       4.95585       6.65434       7.26215       7.74872       7.84299       7.51403       7.34122       6.51537       6.05641       5.22288       4.57090       3.72869       3.11811       2.46157       1.95968       1.48233       1.09729      0.804899
  27  21 4194.2445    1.1807 13.0910 10.6507  0.0004      0.169582  0.2055   0.0081   0.3401    0.0265   0.0000     0.0676989   428.0194      -9.37580       35.8975       10.0122      -6.01002     -0.299958     -0.712779      -4.05096      -3.76782       2.21487       9.01665       2.47957      -2.82672      0.660496      -1.00087     -0.443535       1.89792     -0.899929       6.63968       8.90554       9.66037       10.3099       10.4081       10.1378       9.70583       8.93296       8.04880       7.04255       6.02868       5.06163       4.13811       3.32394       2.58372       1.99130       1.49962       1.10591
  27  22 4341.9513    0.9419 14.8743 10.5902  0.0008      0.430426  0.2610   0.0071   0.4101    0.0238   0.0000     0.0827122   444.4877       35.8329       14.3430       22.5627       15.2442      -21.8267       16.2380      -3.42356    -0.0969492       10.2080       23.7727      0.268756       1.42028       2.85056      0.910626     -0.855798      0.903434     -0.622923       8.03283       10.8271       11.8295       12.5795       12.6128       12.4829       11.6017       10.8753       9.64010       8.64178       7.33920       6.11244       5.04997       4.04738       3.15354       2.43010       1.78273       1.32298
  28   5 1732.8013    0.3223  0.3441  9.8990  0.0005       19.9321  0.0197   0.0102   0.0326    0.0370   0.0000       3.65634   439.3149       1.07185       22.0425      0.740548      -1.55508     -0.124615    -0.0118088      0.555663     -0.297476    -0.0792042      0.791978      0.665955    -0.0666852    -0.0674526    -0.0927243      0.164859     0.0845529     -0.134530      0.971035       1.22312       1.64397       1.69607       1.60392       1.75885       1.59337       1.27549       1.23077       1.02280      0.858770      0.715768      0.553001      0.437583      0.349462      0.260139      0.194668      0.154100
  28   7 2084.0155    0.7366  0.6976 10.1278 -0.0014       9.38154  0.0226   0.0154   0.0433    0.0704   0.0000       1.10772   440.8067     -0.405181       19.2934     -0.963341       1.25512       1.08449      -2.73247     -0.132158       3.06941     -0.341473       2.03590     -0.420715     -0.190139     0.0169437      0.686045     -0.259064     -0.131642    -0.0512572      0.981753       1.31307       1.45355       1.54028       1.50889       1.51372       1.41370       1.25121       1.25445       1.02836      0.991653      0.772342      0.683360      0.527525      0.398780      0.334490      0.235265      0.174082
  28   8 2252.9108    1.0740  0.8172 10.7012 -0.0002       5.63004  0.0256   0.0204   0.0456    0.0793   0.0000      0.893907   441.5529       2.81976       22.2616       1.33658      -1.33802     -0.258454       1.29138       1.38324      0.434495     -0.600254      -1.46251     -0.882129      0.334025     -0.153499    -0.0396194     -0.457150      0.262379      0.108591       1.15494       1.38404       1.64609       1.71254       1.68657       1.78722       1.62394       1.45802       1.33082       1.13453      0.988368      0.869760      0.673603      0.546357      0.442703      0.328993      0.255836      0.198818
  28   9 2415.3697    1.5000  0.9475 11.2112 -0.0039       2.75368  0.0269   0.0273   0.0514    0.0916   0.0000      0.778996   439.6871      -1.17393       19.2647       1.78577      0.101084     -0.389701       1.25583      0.116963      0.477745     0.0125270      0.803384       1.90118      -1.24276     -0.528774       1.19845      0.122598     0.0206565      0.271834       1.11387       1.46416       1.60286       1.78550       1.79340       1.75000       1.62035       1.48595       1.35314       1.16882       1.00804      0.858312      0.699580      0.550250      0.446851      0.339817      0.255390      0.186798
  28  10 2573.4298    2.0005  1.0628 12.0509 -0.0026       2.10828  0.0322   0.0357   0.0577    0.0892   0.0000      0.747655   438.0378     -0.186453       17.0523      0.363971      -1.95053      -1.14674      0.322171      -1.36758      0.151620      0.531284      -1.56755    -0.0202987      -1.29075      0.529938      0.387443      0.450253      0.224988      0.313858       1.55220       2.14872       2.42042       2.66992       2.72828       2.66305       2.49797       2.21557       1.86867       1.56265       1.29015       1.04360      0.844431      0.670435      0.507410      0.394241      0.281703      0.209481
  28  11 2729.4312    2.6220  1.0323 12.4041 -0.0022       2.31504  0.0294   0.0473   0.0528    0.0978   0.0000      0.692214   438.5472       3.35205       10.7600      0.785865      -2.17633       1.06200       1.41804       2.37751      0.523553      -1.36946      0.284408      -1.36329     -0.444689      -1.25894       1.12928      0.301744     -0.587717     -0.737861       1.21233       1.62060       1.83733       1.99013       1.99268       1.97482       1.90575       1.61358       1.55099       1.34104       1.11447      0.897915      0.737499      0.615498      0.489447      0.384765      0.274804      0.207220
  28  12 2883.8363    3.4472  0.9210 12.7087 -0.0031       1.06318  0.0254   0.0625   0.0478    0.1047   0.0000      0.678709   438.4429       2.20804       14.9455       4.03638      0.723439      -3.43002      -2.95149     -0.250796       1.30727      -2.23798     -0.185469     -0.435632      -1.29000      0.504120       1.19519     -0.814889      0.157270     0.0348599       1.16113       1.50178       1.57858       1.75116       1.71598       1.65682       1.68167       1.54289       1.36436       1.12444      0.997340      0.815332      0.689382      0.568016      0.437290      0.337094      0.256946      0.191112
  28  13 3036.3242    3.9548  0.9698 13.1750 -0.0017       1.25263  0.0269   0.0709   0.0494    0.0959   0.0000      0.651312   438.6664       7.88246       14.7696       1.00705      -3.16389      -2.76236     -0.271153      -2.38219       2.25185      -1.80535      -2.47582      0.458022       1.03549     -0.487772      0.294045     0.0396743      0.288145      0.329630       1.14092       1.49735       1.55703       1.73676       1.79999       1.73650       1.68308       1.45684       1.33097       1.18980       1.02082      0.855229      0.696195      0.575093      0.456197      0.327532      0.257772      0.196448
  28  14 3187.3131    3.9483  1.3146 12.9260 -0.0003       1.03451  0.0335   0.0598   0.0592    0.1061   0.0000      0.495475   437.8103       6.15780       14.6877       3.82797     -0.769340     -0.166804       1.20151      -1.65470       1.42582      -1.17433     -0.862447     -0.920954      0.486600     -0.350305     -0.162946      0.288836     -0.422644     0.0592859       1.33100       1.71078       1.84637       2.00406       2.00044       2.05401       1.87168       1.72066       1.60390       1.36479       1.20364      0.983108      0.844632      0.685002      0.534181      0.421260      0.301326      0.230144
  28  15 3337.5245    3.5110  1.7660 12.8729 -0.0001       1.68114  0.0410   0.0484   0.0732    0.0709   0.0000      0.382931   443.4911       10.0239       12.4834    -0.0947597      0.651482      -3.33619      -3.99244      -1.97762      -1.85032      0.531665     0.0994859      -2.72240      0.768498     -0.111550      0.229176    -0.0891268      0.103268     -0.142526       1.55671       2.08703       2.26910       2.44939       2.44389       2.44086       2.33347       2.08485       1.93799       1.61334       1.45593       1.23651      0.994452      0.812852      0.627631      0.491416      0.370068      0.277603
  28  16 3487.0965    2.8306  2.6361 12.2538 -0.0020       1.29445  0.0513   0.0327   0.0915    0.0555   0.0000      0.236732   439.3792       13.2710       19.2734      -3.11778       1.80497       5.04755       4.47898      -3.63600     -0.931110      -2.99026      -2.57511      -1.30833     -0.837337      -2.64337     -0.111333     -0.739018      0.345999     -0.279771       1.98874       2.65608       2.82566       3.13534       2.98849       3.05406       2.78605       2.66035       2.39680       2.11879       1.81584       1.59802       1.31391       1.06645      0.819938      0.634977      0.486612      0.348031
  28  17 3636.0585    2.3217  3.9030 11.7223 -0.0001      0.620954  0.0648   0.0223   0.1166    0.0437   0.0000      0.151238   439.1828       5.16790       16.6971       4.28972      -12.0345      -10.9888      -1.35680      -7.23304      -6.81815      -3.58228       5.07345      -1.01939      -3.64754       1.40355       1.65038      0.397541      0.168471     -0.585383       2.48132       3.28247       3.53006       3.81994       3.92255       3.83553       3.60417       3.36239       3.02234       2.69287       2.29670       1.91873       1.57250       1.26855       1.01958      0.782095      0.599619      0.446930
  28  18 3784.5676    1.9272  5.4965 11.4177  0.0003      0.292574  0.0830   0.0165   0.1501    0.0343   0.0000      0.100665   436.0600       14.0705       12.3106       6.73938       5.32384      -2.91708       4.36895       1.17977       5.90554      0.722470      -3.00227      -2.34823     -0.126631      0.143041      0.834051     -0.596541      -1.16678     -0.804723       3.19091       4.04232       4.47456       4.74653       4.89039       4.80681       4.53076       4.10544       3.80522       3.34055       2.90066       2.42518       2.04385       1.64849       1.29691       1.00851      0.752063      0.554618
  28  19 3933.1917    1.6109  8.3309 10.9659 -0.0007      0.470844  0.1152   0.0119   0.2083    0.0303   0.0000     0.0696104   441.2410       14.9707       11.3063       11.8969     0.0786574       2.99450      0.611429      -12.6521       5.52588      -2.21951       1.07985      -2.42401       2.20156      -1.63462       1.15275     -0.856432      -2.52836      0.852818       4.20287       5.52566       6.04991       6.46938       6.55263       6.49762       6.19254       5.67715       5.09496       4.54970       3.86623       3.28237       2.67418       2.18097       1.72066       1.33348       1.00963      0.762872
  28  20 4080.9424    1.3314 10.3332 10.8702 -0.0009      0.364562  0.1518   0.0100   0.2680    0.0274   0.0000     0.0732039   427.7315       17.9795       19.1008       4.79080       6.00246      -10.0403       1.65931       1.23576      0.443904      -3.85266      -3.31239      -3.84770      0.917996      -2.84993      -1.86523      -1.11092     -0.968104       1.39848       5.13934       6.76475       7.50788       8.02414       8.17574       7.97703       7.53830       7.05511       6.24699       5.61931       4.83570       4.15041       3.40354       2.72009       2.16186       1.68264       1.26327      0.932679
  28  21 4229.0165    1.0984 13.8468 10.6388 -0.0002      0.298279  0.2277   0.0074   0.3573    0.0253   0.0000     0.0800551   437.0403       15.7064       10.2329       8.23720      -3.72867      -21.1282       3.55536     -0.402265      -7.26096   -0.00796648      0.894027      0.140340      -9.42323      -4.28997      0.190552     -0.332744      -2.13940    -0.0984651       6.89105       9.06813       10.0472       10.8234       10.7958       10.6581       10.0851       9.32909       8.53531       7.42395       6.58277       5.45913       4.54741       3.67668       2.90571       2.29666       1.65911       1.25255
  29   4 1564.1480    0.2049  0.1775  9.9330 -0.0080       14.1429  0.0141   0.0095   0.0278    0.0282   0.0000       10.0889   440.3072       1.34200       20.6752      0.128810      -3.33927     -0.882921      0.527756      0.465827    -0.0392652     -0.549098     -0.275162     -0.398973     0.0897646      0.351482     0.0733700    -0.0714305     -0.180794     -0.101495      0.779292      0.918255       1.04057       1.19437       1.30959       1.18135      0.998476       1.02447       1.19371       1.23920      0.924091      0.591140      0.443528      0.420023      0.436669      0.411506      0.304056      0.160262
  29   6 1930.2441    0.5182  0.4862  9.9428 -0.0012       8.35912  0.0178   0.0127   0.0359    0.0546   0.0000       1.55344   440.3233       1.63550       20.0669     -0.593794      -1.46339      -1.99632      0.634009      -2.15838       1.14571       1.69416      0.301546     0.0672967     -0.620461     0.0334047      0.648954     -0.266386     -0.183943     -0.165771      0.883028       1.20210       1.32253       1.43335       1.39582       1.42085       1.39629       1.21805       1.13047      0.953590      0.781081      0.669662      0.548703      0.465850      0.338552      0.275170      0.213009      0.161101
  29   7 2105.4324    0.7996  0.6371 10.2984 -0.0030       8.61058  0.0204   0.0168   0.0383    0.0635   0.0000       1.13142   440.2351       2.60196       19.0692      0.384113      -3.50789      -2.24174       1.22552      0.399831      -1.63639      -1.90071      0.837707     -0.893275    -0.0783827      0.398956      0.133767     -0.264273     -0.139220     -0.138902      0.857861       1.13143       1.22169       1.31541       1.33439       1.35811       1.25123       1.20511       1.08538      0.946985      0.795091      0.699777      0.563258      0.475895      0.365375      0.290022      0.226426      0.167272
  29   8 2275.4872    1.1259  0.9432 10.7116 -0.0035       5.26956  0.0267   0.0203   0.0510    0.0863   0.0000      0.844390   439.7134     0.0901713       20.7283       4.63255      -2.82314     -0.296343      -1.26412     -0.664206       1.23814      -3.01661      0.245421     -0.491581      -1.18682    -0.0400919      0.266633     -0.353108    0.00351258      0.173500       1.11236       1.48079       1.64719       1.81561       1.81240       1.74557       1.70258       1.55661       1.38689       1.21409       1.07594      0.905397      0.725250      0.580380      0.452826      0.366870      0.281215      0.218812
  29   9 2439.2066    1.6144  1.0741 11.4560 -0.0005       3.34061  0.0317   0.0279   0.0538    0.0907   0.0000      0.772749   437.8619       2.72461       19.4321     -0.806053      -4.07357      -3.52904     -0.115662     -0.438477     -0.546728      -1.93072      0.724232     0.0370906      0.291719      -1.69009    -0.0976591     -0.156936     -0.746963     -0.110571       1.23627       1.71027       1.84295       2.09853       1.99319       1.99820       1.86753       1.80788       1.51107       1.37180       1.18001       1.02390      0.831777      0.665987      0.520322      0.407662      0.317680      0.236232
  29  10 2598.8366    2.0705  0.9637 12.1780 -0.0020       3.95931  0.0280   0.0376   0.0507    0.0799   0.0000      0.776998   439.6896       4.32599       16.1380       1.08219     -0.962499       3.83295       2.87818      0.780251       2.04428      -1.13644      0.829832      0.722005     -0.332472      0.267774       1.22072     -0.316720     0.0384786     -0.164480       1.15262       1.54399       1.66395       1.80965       1.82865       1.78269       1.70874       1.53585       1.43186       1.23137       1.07380      0.910126      0.758380      0.607935      0.501181      0.376531      0.292447      0.206673
  29  11 2756.2544    2.7438  0.9911 12.5275 -0.0012       2.35758  0.0267   0.0486   0.0509    0.0911   0.0000      0.679805   438.1315       2.53811       17.7340       2.20939      -2.06801      -4.84259     0.0511427      0.853799     -0.388125      -1.65252       1.10515     -0.468127       1.56068     -0.619190     -0.123405     -0.977503     -0.301060     0.0703879       1.14722       1.51367       1.63604       1.76471       1.75181       1.72992       1.60920       1.51494       1.38531       1.23139       1.06760      0.912205      0.764028      0.650877      0.507229      0.387133      0.295931      0.213583
  29  12 2911.7365    3.4759  0.9599 12.9662 -0.0015       1.81619  0.0266   0.0623   0.0489    0.0982   0.0000      0.704561   440.0073       6.18101       16.6398       7.86057      0.293452      0.729105      0.784266      0.442656      -2.05365      -2.22079     -0.956017     -0.928898      0.110016     -0.178777    -0.0880412      0.118436     -0.235516    -0.0102516       1.13238       1.54871       1.71932       1.86117       1.90123       1.84725       1.73870       1.58438       1.43758       1.25533       1.05501      0.908273      0.704850      0.585236      0.452280      0.349817      0.280831      0.204536
  29  13 3065.1173    3.9042  0.9844 13.2440 -0.0049       1.61661  0.0262   0.0684   0.0511    0.0983   0.0000      0.636334   439.8142       7.50051       17.7560       2.86646      0.718623       3.03958       2.14739      0.695496      -2.25766      -1.50817      -1.76664      -1.05996     -0.529521       1.57082      0.515466     -0.222890     -0.451397      0.269728       1.06799       1.45262       1.57702       1.68701       1.70606       1.66939       1.57788       1.43648       1.36308       1.18152       1.06079      0.863794      0.725214      0.599904      0.461480      0.360155      0.280811      0.210695
  29  14 3216.9231    3.9000  1.3023 13.0617 -0.0017       1.59424  0.0331   0.0602   0.0603    0.0957   0.0000      0.563051   438.4297       9.69346       15.3811       3.70598      -2.65846      -5.29105      -2.41187      -3.31916      -1.06430      -2.89730    0.00850345      -1.05227      0.197464     0.0800582      0.529096    -0.0544909     -0.169977      0.238501       1.32282       1.74150       1.80849       1.93310       1.97388       1.96148       1.76301       1.69810       1.53576       1.43587       1.25090       1.05945      0.893021      0.725560      0.582537      0.444135      0.341346      0.249342
  29  15 3367.7865    3.2871  1.8201 12.9197 -0.0004      0.858005  0.0419   0.0445   0.0731    0.0627   0.0000      0.384751   441.5437       6.57257       12.7808       3.25614      0.806436     -0.540949     -0.291829      -3.86470      -1.93150      0.360067       3.05395      -2.62613      0.560662     0.0479846   -0.00912444     -0.602587     -0.214930     -0.245969       1.58166       2.09661       2.29060       2.51899       2.49202       2.45776       2.25334       2.14110       1.94969       1.74335       1.50768       1.27919       1.05835      0.859278      0.688008      0.538368      0.413400      0.301979
  29  16 3518.2663    2.7019  2.9376 12.2273 -0.0021       1.10214  0.0555   0.0294   0.0970    0.0499   0.0000      0.211960   437.0718       5.24442       16.5404       2.56363      -4.04764      -8.29427      -1.77311      -5.04144      0.632227      -4.73450       4.43624      0.564037      -2.34547      0.761965      0.113117     -0.262954     -0.604236     0.0793320       2.03024       2.68326       2.96180       3.19515       3.20835       3.15168       3.02552       2.73020       2.54712       2.25844       1.96044       1.60880       1.38780       1.12474      0.893292      0.693170      0.525179      0.389605
  29  17 3667.9345    2.2624  4.3220 11.6397 -0.0009      0.617970  0.0676   0.0207   0.1228    0.0416   0.0000      0.124420   438.1371       5.57160       14.8130       1.49334      -5.82467      0.411405      -1.77852      -12.0215       5.14142     -0.806912      -6.20106     0.0363186     -0.631148      -2.06045      -1.82506      0.548946      0.411477     -0.489504       2.51218       3.35302       3.66136       3.85746       3.94452       3.92641       3.78204       3.48337       3.18496       2.73654       2.46037       2.04969       1.68486       1.40765       1.12202      0.872073      0.659105      0.501062
  29  18 3817.2667    1.8824  6.4743 11.1207 -0.0001      0.369930  0.0887   0.0143   0.1599    0.0334   0.0000     0.0775508   443.7238       8.05446       15.3503       13.4584       5.97653      -4.55474      -3.23435       1.00936      0.560326      -4.29909      -1.39507      -5.02140      0.536626      -2.12990       1.73096     -0.833967      0.538911      0.724505       3.23993       4.30342       4.77449       5.06308       5.03818       5.10986       4.78040       4.47584       4.06294       3.58276       3.17180       2.65105       2.21139       1.82425       1.42636       1.13626      0.848990      0.651933
  29  19 3966.2633    1.5764  8.7928 10.9068 -0.0020      0.485627  0.1182   0.0113   0.2107    0.0294   0.0000     0.0649751   437.1178       4.54303       22.3168       1.05207       11.1046       6.45950      -2.77732      -5.56814      -2.37152      -4.09991      -4.37734      -3.90376       3.52084      -1.20706       3.87411       2.87726       3.60053      -1.26142       4.16287       5.49006       6.03989       6.46440       6.57411       6.57337       6.20601       5.67041       5.26015       4.61223       4.02762       3.41324       2.84040       2.28322       1.81744       1.44513       1.09819      0.834419
  29  20 4114.7748    1.2959 11.1683 10.8234 -0.0006      0.440774  0.1655   0.0092   0.2782    0.0265   0.0000     0.0716389   437.5084       15.3253       32.3463       14.0030      -1.58589       1.95904      -4.51186       4.89797       3.64706     -0.813817       5.82513       2.35637       2.35954       4.36321     -0.359141       3.09899     -0.505388      -2.98957       5.32536       7.00234       7.84324       8.33279       8.42390       8.25861       7.92297       7.37428       6.65054       5.99056       5.17472       4.40703       3.66838       2.99059       2.37785       1.87351       1.41923       1.06259
  29  21 4263.1791    1.0647 13.9940 10.6176 -0.0004      0.310388  0.2304   0.0069   0.3605    0.0244   0.0000     0.0798432   441.1517       3.27451       7.10229       3.81194       5.96874       16.5946      -8.51644      -12.7356      -8.55963       2.74893      -4.82204       3.70758      -1.96292    -0.0457183     -0.322025      -5.62336       5.57213      0.873503       6.68617       8.76227       9.85274       10.3393       10.6418       10.4305       9.94841       9.37944       8.38148       7.51936       6.56028       5.47459       4.67851       3.78259       3.04808       2.36605       1.78849       1.35086
  30   5 1770.1039    0.3583  0.2526 10.0281 -0.0143       22.4016  0.0132   0.0122   0.0237    0.0373   0.0000       3.49808   440.1045      0.374872       20.2735       2.05599      -3.46980      0.458626     -0.586946       1.93032      0.756388      0.638455     -0.652610      0.928398     -0.237040    0.00566062     -0.663815      0.335645    -0.0474978     -0.327098      0.611926      0.763516      0.944056      0.925013      0.982698      0.987113      0.869625      0.855327      0.781144      0.691320      0.596011      0.507493      0.401955      0.374077      0.272207      0.234693      0.156081      0.127437
  30   6 1950.0590    0.5509  0.4480 10.0218 -0.0029       13.9046  0.0168   0.0129   0.0311    0.0495   0.0000       1.77023   439.0892      0.866941       20.7289    -0.0299761      -1.06879       1.91865       1.01511      -1.14425      0.136485      0.279419      -1.01934      0.758270     -0.225685     -0.222447      0.556086     0.0150545     0.0437613      0.286335      0.757069       1.05312       1.09537       1.17927       1.18052       1.09184       1.08902       1.07099      0.953235      0.909732      0.734238      0.700668      0.519764      0.452013      0.343331      0.272161      0.205388      0.157966
  30   7 2126.4438    0.8202  0.7194 10.3097 -0.0016       6.03368  0.0227   0.0164   0.0411    0.0712   0.0000      0.998782   440.3960       2.14344       20.6270       2.05177      -2.66091       3.24553      -1.65747       2.09019       1.75763      -2.85204      -1.13796      -1.21261    -0.0930210     -0.558470      -1.32901      0.288979      0.157627    -0.0839336      0.951784       1.23842       1.40563       1.42720       1.55500       1.50774       1.43526       1.35935       1.17119       1.06207      0.930665      0.773774      0.660663      0.496918      0.423874      0.347509      0.266958      0.193997
  30   8 2297.4661    1.1698  0.9999 10.7073  0.0014       4.53937  0.0281   0.0201   0.0520    0.0881   0.0000      0.789283   438.3978       2.05325       20.1141       1.01245      -4.26189       3.76045      -1.83965     -0.409890      0.708009      -1.13680     -0.306356     -0.902912       1.35314      0.142986     -0.425975     -0.272032     -0.514373     0.0490237       1.10208       1.33684       1.50006       1.66345       1.63881       1.58908       1.60057       1.49297       1.27219       1.19095       1.02428      0.902959      0.740630      0.611078      0.495221      0.396142      0.299390      0.227882
  30   9 2462.4334    1.6913  0.9937 11.5242 -0.0031       4.18117  0.0261   0.0292   0.0524    0.0874   0.0000      0.731854   440.2854       4.69137       19.9401       3.07698      -3.12884     -0.479012       1.83735      0.975750    -0.0956606     -0.585670     -0.172191     -0.487829     -0.869270     -0.881078     -0.777172     -0.715323     -0.307808     -0.199443       1.01468       1.34718       1.50015       1.55785       1.56790       1.52911       1.47766       1.40181       1.27454       1.14530       1.03936      0.878805      0.739497      0.602218      0.469465      0.392337      0.303624      0.221801
  30  10 2623.5800    2.2424  0.9650 12.1163 -0.0063       2.50210  0.0264   0.0392   0.0484    0.0894   0.0000      0.751688   440.8411       1.94035       16.7664       1.91665     -0.650307       2.28790      0.741252      0.492328     -0.864203     -0.292624       2.51965      0.681705     -0.169269     0.0133144      0.113320     0.0359715     -0.247616     -0.399665       1.07774       1.43031       1.51587       1.64911       1.67253       1.63706       1.59427       1.43419       1.34148       1.17932       1.02475      0.901720      0.750906      0.612782      0.504231      0.380949      0.293328      0.224838
  30  11 2782.5828    2.9297  0.9229 12.7296 -0.0019      0.971901  0.0261   0.0524   0.0470    0.0807   0.0000      0.738089   438.8169       5.30594       17.7722       1.07889      0.240114      0.777174      -1.06986      -2.98538      0.230315     -0.351243    -0.0338252     -0.901245     -0.308093      0.408617     -0.686677      0.425907     -0.415677     0.0909779       1.13135       1.51606       1.69396       1.88367       1.82964       1.82649       1.74742       1.58877       1.41835       1.23765       1.07228      0.904574      0.738656      0.594090      0.474341      0.382263      0.286512      0.217630
  30  12 2939.1703    3.6025  0.8615 13.2190 -0.0067       1.54444  0.0242   0.0668   0.0447    0.0825   0.0000      0.699122   439.1458       7.96196       14.5301       4.51748      -2.09207      -2.14389       1.18044      -5.26952      0.431656      -1.19267    -0.0809713      -2.77968      0.479557     -0.417166     -0.710670     -0.746098      0.219221     -0.409560      0.983454       1.28594       1.36333       1.48162       1.43199       1.50386       1.42367       1.31156       1.24116       1.08707      0.958751      0.797592      0.668739      0.557738      0.442642      0.352232      0.275787      0.218793
  30  13 3093.4803    3.9071  1.1064 13.2322 -0.0007      0.712484  0.0315   0.0642   0.0519    0.1014   0.0000      0.648656   440.7848       5.87202       14.0853      0.294608       1.24762       3.56456       1.49548      0.206837     -0.900347      -2.08275       1.02316      -1.85742     -0.346757     -0.406112      0.193887     -0.628387     -0.482347     0.0439975       1.21596       1.66927       1.89783       2.09015       2.07119       2.07131       1.94994       1.82662       1.57587       1.42228       1.19989      0.985788      0.822875      0.634559      0.528261      0.417470      0.310184      0.251949
  30  14 3246.0562    3.7861  1.4575 13.1268 -0.0002       1.13608  0.0366   0.0553   0.0624    0.0821   0.0000      0.492480   437.4001       7.51830       15.4789     0.0307092      0.587008      -4.46395      -2.03222     -0.875755      -2.22427      -4.20321      0.638754     -0.272885      -1.51437     -0.952419      0.464429     0.0639594     -0.114538     -0.231227       1.34060       1.78004       1.89682       2.02929       1.97477       1.96801       1.91517       1.81414       1.65525       1.52572       1.29551       1.12379      0.958372      0.758831      0.617006      0.486548      0.380655      0.287959
  30  15 3397.8138    3.2723  2.0049 12.6695 -0.0020      0.817600  0.0411   0.0406   0.0754    0.0600   0.0000      0.314192   439.3541       7.17903       15.6805       7.39778      -1.93145      -2.53582      0.914245      -4.43656      -2.46493      -3.26899      -2.42788       1.14263     -0.177780      0.833329     -0.209555      -1.27270     -0.393698      0.388373       1.47317       1.92210       2.09063       2.29915       2.27713       2.32008       2.16298       2.06390       1.85660       1.65703       1.45719       1.24609       1.03219      0.859175      0.694019      0.560066      0.420460      0.310195
  30  16 3549.0812    2.6408  3.2896 12.0088 -0.0000      0.880126  0.0561   0.0259   0.0998    0.0447   0.0000      0.170302   438.7693       14.1060       16.5012     -0.815150      -6.11688      -1.40529       1.11514      -2.65420       2.18112      -5.51561      -1.78874     -0.712277       2.63101       1.02278      -1.56805      0.224419      0.230552      0.333408       1.96102       2.62743       2.87313       3.06251       3.09317       3.12285       2.94736       2.75348       2.54738       2.26805       1.99144       1.68500       1.39403       1.17014      0.934959      0.748521      0.568909      0.433309
  30  17 3699.4375    2.2038  4.5508 11.5531  0.0009      0.576406  0.0682   0.0193   0.1248    0.0389   0.0000      0.116367   440.1118       7.88771       12.1537       7.13246       3.64262       3.95283      -4.30109       5.66147      -3.97848      -9.06529      0.489431      -2.80392       1.02774     -0.508307      -1.48092      -1.17690     -0.993960     -0.501471       2.42628       3.13005       3.53961       3.80389       3.87029       3.83246       3.71646       3.35803       3.09527       2.75412       2.41155       2.05144       1.71350       1.42127       1.12632      0.886057      0.694008      0.522465
  30  18 3849.1742    1.7827  6.6708 11.1939 -0.0001      0.314787  0.0934   0.0135   0.1668    0.0304   0.0000     0.0834914   443.5798       6.83059       20.6191       4.54671      -8.47053     -0.348958       3.81766      0.944516     -0.427162     -0.425675      -6.02041      -4.22798       3.83108       5.73859      0.426828      -2.28467     -0.513076      0.446035       3.15150       4.28872       4.71223       5.04296       5.17728       5.02363       4.83620       4.49815       4.16251       3.73799       3.22470       2.74259       2.32444       1.91799       1.52901       1.20842      0.928644      0.708385
  30  19 3998.9388    1.5032  9.1211 10.9463 -0.0013      0.304310  0.1248   0.0107   0.2214    0.0276   0.0000     0.0669134   443.2816       2.82232       19.1732       6.29316      -1.39220       14.2813      -9.04552      -10.8336      -5.65751      -7.11213    -0.0395570       7.24102       2.38099       3.24303      -1.57004     -0.419397     0.0839897     -0.875533       4.14091       5.48796       6.16277       6.60294       6.92084       6.51974       6.34025       5.80939       5.35689       4.78854       4.18196       3.53786       2.97039       2.47171       1.96997       1.56566       1.17400      0.895075
  30  20 4148.4183    1.2537 12.7014 10.7614  0.0001      0.416757  0.1855   0.0081   0.3090    0.0254   0.0000     0.0670240   448.4999       22.1590       18.0474       14.3525      -11.8271      -6.14127       1.53663      -5.46714       2.63371      -8.15723      -2.06393       12.5014       3.82079      -3.27204      0.675566     -0.779720     -0.932877      0.325745       5.55751       7.41298       8.03618       8.73441       8.71359       8.66319       8.34129       7.83140       7.18320       6.35280       5.56712       4.73490       4.02949       3.32476       2.63542       2.10383       1.62322       1.23097
  30  21 4297.0546    1.0403 15.0339 10.5930  0.0000      0.395341  0.2430   0.0066   0.3690    0.0234   0.0000     0.0795265   454.4601       25.7571       13.5950      -6.32402      -3.42930      -1.92853      -2.45641       7.70377       11.6741      -8.83268      -1.32728     -0.378725      0.591621       4.49169      -4.33352      -1.46163      -2.47999       1.07950       6.44680       8.74329       9.63709       10.3304       10.6484       10.3668       10.0449       9.36658       8.59439       7.57716       6.68080       5.66373       4.73552       3.93847       3.13627       2.51960       1.90797       1.43870
  31   5 1788.3010    0.3922  0.3453  9.9771 -0.0011       17.7678  0.0143   0.0113   0.0290    0.0384   0.0000       2.76219   441.1058      0.253244       20.2157      -1.38865      -2.87996     -0.938563       1.14851   -0.00636392       1.70494      0.322598     -0.306464       1.01300      0.709487     0.0818404     -0.351067     -0.134933     -0.296847     -0.146406      0.669636      0.857364      0.918877      0.934353       1.00440       1.00797      0.990642      0.950151      0.881354      0.768767      0.728590      0.649816      0.475224      0.382951      0.329542      0.291221      0.239968      0.178578
  31   6 1969.5500    0.5760  0.5160 10.0765 -0.0044       14.6176  0.0175   0.0134   0.0361    0.0523   0.0000       1.55804   438.9754      -1.08069       19.3952      -1.31647      -4.81071      0.470089      -2.30164    -0.0164300     -0.735176     0.0904942     0.0716336     -0.589451     -0.844445     -0.373937     -0.299303     -0.579625     -0.131641     -0.143817      0.784499       1.06935       1.20170       1.34509       1.35805       1.37965       1.27037       1.15221       1.06565      0.917154      0.745110      0.682264      0.577942      0.473677      0.395104      0.282984      0.216702      0.175035
  31   7 2147.1660    0.8632  0.8129 10.1318 -0.0019       6.76731  0.0233   0.0156   0.0431    0.0833   0.0000      0.909569   440.6599       2.49162       19.8062      0.521254      -1.13999       1.60106     -0.242005     0.0270572      0.908987     -0.263844     -0.746796      0.101985      0.419630     -0.468492     -0.268804      0.370854      0.699672      0.287293      0.910756       1.17703       1.29163       1.38386       1.38306       1.40609       1.31322       1.20284       1.14402       1.06107      0.939281      0.805665      0.663841      0.581649      0.465106      0.391369      0.286549      0.214174
  31   8 2319.0179    1.2717  1.0398 10.7780 -0.0021       4.11378  0.0286   0.0212   0.0517    0.0942   0.0000      0.755577   441.2451       3.10620       19.1144       1.33842     -0.517669    -0.0650861      -1.00499      -1.68728      -2.25675     -0.712604      0.203212      -1.38816     -0.693329     -0.244323     -0.870826      0.226974     -0.231969      0.337326       1.19323       1.58260       1.66559       1.69200       1.57494       1.65531       1.66313       1.63410       1.50943       1.36075       1.15075      0.950400      0.800124      0.653811      0.528852      0.448507      0.366827      0.295026
  31   9 2485.0587    1.7551  1.0587 11.7180 -0.0017       2.81221  0.0295   0.0295   0.0521    0.0826   0.0000      0.773656   441.4122       5.23270       18.4263      0.180598      -2.94967      0.456436       1.23985       1.92483      0.238542     -0.351414      0.150939     -0.367294      -1.43498     -0.290142     0.0411521     -0.122278      0.386492    -0.0473585       1.11938       1.52060       1.64733       1.77162       1.73673       1.77689       1.69490       1.54550       1.43596       1.27849       1.16155      0.985217      0.852081      0.691388      0.544956      0.431151      0.349690      0.257151
  31  10 2647.9216    2.3094  1.0648 12.2614 -0.0041       2.02053  0.0291   0.0390   0.0529    0.0878   0.0000      0.736048   441.4904       3.56507       16.1676      0.237844      -5.13495     -0.332566      0.778715      0.280736      -2.95899     -0.483123    -0.0924815       1.61070      0.828002      0.267005      0.914486     -0.593421     -0.287685     0.0799781       1.11440       1.44056       1.53756       1.68445       1.67307       1.63156       1.61263       1.56458       1.41445       1.22816       1.06407      0.972015      0.808563      0.658730      0.546839      0.449247      0.338664      0.258713
  31  11 2808.4217    2.9994  0.9931 12.7856  0.0020       1.80808  0.0262   0.0513   0.0505    0.0833   0.0000      0.675145   439.7739       3.91223       16.2437     -0.251528     -0.393300     -0.153053     -0.774054       2.45873      0.809941      0.193649     -0.389362       1.13314       1.47571     0.0214365     -0.200146      0.112669     -0.188609      0.226633       1.04078       1.41816       1.42807       1.58395       1.60939       1.58870       1.53690       1.41647       1.30734       1.17915       1.01037      0.908609      0.782035      0.657748      0.527022      0.410035      0.310459      0.237082
  31  12 2966.2282    3.5888  1.0770 12.9465 -0.0001       1.83326  0.0285   0.0585   0.0509    0.1001   0.0000      0.783506   441.3420       5.91091       15.2469       6.66438      -2.48841      0.873257      -3.36811     -0.194099     0.0116173      -1.02391     0.0870091      0.933454      -1.27331       1.15794      0.465208     0.0599852     -0.555006     -0.384340       1.04264       1.36694       1.48753       1.58693       1.58468       1.59787       1.52002       1.41914       1.33029       1.17054       1.05265      0.942414      0.797686      0.639089      0.514803      0.415563      0.331476      0.250941
  31  13 3121.3629    3.9953  1.1566 13.2068 -0.0026     -0.294036  0.0314   0.0647   0.0537    0.1070   0.0000      0.779459   439.5845       4.94333       14.9746       1.80407      0.611864     -0.683900      -4.30055      -1.72885       1.80224       1.57875     -0.410083      -1.44696      0.816846      0.501075     -0.739368      0.929564    -0.0568005      0.104559       1.10930       1.46473       1.52767       1.70408       1.70634       1.64681       1.62724       1.52050       1.45724       1.26581       1.08429      0.973057      0.803467      0.684027      0.567396      0.451235      0.350319      0.257885
  31  14 3274.8764    3.7683  1.4820 13.1689 -0.0024    -0.0536425  0.0366   0.0552   0.0628    0.0779   0.0000      0.418054   438.3429       3.50535       17.8074       3.16250      -4.00167      -2.18554      -1.07857     -0.789264      -1.31310      -2.72994      0.299183       2.70631      0.615490      -2.00439      0.272317      0.419983     -0.182961    -0.0149081       1.24670       1.67959       1.79016       1.95843       1.92603       1.98492       1.89953       1.66263       1.64527       1.44323       1.30731       1.13306      0.935132      0.814860      0.620699      0.522739      0.379293      0.299712
  31  15 3427.6067    3.1477  2.1894 12.7372 -0.0010       1.00169  0.0452   0.0374   0.0785    0.0514   0.0000      0.254910   437.1400       9.36457       10.1028       2.12634      -2.74584       1.52289       2.38712      -1.49239       3.80728      -1.43378      0.773711      -1.88594       2.04345      -2.20427       1.69362     -0.125958      0.199177     0.0575997       1.58329       2.11010       2.29565       2.49516       2.64886       2.47462       2.44277       2.20589       2.06034       1.85737       1.60952       1.38888       1.17973      0.970263      0.768352      0.630549      0.477634      0.375009
  31  16 3579.5612    2.5300  3.3876 12.0784 -0.0035       1.07955  0.0577   0.0249   0.1035    0.0413   0.0000      0.177147   437.3632       13.7360       16.8008       4.19873      -3.09694     -0.670652     0.0219699      -7.58889    -0.0362249      -3.94544      -3.84452     -0.568137     -0.616030     -0.419137       2.52438      -1.34855      0.166387     -0.862157       1.92577       2.66262       2.80291       3.13882       3.09452       3.13647       2.92815       2.82458       2.57684       2.32473       2.05780       1.75596       1.44021       1.21903      0.963440      0.793049      0.605189      0.477910
  31  17 3730.7117    2.0951  5.1467 11.3709 -0.0004      0.492150  0.0743   0.0169   0.1327    0.0367   0.0000      0.102243   437.8227       8.92616       16.0821       1.08901      -10.1422      -3.51476       4.59451      -5.98165       1.34390      -1.55258      -2.49383      -2.42964       6.58124      -2.99029      -1.34126     -0.888343      0.879658    -0.0258545       2.55206       3.48037       3.79859       4.14045       4.14649       4.21099       3.97795       3.74676       3.37062       3.07374       2.67765       2.28189       1.91135       1.57659       1.27133       1.02337      0.796888      0.606263
  31  18 3881.4041    1.7402  7.5424 11.0202 -0.0002      0.457672  0.0992   0.0123   0.1779    0.0297   0.0000     0.0711464   436.1679       5.90730       18.4129       4.46598      -8.23810      -1.70933      -1.31455       1.73313       2.65830      0.293538       6.77164       3.62139       1.78439      -1.14344      -1.17124       1.26460      0.488920      0.637210       3.29186       4.31221       4.79444       5.19431       5.21044       5.15847       4.97300       4.58638       4.32876       3.93126       3.37426       2.95573       2.47486       2.11232       1.71000       1.34489       1.03187      0.799469
  31  19 4031.2822    1.4329  9.5893 10.9134 -0.0011      0.320599  0.1340   0.0098   0.2300    0.0265   0.0000     0.0736514   441.5180       11.8080       12.0178       11.7631      -2.57231       16.9724       1.40382      0.946708      -3.97995     -0.147443       9.28582      -5.55527      -1.73770      -2.00574      -4.35247     -0.277326     -0.549839      -1.51411       4.13259       5.55527       6.16309       6.65988       6.75725       6.65757       6.54281       6.00718       5.58740       4.83862       4.36922       3.71085       3.14391       2.65114       2.13857       1.68169       1.29470      0.991799
  31  20 4180.9953    1.2037 12.9145 10.7317 -0.0007      0.145998  0.1934   0.0076   0.3130    0.0249   0.0000     0.0743814   442.3573       9.31547       23.7102       16.1253       4.18944     -0.553464      -2.62628       5.03781      -5.10174      0.374042      0.695782      -6.65768      -4.93146      -2.94666      -2.61896       2.49736      0.374776     -0.924285       5.52699       7.34572       8.13205       8.61440       8.86367       8.65125       8.46131       7.97444       7.26404       6.52616       5.72198       4.93105       4.20916       3.48648       2.79373       2.26548       1.72466       1.35974
  32   4 1616.4507    0.2391  0.1734  9.9776 -0.0123       25.6769  0.0116   0.0106   0.0239    0.0286   0.0000       8.47805   439.9525     -0.367840       22.3523     -0.460088      -2.58741     0.0575273    -0.0138906     -0.983082   -0.00219929      0.196267     -0.901761    -0.0804454    -0.0509648    -0.0908163      0.158141     -0.200791     -0.111423     -0.103072      0.499894      0.607771      0.656421      0.767243      0.850594      0.761670      0.705659      0.651263      0.678826      0.584425      0.533042      0.411925      0.402721      0.312141      0.271672      0.201871      0.176140      0.132167
  32   5 1806.2053    0.4325  0.3470  9.8607 -0.0039       13.9182  0.0146   0.0115   0.0266    0.0409   0.0000       2.25928   439.8489     0.0970594       20.4220       1.21067      -1.73496      0.581360      0.856363      0.709513      0.492658      -1.87198     -0.312412    -0.0155900      0.465814      0.682837      0.145933      0.113927     -0.304132    -0.0995922      0.680857      0.910086       1.04328       1.03356       1.05451       1.03233      0.899465      0.882804      0.825674      0.813843      0.720598      0.637295      0.540114      0.457713      0.363660      0.286657      0.214016      0.165913
  32   6 1988.7397    0.5917  0.5742 10.0663 -0.0022       12.0827  0.0192   0.0128   0.0378    0.0529   0.0000       1.42737   441.2346       1.25075       19.6651      0.251011      -3.65949       1.22422     -0.409770     -0.144262     0.0611902     -0.176932       1.18921     -0.761038      0.599352     -0.746539      0.365090      0.326473     -0.129773     -0.113106      0.787596       1.03952       1.15644       1.22232       1.15490       1.28679       1.20189       1.09622       1.05030      0.899024      0.770317      0.692342      0.621511      0.471536      0.407040      0.325699      0.243764      0.191274
  32   7 2167.4496    0.9211  0.7604 10.3698 -0.0032       6.95400  0.0210   0.0171   0.0431    0.0747   0.0000      0.981261   440.6437       2.94685       18.8900       1.07686      -3.25696      0.147346      0.757975      -1.40975      0.281900     -0.916928      0.385995      -1.17881     0.0209936      -1.04408       1.09196      0.132323    -0.0101488     -0.299633      0.820429       1.06715       1.12515       1.24606       1.21871       1.25173       1.20761       1.16967       1.05920      0.940243      0.858457      0.711408      0.628304      0.523051      0.427450      0.346417      0.269083      0.208752
  32   8 2340.1726    1.3019  0.9944 11.0454  0.0007       3.64961  0.0272   0.0220   0.0504    0.0821   0.0000      0.806759   439.8607     0.0108063       19.6354     -0.945361     -0.725860      -1.08385      0.777657     -0.535258      -2.12614     -0.571570      0.386212      0.700876     -0.984243     -0.491713      0.943850      0.195392    -0.0751006     -0.236565       1.00932       1.32846       1.40952       1.54195       1.45881       1.51080       1.47214       1.45104       1.30181       1.17502       1.04683      0.882391      0.759219      0.613031      0.543860      0.408078      0.342183      0.252647
  32   9 2507.3090    1.8799  1.1317 11.4154 -0.0018       2.05032  0.0282   0.0296   0.0531    0.1062   0.0000      0.647242   440.5612       4.13198       19.3194      -1.54595      -2.18196      -5.16105       2.09927      -1.38705       2.39499      -1.30149      0.534249      0.373180     0.0848144      -1.07570      0.355740     0.0741980    -0.0857803     0.0167160       1.02407       1.33876       1.48412       1.53514       1.55738       1.57708       1.53335       1.48680       1.34635       1.20493       1.07223      0.888984      0.791706      0.659947      0.523181      0.414930      0.336238      0.267399
  32  10 2671.7682    2.4573  1.0044 12.3843 -0.0043       2.70179  0.0265   0.0419   0.0499    0.0811   0.0000      0.702153   440.2455       2.32867       19.1378     -0.544703     -0.632585       1.81421       2.83006      -3.21965    -0.0112790      -1.81333      0.396901      -1.03195      0.359369      0.188101     -0.144351      -1.14322     -0.495187     -0.129028       1.00109       1.31119       1.46611       1.61139       1.63185       1.65680       1.57929       1.46408       1.32182       1.21081       1.04474      0.892756      0.718939      0.629307      0.498720      0.424566      0.319902      0.241246
  32  11 2833.7845    3.1044  0.9658 12.8108 -0.0005       2.24047  0.0256   0.0522   0.0472    0.0838   0.0000      0.704143   441.1671       3.43902       16.8521      0.942379      -2.03612     -0.365483     -0.685038      0.417618      0.601210     -0.903083     -0.690087    -0.0600538    -0.0241494     -0.111318      0.548011     -0.643538      0.377048     -0.153306      0.945782       1.29090       1.42151       1.50247       1.50645       1.54436       1.43706       1.38721       1.21265       1.11294       1.01062      0.883574      0.760375      0.621863      0.517212      0.404287      0.318032      0.241935
  32  12 2992.7815    3.7970  0.9951 13.1164 -0.0013       1.10535  0.0250   0.0633   0.0488    0.0887   0.0000      0.814133   440.8564       5.33543       16.7999       1.80710      -3.09399     -0.824392      -2.39309     -0.346015      0.416276      -2.32546      -1.26839      -1.54395      0.818727      -1.10779      0.344920      0.120849     -0.282531     -0.425693      0.929807       1.22312       1.31141       1.46017       1.46348       1.46065       1.38208       1.32164       1.22851       1.13563      0.961816      0.840130      0.695169      0.588555      0.462678      0.398569      0.294957      0.236956
  32  13 3148.9333    4.0468  1.2569 13.2805 -0.0029     -0.232185  0.0322   0.0628   0.0566    0.0961   0.0000      0.627561   441.5912       5.61381       13.3550       1.23160      -3.51374       1.27821      -2.00014     -0.848016       1.34621     -0.417209     -0.813968      -2.50138       1.89552     -0.943848     -0.197088     -0.670604      0.327753     0.0138046       1.13433       1.51022       1.56776       1.70699       1.73710       1.78056       1.66644       1.53469       1.45078       1.31580       1.19298       1.01855      0.838394      0.714615      0.595910      0.481659      0.375950      0.287670
  32  14 3303.3587    3.5258  1.6127 13.2719 -0.0015      0.403405  0.0380   0.0495   0.0670    0.0642   0.0000      0.368748   438.4273       7.42052       13.1919       3.08663      -1.95890      -2.79311      -2.19922      -2.26265      -1.88973      -1.66795       1.18417      0.328354      0.988244     -0.936426     -0.397810      0.218470      0.502572     -0.246702       1.30497       1.71962       1.86129       1.99069       2.02164       1.97158       1.97353       1.79211       1.75574       1.56400       1.38435       1.17600      0.997274      0.837840      0.691174      0.569347      0.436722      0.340875
  32  15 3457.1203    2.9588  2.3613 12.5315 -0.0011       1.19036  0.0463   0.0332   0.0814    0.0497   0.0000      0.252166   439.1677       7.52711       13.3797       5.09712     -0.446312      -4.20422     -0.185432      -4.64468       3.39722       1.54441      0.648758      -2.03093     -0.120830     -0.286787      0.576695       1.04492      0.297056     -0.513554       1.54879       2.05655       2.28197       2.46021       2.46974       2.45770       2.37325       2.28133       2.03933       1.87112       1.65040       1.44091       1.21791       1.01561      0.814256      0.659611      0.523211      0.401461
  32  16 3609.7763    2.4298  3.8572 11.7813 -0.0006      0.755776  0.0602   0.0216   0.1066    0.0397   0.0000      0.137880   439.1060       6.26823       15.6238       3.90371      0.303737      -7.40739      -6.49744      -4.03827      -2.84146     -0.521676       1.98238    0.00363196     0.0856249      -2.18156      -1.40719     -0.212433     -0.309824      -1.21497       2.10639       2.71840       3.01218       3.14308       3.16067       3.12764       3.12594       2.91380       2.74207       2.46433       2.17950       1.89183       1.58432       1.35418       1.09844      0.889012      0.699106      0.545576
  32  17 3761.7097    2.0408  5.5679 11.3509 -0.0011      0.645157  0.0774   0.0157   0.1390    0.0334   0.0000     0.0955445   442.5713       11.7644       10.9321       4.08124       1.86260      -2.94274       4.87594     -0.548014      0.128216      -10.3343      -3.67106      -3.00178       3.14890      0.521590     -0.895739      -1.41842     -0.719205      0.287795       2.48587       3.40274       3.71349       4.08488       4.13734       4.12705       3.93415       3.73161       3.41870       3.06933       2.70298       2.34625       1.96699       1.67372       1.33971       1.09533      0.842454      0.643324
  32  18 3912.8485    1.6677  8.0161 11.0456 -0.0001      0.301461  0.1045   0.0116   0.1906    0.0281   0.0000     0.0707536   439.0090       9.42695       23.9557       5.48995       3.45365       1.44984      -4.86536      -9.83552      -2.30533       1.18096     -0.902106      -1.23591      -2.61190     -0.147621       1.41612      0.138345      -3.14135     -0.227827       3.29872       4.40445       4.86750       5.26764       5.38489       5.23400       5.15655       4.77797       4.45119       4.05313       3.54952       3.13325       2.59595       2.20453       1.79021       1.44522       1.13043      0.875161
  32  19 4064.0295    1.3819 10.2684 10.8421 -0.0014      0.542543  0.1408   0.0092   0.2467    0.0263   0.0000     0.0697088   447.2764       8.34746       27.3056       9.54931       13.5428       7.61764       1.69931      0.844103       5.04631      -1.23444      -3.98078      -4.30418       5.80800       3.40581       6.91851      -5.04086       1.49386       1.02207       4.24955       5.51915       6.23520       6.65959       6.90476       6.70639       6.60940       6.19888       5.68616       5.10570       4.54787       3.88338       3.32960       2.74138       2.29167       1.79464       1.41863       1.11318
  32  20 4213.3890    1.1032 12.8181 10.7417 -0.0005      0.177913  0.2085   0.0071   0.3295    0.0238   0.0000     0.0834037   432.1903       8.87790       25.0760       16.7542      -14.8778      -17.9239      -1.44749      -6.52842      -3.22694     -0.548585      -6.81119      -3.21646      -3.29025      -3.07559       4.86830      0.210819      0.136436      -1.72832       5.64494       7.41014       8.34527       8.91812       9.06506       9.18173       8.77807       8.32473       7.60388       6.84133       6.05660       5.23882       4.46641       3.69380       3.02933       2.46069       1.89168       1.48510
  33   4 1633.2558    0.2510  0.2094 10.0012 -0.0133       21.0704  0.0125   0.0160   0.0324    0.0295   0.0000       6.48170   440.6916     -0.886063       20.2591      -1.16713      -2.83285    -0.0437690     -0.333033       1.04549      0.281414      0.357920    -0.0129213      0.224852     -0.909570      0.297757     -0.215858     -0.219633     -0.233338    -0.0279251      0.711324      0.960360       1.35745       1.39718       1.40761       1.31348      0.927782      0.712626      0.662382      0.812789       1.07520       1.10750       1.10637      0.843693      0.626708      0.434565      0.371738      0.220283
  33   6 2007.6996    0.6470  0.6508  9.9638 -0.0011       8.30823  0.0190   0.0127   0.0387    0.0629   0.0000       1.11399   440.4289      0.293885       21.4594     -0.874158     -0.787281      -2.11570      0.241872       1.12347     -0.430710     -0.147591      -1.02671     -0.728296      0.823278     -0.670601     0.0238525     0.0472693   -0.00551216      0.121458      0.756018       1.03970       1.11002       1.25564       1.19648       1.26077       1.14010       1.12358       1.00816      0.946271      0.799121      0.723981      0.613346      0.518625      0.437529      0.339676      0.272883      0.205889
  33   7 2187.5251    0.9925  0.7821 10.3387 -0.0020       9.09486  0.0208   0.0177   0.0420    0.0787   0.0000      0.878830   440.4042     -0.303258       20.9053       1.79030      -1.18409       2.06075      0.155630      0.217499      0.390115      0.880646      0.990857      0.187066     -0.755171      -1.15487      0.636539     -0.143657      0.158468      0.183157      0.789904       1.02433       1.10657       1.20827       1.25054       1.23258       1.23371       1.12762       1.01268      0.923194      0.844147      0.734913      0.644982      0.528568      0.441103      0.360530      0.275355      0.214260
  33   8 2360.9712    1.3872  0.9544 11.2772 -0.0004       4.48439  0.0253   0.0236   0.0490    0.0751   0.0000      0.845803   441.7530     -0.895403       20.6783     -0.402533      -2.68805      0.210375      0.338871      -2.44745      0.556608     0.0882997      0.571744     -0.249394     0.0174162     -0.262614      0.948187     0.0168613      0.743428     0.0297954      0.903616       1.18447       1.30435       1.47406       1.38273       1.42916       1.37612       1.33754       1.23598       1.11031      0.956980      0.839282      0.687321      0.618451      0.504158      0.405250      0.319141      0.247770
  33   9 2529.2312    1.9526  1.0587 11.7997 -0.0021       1.84772  0.0273   0.0314   0.0514    0.0883   0.0000      0.728102   442.6269     -0.125019       20.5802       1.18909       1.87674      -3.75222       1.57870      0.909463     -0.127530     -0.379527      0.365362     -0.290967      -1.18633     -0.585521     -0.572632      0.183341     -0.358112     0.0922712      0.963732       1.26929       1.41363       1.47519       1.53474       1.52109       1.47290       1.32273       1.27944       1.16088       1.04820      0.897984      0.778052      0.660556      0.540546      0.442132      0.341483      0.264064
  33  10 2695.1216    2.5142  1.0284 12.5360 -0.0006       2.28831  0.0280   0.0414   0.0491    0.0842   0.0000      0.700927   441.8482       4.66338       18.0954       2.22461      -1.20281      0.219579     -0.895355      -3.77273      0.286321      -1.29305     -0.658179     -0.154396      -1.31671      0.411929     -0.232227   -0.00783320     -0.336911    -0.0951551      0.985566       1.36601       1.40489       1.58576       1.58786       1.58572       1.51741       1.45046       1.38438       1.22497       1.07272      0.942392      0.790140      0.648289      0.536711      0.423877      0.350521      0.277303
  33  11 2858.6773    3.2968  1.0268 12.7380 -0.0005       1.65174  0.0253   0.0530   0.0483    0.0946   0.0000      0.633890   440.5582       5.66378       18.4090    -0.0610830      -1.39181      0.817302     -0.335296      0.129685       1.19373     -0.911006     -0.634797     -0.915911      0.262392      0.923993     0.0943216     -0.562919      0.223104      0.130430      0.907272       1.23030       1.30219       1.46451       1.39771       1.47039       1.37131       1.31209       1.21702       1.14161      0.989817      0.849378      0.736392      0.584013      0.510100      0.393918      0.331593      0.262386
  33  12 3018.9175    3.9082  0.9703 13.3303 -0.0019       1.76823  0.0244   0.0659   0.0476    0.0823   0.0000      0.662355   439.2625       6.31169       16.1422      0.912575      -2.98312     0.0576583      -1.49842      -2.59705      0.106118      -1.06275    -0.0778278      -1.97404     -0.120153     0.0749034       1.35114      0.343648      0.440212     -0.189631      0.910234       1.14888       1.25045       1.40131       1.46494       1.41186       1.32561       1.29597       1.23073       1.09769      0.934611      0.829650      0.677176      0.579681      0.470456      0.405298      0.320203      0.239859
  33  13 3176.2025    3.9479  1.2225 13.4538  0.0009       1.29197  0.0317   0.0604   0.0552    0.0816   0.0000      0.710319   440.5672       6.85774       16.2789       1.10597      -1.41661      -1.11662      -2.60990     -0.689134    -0.0965268      -2.56654    -0.0974177     0.0705830     -0.940256      -1.46080      0.260171     0.0710563    0.00304081    -0.0859335       1.08197       1.49638       1.60835       1.78013       1.82903       1.72071       1.73927       1.57593       1.48918       1.32211       1.16862       1.04697      0.863087      0.735144      0.585570      0.480432      0.374610      0.286134
  33  14 3331.4950    3.4846  1.8468 13.0097 -0.0029      0.216690  0.0396   0.0440   0.0696    0.0610   0.0000      0.364101   439.9814       2.56920       15.9881       4.16460      0.114283     -0.180102      -1.06823    -0.0585537       1.15762      -3.99213       2.78116       1.26080     -0.333123      -1.85061      -1.00521      0.725429      0.541551     -0.264050       1.31808       1.70792       1.93703       2.09147       2.08906       2.09646       2.11940       1.91427       1.76471       1.61703       1.38780       1.24011       1.02962      0.902700      0.727516      0.598782      0.465080      0.355209
  33  15 3486.0478    2.8942  2.8624 12.2828  0.0001      0.900400  0.0492   0.0290   0.0878    0.0462   0.0000      0.178210   441.4722       11.9871       15.4703       1.01459      -2.95032      -3.86580      -1.69773      -3.72662       2.55349      -1.42229       2.16043      -2.47241     -0.426124      -1.28442       1.64396      0.856118     -0.124938      0.175954       1.57612       2.14294       2.30241       2.51044       2.56591       2.50371       2.50778       2.28307       2.19696       1.93346       1.74356       1.51222       1.30742       1.11414      0.911596      0.740049      0.587160      0.448113
  33  16 3639.4752    2.3473  3.9714 11.8471  0.0000      0.539027  0.0619   0.0203   0.1092    0.0364   0.0000      0.138874   441.0427       9.94885       11.4357       5.35444      -4.98818      -2.12263       3.86324      -6.30302       1.39910    -0.0159518      0.769280     -0.677797       1.40006    -0.0781391      0.353959     -0.145704      0.600749      0.163760       1.98885       2.71273       3.00103       3.29068       3.35853       3.35975       3.22244       3.03843       2.80746       2.52309       2.18905       1.90441       1.61437       1.34869       1.09309      0.890844      0.708474      0.555492
  33  17 3792.2241    1.9344  6.1436 11.2999 -0.0005      0.495466  0.0811   0.0142   0.1486    0.0314   0.0000     0.0835584   439.8274       9.32966       14.4220      -2.21861       1.20315      -5.58501       3.78089      -4.41221       1.79425       1.89327       3.60505      -6.93285      0.373541       2.08335       1.82418     -0.143282      0.385802       1.27835       2.61058       3.39189       3.79658       4.09302       4.21752       4.19224       4.01504       3.75572       3.53530       3.21935       2.88517       2.48172       2.11762       1.77932       1.47060       1.19426      0.942291      0.735860
  33  18 3943.9770    1.6344  8.3862 10.9669 -0.0001      0.345350  0.1077   0.0108   0.1900    0.0283   0.0000     0.0681386   442.9762       10.2372       11.0310       6.82172       6.23766      -8.27274      -7.46201       3.13226       8.61135       3.07232       1.64177      -2.00429       1.79507      -4.31645       1.51985       1.74774     -0.864590     -0.645585       3.32652       4.39652       4.88251       5.13734       5.31487       5.38197       5.23363       4.93178       4.50799       4.12277       3.60957       3.18101       2.69691       2.29801       1.89153       1.52965       1.20059      0.945364
  33  19 4095.3078    1.3543 11.6721 10.8222 -0.0005      0.271406  0.1627   0.0081   0.2711    0.0254   0.0000     0.0650650   445.7115       12.4042       8.97494       10.8008      0.261949      0.415365      -6.90386      -10.7644       5.67623      -12.2663     0.0255415      0.335464      -3.76058      -3.17025       3.69142      -2.74070       1.26214      0.871152       4.41184       5.96386       6.57444       7.06285       7.33774       7.19302       6.94253       6.60392       6.08725       5.51096       4.92887       4.32638       3.69881       3.13462       2.56614       2.06248       1.62478       1.26712
  33  20 4247.1891    1.0791 13.9608 10.7472 -0.0002      0.659580  0.2107   0.0069   0.3424    0.0226   0.0000     0.0780166   443.0169       11.5492       19.6404       4.80456      -12.0731       4.50158      0.339332       8.52060       6.85747      -3.67492       6.48089       1.92822       3.54291      -1.51503      -7.31822       4.54788       1.52976      0.713417       5.40596       7.19373       8.04256       8.48174       8.86251       8.77948       8.59988       8.06203       7.48090       6.80240       5.94296       5.25110       4.49640       3.80836       3.11831       2.58507       1.95389       1.56205
  34   4 1649.7534    0.2559  0.2526  9.9439 -0.0073       17.6701  0.0135   0.0089   0.0270    0.0290   0.0000       5.58540   440.0751     -0.158149       22.3588      0.147242      -2.83277      0.146873      0.370054      0.375914     -0.263017     -0.231442    -0.0977645     -0.885185     -0.571409      0.563905     -0.286967      0.235535      0.103972     -0.199435      0.587086      0.787620      0.849486      0.921110      0.921297      0.959957      0.951715      0.918198      0.810289      0.722090      0.619981      0.558370      0.483198      0.390263      0.324757      0.263427      0.203481      0.169235
  34   6 2026.4315    0.6902  0.5755 10.0306 -0.0047       8.54903  0.0201   0.0141   0.0349    0.0592   0.0000       1.14464   440.0592       1.06828       19.1402      -2.27799      -5.90594       2.80166     -0.823832      -1.82430     -0.870204       1.84677     -0.953941      0.740856      0.226891      0.186263      0.802230      0.145535     -0.127712     0.0347907       1.02319       1.39062       1.51960       1.47574       1.34490       1.18485       1.06576      0.998764       1.07904       1.14953       1.10970       1.01170      0.899701      0.747609      0.584326      0.433510      0.313990      0.219268
  34   7 2207.2028    0.9876  0.8401 10.5193 -0.0032       8.46259  0.0224   0.0171   0.0433    0.0713   0.0000      0.898304   441.4703      0.129822       22.2858     -0.271072      -2.13465      -1.66377     -0.586503       1.88700      -1.03929      0.788187     -0.352963      -1.09932     -0.158967     -0.175222      0.414652      0.123514     -0.126310      0.220964      0.784116       1.07971       1.15399       1.26514       1.22409       1.29986       1.23924       1.18290       1.08920       1.00722      0.894299      0.761858      0.671143      0.568802      0.479443      0.406912      0.313173      0.235303
  34   8 2381.3862    1.3995  1.0600 11.3892  0.0002       4.91513  0.0304   0.0231   0.0540    0.0741   0.0000      0.887691   441.2470      -1.12517       21.3562      -1.17241      -3.44543      -1.65961   -0.00497772      -1.68640      0.537385      -1.60280     -0.240053       1.68386       2.02601     -0.920784     -0.288353      0.356049      0.100458      0.272698       1.11715       1.56014       1.69995       1.83172       1.82949       1.77237       1.68779       1.53774       1.40291       1.30465       1.23756       1.14638      0.990060      0.814890      0.688647      0.559505      0.437621      0.333291
  34   9 2550.8151    2.0057  1.0704 11.9527 -0.0001       3.12787  0.0287   0.0320   0.0482    0.0848   0.0000      0.706151   440.0145       5.08395       19.9975       1.91651      -4.14993     -0.633168      -1.55469      -1.11717     -0.573668      -1.92594     -0.204979     -0.568257    0.00403261      0.177372      0.490540      0.233738    -0.0186220    -0.0973795      0.968831       1.27429       1.44541       1.52968       1.52500       1.55572       1.41014       1.36816       1.30119       1.18800       1.09089      0.979825      0.838003      0.691828      0.591731      0.474510      0.378580      0.293649
  34  10 2718.1309    2.5754  1.0915 12.5190 -0.0017       3.00019  0.0279   0.0412   0.0515    0.0815   0.0000      0.732066   440.1341       3.61674       17.1952      0.820532      -3.24048      0.675730     -0.288598     -0.996149       1.77993     -0.361429      0.389647     -0.687263     0.0777549       1.04787      0.176424      0.603012      0.325352      0.511218      0.948059       1.23607       1.34782       1.51423       1.53537       1.53542       1.43506       1.35124       1.26945       1.14543       1.05331      0.912842      0.788121      0.679545      0.550132      0.466053      0.361845      0.283576
  34  11 2883.0407    3.4784  0.9811 12.9821 -0.0021       2.00256  0.0241   0.0565   0.0459    0.0862   0.0000      0.646890   439.9155       5.04939       18.0080      0.646921      -1.81298       1.02906       1.56217      -4.79075     -0.219742      -1.87745     -0.151062      0.223071      0.141354     -0.422440    0.00979572     -0.220459      0.101366     0.0145990      0.856857       1.09792       1.21606       1.35063       1.37197       1.34829       1.30815       1.26707       1.15537       1.05950      0.888000      0.845942      0.721057      0.622648      0.521880      0.423431      0.332566      0.256804
  34  12 3044.5266    4.0111  0.9818 13.5312 -0.0012       1.64691  0.0256   0.0665   0.0454    0.0768   0.0000      0.874751   440.6123       5.20265       18.5828       1.44268      -1.36804       1.16628     -0.474453      -3.25040       2.57673      -1.16167     -0.438531     -0.583371     -0.383715      -1.31792     -0.147774     -0.738315      0.347764      0.211840      0.887825       1.18391       1.26908       1.43600       1.48564       1.44787       1.39422       1.32712       1.22627       1.14349      0.949050      0.870151      0.730432      0.641599      0.514508      0.427082      0.339696      0.263343
  34  13 3202.8457    3.9328  1.2395 13.4537 -0.0025     -0.402187  0.0307   0.0596   0.0568    0.0828   0.0000      0.659705   439.6324       7.10241       16.8676      -1.86711      -1.57851      0.738338     -0.610718      -2.89379       1.43831      -1.03956      0.278746     -0.560902     -0.315618     -0.493044     -0.838062     -0.545847      0.359674     0.0732481       1.00952       1.35991       1.48085       1.57905       1.63336       1.56537       1.61986       1.54242       1.39582       1.24962       1.11369      0.995800      0.820798      0.717371      0.557148      0.481397      0.373902      0.302749
  34  14 3359.3136    3.4315  1.9969 12.7150 -0.0003      0.389761  0.0376   0.0401   0.0732    0.0584   0.0000      0.249162   440.5675       8.26944       15.4493       4.34799      -1.62850      -1.22406       1.20002      0.549592       1.70406      -2.82459      -3.01308     -0.446338     -0.235420     -0.702542     -0.436274    -0.0789941      0.114768     -0.145964       1.26641       1.64374       1.78556       1.96553       1.95569       1.96471       1.94382       1.82934       1.72380       1.52699       1.40865       1.18117       1.05538      0.874100      0.745637      0.608961      0.493465      0.378458
  34  15 3514.5963    2.8179  2.6438 12.4507 -0.0013      0.580614  0.0475   0.0296   0.0846    0.0463   0.0000      0.199684   441.0182       11.4039       15.1263       4.04565      -2.09334      0.848835      0.574162      -3.19909      0.997103      -2.26160       1.70005      0.105040      0.451553      0.281215      0.676470      -1.30955     -0.819039     -0.553700       1.55589       2.10501       2.25852       2.50141       2.45327       2.46256       2.39546       2.31774       2.13435       1.94218       1.74283       1.54064       1.32122       1.11845      0.906425      0.747340      0.598400      0.474839
  34  16 3669.1495    2.2730  4.5109 11.6559 -0.0001      0.829555  0.0637   0.0185   0.1182    0.0346   0.0000      0.112039   437.6655       5.48643       23.4650       6.18376      -4.21788      0.219408      -1.20993     0.0415658      -6.72716      -2.60154      0.497342     -0.868513      0.118743      -1.24505      0.633028      -1.20027      0.587932     -0.771848       2.03538       2.70277       2.94677       3.17676       3.20814       3.30665       3.23372       3.05469       2.80007       2.51312       2.25112       1.97646       1.70358       1.46948       1.19747      0.990037      0.778006      0.613172
  34  17 3822.3676    1.8627  6.8627 11.2093  0.0001      0.403326  0.0864   0.0130   0.1618    0.0293   0.0000     0.0780096   438.4123       3.69778       16.1018       15.2488      -2.16296      -4.95582       2.45406      -4.54695      0.575958      -3.66439       4.11997      -3.84175      -4.89441      -1.89349       3.71373     -0.353295      0.438858      -1.02776       2.68356       3.58325       3.97802       4.24750       4.39660       4.31483       4.26209       4.04609       3.74443       3.42989       2.98085       2.66970       2.30324       1.94033       1.61644       1.31687       1.04705      0.821592
  34  18 3974.9795    1.5381  8.9469 10.9464 -0.0007      0.343669  0.1156   0.0100   0.2071    0.0266   0.0000     0.0698042   440.2677       12.3127       14.0026       1.10049       1.76895       2.50223      0.497340      -16.7087      -5.00620       1.86017       1.25441      -3.38527       1.70181      -2.05882     -0.242525      -2.44231     -0.995094      -1.49839       3.36259       4.47687       4.90774       5.37189       5.47309       5.47772       5.34489       5.07762       4.79955       4.28313       3.81784       3.37397       2.86564       2.40313       1.99282       1.71214       1.29277       1.02920
  34  19 4126.7896    1.3185 11.9181 10.7504 -0.0011      0.191236  0.1678   0.0075   0.2688    0.0247   0.0000     0.0732008   440.4170       18.9760       17.2718      -3.04003      -10.9576       9.74899       8.46092      -7.82281      -7.09365      -4.61362      -5.51797      -3.01202       1.05821       1.56976     -0.965056      -6.55005     -0.625632      0.678565       4.41397       5.91489       6.45068       7.16146       7.24877       7.28936       7.11034       6.70972       6.23046       5.61798       5.00619       4.48013       3.78879       3.27086       2.62166       2.17597       1.71928       1.36427
  35   5 1858.5058    0.4675  0.4220  9.9581 -0.0045       10.2100  0.0156   0.0111   0.0299    0.0416   0.0000       1.83349   441.3722      0.547763       20.7316      -1.57017      -4.50722      0.154039      0.158395      0.736578     -0.645730      0.233968       1.09145      0.265477      0.583330      0.137761      0.162784      0.513141      0.247259    -0.0406541      0.662185      0.779969      0.929556       1.01585      0.994779      0.998666      0.938211      0.843384      0.807230      0.843610      0.738428      0.663654      0.595945      0.522207      0.442782      0.362225      0.295930      0.230466
  35   6 2044.9456    0.6789  0.6645 10.2239 -0.0019       9.48115  0.0203   0.0130   0.0368    0.0568   0.0000       1.19334   442.7306      0.159924       19.2500       2.20085      -2.87464     -0.483774       1.04304       1.45588     0.0568014      -1.00500      0.580644      -1.11820     -0.926822      -1.03535      0.483129      0.431903     -0.172255     -0.360289      0.752312      0.954731       1.10047       1.20727       1.22384       1.24632       1.17916       1.12564       1.06349      0.943287      0.822043      0.720780      0.658544      0.544761      0.480889      0.378073      0.305355      0.235922
  35   7 2226.5296    1.0459  0.8319 10.6067 -0.0023       4.46263  0.0230   0.0179   0.0425    0.0780   0.0000      0.840863   442.4904      0.757016       20.7046      0.224610      -2.63072      -1.29844       2.28177     -0.352348       1.34994     -0.624983      0.249344       1.02707      0.285610      0.407641      0.287646      0.711866      0.514814      0.258707      0.854029       1.16463       1.18751       1.34186       1.29127       1.35391       1.23460       1.15983       1.10654       1.02326      0.933151      0.866241      0.784442      0.707949      0.572996      0.481071      0.355978      0.284418
  35   8 2401.4614    1.4941  1.0356 11.4251 -0.0018       4.21614  0.0276   0.0241   0.0496    0.0760   0.0000      0.782346   441.4830       2.78020       18.6165     -0.797214      -1.69474     -0.845349     -0.338740      -3.94866     -0.325542      0.114198      -1.78238     -0.689999      0.846585     -0.771180     -0.865098     0.0409787     -0.164263    -0.0534907      0.897135       1.23298       1.38182       1.54613       1.56370       1.55449       1.55450       1.40349       1.33583       1.19937       1.05256      0.947060      0.759305      0.680358      0.542457      0.439968      0.366166      0.283271
  35   9 2571.9573    2.1045  1.1401 11.9286 -0.0028       3.15735  0.0300   0.0323   0.0507    0.0900   0.0000      0.742244   441.0454       1.63434       19.4275       1.77938      -2.39728     -0.768830       2.91954      -3.16687      0.569845      0.583500      0.720004      -1.80886      -1.69251    -0.0100990      0.957767     0.0428807      0.209205     0.0553334      0.935063       1.26051       1.33702       1.50561       1.55885       1.57154       1.50072       1.40051       1.33232       1.22310       1.08307      0.922225      0.815555      0.669278      0.567490      0.461275      0.369910      0.295987
  35  10 2740.6461    2.8179  1.0313 12.3327 -0.0014       1.97057  0.0249   0.0436   0.0468    0.0942   0.0000      0.640960   440.0253       4.81451       18.1003      0.949932      -1.00129      0.652768     -0.297208      -3.31923     -0.393128      -2.83782      -1.64517     -0.433138      0.508587     -0.339711      0.714238     -0.580421     -0.763164      0.349534      0.848668       1.10658       1.24930       1.27786       1.35757       1.35898       1.34756       1.28853       1.17362       1.07744      0.978471      0.807065      0.706809      0.607333      0.498524      0.427732      0.335508      0.273688
  35  11 2906.9597    3.6653  0.8975 13.2632 -0.0006       2.30623  0.0238   0.0603   0.0410    0.0734   0.0000      0.747385   441.4900       4.23682       17.5218       3.22171      -2.38200      -1.82120     -0.613485      -1.09162      0.214119      -1.03347      0.731725     -0.764526     -0.574834     -0.156187      0.441845      0.351668      0.236163    -0.0563842      0.807988       1.10308       1.20921       1.32316       1.22947       1.33455       1.22769       1.15477       1.11077       1.02411      0.930752      0.822353      0.749581      0.626604      0.513567      0.421784      0.345290      0.270964
  35  12 3069.6830    4.0221  1.1071 13.2192 -0.0004      0.652410  0.0281   0.0610   0.0495    0.0960   0.0000      0.693066   440.8845       4.98237       20.5994       2.96161     -0.447978      -2.24377       2.19750      0.815421      0.263527      -2.85241     -0.171109      0.324676     -0.635228      0.476676    -0.0718053     -0.247348      0.154995    -0.0823805      0.915284       1.18627       1.37515       1.39783       1.48195       1.41655       1.40546       1.38951       1.21865       1.15022       1.01260      0.928392      0.806522      0.680108      0.582471      0.471295      0.366864      0.296336
  35  13 3229.2339    3.7665  1.3947 13.4608 -0.0036      0.499124  0.0338   0.0542   0.0600    0.0693   0.0000      0.536944   439.0516       5.69040       17.6839       2.83631      -3.29863      -3.08814     0.0577240      -1.35684     -0.104537      -1.31925       1.36726      -1.22280     -0.250741      -2.24338     -0.541657      0.237030      0.196536     -0.537876       1.05231       1.39052       1.47092       1.69624       1.73758       1.73698       1.69329       1.59088       1.49415       1.34640       1.16649       1.06353      0.894802      0.771167      0.643664      0.513988      0.414924      0.331547
  35  14 3386.8246    3.3152  1.9511 12.9130 -0.0007      0.822766  0.0386   0.0396   0.0714    0.0546   0.0000      0.310235   440.0587       7.58499       16.1485       1.78749      -1.16903     -0.898123       5.74309      -1.47740      -1.30210       1.87091      0.349402     -0.741606      0.487887      0.221161     -0.942866      0.628054     0.0957265      0.189912       1.30412       1.75856       1.99830       2.10268       2.20230       2.13884       2.09426       1.95872       1.82075       1.70754       1.47004       1.33089       1.10334      0.946842      0.786443      0.628009      0.509846      0.409486
  35  15 3543.0256    2.6780  3.1880 12.2387 -0.0005      0.615553  0.0527   0.0254   0.0939    0.0413   0.0000      0.175799   438.0170       9.30284       13.8745     -0.576109      -2.60044       3.32744       1.99548      -4.57808      0.140676      -7.70772       2.92453       1.62361      -2.60315      -1.79425      0.785419    -0.0991090     -0.343590     -0.425885       1.62220       2.15386       2.29150       2.55616       2.60169       2.62069       2.52393       2.42502       2.28587       2.05104       1.88661       1.63366       1.40030       1.24324       1.02377      0.830530      0.664362      0.534676
  35  16 3698.1979    2.2367  4.9437 11.4458 -0.0007      0.593913  0.0655   0.0168   0.1192    0.0347   0.0000     0.0960246   436.0104       5.14431       20.2422       1.25573      -4.45302       1.00752       4.05396      -6.35007      -6.22823      -1.93884       1.88608     -0.456123     0.0937073    -0.0234495      -2.00675      0.390097      0.849940    -0.0348561       2.03705       2.71234       2.95056       3.20078       3.25164       3.23107       3.27409       3.07696       2.89079       2.58570       2.33543       2.05244       1.77599       1.52634       1.26305       1.03213      0.846628      0.666126
  35  17 3852.3311    1.7935  7.1180 11.2015 -0.0009      0.304261  0.0913   0.0122   0.1618    0.0281   0.0000     0.0755546   439.2534       9.30518       10.2411       4.56107       6.90857      -1.10863      -1.15554      -1.01072       4.22084     -0.703580      0.904749       4.22590       3.45959      0.746874      0.164241     -0.599687      -2.83535       1.02379       2.68205       3.58165       3.95705       4.24374       4.37919       4.33730       4.23756       4.06484       3.80442       3.44351       3.15369       2.76647       2.39823       2.03539       1.69167       1.41189       1.13912      0.887824
  35  18 4005.9277    1.5088  9.8613 10.9165 -0.0001      0.401219  0.1259   0.0091   0.2225    0.0257   0.0000     0.0657951   446.4970       22.3226       10.8030       6.17784     0.0795237       3.90433      -5.46993       5.19823      -1.47975      -6.33383       10.2996      -2.92765      -2.37135      -1.70288      0.741613       1.82245      0.123321       1.80155       3.48915       4.58306       5.02656       5.46150       5.66804       5.63503       5.46088       5.29470       4.84972       4.55442       4.03221       3.59403       3.07174       2.63983       2.16119       1.81169       1.43704       1.15874
  35  19 4158.2328    1.2213 12.2128 10.7834 -0.0010      0.304960  0.1790   0.0071   0.2841    0.0234   0.0000     0.0805886   435.2119       5.12008       2.94174       8.29632      -7.36114      -4.01707      -3.15237      -2.56148       3.49551       1.87766       5.33628      -1.43852       2.19225       3.20226      0.911981     -0.404715      -2.61888      -1.29539       4.42948       5.88756       6.57894       7.14591       7.36984       7.35503       7.17333       6.84243       6.32976       5.78632       5.23995       4.56169       4.01411       3.35576       2.85036       2.34082       1.85456       1.45497
  36   4 1681.9338    0.2933  0.2790  9.9704 -0.0058       15.6887  0.0141   0.0098   0.0282    0.0304   0.0000       4.35095   440.9977     0.0595252       22.0562      0.418434      -2.57778     -0.563237      0.824413      -1.35566     -0.693822     -0.133899       1.17745      -1.23476      0.645298     -0.743706      0.197602     0.0234584     0.0828802     0.0405954      0.643672      0.914856       1.14686       1.28090       1.28614       1.39073       1.34759       1.33075       1.20675       1.07867      0.891020      0.756885      0.592731      0.448124      0.355649      0.290520      0.240232      0.188968
  36   5 1875.4921    0.5041  0.4645 10.0361 -0.0027       12.3444  0.0155   0.0116   0.0313    0.0407   0.0000       1.65131   441.0092     -0.605350       21.1462      0.302606      -1.58812      0.169176     -0.201964     -0.908278      -1.00767      -1.37005      0.234628      -1.48017    0.00889693    -0.0349761     0.0935477    -0.0640635     -0.319948      0.407551      0.591734      0.788532      0.883852      0.869088      0.954087      0.939481      0.945121      0.932073      0.857881      0.747552      0.660595      0.601974      0.535567      0.463593      0.377038      0.315330      0.253794      0.194332
  36   6 2063.2179    0.7507  0.6272 10.1875 -0.0037       9.39308  0.0176   0.0142   0.0362    0.0583   0.0000       1.11733   441.7506      0.287879       21.5469      0.408156      -1.96616      0.322656      0.833642      0.869334      -1.58600     -0.477573      0.547194     -0.104622      0.123764     -0.226701     -0.248899     -0.497781      0.231635    -0.0440252      0.658528      0.862488      0.983697       1.07973       1.12703       1.14131       1.12736       1.04087       1.00659      0.878901      0.785348      0.644133      0.573565      0.474434      0.392869      0.326078      0.254749      0.208752
  36   7 2245.6514    1.1204  0.8955 10.5908 -0.0021       5.15434  0.0224   0.0181   0.0449    0.0805   0.0000      0.812623   440.9085      0.565886       20.8884     -0.254490     0.0868740      -1.95913      0.310738     -0.204464      0.253645     -0.967292      0.191561      0.407586       1.91020      0.101828     -0.322813      0.196573      0.303656     -0.257700      0.733123       1.03420       1.10435       1.26661       1.26312       1.26678       1.28016       1.18071       1.10254       1.00721      0.894300      0.761560      0.677028      0.575267      0.477488      0.395320      0.311362      0.247917
  36   8 2421.2500    1.6061  1.0804 11.3351 -0.0034       3.20716  0.0258   0.0248   0.0507    0.0884   0.0000      0.696745   441.7511      0.432423       22.1978       3.01769      -2.93131       1.19626      0.512131      -1.73379      0.223234      0.157325       2.80428      0.932136     -0.580662     -0.928183      0.437295     0.0939857     -0.100986      0.234897      0.826867       1.07164       1.19345       1.32099       1.34552       1.30498       1.31473       1.22385       1.14654       1.06591       1.00680      0.842397      0.740217      0.660420      0.547323      0.427120      0.359986      0.299338
  36   9 2592.9226    2.2162  1.1492 11.8966 -0.0007       3.63684  0.0277   0.0327   0.0512    0.0937   0.0000      0.640863   441.2984       1.87450       20.0737     -0.497091      -2.56067     -0.881643     -0.120813     -0.860976       2.39142     -0.910858     -0.537776       1.40905     0.0206282     0.0459804      0.908070     -0.121360     0.0521768      0.472079      0.865899       1.20559       1.30886       1.48459       1.51157       1.50059       1.48763       1.40591       1.27565       1.18111       1.03910      0.917501      0.796192      0.660265      0.554781      0.454773      0.361187      0.293323
  36  10 2762.8367    2.9140  1.0868 12.3269 -0.0004       2.79273  0.0262   0.0436   0.0467    0.1002   0.0000      0.660775   441.5796       3.45671       19.4205       2.93007      -3.48917      0.253214       1.02203      -1.05265     0.0717600     -0.997556     0.0730093     -0.591061      0.917368    -0.0762876      -1.34662     -0.381951      0.378260     0.0761683      0.820301       1.10329       1.19183       1.32032       1.32822       1.33885       1.29995       1.25089       1.15058       1.08009      0.964257      0.882916      0.740348      0.648955      0.527108      0.446504      0.366014      0.288979
  36  11 2930.3943    3.5562  0.9636 13.3636 -0.0016       1.27698  0.0244   0.0586   0.0458    0.0715   0.0000      0.683330   441.7122       4.74744       17.5805       1.93816      -5.70373      -1.33257     -0.772255      -2.23491       2.76259      -1.22987      0.481658       1.30890      -1.04270      -1.63806     -0.850134     -0.995041     -0.637278     -0.453886      0.840618       1.12092       1.20496       1.36895       1.36873       1.38675       1.30118       1.32350       1.20753       1.09552      0.968965      0.824168      0.744225      0.626446      0.522639      0.421299      0.343235      0.279068
  36  12 3094.4723    4.1077  1.1467 13.4629 -0.0018       2.32949  0.0285   0.0625   0.0519    0.0819   0.0000      0.755828   440.8822       3.43138       17.1345       1.01435      -1.98524     -0.848876       1.25462     -0.285408       1.68956      -1.12793     -0.414972      -1.30960       1.19139       1.89865       1.61581     -0.170836     -0.740789     -0.524599      0.898344       1.20791       1.28835       1.43475       1.45997       1.52053       1.47728       1.39001       1.29436       1.13169       1.04384      0.912383      0.802133      0.672933      0.549949      0.452176      0.373644      0.300816
  36  13 3255.1789    3.7595  1.3984 13.4570 -0.0043     0.0750221  0.0333   0.0535   0.0592    0.0664   0.0000      0.626137   439.0969       6.22374       15.4230       1.17585      -4.05692      0.150730      0.929346      -1.46296     -0.568557      -5.71128       1.20822      -3.44869     -0.549404      0.242873      0.403638      0.467991     -0.690723    -0.0526001       1.03350       1.36792       1.45349       1.63814       1.66519       1.68960       1.64164       1.55333       1.42378       1.32170       1.20864       1.06441      0.913122      0.777014      0.651735      0.537784      0.452444      0.346416
  36  14 3413.8033    3.2821  2.1255 12.7328 -0.0013     0.0916754  0.0408   0.0362   0.0710    0.0499   0.0000      0.264568   439.5969       10.5087       12.6061       3.92902      -1.44828      -2.74653       2.02796      -2.07864      -3.09243      -1.42279     -0.251294     -0.226719      -2.18918     -0.768547     -0.673437   -0.00405596       1.29213     -0.221680       1.21467       1.67878       1.79828       1.95644       1.99392       1.97208       1.90555       1.85368       1.78382       1.61894       1.45388       1.29685       1.11064      0.963255      0.801048      0.648408      0.533151      0.428882
  36  15 3571.0671    2.5987  3.5492 11.9601 -0.0012      0.617357  0.0538   0.0225   0.0965    0.0397   0.0000      0.132331   442.2560       7.34246       16.0963       6.19386      0.708461      -8.34008       2.33694       1.39476      0.789335      -2.13896      -2.51526      -3.94092       2.41297      -1.12362      0.720293      -2.13705     -0.319776       1.17355       1.57357       2.09836       2.29627       2.48349       2.58089       2.56073       2.52763       2.40868       2.24889       2.04127       1.87515       1.64977       1.46597       1.29144       1.06927      0.881665      0.709761      0.559734
  36  16 3727.0686    2.1545  5.0592 11.5079 -0.0004      0.670244  0.0685   0.0162   0.1209    0.0331   0.0000     0.0966878   438.8682       8.88767       14.4040       1.52163      0.213130      -3.67622    -0.0293229       1.76449      -1.40039      -3.96697      -3.54749      -1.60247     -0.260865      -1.32319       1.40406      -1.60474      0.968036       1.38183       2.04828       2.69455       3.00567       3.27433       3.49981       3.38950       3.34230       3.14167       2.98561       2.70990       2.42111       2.14705       1.83265       1.56185       1.33119       1.08347      0.883636      0.709162
  36  17 3881.9555    1.7335  7.2621 11.1718 -0.0008      0.390566  0.0927   0.0117   0.1679    0.0286   0.0000     0.0800286   435.4001       8.58775       14.9663      -1.76095      -9.74737       3.68541      -4.19104       2.36281      -1.88169      -7.53348      -1.88248       5.82337     -0.714612      0.699828      0.686874     -0.434293       1.65115     -0.208091       2.66773       3.56886       3.99992       4.34214       4.50018       4.47457       4.32925       4.21280       3.90439       3.59693       3.21110       2.80205       2.45818       2.06413       1.74997       1.43838       1.16213      0.919984
  36  18 4035.8891    1.4647 10.3029 10.9145  0.0002      0.231303  0.1348   0.0087   0.2313    0.0254   0.0000     0.0679467   445.9543       10.2872       12.7533       8.51914      -3.67683      -10.9425      0.660527      -5.19530       4.37293       8.09308     -0.558183      -7.30854       2.52477     -0.893703      0.712463      -1.36600     -0.566537     -0.742640       3.57747       4.69154       5.25100       5.68211       5.79968       5.93332       5.75537       5.48532       5.12609       4.68997       4.30804       3.70630       3.29061       2.81563       2.32452       1.93998       1.58637       1.24408
  36  19 4189.2866    1.1538 12.6126 10.7900 -0.0003      0.312766  0.1901   0.0067   0.3027    0.0229   0.0000     0.0766267   443.4176       16.6636       21.5868      -10.6392       7.16235      -3.43938       6.64795       9.94670       4.30279       9.18491      -5.34294      0.150693      -3.08789      0.784617      0.113834     -0.116823       1.46709       2.02987       4.59508       6.23372       6.77093       7.39223       7.58164       7.74492       7.50132       7.29295       6.71488       6.18475       5.53337       4.95332       4.23062       3.63905       2.99892       2.51499       2.03637       1.64903
  37   4 1697.6376    0.3085  0.2711  9.9887 -0.0033       18.4616  0.0144   0.0095   0.0244    0.0305   0.0000       4.35649   441.0189      0.826609       21.2203      0.129289      -3.07878     -0.827819     -0.632031     -0.697376      0.254479      0.825850      0.678016     -0.182761     -0.287359     -0.187088      0.651296      0.345821     -0.259401     -0.131750      0.602513      0.807467      0.921680      0.950625      0.899241      0.815378      0.718739      0.689269      0.780182      0.736171      0.685077      0.649824      0.575650      0.521436      0.420788      0.334731      0.267703      0.200130
  37   5 1892.2432    0.5285  0.4518  9.9555 -0.0040       8.30926  0.0150   0.0119   0.0293    0.0458   0.0000       1.41682   440.4828     0.0541954       22.4130      -1.41402      -3.36383      -1.39843     -0.590938      0.894377     -0.859745      0.451858      0.484729     -0.337849      0.700742      0.428414      0.449328     -0.122741      0.576177    0.00914306      0.566787      0.716013      0.815609      0.926654      0.886151      0.905681      0.918800      0.823904      0.770372      0.765546      0.699033      0.615873      0.491377      0.446956      0.381116      0.306203      0.262515      0.213421
  37   6 2081.2758    0.7867  0.6515 10.1699 -0.0013       8.70945  0.0180   0.0146   0.0360    0.0643   0.0000      0.997150   440.4940      0.960025       22.7207     -0.198604      -2.13649      0.401781     -0.444107      -1.57413       1.20730      -1.23019      0.876675       1.29386      0.412838      0.415254      0.376120     -0.162514    -0.0322294    -0.0362598      0.643592      0.854254      0.959465      0.995942       1.00119       1.06288       1.06413      0.979293      0.928045      0.851913      0.751864      0.689034      0.587783      0.502067      0.418431      0.349635      0.277285      0.228277
  37   7 2264.5863    1.1286  0.9851 10.9848 -0.0002       7.98825  0.0260   0.0182   0.0482    0.0658   0.0000      0.924874   440.3789      0.932009       20.7983       1.33364      -1.50743      0.515835     -0.282365     -0.417764     -0.903431     -0.482043       1.00347      -1.68293    -0.0260262     -0.545856     -0.869358     -0.319041     -0.317156      0.153844      0.805211       1.06473       1.20833       1.31248       1.36436       1.39515       1.35492       1.25697       1.22238       1.09580      0.988435      0.874650      0.739133      0.608513      0.532908      0.433918      0.357774      0.288911
  37   8 2440.8418    1.6553  1.1151 11.5093 -0.0026       3.86147  0.0276   0.0251   0.0509    0.0807   0.0000      0.760508   441.3267    -0.0205731       20.5922      -2.22749      -2.23391      -1.73391      -3.86613     -0.556877      0.200414       2.04008      0.309270      -1.07277      0.529801     -0.201643       1.02455      0.205109     0.0169030     -0.872695      0.877376       1.12338       1.24924       1.34499       1.36346       1.37911       1.37383       1.36124       1.23922       1.12490      0.982297      0.894279      0.776983      0.670229      0.579709      0.476362      0.391932      0.311739
  37   9 2613.4700    2.2620  1.0567 12.2744 -0.0037       2.34014  0.0258   0.0351   0.0490    0.0752   0.0000      0.718648   439.0256       1.51467       19.7427       3.00995      -2.56534     -0.708766      0.249623      -1.55123      0.452770      -1.70314      0.858266     -0.285905       1.56778     -0.567065     -0.432505      0.525297     -0.401721     -0.712847      0.791984       1.08039       1.19600       1.25014       1.27784       1.33995       1.24735       1.23992       1.14231       1.07771      0.972361      0.850464      0.745754      0.645368      0.543880      0.459076      0.377798      0.293452
  37  10 2784.6597    3.0083  1.0939 12.3977 -0.0012       2.10839  0.0258   0.0442   0.0464    0.0956   0.0000      0.603883   440.3812       4.42395       20.5884      0.558364     -0.711545      0.202965     -0.872011     -0.870648      -1.28033     -0.521346      -1.11653      -1.69070      0.871218      -1.18052     0.0398669     -0.222864     -0.354083      0.275781      0.799339       1.04494       1.18890       1.25573       1.30366       1.32779       1.24887       1.22962       1.12098       1.03979      0.965597      0.871456      0.745519      0.647150      0.538891      0.431688      0.359164      0.294360
  37  11 2953.4028    3.7536  1.0625 13.0811 -0.0018       2.09178  0.0252   0.0567   0.0471    0.0870   0.0000      0.686633   440.6532       7.11341       18.6913       1.64827      -2.88554       1.09678     -0.160340     -0.131552       1.54736      -1.26347      -1.18106      0.120114     -0.921539      -1.02737     -0.501172    -0.0825493    -0.0355505      -1.03914      0.787368       1.04688       1.11892       1.27478       1.31069       1.33788       1.30691       1.23995       1.14077       1.01194      0.927401      0.859888      0.733364      0.604334      0.500904      0.424725      0.352612      0.279715
  37  12 3118.6705    4.0018  1.1768 13.5272 -0.0023      0.790339  0.0286   0.0599   0.0524    0.0834   0.0000      0.623244   439.6133       5.78638       17.8158       3.00114      -4.57450     0.0973359      0.512123     -0.951465       1.09366      -1.23969    -0.0750289      -1.27195      -1.01690     -0.269045     -0.637510     0.0359689      0.426511     -0.421486      0.866169       1.16706       1.27512       1.33043       1.38386       1.38398       1.34170       1.35879       1.28696       1.14501       1.04655      0.900601      0.798014      0.690550      0.578504      0.486802      0.391493      0.316764
  37  13 3280.8400    3.6992  1.6745 13.2548 -0.0009       2.00659  0.0356   0.0464   0.0638    0.0555   0.0000      0.422904   442.8897       7.08198       13.9105       1.72656      -2.22882      0.234936       1.51733      -2.70960      0.113940     -0.333278      0.310424     0.0709504      0.433586      -1.06822      0.824969     -0.554256      0.370483      0.177494       1.09222       1.46661       1.60864       1.76713       1.85386       1.81461       1.82833       1.72002       1.60667       1.43776       1.30542       1.11713      0.996448      0.846766      0.714222      0.586819      0.486751      0.382683
  37  14 3440.5568    3.1730  2.4332 12.5152 -0.0004      0.653013  0.0421   0.0321   0.0768    0.0478   0.0000      0.249383   439.5888       10.4756       15.6064       2.62490      -1.18546       1.52437      0.924181      -3.74646      0.463090      -2.02988       1.88732      0.757528     -0.467819      0.380835      0.252583     -0.268649     -0.326169     0.0490420       1.22477       1.61539       1.85982       1.96315       2.05613       2.01956       2.05048       1.92198       1.81880       1.63659       1.47731       1.32060       1.13567      0.997540      0.830290      0.697815      0.556417      0.450853
  37  15 3598.7582    2.5276  3.6957 11.8741 -0.0001      0.688007  0.0536   0.0212   0.0974    0.0391   0.0000      0.134134   443.4716       8.73588       13.4824      0.954121      0.166042       2.88134      -2.45801      -1.87375       4.31677      -1.90387      -1.30056      -1.41395      0.454457      -1.30260      -1.25567      -1.43768      0.417726     -0.327589       1.57084       2.10641       2.33084       2.55279       2.63162       2.70017       2.57644       2.52928       2.28223       2.13881       1.91639       1.69953       1.48232       1.25577       1.07701      0.869242      0.724250      0.578470
  37  16 3755.4611    2.0522  5.7729 11.4154 -0.0003      0.464078  0.0747   0.0146   0.1329    0.0304   0.0000     0.0851312   438.1270       10.9734       17.5093       2.01675       1.20453      -2.42397      -1.16326      -3.90561       2.06104      -2.62073     -0.893067      -3.71756      0.403518     -0.556685      0.720746     -0.442784      -1.01928      0.427466       2.17389       2.98742       3.34776       3.65959       3.78179       3.81101       3.70023       3.50369       3.22064       2.95989       2.70665       2.37491       2.08264       1.76759       1.48568       1.21895       1.01007      0.800392
  37  17 3911.4117    1.6999  8.2368 11.1050 -0.0003      0.554868  0.1016   0.0107   0.1819    0.0269   0.0000     0.0711883   442.0615       9.50304       13.8942      0.904028      -5.68408      -10.3032       1.77210       3.01501       2.77713      -3.32723     0.0845350      -1.95211       2.97370       2.96750    -0.0211309      -1.76788      -3.02397      -1.44445       2.75746       3.62192       4.05876       4.40057       4.54925       4.55403       4.50216       4.28813       4.05665       3.70575       3.36964       2.98797       2.59609       2.21835       1.87633       1.57028       1.27953       1.03045
  37  18 4065.9241    1.3806 10.7904 10.8998 -0.0005      0.285601  0.1481   0.0080   0.2435    0.0248   0.0000     0.0721703   436.3595       11.3950       17.2299      -1.21469      -13.5282      -6.43175      -17.2118      -2.94883       9.11256      -5.55018       1.16167       2.12645       4.84502      -5.50383      -7.31063      0.176020      0.513438     -0.892096       3.68319       4.93301       5.54320       5.89025       6.12658       6.13506       6.03669       5.82693       5.42525       5.02203       4.58513       4.04899       3.52393       3.05490       2.52296       2.12669       1.72584       1.39379
  37  19 4220.5612    1.1565 13.4654 10.7399  0.0012      0.496551  0.1944   0.0066   0.3034    0.0224   0.0000     0.0724122   436.5023       24.8760       13.1673      -1.02641       9.31848       2.01339       6.00425      -6.80528       5.24779      -12.5364      -6.53026    -0.0253763       5.02768      -3.58495      -5.92003       4.39506       3.64699      -2.19384       4.44332       5.95671       6.71343       7.20360       7.45165       7.31899       7.34367       7.01514       6.57193       6.07302       5.52619       4.93043       4.28819       3.70417       3.09918       2.60525       2.09838       1.69645
  38   4 1713.0912    0.3353  0.2869  9.9470 -0.0059       19.7272  0.0119   0.0095   0.0250    0.0310   0.0000       3.59235   442.4158     -0.586769       21.4544   -0.00977992      -3.03745      0.279880      0.574114    -0.0274235     -0.909582      0.307947     -0.199382      0.154256      0.892600      0.892320      0.189489      0.324413     -0.323581     0.0366192      0.432389      0.570040      0.615805      0.706753      0.721614      0.703345      0.711328      0.660306      0.649657      0.569323      0.539749      0.483315      0.423137      0.344579      0.321357      0.268638      0.230036      0.176490
  38   5 1908.8586    0.5318  0.5710  9.9377  0.0009       10.0939  0.0176   0.0107   0.0344    0.0489   0.0000       1.40087   441.7948      0.247266       21.7539       1.21978     -0.314510       2.58648      -1.28972     -0.787626     -0.359596      0.479704      0.458219     -0.974304      -1.27731      0.139542       1.03352     0.0933752    -0.0889544     -0.152854      0.628119      0.816420      0.921460       1.01984       1.06134       1.07988       1.05587      0.971462      0.942417      0.856904      0.761579      0.654479      0.589023      0.501181      0.431524      0.348782      0.287941      0.235054
  38   6 2099.1060    0.7914  0.7427 10.3318 -0.0028       10.9638  0.0202   0.0139   0.0386    0.0589   0.0000       1.03623   441.7005     -0.113835       20.5707      0.823268      -1.21121       1.84562       1.60640      -2.32163     -0.551968     -0.161863      0.805314      0.248435     -0.784396      0.122513     -0.200393      0.263922     -0.483948     -0.225348      0.667722      0.902660      0.953901       1.10812       1.12761       1.12420       1.06646       1.06310      0.994512      0.904320      0.802713      0.762998      0.632815      0.554939      0.444350      0.395046      0.332922      0.269564
  38   7 2283.0607    1.2238  0.8890 10.9709 -0.0033       5.51451  0.0233   0.0199   0.0409    0.0724   0.0000      0.801182   441.0460      0.415014       20.7971      0.453948      -2.51211       2.66855     0.0934884      0.921552       1.06312     -0.809200       1.09472      -1.57652     -0.281950     -0.258968     -0.251890     -0.144167      0.453894     -0.485986      0.769286       1.01253       1.06616       1.17525       1.24860       1.26609       1.26631       1.13342       1.06227      0.980440      0.897432      0.822083      0.725430      0.643291      0.539918      0.449500      0.358772      0.294738
  38   8 2460.0821    1.7079  1.1542 11.5065  0.0004       3.54707  0.0279   0.0251   0.0513    0.0860   0.0000      0.755398   440.6438      0.140974       22.7032     -0.378034      -2.77521      0.193649      -1.97326     -0.477076       1.49337     -0.702558      -1.32684      0.558515     -0.529372    -0.0487526     -0.726177     -0.283479     -0.187564     -0.158481      0.835899       1.10987       1.26045       1.34784       1.33423       1.33711       1.32006       1.25027       1.20636       1.11903       1.03607      0.898477      0.813965      0.694606      0.595517      0.508926      0.425998      0.339426
  38   9 2633.7917    2.3648  1.1257 12.0566 -0.0038       1.41096  0.0273   0.0343   0.0480    0.0942   0.0000      0.670864   441.0801       1.54028       20.1639       1.76475      -1.00174      0.849921       2.35489     0.0861886      -1.63117     -0.678330     -0.369102      -1.18164      -1.01212     -0.412027     -0.587745      0.111580    -0.0676940    -0.0309519      0.807272       1.08682       1.16101       1.27548       1.34952       1.31511       1.33951       1.24202       1.14947       1.06403      0.967747      0.947788      0.780904      0.697851      0.591880      0.486894      0.387998      0.322006
  38  10 2806.1722    3.0497  1.0737 12.8206 -0.0016       1.45918  0.0257   0.0460   0.0480    0.0796   0.0000      0.766828   441.1673       2.57100       20.2010       2.05177      -5.59359      -2.25286     -0.514206      -1.46806     -0.195533     -0.838214     -0.128245      0.715629       1.03954      -1.46658     -0.159002    -0.0974186      0.270433      0.114496      0.777537       1.06921       1.16956       1.28185       1.30180       1.27299       1.27307       1.18112       1.13915       1.06840      0.977409      0.879409      0.776971      0.698633      0.572142      0.486618      0.392797      0.318698
  38  11 2976.0054    3.8056  1.0226 13.1607 -0.0022      0.291363  0.0243   0.0576   0.0450    0.0864   0.0000      0.654861   441.3324       5.57326       19.2928       2.55060      -2.69671     -0.514926       1.98154      -2.00513      0.368394     -0.845381       1.12446    -0.0159506      -1.44383     0.0717911      0.220084     -0.295078     -0.106731      0.292193      0.777773       1.01166       1.07005       1.21601       1.29237       1.22422       1.20524       1.13128       1.09365       1.00805      0.890492      0.853588      0.727486      0.642065      0.572832      0.471988      0.385337      0.312027
  38  12 3142.4549    4.1621  1.1861 13.4464 -0.0050      0.609825  0.0288   0.0610   0.0507    0.0896   0.0000      0.564998   441.5246       7.46119       18.9717       3.15208      -3.75168      -1.55792       1.64275      -1.62527       1.36786     -0.261380       3.07662     -0.345996      0.495810      -1.01814      -1.03000     -0.114108      0.458753     -0.380249      0.828834       1.11695       1.23742       1.31945       1.41258       1.40895       1.38903       1.29239       1.23472       1.12645       1.03877      0.905838      0.795678      0.683708      0.585615      0.487256      0.408589      0.314537
  38  13 3305.9100    3.6302  1.7411 13.1806 -0.0008       1.21829  0.0363   0.0438   0.0632    0.0535   0.0000      0.383077   440.3455       4.95083       20.1071       1.39784      -3.81526       2.78494      -1.44726      -4.88600      0.321230      0.647386     0.0755853      -1.04195      -1.17272      0.270087       1.26739      0.320505     -0.118948      0.480113       1.02723       1.36781       1.47631       1.63182       1.67706       1.70535       1.64451       1.57891       1.51597       1.36803       1.26904       1.13477      0.982535      0.858188      0.708874      0.616588      0.513205      0.394588
  38  14 3466.9332    3.0420  2.6196 12.4717 -0.0005      0.718922  0.0434   0.0293   0.0795    0.0427   0.0000      0.227984   437.9844       8.65834       15.0557       4.83916      -2.20300       1.63023       1.63731      -3.69631     -0.871161     0.0196986      0.929244      -1.09971    -0.0118055     -0.588688      0.481002     -0.485850     -0.577582     0.0416189       1.24011       1.63568       1.84470       2.02532       2.02285       2.08371       2.04420       1.93250       1.82533       1.66948       1.51158       1.38330       1.21278       1.04455      0.875688      0.742666      0.607274      0.474916
  38  15 3625.9891    2.4473  4.0557 11.7964 -0.0007      0.518687  0.0563   0.0194   0.1021    0.0356   0.0000      0.122201   439.6054       12.0650       14.1233       2.63413      -1.81687       1.40844       1.99009      -1.70426      0.476227     -0.913775      0.237147       1.35608       2.54817     -0.993029     -0.394217      0.905706      0.489991       1.35088       1.60586       2.17879       2.36996       2.55384       2.61833       2.67634       2.63118       2.47331       2.37254       2.16693       1.98900       1.77841       1.58294       1.37880       1.15826      0.984136      0.802171      0.643489
  38  16 3783.6118    1.9713  6.0059 11.3788 -0.0006      0.400295  0.0755   0.0134   0.1394    0.0290   0.0000     0.0857326   441.2129       5.84175       15.9846    -0.0502506      -2.84361      -2.45488     -0.575593      -5.00379       1.39100      -2.98162      -4.82119       1.64429       4.53895      0.548996       2.71058      -2.18063      0.566529     -0.268610       2.07724       2.82815       3.12526       3.41456       3.48965       3.55329       3.52479       3.29518       3.16978       2.88443       2.69709       2.30586       2.05097       1.79804       1.49954       1.25857       1.02546      0.832620
  38  17 3940.1273    1.6481  8.8319 11.0489 -0.0008      0.314026  0.1102   0.0098   0.1917    0.0262   0.0000     0.0683489   439.1664       10.4280       15.9496       2.00257      0.209292       9.33182     -0.895476      -1.20454     -0.691657      -4.47008       3.38399      0.499355      -4.18676      -1.13264     -0.231911      -1.59191      -2.40609       1.77515       2.84004       3.79850       4.25442       4.57568       4.79493       4.77612       4.75166       4.56360       4.28256       3.92685       3.59840       3.15632       2.79457       2.41650       2.02964       1.70494       1.38995       1.13948
  38  18 4096.0113    1.3530 11.4536 10.9098 -0.0002      0.399010  0.1555   0.0076   0.2548    0.0236   0.0000     0.0758082   443.2135       10.0382       10.1765       2.88468       1.93699      -2.44992       10.0607      0.345678      -2.77256      -1.19352      -2.18172     -0.914065      -3.45179      0.832420      -1.57556       1.58936       2.09418      -2.71830       3.68931       5.01733       5.58138       6.02657       6.27112       6.28471       6.14216       6.00825       5.50585       5.18621       4.58987       4.20979       3.62518       3.17772       2.69206       2.22654       1.84417       1.48172
  39   3 1516.0817    0.1757  0.1500 10.0283 -0.0129       34.1674  0.0114   0.0081   0.0215    0.0240   0.0000       14.4530   441.2677      0.311944       22.0334      -1.03954      -2.88733     0.0174580       1.63779      0.303328      0.308885     -0.553282     0.0912143     0.0321428     -0.648497     0.0887428     -0.284105    -0.0902758    0.00933031      0.288677      0.437249      0.550517      0.568940      0.597090      0.717029      0.711434      0.739191      0.683608      0.614373      0.545674      0.466360      0.469595      0.408481      0.344897      0.299130      0.240737      0.225093      0.170840
  39   4 1728.2885    0.3408  0.3116  9.9456 -0.0025       21.1081  0.0130   0.0093   0.0250    0.0316   0.0000       3.35536   440.8890     -0.407257       21.3825    -0.0337859      -3.12434      0.138502      0.814009       1.63624      0.512818     -0.427281     -0.983125    -0.0350885     -0.379380      0.155030     -0.345898    -0.0221432     -0.289854     -0.158916      0.461968      0.621609      0.699684      0.703159      0.732019      0.780001      0.713490      0.761129      0.666697      0.607483      0.608320      0.511613      0.451223      0.446445      0.322442      0.308226      0.228059      0.185519
  39   5 1925.2553    0.5504  0.5134 10.0644 -0.0015       11.3342  0.0156   0.0112   0.0317    0.0440   0.0000       1.50345   441.6481   -0.00659038       21.4848      0.407468      -1.93511       1.23901    -0.0392803      0.664851     -0.447432      0.477002      0.118548     -0.338911     -0.383032     -0.370874      0.855948      0.462323     -0.592494      0.133853      0.573897      0.775106      0.864434      0.921051      0.913212      0.880487      0.874383      0.832799      0.817507      0.735331      0.749763      0.667386      0.581845      0.503519      0.421544      0.336294      0.275912      0.228355
  39   6 2116.6705    0.8332  0.7162 10.3387 -0.0023       7.32912  0.0198   0.0142   0.0357    0.0640   0.0000      0.928241   440.8133      0.175470       21.4164     -0.363382      -3.78087     -0.468432     -0.193780      -1.10637     0.0919123      -1.16916     -0.734531      -1.27903      0.376321      0.758298   -0.00117140     -0.123383      0.115089      0.105469      0.665067      0.936399       1.03775       1.19127       1.18362       1.20725       1.15266       1.08904      0.994840      0.929395      0.838015      0.770538      0.656048      0.602710      0.483058      0.423478      0.349884      0.279668
  39   7 2301.3219    1.2471  1.0563 10.7698 -0.0015       4.32858  0.0255   0.0186   0.0468    0.0859   0.0000      0.734724   441.9074      0.594543       19.4557      -1.22132     -0.111927      0.278489      -2.01715      -2.28532      0.164676     -0.327732      0.341841     -0.434276       1.06748     -0.565143      0.665217     -0.384538      0.425482     -0.133276      0.783907       1.03956       1.12832       1.24671       1.30554       1.26538       1.25488       1.18006       1.11116       1.03002      0.950785      0.849497      0.777100      0.692782      0.584791      0.500007      0.412529      0.318418
  39   8 2479.1557    1.8091  1.1936 11.6695 -0.0019       3.75193  0.0289   0.0264   0.0518    0.0868   0.0000      0.686392   440.2794       2.12084       19.7822       1.36463      0.217705      -1.48652       1.90292     -0.435790      -1.24407      -1.60100      0.237748      -1.79658     -0.639915     -0.161655      0.476966     -0.896441     0.0647748      0.368557      0.833644       1.11599       1.21833       1.33992       1.45107       1.48618       1.44948       1.36497       1.25727       1.18545       1.05476      0.934763      0.799525      0.714896      0.605016      0.508858      0.406511      0.332382
  39   9 2653.9875    2.5116  1.0761 12.2510 -0.0002       3.07063  0.0249   0.0364   0.0475    0.0810   0.0000      0.684393   440.0446       3.70666       19.8283     -0.991210     -0.743451     -0.846919     -0.865128      -1.43731      -1.36117     -0.535897     0.0112712     -0.738455     -0.531107      0.336739     -0.280488    -0.0113014    -0.0334163     -0.257473      0.751883      0.972725       1.09753       1.17759       1.24236       1.26073       1.22579       1.15258       1.11624       1.01759      0.942680      0.835103      0.732958      0.618577      0.520071      0.442395      0.360568      0.296743
  39  10 2827.4398    3.2454  1.0242 12.8430 -0.0026       2.97595  0.0248   0.0485   0.0430    0.0841   0.0000      0.640996   440.3625       4.83805       21.8025       1.26569      -3.66311       1.32835     -0.501576     -0.303689       1.70032      -1.46626      -2.32613      0.710215      -1.27660      -1.17817    -0.0684456    -0.0464862     -0.335310     -0.456079      0.765099      0.999717       1.13191       1.22524       1.19367       1.23942       1.22155       1.19244       1.13644       1.04648      0.932783      0.847337      0.731807      0.658087      0.560290      0.467969      0.388441      0.321318
  39  11 2998.2610    3.9754  0.9839 13.3953 -0.0037       1.89628  0.0229   0.0616   0.0446    0.0747   0.0000      0.672769   441.0973       4.86828       20.1134       1.43540      -1.63035      0.276703     0.0727940      -2.00712       1.02972      -3.37100      -1.23566      -2.50470      -1.17948     -0.608282     -0.307318     0.0361607      0.656508      0.429226      0.714572      0.917653       1.05424       1.13861       1.17364       1.17836       1.13752       1.13762       1.04214      0.978297      0.866829      0.796950      0.679678      0.601439      0.507124      0.429101      0.358808      0.290558
  39  12 3165.8528    4.0810  1.2937 13.3613 -0.0013       1.51807  0.0302   0.0554   0.0504    0.0756   0.0000      0.565837   440.4762       3.82563       17.0640       3.84053      -3.23076      0.275299      -2.93771      0.621357       2.00014      -1.12450       1.01850     -0.837099      -1.83325      0.755868      0.357138      0.684762      0.878106     0.0459640      0.842263       1.13067       1.23010       1.36801       1.38155       1.40258       1.36287       1.29515       1.25966       1.14248       1.05669      0.943907      0.842112      0.739729      0.620841      0.522482      0.447832      0.348780
  39  13 3330.5473    3.5343  1.8203 13.0111 -0.0023      0.914419  0.0355   0.0409   0.0631    0.0555   0.0000      0.356914   441.2251       4.71868       17.0946      -3.15930      -1.14642     0.0748479       2.05998      -5.61243      -3.52841     -0.938701      0.590977      -2.51870      0.281884      0.182150      0.843014    -0.0925932     0.0855754     -0.317186       1.00684       1.32276       1.47645       1.63704       1.66688       1.70662       1.65837       1.60786       1.50088       1.37687       1.23850       1.14176      0.994526      0.875842      0.733155      0.607327      0.520785      0.414976
  39  14 3492.9324    2.9357  3.0480 12.2567 -0.0003      0.901511  0.0464   0.0257   0.0823    0.0389   0.0000      0.170753   441.0464       7.25410       18.7610     -0.703305     0.0547009       2.56119      -1.35120      -4.55196      0.994459      -4.77742     -0.187482     -0.116009    -0.0873971      0.928170       1.32631     -0.563918     -0.979910     -0.353143       1.25767       1.66700       1.85882       2.03278       2.10602       2.12915       2.08655       2.01719       1.89093       1.77281       1.62078       1.43216       1.24894       1.11326      0.930001      0.786806      0.657185      0.524872
  39  15 3653.1575    2.3622  4.6746 11.6477 -0.0004      0.626186  0.0603   0.0172   0.1105    0.0332   0.0000      0.104083   441.2920       10.1325       18.0382       4.05254      -2.94090      0.755670       4.43957       2.28391       1.86678      -2.70661       2.53150     -0.943576       1.94446      0.750719    -0.0408067     -0.119183    -0.0576194       1.69828       1.69441       2.21921       2.49321       2.70830       2.80236       2.78476       2.84331       2.71201       2.55406       2.31665       2.10862       1.92224       1.65823       1.44643       1.24890       1.04492      0.850266      0.708846
  39  16 3811.7420    1.9508  6.8759 11.2468 -0.0003      0.541295  0.0815   0.0122   0.1493    0.0279   0.0000     0.0743652   438.1874       11.0603       23.6986       5.30731       3.12548      -4.35519       4.28494       5.56555       5.71040      -1.41077     -0.493507      -3.98221       1.03003      0.656327    -0.0144841      -2.17278     -0.988243     -0.162595       2.16554       2.88851       3.23270       3.50164       3.68040       3.62528       3.62391       3.49488       3.28354       3.05219       2.75772       2.48918       2.19465       1.90263       1.60121       1.35803       1.11482      0.911655
  39  17 3968.9640    1.5862  9.3820 11.0534 -0.0002      0.400852  0.1193   0.0091   0.2009    0.0255   0.0000     0.0734579   438.2731       13.6609       11.9067      -1.00800      -1.65552      -1.52203      -2.27174      -4.76494       1.06209      -10.4931       2.58165      -2.20280      -1.14950      -3.43184       1.49115      0.205052       1.97634    -0.0490404       2.95134       3.87381       4.36744       4.74638       4.84507       5.00844       4.87389       4.62605       4.40117       4.12705       3.72909       3.36199       2.99754       2.56730       2.21794       1.84225       1.54482       1.25086
  39  18 4124.6982    1.2758 11.8983 10.9422 -0.0001      0.149841  0.1706   0.0069   0.2704    0.0224   0.0000     0.0825940   449.0265       7.22979       16.4997       2.07520      -1.47395       5.59463      -2.56952      -7.61968      -4.97206      -4.70573       4.13826      -6.68821      -2.06629      0.727226     -0.207772      0.263352      -2.78556       1.67993       3.83913       5.17033       5.77050       6.19639       6.42422       6.44048       6.40059       6.12122       5.87523       5.35964       5.00882       4.39723       3.92249       3.38895       2.89223       2.44022       1.99029       1.64519
  40   4 1743.3006    0.3533  0.3200  9.9434 -0.0019       19.0875  0.0126   0.0092   0.0254    0.0321   0.0000       3.14940   441.0187     -0.259367       21.6652    -0.0278296      -3.87876      0.237047     -0.772690      0.557095     -0.289708      0.325860       1.07332     0.0390544     0.0308660      0.474300      0.162264    -0.0576793     0.0648056      0.195058      0.505802      0.665799      0.749443      0.806241      0.765099      0.775164      0.750820      0.705219      0.695111      0.654177      0.615353      0.571908      0.511295      0.436947      0.376854      0.300318      0.243255      0.204313
  40   5 1941.4894    0.5761  0.5631 10.0028 -0.0023       11.0883  0.0164   0.0112   0.0329    0.0465   0.0000       1.32279   440.2299      0.778906       22.8465     -0.322250      -2.36821      0.649819       1.52153       1.05786      0.337545      0.301459       1.25105  -7.82667e-05    -0.0638034      0.560640    -0.0512636      0.169538    -0.0923308     -0.358882      0.571672      0.763979      0.848748      0.861017      0.881124      0.896157      0.913046      0.866618      0.849187      0.746647      0.705214      0.633114      0.564832      0.503864      0.419710      0.365724      0.303716      0.254250
  40   6 2134.0419    0.8973  0.7980 10.3469 -0.0034       7.62477  0.0200   0.0148   0.0393    0.0656   0.0000      0.900366   440.6902    -0.0240431       21.3980    -0.0244071      -3.17578       1.31209       2.80764      -1.31373      -1.47558       1.47561     -0.119031    -0.0304404     -0.211174     -0.208714      0.138574     -0.285305      0.120746     -0.408928      0.610857      0.828016      0.876800      0.985250      0.981200       1.02462       1.03126      0.976513      0.972265      0.866117      0.770468      0.687517      0.608152      0.520073      0.464261      0.381657      0.318157      0.259394
  40   7 2319.3974    1.3214  0.9746 10.8907 -0.0004       3.95925  0.0234   0.0195   0.0427    0.0810   0.0000      0.718776   441.1578      0.905866       20.7105      0.988893      -3.79123      0.765534      0.530341      -1.09686     -0.844228    -0.0652896    -0.0111416     -0.482513     -0.810562     -0.521570      0.118512     -0.540069     -0.330199    -0.0155963      0.702911      0.933906       1.04242       1.11796       1.17314       1.21807       1.18772       1.13304       1.04243      0.968637      0.867149      0.806301      0.700527      0.627608      0.543675      0.449446      0.376207      0.298808
  40   8 2498.0116    1.8760  1.1090 11.6547 -0.0026       2.90379  0.0266   0.0267   0.0466    0.0823   0.0000      0.691485   440.2069       1.27028       21.8288       1.11112      -4.06898     -0.787063     -0.571145      -1.22775     -0.122355     -0.228441      0.723137       1.40254      0.665877      -1.02009      0.544564     -0.461791    -0.0605344     0.0803827      0.756388      0.963870       1.07704       1.18063       1.22314       1.19063       1.18629       1.13796       1.08254       1.02251      0.950931      0.846496      0.759486      0.674380      0.574080      0.480679      0.408456      0.335839
  40   9 2673.8985    2.5209  1.1359 12.4429 -0.0003       2.62526  0.0269   0.0367   0.0493    0.0790   0.0000      0.688367   439.2878       2.77638       21.3444      0.954624     -0.233662     -0.509988       1.83552     -0.660549     -0.333953      0.725768     -0.115139      -1.28779     -0.731593      -1.37272       1.43280      0.558036     -0.748046     -0.236181      0.791822       1.03424       1.12188       1.19921       1.22190       1.25617       1.24694       1.24897       1.18052       1.07007      0.980062      0.885985      0.760575      0.657488      0.569026      0.475279      0.412103      0.336946
  40  10 2848.3850    3.2746  1.0752 12.9734 -0.0027       1.75418  0.0251   0.0472   0.0459    0.0741   0.0000      0.694379   443.0980       2.86640       20.3691     -0.362416      -2.89253     -0.694831       1.74975      0.589542       1.25401      -1.51444       1.24297     -0.921114      -1.15285     -0.378663      0.313974    -0.0763560     -0.152314      0.422083      0.724095      0.940317       1.06030       1.10492       1.13365       1.16796       1.12197       1.11576       1.06180       1.00453      0.945159      0.815646      0.719568      0.620651      0.532310      0.468549      0.400953      0.329789
  40  11 3020.1763    4.0367  1.0996 13.3781  0.0006       1.21016  0.0250   0.0582   0.0477    0.0764   0.0000      0.679556   441.3928       3.75141       19.0022       1.84541      -1.14506     -0.364440     -0.997331      -2.06473    -0.0989949     -0.618047     -0.328785     -0.346776     -0.299747     -0.102770     -0.390182      0.326014     -0.480840    -0.0258226      0.740921      0.981886       1.06428       1.14144       1.18524       1.25229       1.21115       1.18216       1.07964      0.998523      0.924347      0.826403      0.728079      0.636340      0.554209      0.452324      0.376949      0.309772
  40  12 3188.8232    4.0696  1.3941 13.2909  0.0002      0.807590  0.0306   0.0523   0.0534    0.0713   0.0000      0.496478   442.1276       6.10485       20.3320       2.74059      -4.15219      -2.38467      0.945734      -2.07136       2.07691     -0.583804      -2.18547      -1.10071    -0.0614343     -0.493954     -0.379763      0.325934      0.587208     -0.251729      0.881567       1.18999       1.35061       1.45747       1.54677       1.54469       1.55688       1.48184       1.40286       1.23694       1.10691      0.995184      0.863687      0.758621      0.645869      0.550115      0.453861      0.364805
  40  13 3354.8335    3.5430  1.9848 12.8073 -0.0005       1.14394  0.0361   0.0382   0.0647    0.0546   0.0000      0.323731   441.7931       6.60458       16.8804       1.68622      -1.84236      -2.41284       2.04733      -2.67047       1.04118     -0.546507    0.00514359     -0.903030      0.940046     0.0273615    -0.0694677     -0.859250     -0.116435      0.224906      0.976405       1.32610       1.46955       1.66426       1.68939       1.71596       1.70598       1.64893       1.53596       1.41744       1.29032       1.13797       1.01115      0.876767      0.741635      0.614322      0.507354      0.425253
  40  14 3518.2831    2.8084  3.0537 12.3778 -0.0004      0.230002  0.0481   0.0250   0.0847    0.0370   0.0000      0.184287   440.3822       7.84807       16.0972      -3.66629     -0.615234      -2.66142      -1.83072      -1.72719       1.45486      0.934153     -0.361509      -3.92971     -0.544586       1.92515      0.704672     -0.964101     -0.593997     -0.218292       1.28260       1.71804       1.87129       2.04854       2.16144       2.12300       2.12483       2.04131       2.01066       1.80599       1.63645       1.47999       1.32160       1.15018      0.976550      0.826314      0.707661      0.562729
  40  15 3679.8942    2.2734  4.8465 11.6975 -0.0000      0.724923  0.0619   0.0162   0.1145    0.0289   0.0000     0.0986949   437.4893       10.7554       16.5014       1.91322      -2.35657      -2.22374       3.10626      -2.29844      -2.02381      -1.05205      -1.82936       1.57765      -1.13971      -2.10104     -0.318104      0.750105      0.200099      0.334634       1.64548       2.15983       2.44591       2.62645       2.76546       2.74960       2.74741       2.60069       2.47707       2.36560       2.13632       1.91774       1.67625       1.48112       1.26475       1.06165      0.904202      0.728741
  40  16 3839.2617    1.8636  7.0623 11.2782 -0.0004      0.375246  0.0854   0.0116   0.1529    0.0265   0.0000     0.0809597   433.5536       5.99953       17.1187       3.97887      -3.34809      -5.52426      -2.97329      -1.32994     -0.563464      -3.06678      0.752021      -2.82698    0.00582521      -1.78203     -0.597885      -3.01635       1.78424       2.56562       2.20786       2.96626       3.29845       3.62059       3.75543       3.73866       3.73949       3.60097       3.43376       3.17930       2.85266       2.59920       2.28400       1.96519       1.71308       1.41996       1.19265      0.972593
  40  17 3997.1200    1.5612 10.2130 10.9986 -0.0003      0.208415  0.1297   0.0083   0.2171    0.0247   0.0000     0.0671121   442.8212       11.0750       2.17156      -2.59725       7.15165       6.23379      -10.0271      -7.30023      -5.84660       3.86249      -2.37553      -9.22295       4.66360      -2.41088     0.0100216       3.30565      -2.82261      -1.29388       3.08729       4.07827       4.58440       4.96632       5.13820       5.13511       5.07206       4.85262       4.64211       4.31649       4.03756       3.60659       3.18535       2.78856       2.39720       2.03223       1.70436       1.38973
  40  18 4154.8875    1.2272 12.1116 10.9177  0.0001      0.530165  0.1708   0.0069   0.2742    0.0218   0.0000     0.0807954   442.4284       14.8927       9.89201      0.500572       1.00876      -10.8236       8.06871       2.83282      -6.65970      -9.99685      -1.64146       4.18089      -4.65564      -5.20273      -2.22283       3.34999     -0.548710      -1.80562       3.77117       5.09014       5.69182       6.19377       6.38864       6.50885       6.45882       6.18812       5.86555       5.41738       4.92345       4.46526       3.91105       3.46881       2.95648       2.52756       2.07020       1.68302
  41   3 1544.3698    0.1981  0.1588 10.0067  0.0057       13.7020  0.0111   0.0078   0.0196    0.0229   0.0000       11.9122   441.5979     -0.397282       21.5077      0.602071      -2.99647      0.427222      0.912469     -0.182768      -1.33353    0.00234475       1.05682    -0.0677007     -0.921855     -0.300357      0.150912      0.143259      0.328665    -0.0101118      0.395953      0.539028      0.552884      0.633116      0.671535      0.713233      0.666372      0.631122      0.628122      0.582892      0.527951      0.464945      0.417841      0.351058      0.289579      0.244771      0.208588      0.156444
  41   4 1758.0841    0.3752  0.3601  9.9397 -0.0012       16.8442  0.0138   0.0091   0.0256    0.0336   0.0000       2.68650   441.6127     -0.459508       21.2617      0.426222      -2.95695     -0.556727       1.55094      0.225673     -0.140298       1.04863      0.698984     0.0370447     -0.992942      0.341056      0.104886      0.174370      0.177826     -0.230435      0.557826      0.725421      0.826704      0.836472      0.822041      0.834548      0.859134      0.837755      0.801021      0.771262      0.695061      0.628531      0.561428      0.465793      0.410670      0.368681      0.307049      0.243611
  41   6 2151.2435    0.9101  0.7626 10.3575 -0.0012       7.13707  0.0193   0.0148   0.0368    0.0659   0.0000      0.881864   441.5913       1.02919       21.4333      0.874383      -2.16211     -0.886730     -0.231702    -0.0770094     -0.744259     -0.177910      0.682073      0.535210      -1.06725     -0.111153     -0.561345     -0.519976    0.00425661      0.661889      0.588079      0.798090      0.879984      0.947182       1.02766       1.04785       1.01596      0.970621      0.902463      0.838738      0.783208      0.681528      0.615062      0.540104      0.466527      0.403997      0.330668      0.275890
  41   7 2337.2868    1.3171  1.0542 11.1595 -0.0011       4.26966  0.0259   0.0196   0.0486    0.0731   0.0000      0.796989   441.4445       1.33514       22.2933     -0.110330      -2.96630      0.419510     -0.533959      -1.42940       2.25048     -0.721458      0.864422      -1.24367      -1.73668       1.04111      0.183056     -0.885223     -0.898195     -0.210207      0.767466       1.04273       1.18677       1.26681       1.32023       1.35601       1.34579       1.28818       1.25014       1.14307       1.00834      0.902436      0.773606      0.665752      0.563947      0.481989      0.390523      0.334160
  41   8 2516.7184    1.8950  1.1481 11.8568 -0.0009       4.21706  0.0273   0.0270   0.0499    0.0766   0.0000      0.729319   441.8837       2.11157       21.2272       1.86522      -1.87449      -2.26201      0.424797       1.16359    -0.0756535     -0.180906       1.34002      0.462601      -1.11628      0.992966     -0.258768     -0.452646     -0.515344      0.165031      0.758595       1.05281       1.17851       1.29249       1.33124       1.35483       1.30445       1.26508       1.17784       1.08313      0.966074      0.925322      0.829662      0.725422      0.631882      0.514721      0.426859      0.356679
[truncated: 732,964 more chars]
