# Supplementary material for: Global-Mode Analysis of Full-Disk Data from the Michelson Doppler Imager and the Helioseismic and Magnetic Imager
Source: Sol Phys. 2018 Jan 31;293(2):29. doi: 10.1007/s11207-017-1201-5 (PMC6566312; doi:10.1007/s11207-017-1201-5)
Supplement: Supplementary file 2 — (TAR 362.4 MB) [file 11207_2017_1201_MOESM2_ESM.tar › HMI/hmiv72d.6328.18]

   0  14 2093.3572    0.6866  1.0576  9.6825  0.0000  0.1567   0.1149   0.7842    1.7141   0.0000    -0.0000       0.00000       0.00000       0.00000       0.00000       0.00000       0.00000       0.00000       0.00000       0.00000       0.00000       0.00000       0.00000       0.00000       0.00000       0.00000       0.00000       0.00000       0.00000       0.00000       0.00000       0.00000       0.00000       0.00000       0.00000       0.00000       0.00000       0.00000       0.00000       0.00000       0.00000       0.00000       0.00000       0.00000       0.00000       0.00000
   0  15 2228.5221    0.9908  0.7600  9.6632  0.0000  0.1292   0.1683   0.6490    1.8130   0.0000    -0.0000       0.00000       0.00000       0.00000       0.00000       0.00000       0.00000       0.00000       0.00000       0.00000       0.00000       0.00000       0.00000       0.00000       0.00000       0.00000       0.00000       0.00000       0.00000       0.00000       0.00000       0.00000       0.00000       0.00000       0.00000       0.00000       0.00000       0.00000       0.00000       0.00000       0.00000       0.00000       0.00000       0.00000       0.00000       0.00000
   0  16 2362.7693    1.6385  0.4186 10.4297  0.0000  0.0913   0.3228   0.2256    1.3969   0.0000    -0.0000       0.00000       0.00000       0.00000       0.00000       0.00000       0.00000       0.00000       0.00000       0.00000       0.00000       0.00000       0.00000       0.00000       0.00000       0.00000       0.00000       0.00000       0.00000       0.00000       0.00000       0.00000       0.00000       0.00000       0.00000       0.00000       0.00000       0.00000       0.00000       0.00000       0.00000       0.00000       0.00000       0.00000       0.00000       0.00000
   1  12 1885.0335    0.4522  0.6181 10.0032  0.0000  0.1010   0.0532   0.2838    0.2236   0.0000   417.7434       38.0645       0.00000       0.00000       0.00000       0.00000       0.00000       0.00000       0.00000       0.00000       0.00000       0.00000       0.00000       0.00000       0.00000       0.00000       0.00000       0.00000       151.978       53.9168       0.00000       0.00000       0.00000       0.00000       0.00000       0.00000       0.00000       0.00000       0.00000       0.00000       0.00000       0.00000       0.00000       0.00000       0.00000       0.00000
   1  14 2156.8313    0.7830  0.6255 10.0174  0.0000  0.0615   0.0756   0.2233    0.4202   0.0000   308.4527       107.229       0.00000       0.00000       0.00000       0.00000       0.00000       0.00000       0.00000       0.00000       0.00000       0.00000       0.00000       0.00000       0.00000       0.00000       0.00000       0.00000       81.4288       39.1251       0.00000       0.00000       0.00000       0.00000       0.00000       0.00000       0.00000       0.00000       0.00000       0.00000       0.00000       0.00000       0.00000       0.00000       0.00000       0.00000
   1  15 2291.8285    1.1430  1.0769  2.1130  0.0000  0.0822   0.0927   0.3008 1000.0000   0.0000   313.2400      -36.9894       0.00000       0.00000       0.00000       0.00000       0.00000       0.00000       0.00000       0.00000       0.00000       0.00000       0.00000       0.00000       0.00000       0.00000       0.00000       0.00000       98.2491       58.3840       0.00000       0.00000       0.00000       0.00000       0.00000       0.00000       0.00000       0.00000       0.00000       0.00000       0.00000       0.00000       0.00000       0.00000       0.00000       0.00000
   1  16 2425.5547    1.4548  0.9446  9.5177  0.0000  0.0837   0.1139   0.2536    2.5057   0.0000   361.8167       26.1160       0.00000       0.00000       0.00000       0.00000       0.00000       0.00000       0.00000       0.00000       0.00000       0.00000       0.00000       0.00000       0.00000       0.00000       0.00000       0.00000       91.4324       55.6429       0.00000       0.00000       0.00000       0.00000       0.00000       0.00000       0.00000       0.00000       0.00000       0.00000       0.00000       0.00000       0.00000       0.00000       0.00000       0.00000
   1  19 2828.2477    3.3249  0.9215  3.2326  0.0000  0.0806   0.2668   0.2100 1000.0000   0.0000   397.0974      -69.4877       0.00000       0.00000       0.00000       0.00000       0.00000       0.00000       0.00000       0.00000       0.00000       0.00000       0.00000       0.00000       0.00000       0.00000       0.00000       0.00000       95.5585       58.9350       0.00000       0.00000       0.00000       0.00000       0.00000       0.00000       0.00000       0.00000       0.00000       0.00000       0.00000       0.00000       0.00000       0.00000       0.00000       0.00000
   1  21 3098.1756    4.5136  0.8569 11.7436  0.0000  0.0724   0.3582   0.2285    3.5775   0.0000   338.8351      0.135202       0.00000       0.00000       0.00000       0.00000       0.00000       0.00000       0.00000       0.00000       0.00000       0.00000       0.00000       0.00000       0.00000       0.00000       0.00000       0.00000       95.5689       49.3834       0.00000       0.00000       0.00000       0.00000       0.00000       0.00000       0.00000       0.00000       0.00000       0.00000       0.00000       0.00000       0.00000       0.00000       0.00000       0.00000
   1  22 3232.9063    3.8867  1.0752 12.7327  0.0000  0.0869   0.3181   0.3251    1.2950   0.0000   349.3847      -21.3048       0.00000       0.00000       0.00000       0.00000       0.00000       0.00000       0.00000       0.00000       0.00000       0.00000       0.00000       0.00000       0.00000       0.00000       0.00000       0.00000       109.024       60.7712       0.00000       0.00000       0.00000       0.00000       0.00000       0.00000       0.00000       0.00000       0.00000       0.00000       0.00000       0.00000       0.00000       0.00000       0.00000       0.00000
   1  24 3504.0465    2.9010  2.2565 10.3539  0.0160  0.1578   0.1903   0.5582    1.9732   0.0000   745.6223      -18.3884       0.00000       0.00000       0.00000       0.00000       0.00000       0.00000       0.00000       0.00000       0.00000       0.00000       0.00000       0.00000       0.00000       0.00000       0.00000       0.00000       135.990       139.910       0.00000       0.00000       0.00000       0.00000       0.00000       0.00000       0.00000       0.00000       0.00000       0.00000       0.00000       0.00000       0.00000       0.00000       0.00000       0.00000
   1  25 3640.1333    2.2307  3.6547 11.3234  0.0000  0.2051   0.1494   0.7350    0.9120   0.0000   726.2135      -57.3287       0.00000       0.00000       0.00000       0.00000       0.00000       0.00000       0.00000       0.00000       0.00000       0.00000       0.00000       0.00000       0.00000       0.00000       0.00000       0.00000       275.645       138.476       0.00000       0.00000       0.00000       0.00000       0.00000       0.00000       0.00000       0.00000       0.00000       0.00000       0.00000       0.00000       0.00000       0.00000       0.00000       0.00000
   2  11 1810.2502    0.3897  0.1813 10.1344  0.0000  0.0719   0.0882   0.1292    0.1064   0.0000   418.6935       1.03035       6.53374      -8.96213       0.00000       0.00000       0.00000       0.00000       0.00000       0.00000       0.00000       0.00000       0.00000       0.00000       0.00000       0.00000       0.00000       0.00000       32.6070       33.0972       21.6101       10.5040       0.00000       0.00000       0.00000       0.00000       0.00000       0.00000       0.00000       0.00000       0.00000       0.00000       0.00000       0.00000       0.00000       0.00000
   2  12 1945.7543    0.5131  0.4860 10.2057  0.0000  0.0521   0.0485   0.1787    0.1734   0.0000   387.8220      -35.3627      -7.15891      -5.88245       0.00000       0.00000       0.00000       0.00000       0.00000       0.00000       0.00000       0.00000       0.00000       0.00000       0.00000       0.00000       0.00000       0.00000       32.7480       29.4722       18.9918       6.99973       0.00000       0.00000       0.00000       0.00000       0.00000       0.00000       0.00000       0.00000       0.00000       0.00000       0.00000       0.00000       0.00000       0.00000
   2  13 2081.9280    0.6367  0.5575 10.2954  0.0000  0.0710   0.0512   0.1429    0.2190   0.0000   427.7887      -43.0762       4.13037       4.18924       0.00000       0.00000       0.00000       0.00000       0.00000       0.00000       0.00000       0.00000       0.00000       0.00000       0.00000       0.00000       0.00000       0.00000       45.2345       36.4625       27.9088       9.44344       0.00000       0.00000       0.00000       0.00000       0.00000       0.00000       0.00000       0.00000       0.00000       0.00000       0.00000       0.00000       0.00000       0.00000
   2  14 2217.5254    0.8921  1.1346  8.8888  0.0000  0.0733   0.0547   0.2035    1.4665   0.0000   373.1437      -41.3165      -5.95799      0.988683       0.00000       0.00000       0.00000       0.00000       0.00000       0.00000       0.00000       0.00000       0.00000       0.00000       0.00000       0.00000       0.00000       0.00000       44.9114       43.0464       22.8935       10.3840       0.00000       0.00000       0.00000       0.00000       0.00000       0.00000       0.00000       0.00000       0.00000       0.00000       0.00000       0.00000       0.00000       0.00000
   2  15 2352.2138    1.3933  0.7417 10.2383  0.0000  0.0546   0.0930   0.1572    0.6416   0.0000   438.6997       7.58159      0.721910      -1.64133       0.00000       0.00000       0.00000       0.00000       0.00000       0.00000       0.00000       0.00000       0.00000       0.00000       0.00000       0.00000       0.00000       0.00000       37.0212       30.1056       18.7270       6.77075       0.00000       0.00000       0.00000       0.00000       0.00000       0.00000       0.00000       0.00000       0.00000       0.00000       0.00000       0.00000       0.00000       0.00000
   2  18 2754.4585    2.6482  0.9167  7.8287  0.0000  0.0556   0.1571   0.1612   27.6916   0.0000   424.1329       38.8781      -12.1242       5.29413       0.00000       0.00000       0.00000       0.00000       0.00000       0.00000       0.00000       0.00000       0.00000       0.00000       0.00000       0.00000       0.00000       0.00000       36.8056       31.7114       20.4761       8.25102       0.00000       0.00000       0.00000       0.00000       0.00000       0.00000       0.00000       0.00000       0.00000       0.00000       0.00000       0.00000       0.00000       0.00000
   2  19 2889.4489    3.5361  0.8917 -0.1793  0.0000  0.0622   0.2063   0.1451 1000.0000   0.0000   475.0418       12.5789       63.8557      -1.35521       0.00000       0.00000       0.00000       0.00000       0.00000       0.00000       0.00000       0.00000       0.00000       0.00000       0.00000       0.00000       0.00000       0.00000       41.6098       38.5983       21.9591       9.54328       0.00000       0.00000       0.00000       0.00000       0.00000       0.00000       0.00000       0.00000       0.00000       0.00000       0.00000       0.00000       0.00000       0.00000
   2  21 3159.6924    4.2241  1.3601  5.5340  0.0000  0.0714   0.2122   0.2425  932.1717   0.0000   435.0568      -25.1967       18.1609       5.81795       0.00000       0.00000       0.00000       0.00000       0.00000       0.00000       0.00000       0.00000       0.00000       0.00000       0.00000       0.00000       0.00000       0.00000       43.6834       38.0126       29.4701       10.3581       0.00000       0.00000       0.00000       0.00000       0.00000       0.00000       0.00000       0.00000       0.00000       0.00000       0.00000       0.00000       0.00000       0.00000
   2  22 3295.0244    3.5267  1.9114  3.4992  0.0000  0.0795   0.1538   0.3132 1000.0000   0.0000   340.2072      -107.553      -7.08855       4.16939       0.00000       0.00000       0.00000       0.00000       0.00000       0.00000       0.00000       0.00000       0.00000       0.00000       0.00000       0.00000       0.00000       0.00000       59.9076       50.2511       26.6013       10.4534       0.00000       0.00000       0.00000       0.00000       0.00000       0.00000       0.00000       0.00000       0.00000       0.00000       0.00000       0.00000       0.00000       0.00000
   2  23 3430.6986    3.0805  2.1568 10.5787 -0.0038  0.0954   0.1281   0.2612    2.0998   0.0000   410.1688       65.6607       21.7409       8.20344       0.00000       0.00000       0.00000       0.00000       0.00000       0.00000       0.00000       0.00000       0.00000       0.00000       0.00000       0.00000       0.00000       0.00000       65.0245       55.0269       34.8610       12.8331       0.00000       0.00000       0.00000       0.00000       0.00000       0.00000       0.00000       0.00000       0.00000       0.00000       0.00000       0.00000       0.00000       0.00000
   2  24 3566.7432    2.7230  2.7412  9.7874  0.0000  0.1060   0.1041   0.3347    2.5516   0.0000   505.3447      -1.58550       9.30628      -18.6514       0.00000       0.00000       0.00000       0.00000       0.00000       0.00000       0.00000       0.00000       0.00000       0.00000       0.00000       0.00000       0.00000       0.00000       76.4164       64.7377       36.1545       14.3078       0.00000       0.00000       0.00000       0.00000       0.00000       0.00000       0.00000       0.00000       0.00000       0.00000       0.00000       0.00000       0.00000       0.00000
   3   9 1591.4076    0.2527  0.1698  9.9294  0.0000  0.0811   0.0356   0.0757    0.0786   0.0000   403.7185       46.4447       70.6870      -7.87095      -13.6150      -4.44880       0.00000       0.00000       0.00000       0.00000       0.00000       0.00000       0.00000       0.00000       0.00000       0.00000       0.00000       0.00000       36.9134       14.4082       29.3672       22.9639       8.58610       1.58004       0.00000       0.00000       0.00000       0.00000       0.00000       0.00000       0.00000       0.00000       0.00000       0.00000       0.00000       0.00000
   3  13 2137.6692    0.7391  0.9709 10.3072  0.0000  0.0661   0.0450   0.1857    0.2835   0.0000   416.3206      -7.12688      -8.19633       9.79822      0.149432      -3.45075       0.00000       0.00000       0.00000       0.00000       0.00000       0.00000       0.00000       0.00000       0.00000       0.00000       0.00000       0.00000       35.3882       35.1774       22.8648       12.8558       5.07052       1.72918       0.00000       0.00000       0.00000       0.00000       0.00000       0.00000       0.00000       0.00000       0.00000       0.00000       0.00000       0.00000
   3  14 2273.3640    0.9907  0.7938 10.6436  0.0000  0.0533   0.0577   0.1541    0.2849   0.0000   475.8240      -2.67560      -11.9196       2.79383       4.48575     0.0530668       0.00000       0.00000       0.00000       0.00000       0.00000       0.00000       0.00000       0.00000       0.00000       0.00000       0.00000       0.00000       26.9110       24.4368       19.8633       11.3004       5.37310       1.41446       0.00000       0.00000       0.00000       0.00000       0.00000       0.00000       0.00000       0.00000       0.00000       0.00000       0.00000       0.00000
   3  15 2407.5660    1.4950  0.7157 11.2470  0.0000  0.0517   0.0949   0.1315    0.3107   0.0000   463.2281      -32.2821      -7.13385       19.6775      -6.67240      0.682227       0.00000       0.00000       0.00000       0.00000       0.00000       0.00000       0.00000       0.00000       0.00000       0.00000       0.00000       0.00000       22.1629       23.7924       18.6313       9.63716       5.28598       1.73667       0.00000       0.00000       0.00000       0.00000       0.00000       0.00000       0.00000       0.00000       0.00000       0.00000       0.00000       0.00000
   3  16 2541.7416    1.9127  0.9704  8.4704  0.0000  0.0671   0.0926   0.1232    5.8677   0.0000   463.0442      -45.5350       32.6793      -7.16954    -0.0469569       2.62434       0.00000       0.00000       0.00000       0.00000       0.00000       0.00000       0.00000       0.00000       0.00000       0.00000       0.00000       0.00000       31.7980       25.1844       25.0219       15.7267       7.07886       1.68969       0.00000       0.00000       0.00000       0.00000       0.00000       0.00000       0.00000       0.00000       0.00000       0.00000       0.00000       0.00000
   3  18 2811.3879    3.1099  0.8502  5.7548  0.0000  0.0460   0.1596   0.1320  229.2209   0.0000   429.4581       9.25988       18.4599      -13.1260      0.788449      -2.00934       0.00000       0.00000       0.00000       0.00000       0.00000       0.00000       0.00000       0.00000       0.00000       0.00000       0.00000       0.00000       21.6085       22.0471       16.7965       9.16524       4.76168       1.43883       0.00000       0.00000       0.00000       0.00000       0.00000       0.00000       0.00000       0.00000       0.00000       0.00000       0.00000       0.00000
   3  19 2946.9485    3.5079  0.9078  4.8895  0.0000  0.0543   0.1717   0.1163  746.4824   0.0000   373.5086      -33.4138       11.0793       3.94871      -2.07012      0.461414       0.00000       0.00000       0.00000       0.00000       0.00000       0.00000       0.00000       0.00000       0.00000       0.00000       0.00000       0.00000       23.9781       25.2160       19.1105       9.93672       5.63065       1.67896       0.00000       0.00000       0.00000       0.00000       0.00000       0.00000       0.00000       0.00000       0.00000       0.00000       0.00000       0.00000
   3  20 3082.1737    3.8526  0.9471 12.4704  0.0000  0.1183   0.2018   0.1633    0.6358   0.0000   461.0681       17.1403       5.42917      -24.5027      -1.66120      -2.15465       0.00000       0.00000       0.00000       0.00000       0.00000       0.00000       0.00000       0.00000       0.00000       0.00000       0.00000       0.00000       85.6366       79.5611       45.7017       18.0085       4.93935       1.30180       0.00000       0.00000       0.00000       0.00000       0.00000       0.00000       0.00000       0.00000       0.00000       0.00000       0.00000       0.00000
   3  21 3217.7421    3.9087  1.3610 12.0095  0.0000  0.0623   0.1755   0.1838    0.9590   0.0000   434.3938       12.5285       6.59326      -17.6980       6.09650       1.81984       0.00000       0.00000       0.00000       0.00000       0.00000       0.00000       0.00000       0.00000       0.00000       0.00000       0.00000       0.00000       28.9372       27.7298       22.0238       13.8972       6.22883       1.86723       0.00000       0.00000       0.00000       0.00000       0.00000       0.00000       0.00000       0.00000       0.00000       0.00000       0.00000       0.00000
   3  22 3353.2828    3.4977  1.8340 11.1550  0.0000  0.0762   0.1289   0.1926    1.0485   0.0000   448.6539       45.3582       3.92440      -28.3927      -1.59196      -1.11292       0.00000       0.00000       0.00000       0.00000       0.00000       0.00000       0.00000       0.00000       0.00000       0.00000       0.00000       0.00000       40.4879       36.3819       28.5023       16.9314       7.38432       1.97654       0.00000       0.00000       0.00000       0.00000       0.00000       0.00000       0.00000       0.00000       0.00000       0.00000       0.00000       0.00000
   3  23 3489.4699    2.9519  3.1543  8.4885  0.0016  0.0966   0.0813   0.2565    3.7700   0.0000   489.5884      -41.0530       10.4177     -0.489087       3.62897     -0.861202       0.00000       0.00000       0.00000       0.00000       0.00000       0.00000       0.00000       0.00000       0.00000       0.00000       0.00000       0.00000       48.3539       48.2856       34.1432       20.5208       8.83844       2.87948       0.00000       0.00000       0.00000       0.00000       0.00000       0.00000       0.00000       0.00000       0.00000       0.00000       0.00000       0.00000
   3  24 3625.9376    2.4892  3.9053 10.0769  0.0000  0.1095   0.0669   0.3097    0.7095   0.0000   401.8474       43.7496       1.85458      -16.7301      -10.7832      -2.82590       0.00000       0.00000       0.00000       0.00000       0.00000       0.00000       0.00000       0.00000       0.00000       0.00000       0.00000       0.00000       54.3542       52.3817       39.4528       23.4236       10.6188       3.19917       0.00000       0.00000       0.00000       0.00000       0.00000       0.00000       0.00000       0.00000       0.00000       0.00000       0.00000       0.00000
   4  11 1914.7527    0.4647  0.4071 10.1546  0.0003  0.0456   0.0371   0.1065    0.1056   0.0000   415.0315      -7.62431       15.6057      -1.81530      -3.32585      -1.48302      0.335104    -0.0900358       0.00000       0.00000       0.00000       0.00000       0.00000       0.00000       0.00000       0.00000       0.00000       0.00000       17.0359       18.5400       15.0835       9.10116       5.56091       2.96804       1.12720      0.260911       0.00000       0.00000       0.00000       0.00000       0.00000       0.00000       0.00000       0.00000       0.00000       0.00000
   4  13 2188.3033    0.8805  0.7989  9.7774  0.0040  0.0507   0.0433   0.1128    0.4018   0.0000   409.7036       20.3211       8.43437       28.8638       4.91503      -11.2179      -1.13759     -0.338798       0.00000       0.00000       0.00000       0.00000       0.00000       0.00000       0.00000       0.00000       0.00000       0.00000       17.8307       19.0190       17.7021       10.9482       7.23430       3.56310       1.59001      0.354513       0.00000       0.00000       0.00000       0.00000       0.00000       0.00000       0.00000       0.00000       0.00000       0.00000
   4  14 2324.0864    1.1901  0.8125 10.5979  0.0032  0.0487   0.0611   0.1190    0.3803   0.0000   440.5492       11.5349      -4.22695      -14.8636      -7.19635      0.798332     -0.948239     0.0548379       0.00000       0.00000       0.00000       0.00000       0.00000       0.00000       0.00000       0.00000       0.00000       0.00000       18.5262       21.0130       15.8842       11.4162       6.61303       3.17149       1.22880      0.371046       0.00000       0.00000       0.00000       0.00000       0.00000       0.00000       0.00000       0.00000       0.00000       0.00000
   4  16 2593.0453    2.0313  1.0027 10.5638 -0.0021  0.0571   0.0983   0.1461    1.4087   0.0000   439.6972      -51.8631       35.9629       4.27044      -3.44395      -5.14127       1.23466      0.359849       0.00000       0.00000       0.00000       0.00000       0.00000       0.00000       0.00000       0.00000       0.00000       0.00000       21.5053       20.3146       17.2985       14.8353       8.49437       4.32988       1.43742      0.384100       0.00000       0.00000       0.00000       0.00000       0.00000       0.00000       0.00000       0.00000       0.00000       0.00000
   4  17 2728.3764    2.7966  0.9421  4.5441  0.0000  0.0537   0.1282   0.1226  838.5394   0.0000   422.5428       23.3077      -12.9133       4.64464      -4.25957    0.00116003       0.00000       0.00000       0.00000       0.00000       0.00000       0.00000       0.00000       0.00000       0.00000       0.00000       0.00000       0.00000       19.4683       20.1863       19.3204       11.6473       6.30934       4.08907       1.53592      0.349321       0.00000       0.00000       0.00000       0.00000       0.00000       0.00000       0.00000       0.00000       0.00000       0.00000
   4  19 3000.1129    4.0810  0.8771  0.9438 -0.0013  0.0465   0.1838   0.1088  806.9753   0.0000   418.4073      -12.2962       28.3066      -5.49593       8.64031      0.144833     -0.700145     -0.209779       0.00000       0.00000       0.00000       0.00000       0.00000       0.00000       0.00000       0.00000       0.00000       0.00000       16.4869       19.2963       15.2635       10.6649       5.23895       3.43944       1.16094      0.356031       0.00000       0.00000       0.00000       0.00000       0.00000       0.00000       0.00000       0.00000       0.00000       0.00000
   4  21 3271.7041    3.7756  1.4365 10.3753  0.0029  0.0560   0.1443   0.1562    2.2932   0.0000   402.2890      -27.9583      -30.5358       17.4460      -2.73942      -4.60283     -0.573196     -0.705487       0.00000       0.00000       0.00000       0.00000       0.00000       0.00000       0.00000       0.00000       0.00000       0.00000       21.0189       22.4055       17.6800       13.4038       7.95069       3.69036       1.37766      0.400751       0.00000       0.00000       0.00000       0.00000       0.00000       0.00000       0.00000       0.00000       0.00000       0.00000
   4  22 3407.9973    3.4167  2.0077 10.0881  0.0023  0.0676   0.1063   0.1811    1.7470   0.0000   463.4879       1.91665       22.7016      -17.9164       6.60270      -5.49224       2.65772     -0.236863       0.00000       0.00000       0.00000       0.00000       0.00000       0.00000       0.00000       0.00000       0.00000       0.00000       26.1516       24.4431       21.3626       16.9828       10.3286       4.79977       1.71434      0.424735       0.00000       0.00000       0.00000       0.00000       0.00000       0.00000       0.00000       0.00000       0.00000       0.00000
   4  23 3544.6518    2.7217  2.7836 10.7888 -0.0007  0.0817   0.0747   0.2314    0.5767   0.0000   446.8418       15.6561      -20.7642       19.9726       17.2778      -1.22895     -0.439901     -0.105326       0.00000       0.00000       0.00000       0.00000       0.00000       0.00000       0.00000       0.00000       0.00000       0.00000       30.7978       32.8236       27.9349       18.6022       10.9226       5.60747       2.22226      0.564310       0.00000       0.00000       0.00000       0.00000       0.00000       0.00000       0.00000       0.00000       0.00000       0.00000
   4  24 3681.5049    2.2548  4.5683  9.8018  0.0006  0.1090   0.0493   0.2988    0.6372   0.0000   396.7593       34.1532      -11.2952       3.97606       27.6140       8.31105     -0.911069     -0.184176       0.00000       0.00000       0.00000       0.00000       0.00000       0.00000       0.00000       0.00000       0.00000       0.00000       39.4491       43.7490       34.4226       25.3774       14.8179       7.22107       2.79737      0.812467       0.00000       0.00000       0.00000       0.00000       0.00000       0.00000       0.00000       0.00000       0.00000       0.00000
   4  25 3818.4170    1.9175  5.9573  9.8476  0.0010  0.1363   0.0389   0.3568    0.3888   0.0000   446.3412      -30.4980       18.3226      -31.6624       13.3348      -19.2152      -1.36231      0.666745       0.00000       0.00000       0.00000       0.00000       0.00000       0.00000       0.00000       0.00000       0.00000       0.00000       48.9361       51.4437       45.1118       31.5224       18.2251       9.92347       3.71400      0.936252       0.00000       0.00000       0.00000       0.00000       0.00000       0.00000       0.00000       0.00000       0.00000       0.00000
   5  10 1823.3249    0.3967  0.3317 10.1181 -0.0085  0.0612   0.0420   0.0965    0.0819   0.0000   443.6567      -2.19485       3.64699      -8.56201      -11.6714       2.75710      0.405557     -0.753058     -0.155680    -0.0150428       0.00000       0.00000       0.00000       0.00000       0.00000       0.00000       0.00000       0.00000       20.2702       29.9840       25.9391       16.4807       7.45688       5.94875       3.05298       1.28547      0.356568      0.147343       0.00000       0.00000       0.00000       0.00000       0.00000       0.00000       0.00000       0.00000
   5  11 1960.4892    0.5199  0.3739 10.0830 -0.0142  0.0344   0.0349   0.0693    0.1022   0.0000   440.1502       23.2806      0.673701      -12.9386      0.743276       2.05526      -1.90860       1.40408      0.283391    -0.0937730       0.00000       0.00000       0.00000       0.00000       0.00000       0.00000       0.00000       0.00000       9.10582       11.1011       10.1574       7.39166       5.47033       2.84664       1.76031      0.697993      0.275631     0.0593215       0.00000       0.00000       0.00000       0.00000       0.00000       0.00000       0.00000       0.00000
   5  12 2098.4307    0.7154  0.6568 10.0841  0.0034  0.0410   0.0394   0.1021    0.1674   0.0000   442.8883       6.67976       6.67179      -4.12323       8.82928     -0.589975    -0.0548756      -1.28310      0.144926    -0.0384081       0.00000       0.00000       0.00000       0.00000       0.00000       0.00000       0.00000       0.00000       13.1828       14.7172       12.0106       9.79693       6.84739       3.95688       1.78608      0.770780      0.264773     0.0660194       0.00000       0.00000       0.00000       0.00000       0.00000       0.00000       0.00000       0.00000
   5  13 2235.4020    0.9863  0.7115 10.3725 -0.0057  0.0450   0.0474   0.0929    0.2274   0.0000   422.4554       1.18222       6.20297       2.41365      -2.38364      -2.21126     -0.480759      0.374596     -0.158409     -0.103621       0.00000       0.00000       0.00000       0.00000       0.00000       0.00000       0.00000       0.00000       15.1161       16.4995       13.4398       10.7944       7.77087       4.35694       2.07850      0.831326      0.290500     0.0726906       0.00000       0.00000       0.00000       0.00000       0.00000       0.00000       0.00000       0.00000
   5  14 2371.0435    1.3308  0.9634 10.3180 -0.0077  0.0431   0.0553   0.1207    0.3553   0.0000   427.2687       27.8234      -26.5265      -8.73743      -1.84595     -0.813720      -1.98383      -1.26145     -0.253743    -0.0547135       0.00000       0.00000       0.00000       0.00000       0.00000       0.00000       0.00000       0.00000       13.5794       14.0460       13.7903       9.95825       7.02170       4.14021       2.10898      0.931081      0.315595     0.0646752       0.00000       0.00000       0.00000       0.00000       0.00000       0.00000       0.00000       0.00000
   5  15 2506.0377    1.8484  0.8010 10.0389 -0.0014  0.0374   0.0758   0.0887    0.6166   0.0000   420.0314      -2.72743       21.6113      -3.15833     0.0731595      0.618028      -1.77524      0.551962     0.0634187     0.0114731       0.00000       0.00000       0.00000       0.00000       0.00000       0.00000       0.00000       0.00000       11.0578       11.7988       11.6193       8.12431       5.92246       3.60845       1.72518      0.827720      0.285952     0.0579077       0.00000       0.00000       0.00000       0.00000       0.00000       0.00000       0.00000       0.00000
   5  16 2641.2031    2.2110  0.9321 10.9353 -0.0104  0.0399   0.0930   0.1131    0.7612   0.0000   445.7554      -18.9311      -17.3668      -1.88083     -0.845173      -3.77937      -3.21860      -1.04219    -0.0238196     0.0366343       0.00000       0.00000       0.00000       0.00000       0.00000       0.00000       0.00000       0.00000       12.7662       13.0264       11.3242       9.52353       6.92562       3.96937       2.00987      0.787542      0.261322     0.0593676       0.00000       0.00000       0.00000       0.00000       0.00000       0.00000       0.00000       0.00000
   5  17 2777.3276    2.9949  0.9396  0.0760  0.0000  0.0436   0.1155   0.1044 1000.0000   0.0000   453.1096       2.31355      -5.49288       2.49093       4.19071      -2.16802       0.00000       0.00000       0.00000       0.00000       0.00000       0.00000       0.00000       0.00000       0.00000       0.00000       0.00000       0.00000       13.2863       15.4220       13.5807       9.53275       6.90841       3.96105       1.79335      0.853805      0.309586     0.0698797       0.00000       0.00000       0.00000       0.00000       0.00000       0.00000       0.00000       0.00000
   5  18 2913.6570    3.7481  0.7124 12.4901 -0.0065  0.0530   0.1772   0.0977    0.5189   0.0000   442.2555       5.43071       3.89761       14.7254       3.95247       6.54036       1.23644      0.486807     -0.184921    -0.0136440       0.00000       0.00000       0.00000       0.00000       0.00000       0.00000       0.00000       0.00000       19.7820       15.1505       11.8686       13.9918       11.7954       6.73621       2.63941      0.882043      0.248114     0.0537002       0.00000       0.00000       0.00000       0.00000       0.00000       0.00000       0.00000       0.00000
   5  19 3049.9252    4.3231  0.9510  7.0932  0.0099  0.0495   0.1905   0.1146    4.4699   0.0000   447.4844      -10.6957       11.8033      -2.49054       3.17495      -3.72623      0.228924      -1.81288     -0.310403    -0.0981962       0.00000       0.00000       0.00000       0.00000       0.00000       0.00000       0.00000       0.00000       14.8641       18.4708       13.3631       12.2757       7.12568       4.81225       1.98639       1.05516      0.285219     0.0999299       0.00000       0.00000       0.00000       0.00000       0.00000       0.00000       0.00000       0.00000
   5  20 3186.2764    4.0224  1.1062 12.1733 -0.0122  0.0564   0.1836   0.1267    1.7922   0.0000   440.9658      -11.9131       27.4341      -5.77270       7.43641       2.81159      -4.51103      -1.23200    -0.0795992    0.00641123       0.00000       0.00000       0.00000       0.00000       0.00000       0.00000       0.00000       0.00000       15.3996       20.2371       15.0099       13.7086       8.69013       5.23741       2.85980       1.13061      0.370457      0.113423       0.00000       0.00000       0.00000       0.00000       0.00000       0.00000       0.00000       0.00000
   5  21 3322.4968    3.6037  1.4887 12.5819 -0.0009  0.0579   0.1352   0.1706    0.5090   0.0000   465.1830       20.0899      -1.18729      -5.43121       1.17703       5.12103       2.11526      0.525356     -0.163884    -0.0103513       0.00000       0.00000       0.00000       0.00000       0.00000       0.00000       0.00000       0.00000       17.6035       18.9761       17.5188       13.8980       9.34242       5.48548       3.07513       1.23800      0.421005     0.0939525       0.00000       0.00000       0.00000       0.00000       0.00000       0.00000       0.00000       0.00000
   5  22 3459.3324    3.2022  2.2790 11.2760  0.0107  0.0745   0.0969   0.1997    0.6271   0.0000   428.6079       15.1311       22.2116       19.3504      -11.8507      -7.64115       5.09000      -2.14507     -0.156060    -0.0177707       0.00000       0.00000       0.00000       0.00000       0.00000       0.00000       0.00000       0.00000       21.1641       24.9299       20.7768       17.1095       12.6271       7.02081       3.67868       1.44539      0.553948      0.134602       0.00000       0.00000       0.00000       0.00000       0.00000       0.00000       0.00000       0.00000
   5  23 3596.4859    2.5205  3.6198 10.4221 -0.0019  0.0894   0.0585   0.2448    0.5662   0.0000   445.8948      -40.1571      -8.72561       6.97185       17.1940      0.906807      -3.75881      -3.52044      0.456639     -0.113807       0.00000       0.00000       0.00000       0.00000       0.00000       0.00000       0.00000       0.00000       26.6353       30.2330       27.1471       21.6691       13.9807       8.70799       4.53846       2.01378      0.654925      0.153017       0.00000       0.00000       0.00000       0.00000       0.00000       0.00000       0.00000       0.00000
   5  24 3733.7746    2.1363  5.1957  9.7594 -0.0057  0.1092   0.0397   0.2961    0.4981   0.0000   422.2154      -9.02134      -35.8914       9.33212       6.19757       22.3975      -15.1561      -1.99381       1.24016    -0.0226729       0.00000       0.00000       0.00000       0.00000       0.00000       0.00000       0.00000       0.00000       32.8272       36.3454       32.8009       25.4941       17.7345       10.3100       5.51280       2.26038      0.802740      0.178846       0.00000       0.00000       0.00000       0.00000       0.00000       0.00000       0.00000       0.00000
   6  12 2142.4359    0.8583  0.7188 10.0579 -0.0096  0.0410   0.0403   0.0946    0.1936   0.0000   440.4087      -5.91208       17.3052    -0.0998594      -2.64413     -0.634022       2.73721      0.568530      0.368274     -0.222969     0.0865267    0.00195181       0.00000       0.00000       0.00000       0.00000       0.00000       0.00000       10.5924       11.0377       9.02091       8.69543       7.05141       5.11590       2.68962       1.31376      0.550940      0.226757     0.0626750     0.0143238       0.00000       0.00000       0.00000       0.00000       0.00000       0.00000
   6  13 2279.8159    1.1377  0.9384  9.9148 -0.0018  0.0432   0.0458   0.1076    0.3592   0.0000   444.3366      -11.5032       25.0930      -13.1983     -0.183987      -1.80093       1.50665       1.30633      0.687263     -0.150142     0.0278588    -0.0184037       0.00000       0.00000       0.00000       0.00000       0.00000       0.00000       9.69885       11.1097       10.9455       8.76531       6.24543       4.64435       2.55604       1.32874      0.650750      0.268754     0.0753456     0.0157837       0.00000       0.00000       0.00000       0.00000       0.00000       0.00000
   6  14 2415.4898    1.5172  1.0814  8.0286  0.0036  0.0426   0.0528   0.1051    2.0845   0.0000   442.9391      -3.69338       9.57230       5.55138      -2.95638      -8.80321       4.19416      -1.05338     -0.774312      0.142982     0.0637966    0.00323972       0.00000       0.00000       0.00000       0.00000       0.00000       0.00000       10.2987       12.5110       11.3210       9.45261       6.59903       4.66589       2.66813       1.35298      0.658218      0.254170     0.0758106     0.0174785       0.00000       0.00000       0.00000       0.00000       0.00000       0.00000
   6  15 2550.9832    1.8953  1.1096  9.3639  0.0019  0.0428   0.0639   0.1086    1.2668   0.0000   460.2203       19.5514       9.05376      -4.23664      -6.46321       4.80052      0.974770      0.508668      0.216568      0.408413    -0.0152240    0.00608584       0.00000       0.00000       0.00000       0.00000       0.00000       0.00000       11.5211       13.0806       11.5412       9.66855       7.51196       4.73600       2.90919       1.39718      0.661381      0.227732     0.0761551     0.0160558       0.00000       0.00000       0.00000       0.00000       0.00000       0.00000
   6  16 2687.0002    2.4236  0.9754 11.6701 -0.0082  0.0430   0.0903   0.1063    0.3461   0.0000   435.6188      -9.95722       2.92478     -0.926992      -7.37756      -3.80778      -3.15158       2.25248      0.238161     -0.327143    -0.0255845     0.0178200       0.00000       0.00000       0.00000       0.00000       0.00000       0.00000       12.2785       14.2579       13.5124       10.1326       7.26932       4.40971       2.59682       1.36269      0.607113      0.237490     0.0775756     0.0145605       0.00000       0.00000       0.00000       0.00000       0.00000       0.00000
   6  17 2823.6646    3.1083  0.9920 11.1138 -0.0066  0.0411   0.1106   0.0995    0.9758   0.0000   460.5500      -5.89623       1.04995      -5.00712       1.77988      -3.43665     0.0266239      -1.72982     -0.822175      0.248870    -0.0606660    -0.0150828       0.00000       0.00000       0.00000       0.00000       0.00000       0.00000       10.2573       11.7158       11.4763       8.54649       6.89671       4.69697       2.66821       1.28889      0.649219      0.257295     0.0808609     0.0153166       0.00000       0.00000       0.00000       0.00000       0.00000       0.00000
   6  18 2960.6072    3.6615  0.8804 10.7802 -0.0054  0.0355   0.1360   0.0924    1.9693   0.0000   438.6857       2.78395       5.15298       13.3473       6.38800     -0.973559      0.734646      0.301356     -0.617824      0.295431    -0.0525695    0.00385414       0.00000       0.00000       0.00000       0.00000       0.00000       0.00000       9.98506       11.0736       9.31550       8.12938       6.59230       4.27538       2.45974       1.17116      0.509918      0.183840     0.0612827     0.0134050       0.00000       0.00000       0.00000       0.00000       0.00000       0.00000
   6  19 3097.1996    4.0727  1.0561 11.9087 -0.0044  0.0441   0.1448   0.0959    0.8621   0.0000   430.4987      -4.09962       11.8188      -9.06488      -10.1945      -1.62970      -2.73995     -0.411217     -0.113610     -0.339996    -0.0507501   -0.00172369       0.00000       0.00000       0.00000       0.00000       0.00000       0.00000       12.1587       13.7854       12.6982       9.87889       7.95886       4.91124       2.86559       1.50298      0.619815      0.253720     0.0835559     0.0160492       0.00000       0.00000       0.00000       0.00000       0.00000       0.00000
   6  20 3233.9051    3.9921  1.4002  5.2168  0.0000  0.0474   0.1309   0.1221  682.5591   0.0000   435.2606       17.1376       9.48762       1.33930      -4.16963       2.36916       0.00000       0.00000       0.00000       0.00000       0.00000       0.00000       0.00000       0.00000       0.00000       0.00000       0.00000       0.00000       12.5173       13.7560       12.4051       10.7027       8.37674       5.59098       3.27517       1.66932      0.721801      0.276151     0.0864853     0.0181688       0.00000       0.00000       0.00000       0.00000       0.00000       0.00000
   6  21 3370.8325    3.3590  1.8155 12.0516 -0.0136  0.0605   0.0989   0.1552    0.4577   0.0000   457.1739       13.2291       19.6349       29.1196      -13.2367      0.409638       7.51061      -3.47964     -0.904811     -0.117700      0.257993   -0.00726778       0.00000       0.00000       0.00000       0.00000       0.00000       0.00000       15.2890       17.8134       16.2848       14.0131       10.1234       6.83514       4.14680       2.13464       1.00543      0.374332      0.114147     0.0244274       0.00000       0.00000       0.00000       0.00000       0.00000       0.00000
   6  22 3508.1238    2.8501  2.7473 10.6672 -0.0110  0.0749   0.0655   0.1869    0.8286   0.0000   449.1992       3.91384      -26.2529       19.1665       14.7365     -0.101395       5.92998     -0.694550       1.23296     -0.652913    -0.0261722    -0.0861591       0.00000       0.00000       0.00000       0.00000       0.00000       0.00000       17.9099       21.7143       19.3655       16.3811       12.6969       8.36686       4.95945       2.74269       1.15286      0.466321      0.146111     0.0320468       0.00000       0.00000       0.00000       0.00000       0.00000       0.00000
   6  23 3645.7769    2.4716  3.6856 10.5742 -0.0029  0.0882   0.0514   0.2291    0.3922   0.0000   393.6083       6.96114       48.7301       7.52337      -4.66876       5.04840       2.45490      -1.30491       1.81062     -0.498437     -0.171516   -0.00220694       0.00000       0.00000       0.00000       0.00000       0.00000       0.00000       20.9331       26.0305       22.8743       19.6832       14.8508       10.0186       6.08360       2.97755       1.48967      0.539822      0.175747     0.0390694       0.00000       0.00000       0.00000       0.00000       0.00000       0.00000
   6  24 3783.7294    1.9309  5.8785 10.0347 -0.0032  0.1125   0.0328   0.3035    0.2703   0.0000   447.0437       28.6962      -40.4918      -28.9687       24.1837       3.16276      -8.84509     -0.427876       2.02046      0.151785     -0.183760    -0.0491982       0.00000       0.00000       0.00000       0.00000       0.00000       0.00000       28.8077       33.7623       32.0083       26.0114       19.8706       13.2016       7.64303       4.17189       1.82257      0.754456      0.235173     0.0469684       0.00000       0.00000       0.00000       0.00000       0.00000       0.00000
   6  25 3921.8331    1.6967  7.8413  9.6176 -0.0003  0.1343   0.0256   0.3740    0.2293   0.0000   509.4630       30.8088      -28.8730      -18.8381      -7.06144       25.1974      -30.6671      -1.78097       1.76238       1.02417     -0.303909    0.00901044       0.00000       0.00000       0.00000       0.00000       0.00000       0.00000       33.7477       39.2499       36.9725       30.7677       23.5062       15.3993       9.31007       4.72408       2.21732      0.854837      0.276916     0.0555072       0.00000       0.00000       0.00000       0.00000       0.00000       0.00000
   7  11 2045.8341    0.6697  0.6131  9.8579 -0.0039  0.0400   0.0297   0.0742    0.1461   0.0000   430.3317      -17.7689       9.92881      -16.1080       1.01171      -1.13500      -3.40428       1.02060      0.568592     -0.126564     -0.172732     0.0674511    0.00571471   -0.00468349       0.00000       0.00000       0.00000       0.00000       9.29319       10.6460       11.4538       8.70311       6.87972       4.80058       2.48125       1.91736       1.04620      0.406056      0.185916     0.0767691     0.0187615    0.00322131       0.00000       0.00000       0.00000       0.00000
   7  12 2184.5151    0.9141  0.8080  9.8429 -0.0088  0.0384   0.0353   0.0835    0.2575   0.0000   421.6965      -12.5385       2.38237       9.16609      -8.71256      -4.65104       3.47264       2.25413     -0.536886     -0.292742     -0.364733     0.0168457    -0.0191477  -0.000359695       0.00000       0.00000       0.00000       0.00000       8.07732       9.90382       9.22802       8.28622       6.36726       4.14484       2.95275       1.68020      0.894585      0.457809      0.180825     0.0598739     0.0192013    0.00378147       0.00000       0.00000       0.00000       0.00000
   7  13 2322.0193    1.1789  0.9576 10.1275 -0.0044  0.0392   0.0443   0.1104    0.2917   0.0000   448.2483       5.51259       11.6953      -5.51240       3.30951       7.15061      -2.40432      0.971826     -0.277345      0.716952    -0.0119386     0.0362437     0.0381805   0.000432125       0.00000       0.00000       0.00000       0.00000       9.16937       9.61601       8.25904       7.89438       6.85096       5.15747       3.31288       1.95911      0.940419      0.444622      0.163620     0.0576735     0.0159755    0.00324252       0.00000       0.00000       0.00000       0.00000
   7  14 2458.1364    1.5724  1.0412 10.5485 -0.0155  0.0411   0.0541   0.1074    0.4331   0.0000   441.8226      -13.6546      -14.2759      -7.55995       2.54664       2.69752       3.66189      -5.30514     -0.535166     -0.441176     0.0498115      0.140095     0.0114159    0.00562940       0.00000       0.00000       0.00000       0.00000       8.59300       10.1045       9.75352       9.07324       6.39278       5.12520       2.95755       2.11043       1.04575      0.502291      0.201529     0.0780335     0.0181902    0.00427474       0.00000       0.00000       0.00000       0.00000
   7  15 2594.2561    2.2006  1.0641  5.7462  0.0010  0.0401   0.0707   0.0938    5.3711   0.0000   430.8604       20.5882       11.7304      -6.54581      -3.89476      0.681502       1.72185      -1.76902     0.0641742      0.313230     -0.264984    -0.0632862     0.0368023    0.00154953       0.00000       0.00000       0.00000       0.00000       10.7104       12.7325       12.3855       9.99066       7.01482       4.71240       2.91635       1.62167      0.881196      0.415339      0.181977     0.0599826     0.0165111    0.00312179       0.00000       0.00000       0.00000       0.00000
   7  16 2731.0764    2.6975  0.8462 11.2702 -0.0033  0.0335   0.1026   0.0958    0.4317   0.0000   436.9421       5.40849       15.2108      -9.13653      -8.23524      -1.57520      -2.18327      0.497221     -0.613624     -0.429361    -0.0647848    -0.0552518    -0.0323073    0.00308930       0.00000       0.00000       0.00000       0.00000       8.03556       8.73876       8.12365       7.73972       5.72878       4.17401       2.61327       1.66035      0.865955      0.411622      0.153018     0.0542266     0.0133515    0.00304059       0.00000       0.00000       0.00000       0.00000
   7  17 2868.2093    3.4726  0.7547 11.9095 -0.0053  0.0390   0.1316   0.0778    0.3961   0.0000   429.6220       3.09654      0.442380      -17.0243      -4.73953       7.87386      -2.86659      -2.17936      0.339173     -0.530818    -0.0402179    0.00701905     0.0200297    0.00308492       0.00000       0.00000       0.00000       0.00000       9.52279       12.3348       10.9452       9.07408       6.72457       4.57655       2.96552       1.55708      0.896769      0.347192      0.180283     0.0562643     0.0182968    0.00390340       0.00000       0.00000       0.00000       0.00000
   7  18 3005.6402    4.0894  0.9269 11.7062  0.0006  0.0465   0.1389   0.0923    0.6599   0.0000   447.7540      -9.41749       1.40690       11.6135       3.85863      -2.36278    -0.0695217      -1.39221      0.401789     -0.215535    0.00918955    -0.0364729    0.00261465   -0.00375246       0.00000       0.00000       0.00000       0.00000       13.6907       16.1341       15.3284       11.8644       8.37966       5.76307       3.40303       1.74653      0.861384      0.404633      0.178188     0.0605134     0.0148647    0.00258628       0.00000       0.00000       0.00000       0.00000
   7  20 3279.7397    3.7469  1.4990 12.0573 -0.0104  0.0511   0.1128   0.1225    0.4914   0.0000   442.1048       4.90988       6.64380       5.07367       3.60181      -2.98965      -1.08959      0.534636     -0.561116      0.326212     -0.554927    -0.0825771    0.00225782    0.00482979       0.00000       0.00000       0.00000       0.00000       11.6895       13.2890       11.1324       11.1949       8.76787       6.51217       4.19901       2.47616       1.34849      0.559210      0.248891     0.0794124     0.0216969    0.00504219       0.00000       0.00000       0.00000       0.00000
   7  21 3417.4746    3.1943  2.0662 10.9491 -0.0006  0.0557   0.0750   0.1389    0.5613   0.0000   432.2681       5.95339       23.1033      -10.8820      -5.83847       2.88711       2.22381     -0.735978     -0.841870     -0.249102      0.311070     0.0396798   -0.00808462   -0.00115248       0.00000       0.00000       0.00000       0.00000       12.5471       13.6319       13.7384       11.7271       9.19781       7.25354       4.61717       2.61121       1.33824      0.665540      0.281758      0.100357     0.0257391    0.00478585       0.00000       0.00000       0.00000       0.00000
   7  22 3555.2416    2.7722  3.2162 10.0521 -0.0064  0.0702   0.0522   0.1790    0.7310   0.0000   452.0770       3.52904       3.94472      -2.44582      -8.85236      -6.46779      -4.76165      -1.92391       3.17058      -1.35246     0.0478986   -0.00444932    0.00564511    0.00966909       0.00000       0.00000       0.00000       0.00000       15.3494       18.7944       17.5971       15.3438       11.6599       8.54967       5.43848       3.19148       1.68782      0.815178      0.339539      0.122356     0.0339971    0.00696853       0.00000       0.00000       0.00000       0.00000
   7  23 3693.2731    2.3277  4.5651  9.7598  0.0002  0.0882   0.0371   0.2281    0.4101   0.0000   399.0322      -1.39207       27.2388      -25.5148       21.0482      -10.7878       9.30120      0.329499      -4.52987     -0.461140     -0.252231    -0.0285457    -0.0280921    0.00625102       0.00000       0.00000       0.00000       0.00000       19.6766       23.6078       23.1928       19.5599       15.1265       10.4035       6.67713       4.11573       2.20861       1.04550      0.429646      0.157760     0.0448571    0.00835568       0.00000       0.00000       0.00000       0.00000
   7  24 3831.4944    1.8996  6.4056  9.6949 -0.0015  0.1081   0.0275   0.2937    0.2633   0.0000   435.1675      -13.6824      -37.3684      -13.0568       4.49277      -5.74009      -9.51434      -3.35649      -3.94733      0.177302      0.257989      0.147155    0.00136738    0.00796241       0.00000       0.00000       0.00000       0.00000       23.6514       28.6222       27.3268       23.7790       18.9998       13.1910       8.85472       5.10275       2.83528       1.28515      0.561518      0.193363     0.0581490     0.0108399       0.00000       0.00000       0.00000       0.00000
   7  26 4109.2965    1.3224  9.4719  9.8971 -0.0000  0.1549   0.0190   0.4329    0.1181   0.0000   404.1445      -69.1276       4.72996      -32.9131       32.6977       17.5149      -18.2334      -6.80451       4.92475       2.06315     -0.116378     0.0241377      0.167799    -0.0212808       0.00000       0.00000       0.00000       0.00000       32.9079       40.5731       39.0419       33.9515       26.9871       18.9668       12.5652       7.49167       3.94876       1.96255      0.787936      0.290399     0.0848765     0.0160037       0.00000       0.00000       0.00000       0.00000
   7  29 4527.1822    0.7510 16.5595  9.8913 -0.0059  0.3128   0.0122   0.8773    0.0670   0.0000   560.0788      -62.5895       13.3552      -19.0984     -0.130086      -42.0374      -11.4745      -9.32013      -10.8398     -0.589105       3.68219      -1.49011     0.0736767     0.0354272       0.00000       0.00000       0.00000       0.00000       63.6856       77.6532       76.3561       66.3283       54.6606       40.3264       26.5474       16.1008       8.71033       4.18005       1.77591      0.643052      0.178118     0.0324116       0.00000       0.00000       0.00000       0.00000
   8  10 1946.0305    0.4929  0.5282 10.0460 -0.0306  0.0490   0.0246   0.0717    0.0974   0.0000   441.3344      -2.39852      -11.2946      0.875768       2.49189      -1.73559      -3.96349       2.71691      -1.20561     -0.220134      0.257160    -0.0924282    -0.0488695     0.0106261   -0.00463804   0.000315005       0.00000       0.00000       11.6759       12.5718       13.9063       12.1708       7.81021       5.81286       4.40277       2.46026       1.23461      0.689010      0.440274      0.194521     0.0733466     0.0185131    0.00403681   0.000754217       0.00000       0.00000
   8  11 2086.0633    0.6761  0.6379 10.2947 -0.0143  0.0573   0.0295   0.0755    0.1160   0.0000   432.5002      -2.55614       9.09080      -10.5199       9.08956     -0.692792      -6.37007      -2.37574      0.554057     -0.398673     -0.539102      0.269743     0.0190587    -0.0305254    0.00150652    0.00154104       0.00000       0.00000       11.3363       7.95914       12.5173       13.2159       7.11969       5.58633       6.07516       3.43079       1.22736      0.961986      0.697242      0.304251     0.0943536     0.0225922    0.00480066   0.000777835       0.00000       0.00000
   8  12 2225.1074    0.9975  0.7277 10.2200 -0.0019  0.0388   0.0389   0.0773    0.1702   0.0000   445.8536      -2.96976       10.6364      -5.96908      -9.27545       6.14121      -3.41739      -2.11864      0.109749     -0.368861      0.444669    -0.0725757     0.0295462   -0.00153896   -0.00204737    0.00120453       0.00000       0.00000       8.32262       9.84388       9.47970       8.63955       6.20964       5.35271       3.33861       2.04095       1.30298      0.664302      0.280110      0.136041     0.0572413     0.0172974    0.00355119   0.000834246       0.00000       0.00000
   8  13 2362.8204    1.3099  0.9849  9.9104 -0.0066  0.0416   0.0422   0.0874    0.3881   0.0000   436.9265       14.4035       9.37865       1.77559       3.86055       2.54337      0.427158       2.08211      -2.28116      0.902561      0.208264      0.171798     0.0392580    0.00750941   -0.00353988    0.00154715       0.00000       0.00000       7.55655       8.83262       9.30408       7.72128       6.80864       4.94769       3.62867       2.47275       1.25732      0.705645      0.399644      0.160019     0.0583767     0.0212572    0.00557850   0.000886142       0.00000       0.00000
   8  14 2499.4155    1.8357  0.8665 10.9722  0.0009  0.0423   0.0622   0.0813    0.2629   0.0000   440.9957       3.56801       23.6585       4.60144      -4.61405       5.00968       4.86825     -0.285226      0.312039      0.613848     0.0153700    -0.0712470    0.00115641     0.0255903   -0.00230277  -0.000133758       0.00000       0.00000       9.62468       12.2909       12.1723       10.0763       7.68620       5.29820       3.30038       2.03775       1.23347      0.656288      0.293035      0.139205     0.0543779     0.0187305    0.00471828   0.000846421       0.00000       0.00000
   8  15 2636.1134    2.3079  0.9905 11.0154  0.0034  0.0359   0.0737   0.0907    0.3648   0.0000   437.3206      -1.83030       13.0398       1.94728      0.347712      -2.52173      -2.23503      -2.93997     -0.393402      0.990530    -0.0516988   0.000508545    -0.0462856    0.00445159     0.0115507  -0.000872342       0.00000       0.00000       7.02049       7.96682       8.07258       7.58658       5.66785       4.57796       3.04033       2.02440       1.17084      0.663659      0.302852      0.142733     0.0525288     0.0175133    0.00399027   0.000791165       0.00000       0.00000
   8  16 2773.6764    2.9968  0.8319 11.3291 -0.0066  0.0320   0.1033   0.0791    0.4326   0.0000   429.2214     -0.715586       20.8802       1.68263       2.73220      0.867182       2.19171       2.06678      0.210779     -0.404562     -0.169768      0.161302     0.0692372     0.0152102   0.000251324    0.00136543       0.00000       0.00000       6.16338       7.06513       7.17897       5.82448       5.38319       4.15265       2.75856       1.92245       1.04949      0.524933      0.304321      0.102932     0.0468503     0.0164880    0.00404353   0.000670453       0.00000       0.00000
   8  17 2911.4801    3.5438  0.8742 11.7713 -0.0060  0.0339   0.1160   0.0789    0.3796   0.0000   428.9142      -13.9236       6.31854       7.50580      -10.1078      -6.42440       6.20420      -1.61566       2.14113      0.541895      0.119611    -0.0298645    -0.0112229    -0.0269821   -0.00420542  -0.000591285       0.00000       0.00000       6.29002       7.86222       7.47763       6.66122       5.69088       4.08200       3.04347       1.94639       1.05515      0.614613      0.285915      0.135463     0.0448826     0.0164625    0.00455063   0.000814348       0.00000       0.00000
   8  18 3049.0924    4.1733  0.8581 12.2439 -0.0058  0.0444   0.1371   0.0817    0.4142   0.0000   438.4670      -2.21308       19.1574      -3.56321      -2.33910       3.18728      -4.31575     0.0570588    -0.0325260    -0.0889993     -0.203512      0.177452     0.0109211     0.0127595    0.00246892  -0.000833842       0.00000       0.00000       12.3224       15.7715       15.4309       12.4611       9.21222       5.68365       3.44826       2.05515       1.06497      0.617792      0.262110      0.132074     0.0425115     0.0159981    0.00416068   0.000766666       0.00000       0.00000
   8  19 3186.7186    3.9817  1.0326 12.8700 -0.0021  0.0404   0.1261   0.1016    0.3053   0.0000   447.0977       1.58851      -1.54495      -5.92782      -1.03502      -9.20474       2.70473     -0.157061      0.868630     -0.306080    0.00674656     -0.125863    -0.0610910   -0.00850911   -0.00243294  -0.000601538       0.00000       0.00000       7.77985       8.54859       9.37138       8.26048       6.38403       5.21694       3.32532       2.15139       1.47980      0.725046      0.376377      0.150916     0.0685652     0.0203670    0.00466308   0.000866825       0.00000       0.00000
   8  20 3324.3472    3.5543  1.5523 11.8542  0.0003  0.0485   0.0914   0.1112    0.3533   0.0000   440.4074       16.5133       10.2150      -6.61307      0.885434      -5.58596       3.02466      -1.63805       1.79579      0.672012      0.252129     -0.169360    -0.0889410   -0.00758654   -0.00751668   0.000515382       0.00000       0.00000       8.83988       10.7189       10.6583       9.36732       7.45067       6.36767       4.25433       2.69164       1.64924      0.848564      0.405651      0.185715     0.0768723     0.0243714    0.00593360    0.00115487       0.00000       0.00000
   8  21 3462.3564    3.1100  2.3305 11.0634 -0.0007  0.0534   0.0659   0.1451    0.3386   0.0000   432.8370      -17.1285       9.29631       11.2490      -10.2599      -6.06780       1.71621       5.32006     -0.940940      -1.26868     -0.550666      0.174814    -0.0643396    -0.0104691   -0.00689228    0.00178246       0.00000       0.00000       10.8598       12.8262       11.7700       10.7105       8.88456       7.41382       5.00025       3.18921       1.79077      0.939859      0.433076      0.194803     0.0746593     0.0250656    0.00622168    0.00123558       0.00000       0.00000
   8  22 3600.6854    2.4681  3.8565 10.5135  0.0024  0.0736   0.0427   0.1904    0.2777   0.0000   424.6953      -29.8627       5.19595       8.29578      -18.0292       10.4814      -6.84434      -4.00280      -1.07471       1.57065      0.191244    -0.0895981    -0.0947466     0.0281014    -0.0132752   0.000127373       0.00000       0.00000       14.1345       17.3221       16.2447       14.9461       12.1086       9.46425       6.45393       4.12901       2.44889       1.29530      0.614778      0.271909      0.105088     0.0346171    0.00909815    0.00176253       0.00000       0.00000
   8  23 3739.2239    2.1771  5.0794  9.8857 -0.0015  0.0899   0.0318   0.2252    0.3007   0.0000   431.1128      -14.4587       13.6972      -23.3882      -11.9373       6.46183       1.32004       2.52577       1.74815      -2.18260     -0.148746    -0.0337992   -0.00695625    -0.0182671   -0.00275177   0.000370878       0.00000       0.00000       17.1097       20.6425       20.0496       18.8284       15.1738       11.3351       7.47322       5.16353       3.06039       1.68968      0.811996      0.342906      0.131380     0.0452309     0.0113511    0.00215484       0.00000       0.00000
   8  24 3878.2538    1.7772  6.9422  9.9404 -0.0030  0.1095   0.0238   0.2909    0.1701   0.0000   445.0545      -22.0295       55.6042      -19.3567       14.3141      -6.88109      -10.4626       6.32024       6.78599      -3.37977      -1.92651     0.0705033    -0.0378364     0.0834159   0.000892725   -0.00485580       0.00000       0.00000       21.4682       26.1920       25.2457       23.0225       18.9063       13.9664       9.53414       6.32766       3.70526       2.01752      0.979904      0.417708      0.159491     0.0543945     0.0142784    0.00260398       0.00000       0.00000
   8  25 4017.1060    1.4679  8.5996  9.8888 -0.0019  0.1301   0.0187   0.3629    0.1206   0.0000   400.6516       68.8538      -30.2990      -55.3517      -1.42412       4.41499       17.4766       2.05966      0.144368      -4.04721      -1.04989      0.943570     -0.170643     -0.149258     0.0231398  -0.000927850       0.00000       0.00000       24.6296       30.7775       29.8738       26.7951       22.3470       16.6250       12.0633       7.42783       4.59629       2.39126       1.21358      0.517998      0.209444     0.0654361     0.0183929    0.00318780       0.00000       0.00000
   8  26 4156.6069    1.2332 10.9684  9.8669 -0.0027  0.1605   0.0162   0.4682    0.0983   0.0000   445.8604      -7.76154       32.1899       21.6754      -32.6747      -8.98836       22.3477       18.8193      -4.28190      -1.01471       2.33602     -0.687916      0.476252    0.00848470    0.00230192   -0.00406957       0.00000       0.00000       30.8005       37.9692       36.8959       32.9560       28.0053       20.7466       14.7918       9.53209       5.55175       3.06779       1.45362      0.659740      0.248228     0.0838379     0.0225558    0.00387160       0.00000       0.00000
   8  27 4296.2107    1.0372 13.3794  9.8515 -0.0015  0.2005   0.0142   0.5823    0.0831   0.0000   419.9515       11.3739       92.3926      -74.3192       11.1832      -23.0834       9.99736       10.8763       2.15341      -1.92556      -1.77861      0.117514      0.280692      0.242738    -0.0281953   -0.00505633       0.00000       0.00000       38.8210       47.2704       45.8341       41.4639       34.9481       26.4733       18.5873       12.2621       7.15891       3.95667       1.91923      0.851318      0.317086      0.107658     0.0277406    0.00481829       0.00000       0.00000
   8  28 4436.1415    0.8828 15.5137  9.8264 -0.0029  0.2489   0.0124   0.7021    0.0727   0.0000   469.7475      -125.787       62.1621       41.0255       34.9675       19.8774      -12.8446      -10.7104       6.42900      -6.57382       2.35637      -1.24467     -0.688252     -0.115247     0.0539506    0.00556669       0.00000       0.00000       47.6349       58.2840       57.2713       51.9995       43.0080       32.8033       22.9302       15.0968       8.85278       4.87933       2.37776       1.05563      0.403283      0.134410     0.0343180    0.00602004       0.00000       0.00000
   9   9 1843.5696    0.3876  0.4274 10.1305 -0.0194  0.0397   0.0212   0.0730    0.0692   0.0000   436.2267       1.32032       9.49274      -1.00458      -4.57360      -1.72402      -1.66198     -0.965010      0.224807     -0.457212     0.0819430    -0.0789204     -0.229734   -0.00538162   -0.00167401    0.00251847  -0.000302300   0.000191638       6.23196       7.27672       8.39674       6.48236       6.03952       5.20599       3.00927       2.39483       1.67158      0.726594      0.507758      0.262012      0.106460     0.0385362     0.0206254    0.00630532    0.00131144   0.000209212
   9  10 1984.1441    0.5775  0.5200 10.0322  0.0020  0.0429   0.0292   0.0663    0.0981   0.0000   436.4724     -0.154201       7.74233      -2.29480       5.63404      -5.76000      -4.95986     -0.843922      -1.65894     -0.820982      0.735766      0.181674     -0.202992     0.0811288     0.0146561   -0.00201249    0.00142842  -0.000378561       7.23903       8.37312       7.90619       5.76355       6.73891       6.09499       4.24341       3.25108       1.88420      0.925860      0.522785      0.245709      0.103309     0.0388309     0.0170579    0.00577479    0.00128283   0.000202862
   9  11 2124.9920    0.7712  0.8211  9.7087 -0.0063  0.0378   0.0278   0.0802    0.1651   0.0000   433.4777       7.80617       10.8521       3.34461      -10.9477       8.78485    -0.0788118       2.16339      -1.33618      0.244882       1.41742     -0.316717     -0.183547   0.000760082    0.00478039    0.00853961  -0.000214475  -0.000458992       6.19463       7.79279       7.40231       7.15376       5.86691       4.69810       3.47345       2.40604       1.56965      0.802520      0.521995      0.239328      0.120010     0.0399727     0.0167740    0.00458251    0.00119158   0.000224656
   9  12 2264.4610    1.0565  0.8654 10.3375 -0.0021  0.0372   0.0360   0.0817    0.1840   0.0000   433.1551      -5.36908       13.3188       5.50568     0.0749830       3.51779      -1.07257      -3.36822     -0.993977     0.0847493      0.558828    -0.0664674    -0.0732380    -0.0201269   -0.00918297    0.00911948  -0.000174863  -0.000118053       6.13050       7.34163       7.96744       6.70455       5.77676       4.63927       3.45389       2.21352       1.51479      0.827106      0.470712      0.227347      0.105872     0.0445117     0.0173990    0.00495583    0.00122297   0.000180727
   9  13 2402.2416    1.5502  0.8233 10.1994 -0.0044  0.0307   0.0524   0.0752    0.3329   0.0000   443.2348       5.00742       10.9515      -3.28222       6.74109      -8.63254       1.05135      -3.25456     -0.933586     0.0993058      0.234763     -0.268613      0.186281    -0.0435469   -0.00798974   -0.00903697   7.63313e-05  -0.000179238       5.30619       6.14993       6.06706       5.98709       4.69610       3.87956       2.81931       1.98459       1.24027      0.670783      0.401171      0.193552     0.0940474     0.0340614     0.0130097    0.00366741   0.000855050   0.000162958
   9  14 2539.5269    1.8757  0.9525 10.8646 -0.0050  0.0357   0.0581   0.0803    0.3224   0.0000   436.8549       1.33155       17.3532      -9.65348      -1.50243      -3.33276     -0.920607      -2.72503     0.0289373      0.241932     -0.267341      0.180314    0.00397877    0.00333652   -0.00646673    0.00356980   -0.00165097   0.000474656       5.48896       7.62864       6.52106       6.87677       5.23837       4.72201       3.20620       2.33626       1.41632      0.870597      0.444631      0.229395      0.101652     0.0432466     0.0149687    0.00492284    0.00112399   0.000256765
   9  15 2676.9515    2.5044  0.8129 11.3996 -0.0090  0.0307   0.0865   0.0792    0.3110   0.0000   436.8222      -6.89870       15.6397       2.84586      -1.98407       3.04780      -3.10459     -0.862855      -2.10085     -0.161578      0.626452     -0.158102     0.0925460     0.0204779    0.00228495   0.000873268  -0.000980881  -0.000154939       5.71984       7.08738       7.00833       6.29498       5.10520       4.12002       2.86650       1.87202       1.23838      0.693691      0.392347      0.166869     0.0876701     0.0330015     0.0133516    0.00380614   0.000943460   0.000166183
   9  18 3091.5018    4.0052  0.9294 12.2680  0.0022  0.0337   0.1259   0.0786    0.3572   0.0000   443.6478       7.68312       4.69449      -7.46628     -0.495008       5.23052      0.779479     -0.351606      -2.37698     -0.779175     -0.162286      0.200306  -0.000228548    -0.0334298     0.0110084    0.00769538    0.00120114   5.38524e-05       6.03503       6.84376       6.92615       6.31119       5.58654       4.24118       3.38510       2.15116       1.45883      0.840129      0.443908      0.211185      0.101494     0.0405514     0.0141777    0.00412958    0.00111714   0.000167292
   9  19 3229.4779    4.0667  1.2170 11.2120 -0.0055  0.0428   0.1100   0.0858    1.1727   0.0000   438.3811      0.468103       8.23347      -8.80642      -2.58902      -3.27979      -1.76577       2.04522      -1.55570     -0.569148     -0.404060      0.170531     -0.171093    -0.0156174    0.00625257   -0.00229521    0.00129878  -0.000196002       7.39887       9.11714       8.43697       8.89916       7.00433       5.45129       3.54411       2.88747       1.60342       1.10942      0.561071      0.300142      0.126633     0.0516009     0.0150094    0.00582866    0.00118448   0.000261316
   9  20 3367.6159    3.3614  2.0646 11.9632 -0.0008  0.0491   0.0722   0.1330    0.1946   0.0000   423.6292      -9.47899       13.6347       1.87586       9.87524       4.99579       5.20746     -0.609017      -1.46672      -2.28659      0.182668     -0.182056      0.110959     0.0222691    0.00128733   -0.00194132    0.00117946   9.08461e-05       8.58332       9.95046       10.3308       9.14857       7.91912       6.38940       4.62975       3.23553       2.06376       1.11965      0.638061      0.330980      0.139790     0.0574028     0.0219029    0.00650804    0.00154303   0.000254692
   9  21 3506.1131    2.9655  2.6760 11.2164 -0.0017  0.0557   0.0569   0.1437    0.2278   0.0000   444.3649      -5.73527       41.9452      -13.4550      -10.7423      -2.04817      -2.18768       3.55208     -0.199132       1.11795     0.0863935      0.704657     -0.252486     0.0217576   -0.00184252    0.00284727   0.000119394  -0.000232504       9.98786       11.9619       12.0916       10.9887       9.14763       7.27480       5.24630       3.61085       2.25591       1.27327      0.710174      0.361230      0.158477     0.0638674     0.0236189    0.00707959    0.00172155   0.000299467
   9  22 3644.9502    2.3611  3.9314 10.7403 -0.0055  0.0694   0.0386   0.1863    0.1859   0.0000   447.6311      -23.4021       14.8493       25.9105      -1.25737       8.96163      -8.21496    -0.0796045       4.15442       2.51558      -1.63852     -0.421195    -0.0489584    -0.0833336     0.0118708    -0.0196972   0.000985578  -0.000229981       12.5429       14.9175       14.4619       13.4051       11.7613       9.05575       6.82478       4.49385       2.94367       1.69843      0.908603      0.449952      0.194366     0.0809990     0.0287334    0.00862315    0.00226891   0.000373080
   9  23 3783.9487    1.9869  5.5032 10.4413  0.0007  0.0929   0.0282   0.2325    0.1523   0.0000   436.1944      -8.55929      -21.1973       10.9488      -6.69596      0.622202       4.87214     0.0871329      -5.58336      -2.94525       1.63112      0.153731      0.394503     0.0345330    -0.0669616     0.0171563   0.000394776   0.000336674       16.2824       19.9188       20.6872       18.2175       15.4263       11.9846       8.64237       5.74392       3.77846       2.24547       1.19973      0.607314      0.272182      0.115912     0.0417775     0.0126590    0.00310062   0.000492965
   9  24 3923.2002    1.6425  7.0915 10.1899 -0.0005  0.1089   0.0217   0.2929    0.1261   0.0000   464.1643      -34.0827       22.7128      -30.1268       35.0635      -1.63820      -18.7742      -5.35088      -8.63464      -1.52335     -0.144338      0.766144      0.317543    -0.0953739     0.0279877    0.00191433   0.000644128  -9.90427e-05       19.1007       23.5447       22.4713       20.4768       18.2002       14.4983       11.0428       7.34868       4.69438       2.72514       1.42447      0.723187      0.315361      0.134501     0.0474192     0.0146254    0.00376728   0.000622453
   9  26 4202.5427    1.1689 11.1220  9.9457 -0.0003  0.1574   0.0147   0.4468    0.0838   0.0000   456.3405       23.0519       27.4162      -19.0075       34.2135      -17.0457      -11.6461      -26.0244       2.05376       1.82351      -4.49289     -0.828517      0.580884    -0.0529712     -0.108705    -0.0163389    0.00659837   -0.00104802       26.6681       33.0300       33.1835       29.8293       26.2838       20.8080       15.5045       10.5642       6.74757       3.95171       2.19809       1.05279      0.505566      0.199659     0.0744840     0.0228569    0.00573028   0.000910553
  10   9 1879.9690    0.4511  0.3576 10.0484 -0.0139  0.0308   0.0238   0.0517    0.0689   0.0000   433.9436      -5.01648       11.6039       2.89543       6.12189      -1.63487      -3.86357       2.52962     0.0376293     -0.780383    -0.0952650      0.128116     -0.175771    -0.0295730     0.0408056  -0.000354010   0.000140572  -0.000111692       3.90324       5.45817       5.60814       4.94285       4.88722       3.16771       2.76614       1.98140       1.20951      0.845199      0.463709      0.278589      0.152731     0.0598046     0.0293196    0.00893581    0.00311153    0.00114325
  10  10 2021.4467    0.6099  0.5786 10.0401 -0.0082  0.0482   0.0237   0.0693    0.1096   0.0000   443.0713      -11.5426       21.6024       4.13497      -3.55218       1.70600       4.14924       1.20092      -2.11767      0.941860     0.0503431      0.174888    -0.0297803     0.0299160    0.00323801    0.00811589   -0.00357243   0.000381407       10.0283       10.9317       10.8894       10.6736       8.47826       5.91627       4.52685       3.34917       2.14386       1.08242      0.637140      0.454826      0.244482      0.103898     0.0370936     0.0133124    0.00385522   0.000950431
  10  12 2302.7502    1.1140  0.8896 10.6173 -0.0162  0.0345   0.0371   0.0844    0.1974   0.0000   437.5383       2.96407      0.459837      -10.9130      -3.12960      -8.69643      -3.75032     -0.327259       3.31602      0.562681      -1.80059     -0.648902    0.00660996     0.0868649     0.0282206    0.00558020   -0.00336528   -0.00114334       5.16255       6.15971       6.66012       6.09847       5.42160       4.17159       2.97957       2.37363       1.56494      0.937917      0.585394      0.336340      0.169342     0.0773195     0.0313914     0.0119880    0.00412848    0.00126165
  10  13 2440.7529    1.5428  0.9711 10.3528  0.0019  0.0306   0.0455   0.0831    0.2797   0.0000   431.0313       6.64733       4.79249      -5.49640      0.147861       4.97956      0.495009       2.50870      0.158643     -0.163368      0.380822      0.229286      0.123524     -0.160069     0.0432421     0.0143230   0.000151041   -0.00148962       5.02815       5.66262       5.86086       5.60222       4.93306       3.98277       2.99513       2.02979       1.45268      0.947194      0.542781      0.307359      0.149650     0.0684421     0.0289015     0.0116413    0.00368631    0.00102572
  10  14 2578.6026    2.0929  0.8670 11.2881 -0.0053  0.0369   0.0641   0.0729    0.2402   0.0000   444.3360       7.76856       4.79539       4.66403       1.25649      0.561651     -0.726827       1.81325      -2.38059     -0.606298      0.923116   -0.00460955    -0.0237501    -0.0193948     0.0107322     0.0157989   0.000171082   0.000954660       6.94725       7.01832       6.79336       6.93660       7.23102       5.41606       3.15337       2.23283       1.82260       1.36913      0.864563      0.431380      0.190506     0.0815356     0.0290182     0.0106876    0.00383157    0.00115115
  10  15 2717.0114    2.6949  0.9007 10.2060 -0.0012  0.0288   0.0829   0.0742    0.7554   0.0000   440.3043      -1.53010       15.3663      -6.28927      -3.21111       1.24679       3.22382      -1.19877     -0.217172      0.681844      0.364026     0.0806770     -0.120152     -0.105001    -0.0588437     0.0207021    0.00180742   -0.00198078       4.79820       5.51150       5.87551       5.76175       4.66222       3.51075       2.79487       2.11421       1.33909      0.799770      0.444537      0.281131      0.156489     0.0674848     0.0292593     0.0105520    0.00327395   0.000965984
  10  16 2855.6583    3.1239  0.8822 11.1268 -0.0032  0.0289   0.0929   0.0692    0.4657   0.0000   430.1381       6.51425       8.20308      -2.72470     -0.847626       2.22982      0.523688      -4.77114      0.519638      0.395936     -0.280166      0.362027  -0.000678986   -0.00886102    -0.0428472   -0.00698275    0.00126975   -0.00109138       4.67207       5.15124       5.46340       5.26140       4.44745       3.71441       2.84882       2.05149       1.43276      0.834052      0.524798      0.282976      0.141412     0.0688377     0.0276965     0.0107147    0.00370803   0.000962188
  10  17 2994.4691    3.8697  0.8255 11.8361 -0.0013  0.0325   0.1177   0.0642    0.3613   0.0000   438.1487       6.50212       14.9485       7.33569      -3.48354      -1.72866       2.04669      -1.80161       1.17303       1.79082     -0.122818     -0.453260     -0.101765     -0.135245    -0.0271353    0.00853990  -0.000293033   0.000194793       5.06376       5.95748       6.69629       5.64510       5.14375       4.07095       2.79576       2.42267       1.47862      0.819645      0.555557      0.286416      0.146005     0.0814205     0.0292931     0.0104030    0.00445849    0.00128023
  10  18 3132.8152    4.1002  1.1154 11.8204 -0.0033  0.0356   0.1107   0.0838    0.5744   0.0000   442.0848       10.8033       12.2731      -5.54136     -0.386428      -2.75058       5.75387       2.49462       2.29724      -1.07252     -0.392959     -0.462973      0.371681      0.168503     0.0479997     0.0246517    0.00663977   -0.00100819       5.75163       6.77907       6.66482       6.56901       5.72949       4.57349       3.47766       2.43936       1.77318       1.03365      0.630135      0.357645      0.178623     0.0830622     0.0312598     0.0132821    0.00424432    0.00113914
  10  19 3271.2781    3.7345  1.4739 11.5890 -0.0068  0.0376   0.0887   0.1041    0.4458   0.0000   442.8725       16.9570     -0.358607      -3.49906       3.06492     -0.791676      -1.23858      0.693317      -2.12057     -0.851173      -1.06071       1.02331     -0.223300     -0.138817    -0.0417992     0.0138958    0.00180018   -0.00122245       5.91352       7.32291       7.21968       7.02439       5.96658       4.86307       3.72728       2.59306       1.80011       1.10176      0.682393      0.369001      0.175293     0.0915598     0.0347263     0.0140995    0.00462303    0.00130582
  10  20 3410.0697    3.2756  2.1488 11.3855 -0.0017  0.0461   0.0637   0.1204    0.2634   0.0000   440.4121       4.27692       7.90707       2.38990       2.74020      -1.49483      -1.80607       1.10963       1.60272     -0.924979     -0.654137    -0.0958022    -0.0287284     -0.159146     0.0142849    -0.0114471    0.00408798   0.000493880       7.46901       8.90867       9.14653       8.33756       7.58821       5.92204       4.59596       3.27162       2.19499       1.36702      0.807621      0.441631      0.216668      0.105675     0.0421637     0.0163860    0.00555214    0.00161820
  10  21 3548.9692    2.7096  3.0920 11.2910 -0.0002  0.0609   0.0466   0.1459    0.1573   0.0000   470.3270      -17.4490       6.45516       2.59665      -3.22292       2.14697      -4.66300      0.543495      -2.52467      -1.00166      0.304081     -0.176243    -0.0516024      0.100887     0.0987750    -0.0312539   5.23899e-05   0.000306111       9.75145       11.1744       11.5447       10.8201       9.80975       7.95486       5.99886       4.33263       3.03184       1.82200       1.12061      0.602330      0.309633      0.139278     0.0584009     0.0218211    0.00776258    0.00213968
  10  22 3688.2199    2.2908  4.1612 10.7555 -0.0027  0.0699   0.0339   0.1816    0.1434   0.0000   430.2653      -5.91324       15.3698       10.9789      -22.5597       4.94882      -5.02584      -4.62888       5.18974      0.996343       1.29540      -1.60832     -0.132693   -0.00412695     0.0670120    0.00609490    0.00415944   -0.00203427       10.7104       13.4140       13.1461       12.8917       11.0343       8.93420       6.83269       4.89649       3.30895       2.05799       1.23698      0.680103      0.329710      0.167235     0.0648598     0.0259178    0.00841220    0.00249399
  10  24 3967.5738    1.5467  7.7995 10.1542 -0.0015  0.1081   0.0189   0.3000    0.1033   0.0000   454.7001     -0.635875       28.1162       8.71847      -27.6265      -14.4232       15.9975       7.19734       6.13200      -5.77203       2.50787       1.18951      0.411483      0.131494   0.000158544     0.0236517    -0.0200885    0.00838725       17.0383       20.6887       21.3456       19.9500       17.5517       14.1023       10.8862       7.75911       5.21662       3.23744       2.00944       1.02416      0.544027      0.251401      0.110913     0.0395532     0.0141513    0.00404952
  10  26 4247.6574    1.0778 11.5531 10.0065 -0.0016  0.1634   0.0137   0.4540    0.0727   0.0000   442.7634       35.0635      -15.8082      -18.3167      -18.5136       4.77762      -36.9846      -5.11225      0.979477      -7.04876       4.52529       1.00468   0.000745658     -0.492929     -0.276073    -0.0298311     0.0218974  -0.000956542       24.4188       31.1152       31.6280       30.5499       26.3450       21.0502       16.3497       11.5614       7.90849       5.00205       2.94983       1.66496      0.833301      0.404369      0.166585     0.0659262     0.0213824    0.00634178
  10  27 4388.2074    0.8939 14.2050  9.9612 -0.0033  0.2086   0.0121   0.6090    0.0667   0.0000   448.6205      -20.0347       84.4589      -37.5740      -10.8538       7.81772       27.8414      -3.79691      -23.8447      -6.97933     -0.206466       3.94450       1.05266     -0.349802     0.0664773    -0.0252120    -0.0235212   -0.00714116       31.4373       40.0812       40.9188       38.2572       33.6017       28.0609       20.5175       15.4696       10.1342       6.52620       3.86274       2.11148       1.07112      0.506915      0.216775     0.0834092     0.0290815    0.00869680
  11   9 1915.3539    0.5137  0.4381 10.1024 -0.0046  0.0248   0.0236   0.0618    0.0736   0.0000   437.7818      -4.80037       8.83658       4.08519       9.78605      -2.12316       4.71931      0.329547      -1.28288     -0.704277    -0.0461520     -0.543853      0.188046     0.0557772     0.0110703  -0.000988606    0.00389621    0.00157076       3.75078       4.12227       4.23485       4.26502       3.91428       3.18720       2.35990       1.64271       1.11275      0.848639      0.587269      0.332736      0.179952     0.0866694     0.0386126     0.0189842    0.00690428    0.00229152
  11  10 2057.9774    0.6883  0.6216  9.9867 -0.0044  0.0279   0.0247   0.0623    0.1084   0.0000   441.5402      -6.05233       10.7229       4.15932      -6.64524      -3.13943       2.35366      -2.98875      0.597512      0.677266     -0.551616     -0.317077     -0.172657    -0.0425688    -0.0285495     0.0145134   -0.00618046   -0.00126141       3.76997       4.84411       4.98044       4.43179       4.12593       3.50532       2.79922       2.18210       1.47061      0.969247      0.600154      0.366563      0.176832     0.0963592     0.0490725     0.0210064    0.00804846    0.00340296
  11  11 2199.7555    0.9226  0.6910 10.3762 -0.0018  0.0284   0.0312   0.0692    0.1409   0.0000   432.4957      -4.62469       22.4518      -1.99792      -6.61518      -2.78118       4.91669       2.01045      0.834508     -0.581177      0.770122      0.137633    -0.0507375    -0.0655411     0.0769035    0.00949174    0.00602684  -0.000957912       4.26297       5.51770       5.68456       5.05912       4.83006       3.72558       2.96945       2.13229       1.54298      0.947241      0.598153      0.357278      0.176864      0.104980     0.0425436     0.0216099    0.00732999    0.00313491
  11  12 2339.9722    1.2741  0.9846 10.3963  0.0022  0.0344   0.0365   0.0798    0.2482   0.0000   433.4690      -1.31051       18.3626      0.840524     -0.815369      -5.37493       1.24010       1.89065      -2.47919     0.0441957      0.107281      0.375472      0.124623     -0.164110   -0.00221502    0.00822510   0.000452699  -0.000994627       4.50569       5.80074       6.09697       5.28461       5.04734       4.33475       3.29538       2.56810       1.82792       1.09646      0.772048      0.416498      0.220787      0.122518     0.0551973     0.0259052    0.00972566    0.00379073
  11  13 2478.4196    1.7103  0.9257 10.6965 -0.0093  0.0314   0.0485   0.0769    0.3337   0.0000   445.4191       3.67181       4.14373      -1.93642       9.76444       6.85194      -4.56783      0.166979      -1.50227       1.78367     0.0324940     -0.180180      0.491350    -0.0733608    -0.0402116     0.0181876     0.0143323  -0.000329016       4.44708       5.27505       5.36288       5.24950       4.81701       4.13788       2.99671       2.21916       1.64686       1.07616      0.692717      0.423367      0.218771      0.113970     0.0540324     0.0239475    0.00833761    0.00360375
  11  14 2616.8694    2.2005  1.0245 10.7907 -0.0020  0.0320   0.0580   0.0758    0.3791   0.0000   437.1554       6.59231       5.21132      -7.44012       7.59538       8.44749       1.62093    -0.0252536      0.123936     -0.137603     -0.518932     0.0538674     0.0114438     0.0467369    -0.0705992     0.0127720    0.00804112   -0.00288157       4.49663       5.84462       5.95050       5.57669       4.90562       4.10315       3.21952       2.27228       1.71311       1.01452      0.706068      0.375259      0.221529      0.109156     0.0529389     0.0230960    0.00944314    0.00340315
  11  15 2756.0588    2.8106  0.9916 11.1388  0.0017  0.0297   0.0742   0.0735    0.3657   0.0000   433.7573       4.56788       16.0152       1.81267      0.143352      -2.57332       2.47667     -0.547406      0.112872     -0.441271       1.84865      0.599177     -0.217839     -0.222508     0.0232213     0.0201267    -0.0103300   -0.00203837       4.43878       5.15216       5.23870       5.02092       4.61453       3.87238       3.21018       2.33087       1.65734       1.07011      0.709175      0.429076      0.192818      0.108729     0.0552678     0.0240221    0.00860221    0.00348075
  11  16 2895.3156    3.5053  0.8355 12.1137 -0.0157  0.0269   0.1063   0.0683    0.2971   0.0000   441.6630       6.81120      0.741602      -4.81194      -4.40377      -4.58918      -1.78584      -4.00612      -2.49129     -0.382200      0.524638     0.0477708     -0.356091     0.0550682      0.108919    -0.0309572    -0.0175283   -0.00731802       4.12178       4.69441       5.16823       4.78377       4.12105       3.55506       2.80170       2.02157       1.41824      0.941770      0.599874      0.345250      0.183863     0.0924507     0.0484268     0.0206072    0.00810300    0.00313055
  11  17 3034.4514    4.0242  0.9452 12.1935  0.0038  0.0320   0.1093   0.0704    0.3333   0.0000   436.1319       2.04640       4.52819      -4.52132      -1.14239       3.91371      -3.75518     0.0504643       1.00248     -0.897247      0.589011     0.0523430      0.364537     -0.134134    -0.0536630    0.00797434   -0.00171444   -0.00229501       4.82027       5.79775       5.79176       4.88979       4.52179       4.37580       3.47329       2.85684       1.92306       1.15599      0.695520      0.396376      0.189401      0.111060     0.0494951     0.0230047    0.00819547    0.00356403
  11  18 3173.3367    4.3439  1.0388 11.8187 -0.0059  0.0304   0.1167   0.0767    0.5660   0.0000   444.7229       9.17405       18.4584      -7.06903      -5.29785       6.08401     -0.586127      -1.67843      -1.17742       1.29144       1.25976      0.329047      0.320279     0.0161842      0.118239     0.0459719    -0.0152498   0.000882004       4.62748       5.74073       5.99034       5.65365       4.65318       4.18157       3.20477       2.30816       1.66653       1.09216      0.644180      0.364366      0.212945      0.103669     0.0460151     0.0226215    0.00948234    0.00324910
  11  19 3312.2659    3.5524  1.7703 11.1476 -0.0019  0.0393   0.0738   0.1016    0.4154   0.0000   438.9931       2.12061      -8.71805      -7.10940      -4.14546      -2.96199       1.93978       2.11324     -0.916123     -0.213094     -0.494748     -0.296293     0.0599051     -0.198679    -0.0329405     0.0216802    -0.0205677    0.00594058       5.95194       6.83838       6.96223       6.74183       6.06535       5.10610       4.15755       3.03647       2.16165       1.42829      0.907557      0.510799      0.283855      0.141096     0.0681531     0.0297254     0.0122623    0.00414090
  11  20 3451.5142    3.0597  2.4645 11.0892 -0.0019  0.0489   0.0535   0.1168    0.2233   0.0000   433.2373      -1.28812       9.14353      -8.14634      -3.34405      -4.15572       7.30414      -5.93708       1.81438    0.00532191      0.523069     -0.218514      0.393463     -0.122835   -0.00786915    -0.0110027   -0.00366901    0.00345251       7.27115       8.71891       9.12701       8.46218       7.77178       6.50182       4.94294       3.48585       2.57721       1.72170       1.08427      0.644842      0.346914      0.173258     0.0796733     0.0356177     0.0140683    0.00537350
  11  21 3590.9712    2.6332  3.5772 10.6284 -0.0000  0.0621   0.0389   0.1440    0.1805   0.0000   437.0165      -9.79878       5.45857      -2.84370      -9.97352      0.407479       4.46926      0.126265      -4.05359      -1.84970      -1.70351     -0.336718     -0.201963      0.111144     -0.142741     0.0447625   -0.00118645    -0.0119084       8.83915       11.0075       11.0652       10.8567       9.41030       7.86802       6.26495       4.67725       3.12152       2.18686       1.33178      0.784599      0.423470      0.218536      0.103759     0.0468539     0.0187899    0.00656120
  11  22 3730.7819    2.1436  5.1586 10.3568 -0.0030  0.0751   0.0274   0.1954    0.1381   0.0000   443.4342       10.5950      -2.92681       7.10410       1.65302      -9.50527      -3.61329      -12.2790       2.49579      -2.45463       2.27387       2.94758    -0.0958725     0.0326974      0.170817   -0.00124522     0.0238015   -0.00549181       10.9732       13.7125       13.6906       13.1789       11.8348       10.2061       7.46419       5.57643       3.93147       2.65521       1.70162       1.00532      0.529317      0.266865      0.127467     0.0544652     0.0217151    0.00818278
  11  23 3870.5338    1.7779  7.0804 10.0690 -0.0007  0.0922   0.0204   0.2549    0.1211   0.0000   446.5780       10.1651       28.5893       13.4819      0.595733     -0.323336       10.5977      -2.71445       3.59627       6.19861     0.0634755      -1.80250      0.246160      0.350577      0.156727     0.0748387     0.0251418    0.00438974       13.2437       16.5908       16.9261       16.6129       14.4490       12.0876       9.10125       7.02966       4.73438       3.22761       2.03162       1.18738      0.662171      0.336823      0.161497     0.0708897     0.0280584    0.00989962
  11  24 4010.6420    1.4722  8.0338 10.0105 -0.0025  0.1083   0.0173   0.2872    0.1058   0.0000   437.3883       10.7756      -3.71916       24.7719      -6.83698      0.287167       5.91336       7.26907      -9.98668       5.64148       5.96667      -1.15216     -0.442890     -0.327943     0.0164774     0.0579441    -0.0123647    -0.0236276       15.1622       18.7947       19.2871       18.3260       16.3454       14.0462       11.0214       8.50891       5.88970       3.83501       2.42897       1.43298      0.761613      0.394906      0.199293     0.0835674     0.0335067     0.0123985
  11  25 4151.0954    1.2553 10.6247  9.9632 -0.0015  0.1338   0.0140   0.3790    0.0817   0.0000   379.0170       24.8455      -35.1628      -23.8132       13.0995       6.23187      -24.4892       9.64127      -1.02968      -6.38527      -2.09000     -0.758150       2.38209      0.653244     -0.107601     -0.123122    0.00802213     0.0152033       18.8088       23.4216       24.5711       23.4529       20.7398       17.3761       13.7737       10.2782       7.05295       4.83756       3.01460       1.79182      0.973073      0.498719      0.247711      0.107265     0.0435782     0.0156383
  11  26 4291.7335    1.0307 12.4446  9.9406 -0.0032  0.1705   0.0125   0.4668    0.0721   0.0000   487.9302      -8.86661       11.4290      -25.8216       41.7554       21.5042      0.390495      -45.2961       23.7275      0.741155      0.583454       3.39815       1.31628      0.862850     -0.302024    -0.0662440    -0.0163173    -0.0229194       22.9074       29.6952       30.1507       28.5685       26.3376       22.0105       17.4428       12.8809       9.19257       6.18714       3.91393       2.30690       1.26684      0.661079      0.303823      0.141478     0.0537243     0.0203954
  11  28 4573.5579    0.6998 19.2534  9.9482 -0.0018  0.2983   0.0084   0.8195    0.0461   0.0000   400.8666      -42.2805      -7.24657       34.7199       16.0669       19.1583       32.5105      0.300966       26.4008       1.42758       6.14141       3.50583       2.48788      -1.77354      0.121930     -0.172972    -0.0226900     0.0240772       40.6225       50.7262       53.2042       50.6485       45.5409       38.3754       31.0475       23.5861       16.6411       11.1729       7.07662       4.21495       2.36570       1.23275      0.600861      0.266551      0.103892     0.0378846
  12  10 2093.5792    0.7160  0.7069 10.0984 -0.0022  0.0293   0.0232   0.0675    0.1107   0.0000   441.4249      -10.7276       8.88096       8.99745       2.89087      -4.62885      0.215541      -1.57168      0.817487      0.217512     -0.987179      0.134523      0.136130     -0.233378    -0.0496024    -0.0302040    -0.0210110   -0.00308291       3.77821       4.60795       4.76662       4.17629       4.26161       3.40132       2.93524       2.39876       1.64061       1.20790      0.728412      0.429587      0.263576      0.148293     0.0785317     0.0337847     0.0168534    0.00706269
  12  11 2235.8080    1.0363  0.7200 10.4035 -0.0137  0.0272   0.0334   0.0637    0.1374   0.0000   435.4595     -0.246415       14.4650      -7.54825      -2.83762      -2.01357      -2.16651       3.48325     -0.806913       1.27562      -1.22466      0.323229      0.165703     0.0899837     0.0692315    -0.0610544     0.0190762   -0.00512193       3.46651       4.52661       4.42441       4.40595       4.07542       3.34486       2.73710       2.01327       1.52317       1.06831      0.670249      0.439941      0.256711      0.136044     0.0767582     0.0349189     0.0156266    0.00614473
  12  12 2376.3247    1.3744  0.9062 10.6043 -0.0117  0.0333   0.0399   0.0708    0.2488   0.0000   433.9692      -3.88458       6.26598      -3.54647      -7.57051      -2.01300      -5.10260    -0.0537516     0.0323234     -0.959572       1.01098      0.501746      0.730889   -0.00454065      0.109618    -0.0439193     0.0313659     0.0100160       4.84555       5.83603       6.29889       5.33809       5.12016       4.31393       3.53441       2.98063       2.08976       1.35612      0.869439      0.500544      0.294254      0.157251     0.0841757     0.0416460     0.0174368    0.00762432
  12  13 2515.3961    1.8213  0.9733 11.0127 -0.0017  0.0332   0.0500   0.0733    0.2756   0.0000   430.6781       1.83897       10.7203     -0.357744      -4.05886       3.51206       1.70254      -1.57301      -1.30343      -2.89642     -0.234132      0.501493     -0.375914   -0.00146243     0.0575329    -0.0637683    -0.0376459     0.0160345       4.39841       5.26773       5.31527       5.66498       5.13485       3.89955       3.26867       2.81054       1.76889       1.32266      0.888696      0.578863      0.336009      0.161677     0.0962401     0.0478112     0.0222859    0.00914113
  12  14 2654.5453    2.2819  0.9824 10.9776 -0.0033  0.0295   0.0633   0.0756    0.4115   0.0000   440.8507      -5.19418       12.6010      -1.36318      -3.01016      -6.06802       4.09750     -0.777069      -2.96182      -1.95892      0.847981      0.143282     -0.187248      0.207911  -0.000747829    0.00878396    -0.0115710   -0.00853667       3.87576       4.62551       4.56025       4.88613       4.47347       3.67627       3.08037       2.21514       1.66404       1.14526      0.778833      0.539042      0.289291      0.158221     0.0809388     0.0443249     0.0177511    0.00759060
  12  15 2794.4687    2.9490  0.8750 11.8650 -0.0020  0.0271   0.0795   0.0671    0.2646   0.0000   441.5458      -3.66473       16.5729       10.9029     -0.161871      -8.07871      -1.91792      0.544865      0.236827      -1.26107     -0.172898    -0.0655513     -0.148138     0.0412493    -0.0397660    0.00983983  -0.000287849    0.00336723       3.46703       4.16286       4.39836       4.35255       3.90084       3.43053       2.70810       2.12611       1.48394       1.05972      0.753082      0.441650      0.255498      0.155471     0.0733318     0.0351206     0.0172893    0.00753755
  12  16 2934.3437    3.7431  0.8417 12.2765 -0.0032  0.0281   0.1067   0.0642    0.2439   0.0000   437.4809      -3.25023       14.4063      -1.31023      -2.35664      -4.47033      -1.27567      0.184707      -2.28292      0.407648     0.0400435     -0.471616     -0.127696    -0.0912473    -0.0994399     0.0435575    0.00500856    0.00220608       4.20964       4.88416       5.10948       5.19092       4.57331       3.65434       2.99674       2.29552       1.50891       1.03036      0.759925      0.496990      0.264628      0.133792     0.0724803     0.0390278     0.0177384    0.00680532
  12  17 3073.7648    4.1300  0.9034 12.4022 -0.0013  0.0274   0.1112   0.0665    0.2759   0.0000   437.8698     -0.171723       14.7735       4.06107      0.342533      -2.56969      -1.51427      -1.73288      0.612725     -0.317778     -0.220533    0.00462617     -0.426249    -0.0217971      0.192359     0.0412059     0.0199822  -0.000423069       3.81106       4.64328       5.05457       4.57677       4.37338       3.62730       2.80472       2.14736       1.58385       1.06178      0.702127      0.444573      0.251221      0.143724     0.0731422     0.0346806     0.0154091    0.00631710
  12  18 3213.1711    3.8946  1.3264 12.3630 -0.0042  0.0331   0.0889   0.0912    0.2608   0.0000   445.7479      -3.49895       14.6112       10.2412       1.76862      0.909273      0.979912     -0.824411      -1.52434      0.462121    -0.0176391      0.261071     0.0405035   -0.00743035    -0.0231988   -0.00777837    -0.0140934     0.0109635       4.30067       5.47638       5.56561       5.64870       4.83585       4.27110       3.38849       2.59607       1.83338       1.27062      0.884657      0.531964      0.305376      0.175366     0.0863396     0.0428362     0.0201284    0.00858435
  12  19 3352.6100    3.5689  1.7767 11.6302 -0.0030  0.0384   0.0705   0.0977    0.2556   0.0000   446.6222      -1.01537       12.4434       6.94699      -1.91960      0.911587       1.69038      -3.04334      -1.32709     -0.493250      0.634070      0.890657    -0.0249374    -0.0592284    -0.0724168    -0.0398902    0.00609962    0.00369872       5.29038       6.26504       6.55860       6.23964       5.84930       5.01325       3.95406       2.91591       2.15569       1.50869       1.00928      0.642016      0.366293      0.201550      0.101030     0.0495394     0.0212552    0.00917306
  12  20 3492.3095    2.9281  2.5600 11.2524 -0.0026  0.0482   0.0482   0.1197    0.1593   0.0000   433.5661       2.33875       19.8000      -4.12327       3.82665      -4.99535      -2.97364      -3.38211      -1.20296      -1.16183       2.46431     -0.503485     -0.414869      0.424790     0.0654628     0.0103647    -0.0306454   -0.00868947       6.12519       7.85391       8.05430       7.89262       7.05217       6.11012       4.79614       3.76874       2.74530       1.87166       1.23481      0.747844      0.454224      0.246771      0.130328     0.0636010     0.0277938     0.0117504
  12  21 3632.2015    2.3773  3.8541 10.7693 -0.0025  0.0599   0.0325   0.1531    0.1243   0.0000   435.8224      0.250230      -11.2410      -11.4453       7.79350      -2.44942      -7.47942       12.3369       1.16009       1.98821     -0.278951       1.45823     -0.109376     -0.182462     -0.184131     0.0435141    -0.0224425     0.0104542       8.01243       9.92636       10.2376       9.67525       8.95856       7.73210       6.27528       4.85454       3.48490       2.43039       1.60618      0.974735      0.571242      0.315358      0.159894     0.0763658     0.0350154     0.0144720
  12  22 3772.4182    2.0534  5.5098 10.4142  0.0003  0.0754   0.0248   0.1999    0.1143   0.0000   437.1556       3.34840       27.3577      -5.22105      -1.68184       14.6308       3.50317       3.26641       3.27962       2.51115      -1.45787      -1.34976     -0.456501      0.586408      0.109141     -0.100333    -0.0337583     0.0190776       10.0848       12.7263       13.2813       12.7865       11.5106       9.82436       7.75817       5.87103       4.32125       2.97825       1.90900       1.21757      0.691627      0.394664      0.202947     0.0943358     0.0442561     0.0176453
  12  23 3912.7091    1.6751  7.1960 10.1483  0.0000  0.0920   0.0191   0.2470    0.1067   0.0000   455.4580       19.4588       30.0342      -26.9329      -5.00071       6.70581       13.0968      -11.7775      -7.43843     -0.621065      -4.60350      -1.02863    -0.0328924     -0.502061     -0.403777      0.163537    -0.0158172    0.00981285       12.1550       14.9737       15.2314       15.1307       13.6024       11.7118       9.72123       7.40030       5.31673       3.72835       2.48577       1.52251      0.893984      0.481640      0.248353      0.124286     0.0540493     0.0237850
  12  24 4053.2617    1.3924  9.7162 10.0055 -0.0011  0.1173   0.0152   0.3261    0.0902   0.0000   431.0358      -13.3975       46.4374      -6.34266       6.10287      -12.9782      -12.2413      -8.21992       1.80378      -1.90842      -2.65290       2.90347     -0.191588      0.363053     -0.208821      0.239819    -0.0690276    -0.0157510       15.7652       19.5750       20.2069       19.3928       17.4538       15.1594       12.3319       9.69595       6.96620       4.77722       3.16157       1.91878       1.12322      0.626331      0.319418      0.158951     0.0701483     0.0300488
  12  27 4476.0192    0.7725 16.7679 10.0469 -0.0007  0.2431   0.0093   0.6797    0.0489   0.0000   429.1704      -24.9875       58.3789      -71.2073       35.1011       21.1592       11.8188      -7.31692       19.0398       3.57613      -8.36355      -2.80336       1.46941     -0.142311     -0.568285      0.238372      0.132782     0.0638402       30.7818       39.0477       40.7777       38.6741       35.7484       31.3010       25.3534       20.1153       14.3589       10.2748       6.73661       4.27315       2.47991       1.39919      0.727985      0.352070      0.159743     0.0652209
  13   8 1838.6530    0.4403  0.2935 10.0655 -0.0011  0.0199   0.0219   0.0407    0.0579   0.0000   440.0764     -0.175719       16.0819       3.68831      -1.90804     0.0727334     -0.265431      -1.22207      -1.15641     -0.264880     0.0374603     -0.614867      0.115855    -0.0408669     0.0676153    -0.0349706     0.0196045    0.00745081       2.83422       3.71184       3.66090       3.54463       3.38511       2.72157       2.30997       1.73035       1.35064      0.862253      0.585350      0.412263      0.243622      0.133721     0.0674935     0.0387180     0.0189723    0.00910351
  13   9 1983.8318    0.6074  0.4330 10.0116 -0.0054  0.0242   0.0232   0.0470    0.0778   0.0000   438.3305       7.62006       11.8098      -2.09889      -2.55792      -1.06152      -2.01354      0.873345       1.50139     -0.108908      0.631692      0.147355     0.0815270     -0.221329    -0.0137100    -0.0247234    -0.0131276    -0.0100361       2.78744       3.73660       3.25038       3.21712       3.29673       2.83188       2.67764       1.77028       1.46863      0.984853      0.727964      0.494954      0.290269      0.162124     0.0845551     0.0415489     0.0197968    0.00910175
  13  10 2128.4184    0.8071  0.7804  9.8873 -0.0011  0.0298   0.0237   0.0656    0.1352   0.0000   434.4848      -9.39065       12.3437       9.41234       3.88607      -2.73724       2.48404       2.21612     -0.968948      -2.72069     -0.945671     -0.154020     -0.791883    -0.0712582     -0.101835    -0.0428375    -0.0184183    0.00117039       3.47893       4.17539       4.26756       4.46970       4.14168       3.64291       2.88199       2.23296       1.78127       1.27933      0.888423      0.536390      0.363259      0.212773      0.121550     0.0625091     0.0294182     0.0131241
  13  11 2271.0907    1.1130  0.9028 10.0088 -0.0008  0.0294   0.0301   0.0704    0.2005   0.0000   436.9072      -4.20856       6.62237       4.59126      -2.66131      -2.48349      -2.60869      0.172482      0.648008      0.309091     -0.883296     -0.452862      0.428224      0.230774    -0.0826645    -0.0981030    0.00413456    0.00569270       3.91545       4.52450       4.50116       4.51640       4.47000       3.93407       3.09981       2.20241       1.59676       1.24499      0.885528      0.609404      0.380120      0.218612      0.114391     0.0592256     0.0266601     0.0120072
  13  12 2411.8149    1.5282  0.8714 10.8774 -0.0088  0.0278   0.0424   0.0655    0.1833   0.0000   434.3472      -3.28031       6.75630       2.49105       3.23275      -1.87969     -0.769113      -2.04442      -2.23104      0.340954      0.110759      0.118470      0.714576    -0.0848060    -0.0245243     0.0868491     0.0645704   -0.00806509       3.43377       4.30146       4.55814       4.63619       4.10824       3.48378       2.63297       2.24082       1.69797       1.14097      0.765109      0.501385      0.312439      0.181370      0.109280     0.0546606     0.0295186     0.0135925
  13  13 2551.6733    2.0069  0.9701 10.9259 -0.0052  0.0283   0.0527   0.0720    0.3102   0.0000   436.5693      0.325467       11.1376       4.58384       3.19464       1.29724      0.582619       2.46978       1.05724     0.0409192      0.195241      0.176825     0.0513995      0.259572     0.0732459     0.0972574     0.0121937    0.00499599       3.39875       4.12601       4.29715       4.19366       3.89290       3.56899       2.87657       2.21080       1.74814       1.18733      0.834946      0.565621      0.337261      0.199103      0.110537     0.0573520     0.0274325     0.0132991
  13  14 2691.6199    2.5825  1.0872 10.2889 -0.0003  0.0303   0.0627   0.0738    0.9158   0.0000   436.2036       1.56777       11.4085      -2.67905       3.31730      -1.50512     -0.873442      -1.06530      -1.19150     -0.513304     -0.389033     -0.362374      0.328237      0.365396      0.123753     0.0148000    -0.0371012    0.00671051       3.79598       4.51266       4.71413       4.84892       4.30629       3.82460       3.03706       2.39906       1.85166       1.29598      0.906156      0.570795      0.347142      0.215671      0.129444     0.0640140     0.0287965     0.0148050
  13  15 2832.1482    3.2717  0.8111 11.6036  0.0004  0.0260   0.0872   0.0591    0.3746   0.0000   438.5727      -1.19869       13.4984       4.75270    -0.0926037      -3.98132      0.200236      0.848572     0.0129007     -0.418323    0.00736100      0.474965     0.0325857     -0.252410     -0.115360     0.0312594     0.0152569    0.00514907       3.13311       3.85852       4.21692       4.18642       3.65263       3.10529       2.53842       2.22354       1.49788       1.01542      0.776354      0.470702      0.312599      0.156257     0.0962643     0.0495696     0.0266799     0.0126679
  13  16 2972.5135    3.8365  0.8588 12.3969 -0.0037  0.0262   0.1044   0.0648    0.2624   0.0000   443.5181       6.70400       15.7857      0.789754      -3.57618      -2.62617       1.53794      -1.19588      -1.44365      -1.39689      -1.39982    -0.0104329     -0.409555      0.302082     0.0258304    -0.0753854    -0.0237699   -0.00225818       3.35290       4.03758       4.02059       3.84361       3.83779       3.30628       2.69708       2.23070       1.58633       1.15167      0.813641      0.545714      0.325458      0.186634     0.0992669     0.0509168     0.0253115     0.0121071
  13  17 3112.4504    4.0357  1.0245 11.8910 -0.0049  0.0283   0.1017   0.0688    0.4241   0.0000   435.1777      0.728097       11.9873      0.375156       8.96985      -2.30761      -8.67941      -2.83937     -0.183503      0.725428      0.312278     -0.629023    -0.0935748      0.312965     0.0333064     0.0691940    0.00551500     0.0192876       3.72103       4.47040       4.74727       4.80859       4.13297       3.58530       3.16770       2.26808       1.75981       1.16891      0.850870      0.520087      0.324896      0.188963      0.108873     0.0543368     0.0265288     0.0125206
  13  18 3252.2581    3.8217  1.3878 12.0806 -0.0055  0.0337   0.0832   0.0865    0.2525   0.0000   438.3699       1.75659       7.60583       5.89299       5.12389      -7.77271      -6.54042      -1.36036      0.100015       1.01997      0.903074      -1.02681      0.389485     -0.373947      0.181046      0.123661     0.0147966     0.0121818       4.24994       5.35335       5.64721       5.03340       4.87118       4.17085       3.60259       2.93834       2.12424       1.55834       1.02212      0.616009      0.386709      0.228541      0.121594     0.0636489     0.0315309     0.0134224
  13  19 3392.2790    3.3390  2.0680 11.6158 -0.0028  0.0409   0.0586   0.1008    0.1859   0.0000   434.5712      -15.4874       17.7153       3.45660      -1.70813       3.63781       8.98419      -1.62849       2.46234      -1.82372       1.06951     -0.699608      0.168529     -0.226975      0.210614     0.0765293     0.0459386    0.00357263       5.03752       6.14968       6.42324       6.35476       5.93033       4.96127       4.25350       3.34187       2.55682       1.78921       1.22095      0.776321      0.485170      0.281537      0.157477     0.0849816     0.0407756     0.0195568
  13  20 3532.4583    2.7686  3.1688 11.0452 -0.0024  0.0515   0.0406   0.1287    0.1413   0.0000   434.4718       1.00663       6.59533      -12.2503      -5.00092       6.47338      -5.10958      -5.91274       3.26366      -2.66997      -2.07821       1.08218      0.286113      0.146343      0.329295     -0.115249     0.0240170   -0.00262522       6.57206       8.07795       8.47187       8.20182       7.57150       6.74935       5.42100       4.18489       3.18617       2.19932       1.54938       1.01915      0.634476      0.357495      0.187947      0.105285     0.0500082     0.0228002
  13  21 3672.9132    2.3041  4.3345 10.8335 -0.0020  0.0620   0.0297   0.1636    0.1069   0.0000   444.7639      -11.8297       18.9566      -4.97808       9.88750      -4.14877       5.75380      -6.64864      -3.54737      -3.85313      0.147277       1.26242     -0.666865      0.968988     -0.136284    -0.0191698    -0.0719011     0.0172055       7.89774       9.82197       10.0623       10.2115       9.21273       7.85997       6.56995       5.18329       3.88565       2.77010       1.84838       1.18640      0.725388      0.431479      0.242024      0.124760     0.0607807     0.0288576
  13  22 3813.5294    1.9037  6.1620 10.3638 -0.0012  0.0813   0.0216   0.2066    0.1047   0.0000   423.3533       9.24402       35.3589      -5.76030       3.51616      -8.14450       9.99221      0.278093       5.91556       3.60343     -0.642396      -1.79894     -0.170950     -0.909468      0.373558    -0.0945803    -0.0831644    -0.0281282       9.63581       12.2738       12.8826       12.8383       11.8887       9.96843       8.35671       6.72796       4.91039       3.47916       2.44680       1.54635      0.992855      0.558514      0.310721      0.167378     0.0834388     0.0379631
  13  23 3953.9240    1.5919  8.0126 10.2694 -0.0005  0.0962   0.0175   0.2746    0.0878   0.0000   450.1682       31.9494     -0.783748      -1.66375       14.7600       2.73563      -16.9474      -15.2677       8.45797       7.25166      -3.68094       2.47506     -0.715788    -0.0905737     -0.948338     -0.721401      0.187068     0.0350256       11.5145       15.1716       15.4126       15.5323       13.9118       12.2426       10.0159       8.07618       5.90604       4.30335       2.85420       1.87033       1.12393      0.673303      0.368267      0.193232     0.0942192     0.0429332
  13  24 4095.1731    1.3055 10.1437 10.1286 -0.0010  0.1195   0.0141   0.3413    0.0753   0.0000   451.6368       17.2581       20.6404       21.3494      -15.1047      -13.2097      -16.0909      -7.69685      -1.32897       11.7188      -1.97092       3.77468      0.167739      0.165371      0.816599      0.340546     -0.180714     0.0743039       14.3448       17.8417       19.0411       18.6388       17.1072       14.8973       12.5576       9.80418       7.54466       5.31681       3.70553       2.31586       1.47070      0.857886      0.484132      0.252541      0.121492     0.0576806
  13  25 4236.6102    1.0858 11.4416 10.0776  0.0004  0.1434   0.0125   0.4021    0.0672   0.0000   447.0462       8.85224       29.7583      -2.79418      0.269800      -12.4116      -21.1840      -14.9125      -2.41215      -2.33519      -2.53046     -0.930726      0.128494       1.60949     -0.320791     -0.273547     -0.122254     0.0555856       17.0135       21.6443       23.0362       22.3459       20.8520       17.9776       14.9809       11.6774       8.86699       6.34100       4.30782       2.87823       1.76075       1.04333      0.563965      0.308503      0.145972     0.0685819
  13  27 4519.2601    0.7510 17.7317 10.0018 -0.0007  0.2485   0.0085   0.6775    0.0457   0.0000   399.6887      -15.3202       61.4676       43.6398      -20.4944     -0.625513       37.3014      -28.5043      -26.7211      -5.40391       7.10599      -4.62358      -3.09138     -0.369224      0.889883      0.703640      0.139976     -0.120199       28.6758       36.7586       38.5984       38.4145       34.9665       30.6147       26.3876       20.2650       15.4028       11.2502       7.73107       5.11769       3.13752       1.87313       1.04669      0.547207      0.260539      0.125964
  13  28 4660.1841    0.6102 20.0094  9.8834  0.0103  0.3137   0.0072   0.8130    0.0396   0.0000   432.3041      -43.8844       72.7925       23.1043      -10.7375       8.08265      -22.7313       18.9479       31.3103       10.3168      -13.0936      -1.66961       9.08869       4.06181      -2.18648     -0.220154     -0.193825     0.0365253       35.2330       46.9387       48.8893       48.6984       44.3901       39.2413       32.4120       25.5792       19.5877       14.2389       9.76423       6.28320       4.00153       2.38869       1.32750      0.707841      0.327389      0.152553
  14   6 1571.5520    0.2163  0.1250 10.0169 -0.0006  0.0219   0.0211   0.0387    0.0381   0.0000   437.3050     -0.172252       14.0678      -1.44987       2.58070       1.57372       1.73237       1.09254      -1.23270     -0.194854     -0.186175     0.0519423     -0.120271     0.0550768      0.154651     0.0494729     0.0513868    0.00786812       2.76807       3.50934       3.65620       3.69260       4.07101       2.80299       2.35255       1.61165       1.46261      0.956539      0.613781      0.433826      0.251061      0.176628      0.128313     0.0578767     0.0340055     0.0138474
  14   9 2016.9656    0.6435  0.5542 10.0689 -0.0097  0.0301   0.0234   0.0573    0.0933   0.0000   437.3454      -8.40618       17.4353       2.66236      -6.24218      0.494249       2.64882       1.17745       1.57620       2.28951       1.64785     -0.208158     -0.128874    -0.0813490      0.123442      0.121818   -0.00893013    -0.0244256       4.19170       5.25283       5.62607       5.50832       5.14008       4.51460       3.44791       2.46350       1.73474       1.20276      0.917477      0.675454      0.424627      0.256886      0.144389     0.0719306     0.0357215     0.0181843
  14  10 2162.5004    0.8808  0.7473 10.1423 -0.0021  0.0288   0.0255   0.0633    0.1218   0.0000   437.6089      -5.65098       13.3167       2.86566     -0.336650      -2.59926    -0.0982843      0.583935      0.704254      0.322637      -1.34581    -0.0787312     -0.357726      0.145186      0.187530      0.135375     0.0455680    0.00379911       2.84446       4.16571       3.81936       3.93504       3.60216       3.20729       2.78950       2.14806       1.84852       1.30766      0.885531      0.599601      0.359585      0.243823      0.129115     0.0818115     0.0367661     0.0196506
  14  11 2305.6888    1.2552  0.8725 10.0591 -0.0009  0.0276   0.0319   0.0635    0.2196   0.0000   437.6417      -3.39133       13.0437      -2.48345      -2.87277      -3.46548      -2.07356       1.13147     -0.223720      -1.70147     -0.235132      0.483579     -0.211538     -0.157633   -0.00864482     0.0242870     0.0179670    0.00401722       3.48938       4.21670       4.13324       4.27478       3.98814       3.54782       2.86869       2.32354       1.82824       1.49700      0.924002      0.587856      0.377456      0.240538      0.141920     0.0834560     0.0428108     0.0206152
  14  12 2446.7059    1.6381  0.9822 10.3553 -0.0009  0.0285   0.0387   0.0669    0.2668   0.0000   438.8348       12.3146       9.17246      -4.27378      -2.36932     -0.270209      -3.42375     -0.808852      0.698200     0.0188486     -0.758154     -0.307951     -0.202833     0.0462803    -0.0629103     0.0865157    -0.0135678     0.0274344       3.19847       4.05836       4.16160       4.07726       3.91332       3.46385       2.91695       2.35537       1.69439       1.32564      0.932471      0.639183      0.403195      0.255704      0.142105     0.0812139     0.0393755     0.0200410
  14  13 2587.2500    2.0807  1.1115 11.1033 -0.0041  0.0289   0.0502   0.0781    0.2561   0.0000   433.9714       5.80778       12.1154      -1.10171       3.33883      -4.37760       3.82609     -0.129642       1.56242      0.681817      -1.00546     -0.804863     -0.192442     -0.128139      0.118276    -0.0301017   -0.00555961     0.0234398       3.30385       3.91001       4.10203       4.17439       4.00257       3.41233       2.87006       2.20397       1.85837       1.36291      0.946969      0.608311      0.383211      0.256039      0.152765     0.0890750     0.0456443     0.0227483
  14  15 2869.2220    3.5184  0.7846 11.8780 -0.0014  0.0248   0.0933   0.0545    0.3312   0.0000   440.8210      -2.97765       16.7233       1.10840      -3.58454      -6.11828      -6.23962      -2.93203       1.30101      -1.13354     -0.531287    -0.0330002      0.128732    -0.0186824      0.140119    -0.0295863    -0.0153391    -0.0102590       2.83236       3.39292       3.51414       3.79614       3.66373       2.92037       2.49960       2.09254       1.66690       1.12162      0.790659      0.565821      0.358356      0.206238      0.126588     0.0734081     0.0384225     0.0217723
  14  16 3010.1102    3.8932  0.9504 11.5182 -0.0060  0.0284   0.0958   0.0610    0.7015   0.0000   442.1216     -0.360065       12.0862       1.25490       1.34340      -2.32414     -0.134578      -2.07660      -1.84212      -1.33809      0.431598     -0.174340     -0.636682     -0.199391    -0.0472846      0.106501    -0.0251460   -0.00456995       3.67131       4.57974       4.27268       3.94327       3.75578       3.47616       3.25072       2.73955       2.15195       1.59767       1.09489      0.686484      0.439028      0.254466      0.139503     0.0765333     0.0401615     0.0188780
  14  17 3150.4630    4.1729  1.1617 12.0767 -0.0035  0.0293   0.0958   0.0754    0.4898   0.0000   435.5289       2.95011       16.3389       1.57353       4.35014      0.163589     -0.917863       1.59351       2.90254       1.02287      0.432924     -0.473177       1.01643      0.206335    -0.0552716     -0.130723     0.0114157   -0.00652328       3.50306       4.41681       4.88548       4.67177       4.34901       3.80047       3.13110       2.43714       1.79873       1.39740      0.940173      0.624449      0.438874      0.265415      0.139318     0.0830370     0.0468592     0.0214727
  14  18 3290.7404    3.7255  1.5056 11.9148  0.0007  0.0345   0.0736   0.0839    0.2754   0.0000   442.1491       3.40165       1.23028       5.52587     -0.193098      -5.31802     -0.928029      -2.66711      -1.44046       1.13103      0.181027     -0.704057      0.231659     0.0111535    -0.0362982     0.0243728     -0.111157     0.0227761       3.81619       4.92883       5.37879       5.08673       4.63265       4.40838       3.43339       2.86963       2.17426       1.56875       1.10903      0.767437      0.485049      0.291745      0.173038     0.0911191     0.0502480     0.0240346
  14  19 3431.3174    3.1972  2.2742 11.3586 -0.0019  0.0405   0.0524   0.1064    0.1875   0.0000   439.7205      -4.55255       22.4570      -11.8892      -5.20491       1.40891       1.71906      -1.90198       1.09976      -4.53017       1.77659     -0.448392     -0.274711     -0.496236     0.0209302     -0.100854    -0.0269126     0.0129461       4.69821       5.73163       5.98463       5.95682       5.54767       5.08098       4.24269       3.33238       2.57945       1.84394       1.37223      0.925742      0.607930      0.370857      0.212918      0.117259     0.0596913     0.0303887
  14  20 3572.0625    2.6467  3.1509 11.0640 -0.0023  0.0502   0.0374   0.1279    0.1380   0.0000   436.8853      -15.9530       8.27615      -10.4678       7.84238      -2.92776      -4.86120      -1.25097       5.86717     -0.658947     -0.194411      -1.11414       1.53046    -0.0738935     -0.219692      0.304802      0.194905    -0.0283391       5.67458       7.17013       7.44854       7.31602       6.84416       6.16859       5.28768       4.11674       3.20704       2.40541       1.64619       1.14870      0.725039      0.449455      0.256988      0.144667     0.0744616     0.0367832
  14  21 3712.9167    2.1994  4.6909 10.6054 -0.0010  0.0652   0.0262   0.1644    0.1123   0.0000   443.7283      -2.48532       3.29299       17.3167      -8.20360      -11.2599       4.96191      -5.67063      -2.00274      -2.32796      -4.05620     -0.441500      0.555220     0.0867749    -0.0603917    0.00738764    -0.0325309     0.0343968       7.00904       9.09955       9.28427       9.30443       8.85487       8.04864       6.41218       5.26853       4.05222       2.90022       2.12395       1.45086      0.956473      0.577306      0.338065      0.183179     0.0989028     0.0488312
  14  22 3853.8931    1.8104  6.7752 10.3001 -0.0004  0.0810   0.0194   0.2211    0.0974   0.0000   437.6494       13.7758     -0.756190      -13.8304      -8.47229       10.7187      -6.96756      -4.93515      -4.63103       2.24043      -1.41397      0.870223      -1.10442      -1.07214      0.279312      0.495649      0.140563    -0.0324809       9.12078       11.7533       12.3504       12.3261       11.5480       9.96662       8.47349       6.81266       5.13741       3.75676       2.67989       1.83423       1.16248      0.732119      0.410207      0.230102      0.123316     0.0606778
  14  23 3994.9787    1.4826  8.4354 10.1827 -0.0010  0.0993   0.0157   0.2766    0.0842   0.0000   444.3545      -7.28519       21.9011       12.4936     -0.308240      -4.90840      -4.00470      -22.5312      -3.23110       1.66449      -2.60208     0.0660425       1.35251      0.784019     -0.688027    -0.0896922     0.0745630    -0.0799433       11.2466       14.0577       14.8736       14.6769       13.9212       12.1368       10.4671       8.30512       6.41724       4.69331       3.35075       2.27775       1.46886      0.914026      0.513435      0.287240      0.154554     0.0766563
  14  24 4136.7068    1.2635 10.8293 10.1821 -0.0005  0.1239   0.0133   0.3526    0.0674   0.0000   429.4707       11.7579       1.63689      -18.1325      -3.48686       11.3167      0.764366      -7.42093       1.06586      -9.35230      -4.09274      -2.86555      0.416953      0.738183      0.622509    -0.0755061     0.0336186    -0.0942298       13.9192       17.3458       18.8397       18.5814       17.4291       15.2658       12.8322       10.4590       7.94872       6.07705       4.13582       2.83238       1.80472       1.13899      0.653821      0.370021      0.196122     0.0966510
  14  26 4419.4113    0.8882 15.1890  9.9347  0.0003  0.1924   0.0093   0.5278    0.0541   0.0000   425.1494      -29.4506       25.3238     -0.965285      -15.2461       7.11099      -15.1019       12.5149       16.5307      -8.72045      0.251873     -0.655256       1.68838       1.76411      0.269792     0.0387793     0.0740810     0.0304447       20.9539       27.3041       28.2752       28.6715       26.5125       23.6338       19.7960       16.2638       12.3926       9.20469       6.54106       4.42777       2.89750       1.76025       1.04655      0.580311      0.300477      0.152091
  14  27 4561.6922    0.7069 17.7236  9.9814 -0.0008  0.2482   0.0079   0.6685    0.0428   0.0000   511.0829       17.3159      -15.4369      -48.9051       49.3970      -22.7651       12.5998       15.0654      -13.4137      -7.29024       9.90697       3.57476       2.54070      -2.00002       1.53376      0.712873    -0.0422624    -0.0975830       27.1046       34.0918       36.5930       36.8561       34.2680       29.6509       25.9048       20.6353       16.2667       11.8473       8.51069       5.79021       3.77941       2.33483       1.36895      0.779265      0.402817      0.206024
  15   8 1902.2985    0.4776  0.3668 10.0899  0.0001  0.0188   0.0193   0.0402    0.0542   0.0000   434.9975      0.349015       15.0704      -3.06128      -3.51685     0.0566453       3.79242       1.03338      -2.32500      0.612096     -0.314448      0.117881      0.636050     -0.300699    -0.0936674      0.104870     0.0144926    0.00857399       1.94558       2.40753       2.71144       2.50672       2.49465       2.24285       1.95824       1.52799       1.20733      0.906481      0.676213      0.473144      0.312436      0.196496      0.131827     0.0721104     0.0414649     0.0213736
  15   9 2049.6027    0.6849  0.5773 10.0530 -0.0070  0.0257   0.0225   0.0535    0.0914   0.0000   437.7000      -1.64971       9.99631      -2.80890      0.810278       1.65146       3.06367      -1.19406       3.03757       1.29376     0.0929964     -0.202199     -0.303413     0.0492179    -0.0166881    -0.0899254    -0.0403186     0.0426232       2.36641       3.67897       2.88598       3.69522       2.72788       3.21541       2.29694       2.32094       1.44903       1.41339      0.781955      0.705756      0.408987      0.310029      0.147124     0.0997567     0.0468885     0.0283568
  15  10 2195.8214    0.9592  0.7690 10.2160 -0.0004  0.0255   0.0259   0.0569    0.1262   0.0000   439.1047      0.187695       10.6236       6.14111     -0.702648       1.29177       3.10175      -1.38553      -1.01146     0.0564063      0.801221     -0.482895      0.703187      0.352466    -0.0381116     0.0766546     0.0391095    -0.0295556       2.97846       3.51427       3.57534       3.64937       3.49867       3.11163       2.65336       2.16440       1.84964       1.46841       1.07893      0.643751      0.412128      0.274045      0.175456      0.108516     0.0616699     0.0332439
  15  11 2339.4280    1.2682  0.9475 10.4497  0.0002  0.0279   0.0304   0.0665    0.1683   0.0000   438.5547      0.684162       10.0186      -1.08006      -6.74518      0.993295       2.74453      -1.29811      0.329179       1.93959      -2.04092     0.0577346      0.751624      0.133072    -0.0307804      0.134173     0.0440882    -0.0532989       2.88183       3.63920       3.90533       3.76859       3.65414       3.28909       2.80472       2.37184       1.71151       1.33772      0.970752      0.706824      0.473550      0.308480      0.177621      0.102055     0.0574014     0.0295046
  15  12 2480.9637    1.7720  1.0428 10.1671 -0.0050  0.0270   0.0407   0.0701    0.3663   0.0000   442.2142       2.52092       10.4505      -1.03520       2.53953       1.12065       4.09490      -2.03892      0.435859     -0.817047     -0.951638     0.0323025     -0.492267    -0.0401579      0.242384    -0.0767790     0.0382696    0.00801599       2.91113       3.97092       3.97470       4.07756       3.62794       3.34978       2.80367       2.32791       1.80732       1.36732      0.952554      0.671451      0.433898      0.271912      0.165889     0.0943058     0.0527569     0.0269451
  15  13 2622.3097    2.2652  0.9864 10.9020 -0.0036  0.0266   0.0522   0.0609    0.2839   0.0000   440.2235      -3.79522       9.05880      -10.9458      -2.20840       2.03194      0.218345      -2.09852      0.921341       3.15706      -1.05364     0.0760695     -0.217616     -0.205807      0.167753     0.0879537     0.0291773     0.0425863       3.03666       3.69782       3.93906       4.03416       3.83138       3.46467       2.72072       2.16291       1.76757       1.34471      0.981079      0.632761      0.417290      0.287359      0.174980      0.103107     0.0611829     0.0325800
  15  14 2764.0712    2.9124  0.9490 11.6272 -0.0050  0.0246   0.0703   0.0652    0.2700   0.0000   440.2333      0.717214       21.4836      -2.88072      -3.62456       2.26484     -0.574842       2.97107      0.980091      -2.11938       1.42565     -0.104425      0.513510     -0.140693     0.0791942    -0.0827907     0.0170560   -0.00557777       2.73307       3.42916       3.46400       3.36380       3.28269       3.04246       2.56901       2.18696       1.67884       1.24886      0.931717      0.632631      0.449074      0.273940      0.162714     0.0914885     0.0498785     0.0276087
  15  15 2905.7377    3.6057  0.8356 12.1176  0.0004  0.0233   0.0913   0.0579    0.2922   0.0000   440.2923       1.61150       20.1907     -0.341750      -4.48217      -3.76602      -3.88975      -4.36151       2.24792       1.97383      0.469591    -0.0430890      0.267047      0.110562    -0.0703666    -0.0371633    0.00327898    0.00669502       2.51440       3.10254       3.31285       3.26555       3.08068       2.82821       2.43858       1.99678       1.56826       1.16642      0.880318      0.592735      0.404731      0.246593      0.157463     0.0951770     0.0492149     0.0256170
  15  16 3047.0156    4.1342  0.9339 12.1231 -0.0011  0.0246   0.1005   0.0649    0.4020   0.0000   435.9568      -5.04233       9.67680      -6.47411       1.35890       4.54835      -6.06399       1.36283      -1.68646     -0.377736      -1.55351     -0.300743     -0.394035     -0.411249     -0.158541    0.00566804     0.0128043     0.0159394       2.88281       3.60060       3.79431       3.75838       3.59764       3.14846       2.67840       2.13431       1.63948       1.23761      0.902086      0.625142      0.399068      0.264895      0.157319     0.0962543     0.0519382     0.0262922
  15  17 3187.9688    4.1972  1.0501 12.7468 -0.0039  0.0296   0.0988   0.0673    0.2933   0.0000   438.7848      -2.68497       14.7586    0.00446998       1.37623      -3.87686       3.50294       1.83277      0.819361      -2.04335     -0.442732    -0.0256951     -0.461280      0.510408     -0.163717   -0.00329314     0.0455739    -0.0240889       3.05271       3.91738       4.20496       4.10213       4.04527       3.45626       3.04638       2.41086       1.94083       1.41146       1.05383      0.728261      0.498683      0.309344      0.190856      0.112703     0.0617757     0.0309045
  15  18 3328.6957    3.5895  1.6891 11.6483 -0.0019  0.0354   0.0665   0.0876    0.3475   0.0000   439.0341       6.33665       1.85259       5.19570      -8.50530      -2.98721      -1.83999       2.60852     -0.628181      -2.54984      0.218601      -1.75720      -1.19901      0.312314      0.220361    -0.0412630    0.00112384    -0.0135523       3.84410       4.78777       4.91789       5.26398       4.86990       4.34901       3.56969       2.90517       2.30696       1.85252       1.27652      0.882327      0.564001      0.362638      0.233842      0.141810     0.0789880     0.0409531
  15  19 3469.7569    3.0136  2.4965 11.5905 -0.0039  0.0455   0.0468   0.1110    0.1596   0.0000   448.5288      -9.27812       11.4686      -4.77790       3.62448     -0.347679       4.46779      -4.19942      -3.79284     -0.580711       2.84057     -0.740299       1.08165      0.710751     0.0264241     -0.174042    -0.0608906   -0.00775156       5.42936       6.60685       6.77781       6.59692       6.12454       5.60558       5.10181       4.17247       3.24688       2.40886       1.77120       1.22424      0.834477      0.526744      0.301830      0.169332     0.0925593     0.0503986
  15  20 3611.0429    2.4967  3.8449 10.9876 -0.0005  0.0557   0.0319   0.1449    0.1240   0.0000   437.0609      -9.79767      -1.60151       13.1353       7.01763      -12.2259      -4.61097      -2.85252      0.347649       2.17745     -0.256907       1.65686     -0.213498    -0.0611312     -0.398409     0.0161134    -0.0743360     0.0601311       5.82009       7.51195       7.86011       7.37569       7.04454       6.38494       5.74979       4.82832       3.80326       2.92688       2.08355       1.42041      0.950130      0.594244      0.355647      0.204270      0.114201     0.0586102
  15  21 3752.4360    2.0892  5.1771 10.6147 -0.0006  0.0669   0.0235   0.1708    0.1022   0.0000   440.9258      -10.5844       30.2984       5.46657      -11.7157      -11.0942      0.231722       1.85430      -3.93040      -4.17295      -2.45032      0.517497      0.431538      0.424966     -0.118774      0.176575     0.0575784      0.102320       7.19025       9.08999       9.51695       9.52015       9.05766       8.18794       7.01433       5.64129       4.41665       3.36484       2.42516       1.69695       1.17027      0.719960      0.451002      0.254564      0.143817     0.0752610
  15  23 4035.4941    1.4247  9.3187 10.1868 -0.0011  0.1053   0.0143   0.2920    0.0745   0.0000   426.3225       14.3916       32.2042       2.18603      -9.91843       26.8334       7.55657       3.65951       10.1821       5.90762       1.89376      -3.78238     -0.873397      0.958371       1.04197    0.00137247     0.0934664     0.0433163       10.7825       14.2313       14.8581       15.0988       14.1550       12.8698       10.7912       8.83271       6.85412       5.30617       3.77211       2.66723       1.77930       1.15459      0.694856      0.406108      0.223853      0.120410
  15  24 4176.9584    1.1814 11.7559 10.0402 -0.0011  0.1313   0.0119   0.3698    0.0688   0.0000   410.3024      -22.5179       11.8942       24.6028       6.55397       5.89582      -5.11874       1.61391      -2.35228       2.87344      -6.34506      0.981656       1.26048      -1.29163     -0.149195     -0.137602      0.553710      0.185643       13.9556       17.8046       18.8343       18.7734       17.4884       15.9226       13.9001       11.2820       8.79476       6.71436       4.93383       3.40519       2.27739       1.47738      0.884124      0.513893      0.281433      0.147721
  16   7 1783.2289    0.3916  0.2205 10.0203  0.0001  0.0271   0.0234   0.0362    0.0438   0.0000   436.9062    -0.0512818       17.9029      0.576330      -6.02224      0.266347      -1.73641     -0.320926       1.63101     -0.758063     0.0187576      0.292402    -0.0943824     0.0775309      0.245347   -0.00909324    0.00151561    -0.0452760       1.85781       2.78941       3.03361       2.10452       2.07969       2.11759       1.55984       1.60905       1.65652      0.984836      0.931781      0.824262      0.260545      0.423167      0.148689      0.138816     0.0574030     0.0267269
  16   8 1933.1265    0.5078  0.4561 10.1211 -0.0043  0.0234   0.0187   0.0469    0.0586   0.0000   436.3967      -2.77122       6.34285       1.08491     -0.617917      -4.73169      -1.78537       1.52719     -0.200130     -0.664483      0.155695      0.964662     0.0399084     0.0406533     -0.191767     0.0693521     0.0901595     0.0223373       2.26191       3.29049       3.54008       3.39124       3.33760       2.82777       2.35010       2.02311       1.41169       1.15964      0.775127      0.618558      0.393920      0.278623      0.151318      0.111563     0.0517585     0.0316664
  16   9 2081.5784    0.7385  0.6021 10.0543 -0.0043  0.0227   0.0226   0.0518    0.0959   0.0000   435.2248      -2.79677       9.60851      -3.86191      -4.16365       1.35594      -4.26048      -1.38211     -0.129611     0.0701982      0.205275     -0.370710     -0.303169     -0.568510      0.231971     -0.117815     0.0264345    0.00120265       2.38197       2.97829       2.94488       3.25883       2.95921       2.71249       2.28117       2.00583       1.46109       1.17699      0.833098      0.646064      0.414367      0.296559      0.182018      0.105353     0.0631833     0.0345672
  16  10 2228.3094    1.0374  0.8721 10.0113 -0.0004  0.0262   0.0254   0.0608    0.1699   0.0000   437.1313      0.195334       13.8845      0.240160      0.942401      -2.57074      0.773985      -1.67706       3.24038       1.69250       1.28870     0.0222335     -0.569413     -0.343407     -0.187418    -0.0227758     0.0399338    -0.0485245       2.38804       3.17100       3.24385       3.26602       3.15740       2.86248       2.54291       2.02451       1.72842       1.30530       1.01915      0.700195      0.453383      0.314165      0.192428      0.125155     0.0727110     0.0402949
  16  11 2372.5451    1.4229  1.0261 10.2407 -0.0055  0.0266   0.0320   0.0667    0.2163   0.0000   435.3590     -0.552056       15.2179       3.51286      -3.86437      -2.39473      -3.98118       3.12943       2.27326       1.60681     -0.990256     0.0868838     -0.336979      0.349604     -0.326173    -0.0232088     0.0338342     0.0181642       2.90327       3.45834       3.43577       3.34610       3.22178       3.14108       2.75700       2.32477       1.93235       1.46889       1.09991      0.786246      0.543243      0.359264      0.223252      0.130676     0.0758789     0.0419155
  16  12 2514.7762    1.8673  1.0733 10.3582  0.0029  0.0258   0.0404   0.0675    0.2782   0.0000   437.9222     -0.333011       17.6594      -4.13843       1.25549      -1.54130     -0.752109      0.262700      0.640645     -0.725334      -2.11155     -0.103309      0.128547     -0.218447     -0.290455      0.211812     0.0233305    -0.0519953       2.75177       3.47604       3.83006       3.86237       3.71867       3.19055       2.75798       2.14345       1.78493       1.35104      0.971346      0.674901      0.470041      0.320352      0.193159      0.120372     0.0695191     0.0407552
  16  13 2656.8134    2.4459  1.1046  9.9670 -0.0014  0.0249   0.0522   0.0659    0.7219   0.0000   438.4191      -5.66660       11.8442      -7.59618       6.20621      0.597701     -0.539719      0.715819     -0.902448     0.0767889      -2.09957     -0.175709     -0.449755     -0.218891    -0.0817442      0.173023    -0.0929024   -0.00361572       2.63453       3.14607       3.33953       3.35135       3.39803       3.09185       2.55285       2.10599       1.69264       1.32557      0.988162      0.730814      0.478928      0.306287      0.204581      0.136960     0.0801142     0.0424228
  16  14 2799.4754    2.9793  1.0170 11.0975 -0.0022  0.0254   0.0658   0.0603    0.4017   0.0000   438.6972       1.85683       14.0915       2.38378      -3.09572      0.829836    -0.0752786      0.122168       1.82357     -0.468102      0.896486     -0.115145      0.361340      0.427573     0.0161948     0.0196771    -0.0180133    0.00762772       2.71122       3.42469       3.44602       3.36086       3.32505       3.08155       2.70344       2.22153       1.76745       1.35207       1.01970      0.739126      0.497588      0.351437      0.203009      0.125391     0.0724279     0.0392939
  16  15 2941.6966    3.5837  0.9112 12.3932 -0.0021  0.0242   0.0857   0.0597    0.2052   0.0000   436.6839     -0.786908       7.46080      -2.20670      -1.23017       4.34754      0.195408       2.76406      -1.12125    -0.0892591     0.0376306      0.586307     -0.181752      0.176364      0.178872    -0.0298434     0.0534790     0.0360272       2.56629       3.21008       3.26455       3.19895       3.15606       2.98807       2.53065       2.09124       1.66027       1.27090      0.940469      0.697555      0.466545      0.329866      0.198049      0.120690     0.0690857     0.0394800
  16  16 3083.4261    4.1225  0.8892 12.5230  0.0012  0.0240   0.1006   0.0608    0.2629   0.0000   436.7111       3.60971       6.51697      0.113899     -0.317873      -1.11171       6.87754      0.629581      -3.13040      0.198779     -0.101866      0.665789      0.295390     -0.311660      0.107502      0.101681     0.0728787     0.0635157       2.47663       2.99842       3.21008       3.13489       3.21605       2.77664       2.54163       2.01865       1.59282       1.27650      0.914024      0.658736      0.473854      0.309577      0.194569      0.117777     0.0675003     0.0392153
  16  17 3224.8699    4.0872  1.3398 11.5397 -0.0029  0.0300   0.0855   0.0788    0.7427   0.0000   436.8535      -1.83193       7.59542       1.74019      -7.43127      -3.54084      -1.71662      -2.49295    -0.0583875      -2.09803      0.472929      0.208851    -0.0537440     -0.125387      0.112739     0.0217391      0.108117     0.0560286       2.90943       3.57612       3.80236       3.89540       3.72938       3.40178       3.01514       2.46726       1.88020       1.49528       1.14047      0.836821      0.558243      0.373261      0.236384      0.156150     0.0921391     0.0472716
  16  18 3366.2709    3.4710  1.8373 11.8462 -0.0047  0.0382   0.0647   0.0944    0.2768   0.0000   437.9776      -3.55792       7.82331      -2.50911      -6.44053      -3.84258      -2.00754      -1.46960      -1.84271     -0.323281    0.00755572       1.18868      0.845673      0.493434     -0.354192    -0.0824925     -0.346406     0.0436984       4.34887       5.28864       5.16467       5.00818       5.13339       4.98730       4.40963       3.45660       2.49059       1.89089       1.46019       1.14009      0.851687      0.569886      0.343594      0.199790      0.114121     0.0581273
  16  19 3507.8015    2.8895  2.9229 11.1333 -0.0048  0.0461   0.0398   0.1144    0.1736   0.0000   432.0561     -0.449017       2.56913      -10.3493       1.30758      -1.53266       4.76341       8.91120     -0.839860       3.35838      -2.45813       1.58584     -0.194233     -0.304048      0.756636      0.485860    -0.0248032      0.162346       4.67168       6.02946       6.35963       6.41024       6.04487       5.44346       4.84944       3.95998       3.18658       2.45482       1.79008       1.30469      0.877874      0.584153      0.368885      0.218599      0.128904     0.0703902
  16  20 3649.6442    2.3739  4.2230 10.7109 -0.0018  0.0563   0.0280   0.1476    0.1258   0.0000   446.1557       2.74301       18.2002       4.12221       6.47831      -15.9804       3.66281       10.1113      -4.35235       3.44728      -1.18837     -0.579049    -0.0169612     -0.905618      0.588971      0.673857      0.118178    -0.0181372       5.72037       7.19117       7.50444       7.71853       7.36829       6.73588       5.86289       4.77865       3.84444       2.95067       2.19550       1.58207       1.09421      0.722290      0.462892      0.277151      0.161709     0.0909935
  16  21 3791.4335    2.0147  5.4870 10.3577  0.0001  0.0672   0.0215   0.1764    0.1106   0.0000   442.3583      -20.0717       1.93577       11.3663       8.51855      -17.9464      -4.91775       2.19862       5.61268     -0.490711      -3.55873      0.508233       2.33130      0.108084      0.309547     -0.103513    -0.0917333     0.0338918       6.77808       8.74925       8.99763       9.39350       8.62445       7.89814       6.79944       5.94945       4.69771       3.63685       2.64579       1.93623       1.28425      0.854973      0.532501      0.323832      0.184660      0.105956
  16  22 3933.2338    1.6299  7.8033 10.1004 -0.0001  0.0847   0.0157   0.2352    0.0866   0.0000   441.0107       6.84678       11.7225      -18.5322      -6.40782       14.6675       8.30154       7.51302       3.46824     -0.455094    -0.0701280      0.104132     -0.142073      0.760753      -1.27993      0.970866     0.0172839     -0.245936       8.37130       10.6272       11.2799       11.6079       10.8921       10.0042       8.50826       7.25127       5.81993       4.55832       3.34036       2.37663       1.61029       1.07756      0.688542      0.412787      0.243140      0.138025
  16  23 4075.3102    1.3763 10.0185 10.0256 -0.0008  0.1047   0.0130   0.3052    0.0740   0.0000   413.2380       11.8758       20.6142       25.5886       13.8014      -12.6295      -22.6933       17.6954       7.19491      -5.67529      -3.74439       2.23498       2.09775     -0.655721      -1.74458      0.631730      0.508629     -0.194396       10.3595       13.2198       13.9440       14.3761       13.5634       12.2640       10.7418       9.07769       7.17363       5.58445       4.17942       2.96408       2.06492       1.34663      0.859358      0.526571      0.304733      0.168992
  16  24 4217.7668    1.1342 11.8177 10.0848 -0.0003  0.1312   0.0116   0.3772    0.0618   0.0000   451.9826       15.1035      -2.86521      -30.8667      -1.33747      0.268509      0.847555      -2.69224      -3.29109      -8.57112       1.12782     -0.918564      0.918557      -2.93714     -0.715391    -0.0463167     0.0392803     -0.375482       12.6084       16.4793       17.3602       17.4957       16.6524       15.2822       13.4351       11.2492       9.01545       6.79673       5.18354       3.73251       2.59360       1.72654       1.08842      0.653638      0.370440      0.206633
  17   7 1811.9698    0.4063  0.3177 10.0472  0.0003  0.0219   0.0176   0.0397    0.0465   0.0000   438.4872      -2.03632       18.8872      0.478076      0.671253       2.35683       1.81621      -2.05262      -1.32080     -0.595873      0.193037      0.493897      0.352877     -0.259994     0.0767210    -0.0522963     -0.112403    -0.0418426       2.51519       2.69997       2.78670       3.24203       2.83710       2.32508       2.04946       2.15820       1.71295       1.24927      0.829325      0.638362      0.539598      0.319767      0.183740      0.117976     0.0701208     0.0426549
  17   8 1963.3148    0.5595  0.4541 10.0365 -0.0040  0.0206   0.0193   0.0452    0.0656   0.0000   437.1912     -0.455593       16.9648       3.89662      -4.41431      -2.31565      -2.00880      -1.84443       2.21405       1.20067     -0.350830     -0.525625     0.0907554      0.363555      0.189469     0.0400596     0.0787459   -0.00695041       1.92648       2.58057       2.66709       2.62362       2.20666       2.14665       1.88794       1.82147       1.62321       1.28421      0.979000      0.661126      0.447332      0.284490      0.173190      0.117644     0.0676222     0.0377526
  17   9 2113.0000    0.7901  0.6827 10.1975 -0.0050  0.0223   0.0218   0.0541    0.0996   0.0000   438.0681      -4.92009       19.6343      0.928013      0.133017       5.06610      -1.29793       2.12280       1.44383     -0.808758      -1.94403      0.291716    -0.0806864     -0.318695      0.433881     -0.171954    -0.0824532    -0.0251793       2.39971       3.05242       3.17965       3.09808       2.93105       2.83275       2.53771       2.09143       1.61994       1.24031      0.946793      0.702466      0.507648      0.358390      0.222300      0.137060     0.0831150     0.0470884
  17  10 2260.2390    1.0871  0.8344 10.2897  0.0007  0.0238   0.0262   0.0599    0.1429   0.0000   442.9764       2.71850       15.8918      -4.06768      0.121736     -0.788543      -1.57722     0.0126289     -0.114182     -0.637964      -1.30191      0.388356       1.30701     -0.167743      0.268872      0.168116    -0.0308250    -0.0338288       2.19205       2.75163       3.00700       3.01754       2.97326       2.63259       2.25591       1.95338       1.58967       1.25222      0.909511      0.680695      0.481389      0.344846      0.209077      0.133042     0.0826568     0.0464974
  17  11 2404.9722    1.5432  0.9138 10.5838 -0.0015  0.0238   0.0354   0.0574    0.1941   0.0000   435.3283      -6.09302       16.7973      -5.82828      -5.01887      -2.81512       1.09067      -2.30556      0.941202      0.265347      -1.47756      0.388974      0.321217      0.431647     -0.189273     0.0436699     0.0830465     0.0363108       2.34394       2.86189       3.15337       3.01957       3.03221       2.71486       2.50663       2.08680       1.64213       1.31317      0.965053      0.725802      0.534032      0.361088      0.243478      0.147884     0.0858035     0.0507492
  17  12 2548.0008    1.9604  1.1306 10.2093 -0.0035  0.0257   0.0401   0.0671    0.3919   0.0000   438.3004     -0.498099       16.0088     -0.824431     -0.137574      -2.78021      0.336608      0.406764      -1.81476      -1.83345     -0.981335     -0.627223    -0.0830702      0.658861      0.127492     -0.242282     0.0225980    0.00905698       2.42563       3.18470       3.27686       3.31087       3.03989       2.91010       2.64471       2.18760       1.83221       1.44501       1.06815      0.790610      0.575031      0.363644      0.233612      0.154623     0.0962486     0.0513012
  17  13 2690.9882    2.5119  0.9838 11.2401 -0.0029  0.0244   0.0554   0.0640    0.2781   0.0000   435.6443     -0.260332       5.18525       6.83202      -3.15816     -0.176127      -2.57871      -2.13899    -0.0234050       1.12455      -1.46956      0.752481     -0.694149     0.0559767    -0.0370691     0.0535445    -0.0127197    -0.0327972       2.63810       3.37099       3.79315       3.90390       3.66910       3.19044       2.70871       2.28053       1.74846       1.35804      0.972542      0.729466      0.483519      0.346686      0.223228      0.139179     0.0795840     0.0475565
  17  14 2834.2709    3.2113  0.9476 11.2866 -0.0011  0.0239   0.0700   0.0578    0.3626   0.0000   436.3888       4.91956       13.1247      -3.46443      -1.60676     -0.682806     -0.985999      0.441462    -0.0609262      -1.52444      -1.71467      0.815669    -0.0171230      0.922177      0.365073     -0.149509     0.0980604     0.0257139       2.26901       2.96437       3.00042       3.02454       2.98245       2.81321       2.39930       2.05571       1.61022       1.32479      0.952052      0.741882      0.493972      0.372427      0.230512      0.146099     0.0833633     0.0500496
  17  15 2977.1282    3.7278  0.9701 11.8812 -0.0031  0.0250   0.0797   0.0567    0.3010   0.0000   437.4600       1.59139       14.7546       1.53608    -0.0162493      -3.33586      -2.28795      -3.79655      -1.93764      -1.55746     -0.688604     -0.458962     -0.202875      0.325201      0.110227   -0.00202525     0.0269619    -0.0626368       2.34294       3.03246       3.15430       3.04301       3.13065       2.60881       2.54074       2.08408       1.79470       1.32964       1.03070      0.766285      0.529185      0.367716      0.223445      0.148027     0.0892550     0.0512757
  17  16 3119.2824    4.0877  0.9747 12.2525 -0.0007  0.0257   0.0912   0.0607    0.3129   0.0000   442.5692       5.67929       14.7577      -5.15753      0.982765      0.427892       2.48211     -0.114983      0.635885     -0.238960     0.0154367      -1.20537    -0.0255342      0.244245     0.0787649     0.0374491    -0.0701676    -0.0331085       2.50980       2.77587       3.17082       3.33420       2.78445       3.02431       2.68626       2.08897       1.67894       1.44986      0.995148      0.770240      0.554164      0.386781      0.259103      0.158921     0.0896185     0.0568940
  17  17 3261.2463    3.7826  1.4052 12.4307 -0.0044  0.0305   0.0756   0.0785    0.2506   0.0000   439.8748     -0.975679       14.9717      0.385754       2.82977      -2.31249      0.423712      -1.33206      -4.01804     -0.662750       1.84449     0.0693809      -1.56874     0.0406508      0.424398      0.133497     -0.251141     0.0962683       2.84639       3.66590       3.79107       3.93609       3.64930       3.37178       3.03854       2.62227       2.15785       1.66419       1.26623      0.967408      0.650342      0.467668      0.276318      0.190336      0.109998     0.0638025
  17  18 3403.3279    3.3201  2.1831 11.4475 -0.0026  0.0382   0.0539   0.0996    0.3129   0.0000   442.0355      -8.82831       7.89051       6.61369      -7.03314       6.62769     -0.317973      -4.82607      -1.45677      0.751393     -0.235048     -0.537492     -0.105648      0.148313      0.768852      0.134551    -0.0744974    -0.0195170       3.53728       4.60176       4.90874       5.07952       4.61679       4.42233       3.94672       3.15694       2.59635       2.07078       1.60436       1.09483      0.823859      0.549401      0.356057      0.226255      0.136699     0.0805471
  17  19 3545.3649    2.8662  2.9293 11.2299 -0.0005  0.0449   0.0399   0.1157    0.1850   0.0000   438.0633       1.95172       22.1225      -3.52913     -0.817415      -6.56835      -8.59154       3.23454      -3.54937       2.69259      -2.48067       1.33533     -0.818139     -0.556937     -0.178176    -0.0130735      0.183559    0.00859457       4.34186       5.56627       5.74354       5.79244       5.49873       5.13784       4.57184       3.93165       3.18131       2.56159       1.93692       1.41925      0.984801      0.665470      0.422523      0.270802      0.164924     0.0946085
  17  20 3687.6255    2.3074  4.4777 10.6401  0.0000  0.0564   0.0262   0.1537    0.1305   0.0000   438.2506       9.71268       10.9046       4.23077       9.11849      -6.35017      -10.2682       1.18124       2.76774      -4.31631      -4.96406      -2.42318     0.0692368     -0.918036      0.229695    -0.0926727    -0.0777293     -0.260132       5.34430       7.06524       7.29610       7.68845       7.12751       6.69215       5.71914       4.89097       3.99786       3.10128       2.35361       1.70748       1.20196      0.799683      0.529051      0.332431      0.197416      0.116112
  17  21 3829.9201    1.8773  6.3239 10.3763 -0.0010  0.0709   0.0185   0.1940    0.0909   0.0000   426.1181      -12.6936       12.1094      -7.48148       7.67878       9.29967      -3.31623      -3.14733       7.39601      -5.23807      -5.21552       3.17746       1.73835       1.25486      -1.04430      0.110009    -0.0743681    -0.0462603       6.82810       8.56508       9.25925       9.62259       9.01136       8.34146       7.40244       6.01523       4.92737       3.85553       2.93888       2.14179       1.50640       1.02145      0.666515      0.429296      0.261407      0.148693
  17  22 3972.2360    1.5789  8.0726 10.1107 -0.0001  0.0847   0.0146   0.2371    0.0812   0.0000   430.1590      -8.41032      -2.59331       10.7119       17.0839      -10.7633       16.1378      -5.79487      -4.86089      0.824633      -1.96873     -0.342110       1.34763      -1.11275      0.356748      0.184527     -0.351467      0.109775       8.10281       10.2162       10.8175       10.9263       10.7465       9.69705       8.51928       7.37928       6.06461       4.74914       3.60597       2.67531       1.83628       1.25981      0.813433      0.513468      0.317513      0.183257
  17  23 4114.6843    1.2752 10.3368 10.1718 -0.0001  0.1089   0.0123   0.3116    0.0631   0.0000   442.1835     0.0242904       9.76215    -0.0182793      -12.3693       6.80817       6.69515      -7.89843     -0.592268       2.62662     -0.779708      -2.95314      -2.04058     -0.925544      0.168627       2.25614      0.759356      0.188569       10.1209       13.0323       14.0091       14.3524       13.6811       12.6077       11.0142       9.32321       7.65119       5.94424       4.56241       3.31389       2.33569       1.60696       1.05971      0.655916      0.396994      0.231152
  17  24 4257.1827    1.0665 12.2394 10.1331 -0.0024  0.1354   0.0106   0.3845    0.0567   0.0000   456.0498      -26.0774       37.5967       1.56869      0.484225      -15.5764      -7.40740      -6.60127      -10.7026      -6.61846      -8.30269       11.7767       3.83075       1.46987     -0.730204      0.465585     -0.248303     -0.168003       12.5277       16.0767       17.3479       17.4162       16.8085       15.5954       13.4362       11.6432       9.58484       7.56296       5.72207       4.19465       2.97367       2.00276       1.34316      0.824001      0.500304      0.292828
  17  26 4542.6135    0.7399 17.9742  9.9837 -0.0004  0.2232   0.0071   0.6040    0.0396   0.0000   454.7498       15.4765       48.3653      -42.3947       9.62427       8.71134       28.8085       14.2038       5.13387      -5.59304      -14.0457       4.06444      -3.05019      -4.60673     -0.227291       1.50856       1.09242    -0.0898137       20.0229       26.1329       28.1107       28.6808       27.9019       25.4804       22.2554       18.7841       15.5759       11.9694       9.26848       6.86442       4.82187       3.31096       2.20365       1.38098      0.832539      0.492778
  18   7 1839.9988    0.4316  0.3539 10.0776 -0.0063  0.0186   0.0164   0.0404    0.0477   0.0000   439.5729      -1.45719       10.9694      0.704951      -2.16695      -1.87288     -0.737045     0.0853055     -0.389117       1.16518      0.174229      0.521722      0.651398     0.0629868    -0.0126448      0.178971    -0.0327638   -0.00565640       2.02771       2.82369       3.23876       3.21321       3.12208       2.74388       2.34622       1.80882       1.36742       1.04316      0.730518      0.573269      0.376737      0.258781      0.178493      0.110634     0.0718888     0.0398106
  18   8 1992.7913    0.6120  0.5618 10.0936 -0.0023  0.0203   0.0191   0.0521    0.0745   0.0000   437.7172      -4.37787       17.5450      -4.44947      -4.06008     -0.165871      -2.13985      -2.17470      -1.53359       1.09410      -3.03635      0.136695     0.0821704      0.408768    -0.0627196    -0.0606305      0.128315     0.0340607       1.86373       2.42652       2.56143       2.62286       2.43635       2.25771       2.07175       1.71647       1.40811       1.08286      0.891889      0.621969      0.460994      0.328936      0.201459      0.140561     0.0871405     0.0531625
  18   9 2143.6908    0.8450  0.7376 10.0175 -0.0036  0.0227   0.0210   0.0522    0.1027   0.0000   441.4720      -2.77227       17.9065       2.16410      -2.32707      -2.31123       3.26236       1.19578      0.662116      0.449876     -0.188011       1.62770      -1.23163     -0.108118     0.0291503    -0.0403194     0.0938649    -0.0342468       1.83572       2.45355       2.69249       2.81226       2.68836       2.35798       2.21268       1.81664       1.44217       1.11791      0.894164      0.672940      0.483275      0.334154      0.236785      0.154659     0.0898723     0.0556896
  18  10 2291.6225    1.1853  0.9319 10.2584 -0.0016  0.0241   0.0268   0.0618    0.1664   0.0000   435.6898    0.00162778       10.3352       4.53769      0.446494     -0.540791       1.25971      -2.91309      0.539706      0.530929       1.05527      0.314657      0.220110      0.175420     -0.135515    -0.0758411     -0.110317     0.0703414       2.06605       2.56119       2.80182       2.91725       2.71128       2.53210       2.18547       2.00502       1.69976       1.29288       1.07362      0.776805      0.552167      0.378498      0.247354      0.174937      0.101487     0.0621272
  18  11 2436.7861    1.5941  1.0441 10.7272  0.0001  0.0265   0.0328   0.0609    0.1817   0.0000   436.9692      0.684487       12.9561    -0.0449414      0.274200       1.14310     -0.355300     -0.741571      0.952722      0.900377     -0.476076     -0.252952      0.123777    -0.0466656      0.129376     0.0453606    -0.0767174     0.0619471       2.40235       3.01644       2.92643       3.21697       3.13154       2.85299       2.59813       2.30445       1.96708       1.49711       1.12034      0.894598      0.640919      0.486880      0.311974      0.199891      0.124416     0.0738338
  18  12 2580.8120    2.1205  0.9605 11.1377 -0.0011  0.0234   0.0452   0.0593    0.1947   0.0000   435.7139       3.25547       14.0919      0.692737      -1.87178      -2.99291     0.0735434    -0.0681169      0.237807     -0.872844     -0.377619     -0.144435      0.229672      0.171107      0.219568      0.148917     0.0532109    -0.0769390       2.08123       2.56087       2.81430       2.95802       2.75627       2.51059       2.28804       1.92559       1.56425       1.35217      0.982640      0.741540      0.524021      0.377106      0.244938      0.160981      0.101506     0.0626435
  18  13 2724.6676    2.7032  0.9912 11.4612 -0.0016  0.0233   0.0570   0.0582    0.2211   0.0000   437.3406      0.555587       12.4868      -7.05944      -6.23441       1.62498      0.393296      -2.94031     -0.659729      -1.03230     -0.582328       1.02222      0.425966    -0.0890977      0.500806     0.0416976    -0.0694986     0.0158838       2.16182       2.68202       2.98181       2.97619       2.96768       2.66800       2.36461       2.02954       1.57456       1.30857      0.998609      0.759665      0.540434      0.361927      0.251095      0.162350      0.111882     0.0642595
  18  14 2868.6172    3.3109  0.9033 11.8291 -0.0032  0.0228   0.0720   0.0558    0.2663   0.0000   440.4444       4.87778       7.85342      -1.02756       2.22262      0.508210       3.98238      -1.96791      -1.80989      -1.08921     -0.600111      0.749170     -0.300550    -0.0130093      0.171429     0.0478693      0.121963     0.0632534       2.24367       2.77791       2.92204       2.96950       2.94335       2.66408       2.36871       1.98947       1.63365       1.35724       1.04844      0.751017      0.539247      0.366908      0.240792      0.164724      0.101762     0.0624067
  18  15 3012.0545    3.9137  0.9874 12.3721 -0.0006  0.0239   0.0840   0.0611    0.2390   0.0000   437.0393     -0.931224       17.5849       2.16739       1.10723     -0.760533       2.25169      -3.39238    -0.0493154    -0.0135480     -0.135651      0.499107     -0.257218   0.000989816      0.177664     0.0474027    -0.0458774     0.0136965       2.01813       2.67907       2.75639       2.93321       2.78763       2.60893       2.36181       1.95465       1.61726       1.28135       1.03695      0.788239      0.530254      0.392148      0.248206      0.168930      0.114371     0.0679254
  18  16 3154.7977    4.0647  1.1251 11.8557 -0.0039  0.0253   0.0801   0.0623    0.3938   0.0000   438.2152      0.468549       19.7426      -1.12829      -2.41275       2.59610       2.50699      -1.47910       1.06771     0.0524672      -1.07593    -0.0681650     -0.187460     -0.244686      0.173741     0.0241881     -0.134159     0.0616884       2.35808       3.01817       3.36025       3.35606       3.31114       3.05389       2.64291       2.19011       1.77541       1.45640       1.04447      0.815545      0.585684      0.397265      0.269857      0.184025      0.111543     0.0675038
  18  17 3297.2894    3.7214  1.4600 12.1388 -0.0080  0.0297   0.0703   0.0768    0.2738   0.0000   439.2077       5.22816       7.81332      -3.33900      0.934995       10.9371     -0.718488     -0.346909      -3.37829       2.00281       1.83308     -0.694194       1.42641      0.702734      0.390954     -0.197930    -0.0782946     0.0421019       2.63642       3.43169       3.72383       3.80628       3.61284       3.40223       3.05788       2.43844       2.09842       1.63243       1.26925      0.944275      0.668352      0.470155      0.320408      0.205735      0.131176     0.0754794
  18  18 3439.8732    3.1720  2.4858 10.9353 -0.0040  0.0391   0.0442   0.0992    0.3248   0.0000   435.0716      -2.71480       8.31478      -2.82965       2.05501      -1.14334       2.31636      -4.34257      -1.04216       1.17048     -0.605519    -0.0131679      -1.12201      0.905609      0.926989      0.296331     0.0719780      0.230696       3.36885       4.47004       4.65626       4.85639       4.62511       4.33903       3.89378       3.22035       2.69925       2.17175       1.66564       1.28124      0.887126      0.620985      0.428908      0.274181      0.171226      0.104362
  18  19 3582.4433    2.6061  3.7134 10.9022 -0.0018  0.0503   0.0316   0.1292    0.1606   0.0000   442.8614       5.64328       10.8270      -2.26713       9.04873       2.86793       12.0661      -4.09321      0.655514      -2.17417     -0.180023      0.476517       1.30796     -0.380420      0.889799      0.374071     -0.486706    -0.0393634       4.48519       5.85040       6.07516       6.28733       6.08131       5.70328       5.01203       4.30257       3.59483       2.86300       2.18171       1.64149       1.18063      0.844850      0.563983      0.362564      0.224233      0.133855
  18  20 3725.2724    2.1527  4.9263 10.6154 -0.0020  0.0577   0.0225   0.1600    0.1077   0.0000   441.9858       5.26969       24.9166       2.87452      -9.35423      0.485072       8.87103       4.12352      -5.97988      -2.61312       1.04001       2.97242      0.456187     -0.971426      0.514883      0.629955     -0.432826     -0.172268       5.17789       6.54227       7.03823       7.30622       7.09539       6.50956       5.79970       4.94235       4.09636       3.27899       2.51267       1.87690       1.36723      0.948895      0.641308      0.419020      0.259588      0.157990
  18  21 3867.9608    1.8014  6.5851 10.2676 -0.0012  0.0697   0.0167   0.1961    0.0870   0.0000   438.1016     0.0877318       11.7246      -15.5802      -5.80807     -0.945268      -15.7156       2.84972       1.41718       1.53445       1.98603      -1.91181     -0.683557      -1.92668     -0.415773       1.49749     -0.160655     0.0997561       6.20113       8.05050       8.48204       8.73058       8.43802       7.77754       6.99703       5.99604       5.02870       3.97571       3.14805       2.31091       1.67740       1.13563      0.770067      0.495193      0.318694      0.190122
  18  22 4010.7481    1.5183  8.9101 10.0631  0.0002  0.0895   0.0133   0.2474    0.0752   0.0000   424.2913       4.71855       10.5035      -1.93391       19.0398      -6.38179     0.0768302      -11.7636      -6.32865      0.998845     -0.588477       2.92273      -1.42795      -3.45059     -0.688016      0.872094      0.168306      0.204596       7.87490       10.1324       10.8489       11.3751       10.7911       9.91953       8.91866       7.61880       6.41851       5.10721       3.97370       2.92775       2.14756       1.42701      0.994257      0.632778      0.400016      0.243313
  18  23 4153.7968    1.2426 10.6483 10.0647 -0.0002  0.1069   0.0113   0.3126    0.0637   0.0000   419.7379       2.97489       21.8483       2.47808    -0.0835656      0.761743       11.5941       1.86855      -3.66716      -5.50323       2.50570      -4.74063      -2.48915       1.69743      0.822959       1.13341      0.608467      0.349916       9.58955       12.1336       13.2525       13.5200       13.1772       12.0896       10.7738       9.17130       7.63419       6.05063       4.73299       3.57406       2.52630       1.75966       1.17819      0.778195      0.492157      0.302056
  18  25 4439.1782    0.8297 15.6642 10.1418 -0.0035  0.1845   0.0079   0.5114    0.0416   0.0000   385.5556       5.43123       51.1861       12.2875       19.7979       20.1846       25.2142      -8.47305       11.9253      -20.2108       3.86546      0.959647      -7.36045      -2.97300       1.63636     0.0510331      0.901174      0.139255       15.8112       20.4084       22.0117       22.5192       21.4471       20.4068       18.1114       15.6379       13.1008       10.4942       8.31627       6.06076       4.49874       3.11226       2.10284       1.38824      0.836066      0.520079
  19   9 2173.6994    0.9074  0.8336 10.0133 -0.0004  0.0225   0.0208   0.0554    0.1186   0.0000   438.0898      -3.66943       14.9087      -1.90198      -7.62415     -0.176213      -1.76538      -4.07593      -2.15630      0.878780     -0.995975      0.681802      0.268814      0.118622     -0.428099      0.388734     0.0835600     0.0244663       1.83044       2.23653       2.59975       2.66648       2.61887       2.27715       2.11491       1.85052       1.58998       1.17951      0.995801      0.769611      0.512857      0.385713      0.278674      0.173145      0.109824     0.0695671
  19  10 2322.2694    1.2778  0.9167 10.0817 -0.0022  0.0241   0.0282   0.0561    0.1859   0.0000   442.4608      -6.27388       10.9357       4.13189      -3.88545       2.83960       1.32215       1.71197    -0.0641336      -1.15303      0.772504     -0.698049     0.0701529     -0.779908     -0.496861     -0.373857     0.0873006     0.0445447       2.09595       2.69314       2.64621       2.86318       2.73164       2.73358       2.28915       1.97928       1.66790       1.33917       1.04309      0.811718      0.594322      0.422469      0.295616      0.192611      0.128851     0.0816016
  19  11 2468.1118    1.7288  1.0521 10.5066  0.0004  0.0238   0.0351   0.0611    0.2528   0.0000   440.3148      -1.97487       8.70110      -2.07062     -0.868722      -1.53001    -0.0295317      -1.74629     -0.719305      -1.49617      -1.44937     0.0146003      0.833889     -0.285609     -0.167079    -0.0669342    -0.0176250    -0.0629259       2.03083       2.51058       2.73528       2.85510       2.75090       2.58887       2.29321       2.00752       1.67824       1.37369       1.06820      0.817659      0.603706      0.433044      0.293923      0.203200      0.126516     0.0808824
  19  12 2613.0071    2.2541  1.0561 10.9035  0.0008  0.0258   0.0458   0.0616    0.2964   0.0000   441.5990       1.68539       15.2914      -1.25678      -3.94519      -1.71019      -1.67634      0.484542       2.86891     -0.575388      -1.86550      -1.09756      0.220369     0.0229468      0.189204     -0.102613    -0.0719362     0.0188234       2.66005       3.54528       4.01359       4.04592       3.75891       3.39611       2.98338       2.52070       2.06177       1.65319       1.26941      0.930908      0.652813      0.462845      0.316685      0.201337      0.124868     0.0793625
  19  13 2757.8748    2.9713  0.8698 11.6439 -0.0008  0.0207   0.0630   0.0508    0.2003   0.0000   440.8853       2.54002       14.6442     -0.312895      -2.05698     -0.379669     -0.100366      -1.61670      -1.30862     -0.382726      0.460753     -0.392356    -0.0120719   -0.00284786     -0.427518    -0.0514208     0.0409619     0.0665613       1.79194       2.33768       2.48478       2.54303       2.48260       2.26309       2.03215       1.79464       1.48281       1.21211      0.939168      0.708633      0.534630      0.358504      0.257794      0.168944      0.108238     0.0667880
  19  14 2902.4746    3.5965  0.8918 11.8604 -0.0002  0.0220   0.0760   0.0532    0.2440   0.0000   437.9755       5.53047       16.6877     -0.399664      0.203954      0.596250      -3.33122      -2.01409       2.12940     -0.955883     -0.557111      0.258837    -0.0557804     -0.191232     -0.313810    -0.0874954    -0.0230969     0.0281423       1.88835       2.38073       2.61283       2.57118       2.80042       2.42574       2.14150       1.87193       1.48901       1.26447      0.900834      0.738849      0.538018      0.383851      0.254006      0.183931      0.119359     0.0740597
  19  15 3046.5191    4.0461  1.0324 11.7683 -0.0023  0.0233   0.0795   0.0569    0.3663   0.0000   436.1719       1.72051       12.6906       3.65491      0.134423      -2.69849      -3.91300       1.91362      0.718194      -1.32155     -0.227512     -0.559765     -0.106768     -0.551218    -0.0954612     -0.180427     -0.159140     0.0527902       2.09919       2.72122       2.96444       2.98241       2.83703       2.59434       2.37253       2.08470       1.74057       1.36339       1.09499      0.834823      0.597332      0.417677      0.292512      0.184431      0.124880     0.0753801
  19  16 3189.7865    3.9582  1.2036 12.5920 -0.0071  0.0267   0.0775   0.0671    0.2255   0.0000   439.5443      -1.50024       12.4848     -0.436014      -3.84377      -5.13859       3.40995     -0.771457      -2.06521    -0.0964020      -1.13669     -0.152681     -0.774552      0.152105      0.331204      0.663808     -0.247963    -0.0601465       2.42255       3.17939       3.47009       3.47921       3.36108       3.13054       2.71239       2.39377       2.01353       1.61108       1.29117      0.994394      0.679823      0.490779      0.329824      0.221549      0.139449     0.0889832
  19  17 3332.7690    3.5696  1.6708 12.3374  0.0007  0.0315   0.0598   0.0809    0.1504   0.0000   443.5279      0.765867       12.7074      0.800363       5.11446       1.51345      -2.78772      -3.11503       2.33560      -1.16922      0.989563     -0.389147     -0.660257      0.487928      0.135679     0.0726126     -0.132538      0.160668       2.73978       3.49137       3.73408       3.91152       3.75005       3.52310       3.12827       2.65358       2.23598       1.83083       1.49110       1.09534      0.791367      0.563555      0.376901      0.258846      0.166898      0.108906
  19  18 3475.9909    3.0041  2.5103 11.4003 -0.0042  0.0395   0.0417   0.1028    0.1871   0.0000   433.2951      -4.59285       14.7751       2.92216      -7.71177      -4.58127       1.56237       1.25817      -3.94975     -0.523900      -1.05424     0.0635336      0.101963      0.962266   -0.00806099      0.992264     -0.568305     -0.143978       3.44256       4.61920       4.81630       5.15609       5.04747       4.44162       4.08347       3.36507       2.87098       2.29941       1.79202       1.32421      0.965967      0.705907      0.476212      0.324371      0.201533      0.127399
  19  19 3619.2200    2.5108  3.8759 11.0224 -0.0008  0.0502   0.0286   0.1350    0.1211   0.0000   436.6277       3.24639       12.9675      -1.63320     -0.878285      -5.48941      -3.70115      -2.36089      -1.14235      -2.90230      0.933118      -3.16490      -1.74032     -0.201805      0.455293      0.465948      0.281658     -0.147676       4.15548       5.29602       5.57113       6.00806       5.59279       5.32156       4.88634       4.22139       3.56649       2.83033       2.28838       1.71787       1.28528      0.922155      0.623524      0.418679      0.274763      0.170015
  19  20 3762.3011    2.0730  5.6911 10.4913 -0.0012  0.0646   0.0198   0.1672    0.0943   0.0000   444.0182       3.13389       15.0635      -3.89338       4.60083       6.60007      -7.14908       1.31922       6.51222       5.81460      -2.66895       1.74026     -0.602293      0.183844      0.614211      0.104984     -0.502258      0.258624       5.43889       7.09646       7.48794       7.63434       7.55231       7.11667       6.23419       5.42125       4.68935       3.73821       2.99200       2.26468       1.63465       1.17357      0.804600      0.535404      0.341910      0.219753
  19  21 3905.6069    1.7171  7.4467 10.2140  0.0001  0.0759   0.0149   0.2085    0.0766   0.0000   438.5517      0.429946     -0.113519      -15.5743       2.82206      -8.18550      -4.36070       1.23933      0.382049       2.04286      -1.90658       1.04669       3.30712     -0.652795     -0.152090     -0.469741     0.0688051     -0.272690       6.37457       8.14569       8.81407       9.01643       8.67561       8.37353       7.38980       6.46166       5.43681       4.45954       3.43995       2.66190       1.93289       1.40776      0.964864      0.643803      0.407526      0.259081
  19  22 4048.8946    1.4042  9.2915 10.1554 -0.0000  0.0940   0.0120   0.2607    0.0627   0.0000   439.3619      -7.77861       21.8923      -4.41504       12.0031      -6.70083    -0.0834835      -2.50466       6.75529      -4.04093       2.07585       1.21307      -1.55200      0.204535     -0.885967     -0.190118     -0.381881      0.519790       8.00021       10.5473       11.3146       11.4189       11.1765       10.3704       9.39392       8.24925       6.76022       5.64236       4.39153       3.31665       2.47840       1.71898       1.18693      0.792328      0.503704      0.315836
  19  23 4192.1110    1.1968 11.8217 10.0157 -0.0002  0.1169   0.0101   0.3313    0.0598   0.0000   450.6504      -3.38192      -12.9431       13.0999       12.0718      -10.6298      -21.1886      -20.4430       4.54645      -2.87324      -9.07699       1.53826      0.973131      -1.99878      0.248827      0.364141     -0.836862     -0.478514       9.77325       12.6067       13.5214       13.9533       13.2776       12.7383       11.4409       10.0452       8.38781       6.92294       5.34498       4.17567       2.99780       2.20102       1.50751       1.00916      0.634199      0.396574
  19  24 4335.5452    0.9785 14.5651 10.0553 -0.0007  0.1545   0.0083   0.4276    0.0487   0.0000   455.4868      -16.2491       12.5629       2.27647       4.95334      -2.10163      -7.32801       17.5910       5.76511      -10.2670      -4.07151     -0.502196      -1.35858      -1.47397       2.35773       3.68204     -0.686591      0.442172       12.8933       16.5132       18.1348       18.2474       18.3057       16.8004       15.0443       13.2170       11.0328       8.95813       7.15924       5.34146       4.00579       2.83310       1.98326       1.32175      0.835883      0.526151
  20   6 1734.1776    0.3586  0.2308 10.0477 -0.0116  0.0205   0.0214   0.0354    0.0377   0.0000   438.3318      -1.54617       15.6876      -1.80310      -3.32664     -0.785266     -0.440767     -0.644316      -1.53330      0.993323     -0.798397     0.0250564      0.210889      0.171783     -0.207190    -0.0515233      0.148333     0.0291233       1.68873       2.02651       2.17985       2.36105       1.99030       2.31849       1.83590       1.35576       1.33365       1.35505       1.06601      0.692136      0.481265      0.378941      0.268202      0.155931      0.102019     0.0604356
  20   7 1893.9109    0.4775  0.4352 10.0325 -0.0041  0.0191   0.0155   0.0418    0.0504   0.0000   436.0780      -3.70939       10.8165     -0.260158     -0.515377     -0.320898      -2.38503      -2.28706      -1.99482      -2.38205     0.0410182     -0.306224      0.233163      0.101120     -0.276886      0.182813     0.0626747    -0.0219133       1.50180       2.09306       2.28782       2.44855       2.39313       2.10058       1.94274       1.55102       1.35790       1.07985      0.823372      0.635199      0.455174      0.325768      0.234508      0.152052      0.102704     0.0617972
  20   8 2049.9996    0.6884  0.6059 10.1833 -0.0046  0.0211   0.0189   0.0491    0.0747   0.0000   439.3918       1.05491       12.9942      -2.27268      -5.13770      -3.57120      -1.61594       1.13856      0.308696     -0.422666     -0.804727      -1.39052     -0.549560      0.285347     -0.179096     0.0735848     -0.189309    -0.0312188       1.69630       2.14672       2.28357       2.35585       2.32165       2.37462       2.03096       1.67961       1.31878       1.19665      0.978158      0.767920      0.546113      0.356453      0.267482      0.184635      0.125970     0.0866336
  20   9 2203.1041    1.0007  0.8926  9.9656  0.0013  0.0219   0.0217   0.0575    0.1363   0.0000   436.6968      0.717538       15.3167       5.40532      -1.65446      0.117075     -0.979370     0.0576807     -0.390039      0.859802      0.465821    -0.0687758     -0.910162    -0.0831826      0.382633     -0.408260    -0.0820333     0.0993376       1.80521       2.33478       2.54615       2.61880       2.58886       2.33560       2.09981       1.92411       1.59355       1.25923      0.987802      0.783644      0.577534      0.427119      0.297432      0.205813      0.133994     0.0862926
  20  10 2352.3882    1.3602  1.0592 10.1840 -0.0031  0.0252   0.0268   0.0592    0.1908   0.0000   435.6932      0.758537       9.70953      -1.87864   -0.00464501     -0.899864      0.629349      0.291505     -0.265234     -0.325877      -3.05459      0.613188      0.665060    0.00454695     -0.237199     0.0250246    -0.0582217     -0.208859       2.17591       2.71976       2.63932       2.71666       2.76250       2.76109       2.52135       2.14541       1.76228       1.48405       1.19961      0.931902      0.713831      0.503565      0.359076      0.253725      0.163614      0.106445
  20  11 2498.8939    1.7312  0.9813 11.0629 -0.0076  0.0248   0.0369   0.0585    0.1824   0.0000   434.6224       2.57890       14.3144      0.483128      -4.30518     -0.845981     0.0870403       2.02903      -1.79059      0.773600      -1.14111      0.981416      0.439684     -0.446095     -0.942430     0.0911661    -0.0497637   -0.00456285       2.00135       2.53153       2.62465       2.81882       2.65561       2.50603       2.33422       2.08671       1.70868       1.39714       1.18334      0.890116      0.679158      0.464087      0.346829      0.231412      0.148890     0.0996702
  20  12 2644.8080    2.3613  1.0170 10.4255 -0.0010  0.0225   0.0463   0.0568    0.4000   0.0000   439.7882      -2.54545       12.6288      -5.17718       3.36075      0.549812      0.607993      -5.77437       3.04659      -1.21038      0.272854     -0.524179      0.781888      0.121519      0.345624      0.153864      0.108878    -0.0140033       1.93862       2.44452       2.58654       2.58234       2.63330       2.48579       2.20498       1.92755       1.65051       1.32815       1.09684      0.841133      0.639983      0.449013      0.299025      0.213672      0.144588     0.0911934
  20  13 2790.6460    3.0354  0.9049 11.5936 -0.0013  0.0210   0.0629   0.0514    0.2198   0.0000   440.8040       3.60123       11.8744       2.95741       1.58508       1.05578      0.864828       2.02499       1.49259      -2.05520     -0.121954      0.807185     -0.732820      0.548877      0.471432      0.361687      0.159899     -0.130451       1.74933       2.22136       2.39520       2.51617       2.50159       2.31143       2.05062       1.71375       1.48051       1.25382      0.976663      0.744780      0.552239      0.397128      0.275479      0.201767      0.123466     0.0822202
  20  14 2935.8920    3.7785  0.9529 11.5052 -0.0005  0.0211   0.0752   0.0516    0.3203   0.0000   437.4139     -0.849346       15.1130       1.36712      0.942343      -4.73317      -1.50403       1.25469       1.55527      0.946091     -0.293949     0.0274141     -0.467454     -0.359205      0.466207      0.184584     0.0434300     0.0217685       1.76030       2.28805       2.39619       2.48306       2.32936       2.33912       2.15626       1.92388       1.52512       1.22471      0.948015      0.740755      0.562065      0.432828      0.325737      0.218324      0.142983     0.0908460
  20  15 3080.3806    4.1381  0.9229 12.2822 -0.0023  0.0213   0.0839   0.0540    0.2436   0.0000   437.9008      -5.11049       11.7070      -1.39395     -0.786703      -3.65325    -0.0479322      -2.75985     -0.155512      0.300818       1.32216      0.584264      -1.00155     0.0706519      0.467492      0.159622    -0.0145549    -0.0691876       1.85155       2.44465       2.58968       2.64024       2.68658       2.52056       2.26077       1.88843       1.55459       1.22213      0.966825      0.758127      0.561993      0.428229      0.291750      0.201382      0.134590     0.0892952
  20  16 3224.3407    3.9688  1.2326 12.3136 -0.0003  0.0264   0.0723   0.0623    0.2299   0.0000   436.3041     -0.422198       14.5433       2.56546       1.07011     -0.811534     -0.834113     -0.251965       1.87548      -1.05248       1.32263      0.598120      0.155762     -0.322906    -0.0461499      0.129268     -0.184866   -0.00509289       2.21067       2.78184       2.96217       2.99747       3.05542       2.79517       2.64089       2.27946       1.93856       1.50352       1.14618      0.947148      0.720405      0.532811      0.375943      0.252629      0.183744      0.111684
  20  17 3368.0061    3.5143  1.8662 11.5244  0.0007  0.0308   0.0512   0.0793    0.1760   0.0000   437.5859       6.65559       9.22140      -3.69069      -4.69097      -3.65647      -3.39037      -4.36819       1.03734      0.667190     -0.460135      -1.15245     -0.617227     -0.295617      0.437640    0.00677203    -0.0407332      0.111136       2.56047       3.22868       3.30315       3.58905       3.33830       3.18430       2.91031       2.61155       2.24561       1.85714       1.53566       1.14883      0.863775      0.619140      0.441079      0.297707      0.192048      0.126110
  20  18 3511.7926    2.9039  2.8765 11.2203  0.0008  0.0417   0.0365   0.1043    0.1478   0.0000   429.8700      -1.36777       18.0964      -7.67664      -1.70783       1.43522      -1.86410      -2.80006       4.41639     -0.814547      -2.00929       2.32647      -2.41054      0.539528      0.214219     0.0747893      0.224368     -0.120169       3.32459       4.43695       4.64890       4.88732       4.78565       4.49661       4.05730       3.48054       3.05028       2.39996       1.97406       1.51962       1.14529      0.814315      0.551335      0.395664      0.257920      0.166376
  20  19 3655.4775    2.4259  4.1269 10.3839 -0.0021  0.0494   0.0254   0.1305    0.1622   0.0000   435.8504       1.65357       14.1818      -6.70381       9.48017      -1.94827      -2.41652      -3.42722       2.00609      -6.58402      -2.82384       1.88262      -1.28475      -1.07810      0.719537      0.456405     -0.439287      0.352069       3.97803       5.21397       5.58757       5.80964       5.69925       5.34950       4.80763       4.22693       3.50169       2.99410       2.30670       1.81418       1.33121      0.981462      0.680406      0.481389      0.303091      0.198797
  20  20 3799.1632    1.9669  5.9806 10.4335 -0.0005  0.0648   0.0180   0.1724    0.0833   0.0000   435.8752      0.413386       7.32923      -3.18421     -0.559361       4.82947       5.95298      -2.56867       2.02067     -0.868589      -1.29589      0.904381       2.40636       2.58056      -1.12854     -0.167262      0.335899     -0.177156       5.19558       6.63403       7.17607       7.43921       7.30189       6.79267       6.24327       5.49573       4.68050       3.78902       3.08118       2.39787       1.76774       1.29738      0.905087      0.636747      0.406624      0.263848
  20  21 3942.7399    1.6634  7.9230 10.1155 -0.0004  0.0779   0.0139   0.2155    0.0737   0.0000   433.7033      -5.49469       35.6223      -10.0537       7.88717      -22.2441     -0.224390      0.930790      -1.31292      -3.40728       6.19914       4.01270      0.504817     -0.161215     0.0213948      0.199072     -0.411793     -0.210676       6.13454       7.96742       8.48409       9.00208       8.61023       8.20944       7.52109       6.61548       5.63712       4.67559       3.63947       2.81810       2.13440       1.58948       1.10556      0.759251      0.499056      0.313623
  20  22 4086.6466    1.3585  9.8745 10.1025 -0.0013  0.0952   0.0112   0.2700    0.0576   0.0000   426.5944     -0.886872       13.0828      -5.70319       9.99433       10.6991      -6.76520       4.29725      -10.0465       1.39681       3.91736      -7.03648      0.951171       3.59204       1.22234       1.96904     -0.282220      0.142080       7.66161       9.78822       10.5306       10.7505       10.6418       9.96580       9.19026       8.08562       6.99702       5.67238       4.60554       3.51736       2.67009       1.95006       1.36784      0.946848      0.613993      0.391775
  20  23 4230.2070    1.1410 12.8410 10.0384 -0.0007  0.1272   0.0092   0.3504    0.0523   0.0000   436.7697       7.71615       1.54912      -13.0898      -6.98588       32.0260       12.6336      -3.79902      -6.65673       13.7837       8.75848       4.73150     -0.453683    -0.0264527     0.0965798      0.478496      0.930988      0.311891       10.0150       13.0284       14.2324       14.5922       14.4443       13.4541       12.3245       10.7420       9.19673       7.48879       6.07913       4.69934       3.55013       2.55627       1.77412       1.21298      0.818945      0.519444
  20  25 4517.9083    0.7478 17.5449 10.0275 -0.0008  0.2027   0.0065   0.5531    0.0356   0.0000   433.0323      -40.4973       18.0332       41.0369      -15.8011       3.40962       11.4948       6.42782      -3.00541       37.6621       10.4941      -13.3207      -1.82046      -1.94339      0.603240       1.74010      -1.63119      0.391415       15.3120       20.3087       21.8033       22.8873       22.1845       21.2331       19.2246       16.6626       14.4438       11.9335       9.29675       7.56228       5.52075       4.05626       2.90776       1.97652       1.28026      0.842255
  21   6 1758.1881    0.3808  0.3426  9.9925 -0.0095  0.0164   0.0145   0.0377    0.0434   0.0000   437.9768      0.851379       20.9099       1.16943      -5.82785      0.258384       1.07600      -2.45581      0.270625      0.921311      -1.26788      -1.20630     -0.248161      0.696779      0.758957      0.171145     0.0485355     0.0167581       1.25512       1.54719       1.80089       1.68574       1.64419       1.61696       1.37477       1.34408       1.22268      0.997026      0.923850      0.656261      0.455561      0.409076      0.267321      0.179395      0.111954     0.0746261
  21   7 1919.8174    0.5348  0.4730 10.0111 -0.0059  0.0169   0.0163   0.0410    0.0574   0.0000   439.0722      -2.58235       12.6584     -0.184735      -2.89046       1.06110      -1.65623       1.32175      -1.74421      -1.80136      0.952535      0.764342     -0.521277     -0.524147     -0.404791     0.0876401     0.0278319     0.0678734       1.27611       1.62239       1.85543       1.76425       1.75765       1.69142       1.45717       1.38462       1.23235      0.986937      0.809630      0.637610      0.479482      0.362998      0.246963      0.183413      0.108998     0.0818778
  21   8 2077.6856    0.7322  0.7294  9.8915 -0.0004  0.0207   0.0172   0.0503    0.0855   0.0000   439.6004      -2.63599       14.3927       7.24106      0.613577      -2.39146       3.75147     -0.624740      0.317702      -1.26489      0.374586      0.455968     -0.281485     -0.269374      0.154658    -0.0204069     -0.176126     0.0281143       1.58855       1.98933       2.09075       2.22252       2.17568       2.01957       1.98730       1.78260       1.44241       1.17094      0.887775      0.733960      0.552229      0.450831      0.318652      0.228904      0.153829      0.106668
  21   9 2231.8539    1.0339  0.8140 10.2568 -0.0018  0.0207   0.0232   0.0516    0.1238   0.0000   438.7287       2.25122       18.5474      -2.89407     -0.976263      -1.34004     -0.272505       2.05243     -0.791338    -0.0694655      -1.06874       1.58669     -0.508257     -0.594961     -0.627247    -0.0451569     -0.167625     0.0153252       1.66072       2.07295       2.23994       2.33131       2.24784       2.11316       1.97917       1.74192       1.47369       1.26683       1.00956      0.780430      0.595702      0.438293      0.329087      0.230635      0.155775     0.0973585
  21  10 2381.8120    1.4264  1.0438 10.5327 -0.0035  0.0238   0.0281   0.0598    0.1630   0.0000   438.1585      0.569608       13.8787      -6.08199      -2.60349       1.14217       2.14345      0.675990      -1.09444       1.55344     -0.420520      0.866728     -0.496791      0.514084     -0.512690      0.139980      0.303498     0.0644336       1.81023       2.32900       2.36680       2.46430       2.37721       2.34978       2.18168       1.98650       1.68369       1.40516       1.15741      0.861477      0.668246      0.510063      0.382755      0.272183      0.181907      0.113765
  21  11 2529.2257    1.9290  1.0392 10.8317 -0.0037  0.0230   0.0369   0.0557    0.2111   0.0000   438.0884     -0.208988       14.4742     -0.223443      -2.43356      -2.48385      -2.19997       2.32309      0.619249      0.372560     -0.149687     -0.291420     -0.276013      0.659769      0.178687     -0.314932      0.228734      0.196754       1.82431       2.25472       2.45451       2.64782       2.44078       2.39806       2.18603       1.87448       1.63951       1.37182       1.11100      0.873520      0.673003      0.488449      0.339430      0.237957      0.163227      0.110060
  21  12 2676.1242    2.5603  1.0472 10.9538 -0.0005  0.0231   0.0481   0.0557    0.2913   0.0000   438.7229       2.02103       12.9721       4.06319      -6.47249      -2.30561      -2.02114      0.803745     0.0693435       2.71262     -0.243377     -0.715064     -0.112954      0.864648     -0.179050      0.273859    0.00607774      0.102289       1.86334       2.27910       2.70878       2.58806       2.50693       2.48703       2.23933       1.97374       1.72103       1.41352       1.14912      0.843456      0.666698      0.493262      0.365298      0.273829      0.179071      0.107942
  21  13 2822.8865    3.2282  0.9429 11.5695 -0.0005  0.0224   0.0629   0.0492    0.2772   0.0000   436.9858       1.81550       12.1123       2.63026     -0.682686       1.54120      -1.35912       1.25289     -0.206450       1.11644       1.58456      0.210981      0.552949       1.22444     -0.464217     -0.162152    -0.0952981      0.189086       1.67865       2.20180       2.43290       2.52336       2.56718       2.39181       2.10314       1.80892       1.59822       1.29808       1.10031      0.770394      0.630431      0.461298      0.325745      0.227523      0.151916     0.0975746
  21  14 2968.8448    3.8679  0.9202 11.8277 -0.0062  0.0218   0.0774   0.0485    0.2916   0.0000   439.4583       3.70610       7.40186     -0.393695     -0.545682       2.88940      -1.03709       2.71892      -1.42573      -1.39621       2.01766       1.11628      0.268578    0.00660726      0.126853     -0.312886     -0.268151    -0.0253219       1.94257       2.29781       2.46642       2.42891       2.25284       2.20961       2.22139       2.01388       1.73910       1.45571       1.12291      0.866970      0.664907      0.519617      0.411103      0.276078      0.189418      0.115044
  21  15 3113.8432    4.2384  0.9673 12.3163 -0.0030  0.0209   0.0841   0.0536    0.2475   0.0000   438.3191     -0.394435       18.2832     -0.377724      0.374447      -2.36480      0.825229       2.21188     -0.498225       2.52543       2.56175     -0.256820     -0.133427    -0.0539136    -0.0314987      0.563233      0.311769      0.190815       1.70278       2.20238       2.41689       2.44833       2.45838       2.34132       2.10962       1.76016       1.50694       1.29836       1.06724      0.855345      0.619080      0.439579      0.306545      0.218180      0.151756      0.101019
  21  16 3258.4006    3.8925  1.4567 11.8986 -0.0002  0.0271   0.0627   0.0687    0.2192   0.0000   439.9933      0.548808       12.4341      0.269910       2.09820      -3.52776       2.98897      -2.14276     -0.912850      0.687883      -1.70799    -0.0512796      0.595062      0.309129    -0.0559416    -0.0285036      0.163519      0.249147       2.13388       2.83802       3.07788       3.23095       3.17008       3.08001       2.64888       2.31090       1.95170       1.60454       1.27353      0.990922      0.743888      0.556887      0.402094      0.274965      0.189530      0.128322
  21  17 3402.7471    3.4447  2.0666 11.5619 -0.0004  0.0319   0.0468   0.0828    0.1401   0.0000   440.5050       1.04088       17.9080       2.39588      -2.19036       2.59289       1.57146      -2.44675       1.84962       1.83494     -0.710694      0.672414      0.809963     -0.191034      0.576394     0.0320308      0.268651    -0.0641525       2.47016       3.17955       3.40529       3.53286       3.37848       3.28882       2.99657       2.68764       2.29868       1.87882       1.56285       1.20426      0.934293      0.688340      0.487715      0.342659      0.230867      0.152972
  21  18 3546.9912    2.7807  3.2494 11.0137 -0.0003  0.0426   0.0311   0.1056    0.1233   0.0000   436.3486       1.74957       7.92736       4.35100       2.02254      -9.15370      -5.06165       5.14950      0.909508       3.46389     -0.565141     -0.866118      0.604970     -0.193726     -0.962518      0.186501     0.0258110    -0.0909720       3.27410       4.21598       4.57359       4.76120       4.83037       4.38202       4.17362       3.55266       3.05328       2.47694       2.00317       1.61446       1.21089      0.896320      0.633660      0.462242      0.302975      0.204618
  21  19 3691.2755    2.2972  4.5758 10.6461 -0.0001  0.0516   0.0228   0.1405    0.1059   0.0000   433.8319      -3.55682       11.7608      0.781377      -12.2981       5.75193       2.70789      -5.78298       3.74596       3.99966      0.260370      -1.92791     -0.555118       2.61834     -0.277975      0.298089    -0.0250408    -0.0207252       3.98516       5.17680       5.44579       5.80178       5.56236       5.31642       4.87157       4.29575       3.78369       3.11367       2.54452       2.02649       1.51340       1.11259      0.793298      0.555362      0.372371      0.245226
  21  20 3835.4650    1.8734  6.6665 10.3166  0.0002  0.0668   0.0160   0.1828    0.0784   0.0000   438.1736      -7.60339       1.57562      -2.78102       6.81303      -8.89310  -0.000305205      -4.58971      -5.35123       1.10240      -5.19995     -0.371818       4.95800     -0.276111     -0.333359      0.847845      0.451342     -0.224109       5.14679       6.61013       7.18449       7.38637       7.30042       6.87555       6.39964       5.60151       4.84706       4.05225       3.23612       2.55910       1.93779       1.45028       1.04533      0.735847      0.490952      0.324237
  21  21 3979.5634    1.5774  8.5452 10.1410 -0.0010  0.0817   0.0126   0.2263    0.0656   0.0000   436.9601      -2.87562       9.63536       16.8073      0.679204      -14.2085      -11.4887      0.442195      -2.59802      -1.16884       6.67954      -4.34839      0.832146      -3.73298     -0.954973      0.944495      0.451939      0.349132       6.15648       7.97941       8.65909       9.07917       8.76916       8.36246       7.77172       6.81962       5.81078       4.95485       3.99215       3.12431       2.37167       1.76304       1.27203      0.888926      0.587567      0.391454
  21  22 4123.9649    1.2808 10.7591 10.1302 -0.0009  0.1038   0.0103   0.2892    0.0537   0.0000   445.0690     -0.605102       22.8333      -4.05579     -0.618009      0.928483       1.56289      -9.95536       7.27476      0.377799     -0.982468       1.84504       1.54247      -2.96480      0.715697       1.74632      0.495724     -0.893413       7.81213       10.1501       11.1080       11.5401       11.4841       10.6841       9.90154       8.63645       7.45535       6.23627       4.98265       3.90653       3.00117       2.21383       1.61006       1.12110      0.748063      0.495004
  21  23 4268.1215    1.0729 13.6484 10.0914 -0.0008  0.1351   0.0083   0.3755    0.0467   0.0000   449.2120       2.36840       15.3072       10.9264       20.0508       10.8173      -16.6141       11.1008      -13.2272      -15.0408      -11.9924       8.15602      -5.95944      0.550075      -1.36367       1.86994   -0.00615155     -0.610674       10.1110       13.3551       14.3326       14.8977       14.6881       13.9423       12.7214       11.3210       9.75147       8.15566       6.62441       5.27013       3.93920       2.95459       2.07602       1.50390      0.980787      0.646375
  21  24 4412.4189    0.8401 15.3843 10.0736 -0.0016  0.1661   0.0070   0.4639    0.0408   0.0000   463.5197      -22.6269       11.8369      -15.7520       10.0729       16.0245      -28.7987      -2.43472       1.78975      -9.97065      -2.89888      -9.70979     -0.988356       3.42744       2.16211       2.67841      0.643574      -1.41325       12.4646       16.2367       17.6574       18.4079       18.2176       17.1256       15.5512       13.8725       11.9846       10.0000       8.13472       6.31299       4.91123       3.60311       2.61273       1.82775       1.20155      0.807295
  22   7 1945.0499    0.5335  0.5239 10.0809 -0.0035  0.0183   0.0146   0.0407    0.0567   0.0000   434.8782     -0.169761       16.8525      -2.09786      -5.42760     -0.940667       2.40322     -0.575301      0.253807    -0.0161367     -0.133634     -0.463523     -0.298456     -0.727513    -0.0417846    0.00917706    -0.0554978     -0.126341       1.35494       1.77795       1.92519       1.98725       1.90521       1.87321       1.69809       1.50502       1.28952       1.10435      0.931151      0.770980      0.547381      0.418006      0.307379      0.225217      0.138673      0.103211
  22   8 2104.7226    0.7751  0.7968 10.0966  0.0002  0.0220   0.0177   0.0514    0.0892   0.0000   438.9531      -2.37517       16.7295      -1.20885       1.02299      -3.40383     -0.243374       1.39726       2.95333      -1.49618     -0.442267     -0.444832     -0.132764     0.0796509      0.171244      0.103958      0.120352     -0.255412       1.59624       2.08675       2.33194       2.37675       2.34843       2.20125       1.99530       1.79855       1.61763       1.29464       1.03480      0.848093      0.670697      0.486440      0.355195      0.243204      0.172403      0.118559
  22   9 2259.9762    1.1246  0.9117 10.1420 -0.0038  0.0244   0.0228   0.0560    0.1430   0.0000   438.4097     -0.591641       12.7696     0.0799037      -2.31424     0.0730282       2.79080      -1.18516     -0.748800    -0.0215703       1.78450     -0.374437     -0.318426       1.36272     -0.279527      0.523099      0.114306    -0.0351766       2.08500       2.79879       2.88840       2.68657       2.40348       2.07447       2.04063       1.92692       1.92856       1.81726       1.59846       1.24608      0.957663      0.707821      0.466682      0.310388      0.193836      0.125977
  22  10 2410.7611    1.5449  1.0488 10.1844 -0.0012  0.0221   0.0293   0.0561    0.2555   0.0000   440.9160     -0.546855       14.7772      -1.82282      -2.00082      -1.78829       3.28049      -3.42587      -1.78893      0.497350     -0.139515      0.702746     -0.676145      0.245480     0.0226590     -0.200068     -0.116688      0.171755       1.70192       2.17650       2.28400       2.35869       2.27969       2.27001       2.16132       2.02116       1.67123       1.37889       1.06071      0.806437      0.651787      0.529400      0.409219      0.303874      0.210268      0.144287
  22  11 2559.1287    2.0236  1.0499 10.8821 -0.0018  0.0225   0.0380   0.0552    0.2108   0.0000   438.0072     -0.198327       10.9063     -0.773228      -3.97769     -0.724004      0.337571      -1.57289      -1.45463     -0.489673      0.457911      0.245657     -0.532332      0.225906    -0.0498880     -0.331105     -0.332032     0.0155380       1.66969       2.08429       2.34924       2.34544       2.30340       2.28162       2.05105       1.90486       1.63313       1.34818       1.17206      0.864035      0.683816      0.524141      0.380666      0.283569      0.194354      0.130914
  22  12 2707.0256    2.6623  1.0600 10.9844 -0.0025  0.0220   0.0496   0.0558    0.3339   0.0000   437.2647     -0.890340       12.1231     -0.865699      -4.91868     -0.945722       3.39984      -1.38788       2.32269     -0.675433     -0.397541      0.796489     -0.895948      0.488126     -0.291585    -0.0226662     -0.152562    -0.0251800       1.67887       2.12319       2.19172       2.30669       2.21252       2.17936       2.03163       1.75817       1.59498       1.32924       1.14631      0.910577      0.711032      0.505293      0.370894      0.263971      0.181493      0.121867
  22  13 2854.6704    3.3446  1.0187 11.8007 -0.0017  0.0219   0.0623   0.0552    0.2595   0.0000   438.9425      -1.59691       16.8766       2.14328       1.23023      -1.29156     -0.812767      -1.00883     -0.825655      0.522707     0.0288306     -0.720412   -0.00147489     -0.444944      0.103185     0.0140845     -0.113858    -0.0944164       1.59578       2.00315       2.24672       2.29816       2.29091       2.22475       2.02631       1.82675       1.57181       1.25326       1.02939      0.849034      0.651116      0.511262      0.356015      0.260151      0.183968      0.126262
  22  14 3001.3299    3.9499  0.9148 12.3579 -0.0015  0.0196   0.0776   0.0513    0.2047   0.0000   437.4229      -1.18923       14.6117      0.808641      -2.01326    -0.0353921       1.00734      -2.88947     -0.740473      0.945928     -0.741010      0.586552     -0.291227      0.491618      0.134769      0.122002    -0.0394696      0.118647       1.44867       1.84554       2.01523       2.04548       2.07545       1.94206       1.79593       1.65678       1.39561       1.17218      0.955607      0.758056      0.586218      0.444430      0.324250      0.237832      0.164628      0.107811
  22  15 3146.9277    4.1009  1.2014 11.9123 -0.0013  0.0239   0.0730   0.0609    0.3527   0.0000   440.0732      -3.89983       16.2551      -1.71830     -0.478518     -0.914555      0.154425     -0.708462     -0.794384      0.975909       1.31614      -1.28843      -1.06091      0.203292    -0.0612146     -0.348476      0.287988     0.0151967       1.85650       2.57005       2.69289       2.98775       2.89341       2.73426       2.42474       2.13809       1.82772       1.44204       1.18146      0.913481      0.731526      0.508208      0.384550      0.273681      0.191848      0.128008
  22  16 3292.0746    3.8250  1.6604 11.5515 -0.0033  0.0276   0.0555   0.0690    0.2038   0.0000   439.7441       4.05386       13.2095      0.898204      -5.30966      -1.51897     -0.718219      -3.00672      0.977749     -0.499288       1.43870       1.27486      -1.91256      0.795956    -0.0309870     0.0483873      0.135265     -0.185443       2.08237       2.66282       2.92637       3.11418       2.98165       2.76183       2.60677       2.35433       1.97057       1.69846       1.37500       1.07845      0.856352      0.628011      0.450043      0.327239      0.220449      0.150467
  22  17 3437.0824    3.1545  2.4203 11.4399 -0.0001  0.0346   0.0385   0.0862    0.1143   0.0000   439.4805       1.14207       16.1577     -0.149907      -1.37082       2.99008      -6.58832      -2.52325       2.39250       3.66003       1.71125      -2.25407     -0.495723      0.478375     -0.561697     -0.552677      0.164846      0.134896       2.58174       3.34557       3.57006       3.68950       3.68174       3.54049       3.28249       2.96612       2.50139       2.10566       1.68646       1.37655       1.03511      0.803598      0.586013      0.431512      0.293967      0.197890
  22  18 3581.9174    2.5803  3.5707 11.2568 -0.0007  0.0444   0.0278   0.1138    0.0855   0.0000   439.0879       3.25876       4.28400      -7.27842      -4.20165      -6.14604       7.56806      -1.83512     0.0258781      -5.39473      0.200641      0.376760      0.402438     -0.803251     -0.836962     -0.461604     -0.277376     -0.118688       3.33716       4.28968       4.68719       4.86438       4.78409       4.70270       4.19689       3.80151       3.24134       2.65180       2.20893       1.76890       1.32356       1.01079      0.744468      0.533053      0.372985      0.249228
  22  19 3726.7721    2.1594  5.0923 10.5802 -0.0005  0.0540   0.0198   0.1439    0.0900   0.0000   436.7574       4.14026       19.1197       9.28636      -7.16176       11.6510       6.36693      -1.78551      -4.53272       3.77655     -0.577256      -2.26111      0.199758       1.05074   -0.00119338      -1.14458      0.390402      0.301041       3.99674       5.13626       5.62750       5.86304       5.72173       5.45240       5.06705       4.46230       3.95164       3.33058       2.71273       2.14469       1.65290       1.25482      0.918056      0.649737      0.449470      0.300577
  22  20 3871.4705    1.8119  6.8262 10.3033  0.0001  0.0664   0.0150   0.1793    0.0742   0.0000   438.3040    0.00534461       27.4776     -0.842509      -2.94101      -2.90637      -6.29703      -10.1073       2.19052      -2.91929      0.409514      -1.78059     -0.504444     -0.659827      -1.50630     -0.388292     -0.349552    0.00141055       4.86515       6.21762       6.83518       7.14737       6.99954       6.72619       6.28466       5.55803       4.77933       4.01760       3.24701       2.65160       2.00645       1.52988       1.12795      0.790773      0.548956      0.368420
  22  21 4015.9387    1.4924  9.4850 10.1246 -0.0010  0.0893   0.0113   0.2376    0.0605   0.0000   435.4952      0.210526       26.0827      -10.6561      -2.04161       3.36784       22.8056       8.47531      -3.81832      -3.15155       7.89308       1.00026      0.545292      -1.33136      -2.23746     0.0977615       1.87488      -1.32385       6.31056       8.44160       8.98388       9.40770       9.26973       8.70411       8.26652       7.22020       6.51255       5.38633       4.46582       3.59452       2.75581       2.07153       1.48694       1.08150      0.729611      0.496439
  22  22 4160.9239    1.2660 11.3930 10.0750  0.0003  0.1055   0.0096   0.2950    0.0538   0.0000   444.3485      -10.6479       8.92396       12.7983       13.7043      -5.87411     -0.267674      -7.10721      -5.02185      -9.26929       1.41643       2.33270      -1.96916     -0.488961     -0.234234       1.22063     -0.598152     -0.886931       7.55327       9.90606       10.9057       11.2631       11.2144       10.6995       9.85918       8.79720       7.62014       6.37613       5.10346       4.18278       3.18434       2.44282       1.76354       1.26033      0.863701      0.584770
  22  23 4305.4480    1.0221 13.7344 10.1058 -0.0006  0.1353   0.0078   0.3786    0.0444   0.0000   441.7138       25.0838       22.9723      -8.61075       32.7280      -22.0249      -19.1196       3.85993      -12.2088       6.04577      -8.36585       4.35672     -0.201993     -0.710554       2.92600       1.82504      -1.09315      -1.32080       9.57384       12.5591       13.8003       14.4046       14.1245       13.4605       12.3300       11.1028       9.64193       8.29653       6.72423       5.36472       4.19254       3.13054       2.28787       1.62971       1.09551      0.749202
  23   7 1969.6090    0.6100  0.4825 10.1057 -0.0020  0.0183   0.0169   0.0376    0.0596   0.0000   438.4578      -1.71268       18.4379     -0.643587      -2.42202       2.25027       2.44186       1.16460      -1.27082      0.847571     -0.276982     -0.573861     -0.748232    0.00894832     0.0925367     -0.287814     0.0371817    -0.0799496       1.32038       1.69871       1.62413       1.67069       1.67157       1.76679       1.78487       1.61344       1.39014       1.01905      0.798442      0.616789      0.561662      0.469717      0.342230      0.255744      0.173999      0.119150
  23   8 2131.0717    0.8640  0.7262 10.2247 -0.0037  0.0200   0.0202   0.0480    0.0923   0.0000   436.2700      -2.01348       16.6635       1.08898      -2.70327      0.232184       1.01899       4.44770      0.715231     0.0554766      -1.39716     -0.550280      0.202012      0.531983    -0.0586719     0.0227569      0.251658     -0.111868       1.34520       1.74699       1.84454       1.97512       1.99803       1.88268       1.73925       1.57751       1.40953       1.11771      0.937851      0.743724      0.605643      0.446743      0.349673      0.251565      0.167072      0.120459
  23   9 2287.4353    1.1531  0.9549 10.4732 -0.0043  0.0217   0.0231   0.0546    0.1247   0.0000   437.4534      -3.55474       15.3713      0.272994      -3.52565      -1.30519       3.93417      0.289255      -1.62830      0.174808       3.30791       1.43400     -0.941137    0.00334204      0.242223     -0.517854      0.102666    -0.0498143       1.48394       1.85765       2.08801       2.15962       2.12253       2.07442       1.95189       1.70048       1.50453       1.26841       1.07358      0.866939      0.653468      0.503067      0.387421      0.275088      0.203299      0.131628
  23  10 2439.1471    1.6650  0.9362 10.4301 -0.0010  0.0218   0.0314   0.0496    0.2026   0.0000   439.3937     -0.179557       17.0413     -0.338372      -1.10439      -4.86651       1.89170       2.74151      0.900362      -1.99927     -0.198311      0.431314    -0.0410967      0.632015     0.0258736    0.00925149    -0.0687054      0.208857       1.42527       1.85113       2.17488       2.05649       2.13469       2.04892       1.82632       1.78358       1.45537       1.25480       1.06491      0.852756      0.659403      0.517754      0.358486      0.281602      0.189002      0.133956
  23  11 2588.5788    2.1136  1.0771 11.0624  0.0001  0.0225   0.0380   0.0542    0.1983   0.0000   440.8748      -3.64136       12.8363      -4.36184      -4.10244      -2.29171      -3.30054       1.21636     -0.532019     -0.545354     -0.179920       1.35839      0.968434     -0.170743      0.102208     0.0517781     -0.192619     -0.119722       1.68830       2.19486       2.42544       2.55602       2.52576       2.43066       2.24329       1.92960       1.74191       1.42879       1.11087      0.888345      0.740549      0.550941      0.403832      0.289361      0.218031      0.145043
  23  12 2737.5588    2.7501  1.0652 11.1122 -0.0032  0.0223   0.0497   0.0536    0.2958   0.0000   437.1927      0.698142       17.1999      -1.83531      -5.53782       1.16726     -0.201471      -1.30350      -4.00250       1.55726       3.07240     0.0436314     -0.106341      0.158580      0.724590     -0.243371     0.0623306      0.145051       1.63598       2.05285       2.20615       2.29459       2.20431       2.14129       2.00390       1.86399       1.60711       1.34786       1.17980      0.895987      0.722387      0.539757      0.420722      0.293083      0.204136      0.137751
  23  13 2886.0335    3.4215  0.9156 12.3268 -0.0029  0.0203   0.0680   0.0506    0.1754   0.0000   438.7480       3.56371       17.6549      0.276399      -1.32624      -1.33150       1.49235      0.949409      0.806767      0.866464      0.892347       2.42705     -0.477738     -0.338910      0.628333     0.0722416   -0.00532763     0.0671644       1.52996       1.95587       2.19308       2.33776       2.21226       2.11714       1.98041       1.76254       1.54340       1.27441       1.08819      0.831819      0.654854      0.502843      0.370794      0.259130      0.187178      0.128420
  23  14 3033.3292    4.0060  1.0434 12.2058 -0.0008  0.0217   0.0731   0.0530    0.2427   0.0000   438.6139       1.94803       15.6714       2.33091      -1.13803      -3.44272      -1.93223       1.38025     -0.247632      0.334938     -0.705547      -1.47769     -0.528137     0.0692476      0.361817     -0.214416      0.163659     0.0927163       1.53928       2.03710       2.21154       2.36485       2.25824       2.13056       1.95324       1.76391       1.62410       1.32724       1.14356      0.897557      0.732027      0.517379      0.392883      0.282477      0.188243      0.130603
  23  15 3179.6204    4.1541  1.1981 12.6928 -0.0059  0.0251   0.0750   0.0591    0.2074   0.0000   438.4499       1.22394       12.5837       1.35004      -1.55954       2.58491      -1.99046       2.71099       1.70718       2.03194     -0.546559      -1.37729       1.73875     0.0606026      0.950536     0.0660543     0.0236161     0.0971338       1.76297       2.44487       2.52187       2.74174       2.56883       2.52986       2.25685       2.03378       1.83754       1.56292       1.36791       1.06254      0.840049      0.627323      0.447037      0.332286      0.220674      0.150922
  23  16 3325.4036    3.7092  1.7178 12.2005  0.0003  0.0283   0.0539   0.0724    0.1277   0.0000   443.3909       1.44296       18.2825      -3.72706     -0.289804     -0.307452      -2.36583      -5.19209       2.96559      -1.47148     -0.953238      -1.58600     -0.846918      0.589212    -0.0216778    -0.0417178      0.141133      0.149120       1.97839       2.52410       2.64508       2.82660       2.89849       2.77473       2.52357       2.29334       1.97588       1.67982       1.43112       1.12249      0.882697      0.658437      0.517651      0.358766      0.261310      0.178944
  23  17 3471.0802    3.0364  2.6149 11.2909 -0.0006  0.0358   0.0348   0.0887    0.1073   0.0000   440.7581      -2.07543       15.0714      0.100146      -3.72836     0.0229284      0.780601      -3.70694      -1.68168      -1.31758       1.83873     -0.469666     -0.994547      0.519898    -0.0311208     -0.248692     -0.117504      0.301598       2.39933       3.19166       3.46385       3.70600       3.56609       3.35871       3.23783       2.84898       2.50941       2.15068       1.74301       1.41739       1.11601      0.859791      0.625195      0.450641      0.314511      0.217150
  23  18 3616.5824    2.4946  3.8136 11.1561 -0.0002  0.0449   0.0254   0.1157    0.0790   0.0000   442.1036      0.332006       18.9112      -6.58227      -2.32911      0.449921      -2.20433      -4.77978      -2.46954      0.628726     -0.366203     -0.722595      0.997780      -1.01849       1.16290     -0.619433     -0.119019    -0.0806805       3.12619       4.03216       4.39778       4.65179       4.64310       4.41250       4.07008       3.64318       3.21368       2.68250       2.31592       1.84298       1.44565       1.07515      0.801935      0.589311      0.408349      0.281717
  23  19 3761.9623    2.0792  5.3222 10.6074  0.0016  0.0557   0.0186   0.1455    0.0786   0.0000   437.7074      -3.26509       12.4307       2.67751      -5.37389      -8.78045      -3.31959      -6.97120      -2.55253      0.385881       2.61614       1.90871      -1.34378     -0.296856      0.400769       1.17524     -0.504152     -0.454127       4.02544       5.14573       5.66086       5.76104       5.78408       5.40893       5.00794       4.61647       4.08606       3.51730       2.90638       2.39227       1.87405       1.42375       1.01720      0.754238      0.505492      0.357967
  23  20 3907.1672    1.7096  7.4943 10.3688 -0.0012  0.0721   0.0137   0.1904    0.0638   0.0000   435.5088       2.87561       24.8782      -1.69940      -1.60973     -0.602947       3.99767       10.2025       13.2140      -8.00544       3.41620       1.94363     -0.691444      0.185796    -0.0787432       1.62940      0.531526      0.542022       5.04640       6.52321       7.15186       7.46898       7.56664       7.10771       6.58238       5.85097       5.24403       4.42080       3.67941       2.93969       2.32932       1.74407       1.31407      0.939193      0.654750      0.451367
  23  21 4052.0282    1.4319  9.9714 10.1297 -0.0002  0.0908   0.0107   0.2499    0.0574   0.0000   437.4121       22.9152       2.77888      0.162960      -3.51552      -4.72681       2.00680      -2.63615      -3.01467       8.08886       4.88092      -2.20852      0.325314       1.09282     -0.327217      -2.88733       1.27951      0.400195       6.25649       8.35181       8.94848       9.38338       9.60895       8.94435       8.37212       7.50909       6.57338       5.55849       4.56586       3.70894       2.85612       2.20401       1.65053       1.18680      0.829560      0.570390
  23  22 4197.1316    1.1608 12.0390 10.1733 -0.0016  0.1154   0.0089   0.3210    0.0481   0.0000   427.1535       7.73910      0.568508      -3.98089       2.60661      -18.8139      -1.79859       5.08356     -0.145573      -19.1515       2.91271       6.18823       10.1458     -0.811670      -2.03164      0.170080     -0.977518      0.174187       7.79848       10.3969       11.2735       11.9459       11.8723       11.1348       10.4750       9.53807       8.18891       6.98763       5.78662       4.65842       3.62841       2.80027       2.08221       1.51034       1.04799      0.721366
  23  23 4342.5248    0.9540 14.6955 10.1089 -0.0005  0.1458   0.0071   0.4029    0.0415   0.0000   436.7910      -19.1783       30.7983       12.7550      -19.3362      -8.69870      -21.9839      -5.08157       28.6432       2.29573      -7.61523       2.46936      -2.91750       3.98401       3.38436      0.934042     -0.426363     0.0347418       10.0543       13.0778       14.1386       14.6390       14.6899       13.8053       13.2755       11.8662       10.4563       8.87342       7.40656       6.02953       4.72532       3.60896       2.70482       1.95606       1.35299      0.948081
  24   6 1826.2784    0.4228  0.3706 10.0398 -0.0055  0.0160   0.0138   0.0332    0.0424   0.0000   439.3009     -0.567692       18.9924      0.381843      -4.17177     -0.313451       1.04209       1.09962     -0.444206      0.693408      0.147345     -0.696121     -0.512841      0.940636     -0.253141      0.168568    -0.0166999     -0.114114       1.20330       1.33248       1.43306       1.50638       1.62875       1.60205       1.30810       1.24871       1.10145      0.970140      0.839266      0.657624      0.527969      0.441720      0.316097      0.225639      0.149127      0.107503
  24   7 1993.5479    0.6074  0.5461 10.1842 -0.0025  0.0191   0.0155   0.0388    0.0589   0.0000   439.2307     -0.929601       18.7617      -2.04051      -1.49283     -0.236628      -1.24224     -0.487097      -2.52601     0.0970370     -0.902407      0.285342    -0.0791175      0.446194     -0.351614      0.216905      0.110981    -0.0532911       1.27176       1.60717       1.74321       1.73111       1.95040       1.88836       1.68780       1.53733       1.28157       1.06289       1.00504      0.800240      0.630044      0.453444      0.329439      0.263357      0.182339      0.141972
  24   8 2156.7251    0.8880  0.7429 10.2062 -0.0034  0.0190   0.0192   0.0459    0.0896   0.0000   441.0771    0.00967527       14.2037      0.385035      -1.55775   0.000527486      -4.60737     -0.205368     -0.295119     -0.315736      0.607584      0.310259      0.255918     0.0955758    -0.0983398     -0.237922    -0.0182265      0.116576       1.28293       1.62264       1.73051       1.87294       1.78901       1.72228       1.68419       1.40653       1.32004       1.14351      0.977689      0.824338      0.647121      0.491344      0.365685      0.257263      0.188803      0.127022
  24   9 2314.2548    1.2775  0.9495 10.4536 -0.0043  0.0211   0.0248   0.0528    0.1343   0.0000   441.5217      -1.29148       11.4616     -0.544636      -4.30187       1.20532      -1.72578      -4.61827      -2.36143      0.622749      0.837838     -0.435051     -0.478261      0.195392      0.217629     -0.161076      0.337845    -0.0175792       1.32177       1.75357       1.88157       1.97562       2.01959       1.91149       1.81431       1.62757       1.36417       1.24474       1.07322      0.888253      0.704961      0.523292      0.375746      0.304566      0.196703      0.142124
  24  10 2467.0043    1.7691  0.9924 10.7730 -0.0016  0.0206   0.0328   0.0533    0.1851   0.0000   438.0349      -1.30536       16.1377      -1.98954     -0.556334       2.15673      -3.66058      0.697791      -1.12854      -1.08900     -0.656685      0.915134     -0.202126    -0.0724896     -0.167578     -0.116053     0.0184859      0.136752       1.34847       1.76000       1.97167       2.01823       2.01064       1.94482       1.79748       1.55125       1.46329       1.23407       1.05051      0.859612      0.664384      0.515352      0.391750      0.276703      0.206423      0.137004
  24  11 2617.5791    2.2834  1.0812 11.0365 -0.0038  0.0219   0.0414   0.0557    0.2450   0.0000   437.5975    0.00806285       18.4250      0.901890      -3.21180       2.30006      -4.38158       1.30695       2.58915       1.34637      -1.71135      -2.21992      0.330352      0.587430      0.517255      0.458601     -0.484623     0.0212774       1.46594       1.98203       2.05800       2.15906       2.07771       2.18177       2.00160       1.78096       1.59422       1.28820       1.09991      0.876419      0.699441      0.532155      0.416774      0.310270      0.226767      0.161196
  24  12 2767.5964    2.9575  1.0083 10.5840 -0.0025  0.0199   0.0523   0.0497    0.4582   0.0000   439.1376     -0.926663       16.0537      -2.44751     -0.955260     -0.534463      0.889240      0.793287      0.559854       1.07252       1.28216     -0.697255     -0.804440    0.00430305     -0.227061     0.0990902      0.182072      0.178050       1.39012       1.81319       1.89478       2.03787       2.06852       1.89430       1.80422       1.57290       1.46016       1.24680       1.04055      0.853862      0.670822      0.534435      0.380665      0.277533      0.200461      0.139131
  24  13 2916.8881    3.9129  0.8924 11.2906 -0.0002  0.0188   0.0725   0.0451    0.4138   0.0000   440.2812      0.430040       15.7537       1.86870     -0.487124       2.10817       1.01856      0.549968      0.486411      0.285086     -0.780856      0.168026      0.301116     -0.712810      0.432511     -0.167233     -0.135362    0.00323894       1.36144       1.73919       1.91892       1.96236       2.00235       1.87875       1.84970       1.59704       1.41110       1.12843      0.933130      0.751252      0.604715      0.479868      0.354629      0.276801      0.192377      0.135993
  24  14 3064.9432    4.2109  0.9851 11.9090 -0.0043  0.0195   0.0769   0.0513    0.3535   0.0000   438.6835       1.54832       13.9432       1.31444       1.54961     -0.272579     -0.526382      -1.88719       1.17279       2.53709    -0.0650153     -0.900801     -0.764313     -0.448953     -0.264661     -0.434478     -0.153267     -0.230035       1.36885       1.74340       1.89192       2.03549       2.01613       1.92530       1.84288       1.61283       1.42276       1.20999      0.987011      0.789292      0.654137      0.498560      0.376959      0.281875      0.186915      0.141846
  24  15 3211.8976    4.0964  1.2699 12.2969 -0.0014  0.0236   0.0688   0.0603    0.2301   0.0000   439.1817      0.625532       12.5224      -6.58443      -3.70897       4.07397       1.64348      -5.03966      -2.47429     -0.317007      -2.14687     -0.533659     -0.323049      0.365986    -0.0957197     0.0167948     -0.166754     -0.242971       1.56043       1.97675       2.11743       2.37432       2.33315       2.21880       2.08492       1.84390       1.66158       1.41723       1.14175      0.917428      0.745898      0.579374      0.440228      0.314815      0.233677      0.158042
  24  16 3358.4054    3.4454  1.8458 12.0086 -0.0033  0.0287   0.0466   0.0725    0.1111   0.0000   438.1254      0.545374       13.0888       3.85767      -2.47621       3.93497       3.01045     -0.946618      -4.13148     -0.749826      -4.26258       1.02389       1.41196      0.631613     -0.894985      0.410897    -0.0212547     0.0977252       2.05587       2.58248       2.89425       3.02453       2.96730       2.81718       2.68023       2.44001       2.12527       1.84683       1.47846       1.19577      0.983580      0.724420      0.559280      0.415541      0.306070      0.215566
  24  17 3504.6934    2.9396  2.8949 11.2981 -0.0003  0.0362   0.0318   0.0932    0.0901   0.0000   439.2365       4.46087       14.9428      -1.26707       5.39657      -2.53186      -4.47788      -4.91361     -0.308599       2.20010      -3.18012      0.512707     -0.875443     0.0539027       1.28837     0.0117431     -0.192382     0.0534031       2.49784       3.20826       3.43543       3.67407       3.60493       3.59561       3.25061       2.97968       2.60166       2.24470       1.85087       1.48104       1.20410      0.933037      0.700051      0.513602      0.363926      0.259208
  24  18 3650.8307    2.4131  4.3619 10.8114 -0.0016  0.0467   0.0221   0.1209    0.0774   0.0000   439.8943       1.85232       17.1048      -5.56026      -7.55327     0.0762547      0.631228       3.67727      -5.19976      0.161193       1.84968       4.17757       1.02495      -1.11441      -1.53005     -0.666368      0.876303     -0.154931       3.18445       4.13095       4.44957       4.67578       4.67627       4.48094       4.22486       3.87123       3.30666       2.90815       2.38786       2.00786       1.57231       1.20865      0.905095      0.668799      0.478336      0.331833
  24  19 3796.5403    1.9896  5.8770 10.5876 -0.0010  0.0577   0.0168   0.1564    0.0709   0.0000   438.4975      -5.51100       13.5746      0.818955      -9.33078      -5.02148      -9.18859      0.955036      -1.70222      -1.53241     -0.479550     -0.706134      0.631224      -1.63655      -1.64845     -0.379634      0.743835     0.0110425       3.87493       4.94983       5.38408       5.74799       5.71211       5.45111       5.17094       4.68136       4.13173       3.53161       2.93225       2.37477       1.90492       1.49729       1.11098      0.830236      0.584761      0.408695
  24  20 3942.5176    1.6247  8.2320 10.3026  0.0003  0.0747   0.0124   0.2100    0.0592   0.0000   443.5060      -17.1660       14.6103       7.67447      -9.96428       4.46020      -6.12377      -10.8599   -0.00313501       3.55591      -3.53148       2.94808      -1.23418      0.281496      -2.85129      0.647950     -0.171261     -0.219159       4.86224       6.38809       7.03077       7.33246       7.31547       7.07731       6.60442       5.93499       5.29260       4.51913       3.82079       3.14283       2.50757       1.94103       1.42599       1.04450      0.752946      0.518584
  24  21 4087.7871    1.3405 10.4644 10.1939 -0.0009  0.0951   0.0100   0.2641    0.0520   0.0000   439.6604       4.87036       29.8739      0.673571      -11.8614      -6.25863       21.7968      -14.0556       12.5537      -5.75355     -0.358768     -0.367555     -0.401415      -5.64563     -0.141752      0.895648      0.398042      0.890826       6.40274       8.43750       9.31113       9.71824       9.69689       9.32999       8.76094       7.87678       6.86193       5.88830       4.91213       4.01580       3.14085       2.44102       1.82472       1.36596      0.975764      0.691096
  24  22 4233.3433    1.1457 13.0231 10.0978  0.0010  0.1193   0.0081   0.3295    0.0460   0.0000   441.2222       7.14086      -1.63387      -11.0468       11.1080      -4.76854      -3.45994      -5.57426      -8.19965       2.94528       3.88442      -2.94063       1.83253      -4.23766       2.86452      0.824126      -2.48818      0.320036       7.77664       10.2002       11.0158       11.6359       11.5627       11.2782       10.4210       9.66629       8.42745       7.26185       6.01422       4.98468       3.90939       3.06852       2.33000       1.69516       1.21630      0.850683
  24  23 4378.9521    0.9261 15.3788 10.0796 -0.0024  0.1505   0.0066   0.4129    0.0395   0.0000   459.6567      -13.7526      -5.96158      -12.9152       4.65252       10.6207       8.63005      -8.97834      -19.3457       6.15841       9.98931     -0.733221      -2.52561      -1.45090      -4.54968      -3.12970      0.682999     -0.767806       9.77344       12.9057       14.3477       14.8491       15.0219       14.2048       13.3988       12.1529       10.7571       9.18441       7.65721       6.23373       4.94598       3.88109       2.93555       2.14225       1.51032       1.07387
  25   4 1489.4590    0.1718  0.1130 10.0662 -0.0230  0.0151   0.0132   0.0263    0.0264   0.0000   438.0096      -1.05330       21.0018       1.09898      -1.76135       1.92332    -0.0183976     -0.588767     -0.935507      -1.35459     -0.625789     -0.241709      0.372298     -0.183246      0.386156      0.137085      0.189540    -0.0275426       1.08025       1.02396       1.21767       1.40738       1.57818       1.45663       1.03370       1.07283       1.19647       1.02457      0.943571      0.623315      0.518206      0.459430      0.367007      0.250389      0.231197      0.154676
  25   5 1674.0799    0.2797  0.2082 10.1003 -0.0013  0.0147   0.0124   0.0259    0.0307   0.0000   438.8695    -0.0427118       19.4879      -2.31124      -3.52111      0.836550      -1.46438     -0.850547     -0.974855      0.906301      0.489422     -0.603940     -0.105635      0.149200     0.0796405     -0.122343      0.203131   -0.00680145       1.00432       1.37544       1.44985       1.46489       1.41249       1.19729       1.09945       1.21007       1.03026       1.00321      0.828526      0.717558      0.545347      0.408195      0.296565      0.212984      0.152967      0.111126
  25   6 1847.9153    0.4450  0.3826 10.1399 -0.0109  0.0152   0.0141   0.0355    0.0434   0.0000   439.7694     -0.225097       19.6541      0.860043      -3.11371      0.122133      -1.51632      -1.72817     0.0575786     -0.629068      0.241619     -0.740498    -0.0838099     0.0592552      0.438296      0.485381     0.0712635    -0.0572078       1.09221       1.35226       1.55410       1.66573       1.53362       1.51026       1.32225       1.19160       1.12943       1.03149      0.865869      0.780972      0.599781      0.447122      0.354769      0.237954      0.162369      0.113296
  25   7 2016.8981    0.6443  0.6182 10.1568 -0.0022  0.0206   0.0156   0.0416    0.0645   0.0000   438.9286    -0.0878488       19.2786       1.41787      -2.30258      0.309436       1.64642      -1.21190      -1.81547      -2.02284      0.523925      0.187819    -0.0224847     -0.850722      0.358230    -0.0991483      0.236546      0.231578       1.20967       1.87471       1.85356       2.24254       1.92614       2.12874       1.82079       1.80937       1.42913       1.32086      0.989961      0.835919      0.618919      0.504938      0.363584      0.288707      0.240562      0.164750
  25   8 2181.7083    0.9838  0.7913 10.3044 -0.0015  0.0198   0.0204   0.0457    0.1001   0.0000   438.5330      -1.81322       18.8952      -4.41052       1.08288      -2.91798      0.711618     -0.988447      -2.04244     -0.773479     -0.227299     -0.302206     -0.698578     -0.455021     -0.114683     -0.153671     -0.142057     0.0181828       1.32346       1.60298       1.79493       1.97624       1.97518       1.83380       1.75592       1.63078       1.38321       1.14342      0.986375      0.811553      0.632845      0.474672      0.376080      0.293700      0.221428      0.156577
  25   9 2340.4586    1.3419  1.0585 10.3826 -0.0019  0.0221   0.0240   0.0551    0.1568   0.0000   437.1544      -1.53234       17.2387       2.04731      -1.72699      0.472688      -1.48530      0.429306     -0.607226      -1.55393      -1.35685      0.911119      0.437016      0.624363     -0.164210      0.445589      0.423722    -0.0135977       1.34701       1.70676       1.92614       2.03516       2.00200       1.94427       1.85042       1.69228       1.51035       1.29533       1.09197      0.916317      0.674377      0.585732      0.433131      0.325369      0.235431      0.164703
  25  10 2494.3305    1.8652  1.0809 10.5281 -0.0020  0.0221   0.0326   0.0505    0.2385   0.0000   439.8597      -4.49164       18.3189       1.32918      -4.07321      -4.00785       3.93037     -0.163416     -0.192041      -1.88302      0.113425      0.629383     -0.166107     -0.602243     -0.280471      0.208421     -0.548581     0.0312475       1.38746       1.88923       1.97428       2.17508       2.10837       2.10596       1.96477       1.76501       1.52379       1.35727       1.11940      0.891005      0.722603      0.594266      0.425814      0.339314      0.233431      0.164118
  25  11 2646.1739    2.3989  1.0590 11.0348 -0.0005  0.0210   0.0428   0.0536    0.2674   0.0000   437.5129       1.16023       15.9550     -0.138870     -0.459352      -5.63935      -2.42072     -0.517848       1.47911     -0.229391     -0.588422     -0.887559      -1.14645     -0.625362      0.115844     -0.497719      0.314124     0.0129794       1.42317       1.77283       1.99396       2.05295       2.02548       1.92697       1.86820       1.75818       1.50201       1.28908       1.07956      0.913523      0.706735      0.576408      0.437108      0.310264      0.239826      0.172061
  25  12 2797.2847    3.1447  0.8979 11.6638 -0.0015  0.0183   0.0587   0.0455    0.2004   0.0000   438.6870      -2.91782       12.3537       2.06095      -1.03344       1.22273      -1.91087      0.640896      0.194642      -2.45249     -0.711034     -0.531577    -0.0690764      0.435733      0.236464     -0.526718     0.0953451      0.220354       1.22018       1.57395       1.73064       1.84912       1.82335       1.78824       1.61138       1.49283       1.33203       1.12268      0.962704      0.788707      0.637030      0.485430      0.373591      0.283013      0.195031      0.146823
  25  13 2947.3185    3.8941  0.9540 11.7245 -0.0011  0.0189   0.0691   0.0464    0.2797   0.0000   437.1665      -1.30541       14.7220      -1.41502      -1.14574       1.64849      -1.19480      -1.05582       1.65648     -0.569245      0.784523     -0.433004      0.758590      0.418942     -0.153023     -0.193785     -0.158253     0.0570202       1.26749       1.54706       1.70039       1.85631       1.83545       1.81826       1.61650       1.45151       1.35252       1.20873      0.981856      0.776049      0.667228      0.512793      0.380713      0.287899      0.207539      0.146609
  25  14 3096.0871    4.0563  0.9080 12.8025 -0.0019  0.0201   0.0764   0.0470    0.1616   0.0000   439.4797       1.39399       15.1315      0.529794     -0.780458     -0.868145      -3.65338       2.20658      0.211740      -1.01117     -0.482071     -0.499800      0.539166      0.454173      0.217563    -0.0869564     -0.138174     -0.174857       1.38709       1.66220       1.75931       1.86970       1.89756       1.88343       1.79631       1.62481       1.44015       1.19303       1.03386      0.857024      0.692624      0.574704      0.423953      0.309467      0.221104      0.163208
  25  15 3243.7878    4.0069  1.4059 11.9834 -0.0012  0.0246   0.0624   0.0626    0.2637   0.0000   439.1633      -2.37457       14.6175      -1.11994      -4.98000     -0.993791       4.03703      -1.08172      -1.44574     0.0716061      0.725930      0.438237      0.256937     -0.590431       1.21836      0.146588      0.405125     0.0250955       1.63373       2.10555       2.16131       2.39916       2.45327       2.33499       2.15424       1.95458       1.74312       1.53016       1.29801       1.02789      0.847674      0.645930      0.495028      0.379786      0.275048      0.194740
  25  16 3390.9321    3.4167  2.0336 11.8805 -0.0006  0.0293   0.0437   0.0763    0.1213   0.0000   438.2229       2.15508       13.1933      -3.55894     -0.112560     -0.948664      0.305807      -2.52323     -0.381331      0.539975      0.899839      -1.71711      -1.36938     -0.153244  -0.000250703     -0.483450    -0.0298040      0.299539       1.93818       2.49284       2.67856       2.79653       2.73731       2.70229       2.62357       2.32707       2.10155       1.84001       1.52467       1.23232      0.981715      0.792138      0.600644      0.461522      0.338241      0.240113
  25  17 3537.9239    2.7683  3.1757 11.3516  0.0000  0.0391   0.0284   0.0953    0.0783   0.0000   439.1669       2.26073       16.0271       2.26856       1.38013       2.92158      -7.36295      0.646768       3.77717     -0.409972      -4.08197      -2.55458       1.26210       1.31007      -1.01278     -0.553140      0.438389     -0.190013       2.47731       3.30580       3.55643       3.74574       3.71369       3.65105       3.34830       3.09514       2.73156       2.43709       2.06013       1.68400       1.39378       1.03657      0.810243      0.595727      0.436716      0.303476
  25  18 3684.6842    2.2968  4.6835 10.8092 -0.0014  0.0493   0.0201   0.1235    0.0719   0.0000   444.3070      -3.18061       17.9205       12.7532      -1.38893       3.82072     -0.331675      -6.07847       4.48187      -4.64529      -1.47276       1.41248      0.698056       1.05411     -0.555482     -0.587465     -0.763678     -0.194997       3.14443       4.10215       4.43613       4.66576       4.72141       4.54229       4.28011       3.83537       3.49244       3.00068       2.52878       2.12307       1.70541       1.35296       1.02044      0.745209      0.530325      0.379497
  25  19 3830.9239    1.8703  6.6670 10.4457 -0.0004  0.0612   0.0147   0.1686    0.0677   0.0000   440.2614       2.23829       14.8402       4.13155       3.89037      -8.01757      -1.77860       2.84604       2.06783      -2.87408      -1.73784      -3.70522       4.03956      0.253763      0.996643     0.0315747     -0.123738      0.333454       4.03205       5.09057       5.57431       5.89371       5.96326       5.65799       5.44919       5.00398       4.36743       3.76729       3.21592       2.57693       2.04576       1.65629       1.27286      0.959524      0.693164      0.492925
  25  20 3977.4222    1.5529  8.7663 10.2393 -0.0000  0.0777   0.0114   0.2146    0.0594   0.0000   442.6674      -2.39743       19.7400       2.83895      0.504731      -6.48367      -4.98696      -3.68043       2.65959      -1.50848      -1.95215      -2.31043     -0.620882       4.11258       2.95614     -0.937879     -0.224511     -0.699625       5.00019       6.58454       7.22483       7.63498       7.61895       7.32594       6.91784       6.30667       5.58290       4.82017       4.04726       3.35743       2.65197       2.11306       1.57726       1.19522      0.869558      0.621899
  25  21 4123.4499    1.3053 10.9517 10.2135 -0.0003  0.0972   0.0096   0.2733    0.0500   0.0000   438.6404      0.118987       4.50612      -17.7528       3.81429      -8.38000      -6.19236      -2.32060     -0.795988      -8.89144      -8.88270       2.64477       4.45341       3.67937       1.94868      -1.48793      -2.24125    -0.0938535       6.23002       8.10719       8.89182       9.47406       9.48451       9.18151       8.60167       7.81526       6.91481       6.07391       4.99555       4.14403       3.29305       2.60459       2.00648       1.48479       1.10338      0.768840
  25  22 4269.7291    1.0618 13.4393 10.1399 -0.0010  0.1251   0.0075   0.3477    0.0427   0.0000   429.2739       5.20561       28.8376       5.23919      -2.69916      -16.6923       13.8353       4.31489       2.54186      -9.75639      0.577186       4.65973     -0.990415      -3.82437      -4.01253       3.13583       2.02264      0.259987       7.83572       10.2982       11.2276       11.7880       11.8568       11.5582       10.7962       9.94667       8.84334       7.62296       6.46687       5.29306       4.28171       3.38322       2.56297       1.93914       1.38422      0.995950
  26   6 1868.9992    0.5070  0.4080 10.0302 -0.0032  0.0137   0.0147   0.0336    0.0462   0.0000   440.2638      -2.97898       20.4171       1.46286     -0.232301       3.15533      -2.36463     -0.994760       1.61906      0.110311      0.115634      0.262450      0.109986     -0.159494   -0.00230893     0.0656894      0.198315      0.100320      0.918814       1.16803       1.26781       1.37985       1.37550       1.30138       1.26298       1.15341       1.03094      0.872029      0.747694      0.582572      0.487726      0.353200      0.283044      0.224505      0.176115      0.138296
  26   7 2039.7097    0.6876  0.6252 10.2308 -0.0077  0.0182   0.0165   0.0421    0.0657   0.0000   440.9401     -0.109317       23.6177     0.0270837      -5.59603      -1.39276       2.45620      -2.20272      0.746629     -0.147801      0.922155      -1.15280       1.30692      0.205785     -0.403549     -0.221073      0.620369      0.187740       1.11856       1.38295       1.53998       1.66649       1.67712       1.54083       1.49187       1.38869       1.20720       1.03768      0.935688      0.795335      0.639247      0.490097      0.367896      0.291027      0.217689      0.151173
  26   8 2206.0136    0.9948  0.9304 10.1835 -0.0018  0.0211   0.0189   0.0520    0.1143   0.0000   439.3789     -0.936923       17.3890       1.47000    -0.0630036       2.09183    -0.0452192      -3.10268      0.615680      0.658115       1.07526      0.215429      0.578336    -0.0568612      0.333132     -0.262596      0.355151      0.114701       1.29036       1.74028       1.82095       2.01385       1.87607       1.95082       1.80479       1.67347       1.43933       1.22566       1.06244      0.870975      0.710592      0.565501      0.434151      0.324951      0.239328      0.174850
  26   9 2365.9819    1.3963  1.1400 10.4852 -0.0030  0.0229   0.0240   0.0557    0.1534   0.0000   439.5006      -1.59086       19.7551      0.949133      -2.43760      0.547386       3.71254    -0.0636703     -0.773543      0.402066      -1.19393      0.142094      0.971905     -0.718010     -0.218002      0.422421    -0.0341859     -0.408085       1.42070       1.93016       2.03465       2.18024       2.17753       2.11057       2.01335       1.85039       1.65914       1.42860       1.14959      0.963119      0.766523      0.619002      0.483944      0.369398      0.270842      0.197903
  26  10 2521.1307    1.9224  1.1309 10.7145 -0.0044  0.0214   0.0321   0.0534    0.2169   0.0000   438.6205     -0.190807       12.7921       1.30380      -2.16343       2.47320      0.490491       1.69423      -1.52459     -0.132408      -1.74754      -1.31215     -0.138611      0.531037     0.0785063      0.199988     -0.519549     -0.303624       1.31275       1.68683       1.90482       2.04272       2.04645       2.02188       1.85836       1.68441       1.53123       1.33446       1.05577      0.919959      0.712846      0.572841      0.453864      0.339555      0.259102      0.179301
  26  11 2674.3129    2.5286  1.0924 11.3039 -0.0023  0.0211   0.0441   0.0521    0.2445   0.0000   440.8210     -0.815270       14.3705      -3.85393       1.29818       3.90453      -1.25184      -2.55542      0.890381      0.168162      0.452181     -0.466418      -1.00625      0.271879       1.15560     0.0267405    -0.0821430     0.0612315       1.31293       1.68102       1.88251       2.02282       1.94614       1.95857       1.77145       1.65221       1.47073       1.29221       1.09997      0.901709      0.724111      0.596286      0.455983      0.342830      0.242217      0.176435
  26  12 2826.4950    3.2827  0.9220 11.6812 -0.0031  0.0185   0.0591   0.0443    0.2298   0.0000   436.7850     -0.609303       17.4238      -1.34916      -3.01944      -4.37075     -0.761433      -1.61103     0.0371936       1.27095       1.12549      0.658617       1.39084      0.925425    -0.0238645     0.0882609     -0.307303      0.137079       1.22950       1.57712       1.76939       1.87702       1.87508       1.77474       1.66745       1.56170       1.36172       1.16678       1.02870      0.891965      0.708653      0.554580      0.413138      0.310481      0.227873      0.164567
  26  13 2977.4089    3.9781  0.9391 11.9160 -0.0019  0.0184   0.0705   0.0457    0.2688   0.0000   439.5792      -2.27345       13.8331     -0.288918      -1.42701      0.304142    -0.0737762       3.01583      -1.54630      -1.59414     -0.348978     -0.220879      -1.48267     -0.928912     -0.186233     -0.242038     -0.172858    -0.0383720       1.17118       1.50595       1.64760       1.68570       1.70472       1.72069       1.58969       1.46345       1.29178       1.11730      0.955446      0.810112      0.680889      0.520474      0.399376      0.295267      0.216621      0.160172
  26  14 3126.8126    4.2293  0.9725 12.6312 -0.0010  0.0201   0.0753   0.0495    0.1859   0.0000   442.6497       3.12645       13.8411     -0.778603      -5.27273      -1.57685      0.459335      -1.08825       1.58756      0.390959      0.699058      0.575759     -0.872125     -0.705470      0.386713     -0.406179      0.241730     -0.173091       1.34895       1.71121       1.89060       1.86539       1.82337       1.77624       1.58825       1.65520       1.50774       1.32753       1.11344      0.888403      0.694239      0.540679      0.417842      0.347344      0.267004      0.210103
  26  15 3275.2942    3.8787  1.4848 11.9535 -0.0025  0.0247   0.0567   0.0627    0.2224   0.0000   436.6744       3.69390       17.8296      0.281239      -2.77138     -0.314840       2.72722      -2.12559      -1.16965      0.759348       1.31517    -0.0367392      0.877354       1.59405     -0.151658    -0.0432804    -0.0774553      0.159576       1.58308       2.01337       2.22762       2.29989       2.23772       2.30621       2.11346       1.97461       1.79120       1.50488       1.27271       1.09169      0.842607      0.692180      0.536456      0.406342      0.307993      0.218541
  26  16 3423.1641    3.2229  2.1889 12.0495  0.0000  0.0313   0.0402   0.0801    0.0990   0.0000   437.8624       2.73629       17.0874     -0.813468       1.92669      0.980370       2.27763      0.397441    -0.0563300      0.798371      -1.62865      -2.09498    -0.0268205       1.80888     -0.279390     0.0203214    -0.0498418      0.482051       1.99127       2.55148       2.78017       2.86745       2.88686       2.75035       2.62662       2.47400       2.29161       1.94098       1.66975       1.36305       1.08423      0.867901      0.667821      0.526909      0.394270      0.292675
  26  17 3570.8093    2.6669  3.3783 11.3272 -0.0008  0.0393   0.0266   0.0991    0.0779   0.0000   440.3249      -1.84707       17.7094      -2.66099      -4.46778    0.00551999     -0.290895      -1.78527       2.15824    -0.0155644     -0.340584     -0.460311       2.10242     -0.598929       1.28374     -0.598425      0.315755     -0.726916       2.45674       3.13550       3.49207       3.69040       3.67022       3.64113       3.40456       3.09378       2.80858       2.41212       2.07265       1.71759       1.37394       1.07421      0.848025      0.648998      0.479340      0.352440
  26  18 3718.2065    2.1754  5.1445 10.7642 -0.0005  0.0502   0.0183   0.1345    0.0675   0.0000   440.5038       4.73931       18.6604      -6.00025      -5.61724       3.00791      0.373941      -9.31367      -1.26324     -0.451179     -0.614096      -3.35176      0.926806      -2.19162     -0.711864     -0.439072     -0.623142     0.0623988       3.12338       3.99377       4.51866       4.80566       4.75175       4.69039       4.36486       4.01942       3.58322       3.04075       2.59548       2.16673       1.74455       1.39679       1.08162      0.804937      0.588748      0.422262
  26  19 3865.1441    1.8001  7.0338 10.4674 -0.0006  0.0633   0.0136   0.1742    0.0605   0.0000   446.9633       7.36551       16.7214      -5.40592      -4.16168       4.71562       3.81243      -3.10493       1.97569      -1.59972      -6.96647       4.53547       2.58802      -3.40844     -0.995145       1.81336     -0.111127      0.990662       3.93330       5.22029       5.72509       6.04259       5.93863       5.76276       5.43959       4.95100       4.50616       3.98157       3.42348       2.81914       2.29729       1.82402       1.37954       1.05711      0.768394      0.545278
  26  20 4011.9361    1.5219  9.1603 10.2441 -0.0013  0.0795   0.0110   0.2180    0.0577   0.0000   439.4282      -8.39737       14.1322      -16.7180      -8.14855      -5.24211      -6.25901      -16.3956      -8.71870       9.66010      -1.10627      -4.28446       1.64018      0.714833      -3.09817       1.23905      0.716109     -0.135806       4.96735       6.55566       7.12865       7.46603       7.53747       7.21700       6.86764       6.29955       5.71855       4.97416       4.31557       3.52006       2.85697       2.27268       1.73526       1.33198      0.974483      0.711261
  26  21 4158.6504    1.2445 11.7781 10.1967 -0.0000  0.1043   0.0087   0.2861    0.0475   0.0000   441.8406      -6.13043       2.55025      -8.19090      -1.34714      -7.98929       4.59653       1.39649      -11.8102       4.89840       4.72182      -1.36013       8.46504      -4.37419      -3.00512       1.13734     -0.178919      0.682749       6.43571       8.39343       9.23933       9.65976       9.79234       9.42938       8.96070       8.23119       7.36168       6.46923       5.48302       4.60977       3.73222       2.93706       2.27974       1.72812       1.27114      0.910047
  26  22 4305.0741    1.0306 14.2564 10.2039  0.0003  0.1314   0.0070   0.3624    0.0389   0.0000   441.6484      -2.26086       14.5970      -10.2524      -8.70197       9.82892       10.0411       23.6168       8.92175       14.3866       1.23319     0.0240721      -3.33953     -0.799004      -1.61695      0.171224       1.69464     -0.359125       7.86779       10.4392       11.5223       12.0186       12.2531       11.8488       11.1375       10.3132       9.13550       8.09619       6.84589       5.68134       4.65914       3.68190       2.87377       2.14179       1.56854       1.12566
  27   5 1713.5597    0.3124  0.3098 10.0681 -0.0040  0.0170   0.0107   0.0319    0.0339   0.0000   438.9926      -1.47464       21.0000     -0.277526      -2.38137     0.0549357     -0.591121     -0.817088      0.482614       1.08576      0.991950     0.0124372      0.225672      0.127002      0.478892    -0.0374599     -0.132227     -0.211608       1.10949       1.24513       1.28469       1.58645       1.49529       1.34872       1.36674       1.35685       1.11494       1.15967       1.23461      0.918541      0.588927      0.438729      0.456757      0.382650      0.280227      0.174484
  27   6 1889.7668    0.5168  0.4301 10.0700 -0.0052  0.0155   0.0143   0.0340    0.0475   0.0000   438.9031      0.376657       17.7006      -1.69349      -2.37833      0.490435      0.705195     -0.416809       1.02567     -0.316950     -0.502983     -0.558163     -0.629117      0.352960     -0.183879     -0.227966      0.253568     -0.304314      0.907877       1.25532       1.42499       1.51529       1.54765       1.51280       1.33661       1.24883       1.13056      0.924176      0.823733      0.665256      0.516130      0.422068      0.308658      0.253325      0.190271      0.138220
  27   7 2062.0231    0.7284  0.6907 10.1084 -0.0020  0.0177   0.0155   0.0424    0.0720   0.0000   437.7476       3.02089       15.3155      -1.28864      -2.46857     -0.949889    -0.0866641       1.23226       1.26663      0.404438      0.349363       1.84191      0.599083      0.424504     -0.488509     0.0375520     0.0957291     0.0925332       1.10260       1.34675       1.50473       1.62241       1.64265       1.62468       1.51374       1.37457       1.23912       1.03956      0.906299      0.769834      0.609651      0.512338      0.389113      0.281070      0.220317      0.163136
  27   8 2229.6878    1.0943  0.9203 10.2674  0.0000  0.0197   0.0200   0.0485    0.1131   0.0000   441.0430      -1.15511       20.1566      0.669665      -1.95135      -2.29613     0.0888888       1.35947       1.42002     -0.919217     -0.220512     0.0679082      0.162018      0.942641      0.304080      0.107996     -0.248247     -0.223995       1.13380       1.46363       1.70221       1.79730       1.81854       1.76397       1.67280       1.51765       1.35129       1.15967      0.976005      0.848521      0.664678      0.528100      0.412547      0.319513      0.236634      0.171160
  27   9 2390.9161    1.4450  1.1937 10.5931 -0.0031  0.0228   0.0243   0.0600    0.1532   0.0000   439.2235      -1.21689       21.7150     -0.587481      -7.18652     -0.994033     -0.122675       2.46212      -2.36047      -2.67700       3.13595      0.968817      0.532326     -0.528571      0.291454     -0.344449      0.324243     0.0674726       1.41440       1.96156       2.18081       2.38884       2.34270       2.29218       2.15681       1.96666       1.67679       1.44435       1.22665      0.983773      0.813646      0.640684      0.495298      0.374523      0.276575      0.199582
  27  10 2547.4930    2.0353  1.0553 11.0682 -0.0004  0.0199   0.0347   0.0528    0.1673   0.0000   439.7221     -0.762395       14.1424      0.499032      -1.53941      0.236543      0.446896      0.862349       1.75818       2.77564     -0.946822     -0.930424      -1.07811     0.0618083     -0.287846     -0.672422     -0.400116      0.162795       1.18698       1.52977       1.69066       1.77588       1.81411       1.73339       1.74579       1.54377       1.37454       1.17305       1.04126      0.834080      0.687123      0.562152      0.434248      0.340833      0.248952      0.180213
  27  11 2702.0157    2.7074  0.9633 11.5291 -0.0013  0.0190   0.0477   0.0473    0.1888   0.0000   438.8253       1.18816       12.0459       2.17690      -1.61295       1.03171      -2.30085     -0.886005     0.0359660      -2.38065      0.984699      0.973060      0.220716      0.513179      0.959074     -0.457408     -0.120320      0.207402       1.25482       1.61747       1.81190       1.90506       1.88348       1.84973       1.76300       1.62433       1.44557       1.23475       1.03599      0.857946      0.726462      0.540388      0.442054      0.332538      0.251409      0.182610
  27  12 2855.2807    3.4634  0.9339 11.6170 -0.0031  0.0189   0.0610   0.0451    0.2953   0.0000   440.2817       1.11547       12.8790      -2.41507      0.910033      -4.52610      0.827404     -0.764468      0.393880      0.407053       1.38205     -0.657208      -1.07065      0.454206     -0.134518     -0.270480     -0.394251     0.0330037       1.14174       1.52613       1.59172       1.64784       1.71378       1.70197       1.55429       1.47565       1.28822       1.16859       1.00748      0.830347      0.701249      0.547162      0.419783      0.324686      0.243927      0.179739
  27  13 3006.9973    4.0796  0.9990 11.6928 -0.0028  0.0187   0.0689   0.0453    0.3402   0.0000   439.5478       1.63059       14.2232      -2.23287      -1.27525      0.353653      -1.47119      -3.89499    -0.0719490       1.47045      0.402818    -0.0914293     -0.589761     -0.301157      0.367659    -0.0696146    -0.0795409     -0.301292       1.14959       1.45912       1.61735       1.69306       1.71819       1.70600       1.57269       1.49193       1.27883       1.15061       1.04304      0.831525      0.682943      0.527574      0.430588      0.328848      0.247408      0.184173
  27  14 3157.1450    4.1200  1.1406 12.3819 -0.0015  0.0212   0.0680   0.0520    0.2321   0.0000   439.9380       2.83302       14.3434     -0.106395      -4.61890     -0.194352      -1.94042      -4.80768     -0.159633      -1.82728       1.54976     -0.393511   -0.00969677      0.314492    -0.0823831      0.203469    -0.0383833     -0.286052       1.34052       1.67320       1.80474       1.97260       1.93161       1.85783       1.79157       1.65287       1.47961       1.35576       1.14765      0.946592      0.791670      0.627698      0.488316      0.376904      0.278248      0.206342
  27  15 3306.4222    3.7505  1.6819 12.0783 -0.0003  0.0261   0.0508   0.0644    0.1531   0.0000   439.7174     -0.347125       17.5608     -0.261605       1.49245       2.10805     -0.618892      -1.86912      -3.27322    -0.0149757     -0.871767      0.155450     -0.694431      0.786252      0.428114      0.402428    -0.0297033    0.00561470       1.61368       2.06511       2.26497       2.34141       2.36892       2.32677       2.23949       2.08735       1.87551       1.59188       1.36352       1.12357      0.945531      0.764808      0.594473      0.460048      0.334667      0.249826
  27  16 3455.0753    3.1462  2.4299 11.8040 -0.0011  0.0318   0.0367   0.0831    0.1013   0.0000   438.4203      0.259151       10.2859      -3.58490       2.17836     -0.449438       1.56555      0.182924      -1.28015      -1.34278      -2.53293      -1.34214     -0.862545     -0.386697     -0.191710      0.470849     0.0575841      0.173444       1.82028       2.41324       2.63942       2.83416       2.78263       2.76607       2.60288       2.40841       2.18135       1.90664       1.65610       1.37509       1.10801      0.908831      0.690393      0.544868      0.408523      0.299749
  27  17 3603.4440    2.5935  3.7066 11.3080 -0.0001  0.0407   0.0249   0.1070    0.0730   0.0000   438.2390      0.671210       11.6869      -4.39592      0.615836      -3.95557       1.76222       3.17355      0.949933     0.0424829     -0.432873     -0.978034      -1.45029      0.202312       1.13232    -0.0197609      0.313524     -0.391212       2.41078       3.11842       3.43709       3.69938       3.69462       3.58292       3.45603       3.16889       2.85418       2.47042       2.12651       1.75901       1.44100       1.17247      0.903401      0.697133      0.520989      0.384596
  27  18 3751.4746    2.0814  5.6158 10.6809  0.0001  0.0519   0.0165   0.1424    0.0620   0.0000   439.3123     0.0884086       5.60737       3.55880      -1.59293      0.844560      -11.9564      -1.56901      -2.05636       1.61467      -2.88175       2.17015      -1.13212      0.277921      0.979954       1.15529       1.53288      0.780928       3.09812       4.06535       4.45271       4.77312       4.80370       4.70231       4.44995       4.10107       3.67610       3.15464       2.73732       2.26930       1.85694       1.48545       1.16795      0.897267      0.657273      0.487489
  27  19 3898.8552    1.7230  7.7060 10.4106 -0.0005  0.0659   0.0125   0.1872    0.0573   0.0000   443.0349       6.20442       10.0161       3.48305       9.46481      -1.54987      -9.61979       1.46120       4.06934       1.44993      0.310868       2.31890      -4.63465      -2.29904      0.813060       4.20176      -1.20023     -0.692227       3.93081       5.15852       5.64367       6.02002       6.00711       5.91305       5.51411       5.13683       4.65283       4.06309       3.52780       2.94533       2.39590       1.94576       1.50595       1.16016      0.859180      0.618193
  27  20 4046.2498    1.4190  9.7395 10.3383 -0.0011  0.0844   0.0101   0.2345    0.0497   0.0000   435.0748       4.93045       13.2431      -1.29474      -2.68174       3.25624       5.08986      -15.4426      -2.39048      -5.31100       4.49663      -4.73995       3.56516       4.39261     -0.469726     -0.437357      -1.29202     -0.494159       4.93090       6.45803       7.16045       7.50975       7.62916       7.53917       7.09786       6.47650       5.84976       5.19214       4.40760       3.70220       3.00566       2.40659       1.90865       1.45120       1.08527      0.796733
  27  21 4193.3172    1.1770 12.2049 10.2382 -0.0022  0.1093   0.0080   0.3007    0.0434   0.0000   432.6225       12.6335       15.4660       2.60850      0.871283      -8.57443       9.34031      -13.7974       2.16410       5.36628       4.25070      -4.06510       2.77860       1.18192       6.57262     -0.263614      -3.02867     -0.986041       6.29633       8.33802       9.17288       9.64597       9.84247       9.48547       9.23603       8.37650       7.57576       6.65970       5.67803       4.76948       3.88677       3.14832       2.43828       1.91119       1.38890       1.03832
  27  22 4340.3096    0.9612 14.9739 10.1634 -0.0013  0.1420   0.0064   0.3819    0.0376   0.0000   458.8727       4.00148       6.45501       6.64241      -1.42922      -13.2764      -10.5560       4.26200       5.38695      -14.3195       7.76781      -7.06931       1.52082       2.52030       5.11315      0.960456      -1.74942     -0.496074       8.20567       10.9438       12.0311       12.7219       12.9801       12.3865       11.9361       10.9869       9.91845       8.66326       7.37383       6.25380       5.10180       4.09827       3.16485       2.46275       1.82708       1.33526
  28   5 1732.7316    0.3568  0.3006 10.0062 -0.0038  0.0130   0.0117   0.0270    0.0342   0.0000   439.1326      -1.62777       20.5562      -1.37887      -3.05130    -0.0684569       1.14803       1.03427      0.381267      0.502882      0.397422      0.616356     -0.312817      0.480550      0.279928      0.234468      0.121774      0.110423      0.767355      0.960678      0.985634       1.03600       1.10749       1.17797       1.06666      0.972832      0.835973      0.744712      0.668717      0.579745      0.458742      0.408439      0.283486      0.225901      0.181000      0.126069
  28   6 1910.1152    0.5262  0.5226 10.0638 -0.0083  0.0168   0.0136   0.0411    0.0510   0.0000   441.5510       2.30977       19.1517      -2.46797      -1.59347       1.67047      -1.39499      -1.70859       1.43933      -1.07967     -0.656028       1.49177     0.0803899      -1.17935     -0.106521      0.128271      0.227975     -0.298524       1.05175       1.45332       1.68784       1.77419       1.84868       1.78576       1.62466       1.43704       1.22719       1.12695      0.960563      0.803085      0.643188      0.507532      0.395990      0.320847      0.228451      0.164920
  28   7 2083.8653    0.7815  0.8159  9.8902 -0.0020  0.0191   0.0150   0.0452    0.0921   0.0000   440.7659      -1.99469       20.8464      -1.42131      -3.73218       1.03188     -0.252391     -0.487659      -2.65766      -2.56215     -0.914135      0.421608     -0.230608      0.177012     -0.499280      0.277704     -0.342713      0.149117       1.12469       1.49672       1.62340       1.74368       1.77701       1.57983       1.55712       1.38609       1.32995       1.19140       1.03667      0.876495      0.739946      0.589453      0.450505      0.353307      0.271444      0.189791
  28   8 2252.7566    1.1553  0.9463 10.2037 -0.0013  0.0191   0.0204   0.0487    0.1287   0.0000   440.3621      -3.12050       18.2795    -0.0200814      -4.57784      0.696419       2.17510      0.251415       1.43795       1.05088     -0.551026     -0.793407     -0.123430     -0.494321      0.307541     0.0566711    -0.0526572     0.0300223       1.16526       1.53425       1.73186       1.87282       1.89675       1.82183       1.76279       1.56795       1.37681       1.21636       1.02036      0.858134      0.687853      0.558840      0.444083      0.338502      0.251675      0.186737
  28  10 2573.3151    2.1883  1.1086 11.1351 -0.0030  0.0214   0.0357   0.0515    0.1846   0.0000   438.2131     -0.165392       18.3952       1.85017      -4.02257     -0.312803       2.03892      0.243510     -0.671305     -0.570430     -0.552016     -0.591726      0.239746     -0.257626      0.891224      0.605183    -0.0127490    -0.0661995       1.41207       1.90784       2.21264       2.41125       2.37645       2.31149       2.18604       1.95396       1.73638       1.48875       1.24611      0.987212      0.805315      0.660638      0.507189      0.379411      0.291415      0.215272
  28  11 2729.2694    2.8381  1.0721 10.9618 -0.0010  0.0191   0.0455   0.0489    0.3125   0.0000   437.3481       2.59673       15.1360     -0.232690      -2.83882      0.612224      0.624520      0.781751     -0.686974      -1.39863    -0.0168571     -0.189806      -1.26018     -0.511407      0.310615     -0.290281     -0.633950     0.0500856       1.17595       1.50183       1.68011       1.72830       1.71775       1.71206       1.62022       1.47750       1.35354       1.18457       1.06282      0.899303      0.748504      0.605547      0.471119      0.364530      0.278413      0.197775
  28  12 2883.6638    3.6617  1.0197 11.3027 -0.0013  0.0194   0.0603   0.0454    0.3870   0.0000   440.1656       3.30334       17.2558      -1.85067      -2.75520      -2.29584      -1.32559      -1.71779     -0.558621       2.60946      0.151959      0.557681      0.174884     -0.173979      0.484410    -0.0783304      0.420653      0.290234       1.18707       1.55369       1.67972       1.79792       1.80190       1.80812       1.63624       1.51223       1.28934       1.23655       1.08136      0.925007      0.753107      0.611411      0.467593      0.367404      0.271124      0.200250
  28  13 3036.1483    4.0731  1.0048 12.3475  0.0003  0.0187   0.0698   0.0496    0.2004   0.0000   438.2892    -0.0136535       13.3772      -1.44297      -3.34262     -0.351711    -0.0915313      0.320019      -2.80153      -1.50414      -1.82644      0.832181      0.230361      0.409145     -0.150564    0.00474673     -0.419096     0.0235559       1.12455       1.46513       1.64064       1.64847       1.69114       1.63670       1.62877       1.48816       1.33255       1.15726       1.01098      0.817451      0.689485      0.559283      0.454137      0.346651      0.258687      0.186199
  28  14 3187.0932    4.1849  1.2626 11.8566 -0.0003  0.0212   0.0632   0.0542    0.3154   0.0000   440.8376       1.85414       16.2874     0.0156642       2.31718      -4.50932       1.16045      -1.19503      0.951546     -0.218383     -0.382029     0.0193119     -0.184251      0.292704      0.367305     -0.261494     0.0707338    -0.0527948       1.25973       1.61664       1.79037       1.86388       1.90203       1.87459       1.73619       1.62530       1.41944       1.29927       1.16984      0.978506      0.796634      0.664563      0.502367      0.399435      0.293635      0.211236
  28  15 3337.1356    3.6434  1.6640 12.1485 -0.0016  0.0254   0.0498   0.0652    0.1487   0.0000   439.6927       2.78468       13.2180      0.629437      -3.60874     -0.311146     -0.710013      0.825455      0.723406      -3.24543      -1.08935      0.148945     -0.326364     -0.314680      0.681008     -0.479958     -0.548252     -0.343199       1.45286       1.93590       2.19656       2.30296       2.31647       2.29893       2.15069       1.98427       1.72759       1.59681       1.33177       1.13097      0.932907      0.757526      0.583871      0.450411      0.342290      0.253851
  28  16 3486.6308    2.9966  2.7275 11.6212 -0.0013  0.0336   0.0323   0.0861    0.0967   0.0000   439.4692      -3.33143       13.1522      -3.80471      0.877357      -2.85676       2.94587     -0.260478    -0.0817488      -6.09799      -2.21608      -2.10977      0.142527     -0.627613      0.664882      0.190566      0.173374      0.318740       1.93805       2.57430       2.77102       3.03649       3.07339       3.01490       2.83121       2.61074       2.35960       2.02571       1.80449       1.52254       1.26468      0.977217      0.790641      0.617779      0.452432      0.340138
  28  17 3635.5323    2.3953  4.1114 11.1009 -0.0010  0.0422   0.0215   0.1147    0.0704   0.0000   442.3044      -1.99306       10.1099       4.50250       5.44523       3.56321      -3.11623       2.96169      -2.58030       3.62683     -0.161609       2.41811       1.97813      0.176138      0.162371      0.363169     -0.373694       1.09351       2.41056       3.14779       3.40789       3.70121       3.67620       3.68958       3.43573       3.22123       2.88279       2.58119       2.22598       1.87409       1.54525       1.25671      0.982490      0.777187      0.576586      0.431172
  28  18 3784.2424    1.9837  6.0415 10.6700  0.0008  0.0543   0.0151   0.1477    0.0570   0.0000   434.3858       3.12050       26.3139      -1.69165      -1.05777       2.17533      0.700527      -2.39596       2.11946      -2.00700      0.843563       2.00229     0.0460034       4.57889      0.899234     -0.475244      0.684670      0.526620       3.17416       4.14489       4.57248       4.93532       4.93785       4.87421       4.63861       4.34780       3.81408       3.38099       2.89479       2.40539       2.01924       1.59495       1.27877      0.986812      0.751303      0.560031
  28  19 3932.2897    1.6419  7.8187 10.4516 -0.0009  0.0690   0.0117   0.1851    0.0523   0.0000   441.1973      -1.24241       18.0586      -4.16714      -10.9154       8.37087       8.89495      -12.6285      -4.52551      -7.39245       1.06087      -1.72964     0.0572280      -1.23839      0.214109      0.842623     -0.138498     -0.342113       3.87186       5.17482       5.59577       6.00458       6.03674       5.97270       5.66259       5.26848       4.59325       4.23834       3.64339       3.09493       2.53120       2.07185       1.62776       1.26571      0.929927      0.689717
  28  20 4080.3326    1.3881 10.7818 10.2276 -0.0001  0.0901   0.0092   0.2519    0.0504   0.0000   434.9195       11.8723       18.6186       1.55972      -1.01912      -12.5718      -2.52104       3.11726      -8.19681      -7.54433     -0.725979      -2.39019     -0.967540      0.189456       2.25899     -0.893609      0.164885      0.244323       5.13116       6.81390       7.56508       7.90846       8.05358       7.83432       7.47992       6.87199       6.29061       5.56339       4.79753       4.11609       3.35097       2.72802       2.12051       1.66231       1.24646      0.924550
  28  21 4227.9370    1.1472 13.3942 10.2111  0.0011  0.1169   0.0073   0.3189    0.0410   0.0000   429.2688      -16.4059       23.1756      -11.5252      -6.78470      -2.31335       8.55479      -6.81271      -11.5427       5.61107       12.3061      -3.08005      -4.51387      -1.12562       2.51385       1.36610     -0.341274     -0.652889       6.43242       8.59933       9.55593       10.0012       10.2649       10.1001       9.54712       8.82246       8.01542       7.08872       6.10130       5.15862       4.28287       3.46753       2.72508       2.10811       1.58703       1.16244
  29   6 1930.1851    0.5703  0.4873 10.1287 -0.0071  0.0159   0.0143   0.0341    0.0507   0.0000   440.1978     -0.506854       18.7015      -1.45551      -4.70762      -3.23602      0.974684      -1.39406       3.19097     -0.748754      0.494634       1.66631      0.352960     -0.522466     -0.131078     -0.247510     0.0108419    -0.0512715      0.949115       1.15905       1.24540       1.41372       1.42635       1.33857       1.21591       1.19120       1.06924      0.945522      0.865383      0.738404      0.600246      0.488702      0.406771      0.309603      0.226988      0.168564
  29   7 2105.3063    0.8402  0.7677 10.1486 -0.0041  0.0177   0.0167   0.0452    0.0836   0.0000   441.6566      -4.86688       20.8875      0.185239      -1.06472      -1.37252       3.76949      -2.07139       1.47597      0.713675      0.397922     -0.121286     -0.437674     -0.287145      0.960954    -0.0727871    -0.0821390      0.206414      0.950877       1.26658       1.35570       1.41416       1.44813       1.43648       1.45488       1.29710       1.19017       1.02254      0.907567      0.744514      0.676532      0.532963      0.433795      0.333715      0.243539      0.180498
  29   8 2275.2907    1.2293  1.0260 10.1119 -0.0010  0.0194   0.0208   0.0517    0.1561   0.0000   438.2424       1.15100       20.2673      -2.10734      -1.52844      -1.35794     0.0155974      -1.48117     -0.928829    -0.0559870       3.15112      -1.71214      0.275507     -0.720144      0.166414    -0.0355557     -0.567361     0.0201554       1.11192       1.48146       1.61838       1.75839       1.78781       1.69545       1.64998       1.51548       1.37032       1.20442       1.02655      0.882548      0.745216      0.612378      0.487101      0.376054      0.270217      0.204680
  29   9 2439.0188    1.6857  1.1531 10.4061 -0.0013  0.0206   0.0267   0.0552    0.2107   0.0000   441.0906     -0.413389       17.1395      0.941807      0.523510      -1.40268      -2.71553      0.299747     -0.730576      0.493729       1.73148    -0.0816779      0.904098    -0.0166663     -0.113228     -0.101379     -0.173881    0.00976916       1.10405       1.47131       1.63400       1.71279       1.73811       1.71562       1.66230       1.52914       1.42739       1.24589       1.04558      0.901201      0.712788      0.589761      0.472021      0.375575      0.298902      0.218737
  29  10 2598.6245    2.2977  1.1550 11.0017 -0.0011  0.0202   0.0364   0.0533    0.2090   0.0000   439.0027     -0.907764       16.5189      -1.08046       2.53979      -1.08640       2.12685      0.335973       3.00989       1.69232     -0.453235      -1.18110      -1.12601     -0.276350     -0.162738     -0.598448      0.227594   0.000826954       1.11274       1.46883       1.52321       1.71168       1.70620       1.74787       1.57946       1.52600       1.37456       1.24659       1.04919      0.891134      0.700302      0.593662      0.489033      0.364493      0.293039      0.218473
  29  11 2756.0814    3.0909  1.0167 11.1171  0.0003  0.0186   0.0501   0.0471    0.2995   0.0000   439.4919       1.18337       19.4464       2.56191      -1.03078     -0.819761      0.239757     -0.300129       1.02960      -1.17380     -0.114789     -0.313894       1.08716    -0.0609087     -0.369798     0.0407137      0.327539      0.167945       1.13839       1.48006       1.57592       1.64899       1.59208       1.64302       1.63915       1.60006       1.41119       1.22554       1.00837      0.789168      0.655210      0.537405      0.454618      0.371634      0.302829      0.228077
  29  12 2911.5678    3.7701  0.9541 12.0381 -0.0021  0.0181   0.0653   0.0464    0.2248   0.0000   438.2551       1.10616       15.4609     -0.189559      -2.49558     -0.318860       1.30961      -2.39342       1.19046       1.40897      0.371598     -0.285513       1.14680     -0.637334     -0.415073    -0.0268283     -0.131321    -0.0308460       1.12368       1.49182       1.76801       1.93523       1.94471       1.91364       1.77299       1.59402       1.41035       1.22222       1.04105      0.841997      0.682363      0.542116      0.425071      0.333926      0.255905      0.187536
  29  13 3064.9105    4.1607  1.0471 12.5986 -0.0003  0.0197   0.0693   0.0501    0.1923   0.0000   439.9364      -1.63981       15.4678       1.66744     -0.230872    -0.0667105      -1.60494      -1.07024     -0.201098       1.53865     -0.554609      0.340171      0.747536      0.785773     -0.108722      0.881752     -0.322248      0.193449       1.14570       1.55161       1.67491       1.84490       1.77633       1.74494       1.60856       1.53776       1.37296       1.30523       1.09730      0.916712      0.751137      0.622141      0.479734      0.373672      0.285533      0.218490
  29  14 3216.6644    4.0837  1.2946 12.2649 -0.0005  0.0210   0.0625   0.0584    0.2026   0.0000   439.4614     -0.439278       13.8105       2.07994      -3.09158      -1.85187      -1.17166      -5.47448       2.78922     -0.269614     0.0573253       1.64577     0.0136775     -0.105070     -0.961823      0.191210      0.139494      0.120740       1.22041       1.59448       1.79195       1.93727       1.98954       1.90597       1.85346       1.73539       1.51878       1.31700       1.11765      0.957192      0.780391      0.613807      0.501361      0.393103      0.299667      0.230240
  29  15 3367.5119    3.5378  1.9102 11.9419 -0.0006  0.0265   0.0433   0.0676    0.1214   0.0000   439.1429       2.53233       11.2691      -3.07081      -1.94283     -0.183467     -0.432810      -3.25490      -1.98267      -1.41623      -1.01849      0.654051     -0.310124       1.63258      0.396133     -0.195815      0.136054      0.249874       1.48051       1.94568       2.12557       2.31679       2.29656       2.29786       2.17517       2.02010       1.83251       1.62336       1.42913       1.18003      0.990933      0.788247      0.654755      0.507526      0.383306      0.289213
  29  16 3517.8365    2.8425  3.0367 11.5451 -0.0013  0.0355   0.0287   0.0902    0.0828   0.0000   442.7592      -3.88882       10.1860     -0.801955       2.34866      -3.43853       1.70050       3.19803      -1.07209      -4.23872     -0.930782      0.482648       1.92168      0.960370      -1.60864     -0.115808      0.109840    -0.0696888       1.95219       2.48537       2.81623       3.02140       3.03998       3.01258       2.83356       2.67607       2.38313       2.09750       1.86187       1.58872       1.31136       1.07734      0.830458      0.670771      0.508202      0.382816
  29  17 3667.3331    2.3593  4.6228 10.8432  0.0000  0.0449   0.0194   0.1163    0.0714   0.0000   436.9959       3.20247       11.4308      -2.99455       2.30796    -0.0872380       5.07244      -3.06533      0.832052      -2.28272     -0.883592      -3.27928     -0.283934     -0.320752      -1.09740     -0.751807      0.106912      0.790515       2.46412       3.20494       3.56920       3.77261       3.89104       3.77906       3.64507       3.38506       3.02244       2.69908       2.36183       2.02665       1.67666       1.39094       1.07512      0.853045      0.649166      0.483877
  29  18 3816.5790    1.9462  6.3802 10.5412 -0.0005  0.0552   0.0142   0.1524    0.0582   0.0000   440.9573      -5.51716       10.4826      0.276279      -2.04127      -1.52272       3.25093       10.2306       1.99589       2.63222      0.954380       2.96665      0.213536      -1.33075       1.01635       1.69854     -0.391021      -1.87071       3.05774       4.00996       4.40793       4.68931       4.75467       4.59647       4.51284       4.19026       3.81389       3.38483       2.90822       2.47331       2.07182       1.70907       1.35593       1.05987      0.802966      0.602795
  29  19 3965.3814    1.6144  8.9389 10.3219 -0.0005  0.0730   0.0106   0.1995    0.0513   0.0000   441.4632     -0.200764       20.9090      -2.60859      -3.71605       4.34362      -7.39983      -5.69784       8.31238       2.91534      -3.66671      -1.54566      0.282035      0.570082       4.12939       1.15690      -2.06296     -0.738542       4.03643       5.25107       5.83438       6.23395       6.30477       6.19883       5.86701       5.45482       5.00530       4.45808       3.91951       3.30667       2.75022       2.26047       1.79957       1.38657       1.08033      0.800246
  29  20 4113.7439    1.3003 11.0715 10.2940 -0.0010  0.0948   0.0086   0.2592    0.0458   0.0000   435.5374       6.03047       29.1988      -3.97341       1.41076      -12.0580       5.77125      -2.79390      -7.96001       4.81827       4.81372      -2.08287       3.13705      -5.21833      -1.07751     -0.208760     -0.952643      0.204084       5.18861       6.77476       7.48924       8.07473       8.33117       7.97017       7.62432       7.21476       6.58021       5.79323       5.04179       4.19310       3.47227       2.90994       2.29971       1.79644       1.37688       1.04010
  29  21 4262.1291    1.0645 13.6046 10.2707 -0.0013  0.1204   0.0068   0.3348    0.0379   0.0000   432.1422       6.95423       7.85344      -5.64965       16.2359      -3.90528      -15.2714      -3.63573       4.69532      -2.21993       6.33654       9.55513       1.62889       2.62927      -6.81808     -0.827212      0.761089       2.15162       6.47218       8.58551       9.51273       10.0543       10.2933       10.1906       9.64347       9.05793       8.17476       7.34711       6.35476       5.36260       4.47000       3.59675       2.93072       2.29420       1.74348       1.31458
  30   6 1949.9561    0.6109  0.5442 10.0772 -0.0036  0.0159   0.0143   0.0373    0.0553   0.0000   439.2411      -1.27759       19.1616      0.339301      -3.48621       1.55962      0.821472      -1.35379      0.434119      0.277905      -1.04166      -1.53312      0.152950      0.778430      0.950603      0.197530      0.278269      0.150699      0.835266       1.02747       1.15476       1.28942       1.29955       1.33976       1.12660       1.12367       1.04280      0.897677      0.811268      0.672663      0.553122      0.479812      0.368854      0.292425      0.220046      0.169294
  30   7 2126.3103    0.8980  0.7511 10.0581 -0.0021  0.0175   0.0172   0.0399    0.0917   0.0000   440.3891      -2.25248       21.6350      0.904528      -4.32242      -2.21084     -0.384783      0.303764     -0.788308     -0.822868     -0.464336     -0.656131      0.168168     -0.664051      0.411943      0.443806      0.517032     -0.120081      0.945800       1.18474       1.28437       1.39083       1.37854       1.36921       1.39328       1.32251       1.12384       1.03976      0.857928      0.746605      0.631027      0.508017      0.416164      0.340436      0.268475      0.190620
  30   8 2297.2938    1.2860  1.0524 10.2089  0.0009  0.0195   0.0211   0.0506    0.1568   0.0000   440.9644      -1.86219       16.7025      0.433766      -2.03040      -3.12171      -2.15322      -1.46066      -1.22382       1.19982     -0.375409      0.145658      0.488258      0.475636     0.0178189     -0.157895     0.0735286     0.0952577       1.10664       1.34715       1.50751       1.62581       1.63387       1.55611       1.52890       1.41528       1.36188       1.20846       1.03414      0.909041      0.773003      0.605996      0.497801      0.381768      0.314564      0.242534
  30   9 2462.2279    1.7650  1.1888 10.4277 -0.0024  0.0204   0.0270   0.0519    0.2181   0.0000   440.9158      -2.16588       16.7184      -1.04358      0.615671       1.31277      -1.18727      -1.29698     -0.995714      -1.59840      -1.68584    0.00267087      0.888492      0.223135     -0.206201      0.794830      0.204504     -0.360687       1.12658       1.41303       1.62067       1.75758       1.70104       1.72009       1.64609       1.56033       1.39155       1.27016       1.09366      0.924666      0.765048      0.612173      0.515561      0.410488      0.316394      0.232874
  30  10 2623.4502    2.3172  1.1440 11.0600 -0.0004  0.0197   0.0359   0.0530    0.2061   0.0000   442.2893      -2.15363       17.5952      0.171852      -3.33753      -2.29343      0.469745     -0.225193      0.331043      0.112042     -0.669984     -0.359572      0.656206      0.637992      0.174463      0.239480      0.145439     0.0319571       1.08885       1.40518       1.46281       1.57313       1.59677       1.62578       1.54164       1.46264       1.33767       1.20550       1.03287      0.879853      0.743893      0.603474      0.498153      0.400205      0.304039      0.229958
  30  11 2782.4249    3.1287  1.0012 11.3843  0.0007  0.0176   0.0508   0.0463    0.2419   0.0000   439.8747       2.62663       13.0258      -1.99333      -2.11218    -0.0223348      -3.64930      0.559116      0.996034      -1.04872     0.0462099     -0.112863      -1.33396     0.0972629    -0.0470910      0.160884    -0.0578878      0.161868       1.00140       1.26800       1.37228       1.47450       1.52992       1.49085       1.44715       1.32487       1.22251       1.06320      0.948955      0.823836      0.688258      0.572061      0.449657      0.359552      0.282497      0.201323
  30  12 2939.0220    3.8601  1.0085 12.0414 -0.0015  0.0179   0.0629   0.0472    0.2151   0.0000   438.8974      -1.66931       17.0224      -1.59535      -1.47555       1.17394      -1.14000      -1.83357      0.265395      -2.54783      0.297425      -2.29823     -0.256534      -1.32720     -0.964268     -0.280327     -0.597770    -0.0580757       1.01293       1.31767       1.42846       1.59305       1.62730       1.56588       1.51844       1.33992       1.24423       1.11501       1.01900      0.865679      0.693220      0.548936      0.440457      0.351019      0.286633      0.213516
  30  13 3093.2938    4.0725  1.1861 12.3458 -0.0020  0.0202   0.0636   0.0542    0.2268   0.0000   441.2337       1.61640       13.7232      0.322047     -0.712908      -2.73180      -2.80633      0.716148      -1.28212      -1.28135      -1.19831    -0.0733653    -0.0309917      0.433375      0.411571      0.532106    0.00379872     -0.173880       1.14987       1.50410       1.67482       1.77980       1.80445       1.74339       1.65528       1.54038       1.39805       1.28030       1.10628      0.966793      0.802310      0.656433      0.525927      0.414309      0.320983      0.236494
  30  14 3245.9222    4.0238  1.4176 11.7269  0.0048  0.0223   0.0558   0.0561    0.2493   0.0000   440.0385       5.36646       14.2850      -1.30604     0.0524507      0.958405       2.71324       1.56639       1.76137     -0.551559     -0.900464     0.0739980      0.324269      0.710564      0.737695     -0.288831     0.0401398      0.189094       1.26707       1.65452       1.87122       2.08165       2.09328       2.05169       2.01011       1.82046       1.61912       1.41030       1.26168       1.02357      0.815680      0.681532      0.555645      0.444350      0.331015      0.253901
  30  15 3397.5496    3.4415  2.1356 11.7705 -0.0002  0.0273   0.0385   0.0708    0.0987   0.0000   441.2425       1.68854       11.4160       3.26412      -1.52764      -1.78650     0.0761489       1.15933       1.36465      0.844545      -1.67241     -0.477656       1.59731      -1.36384    -0.0935169      0.467617     -0.141721      0.291458       1.46967       1.85404       2.03984       2.21821       2.29677       2.23352       2.12570       1.98187       1.81119       1.61792       1.42325       1.23228       1.04665      0.839669      0.691438      0.537400      0.413013      0.314064
  30  16 3548.5629    2.7751  3.1744 11.5561 -0.0008  0.0367   0.0268   0.0914    0.0719   0.0000   439.9621       4.28666       15.0419      -2.84365      -5.30403     -0.107172       1.57730      -6.61908    0.00568095       3.89501     -0.708360      -1.85928     -0.610738     -0.644030      0.214329      -1.16117     -0.661761      0.206036       1.87977       2.55440       2.71068       3.03753       3.01878       3.07400       2.85639       2.71112       2.45826       2.14968       1.92245       1.62741       1.37093       1.09495      0.914018      0.699564      0.546104      0.409596
  30  17 3699.0265    2.2692  4.7846 10.8713 -0.0006  0.0447   0.0183   0.1223    0.0639   0.0000   439.3458       1.28365       13.4823      -4.29837       3.79624      -7.30629       7.67808      -1.03625     -0.727997      0.883716      -2.19414    -0.0514579      -5.39470      -1.69219       1.03482      -1.21366     -0.692469      0.345376       2.37762       3.09560       3.44328       3.71693       3.72074       3.68968       3.60302       3.33740       2.98812       2.72608       2.35281       2.03719       1.67438       1.43385       1.11051      0.888580      0.680461      0.521585
  30  18 3848.6982    1.8463  6.7438 10.5548 -0.0006  0.0578   0.0131   0.1576    0.0529   0.0000   444.2808      -7.10098       13.8020      0.118401     -0.714458       2.35663     0.0359967      -2.09251      -1.87486      -5.88374      -7.88003      -2.98435       1.28584       2.11634      -1.00257     -0.886006      0.234548     0.0954372       3.10300       3.95268       4.32051       4.67453       4.75170       4.75448       4.55567       4.30043       3.87380       3.46255       3.05209       2.61230       2.15907       1.80641       1.43190       1.14823      0.884963      0.675665
  30  19 3998.2676    1.5292  9.0399 10.2935 -0.0005  0.0754   0.0099   0.2024    0.0500   0.0000   435.8866      -4.42365       24.6779       5.29589      -4.45624       14.9394      -5.60047      -4.30258      -4.28361      -2.58923      -1.55690     -0.436670       1.15605     -0.410373       3.82728       3.47327     -0.486305      0.610688       3.94660       5.23967       5.81089       6.24018       6.42489       6.31324       5.98920       5.67402       5.05883       4.59805       4.02390       3.39646       2.87174       2.32454       1.88379       1.49878       1.15161      0.860383
  30  20 4147.1252    1.2679 12.0010 10.2786 -0.0006  0.1009   0.0079   0.2742    0.0427   0.0000   438.4390       12.4845       28.7823     -0.644364      -7.93981       8.33148      -12.9230      -1.82686      -12.7756       11.9808       3.54935       4.17335      -4.91046       5.12537       4.21661     -0.399788     -0.108123      0.557182       5.34496       7.13178       7.86440       8.38352       8.56596       8.60775       8.13827       7.56612       6.94107       6.15324       5.44482       4.54817       3.86745       3.16228       2.53424       2.00002       1.54477       1.17750
  30  21 4295.6998    1.0197 13.9185 10.2251 -0.0015  0.1236   0.0064   0.3397    0.0364   0.0000   446.9154      -6.98122       5.43789       2.93390      -2.00063       5.03733       1.81351      0.991244      -1.71849       3.22706      -7.08184      -11.4848      -5.10259       6.59566     -0.772920       3.35111       1.93995       1.55341       6.46751       8.60171       9.51529       10.0932       10.4631       10.2375       9.84284       9.21396       8.44380       7.44635       6.52960       5.61254       4.67934       3.85138       3.12101       2.46608       1.86180       1.44086
  31   3 1393.1581    0.1191  0.0938 10.1294 -0.0498  0.0180   0.0095   0.0241    0.0230   0.0000   441.3494     -0.588769       19.7514       1.08655      -2.06150      -1.22924       1.15623      0.295900      -1.32234      0.661435     -0.341138      -1.08513     -0.221299     -0.149460      0.160112      0.278310      0.582904    -0.0350261      0.824360       1.25051       1.28404       1.72162       1.52169       1.67532       1.44605       1.46632       1.24254       1.03105      0.830592      0.729343      0.641841      0.393167      0.409846      0.266836      0.239836      0.147880
  31   5 1788.2265    0.4060  0.3750 10.0848 -0.0066  0.0136   0.0115   0.0310    0.0360   0.0000   441.4767      0.577688       19.8864    -0.0816149      -1.32717      -1.80116      0.173915     -0.953441     -0.319903      0.712756    -0.0678119     -0.911634      -1.05929  -0.000579287     -0.203248     -0.283435     -0.335229     -0.291419      0.727501      0.935358       1.01958       1.05366       1.21486       1.19326       1.09686      0.997235      0.893682      0.795305      0.728972      0.627651      0.523984      0.394736      0.340478      0.286768      0.208038      0.160536
  31   6 1969.4148    0.5997  0.6531 10.0870 -0.0058  0.0197   0.0129   0.0413    0.0571   0.0000   440.8675      -1.08255       21.9139       1.50153     -0.132660     -0.400345       3.02329      0.546855     -0.355725     -0.527744       1.31463      0.222900     -0.846883       1.19857     -0.394693     -0.118637     -0.266018     -0.113611       1.19655       1.72742       2.00946       2.35159       2.37590       2.35183       2.17700       1.98188       1.69208       1.44632       1.16612      0.921112      0.762255      0.601990      0.467350      0.352331      0.279863      0.203147
  31   7 2147.0086    0.9268  0.8328  9.9921 -0.0016  0.0168   0.0165   0.0440    0.1017   0.0000   439.2423      -2.13558       20.9080     -0.285633      -4.09221       1.34267       1.14356     -0.592980     -0.126378     -0.946207      0.285648    -0.0343840      0.305674      0.209356      0.211814    -0.0335125      0.175284     -0.146359      0.863559       1.11881       1.24283       1.35538       1.35777       1.33019       1.29772       1.20226       1.09549       1.02761      0.896109      0.736393      0.637710      0.532220      0.437699      0.340295      0.271108      0.202182
  31   8 2318.8709    1.3080  1.0836 10.4909 -0.0037  0.0211   0.0216   0.0500    0.1386   0.0000   440.5161     -0.386812       20.0906      -1.58888      -3.15781      -1.71553      0.785064      -1.10785    -0.0786590     -0.317167     0.0994771      0.681541      0.973362    -0.0441346     -0.857199     -0.380769      0.208959      0.546007       1.05693       1.42423       1.51105       1.70745       1.70538       1.65494       1.60100       1.42598       1.39598       1.23531       1.12208      0.932380      0.772754      0.632523      0.529222      0.420930      0.340939      0.251430
  31   9 2484.9211    1.8643  1.2572 10.7727 -0.0012  0.0209   0.0283   0.0550    0.1764   0.0000   441.4139   -0.00882096       16.5164      -2.45294      -1.25660      0.338037      -1.17202      -3.95761      -1.57981     -0.609203      0.433524     -0.371979      0.186972     -0.215337      -1.29761     -0.250669     -0.187904      0.495546       1.08219       1.40612       1.55379       1.72906       1.70297       1.67898       1.60485       1.57336       1.38289       1.21827       1.09546      0.977173      0.810601      0.657501      0.550234      0.444910      0.328367      0.254035
  31  10 2647.7598    2.5268  1.1753 10.8568 -0.0021  0.0197   0.0381   0.0505    0.2873   0.0000   440.6058       1.31789       17.3345      -2.86530      -1.30310     -0.378265      -2.07938      -2.35807      -2.16501      0.412899     -0.751765     -0.241966      -1.27903     -0.238934      0.314766      0.638237     -0.115027     -0.188153       1.06713       1.37131       1.49902       1.63268       1.68503       1.66157       1.60500       1.44550       1.39124       1.16638       1.08543      0.929683      0.791005      0.616596      0.509795      0.405911      0.311017      0.248579
  31  11 2808.2478    3.2049  1.0662 11.6661 -0.0018  0.0185   0.0496   0.0474    0.2093   0.0000   438.8721      0.802897       15.1818       1.27679      -2.39336      -2.83074      -2.64977      0.296747      -1.94862      0.859397     -0.632445     -0.460718     -0.902252     -0.464995      0.510153      0.273430     0.0555556     0.0599137      0.995111       1.28085       1.37844       1.49264       1.51782       1.51403       1.45053       1.38589       1.29356       1.11816      0.963172      0.834633      0.722108      0.581345      0.458869      0.369710      0.306595      0.232214
  31  12 2966.0392    3.9937  0.9791 12.0039 -0.0017  0.0173   0.0647   0.0432    0.2373   0.0000   437.9943    0.00450884       16.0986      -2.67474      -4.16062      0.161784       2.86469       1.33555      0.604283      -1.33464     -0.335213       1.59636     -0.593268      0.398234     -0.191910     -0.173706     0.0346114      0.594897      0.931422       1.20455       1.32574       1.41260       1.42673       1.41505       1.34808       1.28922       1.17407       1.04452      0.954678      0.818342      0.684915      0.551438      0.451590      0.364317      0.283835      0.226982
  31  13 3121.2652    4.2400  1.1991 11.9349 -0.0031  0.0196   0.0653   0.0519    0.3838   0.0000   439.8814      -1.09327       17.2127      -1.25204      -2.68539      -1.28373      -3.68287      -1.04650      -2.98037       1.30039      -1.34183     -0.466859      -1.26459      0.283689      0.104514     0.0540409      0.333793      0.438002       1.09347       1.36702       1.48085       1.60403       1.62731       1.58659       1.57638       1.47127       1.37825       1.17574       1.06677      0.941539      0.782933      0.630271      0.518839      0.404545      0.321682      0.250003
  31  14 3274.6495    3.9281  1.7279 11.4658  0.0001  0.0241   0.0483   0.0601    0.2350   0.0000   438.3793      -1.37772       14.6760      -1.56097      -1.44990      -1.65788     -0.716034      -1.25720      0.413854       2.54997      -1.32068    0.00410651     -0.841287    -0.0340057      0.265237      0.311443     -0.971806      0.498835       1.28318       1.66467       1.79884       2.03362       2.03041       2.02022       1.90478       1.78747       1.66794       1.47258       1.28836       1.10009      0.932307      0.763893      0.609760      0.502358      0.392840      0.296460
  31  15 3427.2871    3.2570  2.3703 11.6795 -0.0001  0.0290   0.0341   0.0734    0.0898   0.0000   441.4569       1.69460       15.5659      0.327755     -0.290465      -4.38341     -0.749508      -4.64032      -2.66872       1.37995       1.04446     -0.420847     0.0129490       1.62575      0.181153      0.128203     -0.588963     -0.528054       1.49953       2.01059       2.20143       2.35591       2.33150       2.34694       2.23835       2.11626       1.94496       1.76490       1.55700       1.33163       1.14770      0.930054      0.775118      0.595023      0.479042      0.355604
  31  16 3579.0366    2.6400  3.6882 11.2625 -0.0006  0.0379   0.0230   0.0985    0.0678   0.0000   438.3361      0.593900       11.9660      0.703725      -4.04692      -5.06183      -4.91020      -5.72317     -0.622180       2.84060      -1.53521      -1.84896     -0.457677      0.117931      0.454037      -1.66658     -0.608111     -0.538246       2.00547       2.64590       2.90912       3.13737       3.15864       3.15691       3.02294       2.79141       2.62800       2.35016       2.01875       1.77874       1.46145       1.25333      0.999206      0.800995      0.615278      0.470586
  31  17 3730.1170    2.1422  5.1979 10.8755 -0.0012  0.0476   0.0165   0.1262    0.0566   0.0000   445.5984       7.28941       17.6368      -6.22366      -6.00841      0.971166       12.7393       1.26795       1.95087      -2.71416      0.262808      -1.99485     -0.599358       2.57620       1.77587       1.06522     -0.672938     0.0379881       2.45775       3.24317       3.54905       3.78818       3.82875       3.80650       3.72679       3.49143       3.18731       2.85553       2.53783       2.17740       1.84772       1.52022       1.25159      0.990770      0.772950      0.591289
  31  18 3880.7690    1.7563  7.4700 10.4768 -0.0004  0.0612   0.0116   0.1672    0.0501   0.0000   440.7909      -12.3535       10.4160      -1.74231      -3.97716      -1.40303       2.88651     -0.177504       7.32729      -1.75924      0.764764      0.238076       1.15462      -1.54896      0.659095     0.0309533      0.410053      -1.20210       3.22585       4.23892       4.71466       5.00436       5.18100       5.09309       4.92047       4.53237       4.24703       3.76935       3.29898       2.86936       2.38325       1.98149       1.61754       1.27379      0.991925      0.774871
  31  19 4030.5940    1.4774 10.0201 10.2771 -0.0010  0.0798   0.0091   0.2223    0.0488   0.0000   452.3813      -5.20626       13.8258       10.0122      -7.94763      -1.34081      0.719142       2.82300       11.2405       4.34360      -3.85377      -1.99708       2.23554     -0.754054       3.24559      0.277421      -1.80288     -0.320211       4.16583       5.44257       6.04032       6.38729       6.58942       6.43972       6.21920       5.93880       5.44411       4.86156       4.24520       3.71208       3.10288       2.61927       2.09950       1.68979       1.29827       1.00418
  31  20 4180.3690    1.1907 12.6739 10.2983 -0.0020  0.1062   0.0071   0.2968    0.0402   0.0000   440.0849      0.218105       13.0386       6.14840      -3.36224       14.9124       17.4744      -1.55619       3.37961       5.30300      -4.85016     -0.362724      -1.90217     -0.681526       1.88342       1.48878     -0.354686      0.363561       5.31060       7.07291       7.81781       8.46550       8.63340       8.48988       8.25577       7.71605       7.04923       6.35492       5.57528       4.84248       4.05151       3.36719       2.73662       2.19780       1.68104       1.28950
  32   3 1409.4077    0.1326  0.1083 10.1313 -0.0203  0.0163   0.0101   0.0260    0.0232   0.0000   439.9663      -1.05013       20.6282     0.0588332      -3.70267      -1.16433      0.161543       2.23530      -2.36107       1.61407      0.190703      0.422216       1.09030      0.407760     0.0590773     -0.209602      0.385887     -0.388912      0.985421       1.26152       1.17655       1.19889       1.20733       1.34701       1.46936       1.33264       1.19303      0.863503      0.837448      0.802487      0.741117      0.587888      0.434698      0.345206      0.270734      0.224752
  32   5 1806.1741    0.4362  0.3279 10.1243 -0.0030  0.0117   0.0125   0.0274    0.0353   0.0000   439.8562     -0.554667       20.8515       1.79878      -4.15451      -1.17188      0.564542     -0.567701     -0.651844     -0.723260     -0.182843    -0.0226771     -0.413210     0.0881532    0.00548216      0.214741     0.0726156      0.256006      0.617383      0.780557      0.836268      0.958303      0.949603      0.925438      0.912989      0.823233      0.730929      0.667120      0.675035      0.583697      0.517982      0.421201      0.341892      0.265693      0.212531      0.173203
  32   6 1988.6315    0.6438  0.6956 10.0298 -0.0026  0.0172   0.0129   0.0413    0.0632   0.0000   441.5455    -0.0929560       20.3367      -1.18377      -2.74300     -0.320248      -1.08016      0.946541     -0.178282      0.416991      -1.09353     -0.863922      0.459752      0.720538     0.0227257    -0.0108101      0.249481     0.0628026      0.881222       1.13587       1.23080       1.33821       1.38165       1.37751       1.28667       1.29015       1.10394      0.987646      0.888237      0.802632      0.710669      0.593335      0.484546      0.386305      0.285638      0.219346
  32   7 2167.3018    0.9677  0.8981 10.2175 -0.0039  0.0183   0.0172   0.0466    0.1003   0.0000   439.6374       1.82311       20.3847     -0.785997      -2.41153      -1.27317      -2.57554      0.638363     -0.547673      -1.26257       1.28721     -0.369114      -1.15794     0.0760211     -0.383597      0.261705     -0.285109    -0.0356038      0.914539       1.21498       1.39320       1.47049       1.52714       1.54648       1.44965       1.37112       1.21858       1.12330      0.963516      0.791353      0.699625      0.568717      0.474806      0.370386      0.288571      0.227646
  32   8 2340.0112    1.3555  1.1000 10.6105 -0.0016  0.0198   0.0215   0.0516    0.1274   0.0000   439.9938      -1.76326       18.2732      -2.32218      -1.42217      -2.31087     -0.667971      -1.41428     -0.888657      -1.85703      0.268913      0.244407      -1.16255   -0.00250989      0.630159     0.0225659      0.433583      0.196802       1.01376       1.34232       1.52767       1.59336       1.62711       1.58374       1.55095       1.40346       1.33495       1.19665       1.05864      0.932999      0.794866      0.669762      0.546720      0.426430      0.349462      0.251203
  32   9 2507.2032    1.9793  1.2050 10.8122 -0.0091  0.0198   0.0290   0.0511    0.1823   0.0000   439.8399      -3.19184       20.8538      -2.05535      -4.86327      -1.34895      -2.40901      -1.18902      -1.49971       1.83482      -1.39584      -2.65534      0.353001      0.333200    -0.0660678     -0.228037      0.124784      0.267738       1.04505       1.37197       1.51037       1.60488       1.63788       1.63719       1.56200       1.51230       1.36343       1.23984       1.07771      0.924108      0.783160      0.636554      0.529784      0.423503      0.340114      0.257613
  32  10 2671.5658    2.6169  1.1465 10.9358  0.0013  0.0190   0.0391   0.0486    0.2633   0.0000   440.5369      0.134158       16.3840      0.482074      -3.03056      0.302245      -1.82985      -2.93784       1.20642      0.225157      0.184091     -0.257840      0.417791     -0.154246      0.798495      0.752140      0.402241     -0.415045      0.980270       1.31357       1.43394       1.55027       1.57330       1.60883       1.51770       1.40887       1.27960       1.13614       1.01725      0.896715      0.753326      0.633486      0.517239      0.407960      0.322771      0.238570
  32  11 2833.6357    3.3787  0.9781 11.8572 -0.0010  0.0174   0.0535   0.0427    0.1981   0.0000   438.6947      -2.24772       16.5700      0.173874      -4.15323      -1.81353      0.403548      0.695663    -0.0200900      0.432485     -0.655023      0.751910    0.00297588      0.449581      0.122501     -0.502910      0.241543      0.414939      0.887789       1.17008       1.31512       1.39912       1.41446       1.38817       1.30851       1.25570       1.15338       1.05535      0.977100      0.832700      0.700211      0.575480      0.462700      0.398277      0.301512      0.239933
  32  12 2992.6215    4.0201  1.1169 11.6518 -0.0013  0.0185   0.0597   0.0474    0.3238   0.0000   440.2947      0.189692       17.8941      0.325085      -3.40546     0.0815613     -0.388636     -0.128328     -0.536109      -2.05495    0.00680657      0.757445     -0.750507      0.384564     0.0958150     -0.174306     -0.284775      0.203314      0.961167       1.20332       1.31445       1.45339       1.51255       1.46847       1.45287       1.33906       1.21436       1.08377      0.959106      0.865940      0.728145      0.586441      0.496075      0.383183      0.314289      0.236499
  32  13 3148.7963    4.2330  1.2572 12.3690 -0.0031  0.0205   0.0614   0.0510    0.2244   0.0000   437.9534       1.29605       14.9564     -0.881924     -0.479259      -1.27145     -0.691550      -1.63440     -0.410998       1.63475     0.0117829      -1.32363      0.975370      0.253345     -0.969091      0.469643     -0.142851     0.0304095       1.05265       1.36238       1.50976       1.65539       1.64316       1.72647       1.61739       1.47566       1.40103       1.26218       1.07737      0.923902      0.795304      0.662492      0.548794      0.437133      0.341324      0.259371
  32  14 3303.2085    3.8527  1.7846 11.6478 -0.0010  0.0243   0.0457   0.0605    0.1898   0.0000   437.3203      -1.40256       13.6632       1.73302      0.744054     -0.441520       1.79464      -1.62425       1.83146     -0.526021     -0.935759     0.0993882     -0.700003     -0.895416     -0.356375     -0.188245      0.359313     -0.126330       1.21440       1.63528       1.82829       1.95023       2.01424       1.95481       1.88268       1.77111       1.63228       1.47603       1.30935       1.11425      0.962196      0.777245      0.650268      0.512465      0.409829      0.310461
  32  15 3456.6268    3.1449  2.5198 11.8957 -0.0005  0.0297   0.0321   0.0778    0.0724   0.0000   441.5473      -2.33860       15.1691     -0.754342      -4.78849      -6.05300     0.0342106       3.10972      -1.16534      0.464980      0.615231       2.01517      0.340435      0.660173     -0.220263      0.838551     -0.482921     -0.528152       1.48848       1.98525       2.16739       2.30024       2.37461       2.38385       2.26451       2.18912       1.96334       1.82713       1.59272       1.35104       1.15686      0.947376      0.790033      0.617302      0.511138      0.395418
  32  16 3609.1698    2.5214  4.0422 11.3197  0.0006  0.0397   0.0211   0.1058    0.0594   0.0000   440.9734       5.78649       14.9894      -4.15506      -1.50257      -2.23459      -4.64778      -4.20127     -0.291993       1.83438      -1.44492      -3.74093     -0.278679      -1.46905     -0.149098      0.145438     0.0259862      0.198439       2.01749       2.62745       2.95431       3.18739       3.26678       3.12495       3.07285       2.88437       2.67890       2.37416       2.14431       1.84162       1.58236       1.29800       1.04782      0.852443      0.668939      0.517367
  32  17 3761.0056    2.0915  5.6390 10.7737 -0.0009  0.0498   0.0151   0.1289    0.0553   0.0000   441.6116      0.479959       14.6223       3.28269       1.70784      -5.33716       2.12661       5.47411      -2.06400    -0.0529656       1.17193      0.760061      -1.08840      0.391320    -0.0425011      -3.84020     -0.715054     -0.142578       2.53259       3.35197       3.72114       3.95241       4.05722       4.02714       3.92644       3.63422       3.37161       3.02301       2.69204       2.31955       1.99131       1.64329       1.34160       1.09781      0.843574      0.663884
  32  18 3912.0914    1.7176  7.8986 10.4003 -0.0002  0.0631   0.0109   0.1729    0.0495   0.0000   444.3244       2.37741       19.3215      -8.45922      -3.60251       8.29074       8.48021     -0.993003      -5.69869      -3.70763      -3.56471       4.36466      -3.11411       3.84063      0.391199      -1.18547     -0.696147      0.712449       3.14778       4.16810       4.64168       4.97551       5.16151       5.12421       4.95318       4.64782       4.21325       3.84534       3.37964       2.89707       2.44745       2.05147       1.66427       1.34282       1.05077      0.815274
  32  19 4062.6620    1.4330 10.4241 10.2992 -0.0001  0.0826   0.0086   0.2336    0.0458   0.0000   443.6068      0.582935      -3.21841      -1.11869      -10.8417      -2.72520       4.62530      -2.26649       8.24288       2.11682      -6.55179     -0.492334     -0.890609      -3.19274      -4.64912       4.59120      0.533890      -1.30831       4.14679       5.42095       6.05695       6.43286       6.54959       6.49030       6.32529       6.01171       5.43780       5.00054       4.42123       3.84916       3.28504       2.70881       2.24660       1.78514       1.41168       1.09739
  32  20 4212.9278    1.1637 13.5076 10.2420  0.0007  0.1111   0.0066   0.3030    0.0396   0.0000   438.5764      -2.09626       15.1007       6.55590       16.4629       1.03765      -9.41947      -3.84720      0.801083       9.57884     -0.958794       2.17301      -6.83483    -0.0146160       1.32966     -0.620103      -1.84456       2.99076       5.61600       7.31680       8.19914       8.75369       8.92838       8.90421       8.53414       8.03321       7.37348       6.75722       5.98740       5.18646       4.40798       3.72328       3.00606       2.43542       1.88919       1.47478
  33   5 1823.8001    0.4577  0.4298 10.1291 -0.0013  0.0137   0.0117   0.0337    0.0384   0.0000   440.8356     -0.789798       20.6875     -0.975382      -3.80947      0.551813       1.04162      0.598829     -0.342197     -0.500964      0.625002      0.617634    -0.0310717      0.126246    -0.0829008    0.00786367      0.110715     -0.110101      0.744455      0.935644       1.00770       1.02780       1.00328       1.08390       1.09029       1.04888      0.902751      0.868269      0.736567      0.602568      0.543831      0.475013      0.400777      0.323339      0.247041      0.184406
  33   6 2007.5837    0.6846  0.6496 10.1521 -0.0008  0.0164   0.0138   0.0379    0.0616   0.0000   440.9202     -0.461386       21.0611      0.825289      -2.39481       1.70345    -0.0211092      0.904166      -1.07628     -0.187278    -0.0903337      0.458952    -0.0377997     -0.898414      0.211108     -0.405106      0.113452      0.191413      0.766047       1.07278       1.11240       1.24652       1.26242       1.23779       1.27672       1.12897       1.08122      0.890538      0.885877      0.732773      0.673455      0.577366      0.462046      0.387984      0.283588      0.227748
  33   7 2187.3205    1.0162  0.8879 10.1699 -0.0054  0.0177   0.0175   0.0441    0.1039   0.0000   442.1007     -0.574720       18.9833      0.175130      -4.21454      -1.24265      0.491633      -1.04998      -1.72269       1.38618     -0.432556     -0.992675      0.529564       1.39172      0.111496       1.06509     -0.196944     -0.280643      0.834608       1.15032       1.23361       1.29397       1.36733       1.31502       1.28843       1.23664       1.17890       1.07739      0.921077      0.799469      0.660033      0.560086      0.449773      0.374684      0.310968      0.242426
  33   8 2360.7764    1.4735  1.1941 10.4414 -0.0045  0.0198   0.0220   0.0533    0.1586   0.0000   441.1724      0.585869       19.0840      -1.15155      -1.88887       1.81224       1.09194      -3.97935      -2.73223      -1.78657      -2.09049      0.328517      0.619510      -1.70004     -0.348261      0.860887     -0.166195     -0.114214      0.975396       1.28167       1.40277       1.49034       1.49107       1.49976       1.48051       1.42869       1.36283       1.17857       1.02680      0.884883      0.767337      0.651182      0.549863      0.432061      0.343608      0.269799
  33   9 2529.1246    2.0342  1.2296 10.6677 -0.0009  0.0202   0.0294   0.0521    0.2062   0.0000   440.6623      -1.22784       21.1584       2.68080      -3.80122       1.94801     -0.732053      0.611184     0.0388250      -2.27802       1.21871     -0.879563      -1.91947     0.0786481      0.335121     -0.481630     -0.169918     0.0475463      0.993611       1.31338       1.36900       1.48954       1.49350       1.49458       1.51237       1.43854       1.36539       1.17936       1.03861      0.924636      0.737239      0.654805      0.537639      0.446641      0.351231      0.277011
  33  10 2694.9718    2.7712  1.0969 11.0332 -0.0023  0.0182   0.0414   0.0465    0.2960   0.0000   441.0883       1.52157       19.7683      -1.63462      -4.09319       1.73331      -2.96127     -0.764357    -0.0415399      0.551201       1.67498     -0.601867      0.358192      0.522178      0.455184     -0.457086      0.405528      0.136399      0.915288       1.16254       1.31954       1.41070       1.42265       1.41281       1.39874       1.29008       1.21510       1.09293      0.994957      0.849583      0.739420      0.609249      0.501762      0.410095      0.329602      0.255129
  33  11 2858.4640    3.4983  1.1590 11.5187 -0.0016  0.0188   0.0507   0.0501    0.2969   0.0000   439.4464     -0.706887       14.3840      0.414817      -1.26995      0.499359       2.41622     -0.351069      0.707234     0.0392077       1.17993      -1.59705     -0.864378      0.941352      0.566729     -0.492770     -0.679765     0.0340903      0.923710       1.25678       1.38089       1.45232       1.52161       1.48573       1.44176       1.36312       1.25254       1.11874      0.999760      0.867829      0.746565      0.635106      0.516512      0.412586      0.328480      0.256543
  33  12 3018.7248    4.1306  1.0857 12.3685 -0.0007  0.0186   0.0620   0.0459    0.2061   0.0000   440.4810      -3.62618       15.7752     -0.411717      -1.53453      -1.14682     -0.233140      -1.45700       3.08422      0.514372      0.773377      0.606017      0.761520      0.839857     -0.101504      0.429728      0.180759    -0.0634389      0.985011       1.32841       1.43318       1.53109       1.54054       1.51167       1.48757       1.43527       1.33404       1.22580       1.08335      0.893934      0.753473      0.634175      0.539934      0.431909      0.340456      0.269908
  33  13 3175.9546    4.3042  1.2480 12.0148 -0.0024  0.0194   0.0611   0.0503    0.2780   0.0000   439.5017     -0.764368       15.9553      -1.85773      -1.73300     -0.215925      0.343379      -4.32664    -0.0760128    -0.0321053      0.980111     -0.173394    -0.0350018      -1.24952     0.0365908      0.457677      0.242720      0.354678      0.949931       1.27979       1.38350       1.54710       1.52864       1.52667       1.50557       1.34792       1.28643       1.17822       1.02518      0.904118      0.771235      0.682969      0.531373      0.435772      0.343524      0.266243
  33  14 3331.3333    3.6138  1.9728 11.7787 -0.0012  0.0251   0.0401   0.0639    0.1277   0.0000   441.4261     -0.310596       16.2941       1.84635      0.641359      -3.62372    -0.0568189      -1.38141      -1.36206     -0.172962      0.844543      -1.61291     -0.141895     -0.598422      0.214992     -0.128959     0.0225405     -0.545007       1.20447       1.60636       1.78636       1.89800       1.94460       1.93192       1.91289       1.77798       1.68161       1.53533       1.29262       1.14998      0.967105      0.795900      0.685868      0.545732      0.429931      0.337075
  33  15 3485.5424    3.0634  2.7937 11.3705 -0.0005  0.0311   0.0290   0.0770    0.0962   0.0000   439.5583       1.91682       13.2981      -2.70088      -1.87816      -2.72209     -0.750518      -1.58699      -1.14888    -0.0739959       2.70817     -0.231333      0.157804      -1.26260      0.654605    -0.0858451       1.05483     -0.471219       1.47941       2.00075       2.14717       2.40132       2.37614       2.41255       2.35316       2.23661       2.02320       1.85127       1.65434       1.42208       1.18006       1.01576      0.817319      0.685257      0.528300      0.426084
  33  16 3639.0106    2.4709  4.1992 11.1498 -0.0001  0.0394   0.0196   0.1032    0.0608   0.0000   433.4959       1.29654       21.2174      -1.97043       1.67584       1.05276      -3.42738      -1.57115      0.792553     -0.169914      -1.25203      0.444554      0.671001     -0.669724     -0.383710       2.33147      0.341431     -0.184829       1.96090       2.51334       2.81990       3.02086       3.08905       3.02866       2.97987       2.78867       2.59576       2.36650       2.14532       1.82537       1.57728       1.34142       1.11821      0.888616      0.702227      0.548339
  33  17 3791.4820    2.0216  6.2124 10.6573 -0.0004  0.0511   0.0137   0.1388    0.0539   0.0000   439.8835       1.87404       20.7894      0.976619       2.94920       2.94127      -2.19380       4.23364      -3.10539      -4.59762       2.07998      -1.69765       1.72093      -2.90390      -1.60281      0.226570       1.06996     -0.195767       2.54649       3.32344       3.73940       3.97868       4.04465       3.99583       3.94091       3.68760       3.49644       3.11716       2.78581       2.39657       2.05618       1.71880       1.40357       1.15042      0.905852      0.718979
  33  18 3943.4241    1.6626  8.2257 10.3880 -0.0003  0.0648   0.0101   0.1765    0.0478   0.0000   435.2854      -3.95339       15.5375       9.00214      -9.66517      -4.37112      -9.30872      -4.34164      0.689473      -2.26283       1.34478      -2.52419      -3.41217       1.38459      0.653832     -0.718964       1.14575       1.63913       3.17719       4.21240       4.71184       4.90106       5.09393       5.00611       4.90369       4.60840       4.32029       3.86189       3.46798       3.08447       2.64791       2.23022       1.80486       1.46353       1.17569      0.921258
  33  19 4094.5324    1.3467 11.1272 10.3528 -0.0002  0.0883   0.0078   0.2497    0.0418   0.0000   447.8252       1.18705       7.14488      -12.2273       4.53629       5.41703     0.0839312      -14.5334      -5.27499      0.299339     -0.721182      -2.29375       3.83551      0.936227     -0.693416       1.36501     -0.852248     -0.607552       4.29848       5.71683       6.43644       6.83374       7.03397       6.87883       6.72155       6.33394       5.86788       5.39471       4.77673       4.14193       3.50567       3.01216       2.46324       1.97252       1.57714       1.21705
  33  20 4245.3955    1.0893 13.7585 10.2952 -0.0023  0.1151   0.0063   0.3138    0.0373   0.0000   433.7253      -5.88190       11.0240      -5.22979       1.70036       6.84829       5.24586      -8.90754       3.71425      -11.0399      -2.02624       12.5524       4.39162       3.15109     -0.848034       5.08249     -0.626946      -4.55779       5.49637       7.27282       8.11161       8.77855       8.98283       8.90010       8.77584       8.21751       7.57795       6.85068       6.11041       5.30550       4.53224       3.78270       3.12480       2.53856       1.99129       1.56467
  34   4 1649.7114    0.2856  0.2161 10.0157 -0.0017  0.0098   0.0100   0.0219    0.0267   0.0000   440.2569      -1.23063       20.5413     -0.972489      -2.81371      0.844882       1.13122      0.651833      0.299331     -0.276901      0.335355      0.135239     0.0678158    -0.0232075     -0.307664     -0.159927     0.0634189     -0.149896      0.470714      0.601592      0.681407      0.748793      0.715868      0.768872      0.759429      0.736744      0.641596      0.623591      0.508274      0.440200      0.401850      0.341806      0.282484      0.212157      0.195154      0.148866
  34   5 1841.2285    0.4735  0.4246 10.0181 -0.0031  0.0132   0.0118   0.0326    0.0396   0.0000   440.8294      -1.29197       22.1694     -0.569614      -3.12870      0.891509       1.76628     -0.733688     -0.559589       1.72429     -0.408355     -0.593805      0.302615      0.573316      -1.01775     -0.333918     -0.101778    -0.0981637      0.646512      0.909109       1.08367       1.17594       1.13403       1.14142       1.04319       1.00069      0.870634      0.830304      0.696472      0.659606      0.564467      0.479676      0.419388      0.312109      0.249596      0.198553
  34   6 2026.3017    0.6975  0.7098 10.1864 -0.0031  0.0162   0.0136   0.0424    0.0616   0.0000   440.3530     0.0719007       20.1528      0.103722      -2.27974      -1.41081       1.48614       1.30312     -0.750721      0.132500      0.596825     0.0177293      -1.18370    -0.0314722     -0.322267    -0.0262578      0.194558     -0.438549      0.750365      0.955628       1.11975       1.14072       1.22501       1.18637       1.17488       1.10155       1.03758      0.905246      0.823327      0.743232      0.625967      0.569386      0.461912      0.355160      0.295217      0.223659
  34   7 2206.9608    1.0606  0.9833 10.2516 -0.0028  0.0193   0.0173   0.0456    0.1121   0.0000   442.0774      0.405459       21.7841      0.967848      -5.50523       2.03584       2.93986      0.951371     -0.651864      -2.08243     -0.241735      0.376066     -0.467992     -0.690464      0.959790      0.449238      0.204586      0.199074      0.924272       1.21071       1.31332       1.37954       1.48671       1.41563       1.39680       1.33076       1.24339       1.13823      0.984717      0.915625      0.765137      0.642562      0.533595      0.432108      0.346440      0.279644
  34   8 2381.1845    1.5363  1.1108 10.7801 -0.0002  0.0191   0.0237   0.0503    0.1332   0.0000   441.3989      0.330488       21.0995      -1.34124      -2.19662       1.06833       1.90598      -1.17441     -0.261481      -1.38535     0.0212532      0.371472      -2.43765    0.00730879     -0.515241    -0.0378349     -0.572270     0.0272365      0.923414       1.22238       1.33446       1.46110       1.44564       1.39048       1.43259       1.30643       1.25497       1.16752       1.05680      0.910393      0.769585      0.632434      0.516213      0.429467      0.351884      0.295709
  34   9 2550.6127    2.1444  1.1884 10.7656 -0.0017  0.0190   0.0305   0.0492    0.2168   0.0000   441.1050      -1.30643       19.8149       1.14757      -4.02523     -0.411549       1.99178      -1.06964     -0.959503     -0.485122      -1.14231      -1.58566     -0.506823       1.13329      0.553253    -0.0125779     -0.366436      0.153773      0.923040       1.20687       1.34260       1.46978       1.53823       1.48809       1.46866       1.36450       1.27308       1.16600      0.985634      0.898893      0.763790      0.650322      0.530929      0.443763      0.340049      0.267398
  34  10 2717.9189    2.8166  1.1746 11.2634 -0.0010  0.0191   0.0411   0.0470    0.2385   0.0000   441.8648      0.769731       19.1990      0.971896     -0.831769      0.868152      -2.97522      -2.80051     -0.355339     -0.506652      -1.32006      0.329820      0.353612     0.0226568     -0.696752      0.149515     -0.545267      0.535730      0.951393       1.23219       1.35737       1.41263       1.49643       1.42984       1.40321       1.33923       1.28555       1.18762       1.05489      0.929830      0.759850      0.641442      0.534696      0.454616      0.355684      0.295860
  34  11 2882.8649    3.6513  1.0164 11.8898 -0.0014  0.0171   0.0552   0.0427    0.2104   0.0000   440.4460     0.0541324       17.4521      -1.96747      -2.00778      -3.20339       2.20059     -0.628469      -1.36709       1.92566       1.69420     -0.544555      -1.71026      0.163002      0.533133     -0.139265    -0.0790358     -0.226724      0.836336       1.09938       1.22550       1.32629       1.30698       1.31890       1.26621       1.19855       1.14442       1.03290      0.943108      0.828102      0.698253      0.577543      0.493182      0.401679      0.320450      0.253194
  34  12 3044.3346    4.2153  1.1206 12.0782  0.0006  0.0177   0.0616   0.0480    0.2441   0.0000   439.6173      0.265141       19.2798      -1.42492      -1.66300      -2.34054      -2.23149     -0.682654     -0.289170     -0.819860     -0.644596     0.0438210    0.00566629      0.466535     -0.182008     -0.675564    -0.0996063     0.0895301      0.865470       1.12802       1.23384       1.33469       1.34315       1.31953       1.33807       1.23403       1.21137       1.03940      0.942655      0.827834      0.690221      0.602255      0.490465      0.413680      0.323177      0.259025
  34  13 3202.6915    4.2509  1.3169 12.0544 -0.0049  0.0194   0.0588   0.0535    0.2568   0.0000   439.9529      0.928124       15.2884      0.840823     -0.811678    -0.0550115    -0.0965215      0.473467      -1.36461       1.19880      0.152900      0.522163       2.70169      0.760571     -0.776508      0.527413     -0.581641      0.132934      0.953476       1.29013       1.42420       1.57814       1.60750       1.58119       1.53388       1.45911       1.35651       1.20469       1.05989      0.906415      0.797791      0.674141      0.552781      0.452184      0.352835      0.276529
  34  14 3359.1013    3.5860  1.9431 11.9409  0.0015  0.0249   0.0407   0.0630    0.1216   0.0000   440.6530       1.62971       17.4659      -2.20093     0.0243436       1.42777      -1.30033      -1.74372     0.0695951       1.32998     -0.666013     -0.529717     -0.473775      0.379621      0.586898     -0.216206    -0.0871721     -0.124001       1.14771       1.53772       1.67932       1.86529       1.87302       1.89163       1.85049       1.75032       1.59452       1.44771       1.29673       1.17293      0.955413      0.828814      0.689685      0.553378      0.442621      0.342117
  34  15 3514.2322    2.9577  3.2499 11.2090 -0.0007  0.0326   0.0256   0.0849    0.0850   0.0000   443.1305       1.78532       11.5006     -0.607979      -3.97912      0.138953       1.29340      0.340587      0.310851      -1.38495       2.05596       1.31316      -2.30093       1.83140     -0.944085     -0.215639     -0.479726      0.552569       1.51493       2.00730       2.21791       2.39037       2.46083       2.40190       2.37414       2.25855       2.08540       1.91896       1.73811       1.53016       1.26692       1.09279      0.893056      0.742633      0.589194      0.479717
  34  16 3668.3861    2.3746  4.5694 10.9531 -0.0005  0.0405   0.0179   0.1079    0.0596   0.0000   441.0154      0.698569       13.9896      -3.60041      -4.23854      -5.04392       4.14832      0.598508      -1.33429     -0.557461       2.26840       2.40743     -0.511992      -3.51699       2.41607      0.986484      0.546750      0.765965       1.97152       2.58556       2.89651       3.07485       3.17708       3.15351       3.09675       2.94170       2.73598       2.46243       2.20444       1.90338       1.65487       1.38045       1.14294      0.924281      0.757607      0.597586
  34  17 3821.8043    1.9290  6.8026 10.5849 -0.0004  0.0543   0.0124   0.1475    0.0510   0.0000   437.3182      -4.15104       13.6446     -0.911537      -1.75307      -3.42919       8.46853      -1.37789       3.67639      -1.15305       5.70384     -0.838012      -3.95138     -0.335402       2.37635      0.238230      -1.56381       1.39935       2.58451       3.39354       3.76503       4.07305       4.17318       4.14046       4.03095       3.79617       3.56560       3.24539       2.91520       2.54371       2.19830       1.85135       1.53688       1.26777       1.00045      0.787660
  34  18 3974.3952    1.5913  9.3311 10.3244 -0.0000  0.0718   0.0092   0.1970    0.0464   0.0000   435.5400       7.46335       24.1344       2.10144      -7.28026      -12.1968      -2.26556      0.446035      -7.07386       1.77668      0.718904      -1.42532     -0.583820       4.03574       2.96590      -1.25357       1.77130      -1.14266       3.41316       4.56259       4.96771       5.34221       5.44669       5.54495       5.27124       5.11429       4.71016       4.31220       3.89339       3.39696       2.88817       2.42877       2.02309       1.66294       1.33733       1.05173
  34  19 4126.2559    1.2899 11.9632 10.3395 -0.0014  0.0948   0.0071   0.2673    0.0394   0.0000   432.0207      -4.86807       6.34950     -0.186320      -3.35542      -4.95243      -9.03486       16.0409      -4.19448      -2.88779      -2.48039      -5.28501       10.6832       2.93177     -0.299564       1.56340       2.84339      -3.24229       4.40512       5.85639       6.46636       7.03509       7.23568       7.24360       6.98544       6.65985       6.17144       5.58019       5.00434       4.41325       3.80225       3.21188       2.61676       2.17951       1.71597       1.36541
  34  20 4277.3528    1.0679 14.7432 10.2278  0.0002  0.1207   0.0059   0.3318    0.0359   0.0000   443.5586     -0.662520      -2.93334      -3.89554      -10.1189       4.17013      -12.6430      -14.5318       11.0718      0.934073     -0.490735      -6.53416       1.01007      -5.31368       1.41702      -1.39096      -1.99595     -0.523413       5.63924       7.46466       8.29815       8.82826       9.18607       9.05510       8.87140       8.29421       7.85620       7.13421       6.40773       5.67399       4.80098       4.11257       3.41145       2.80529       2.22254       1.74653
  35   4 1665.9410    0.2985  0.2572  9.9767 -0.0035  0.0131   0.0096   0.0248    0.0281   0.0000   441.5344      -1.62016       20.4213     -0.723099      -2.61775    -0.0293825    -0.0662973     -0.432174     -0.841898    -0.0319404      0.138056     -0.597744      0.289186     0.0977925    -0.0494274    -0.0335879      0.267235     -0.209566      0.756412       1.04936       1.09337      0.967431      0.846688      0.844585      0.919884       1.13710       1.18248       1.05231      0.835288      0.577222      0.426196      0.401050      0.337429      0.321445      0.301858      0.283973
  35   5 1858.4354    0.4881  0.4375 10.1122 -0.0034  0.0128   0.0122   0.0331    0.0396   0.0000   439.4127     -0.433808       22.2956     -0.932884      -1.17190       2.63382     -0.648711    -0.0612717      -1.31393       1.27441       1.13080      0.197411      0.365229      0.121914     0.0522862     -0.315321    -0.0353666     -0.267755      0.595943      0.748942      0.882262      0.938319      0.977898      0.940149      0.941414      0.917036      0.832695      0.788990      0.659114      0.578231      0.516338      0.419523      0.350310      0.295068      0.240384      0.186787
  35   6 2044.8158    0.7448  0.7733 10.1066 -0.0026  0.0167   0.0135   0.0414    0.0704   0.0000   441.4730      -1.67817       19.3008      -1.09485      -1.00761     -0.951812      -1.15247       1.95293      0.179537     -0.371627     -0.310854     -0.310453       1.52345      0.163764     -0.508778      0.115128   -0.00887345     -0.169848      0.774424      0.987027       1.05504       1.12842       1.20197       1.20355       1.21991       1.07793       1.03183      0.954234      0.852467      0.763943      0.654317      0.543165      0.444805      0.390207      0.303913      0.246220
  35   7 2226.3785    1.1352  0.9908 10.2508 -0.0009  0.0180   0.0178   0.0447    0.1090   0.0000   439.6660      -1.16187       20.1135     -0.474117      -2.10029      0.313268       2.06735     -0.894368      0.436149     -0.593530      -1.09174      0.130581     -0.594693     -0.118667     -0.852424     -0.181997      0.120003      0.362225      0.860460       1.11905       1.27248       1.42746       1.44621       1.38794       1.37480       1.27076       1.18836       1.12097      0.931092      0.897062      0.770316      0.666545      0.544301      0.450155      0.363593      0.287177
  35   8 2401.2699    1.5791  1.1761 10.5302 -0.0002  0.0194   0.0227   0.0494    0.1616   0.0000   439.2720       1.80223       18.8858     -0.880917     -0.751044      0.645885      -2.19057      -1.24127       1.01367      0.409926     -0.421595      0.560002     -0.874261    -0.0241495      0.451112     -0.759399     0.0551935      0.333219      0.911006       1.22522       1.33309       1.40374       1.45844       1.47367       1.45295       1.41250       1.27144       1.16248       1.00994      0.933766      0.773377      0.661106      0.538048      0.455279      0.360698      0.288417
  35   9 2571.8091    2.2665  1.2236 10.5724 -0.0013  0.0188   0.0315   0.0488    0.2533   0.0000   439.7623      -1.53452       20.0099     0.0467817      -2.19506      -2.06213      -1.18158      -1.94426      -1.01759      -1.31666      -2.49298      -1.57459     -0.123565     -0.453469      0.235530      0.732612      0.404095      0.320312      0.891142       1.17772       1.33944       1.43973       1.44036       1.45232       1.42733       1.34408       1.26237       1.17658       1.02372      0.897929      0.767556      0.641340      0.531283      0.441724      0.354496      0.292434
  35  10 2740.4674    2.9928  1.0987 11.4186  0.0010  0.0179   0.0434   0.0445    0.2104   0.0000   440.2100      -2.21758       19.1692     -0.116293      -1.03795     -0.702768      -1.68633      -1.27006       1.74033       1.59237      -1.47944     -0.821528     -0.202149     -0.137856     -0.475265     -0.492594     -0.318528     -0.101977      0.855952       1.14056       1.31059       1.41132       1.44783       1.47142       1.37037       1.29443       1.18449       1.07589       1.02717      0.878759      0.751263      0.643135      0.530639      0.434836      0.357320      0.285078
  35  11 2906.7607    3.6653  1.1252 11.9882 -0.0056  0.0181   0.0537   0.0471    0.2319   0.0000   439.8872       2.32980       19.5666     0.0482265      -4.58554      -4.03782       2.79247      -2.25226     -0.117191      -1.32697      0.134223     -0.799930      0.382072     -0.886458     -0.372534     -0.115126     -0.804052      0.353539      0.844704       1.05102       1.14630       1.32019       1.30679       1.29626       1.31773       1.26470       1.14794       1.03084      0.947701      0.820356      0.709267      0.598814      0.499177      0.413507      0.325481      0.265910
  35  12 3069.5104    4.2859  1.1023 12.3230 -0.0023  0.0184   0.0621   0.0454    0.2135   0.0000   438.3068       2.00063       18.5626       1.68937      -3.38477      -2.39596      0.275351      -1.89632     -0.131118       1.07903     0.0211024     -0.769189      0.161467       1.51010      0.232280     -0.103170     -0.183272      0.223878      0.916907       1.21785       1.37476       1.53176       1.56937       1.51714       1.53745       1.41155       1.33236       1.17369       1.02227      0.884278      0.743731      0.640950      0.520593      0.427728      0.340031      0.272545
  35  13 3229.0746    4.1785  1.4534 12.2211 -0.0027  0.0211   0.0531   0.0536    0.1655   0.0000   439.5228       1.98292       16.4181      -1.88916      -1.64840     0.0114272      -1.52855      -2.94114      -2.75332       2.13771       1.06533       1.20265      0.778986     -0.837664     -0.136785      0.808194      0.196442     -0.237724      0.967915       1.34509       1.42341       1.61882       1.52008       1.57515       1.52774       1.46442       1.38252       1.27472       1.11477      0.978007      0.861589      0.713180      0.606482      0.487835      0.406356      0.319954
  35  14 3386.5475    3.4544  2.1659 11.9022 -0.0002  0.0257   0.0360   0.0661    0.0920   0.0000   439.0767       1.03020       14.2754     -0.625486       1.13194      -4.24600     -0.475167      0.262484      -2.88023      0.171209       2.43720      -1.02250     -0.548633     -0.252687      0.326942      0.325540      0.182481     -0.124823       1.24931       1.61823       1.77762       1.89710       1.91879       1.92730       1.85703       1.82335       1.70334       1.57572       1.40974       1.25353       1.03913      0.883133      0.746326      0.609032      0.506703      0.403417
  35  15 3542.5666    2.7911  3.4568 11.3632 -0.0006  0.0342   0.0234   0.0890    0.0697   0.0000   440.8919       4.71495       18.0881      -1.90759      -1.44573      0.965873     -0.795219      -4.13890      -1.00872      -1.05653       1.48345      0.263468      -1.46579      -3.94004       1.16225     -0.497756     -0.441513     -0.188192       1.53748       2.09289       2.31056       2.49305       2.59296       2.54796       2.48719       2.36989       2.18482       2.04326       1.79651       1.59258       1.38213       1.17136      0.992718      0.781694      0.636856      0.509852
  35  16 3697.5969    2.3140  5.1236 10.7083  0.0001  0.0430   0.0159   0.1119    0.0595   0.0000   437.1748     -0.773285       19.9938      -2.88350       1.06249      0.580359       2.97461     -0.499549      -4.92467       1.47727       2.67455      0.701705      -2.40331      0.489859     -0.971684      -1.25677      0.629677      -1.36187       1.95867       2.58163       2.83485       3.13610       3.17461       3.26894       3.09374       2.97809       2.73982       2.52970       2.23828       2.00710       1.70614       1.49162       1.24176       1.02162      0.804170      0.637814
  35  17 3851.6360    1.8705  7.2817 10.5056 -0.0000  0.0558   0.0115   0.1536    0.0511   0.0000   442.2176      -1.65134       15.6869      -1.34567      -5.18358      0.924735       4.04410      -2.84271      0.879974       1.90604      -3.39805     -0.881041      -2.21916       1.35168     -0.701800       1.72230     -0.783716     -0.438155       2.60127       3.41798       3.77426       4.12265       4.17710       4.18880       4.03703       3.94611       3.60332       3.32386       2.98206       2.63215       2.28672       1.95101       1.61417       1.34465       1.07113      0.850843
  35  18 4005.0137    1.5170  9.9044 10.3670 -0.0007  0.0756   0.0084   0.2100    0.0438   0.0000   439.4284      -1.00462       11.1249      -8.99880       3.17725       3.18923      -5.88242      -8.16383       6.06512       3.34082      -3.36808      -3.50389      -5.61956      -2.44119       5.69903     -0.612114      -2.25525      0.985473       3.51015       4.64700       5.21403       5.62033       5.77759       5.82311       5.50979       5.32827       4.83609       4.54158       4.07815       3.61058       3.07925       2.65528       2.20786       1.83469       1.45745       1.15808
  35  19 4157.2529    1.2666 12.8556 10.2562 -0.0007  0.0994   0.0065   0.2741    0.0402   0.0000   447.0914      -1.01113       6.62758      -1.19416       2.40640       7.52154       3.40429       12.7081       2.50538      -2.52761      -3.52711    -0.0959367      0.880319       4.35393       1.15260      0.556694      -2.31669       1.70749       4.57617       5.95992       6.66965       7.18472       7.50375       7.40559       7.34793       6.88198       6.42200       5.85942       5.25408       4.65551       4.03911       3.42663       2.83955       2.34438       1.87582       1.50292
  36   3 1471.8347    0.1770  0.1222 10.0815 -0.0254  0.0150   0.0105   0.0225    0.0222   0.0000   441.7837     -0.104357       20.1638      0.737107      -4.04230      0.361356      0.167893     -0.357209       1.10668     -0.444143     -0.328668     -0.225778     0.0542674      0.143518     -0.615716      0.323442     0.0245328     -0.121954      0.646797      0.619473       1.14483      0.998043      0.891404       1.32394      0.949419      0.834415       1.03266      0.652887      0.608106      0.751278      0.448667      0.453592      0.544693      0.249363      0.214966      0.248714
  36   4 1681.9046    0.3028  0.2516 10.0877 -0.0038  0.0114   0.0101   0.0242    0.0273   0.0000   441.6411     -0.444291       21.6174      -1.04620      -2.91451     -0.188693     -0.216503      0.263206      -1.24184     0.0348004    -0.0476811     0.0822156     0.0806189     -0.202261    -0.0898889      0.289692      0.439839     -0.121308      0.564066      0.695778      0.705873      0.735184      0.845050      0.856528      0.881013      0.772302      0.727133      0.655608      0.613511      0.497768      0.477069      0.370599      0.306685      0.279005      0.210058      0.176404
  36   5 1875.4153    0.5196  0.4681 10.0761 -0.0012  0.0130   0.0118   0.0316    0.0406   0.0000   441.1518       1.06511       21.1350      0.459466      -3.44088     -0.661008     -0.289555       1.02933     -0.516611      -1.18713     0.0636902      0.622367    -0.0876602      0.255428      0.601936     -0.439541     -0.144111    -0.0912719      0.545050      0.707169      0.798856      0.864417      0.960142      0.911904      0.863433      0.866455      0.800798      0.743467      0.612437      0.584088      0.511963      0.437189      0.376667      0.302383      0.259925      0.195637
  36   6 2063.0755    0.7832  0.7589  9.9927 -0.0014  0.0165   0.0138   0.0385    0.0732   0.0000   440.4484      -1.99264       21.3648     -0.197998      -2.79159      -1.35395       1.79904       2.32054      -1.21413      -2.46699      0.611153     -0.119210     -0.360410      0.219123     0.0900512     -0.173953     0.0524345     -0.258641      0.738472       1.01288       1.07117       1.14300       1.19331       1.20391       1.19199       1.11625       1.11703      0.945838      0.852099      0.763700      0.641493      0.562331      0.477649      0.403542      0.316686      0.254137
  36   7 2245.5296    1.1474  1.0356 10.1888 -0.0007  0.0189   0.0175   0.0464    0.1206   0.0000   440.5644      0.115647       20.9020     -0.418027      -2.04914      0.989851      0.298706      0.312012      0.473354      0.477947     -0.158296     -0.597808     -0.196404      0.501745    -0.0542223     -0.113394     -0.383705     -0.487497      0.942144       1.29444       1.50470       1.71094       1.79044       1.76575       1.71788       1.60894       1.45993       1.25998       1.09099      0.936088      0.800458      0.642795      0.543025      0.446677      0.355017      0.281543
  36   8 2421.1063    1.6909  1.2120 10.7173 -0.0024  0.0197   0.0241   0.0501    0.1575   0.0000   441.5167      -1.92417       18.3449      0.799279      -2.29059      0.863392       2.26222     -0.874797     0.0645598       1.26875     -0.485480      0.946238      0.131096      0.435879      0.183894     -0.190965     0.0598447    -0.0389143      0.857017       1.17886       1.25100       1.41423       1.39745       1.45566       1.39033       1.34882       1.20760       1.13731       1.01842      0.922742      0.786595      0.692029      0.548704      0.449594      0.374969      0.301115
  36   9 2592.6542    2.3142  1.2846 10.8457 -0.0013  0.0196   0.0309   0.0496    0.2249   0.0000   440.6963       1.43851       19.8520     -0.318467      -2.65734      -1.17278      -1.43252      0.465003      -1.38272     -0.174234    -0.0599453      0.302896     -0.127137      0.134295     -0.950624    -0.0154058     -0.515479     -0.271264      0.867607       1.15398       1.24465       1.38659       1.44269       1.40103       1.38746       1.33648       1.26981       1.13857       1.03309      0.882086      0.759426      0.670526      0.558628      0.463251      0.376575      0.301006
  36  10 2762.6672    3.1086  1.1303 11.3094 -0.0021  0.0179   0.0441   0.0453    0.2729   0.0000   440.0909      -2.92625       18.2323      0.491206      -3.75603     -0.780524     -0.477703      0.729459      0.806923     -0.845050      -3.03267      -1.49105      0.998432      -1.14390      0.932610     -0.620955     -0.252173    -0.0113177      0.825573       1.08740       1.19952       1.32396       1.33997       1.32605       1.28018       1.26230       1.17767       1.04098      0.969589      0.842940      0.734461      0.631523      0.533994      0.449028      0.350887      0.285940
  36  11 2930.2103    3.8668  0.9837 12.1280 -0.0007  0.0165   0.0573   0.0416    0.1816   0.0000   440.9608    -0.0999454       17.6108     -0.636784      -1.13333     -0.637643     -0.346002      0.543608     -0.682983     -0.879412    -0.0299660    -0.0370364      0.650515      0.364390      0.244689     -0.193306     -0.323825      0.110294      0.769704      0.975153       1.09782       1.17141       1.22225       1.27007       1.20867       1.14587       1.04927      0.981120      0.865852      0.759684      0.664901      0.573096      0.466328      0.401853      0.313504      0.249097
  36  12 3094.1977    4.3819  1.1180 12.4788 -0.0026  0.0177   0.0631   0.0454    0.1986   0.0000   439.4117       2.33040       18.6098       1.98366      -3.97574     -0.605653     -0.414102      -1.48921       1.32079     -0.576201      0.458753       1.03159     -0.534150      0.669953     -0.810998     -0.602332      0.151190      0.347319      0.828216       1.08912       1.20275       1.28653       1.32746       1.32584       1.28980       1.25085       1.19658       1.08282      0.937895      0.828900      0.747393      0.629060      0.542035      0.448823      0.352495      0.281534
  36  13 3254.9869    4.0754  1.5315 12.4331 -0.0010  0.0216   0.0501   0.0544    0.1219   0.0000   440.1733     -0.644094       16.0148      -1.64282      -2.21980     -0.242076    -0.0629854    -0.0901692     0.0773089   0.000810943      0.229774     -0.677852     -0.539889      0.223709     -0.755251     -0.630102      0.348550      0.142534       1.02590       1.41655       1.61379       1.76336       1.85936       1.85237       1.76961       1.65089       1.51622       1.35156       1.19330       1.05935      0.924135      0.791514      0.650726      0.537479      0.420441      0.342917
  36  14 3413.5599    3.3502  2.3716 11.8897 -0.0004  0.0271   0.0326   0.0677    0.0733   0.0000   439.7438       1.09668       16.2970     -0.571343      -1.39552     -0.335274     -0.856325      -4.66513    -0.0389628     -0.770839      0.989473     -0.329121      -1.61825    -0.0252407     -0.405125      0.219745      0.216756      0.187802       1.19952       1.59702       1.79449       1.92925       1.97612       2.00663       1.94183       1.88668       1.73992       1.59152       1.42225       1.24629       1.10129      0.925940      0.772326      0.627455      0.521465      0.406401
  36  15 3570.6462    2.7427  3.6890 11.2043 -0.0006  0.0348   0.0218   0.0888    0.0677   0.0000   443.2297     -0.952080       14.3117       2.43920      -1.90197       1.21442     -0.218936      -2.69729      -1.14789      -2.39566      -1.13012      -1.52133     -0.635928      0.269576    -0.0141471      0.334847       1.06611     -0.454196       1.54595       2.02616       2.28936       2.41679       2.53792       2.54622       2.44704       2.37893       2.19137       2.03010       1.84264       1.59905       1.41728       1.20427       1.01150      0.844232      0.684367      0.544998
  36  16 3726.4065    2.1818  5.5119 10.6785  0.0000  0.0447   0.0145   0.1214    0.0564   0.0000   435.2998     -0.636017       16.2667      -3.46987     -0.234647      -3.01287      -1.61481       2.28798     -0.690562       4.43797      -1.86982      -1.66686      -1.01992      0.577535      0.754662      -3.02422      0.163506      0.141176       2.01058       2.64743       2.99160       3.15052       3.27175       3.25403       3.20515       3.06190       2.88519       2.65585       2.38497       2.10111       1.81625       1.56212       1.30985       1.06062      0.874497      0.716410
  36  17 3881.2668    1.8207  7.7509 10.3720 -0.0002  0.0584   0.0106   0.1569    0.0521   0.0000   441.5399      -4.44898       15.4120      -6.19102      -1.00836      -3.07001      0.875270      -10.4099       5.92990      -2.63816      -6.06201     -0.249231       3.51571      -3.07161      -1.70439     -0.691209     -0.618295      -1.13020       2.61153       3.45078       3.84432       4.15050       4.27259       4.29141       4.17142       3.99720       3.73186       3.44960       3.09949       2.77634       2.38768       2.02529       1.72333       1.41447       1.15551      0.919343
  36  18 4035.2657    1.4779 10.1331 10.3294  0.0002  0.0780   0.0082   0.2130    0.0444   0.0000   442.7447       1.82085       17.3435       1.49781      -7.86163     -0.403594       7.56626       5.63280     -0.517659       4.00392       2.76242      -4.80893       1.12554      -2.77472    0.00570813       1.53629     -0.895325    0.00259494       3.44412       4.61276       5.05908       5.53735       5.72360       5.74566       5.59327       5.37890       4.99878       4.58722       4.09820       3.61107       3.18882       2.69139       2.27267       1.88361       1.50776       1.19609
  36  19 4188.5525    1.2277 13.5801 10.1841  0.0004  0.1049   0.0061   0.2836    0.0394   0.0000   444.2244      -3.84893       9.59755       27.0602       11.0064      -7.28145      -8.53708      -7.37671       10.5184       6.89690      -3.79749      -1.59178       2.38768       2.19861     -0.319313      -3.16531       2.89226      0.370988       4.63125       6.15183       6.95890       7.36846       7.62459       7.66019       7.49570       7.22415       6.68912       6.12445       5.59169       4.85373       4.26439       3.66418       3.10622       2.53494       2.03516       1.63162
  37   3 1486.8206    0.1710  0.1159 10.0728  0.0010  0.0131   0.0096   0.0210    0.0219   0.0000   441.4521     -0.627056       21.6239      0.318192      -3.41172     -0.388460     -0.438386      0.159721    -0.0351578     -0.772961     -0.152654     -0.560684      0.283124     -0.201233     -0.140721     -0.207620     -0.187306     -0.111830      0.485248      0.768765      0.774812      0.707478      0.935055      0.876032      0.953445      0.723802      0.679017      0.661003      0.565076      0.579905      0.463503      0.375090      0.309824      0.223787      0.219893      0.164535
  37   5 1892.1958    0.5349  0.5157 10.0938 -0.0010  0.0169   0.0118   0.0330    0.0443   0.0000   439.8240      -1.42922       21.4670     -0.283690      -4.43787      0.142004      0.305626     0.0356256      0.302099     -0.174931     -0.916868      0.945434      0.164165      0.182466      0.395343     0.0981901      0.619064      0.336950      0.930218       1.29032       1.43816       1.39534       1.26460       1.10448       1.01807      0.995812       1.03478       1.08860       1.07051      0.992194      0.880378      0.757866      0.606986      0.496456      0.406110      0.286157
  37   6 2081.1115    0.8228  0.7654 10.1455 -0.0010  0.0158   0.0142   0.0382    0.0708   0.0000   441.3840      -1.56993       19.6286       1.27312      -3.18019      0.639132       1.80808     0.0674167      0.202849     -0.155008       1.68516     0.0754485     -0.307434     -0.408197     -0.195182    -0.0363525     0.0823974      0.211859      0.673480      0.847747      0.946005       1.05802       1.05652       1.08603       1.07804       1.00354      0.964524      0.858034      0.793652      0.716597      0.620106      0.526322      0.440800      0.383377      0.301444      0.244888
  37   7 2264.2893    1.2504  1.0981 10.1728 -0.0011  0.0209   0.0183   0.0454    0.1382   0.0000   441.0110    -0.0892274       19.5845       1.52301      -3.22734     0.0267386      0.898752    -0.0551721      -2.44446       1.29568       1.44550      0.279033      -2.00495     -0.652100      0.251007     -0.172652     0.0924339     -0.267992       1.11775       1.64949       2.03517       2.28325       2.43680       2.45393       2.37181       2.19747       1.96113       1.74173       1.43718       1.20162      0.984249      0.779892      0.618455      0.501685      0.400068      0.304240
  37   8 2440.6267    1.7134  1.2258 10.9602 -0.0008  0.0205   0.0242   0.0515    0.1306   0.0000   440.7147     0.0433150       20.4202     -0.158879      -2.88773       3.38943      -1.09379      -1.50949     -0.734294      0.313121     -0.980446       1.36608     -0.239980     -0.907982     -0.199123      0.951876    0.00583450      0.308828      0.941865       1.30911       1.48760       1.63651       1.71420       1.66494       1.71507       1.53009       1.46793       1.30841       1.15661      0.993963      0.841646      0.743446      0.599630      0.495643      0.390509      0.319123
  37   9 2613.3212    2.4089  1.1790 11.0460 -0.0006  0.0187   0.0335   0.0474    0.2208   0.0000   440.3572     -0.486920       20.8160       1.33253      -1.12082      -4.44552       1.70354       1.45179       2.34087      -2.06049     -0.475255      0.667879      0.653018     -0.678919     -0.607019      0.217050     0.0176127      0.188676      0.870468       1.16448       1.28588       1.44043       1.48062       1.48667       1.44617       1.38165       1.29448       1.15429       1.00543      0.901870      0.783161      0.679098      0.580341      0.460758      0.375241      0.301274
  37  10 2784.4525    3.2233  1.1770 10.8264  0.0011  0.0179   0.0441   0.0452    0.4038   0.0000   440.2725     -0.304040       19.8210     -0.286950      -4.11233      -1.48726      0.402861       1.27983      -1.24932      -2.66521     -0.692073     0.0163329     -0.631738     0.0360942     0.0198894      0.556389     -0.839625      0.803735      0.801563       1.04644       1.12654       1.24410       1.28804       1.29234       1.29268       1.19001       1.14648       1.04555      0.930619      0.823608      0.724113      0.639569      0.528274      0.456851      0.361608      0.296545
  37  11 2953.2290    4.0885  1.0429 11.5229 -0.0005  0.0164   0.0575   0.0410    0.3218   0.0000   440.5255      -1.18533       17.5542      0.495478      -2.69883     -0.390316      0.853399      0.439763      -1.17473    -0.0323069      -1.23048       1.07478    -0.0455840      -1.08036     -0.226871   -0.00552278     -0.118388      0.131305      0.749839      0.983627       1.07202       1.18857       1.22861       1.23672       1.20632       1.16035       1.10128      0.952576      0.904600      0.779391      0.678994      0.569785      0.493266      0.408464      0.336884      0.264213
  37  12 3118.4534    4.4266  1.1771 12.4348 -0.0018  0.0182   0.0619   0.0470    0.2280   0.0000   440.8284      0.594610       15.8809     0.0371265      -3.04486      -2.67598    -0.0441894      -1.08321     -0.649572       1.03651       1.34477       1.35887     -0.331055     -0.554491     -0.446498      0.144561     0.0930516     -0.294180      0.833069       1.09173       1.23811       1.32775       1.34056       1.37653       1.33188       1.26472       1.20326       1.07590      0.976752      0.878489      0.766606      0.686527      0.582600      0.486205      0.399367      0.298448
  37  13 3280.4759    3.9674  1.6775 12.0176 -0.0011  0.0219   0.0457   0.0549    0.1365   0.0000   441.5794     -0.735061       16.5101     -0.803467      -2.05425     0.0229991     -0.995853       2.22276     -0.694972       1.92036      0.872193      -1.20048       1.28729      0.180251     -0.265228     -0.542858      0.138250      0.472240      0.953703       1.29409       1.39387       1.53170       1.55053       1.61489       1.56571       1.49170       1.40210       1.28682       1.10921       1.01554      0.902323      0.770805      0.670663      0.537160      0.440687      0.348634
  37  14 3440.2211    3.2362  2.5047 12.0654  0.0006  0.0278   0.0306   0.0718    0.0598   0.0000   441.2914      0.759657       15.4626     -0.551575      -2.02092      -3.29290      -2.87699     -0.392152      0.311225       2.05494       4.21918     0.0532120      -1.80781       1.74188       1.50164     -0.619225      -1.01381      0.281727       1.20712       1.63237       1.79563       1.95920       2.03946       2.03062       1.99544       1.91086       1.79669       1.60586       1.50060       1.30956       1.12090      0.985041      0.818988      0.681095      0.558676      0.446777
  37  15 3598.2504    2.6233  4.0402 11.0287 -0.0005  0.0357   0.0196   0.0937    0.0664   0.0000   439.2471      0.643358       11.5052      0.403897     -0.122938     -0.912873      -2.42848     -0.314578      -3.58471      -2.11637      0.207771     -0.132059      0.585503      -1.27997     -0.512337      0.163047      0.328072      0.684108       1.59535       2.09067       2.36983       2.57702       2.67448       2.62001       2.56778       2.47286       2.33673       2.10623       1.92647       1.69769       1.51243       1.27731       1.07729      0.896887      0.729881      0.580800
  37  16 3754.8673    2.1224  6.0298 10.6644 -0.0003  0.0475   0.0134   0.1271    0.0523   0.0000   439.7063      -2.65428       13.6831      -1.99714     -0.662292      -1.62092      -7.85541      -2.52716      -3.65607      -3.06902       1.20028      0.734010       2.46191      0.514761      -1.18144      -1.41920      0.699959     0.0317992       2.06143       2.71524       3.06372       3.22589       3.42771       3.41367       3.39759       3.23708       3.03410       2.75852       2.50266       2.21067       1.91012       1.65291       1.40093       1.16015      0.941922      0.764394
  37  17 3910.4701    1.7259  8.2994 10.3799 -0.0007  0.0618   0.0097   0.1693    0.0496   0.0000   441.7989       2.43130       13.2117      -1.69461       8.26429      -4.71491      0.516257     -0.812487      -3.92389      -1.38782      -2.64136     -0.576825      -3.21037      -2.28613      -2.82076      0.419135      -2.43133       1.74318       2.72359       3.54128       4.02562       4.31988       4.47868       4.47087       4.40535       4.21344       3.99336       3.65985       3.28840       2.90786       2.52242       2.19280       1.83495       1.53217       1.22642      0.994162
  37  18 4065.2757    1.4222 10.8801 10.3168 -0.0003  0.0815   0.0074   0.2252    0.0424   0.0000   443.9556      -1.39241       6.72560       6.38613      -4.95886       1.72343       7.13323       1.83735       1.14323       1.45630       3.30408       7.98971      -3.29609      -5.22352     -0.945917     -0.940509     -0.214095      -1.12506       3.49864       4.60722       5.15748       5.54190       5.79396       5.83522       5.67575       5.51105       5.08339       4.69149       4.30993       3.80206       3.32779       2.83232       2.40460       2.00573       1.63066       1.31089
  37  19 4219.0048    1.1439 13.9057 10.2853 -0.0019  0.1109   0.0058   0.3006    0.0356   0.0000   444.5840       8.75698       4.21185      0.472523      -4.43611       1.39202       12.0133       3.80340       3.09921       3.29812       6.08485      -6.26713       6.90330       6.73500      -2.29509      0.190241     -0.953345       3.93197       4.78415       6.34752       7.12279       7.59541       7.96663       8.02072       7.82353       7.53185       7.02253       6.49503       5.85289       5.12145       4.55866       3.87517       3.28516       2.74798       2.22181       1.80308
  38   3 1501.5442    0.1857  0.1360 10.0819  0.0020  0.0095   0.0090   0.0225    0.0222   0.0000   442.0022      -1.06647       21.2115      0.784029      -2.54409     -0.996804     -0.211966      0.498305      -1.00251      0.261290      0.195243     -0.333051     -0.174646      0.152661     0.0774630     -0.133057     -0.194401     -0.158081      0.430586      0.508489      0.616813      0.696051      0.643105      0.647586      0.657413      0.599832      0.573240      0.565700      0.520653      0.442778      0.416050      0.343032      0.271944      0.227989      0.193628      0.153582
  38   4 1713.0485    0.3378  0.3138 10.0375 -0.0102  0.0114   0.0099   0.0265    0.0293   0.0000   441.9723     -0.486325       20.5938      0.194412      -1.57933     -0.302302      0.739659   -0.00192238      0.847019      0.835497    -0.0825190     -0.164599     -0.102034     -0.580101      0.555089     -0.441804     -0.190930     -0.305493      0.485184      0.633639      0.740172      0.782917      0.801024      0.777897      0.756264      0.758812      0.747782      0.655036      0.616423      0.541042      0.447960      0.407126      0.329709      0.271861      0.246902      0.191688
  38   5 1908.8044    0.5393  0.5030 10.1706 -0.0047  0.0144   0.0117   0.0313    0.0421   0.0000   438.9344     -0.874614       20.9856     -0.553333     -0.882891     -0.228323      -1.70529     -0.420083      -1.39046      -1.18244       1.08043      0.855257      0.376828     -0.213912     -0.205553     -0.143455     -0.124812     -0.327058      0.679796      0.918770       1.12484       1.22614       1.29506       1.27777       1.27380       1.17029       1.06789       1.01954      0.843368      0.753019      0.637128      0.541895      0.453011      0.363032      0.294367      0.243925
  38   6 2098.9044    0.8678  0.8061 10.0494 -0.0006  0.0166   0.0145   0.0392    0.0833   0.0000   441.7183      0.168396       21.9016      0.670083      -3.05734      0.975626       1.30447     -0.545895      0.492922      -2.18963      0.456628     -0.497357     -0.816422     -0.594132      0.218280     -0.185776     -0.168751      0.204065      0.677726      0.955892       1.07505       1.18832       1.24928       1.18725       1.18347       1.13752       1.05470      0.956033      0.865631      0.766279      0.679352      0.575078      0.476426      0.393182      0.332723      0.253897
  38   7 2282.8815    1.2745  1.1823 10.0567 -0.0010  0.0190   0.0180   0.0480    0.1636   0.0000   440.6215      -1.65933       20.8876      -2.44248      -3.23374      -1.06579      0.556453      -2.28068      -2.25961      -2.36519     -0.798823     -0.632166       1.84669    -0.0610538      0.935452     -0.407339    -0.0139717     -0.210387      0.832926       1.10064       1.20257       1.33615       1.40276       1.42791       1.43085       1.30998       1.20186       1.11685       1.01707      0.935782      0.794771      0.662307      0.559114      0.453165      0.385678      0.317813
  38   8 2459.9042    1.8216  1.2478 10.5736 -0.0014  0.0182   0.0243   0.0506    0.1702   0.0000   440.5685      0.859771       23.0625    -0.0133193      -4.10627      -1.36796     0.0494882    -0.0406529      -2.08063      -1.00080     -0.928683       1.17277     -0.265947     -0.579343     -0.727911      0.530097     -0.411910      0.246531      0.782607      0.991300       1.08101       1.18253       1.27437       1.26808       1.23202       1.16488       1.12599       1.06220      0.948133      0.843593      0.724790      0.620371      0.551933      0.468103      0.379244      0.296929
  38   9 2633.6414    2.5004  1.2679 11.2747 -0.0007  0.0186   0.0339   0.0506    0.1740   0.0000   440.4416       1.42514       22.0671     -0.676725      -1.52280      -1.64648      0.429868      -2.20779      0.480110      -2.36864     -0.550668       1.72589     0.0944537      0.129820     -0.493824      0.670348     -0.187364      0.103321      0.826705       1.07450       1.25046       1.36529       1.37935       1.39517       1.35764       1.25782       1.19914       1.10078       1.00009      0.904691      0.770915      0.680130      0.577775      0.491127      0.384040      0.314213
  38  10 2805.9878    3.3121  1.1757 11.0004 -0.0021  0.0175   0.0443   0.0456    0.4058   0.0000   441.5381      0.705082       19.4484     -0.100773      -2.79347     -0.345053      -2.30275     -0.657808      -1.54953       1.44499     -0.176650     -0.458744      0.444293     -0.188647     -0.450794      0.465971      0.833923     -0.769861      0.777376       1.03682       1.15853       1.27522       1.30633       1.27455       1.26810       1.18527       1.12648       1.06330      0.946022      0.852567      0.755209      0.647533      0.562271      0.461215      0.379355      0.310764
  38  11 2975.7981    4.0340  1.1640 12.2806 -0.0007  0.0175   0.0552   0.0465    0.1852   0.0000   440.5115     -0.279003       20.4514      0.260998      -5.98857      -1.18688     -0.461793     0.0252974     -0.715599      0.144655      0.800966      -1.57264     -0.132358       1.27352     -0.356750      0.462907      0.542414      0.199617      0.796480       1.01669       1.12394       1.23259       1.26234       1.23589       1.21692       1.14848       1.06435       1.01453      0.975996      0.859962      0.744560      0.646091      0.555140      0.470666      0.387546      0.314520
  38  12 3142.2238    4.4720  1.2368 12.1476 -0.0011  0.0181   0.0589   0.0464    0.2440   0.0000   441.8476     -0.465247       17.3674     -0.472323      -4.24708      -3.76959    -0.0205308      0.427900      0.331152      -2.40075     -0.802129      0.225945      0.486099      0.441054      0.728385      0.164253     -0.403134      0.148883      0.786523       1.01550       1.12265       1.23711       1.25186       1.24787       1.26166       1.18500       1.11501       1.02911      0.940738      0.851657      0.742530      0.647748      0.562995      0.467861      0.386743      0.301751
  38  13 3305.5620    3.9103  1.8714 12.0220  0.0003  0.0230   0.0411   0.0566    0.1032   0.0000   441.1083      0.959103       17.8177      -1.63258      -2.60386      -2.11665      -3.77286     -0.634346     -0.698114     -0.496950      -1.25341      0.466105      0.621249      0.555450      0.709687     -0.567767     -0.269750    -0.0925686       1.02051       1.36231       1.47331       1.63505       1.69697       1.74072       1.67065       1.61725       1.49386       1.35491       1.23227       1.08996      0.971833      0.840784      0.707335      0.591389      0.487826      0.389504
  38  14 3466.5549    3.0569  2.8571 11.8800 -0.0005  0.0299   0.0267   0.0753    0.0562   0.0000   441.7927       1.12595       16.7979      -1.07652     -0.612578      -3.13142      0.396178     -0.218488     -0.518719      0.259627      -1.64251     -0.711315      0.536732     -0.236553     -0.331172     -0.817920      0.198007      -1.16284       1.28564       1.72433       1.90226       2.06886       2.08135       2.16480       2.10597       2.01853       1.89163       1.72787       1.60745       1.41929       1.24820       1.05968      0.904532      0.749904      0.624679      0.499049
  38  15 3625.6234    2.5319  4.5118 11.1227 -0.0002  0.0379   0.0178   0.1007    0.0524   0.0000   439.3286      0.411167       17.8728       4.03948       3.00737      -1.34695      0.591197      -5.37870     -0.617212     -0.583571     -0.722982     -0.231745       2.62594     -0.200169       1.84445      0.460258    -0.0895276      -1.09115       1.61317       2.11303       2.39514       2.57694       2.66745       2.72710       2.57820       2.53057       2.37816       2.18218       2.00548       1.80542       1.56098       1.34430       1.13650      0.946404      0.782140      0.640464
  38  16 3783.0040    2.0316  6.3509 10.6887 -0.0003  0.0485   0.0125   0.1329    0.0494   0.0000   442.2943      -1.96667       12.2725      -4.27840       5.36376      0.276806     -0.811533       2.40861     -0.454400      0.356928       2.40755     -0.427716      -2.60475      -1.51473       1.05625     -0.113706       1.51999      0.466918       2.09529       2.67960       3.07899       3.27112       3.42048       3.46753       3.35940       3.28209       3.07672       2.81220       2.56008       2.28376       2.00376       1.71828       1.46391       1.23042      0.999133      0.821406
  38  17 3939.4471    1.6809  8.8693 10.3880  0.0001  0.0653   0.0091   0.1775    0.0468   0.0000   441.2205       2.56494       23.0820      -1.31147      -5.04583      -8.79558      -4.91221      -11.8571       4.38930       2.92557      -4.76268       2.22366       1.39874      -5.95151      -2.07001       2.96111       1.41731      -3.05460       2.83089       3.73251       4.18844       4.51339       4.72642       4.70493       4.64608       4.38930       4.19733       3.86037       3.48736       3.10402       2.72549       2.35898       1.97628       1.64391       1.35037       1.11269
  38  18 4094.9506    1.3714 11.6286 10.3445 -0.0005  0.0875   0.0068   0.2369    0.0396   0.0000   435.3971       8.07029       20.0501       12.1589      -7.87056       6.29375       5.16209      -8.62151       3.64327      -3.17603       1.61821      -3.00605    -0.0416650      -2.21188     -0.537454       2.11011      0.677365      -1.95455       3.64393       4.85932       5.51990       5.91269       6.19355       6.12458       6.10729       5.87123       5.44343       5.04912       4.58681       4.07078       3.58704       3.12928       2.63819       2.18198       1.77910       1.45013
  38  19 4249.3478    1.1169 14.5867 10.2752  0.0009  0.1139   0.0056   0.3093    0.0337   0.0000   442.8929      -3.16479       33.9220      -5.59738      -5.58283       5.75619     -0.847140      0.148986     -0.622304      -5.21561       3.42959      0.244930     -0.721050      -3.03988     -0.940535       3.36347      0.825820       1.19967       4.74867       6.32616       7.18361       7.65385       7.89447       8.00440       7.77009       7.52266       7.09643       6.60440       5.98380       5.35860       4.63670       4.07337       3.42607       2.88788       2.35221       1.91563
  39   5 1925.1765    0.5861  0.5730 10.0258 -0.0024  0.0142   0.0117   0.0331    0.0479   0.0000   440.7184     -0.940095       20.8901       1.70210      -3.53857    -0.0516903       2.23543     -0.131514     -0.176963       1.37153      -1.02821      -1.17636     -0.373275     0.0942349      0.235890     -0.289186    -0.0178392      0.277089      0.590407      0.802979      0.920592      0.977572       1.01940       1.01881       1.01247      0.976208      0.921540      0.859663      0.790597      0.673785      0.574988      0.502510      0.404483      0.349550      0.295282      0.240985
  39   6 2116.5508    0.9011  0.8030 10.1949 -0.0007  0.0159   0.0147   0.0368    0.0766   0.0000   440.9732    -0.0569141       20.6470      0.537230      -2.75492      0.798738    -0.0744992     -0.412423    -0.0243174      0.682618      0.197060     -0.847863      0.211262      0.446615     0.0186599      0.503451     -0.137910     0.0708871      0.674419      0.902413       1.01078       1.08835       1.12611       1.15289       1.07186       1.04137      0.968823      0.893903      0.818541      0.760958      0.701860      0.587915      0.507002      0.425200      0.358611      0.290034
  39   7 2301.2218    1.3071  1.0987 10.4759 -0.0025  0.0176   0.0188   0.0480    0.1166   0.0000   441.9701     -0.970024       21.0635       1.01318      -4.11551     -0.204079      0.276496      -1.11119     0.0847636    -0.0142901     -0.251389     -0.402461      0.861488     -0.503753     -0.241349     -0.470619      0.444412      0.520682      0.714264      0.935899       1.03125       1.13442       1.17611       1.17594       1.16835       1.14141       1.07502      0.971802      0.881565      0.809904      0.704985      0.605251      0.505680      0.426503      0.352699      0.300488
  39   8 2478.9855    1.9049  1.2130 10.3971 -0.0035  0.0178   0.0253   0.0460    0.2066   0.0000   440.4850     -0.810220       21.7651     -0.561242      -3.00194      -2.42349       1.42501     -0.713058      -2.34762       2.41295      0.634024   0.000450545     -0.220391      0.424534       1.53001     -0.382375      0.337987   -0.00589337      0.780471       1.01166       1.11277       1.23583       1.23810       1.21868       1.22601       1.16717       1.12713       1.04995      0.943928      0.856699      0.764254      0.675543      0.549818      0.473825      0.395202      0.321881
  39   9 2653.8229    2.6072  1.1939 11.0868 -0.0005  0.0175   0.0350   0.0465    0.2197   0.0000   442.2482     -0.644638       22.4940       2.47235      -1.83801      0.407355     0.0331344      -2.07570      0.442920      0.666330      -1.83374     -0.934312       1.22440      0.448654     -0.675411      0.345713     -0.485554     -0.365102      0.754940      0.974644       1.08299       1.17541       1.16804       1.20448       1.18525       1.15740       1.09662       1.02942      0.941521      0.817778      0.726871      0.613893      0.546870      0.446160      0.374165      0.303142
  39  10 2827.2007    3.4621  1.2345 11.3035 -0.0008  0.0179   0.0446   0.0455    0.2759   0.0000   440.8319       1.13232       20.4921      0.650572      -1.75991      0.435084    -0.0639091     -0.929021     -0.447069      0.166128      0.918289      0.110858     -0.506059     -0.235590     -0.428488     -0.145465     -0.329579    -0.0407286      0.765208      0.979486       1.12624       1.26143       1.30567       1.32379       1.29813       1.20093       1.15456       1.06937      0.931123      0.835537      0.739356      0.652213      0.541061      0.449690      0.366942      0.307132
  39  11 2998.0541    4.1933  1.1521 11.7966  0.0001  0.0172   0.0556   0.0436    0.2734   0.0000   440.9687      0.169653       20.3580      0.775336      -1.22489      -1.49035     0.0550454       1.24555      0.318807      0.713335     -0.875869      0.420639     -0.219274      0.220621     0.0197939     -0.364786     0.0387806     -0.170258      0.687772      0.927973       1.01704       1.11109       1.16283       1.19820       1.14479       1.09978       1.06673      0.932052      0.891174      0.769140      0.697734      0.604601      0.521343      0.438639      0.354130      0.286368
  39  12 3165.6234    4.4024  1.2711 12.1991 -0.0015  0.0183   0.0566   0.0465    0.2259   0.0000   441.4190      0.695224       16.8161      0.517407      -3.54832      0.512169       1.89767      -1.17441     -0.382135     -0.507767      0.554298     -0.156309     -0.795689     -0.227093      0.471163     -0.724508      0.145271      0.430824      0.783189       1.00584       1.15076       1.26101       1.27951       1.25517       1.27217       1.21608       1.16264       1.05836      0.983024      0.858301      0.760682      0.652657      0.555212      0.488188      0.390443      0.316881
  39  13 3330.2981    3.7850  1.9437 12.0747 -0.0013  0.0229   0.0392   0.0591    0.0933   0.0000   442.1109      -2.03694       17.7248      0.880140      -3.96330      -1.07626       2.37283      0.344834      0.429891      -2.19628       1.02821       1.70398       1.73810      0.745940     0.0405245      0.268166     -0.462899      0.705687      0.977182       1.26808       1.40829       1.55927       1.61611       1.65788       1.59885       1.54467       1.43146       1.30964       1.23127       1.09914      0.946363      0.827758      0.696225      0.586301      0.485584      0.401332
  39  14 3492.5272    2.9961  3.0418 11.6716 -0.0005  0.0298   0.0248   0.0780    0.0563   0.0000   441.6510     0.0409528       16.3827      -1.19330      -2.83841     -0.271560      -2.33472       3.29632      -1.26397      -2.71221     -0.584888       1.87252      0.642419     -0.452472      0.126377      0.513358    -0.0225001      0.532654       1.21913       1.56558       1.76943       1.90719       1.97406       2.02054       1.95072       1.93962       1.80613       1.69696       1.49479       1.37193       1.18989       1.04562      0.895679      0.745895      0.610091      0.497585
  39  15 3652.6042    2.4302  4.4489 11.1794 -0.0000  0.0382   0.0170   0.0998    0.0480   0.0000   438.5708      0.629593       16.8336     -0.519279      0.858587     -0.541139     0.0347859     -0.151228      -4.43743      0.172693     -0.515694     -0.729168     -0.126553      -2.53007       1.13263       1.60723      0.346163      0.372936       1.54040       2.07813       2.38767       2.56797       2.69201       2.69160       2.59934       2.54001       2.34171       2.20888       1.98078       1.77342       1.58947       1.38524       1.16984      0.987027      0.801828      0.654416
  39  16 3810.9424    2.0061  6.8870 10.5635  0.0001  0.0512   0.0115   0.1379    0.0484   0.0000   440.4013       5.13648       10.9646      -1.96668      -1.17503      -9.67170       5.13438     -0.652782       2.32573      -2.11882     -0.786743       4.04440      0.481207       1.12566       1.52094     -0.529729      0.206735       1.64474       2.11276       2.84215       3.11367       3.37825       3.47511       3.55233       3.46198       3.31789       3.17110       2.94562       2.73071       2.42221       2.13042       1.82217       1.57665       1.29751       1.08558      0.892870
  39  17 3968.2052    1.5948  9.3319 10.4441 -0.0009  0.0687   0.0085   0.1894    0.0438   0.0000   437.0446      -7.51966       14.9037      -2.13234      0.477950      -4.08666       3.25870       1.63132       1.98759      -5.75204       4.53176      -1.06774       4.86938     -0.471665      -1.98921     -0.971599       1.70189      0.696505       2.82177       3.71307       4.11279       4.48008       4.63113       4.68262       4.63941       4.45785       4.21567       3.93188       3.56863       3.19414       2.79030       2.45600       2.07954       1.77201       1.43752       1.18444
  39  18 4124.3164    1.3102 11.8617 10.3982 -0.0002  0.0911   0.0066   0.2450    0.0374   0.0000   439.4210       5.45045       7.95131      -2.93330       4.61590      -14.0230       3.65759      -1.95093       2.74971       4.30465       3.20287      0.302424       1.52800       1.29957      0.698982       1.96561      -2.82610       2.86427       3.69083       4.93224       5.54789       5.95378       6.24183       6.27905       6.14538       5.98545       5.57632       5.26019       4.67598       4.33117       3.73035       3.25387       2.76145       2.32370       1.91751       1.56092
  40   2 1288.7266    0.0934  0.0587 10.1334 -0.0393  0.0139   0.0079   0.0183    0.0196   0.0000   442.0075     -0.876630       20.7047       1.42958      -2.76775      -1.05280     -0.121125     0.0778071     -0.878817      0.191647      0.511263     -0.145523      0.193847     -0.713380      0.197134      0.171284     0.0143409    -0.0579762      0.485651      0.666893      0.773160      0.822841      0.852982      0.972689      0.782054      0.792498      0.777627      0.716503      0.685403      0.677487      0.567329      0.528017      0.508585      0.369449      0.290571      0.237904
  40   3 1530.3037    0.2086  0.1577 10.0673 -0.0016  0.0092   0.0085   0.0206    0.0223   0.0000   442.4777     -0.331971       21.9518     -0.599457      -2.56250     -0.833948     -0.460753     -0.408115      0.327803      0.310895     -0.553122      0.278588     0.0493513     0.0225764     -0.268110      0.161110     -0.195867      0.143621      0.346084      0.528611      0.534840      0.592208      0.572178      0.585457      0.609532      0.612585      0.584009      0.515678      0.507447      0.419642      0.388688      0.288006      0.268156      0.221013      0.192562      0.165618
  40   4 1743.2512    0.3862  0.3543 10.0261 -0.0033  0.0123   0.0099   0.0278    0.0308   0.0000   441.1317     -0.306940       21.6712      0.312264      -2.90686      0.496988      0.826732      0.282236     -0.662839    -0.0644848     -0.208854      0.382387     -0.263863     -0.283913     -0.821201     -0.191677     -0.110610     -0.120903      0.600685      0.900314       1.17518       1.26890       1.26719       1.19681       1.00013      0.814186      0.748916      0.809586      0.738677      0.803613      0.896026      0.860048      0.735545      0.575146      0.480267      0.394026
  40   5 1941.3942    0.6049  0.6170 10.0087 -0.0021  0.0148   0.0115   0.0340    0.0518   0.0000   442.4737      0.204017       21.1560      0.910533      -3.65413      -1.17274     -0.288453     -0.810957    -0.0954698      0.694626     -0.302897      0.793622      0.783309     -0.468237     -0.287623     -0.307083     -0.200528      0.249273      0.689104      0.909992       1.09023       1.21154       1.30038       1.36797       1.30548       1.21751       1.09259       1.02699      0.896974      0.782373      0.660545      0.556680      0.471851      0.405915      0.338290      0.261591
  40   6 2133.9181    0.9320  0.8675 10.0745 -0.0017  0.0160   0.0147   0.0388    0.0881   0.0000   440.6474     -0.325845       22.1358      0.331974      -2.72343      0.261799     -0.175754       2.16667      0.648269     0.0513460     -0.374111     -0.358184      0.405711     -0.174458     0.0713070      0.476339     -0.674598     0.0799898      0.635275      0.853231      0.930276       1.06608       1.07371       1.12120       1.07020       1.05292       1.00749      0.937660      0.818575      0.739729      0.651920      0.547433      0.472276      0.381273      0.331727      0.272092
  40   7 2319.2575    1.4096  1.1944 10.2463 -0.0016  0.0177   0.0191   0.0486    0.1537   0.0000   440.8753     -0.316860       19.1323      -1.12960      -3.82509      -1.69079      -1.92060      0.251649     -0.299611      -1.01703       1.28606      0.711715     -0.114187      -1.19095      0.926096      0.433156     -0.480320      0.304527      0.719060      0.941605       1.04287       1.11727       1.19104       1.18303       1.19113       1.12454       1.05087       1.00466      0.900203      0.831209      0.720832      0.635210      0.546518      0.465703      0.392093      0.320189
  40   8 2497.8234    1.9711  1.2996 10.8792  0.0003  0.0192   0.0249   0.0479    0.1310   0.0000   441.4611      0.631039       21.1305     -0.926077      -3.06012     -0.646485      -1.13628      0.251011     -0.836358      -2.29073      -1.12642       1.11696     -0.641820      0.103785      0.350772      0.673868     -0.269597     -0.426574      0.787716       1.05168       1.13645       1.23352       1.27827       1.27017       1.27972       1.25494       1.18488       1.06576      0.970437      0.910473      0.795135      0.695510      0.589512      0.504634      0.417592      0.346612
  40   9 2673.7288    2.6886  1.2372 11.0944 -0.0006  0.0178   0.0349   0.0454    0.2123   0.0000   440.9668     -0.778338       18.9811     0.0278971      -3.01771     -0.852751       1.32579       2.44466      0.504239       1.83026     -0.887359       1.12509      0.458600     0.0914407     -0.384167      0.712131     -0.115498      0.194382      0.737020      0.971714       1.08791       1.19898       1.21611       1.24399       1.24727       1.19242       1.12496       1.05550      0.965287      0.832726      0.738767      0.639750      0.547927      0.468954      0.373731      0.312453
  40  10 2848.1589    3.4534  1.1669 11.6763 -0.0008  0.0172   0.0458   0.0445    0.2249   0.0000   439.5469      0.800722       21.7850      -1.68356      -3.14991     -0.611206     -0.720148     -0.962268      0.179099      0.485026     -0.586623     -0.643135     0.0181529     -0.992585     -0.546035      0.741590     -0.207198     -0.153922      0.702516      0.885487       1.00452       1.14125       1.15738       1.15646       1.12124       1.11721       1.04083      0.977121      0.863840      0.801623      0.705183      0.626170      0.536206      0.435884      0.372723      0.300785
  40  11 3019.9690    4.2299  1.1410 12.1663 -0.0003  0.0169   0.0566   0.0442    0.2188   0.0000   440.9475      0.543750       18.6878     -0.852089      -3.07771      -1.92991       1.39282     0.0497827      0.759264       1.58072     0.0743207     -0.128255     0.0487577      0.261764      0.803449      0.101178     0.0902006    0.00383612      0.710517      0.911278       1.00553       1.09569       1.12297       1.16669       1.15143       1.08450       1.02747      0.952394      0.861006      0.797929      0.700567      0.621405      0.531252      0.467550      0.390262      0.311324
  40  12 3188.5993    4.3439  1.3956 12.3527 -0.0025  0.0189   0.0531   0.0488    0.1669   0.0000   439.8292       1.13353       18.4462      0.924649      -3.60667     -0.994715       2.40052      -1.88511      -1.30604      0.123839     0.0986468      0.568670      0.413564     -0.206896      0.499468      0.663251     -0.633202      0.530961      0.788215       1.01715       1.16586       1.26594       1.31035       1.34459       1.32344       1.25121       1.19628       1.10475       1.00633      0.901828      0.791136      0.682574      0.589146      0.492988      0.414199      0.341521
  40  13 3354.5079    3.7283  2.0603 11.9884 -0.0008  0.0238   0.0366   0.0589    0.0881   0.0000   441.4024       1.40195       17.9715     -0.901492      -2.37706      -2.68693       2.39158      -3.21561    -0.0437157     -0.266593     0.0383332     -0.911324     -0.525468     -0.573256       1.56577      0.259251     0.0120708      0.244441      0.965097       1.30119       1.41729       1.59154       1.61415       1.60014       1.59585       1.54723       1.47286       1.35590       1.22111       1.12103      0.998090      0.875791      0.739844      0.621730      0.520410      0.438639
  40  14 3518.0395    2.9452  3.3459 11.6994 -0.0006  0.0311   0.0232   0.0825    0.0487   0.0000   441.6736       1.44314       14.2667      0.147167      -4.14952      -1.83165      -2.10295      -3.42354      -2.40925      -1.13327       2.88376     -0.973154      0.887816     0.0548427      -2.66246      0.392257     -0.328152     0.0606048       1.22573       1.62682       1.83421       1.95594       2.06588       2.06725       2.02548       1.95576       1.81547       1.74419       1.60689       1.43846       1.26945       1.11962      0.950053      0.807237      0.659547      0.552311
  40  15 3679.2039    2.3111  5.1735 11.1693 -0.0002  0.0420   0.0152   0.1106    0.0418   0.0000   440.3969     -0.978309       12.0171     -0.793412       4.39381      -3.37171      -3.25159      -2.30780      -3.25089      -4.03340       1.59888     -0.451685      -2.30761      -1.17660      0.417396      -1.31459     -0.124653       1.31348       1.69051       2.25504       2.50610       2.66921       2.82434       2.78249       2.82917       2.71415       2.56297       2.38513       2.16319       1.97344       1.71501       1.53304       1.28237       1.10081      0.922876      0.751835
  40  16 3838.5058    1.9138  7.7369 10.5187 -0.0003  0.0556   0.0103   0.1507    0.0466   0.0000   438.2527      -1.66838       17.4521      -4.45260      -1.16863      0.937686       7.55848      -1.81895      -4.20207      0.731126       3.54716       3.05910      -2.41464     -0.633844      0.995410      -1.25084      0.130953      0.428220       2.25574       2.99192       3.30213       3.56340       3.72697       3.74683       3.79619       3.59650       3.36703       3.14256       2.90181       2.60877       2.32054       1.99443       1.73488       1.45527       1.20804      0.991301
  40  17 3996.5168    1.5462 10.2268 10.4721  0.0007  0.0756   0.0078   0.2066    0.0412   0.0000   433.5504      -2.44744       5.87472     -0.619337       2.62762      -9.57239       5.65596       6.94202       12.8371      -3.66934      -7.91846       5.09559      -1.56620      0.691833       2.95082      0.988015      0.233561      -1.02158       2.98157       4.02349       4.48163       4.88827       5.05648       5.16913       5.05617       4.91012       4.56817       4.30785       3.96880       3.51442       3.13914       2.71126       2.29594       1.97408       1.60290       1.34659
  40  18 4153.4510    1.2641 12.7527 10.3795  0.0004  0.0960   0.0061   0.2607    0.0358   0.0000   440.4051       3.42290       15.9228      -2.47410      -11.5495      -10.3618      -3.85271     -0.230443     -0.867734      -6.04493       3.63355      0.315311       2.58237       7.94299      -3.52136      -1.28473       5.02627      -3.16878       3.83156       5.06872       5.64764       6.18688       6.35422       6.40747       6.39178       6.12159       5.78618       5.46180       4.98754       4.48534       3.91270       3.45405       2.96990       2.50119       2.06773       1.71725
  41   3 1544.3608    0.2150  0.1789 10.0579 -0.0100  0.0101   0.0087   0.0205    0.0227   0.0000   441.8431     -0.612834       22.0327      0.917731      -4.67450    -0.0502094      0.597552      0.174249      0.405233      0.304911    -0.0317055      0.324106     -0.109782     -0.789692      0.265109      0.704391     0.0362515      0.240400      0.413144      0.581178      0.587962      0.688943      0.624723      0.727346      0.677192      0.701863      0.625667      0.641472      0.483390      0.481503      0.399347      0.411150      0.308454      0.287886      0.229941      0.194387
  41   4 1758.0383    0.4115  0.3646 10.0519 -0.0003  0.0116   0.0101   0.0255    0.0317   0.0000   441.4396      -1.32789       20.7872     0.0429253      -3.29935      0.308436       1.68265      0.368642       2.16337       1.26542     -0.377533      0.945559      0.270551    0.00783704     -0.736346     0.0355415     -0.106101     -0.296353      0.468404      0.635274      0.693243      0.717709      0.744701      0.759262      0.739269      0.756125      0.735762      0.668633      0.620850      0.554936      0.469047      0.414718      0.345753      0.287614      0.246910      0.232399
  41   5 1957.4256    0.6390  0.6446 10.0582 -0.0024  0.0145   0.0116   0.0341    0.0519   0.0000   441.2504     -0.204128       20.3969      -1.29326      -2.45248     -0.666455      0.307792      -1.05352      -1.98237      0.279606      0.339204      0.608699    -0.0811198     -0.158817     -0.211255     -0.314441     -0.144428     0.0438921      0.579134      0.771334      0.865977      0.942878      0.966427      0.947126      0.964381      0.934339      0.900550      0.812886      0.750966      0.691594      0.594200      0.517007      0.439946      0.392184      0.338903      0.263897
  41   6 2151.0749    0.9368  1.0110 10.1565 -0.0003  0.0175   0.0138   0.0443    0.0891   0.0000   441.0853      -1.69069       20.3843       1.37725      -2.07665     -0.627050       1.83146      0.138072      -1.52445     -0.518921     -0.360926     -0.916383     -0.575687      0.626708      0.269191      0.121852     0.0132607      0.196963      0.670625      0.897349      0.996537       1.08387       1.12559       1.09950       1.11555       1.03640       1.02000      0.969475      0.901468      0.797944      0.713381      0.605145      0.529774      0.454189      0.392531      0.307136
  41   7 2337.1124    1.4410  1.2411 10.1863 -0.0011  0.0186   0.0189   0.0464    0.1622   0.0000   442.6878    0.00259648       20.2098      -1.97767      -2.75327     -0.368787      -1.51806     -0.374661      -1.33125      0.924809     -0.325794      0.218165      0.254956     -0.213189      0.837668   -0.00418960     -0.440918      0.531324      0.732290      0.966351       1.05991       1.23722       1.22232       1.26576       1.22726       1.19947       1.10302       1.05355      0.939122      0.852310      0.769485      0.689762      0.585846      0.486843      0.406348      0.343172
  41   8 2516.4780    2.0498  1.3590 10.7242 -0.0008  0.0193   0.0252   0.0480    0.1592   0.0000   440.7279       1.99196       21.7232      -1.89374      -3.32087      -1.58838     -0.377804      -2.45413     -0.381902     -0.605251    -0.0976059     -0.484216      -1.28916      0.891321     -0.426361     0.0528618     -0.679107      0.215773      0.777134       1.04558       1.10182       1.22713       1.25811       1.23906       1.27295       1.25309       1.17504       1.08724      0.973889      0.883164      0.790392      0.693776      0.594976      0.514382      0.416645      0.350525
  41   9 2693.4847    2.8018  1.2536 10.7692 -0.0005  0.0173   0.0351   0.0455    0.2888   0.0000   441.7347     -0.106558       20.0495      0.577653      -2.48978     -0.923189     -0.659214      -2.33081     -0.796092       1.97859      0.736372      0.534552      -1.58481     -0.813762     -0.221106      0.353303     0.0638011      0.141465      0.707731      0.911521       1.00927       1.07675       1.13983       1.14209       1.13011       1.07935       1.01508      0.955406      0.916550      0.828774      0.736283      0.627884      0.552339      0.476111      0.397607      0.324676
  41  10 2868.8795    3.7063  1.1364 11.6531 -0.0021  0.0165   0.0488   0.0421    0.2584   0.0000   440.2436      0.927575       19.3937     -0.151798      -1.49600     -0.622829       2.02581     -0.699091      -1.06245     -0.935088       1.43815     -0.535172      0.581920     0.0546593     -0.584503      0.148548    -0.0549910    -0.0459550      0.659765      0.887787       1.01060       1.09114       1.11995       1.15170       1.13523       1.07798       1.03994      0.945298      0.867423      0.761584      0.693264      0.616096      0.514836      0.454048      0.368612      0.311599
  41  11 3041.5585    4.4889  1.1811 11.0270  0.0009  0.0163   0.0571   0.0444    0.5780   0.0000   441.2693      0.149734       21.7946      0.405103      -1.90235     -0.886707      -1.23694       1.16390       1.26262     -0.726822      0.360597      0.182234      0.510366      0.725421      0.541738     -0.340713     -0.599629      0.414263      0.652291      0.829893      0.959311       1.05936       1.03457       1.09166       1.07577       1.01983      0.990043      0.915271      0.815983      0.748666      0.681943      0.604705      0.507544      0.443361      0.371120      0.295648
  41  12 3211.2250    4.1833  1.5135 12.3024 -0.0010  0.0199   0.0482   0.0499    0.1423   0.0000   439.4701     -0.178120       19.6029      -1.72076      -4.13716      -1.99244       1.68570    -0.0818439      0.357657      0.104543     -0.397863      0.273976     0.0738251      0.334765      0.956554      0.384411      0.769127       1.10233      0.809513       1.06064       1.17793       1.29810       1.35861       1.38923       1.36043       1.29513       1.22730       1.13339       1.03784      0.923342      0.829731      0.733263      0.632160      0.541668      0.452994      0.373377
  41  13 3378.3686    3.5804  2.1817 12.2027  0.0046  0.0243   0.0345   0.0626    0.0718   0.0000   440.0978      -1.01007       21.0851      -2.75457      0.334727      -4.07858      -1.52806      -2.28144       2.16105      -3.01380      -2.69107      0.535663     -0.209736     -0.405683    -0.0633230      0.429015     -0.614565     0.0763164      0.980993       1.28398       1.41046       1.55216       1.68368       1.63242       1.63724       1.56800       1.51773       1.38503       1.25608       1.12843       1.00165      0.903204      0.764161      0.644511      0.540377      0.441051
[truncated: 745,157 more chars]
