# Supplementary material for: Global-Mode Analysis of Full-Disk Data from the Michelson Doppler Imager and the Helioseismic and Magnetic Imager
Source: Sol Phys. 2018 Jan 31;293(2):29. doi: 10.1007/s11207-017-1201-5 (PMC6566312; doi:10.1007/s11207-017-1201-5)
Supplement: Supplementary file 2 — (TAR 362.4 MB) [file 11207_2017_1201_MOESM2_ESM.tar › HMI/hmivw72d.6976]

   0  13 1957.4422    0.7179  0.4745  9.6401  0.0000  0.0919   0.1254   0.2559    0.5892   0.0000    -0.0000       0.00000       0.00000       0.00000       0.00000       0.00000       0.00000       0.00000       0.00000       0.00000       0.00000       0.00000
   0  16 2362.6587    1.2628  0.5729 10.1580  0.0000  0.0905   0.2293   0.3775    1.0527   0.0000    -0.0000       0.00000       0.00000       0.00000       0.00000       0.00000       0.00000       0.00000       0.00000       0.00000       0.00000       0.00000
   0  17 2496.1954    1.6475  0.8872  5.1611  0.0000  0.1134   0.2196   0.3962  325.6326   0.0000    -0.0000       0.00000       0.00000       0.00000       0.00000       0.00000       0.00000       0.00000       0.00000       0.00000       0.00000       0.00000
   0  19 2764.1099    2.9447  1.0117  8.8845  0.0000  0.1658   0.4591   0.3829   37.2401   0.0000    -0.0000       0.00000       0.00000       0.00000       0.00000       0.00000       0.00000       0.00000       0.00000       0.00000       0.00000       0.00000
   0  21 3033.7857    3.3988  0.5741 13.2588  0.0000  0.1171   0.5617   0.2773    0.6061   0.0000    -0.0000       0.00000       0.00000       0.00000       0.00000       0.00000       0.00000       0.00000       0.00000       0.00000       0.00000       0.00000
   0  24 3439.0413    2.9230  2.5467 11.0386 -0.0005  0.2591   0.2723   0.8411    2.0306   0.0000    -0.0000       0.00000       0.00000       0.00000       0.00000       0.00000       0.00000       0.00000       0.00000       0.00000       0.00000       0.00000
   1  12 1885.0094    0.4614  0.4666  9.6984  0.0000  0.0737   0.0563   0.1707    0.1978   0.0000   559.2313      -37.9364       0.00000       0.00000       0.00000       0.00000       101.198       45.8560       0.00000       0.00000       0.00000       0.00000
   1  14 2156.7710    0.9131  0.5539  9.7034  0.0000  0.0591   0.0936   0.1848    0.4798   0.0000   395.9716       62.9056       0.00000       0.00000       0.00000       0.00000       73.1087       43.6787       0.00000       0.00000       0.00000       0.00000
   1  15 2291.9212    1.1609  0.5298 10.6376  0.0000  0.0762   0.1198   0.1472    0.3644   0.0000   393.1990       17.8307       0.00000       0.00000       0.00000       0.00000       99.4201       47.6595       0.00000       0.00000       0.00000       0.00000
   1  17 2559.1084    2.0769  0.4970 11.4461  0.0000  0.0566   0.2155   0.1542    0.4116   0.0000   390.6175      -45.8991       0.00000       0.00000       0.00000       0.00000       65.5060       45.2440       0.00000       0.00000       0.00000       0.00000
   1  19 2828.1095    2.9381  0.7012 11.6888  0.0000  0.1761   0.3416   0.2163    0.9404   0.0000   343.5109      -44.4313       0.00000       0.00000       0.00000       0.00000       312.271       91.0414       0.00000       0.00000       0.00000       0.00000
   1  22 3233.1643    3.7654  1.5210 11.3626 -0.0046  0.1189   0.2625   0.4235    3.1895   0.0000   442.9362       1.87260       0.00000       0.00000       0.00000       0.00000       153.285       75.8941       0.00000       0.00000       0.00000       0.00000
   1  23 3368.4333    3.5536  2.4172  4.5587  0.0000  0.1433   0.2094   0.4701 1000.0000   0.0000   468.2466       234.078       0.00000       0.00000       0.00000       0.00000       164.723       103.485       0.00000       0.00000       0.00000       0.00000
   1  24 3504.2737    2.9387  3.2931 11.1576  0.0422  0.1895   0.1938   0.6117    0.8254   0.0000   520.6001       139.337       0.00000       0.00000       0.00000       0.00000       217.501       137.086       0.00000       0.00000       0.00000       0.00000
   1  27 3913.2512    1.3128  4.7216 11.5377  0.0000  0.4009   0.1112   1.1512    0.3354   0.0000   719.1260       307.657       0.00000       0.00000       0.00000       0.00000       469.620       294.135       0.00000       0.00000       0.00000       0.00000
   2  12 1945.8603    0.5036  0.3575 10.0831  0.0000  0.0454   0.0543   0.1165    0.1453   0.0000   408.0059      -19.6922      -13.4756      -7.18760       0.00000       0.00000       31.9943       29.2606       14.8464       6.49424       0.00000       0.00000
   2  13 2082.0652    0.6125  0.6354 10.3652  0.0000  0.0935   0.0555   0.1574    0.2059   0.0000   457.3150       1.43399       44.7391      -8.68097       0.00000       0.00000       45.8112       55.4813       26.5169       16.1746       0.00000       0.00000
   2  16 2485.8081    1.6796  0.9330 11.1928  0.0000  0.0768   0.1146   0.1891    0.4313   0.0000   485.5252      -69.7068       23.4961      -4.68818       0.00000       0.00000       62.4881       47.0609       24.5013       7.51046       0.00000       0.00000
   2  17 2619.6592    2.0182  0.9311 11.8133  0.0000  0.0717   0.1379   0.1854    0.3724   0.0000   497.0324      -23.3658       8.73377       2.42645       0.00000       0.00000       56.8090       46.3215       23.6750       8.47674       0.00000       0.00000
   2  18 2754.5961    2.8513  0.9083 12.1101  0.0000  0.0598   0.1865   0.2082    0.4754   0.0000   447.2793      -4.45919      -7.74833      -2.00929       0.00000       0.00000       46.5123       37.9387       20.5216       6.93686       0.00000       0.00000
   2  19 2889.6307    3.5881  0.6859 12.2675  0.0000  0.0492   0.2508   0.1357    0.4013   0.0000   405.3130       26.8340       7.21399      -8.07796       0.00000       0.00000       36.6461       29.6495       17.3640       6.12079       0.00000       0.00000
   2  20 3024.7272    4.0292  0.7907 12.8554  0.0000  0.0652   0.2762   0.1543    0.4628   0.0000   395.2556       36.1508       1.34428       3.67063       0.00000       0.00000       55.6441       41.3737       21.0907       6.40619       0.00000       0.00000
   2  21 3159.9134    4.0235  0.8000 13.1978  0.0000  0.0626   0.2816   0.1665    0.4189   0.0000   398.4745       59.5262       7.49273      -4.37816       0.00000       0.00000       43.8444       37.2999       22.6291       8.29741       0.00000       0.00000
   2  22 3295.0941    3.4459  0.9462 13.3405  0.0000  0.0970   0.2450   0.2011    0.3472   0.0000   532.1970       78.0235     -0.195943     -0.297586       0.00000       0.00000       73.6621       56.0377       39.3648       11.5542       0.00000       0.00000
   2  23 3430.7692    2.9619  2.2100 12.0328  0.0000  0.1047   0.1357   0.3086    0.3411   0.0000   391.9334       99.7783       23.0319      -17.0272       0.00000       0.00000       76.0996       64.7532       34.6598       14.0355       0.00000       0.00000
   2  24 3566.8889    2.5232  2.3303 12.1107  0.0000  0.1284   0.1255   0.3383    0.3029   0.0000   609.3909       35.6759       46.5514       4.46185       0.00000       0.00000       92.1029       81.1580       39.6407       17.4443       0.00000       0.00000
   3   8 1450.9727    0.1732  0.0964  9.7384  0.0510  0.0363   0.0424   0.0784    0.0699   0.0000   459.1926      -16.4421       23.0993      -8.01708     0.0193036      0.913996       16.4212       22.4396       14.2922       5.21867       4.84669       1.14376
   3  11 1865.2090    0.3994  0.3938  9.9061  0.0000  0.0503   0.0327   0.1253    0.1351   0.0000   414.7269       4.15709       18.1161      -19.4185      -8.20999       2.49375       25.1580       22.7680       20.9483       11.7423       6.10211       1.49901
   3  12 2001.0982    0.5253  0.4179 10.1666  0.0000  0.0493   0.0371   0.1003    0.1383   0.0000   435.1061       46.9987       31.0993      -37.2159      -3.39357       1.78766       19.7520       23.2058       15.2078       13.2905       4.27255       1.78117
   3  13 2137.7124    0.7729  0.6245 10.3849  0.0000  0.0543   0.0530   0.1197    0.1924   0.0000   410.6630      -19.0718       28.8258      -1.61261       8.67066     -0.258178       27.4573       24.6270       18.8949       12.7075       5.05427       1.57134
   3  14 2273.4148    1.0732  0.6989 10.8631  0.0000  0.0658   0.0691   0.1390    0.1895   0.0000   452.9960      -35.0862      -20.0483      -17.9185       1.94543      -1.12140       29.9715       31.5135       22.7847       10.9216       5.94078       1.79200
   3  15 2407.7895    1.4067  0.7164 11.1301  0.0000  0.0593   0.0883   0.1292    0.2909   0.0000   414.7305      -34.0516       1.17890       11.2448      0.829172       2.35425       33.4980       31.6690       22.1750       10.5607       5.51155       1.36060
   3  16 2541.7111    2.0957  0.6837 11.4551  0.0000  0.0730   0.1940   0.1934    0.3803   0.0000   466.6260       37.9168     -0.194250      -18.7970      -5.46455      -1.40579       28.3495       20.0063       21.1098       19.0686       5.83375       1.64046
   3  17 2676.0285    2.3547  1.0217 11.2829 -0.0029  0.0693   0.1322   0.1549    0.7682   0.0000   363.2016       14.9883       9.96110      -3.01049       2.30126      -1.56910       35.4010       27.4750       26.1144       18.5080       7.02867       1.78130
   3  19 2946.8706    3.4758  0.6508 12.7752  0.0000  0.0474   0.2164   0.1141    0.2582   0.0000   437.0911       54.1709       8.47363      -5.48642     -0.500530      -4.40592       21.4238       22.9733       17.0849       8.75342       4.71332       1.51978
   3  20 3082.2525    4.1849  1.0890 10.9808  0.0000  0.0937   0.2226   0.1520    2.2489   0.0000   406.3077       12.7560       7.56465      -10.1389      -2.60260       1.51102       59.1375       58.3806       34.0739       13.7896       5.31795       1.50437
   3  21 3217.8410    3.7959  0.9339 13.1197  0.0000  0.0609   0.2155   0.1599    0.3138   0.0000   434.0154       42.1847      -8.74781      -13.9927     -0.758241      -1.64321       36.1314       32.8236       21.9349       12.6248       4.72038       1.45255
   3  22 3353.4995    3.5266  1.5112 12.6255  0.0027  0.0718   0.1632   0.2130    0.3142   0.0000   511.2049       26.7537      -24.2321       4.66323       8.96231      -1.72410       33.6051       33.6238       25.5843       15.6538       7.13074       2.19415
   3  23 3489.6804    2.6804  1.9671 12.7582  0.0000  0.1042   0.1288   0.2418    0.1891   0.0000   390.1148       13.0261      -33.2227       12.4990       16.2256      0.841460       47.5420       47.7532       36.6024       25.1337       10.3089       3.38667
   3  24 3625.9326    2.2821  3.0015 11.9923  0.0000  0.1205   0.0882   0.3112    0.1693   0.0000   586.4752       10.2697      -12.4715      -24.4476      -3.91874     0.0962746       64.2349       60.6995       44.6704       25.4587       11.7992       3.40467
   4  10 1777.9305    0.2883  0.2879  9.8010 -0.0032  0.0392   0.0254   0.0805    0.0771   0.0000   431.5949       2.89422       5.27255      -12.7630       6.45877      0.951261       15.1058       19.0262       12.2982       10.5875       4.32057       2.89209
   4  11 1914.6379    0.4956  0.5194  9.8815  0.0000  0.0483   0.0321   0.0995    0.1183   0.0000   440.4969      -11.7264       1.13003       2.24423       8.09109      -2.32488       14.6569       17.2224       16.2642       9.29815       6.76212       3.31385
   4  13 2188.3017    0.9416  0.7107  9.8853  0.0000  0.0672   0.0484   0.1090    0.3139   0.0000   461.6916      -7.15174      -4.51956      -2.84684       1.03880      0.572365       31.7178       33.9973       25.8311       14.9563       6.63317       2.99175
   4  14 2324.2145    1.2344  0.7010 10.3461  0.0000  0.0489   0.0651   0.1362    0.4310   0.0000   418.0908      -42.0196       5.82070       23.2112       4.99066     -0.727262       18.6682       18.8700       14.8276       12.4624       7.40072       3.79791
   4  15 2458.5011    1.6936  1.0979 -3.5868  0.0000  0.0614   0.0799   0.1848 1000.0000   0.0000   425.5521       22.1389      -13.4866      -5.19079       10.5071      -4.01552       20.3143       23.7134       19.2490       16.3650       8.87051       5.12451
   4  16 2593.1381    1.9474  0.8030 12.2933  0.0000  0.0551   0.1006   0.1523    0.2933   0.0000   428.4846      -22.4547       3.37737      -12.1808     -0.930149     -0.284307       19.1908       22.0941       17.7234       14.0753       7.25115       4.30130
   4  17 2728.4068    2.6634  0.6973 12.1169  0.0000  0.0463   0.1345   0.1103    0.3866   0.0000   430.2182       12.7838       30.7896      -12.3658       4.21572     -0.999915       16.4234       18.4561       15.4682       10.4772       6.89817       2.94335
   4  18 2864.1394    3.2791  0.6094 12.9999  0.0000  0.0413   0.1829   0.0989    0.2215   0.0000   455.6139       48.1293       2.55093       4.44945       3.93727      -6.24925       14.6746       15.2579       13.3024       10.1287       5.78261       3.00563
   4  19 3000.0871    3.3372  0.8942 13.3600  0.0000  0.0546   0.1878   0.1433    0.2447   0.0000   411.9176       17.0313       7.08699       14.4996       1.70817      -1.74549       19.8733       21.7557       19.5982       11.5064       7.25054       3.62129
   4  20 3135.9763    3.9394  0.8556 12.6942  0.0000  0.0473   0.2085   0.1181    0.4572   0.0000   424.2165       34.4235       26.4428       3.51746       1.89885      -4.45914       18.0517       17.5295       16.1609       11.1584       6.09208       3.75654
   4  21 3271.8759    3.8161  1.1255 13.0939  0.0000  0.0590   0.1927   0.1498    0.3672   0.0000   446.1132       55.9375       27.3955       6.23544      -4.08522       4.44518       22.1047       24.8756       19.5249       13.4273       7.87808       3.93856
   4  22 3408.2650    3.0181  1.6880 13.1529  0.0000  0.0829   0.1437   0.2325    0.2107   0.0000   407.2923       38.3466       12.1860      -49.4020      -6.80886      -1.54617       28.2716       32.9244       26.6062       18.7519       11.9563       5.34805
   4  25 3818.8297    1.8081  5.1604 11.3153  0.0000  0.1477   0.0511   0.4165    0.1414   0.0000   581.9880       26.2708      -33.9878      -55.7677       30.4853       5.90125       55.6251       58.7615       49.1826       36.0873       21.7393       10.7009
   5  12 2098.4524    0.7040  0.5592 10.2252  0.0000  0.0444   0.0379   0.0818    0.1139   0.0000   447.4552     -0.655477       15.5055      -7.43704      -11.2724       2.23739       14.8697       16.6451       12.8177       10.0701       7.64551       4.38008
   5  13 2235.4021    0.9580  0.6233 10.8463  0.0000  0.0427   0.0494   0.0920    0.1252   0.0000   433.9865      -33.8710       24.9449      -1.13093      -10.6028       2.61852       15.8094       18.7114       15.4351       11.1996       6.33496       3.63854
   5  14 2371.0857    1.4100  0.5784 10.9756  0.0000  0.0363   0.0751   0.0811    0.1490   0.0000   452.7947      -18.1077       41.6831      -17.8006       10.3722       3.86201       13.3984       14.3892       12.0351       9.00153       6.00926       3.40380
   5  15 2506.0354    1.7514  0.8707 11.5606  0.0008  0.0463   0.0858   0.1104    0.2025   0.0000   446.5450       9.15485       24.7885       3.56969      -1.12996       5.02972       13.9480       15.9585       14.2459       11.1769       6.52377       4.24783
   5  16 2641.2054    2.3012  0.7189 11.9982  0.0000  0.0394   0.1150   0.1003    0.2370   0.0000   416.1057       13.9980      -8.53861      -13.7122      -9.79379       8.58939       11.6164       13.1202       11.4630       9.31041       5.89430       3.59606
   5  17 2777.3043    2.9049  0.7937 11.7081  0.0000  0.0407   0.1236   0.1081    0.4315   0.0000   415.7951       16.3131       21.1350       13.2709      -6.58129      -1.92062       13.9378       16.5366       13.6530       9.91876       6.44523       3.48970
   5  19 3049.9199    3.6373  0.8416 12.6973  0.0000  0.0566   0.1658   0.1303    0.5779   0.0000   478.2445     -0.534149      -5.13556       7.56474      -1.66088       6.72006       14.3231       19.5086       15.2499       11.8118       8.88714       4.39282
   5  20 3186.3372    4.0176  0.8283 13.5265  0.0000  0.0516   0.2028   0.1387    0.3828   0.0000   437.7720       23.9911       11.0681       6.98041       21.1581      -4.04589       17.0090       19.3756       16.1771       12.3737       8.25193       5.02972
   5  21 3322.7084    3.4397  1.3178 12.9770  0.0000  0.0695   0.1514   0.1881    0.4704   0.0000   433.6591       28.9636      -29.1456       26.9245       3.02652      0.282120       21.1925       25.7266       20.1298       15.6546       11.2718       6.21726
   5  23 3596.7428    2.2420  2.5654 12.4377  0.0000  0.1011   0.0840   0.2885    0.2066   0.0000   444.1370       38.8278       28.8349       21.4783      -26.9358      0.205840       27.8495       36.0800       29.3826       25.9740       15.2199       10.0364
   5  24 3733.9298    2.0694  3.9393 11.3029 -0.0063  0.1153   0.0556   0.3322    0.2312   0.0000   438.8976     -0.896990       3.91616       27.0581       30.4209      -7.60244       33.3233       37.7477       35.5437       27.5417       19.7765       11.9932
   6   9 1727.7210    0.2838  0.2422  9.8446  0.0000  0.0278   0.0228   0.0701    0.0608   0.0000   438.1017       8.41870       14.3321       10.3322       4.07664      -1.81452       7.27555       8.50088       6.65226       6.13864       4.57715       2.52165
   6  10 1866.1210    0.4240  0.3443 10.0389  0.0000  0.0299   0.0288   0.0843    0.0768   0.0000   429.7173      -6.63301       17.5935      -3.58419       1.67347   -0.00510864       6.72030       8.61969       7.57397       6.62280       5.42893       3.57970
   6  11 2004.0316    0.5750  0.4678 10.0773  0.0000  0.0371   0.0317   0.0796    0.0944   0.0000   438.4191       6.28638       22.4624     -0.875792       5.50575      -1.10961       12.0783       12.4561       10.7844       8.68095       6.27862       4.23174
   6  12 2142.5090    0.7652  0.7645 10.2646  0.0000  0.0410   0.0345   0.1037    0.1219   0.0000   433.6573       6.11681       1.56115      -10.4320     -0.878628      -2.41527       9.68260       10.5481       10.4600       8.75225       6.53257       4.49555
   6  13 2279.7915    1.0341  0.6212 10.8292  0.0000  0.0384   0.0479   0.0857    0.1226   0.0000   447.7021       11.5378       4.20640      -5.18498       6.42435      -1.72964       8.16646       11.1373       9.90559       8.65048       5.30046       3.57716
   6  14 2415.5104    1.3559  0.9065 11.2963  0.0000  0.0448   0.0566   0.1115    0.1386   0.0000   441.9826      0.815712       2.82488      -4.78950       13.2105      -1.53579       12.4028       11.6317       11.1283       10.4161       7.95390       5.20275
   6  15 2551.1666    1.6069  0.8178 11.9598  0.0000  0.0444   0.0702   0.1046    0.1221   0.0000   432.1494       4.11501      -12.2868      -6.70785      -3.94975      0.479207       10.7518       13.1914       11.9122       10.1718       7.07594       4.62724
   6  16 2687.0668    2.3892  0.7710 12.3888  0.0000  0.0505   0.1058   0.0921    0.1380   0.0000   454.8927       9.47815      -1.76278     -0.106609      -3.59341      -2.48653       13.3579       12.0640       9.02391       11.5273       8.82184       6.30909
   6  17 2823.7962    3.1281  0.7956 12.3302  0.0000  0.0381   0.1257   0.0843    0.1837   0.0000   437.3793      -6.73904       13.0601       7.81909       12.1082      -7.41251       9.58044       10.1890       9.50117       8.70081       6.30494       4.42770
   6  18 2960.7586    3.4276  0.7063 13.1209  0.0000  0.0420   0.1538   0.0827    0.1490   0.0000   438.0180       15.1663       19.1098      -4.23215      -6.28154       3.96723       9.46119       12.0325       9.79630       8.15701       7.44119       5.07081
   6  19 3097.3565    3.9546  0.8945 12.7393  0.0000  0.0405   0.1604   0.1027    0.2540   0.0000   420.8670      -2.83172       18.5172      -6.19731       10.0436      -1.54834       10.5940       12.8643       11.5023       9.25683       6.51825       4.03515
   6  20 3233.9041    3.6390  1.0885 13.2710  0.0000  0.0511   0.1527   0.1232    0.2780   0.0000   456.2097       33.5766      -28.2966      -45.3151       7.89077       1.27978       13.9147       15.4110       14.0717       12.5929       8.79438       5.75338
   6  21 3371.2310    3.3805  1.4105 13.2394  0.0000  0.0656   0.1325   0.1621    0.2275   0.0000   408.9095       24.4335       7.56847      -35.6860       10.3736       5.60676       15.0000       18.9043       17.1802       13.2772       11.4914       7.13229
   6  23 3646.2377    2.1953  3.5287 11.7035  0.0000  0.1107   0.0547   0.2903    0.1544   0.0000   448.0024      -12.6826       25.3735       19.2606      -13.7582       17.1084       25.5114       30.3109       31.2188       25.1321       17.9268       13.1478
   6  24 3784.0736    1.8812  5.1355 11.2013  0.0000  0.1349   0.0406   0.3819    0.1258   0.0000   450.4952       4.78944      -3.80968       4.08783       5.23109      0.557004       30.6533       38.1987       36.5900       30.7016       23.0930       15.6749
   6  25 3921.9352    1.5400  7.0934 10.9033  0.0000  0.1765   0.0308   0.4665    0.0939   0.0000   448.3549       106.474       25.8551      -18.1640      -10.9048      -2.00099       40.8429       50.8921       48.9232       42.6486       28.5390       20.0795
   7   9 1767.6836    0.3761  0.2419  9.8555  0.0000  0.0259   0.0255   0.0424    0.0670   0.0000   440.3839      -6.97939       5.78159      -1.91416      -5.28297       2.27394       7.00421       8.87322       8.29388       7.42677       4.41617       3.54308
   7  10 1906.8432    0.4128  0.3886 10.1107  0.0000  0.0289   0.0243   0.0679    0.0689   0.0000   444.8362      -3.34067       28.7144      -8.30246      -10.2646     -0.522336       6.89260       8.22484       8.12342       7.17111       4.67839       3.68744
   7  11 2045.8564    0.6421  0.4964 10.0457  0.0000  0.0296   0.0312   0.0752    0.0892   0.0000   437.8011      -12.1047       12.1442       8.04181    -0.0582925      -1.27850       6.66681       7.03512       7.63971       6.54117       4.65647       3.73054
   7  12 2184.5815    0.8903  0.6902 10.4596  0.0000  0.0346   0.0364   0.0807    0.1188   0.0000   437.0334       1.97078       9.76599       7.60496      0.505231       2.16486       7.28546       8.82346       8.49813       7.08174       5.47824       4.49265
   7  13 2322.1609    1.1397  0.8043 10.9502  0.0000  0.0363   0.0441   0.0981    0.1210   0.0000   433.1249       1.58028       18.8128      -4.14569      -3.20606      -2.27116       7.62782       9.07906       8.56929       7.34463       6.06916       4.42128
   7  14 2458.2307    1.5780  0.8045 11.4436  0.0000  0.0362   0.0599   0.0945    0.1282   0.0000   436.7029     -0.428825       12.8309      -1.98059       8.17962       1.96128       9.36994       11.0019       10.2657       8.60215       6.41554       4.43131
   7  15 2594.2704    2.0981  0.7418 11.8784  0.0000  0.0345   0.0804   0.0781    0.1318   0.0000   420.6189      -7.97837       6.90314      -4.30145      0.917837       2.25722       8.03295       9.19986       8.43415       7.52128       5.94327       4.55603
   7  16 2731.0789    2.4161  0.7695 12.7145 -0.0018  0.0365   0.0929   0.0905    0.1117   0.0000   443.8774       3.57833      -4.05574       3.80493       9.46510      0.350493       7.68410       9.50206       8.38671       7.61153       6.17390       4.22437
   7  17 2868.3679    3.1812  0.7445 12.8747  0.0000  0.0343   0.1228   0.0826    0.1375   0.0000   430.0211       7.90792       3.37714       3.77133      -2.23296      -2.82110       7.55828       8.76696       7.77422       7.30888       5.77469       4.47031
   7  18 3005.6678    3.9495  0.6904 13.4676  0.0000  0.0335   0.1668   0.0807    0.1257   0.0000   423.0749       6.31807       18.6150       5.30900      0.231415       2.68302       7.00963       8.44781       7.79084       6.56614       5.76423       4.06546
   7  19 3142.8048    3.8406  0.9340 12.9351  0.0000  0.0385   0.1355   0.0961    0.1788   0.0000   434.2558       13.7948       35.4382       16.2431       6.85681     -0.277087       8.86326       10.7163       9.70126       8.55739       6.63003       4.58763
   7  20 3279.9452    3.5206  1.1726 13.2818  0.0000  0.0480   0.1264   0.1257    0.1562   0.0000   426.3830       10.0500       12.2302       9.69415      -12.1448      -13.9877       9.92358       12.1905       10.8085       10.1346       7.74650       5.62198
   7  21 3417.5300    3.0031  1.7910 12.8001  0.0147  0.0647   0.0939   0.1637    0.1355   0.0000   457.7127       13.3991      -23.9739      -1.73803       18.0665      -5.15074       13.5897       16.6976       15.8602       13.4108       10.7538       7.51737
   7  22 3555.3701    2.6537  2.9256 11.6753  0.0000  0.0796   0.0597   0.2080    0.1702   0.0000   446.7403       26.4386      -5.75287      -16.2829       26.3188      -14.9782       16.7863       21.2449       19.8344       17.3122       13.0000       9.37555
   7  23 3693.6389    2.1467  4.2182 11.4516  0.0000  0.1047   0.0448   0.3165    0.1218   0.0000   433.7896      -15.3543       26.3996       13.7536       22.8207      -13.9136       21.9335       26.7957       25.7531       22.9810       17.5672       12.5352
   7  24 3831.8973    1.8111  5.5882 11.1457 -0.0002  0.1331   0.0341   0.3606    0.0958   0.0000   445.6476      -20.9760       40.8199       43.0255      -13.1482       6.09472       27.8769       34.8459       31.5073       29.0432       22.6877       16.8572
   8   9 1806.1695    0.3518  0.3075  9.8252  0.0000  0.0280   0.0219   0.0579    0.0632   0.0000   434.5276       1.37080       22.2442      -2.73247      -1.61483    -0.0912759       4.80480       5.66428       5.08990       5.32605       4.15964       3.23275
   8  10 1946.0724    0.4349  0.4496 10.1571  0.0000  0.0301   0.0226   0.0749    0.0755   0.0000   437.5391      -3.36822       6.79317       2.56502      -9.67087       3.60310       6.20598       6.55117       6.40701       6.20349       4.90236       3.47948
   8  11 2086.1592    0.7073  0.4256 10.2671  0.0000  0.0258   0.0351   0.0584    0.0818   0.0000   435.5778       6.25316       3.98082     -0.700363      -3.96640       2.06527       4.83496       6.59325       5.75927       5.24683       4.00539       3.25061
   8  12 2225.1931    0.9591  0.5775 10.7691  0.0000  0.0314   0.0414   0.0688    0.0931   0.0000   431.1785      0.398763       22.1505      -5.22230       9.58085      -5.13666       5.32414       7.32230       6.33578       5.85599       5.34694       3.62346
   8  13 2362.8868    1.2660  0.7813 11.0451  0.0000  0.0363   0.0478   0.0889    0.1088   0.0000   441.6095    -0.0771930      0.684292       10.4801      0.926132      0.212386       7.89271       9.20462       8.18597       8.04159       6.30701       4.31779
   8  14 2499.4711    1.7262  0.8421 11.4310  0.0000  0.0397   0.0673   0.0997    0.1267   0.0000   435.2098      -7.80123      -6.91056      -8.73119       1.28669       4.62242       10.5973       13.2314       12.2389       10.0640       7.23227       4.81780
   8  15 2636.1624    2.0060  0.8720 12.2597  0.0000  0.0386   0.0724   0.0918    0.1135   0.0000   442.1427       14.5887       16.9338      -9.69373      -2.05324       2.68770       8.27465       9.90864       9.94188       8.05819       6.76274       5.34801
   8  16 2773.7716    2.9321  0.6755 12.7954  0.0000  0.0310   0.1128   0.0753    0.1136   0.0000   445.7731      -7.57614       3.84994      -1.18534      -4.76485      -9.32505       6.34654       8.01659       6.97915       6.97373       5.65675       3.91792
   8  17 2911.5531    3.3015  0.7637 13.1790  0.0000  0.0324   0.1192   0.0869    0.1112   0.0000   441.2410       1.53497       19.5183      -7.46501      -3.00932      -3.30525       6.58536       8.08023       7.26062       6.85982       5.55722       3.93824
   8  18 3049.1811    3.6999  0.7917 13.6018  0.0000  0.0348   0.1377   0.0929    0.1094   0.0000   440.7710       18.1597       3.41515      -13.3147      -6.15676      -2.29656       6.34022       7.63831       7.25429       6.68055       5.89819       4.19583
   8  19 3186.9149    3.8540  1.0380 13.6716  0.0000  0.0413   0.1346   0.1238    0.1195   0.0000   434.0910       14.4267       20.3032       9.64037      -4.27634       12.9694       8.33392       9.39170       9.61268       7.74302       6.95352       5.68967
   8  20 3324.4440    3.4199  1.2973 13.4090  0.0006  0.0500   0.1127   0.1364    0.1197   0.0000   434.8891       2.33361       2.87496      -8.06393      -7.60690     -0.541859       8.99785       12.3152       11.0086       10.0347       8.30822       5.95599
   8  21 3462.5310    2.5754  2.0888 12.8595  0.0000  0.0711   0.0709   0.1795    0.0855   0.0000   443.4464       3.41142       14.9853       16.4592      -10.4609       2.49717       12.6692       15.8721       15.8398       14.4401       10.9975       8.62319
   8  22 3600.9735    2.3636  3.0050 12.0375  0.0000  0.0817   0.0539   0.2055    0.0975   0.0000   412.1687       35.5446       38.4214       6.47446       1.95610      -21.7384       15.5489       19.7321       18.7504       16.9643       13.7085       10.3750
   8  23 3739.4765    1.9182  4.3835 11.5398  0.0000  0.1044   0.0363   0.2887    0.0848   0.0000   424.6482      -4.28256       18.1852      -10.2097      -16.0164      -1.78217       20.0234       23.8026       23.1151       22.0222       17.9240       12.7755
   8  24 3878.4482    1.6835  5.4788 11.2219 -0.0027  0.1232   0.0309   0.3486    0.0815   0.0000   433.6060       10.0329       26.3426      -44.9340       2.65834      0.884774       22.2858       26.8052       27.9214       25.5576       19.4531       15.6344
   8  25 4017.4995    1.3269  7.1434 10.8951  0.0000  0.1576   0.0238   0.4184    0.0688   0.0000   404.5271       4.43239      0.699643      -16.3484       9.62838     -0.968419       30.1443       36.3499       35.0900       33.1999       26.5522       21.6190
   8  28 4436.2104    0.7454 13.9644 10.4062 -0.0031  0.3328   0.0167   0.9532    0.0466   0.0000   501.5415       100.073      -6.79559      -6.94430       31.4054      -8.51278       59.7715       75.7340       75.1390       68.6583       55.7215       41.7902
   9   8 1702.3741    0.2696  0.2953  9.7781  0.0000  0.0292   0.0168   0.0534    0.0527   0.0000   438.9291       6.54631       12.0489       1.52757      -2.69426      -1.61014       4.58541       5.13975       6.67249       4.57251       4.61199       3.29539
   9   9 1843.6151    0.3558  0.3979  9.8867  0.0000  0.0268   0.0186   0.0684    0.0637   0.0000   437.7984       2.13490       8.67630      -4.63196      -5.45942       1.60269       4.06368       5.87325       4.79515       5.57934       3.88020       3.27576
   9  10 1984.1798    0.5121  0.5538 10.0354  0.0000  0.0324   0.0232   0.0724    0.0924   0.0000   435.5829      -11.2222       20.3910      -2.89835      -14.7284      0.888413       6.58620       8.01691       7.69764       6.29452       5.16717       4.26510
   9  11 2125.1189    0.8010  0.4718 10.4067  0.0000  0.0263   0.0340   0.0564    0.0956   0.0000   437.4971       8.23997       11.8762     -0.896686      -5.75814       3.35783       4.21847       5.87776       5.51060       5.21285       4.44224       3.15818
   9  12 2264.5961    0.9906  0.5693 11.0571  0.0000  0.0297   0.0415   0.0648    0.0857   0.0000   432.9005       18.0518       19.2953       1.74186      -1.70069      -2.27998       5.39837       6.90799       6.52650       6.02553       4.70132       3.75979
   9  13 2402.2705    1.3915  0.8059 11.5832  0.0000  0.0335   0.0507   0.0881    0.1006   0.0000   446.4878       10.7290       8.66965       5.33515     -0.543462      0.127368       6.09780       7.45111       7.24074       6.35426       5.69729       4.80926
   9  14 2539.5763    1.8780  0.7833 11.8491  0.0000  0.0337   0.0651   0.0765    0.1153   0.0000   434.5962     0.0244840       16.1372       5.57778       2.75076      -3.82509       5.52744       6.80353       6.21045       6.52636       5.10390       4.19554
   9  15 2677.0764    2.4146  0.6951 12.1235  0.0000  0.0283   0.0871   0.0711    0.1159   0.0000   441.0510       12.6126       17.0627     -0.241860       3.84268       1.09860       5.00802       5.91582       5.53468       5.27657       4.53958       3.72180
   9  16 2815.2290    2.8815  0.7402 12.6991  0.0000  0.0283   0.1062   0.0805    0.1097   0.0000   435.7319       15.3045       14.3176      0.816843       5.90146      -2.04253       5.16010       6.20897       6.22257       5.79448       4.68169       3.48107
   9  17 2953.5795    3.4924  0.8170 12.8149  0.0000  0.0332   0.1174   0.0778    0.1278   0.0000   434.5019       15.7517       9.36668      -2.78856       2.72047       6.60861       5.31851       7.10882       6.54775       5.73230       5.05811       4.16761
   9  18 3091.5958    3.7915  0.8001 13.2977  0.0000  0.0309   0.1298   0.0796    0.1163   0.0000   434.0600       5.07968       13.7412     -0.910993       9.69648     -0.112126       5.43953       6.11365       5.78946       6.46398       4.63967       4.45327
   9  19 3229.6980    3.5374  1.1517 13.7126  0.0006  0.0452   0.1139   0.1136    0.1098   0.0000   427.3099       27.2129       12.4896      -8.18462       2.92274      -11.8669       7.56441       10.0822       8.70726       8.97361       6.94992       5.79473
   9  20 3367.8192    2.9450  1.4212 13.4447  0.0000  0.0528   0.0912   0.1334    0.0999   0.0000   439.5032       11.0368      -23.5285       7.36605       9.74811      -1.32955       8.83318       11.8903       11.0983       10.1317       8.48630       6.47067
   9  21 3506.2110    2.5581  2.2871 12.7111  0.0000  0.0664   0.0620   0.1760    0.0778   0.0000   448.3842       6.96247       25.0936       17.2572      -13.6864      -5.25790       10.7182       13.5963       13.3373       13.1676       10.2003       8.41234
   9  22 3645.2167    2.1204  3.1382 12.3077  0.0000  0.0827   0.0478   0.2136    0.0674   0.0000   420.3358       9.66190       15.5124       18.1920       15.0073      -18.3899       13.8259       16.8544       17.8902       15.5314       13.5368       10.1021
   9  23 3784.2328    1.6869  4.5756 11.7832  0.0000  0.1091   0.0333   0.2813    0.0614   0.0000   440.9941       10.2122       20.6062       21.5173     0.0809760       23.2795       17.8456       22.1817       22.4408       20.9213       17.6100       13.6706
   9  24 3923.6221    1.4265  5.6816 11.4213  0.0000  0.1236   0.0267   0.3621    0.0575   0.0000   464.5106      -18.0786       47.6893      -6.41390      -6.95057       28.3916       20.3054       25.3210       25.8510       23.2759       20.3016       15.9067
   9  25 4063.0557    1.2220  7.3987 11.0173  0.0000  0.1571   0.0215   0.4222    0.0532   0.0000   443.4890       21.2973       40.8224      -23.0596       12.9426      -17.1195       25.1092       32.0215       31.7323       30.1858       25.4586       19.4627
   9  26 4202.7544    1.0513  9.4011 10.6939  0.0000  0.1885   0.0187   0.5531    0.0521   0.0000   437.3303       59.9818      -48.9737      -68.3527       25.1889      0.110662       32.4433       41.3093       40.5960       37.9108       32.0369       24.9821
   9  27 4343.1431    0.8251 10.9130 10.5654  0.0000  0.2485   0.0169   0.6855    0.0469   0.0000   402.4169      -78.1933       15.5731       62.4336      -23.8558      -12.8978       39.3216       51.4082       51.6069       47.3680       39.5267       30.5783
  10   8 1737.8135    0.3112  0.2134  9.8785  0.0000  0.0246   0.0200   0.0445    0.0494   0.0000   439.0978     -0.356233       10.7871      -1.54368      -5.14609      -1.68795       6.33332       7.46186       6.99277       5.48917       4.31532       3.09781
  10   9 1879.9913    0.4792  0.3169  9.9939  0.0000  0.0193   0.0265   0.0532    0.0556   0.0000   434.0373      0.968721       13.5748      -1.26508      -1.85879      -4.42595       3.41846       4.22547       3.99754       3.69117       3.19415       2.62046
  10  10 2021.4580    0.6233  0.5563 10.0942  0.0000  0.0269   0.0251   0.0676    0.0901   0.0000   435.5079      -3.62253       11.2750       3.03064      -1.40274       1.85040       4.67049       5.02517       5.54696       4.86723       4.33371       3.77619
  10  11 2162.9392    0.8098  0.6649 10.3046  0.0000  0.0299   0.0326   0.0692    0.1354   0.0000   427.1216      -1.17761       8.86667       2.04489       3.12632      -4.60284       4.61428       5.71437       5.71202       5.23673       4.48713       3.71750
  10  12 2302.8599    1.1827  0.6787 11.0192  0.0000  0.0291   0.0442   0.0763    0.1284   0.0000   434.2791    0.00171924       24.4995       4.57855      0.802263     -0.521216       4.34403       5.71470       5.74119       5.18705       4.30857       3.90070
  10  13 2440.7954    1.4595  0.8473 11.6530  0.0000  0.0360   0.0489   0.0822    0.1023   0.0000   439.5379       1.56498      -1.15177      -5.06395      -13.8473       2.70433       5.44997       7.71266       6.85905       6.85598       5.51553       4.35272
  10  14 2578.6343    1.8929  0.8512 12.1339  0.0000  0.0325   0.0630   0.0848    0.1026   0.0000   431.1861       7.27111       19.3357       4.36190      -6.20901      -5.18430       4.97619       6.39159       5.94716       5.96031       5.12659       4.06260
  10  15 2717.0434    2.5496  0.8202 12.3631  0.0000  0.0304   0.0842   0.0783    0.1119   0.0000   440.0285       4.21618       7.99261       1.83981       3.64019       2.67284       4.37154       5.68877       5.62812       5.51395       4.50545       3.52137
  10  16 2855.6501    3.0309  0.7713 12.7140  0.0000  0.0286   0.1001   0.0728    0.1106   0.0000   442.7405       12.2803       9.45127      -2.16136      -1.43132      -5.27027       4.87056       5.70345       5.32722       5.40907       4.71591       3.59744
  10  17 2994.5512    3.6155  0.7575 13.2655  0.0000  0.0298   0.1193   0.0708    0.1029   0.0000   432.4422       2.48559       9.65037       1.37113      -3.73965       4.99276       4.69393       5.44392       5.29892       5.11643       4.71660       4.11865
  10  18 3132.9927    3.9006  0.8237 13.5389  0.0000  0.0314   0.1266   0.0766    0.1037   0.0000   438.6655       14.6345       5.82291       2.03778      0.337155      -11.9602       5.28316       7.00172       6.92919       6.53076       5.47587       4.18055
  10  19 3271.4649    3.4244  1.0941 13.5958  0.0000  0.0393   0.1089   0.1040    0.1081   0.0000   450.3301       11.1311      -7.54091       7.02476      -2.01400      -5.92810       5.72165       7.48332       7.00696       6.97158       5.73053       5.02868
  10  20 3410.2138    2.9747  1.6858 13.0370  0.0000  0.0520   0.0759   0.1338    0.0883   0.0000   435.7604      -4.55020       9.45025       20.7950      -5.07783      -15.4453       7.52456       9.78190       9.00970       9.33648       7.72420       6.26712
  10  21 3549.1115    2.4868  2.3753 12.5386  0.0000  0.0597   0.0556   0.1661    0.0751   0.0000   449.5853       10.5649       20.6271       10.0001      0.844485      -2.19896       9.21251       11.1274       11.2746       10.8357       9.51255       7.53636
  10  22 3688.6217    1.9442  3.2744 12.2865  0.0000  0.0832   0.0425   0.2153    0.0602   0.0000   413.9328       32.4393       11.1100       20.4316       20.7404      -10.2542       12.7744       16.5206       16.3060       14.8373       13.3215       10.5791
  10  23 3828.0795    1.5693  4.7194 11.8534  0.0000  0.1065   0.0312   0.3014    0.0512   0.0000   468.7100       81.2929       13.7332      -4.85409       8.31860      -3.90245       16.2213       19.6858       20.4600       19.3742       16.7371       13.8771
  10  24 3967.4387    1.3988  6.7304 11.2209  0.0000  0.1301   0.0236   0.3796    0.0535   0.0000   453.5321       32.3802      -9.34109      -26.7240       18.8195       26.6887       19.9079       24.3754       24.9945       24.4520       20.5774       16.5614
  10  25 4107.7646    1.1848  8.5118 10.9336  0.0000  0.1570   0.0196   0.4637    0.0480   0.0000   452.2708       3.11827      -8.68476       34.7857       31.5849       2.78196       24.2371       29.4155       29.5209       29.0333       24.9372       20.5530
  10  26 4247.7022    0.9563 10.3959 10.6917  0.0000  0.2086   0.0173   0.6018    0.0462   0.0000   470.9322       24.1564      -18.8265      -13.9608       8.17107      -20.0679       29.8315       38.8651       38.2245       36.9760       31.9403       26.8584
  11   7 1627.0926    0.2192  0.1872  9.8774  0.0000  0.0186   0.0157   0.0467    0.0423   0.0000   436.1983      -2.40602       17.9016       2.88919       3.76150      -1.53307       2.95279       3.99750       3.80933       3.85540       3.41906       2.27243
  11   8 1772.2220    0.3303  0.2455  9.8931  0.0000  0.0182   0.0184   0.0392    0.0480   0.0000   434.7041      -5.47424       13.8002       2.97821    -0.0561112      -2.92453       2.51758       3.38785       3.26522       3.02523       2.68359       2.26624
  11   9 1915.4254    0.4497  0.3684 10.0610  0.0000  0.0231   0.0206   0.0476    0.0581   0.0000   436.0660     -0.366778       10.0310       3.76144       2.55231      0.338992       3.34767       4.25216       4.56248       4.18931       3.64251       2.86972
  11  10 2057.9392    0.6442  0.4632 10.3347  0.0000  0.0246   0.0264   0.0518    0.0645   0.0000   434.2726       3.44883       10.3434      0.116072       1.59336       3.63545       3.63277       5.07044       4.60875       4.44766       3.83807       3.17915
  11  11 2199.7664    0.8781  0.6500 10.6305  0.0000  0.0274   0.0315   0.0696    0.1051   0.0000   432.5097      0.696698       10.7699       7.52222      -14.0586      -4.79030       3.74618       4.74048       4.71404       4.71764       4.34231       3.51769
  11  12 2339.9890    1.3245  0.7275 10.6323  0.0000  0.0279   0.0449   0.0648    0.2122   0.0000   437.6500       11.2073       9.01221      -3.02130      -2.10168       5.03256       3.81819       4.86682       4.72074       4.67850       4.24150       3.30293
  11  13 2478.5559    1.6901  0.9014 11.3679  0.0000  0.0310   0.0526   0.0801    0.1777   0.0000   429.8279       1.36966       11.6735       1.88709     -0.804062       2.99336       4.31366       5.37290       5.25255       5.19176       4.54504       3.88599
  11  14 2616.9883    1.9515  0.8726 12.4631  0.0000  0.0334   0.0647   0.0837    0.1054   0.0000   436.5195       5.84548       27.8092      -4.33413      -1.50884      -1.95860       5.11332       6.35074       6.42555       6.28108       5.46632       4.30642
  11  15 2756.1681    2.6551  0.7684 12.6869  0.0000  0.0277   0.0854   0.0708    0.0953   0.0000   429.1889       1.97442       16.1837      -3.18883      0.200824      0.674525       4.10919       5.01111       4.86038       4.70635       4.21052       3.64088
  11  16 2895.4818    3.4000  0.7640 13.0596  0.0000  0.0279   0.1088   0.0685    0.0947   0.0000   434.7681      -6.24946       14.1021      -2.02111       4.74394      -2.63667       3.83941       4.80906       4.32602       4.84319       4.01904       3.56836
  11  17 3034.5763    3.7505  0.8118 13.2935  0.0000  0.0291   0.1173   0.0711    0.1008   0.0000   437.1523       9.44670       17.2492      -1.37141      -10.7159      -4.19687       4.18174       4.89675       4.64462       4.92908       4.39361       3.59633
  11  18 3173.5895    3.8848  0.8408 13.5822  0.0000  0.0311   0.1247   0.0826    0.1002   0.0000   443.4584      0.414000       22.5824      -9.96086       7.05945      -3.38844       3.94222       5.58036       4.78793       5.24413       4.33952       3.68780
  11  19 3312.3283    3.3889  1.4296 13.0925  0.0000  0.0399   0.0873   0.1138    0.0977   0.0000   434.2133       18.6369       26.3701       1.23796      -6.86697      -13.9174       5.96594       7.78686       8.04955       8.08204       6.84230       5.50131
  11  20 3451.7208    2.8773  1.9549 12.7766  0.0000  0.0527   0.0659   0.1349    0.0801   0.0000   441.4984       16.0410       8.90655       3.39200       11.8261      0.917428       6.88923       9.04692       8.78127       8.80074       7.34192       6.50451
  11  21 3591.1240    2.3363  3.0624 12.2359  0.0000  0.0707   0.0444   0.1772    0.0608   0.0000   450.6450       15.7097       19.8675      -1.56747       10.0408       9.01121       8.85071       12.5421       11.4330       11.9495       9.92070       8.60330
  11  22 3730.9203    1.9073  4.4283 11.8046  0.0000  0.0869   0.0321   0.2365    0.0521   0.0000   441.2351       13.1507       4.36736      -15.9396      -9.29502      -9.62356       11.6311       14.9963       14.9519       14.6252       12.8056       11.0365
  11  23 3870.8744    1.5627  5.7761 11.4876  0.0000  0.1095   0.0259   0.3077    0.0497   0.0000   436.0623       31.2196       2.41927      -2.77024       3.61895      -14.0256       14.6714       18.6910       19.3371       18.3225       16.3533       13.7021
  11  24 4010.8946    1.3247  7.3793 11.1109  0.0000  0.1286   0.0208   0.3774    0.0487   0.0000   446.3520       32.3573       61.8740      -15.8634      -7.23018      -35.6888       17.8808       22.1967       23.2643       22.8343       19.5024       16.6615
  11  26 4292.1200    0.9241 10.5304 10.6486  0.0000  0.1969   0.0161   0.5540    0.0436   0.0000   369.6104       13.7228       49.3040       17.2203       19.4492      -38.6741       25.9313       34.0664       34.7945       33.2544       29.2484       24.3651
  11  27 4432.7891    0.7100 13.2241 10.5732  0.0000  0.2865   0.0157   0.8355    0.0395   0.0000   504.0773       79.0409      -17.7254      -29.7538       29.0187       31.3911       37.1467       48.1836       49.7524       48.3123       41.9198       35.3498
  12   6 1509.7132    0.1606  0.0988  9.8393  0.0000  0.0233   0.0164   0.0330    0.0365   0.0000   438.7788       4.42422       15.4364      0.746394       1.15604     -0.887897       2.49986       3.14416       4.22174       2.56242       2.67984       2.05252
  12   8 1805.7910    0.3526  0.2609  9.9421  0.0000  0.0190   0.0195   0.0476    0.0482   0.0000   437.4681      -13.7005       22.7782     -0.215157       3.06750       1.61093       2.88207       4.94815       6.06402       4.68482       4.16497       3.45339
  12   9 1949.9687    0.4883  0.4203 10.0427  0.0000  0.0203   0.0204   0.0560    0.0573   0.0000   436.8992     -0.817590       13.3158      -5.85270      0.453320       1.80571       2.70056       3.45155       3.58768       3.39210       3.17915       2.57865
  12  10 2093.6399    0.7052  0.5484 10.3459  0.0000  0.0241   0.0258   0.0591    0.0688   0.0000   433.3417      -3.88661       20.8537       3.19963      -7.17259      -2.75931       2.87724       3.80078       3.82077       3.97290       3.79599       2.90178
  12  11 2235.8572    1.0505  0.5626 10.8496  0.0000  0.0228   0.0380   0.0571    0.0779   0.0000   433.1789      -9.79919       11.4829      -2.02759       2.97940      -6.08280       3.37854       4.14100       4.25689       4.65759       3.84293       2.94082
  12  12 2376.3633    1.2815  0.7562 11.3596  0.0000  0.0294   0.0418   0.0681    0.1162   0.0000   436.1764      -2.53121       12.0618       6.44738       1.01162      -2.66505       3.75017       4.63274       4.63888       4.79855       3.91458       3.62457
  12  13 2515.4844    1.7124  0.8233 11.7597  0.0000  0.0314   0.0592   0.0773    0.1530   0.0000   432.5640     -0.436685       16.7996       3.54181      0.167157      -8.13870       3.84535       4.67695       5.08664       5.24713       4.18551       3.77226
  12  14 2654.6168    2.2985  0.9250 11.8134  0.0000  0.0282   0.0663   0.0785    0.2047   0.0000   437.9992      -6.01105       7.79984       3.16361      -1.60580      -6.69760       3.96282       4.88284       4.96909       4.83084       4.11823       3.79660
  12  15 2794.5282    2.7535  0.7974 12.8554  0.0000  0.0270   0.0832   0.0700    0.1072   0.0000   436.9710       1.06390       13.0250       6.78600      -6.54985      -5.40358       3.70706       4.33364       4.70467       4.47252       4.17911       3.44504
  12  16 2934.3455    3.4972  0.7975 13.1764  0.0000  0.0277   0.1062   0.0694    0.0978   0.0000   442.2660       7.82472       9.94533     -0.176253       2.68493      -1.59058       4.01258       5.08323       5.22923       4.86384       4.38556       3.68468
  12  17 3073.9647    3.8567  0.8270 13.3050  0.0000  0.0279   0.1129   0.0684    0.1018   0.0000   440.0013       5.33323       10.7642      -6.47229       2.86141      -9.45972       3.52792       4.69168       4.36672       4.82125       4.24616       3.47182
  12  18 3213.3114    3.6875  1.1776 13.2764 -0.0002  0.0344   0.0965   0.0951    0.1107   0.0000   440.7953       3.55003       13.3057       7.14734      0.343120      -3.24080       4.41372       5.41565       5.81605       5.61972       5.15925       4.23785
  12  19 3352.6869    3.1252  1.3259 13.3064  0.0000  0.0415   0.0849   0.1052    0.1000   0.0000   441.1716       4.09597       12.7766      -5.10300       8.71823     -0.437421       5.21683       6.73720       6.98021       6.40878       5.89307       5.03229
  12  20 3492.4185    2.7560  2.3697 12.3047  0.0000  0.0514   0.0529   0.1378    0.0726   0.0000   459.6006       11.2630       3.17277       14.8950       4.76968      -18.1049       6.49140       8.20024       8.43963       8.63194       7.52362       6.16715
  12  21 3632.5764    2.1590  3.4984 12.0569  0.0000  0.0716   0.0383   0.1837    0.0541   0.0000   429.5033      -4.60348       30.7974       11.8698      -11.7524       8.20102       9.02668       11.2297       11.7380       11.1711       10.2336       8.63242
  12  23 3912.8776    1.4445  6.0731 11.4060  0.0000  0.1091   0.0235   0.3051    0.0466   0.0000   437.0776       29.7585       41.1507      -2.73322      -7.92675      -3.00251       13.7963       17.9512       18.6009       18.1991       15.9446       13.8995
  12  25 4194.4609    1.0453  9.9503 10.7620  0.0000  0.1621   0.0162   0.4962    0.0430   0.0000   456.5690       41.5864      -12.4524       20.2844       12.3962      -14.5631       20.3630       26.4439       26.8845       27.0053       23.6479       20.6401
  13   7 1692.3474    0.2695  0.2389  9.8445  0.0000  0.0207   0.0148   0.0378    0.0414   0.0000   438.7078       1.69557       11.5850       4.51633     -0.368977      -3.21436       2.81892       2.88271       2.98358       3.12940       2.93617       2.22964
  13   8 1838.6298    0.3620  0.3959  9.8400  0.0000  0.0196   0.0158   0.0632    0.0531   0.0000   432.8471      -4.82513       15.8378     -0.299735      -6.14790      -6.74233       2.67338       3.65376       3.85702       3.77164       3.30071       2.61041
  13   9 1983.8332    0.5494  0.3932 10.2740  0.0000  0.0219   0.0218   0.0439    0.0567   0.0000   438.3240     -0.633218       9.07786       1.74411       4.85933     -0.523297       2.61152       3.29017       3.57715       3.56202       3.12648       2.52633
  13  10 2128.5179    0.7833  0.4650 10.6513  0.0000  0.0211   0.0294   0.0495    0.0616   0.0000   438.2323     -0.937841       11.3473     -0.731169       4.83473       1.12459       2.66768       3.07978       2.86640       3.15381       3.07609       2.62828
  13  11 2271.1089    1.0369  0.7278 10.8345  0.0000  0.0265   0.0317   0.0630    0.0802   0.0000   431.0522       6.67144       15.7883      -2.28778       3.15794      -1.43185       3.52469       4.51283       4.82730       4.31572       3.88214       3.44915
  13  12 2411.8921    1.4124  0.8136 11.2301  0.0000  0.0279   0.0409   0.0672    0.0946   0.0000   443.7697      -8.26989       11.4785       1.84360       5.23149      -7.30279       3.17492       4.38300       4.31751       4.24752       3.85225       3.39145
  13  13 2551.7031    1.8550  0.8943 11.8146  0.0000  0.0297   0.0536   0.0709    0.1360   0.0000   438.5072      -2.54568       19.1688     0.0747901      -5.69903       5.36371       3.54567       4.46345       4.84700       4.25088       4.14322       3.75028
  13  14 2691.7135    2.4668  0.8446 12.2789  0.0000  0.0291   0.0782   0.0748    0.1675   0.0000   439.5045      -1.29766       7.35372       7.70029       1.89593      -3.54693       3.43345       4.60902       4.56500       4.30673       3.98922       3.42110
  13  15 2832.1525    3.1449  0.7968 12.5262  0.0000  0.0277   0.0977   0.0685    0.1812   0.0000   436.3976      -1.79228       7.62730       3.16120      0.713376      -4.54382       3.23740       4.41119       4.11659       4.24992       3.80854       3.34000
  13  16 2972.5983    3.6190  0.8227 13.2098  0.0000  0.0261   0.1063   0.0718    0.1190   0.0000   437.2311      -1.51500       5.47857      -1.70971       1.57624      -1.46993       3.40499       4.40060       4.49892       4.32027       3.86663       3.14424
  13  17 3112.5760    3.5566  0.7955 13.8014  0.0000  0.0287   0.1098   0.0705    0.0829   0.0000   440.2433       3.84583       13.3476      -2.67112      -13.2273     -0.918865       3.35272       4.42786       4.44287       4.40533       4.11491       3.52262
  13  18 3252.4065    3.6753  1.0770 13.6279  0.0000  0.0338   0.1000   0.0862    0.0949   0.0000   439.7544       4.63474       18.6900     -0.703762       2.55347      -5.83022       4.10317       5.07129       5.15426       5.33916       4.66825       4.11807
  13  19 3392.2571    2.9569  1.6920 12.9051  0.0000  0.0449   0.0651   0.1076    0.0774   0.0000   444.2672       1.85656       13.3054       6.16682      -4.08367      -2.05656       5.17365       6.30090       7.20182       6.66165       6.16953       5.52684
  13  20 3532.6326    2.6086  2.6435 12.2598 -0.0018  0.0546   0.0472   0.1427    0.0650   0.0000   437.0424       24.5317       8.31256      -3.13694       4.30787      -18.8859       6.54170       7.95435       7.67242       8.41243       7.32879       6.68409
  13  21 3673.1607    2.1319  3.8357 11.7319  0.0000  0.0679   0.0331   0.1808    0.0556   0.0000   443.1815      -7.77610       3.29579      0.930034       6.67908      -8.46344       7.96987       9.95101       10.9124       10.4896       9.70990       8.37698
  13  23 3954.4830    1.3858  6.6266 11.2633 -0.0001  0.1075   0.0213   0.3118    0.0454   0.0000   422.3125       2.26445      -5.61545      -26.3945       11.5654      -17.7504       12.7542       15.6401       17.3055       16.5219       15.4580       13.0384
  13  24 4095.6433    1.1500  8.6477 10.9551  0.0000  0.1394   0.0181   0.4054    0.0457   0.0000   478.3289       24.7189      -26.4876      -5.09785       6.42116      -24.7201       15.9791       20.7710       22.3386       21.1969       19.6454       16.6744
  13  27 4518.9444    0.6071 13.2616 10.4648  0.0000  0.2856   0.0134   0.8204    0.0353   0.0000   343.1308       33.2277       55.2120      -9.84557      -21.6227      -22.8072       31.1538       41.7083       44.0653       43.0586       38.4991       34.1714
  14   4 1242.5118    0.0860  0.0854  9.9230  0.0000  0.0242   0.0132   0.0469    0.0323   0.0000   441.7403       1.57566       15.0138      0.502099      -3.21345     -0.396172       2.24883       3.43103       3.55400       3.44760       3.38310       2.61836
  14   6 1571.5812    0.1978  0.1477  9.8644  0.0000  0.0161   0.0142   0.0367    0.0359   0.0000   439.8287      -2.32268       11.9536      -3.52710      0.399014      0.990262       1.95639       2.76525       2.41491       2.14810       2.80990       2.34053
  14   7 1723.5374    0.2819  0.2435  9.9319  0.0000  0.0216   0.0154   0.0367    0.0415   0.0000   435.6977      -1.40552       13.1171      -3.37847      0.998855       5.08120       3.83144       4.60675       5.04637       4.92854       4.93825       4.17717
  14   8 1870.8275    0.3965  0.4469 10.0564  0.0000  0.0243   0.0161   0.0569    0.0532   0.0000   436.4349     -0.562382       11.1758       1.23916       5.15267      -8.08183       3.02047       4.08690       4.39343       3.94490       3.61918       3.14443
  14   9 2017.0276    0.5995  0.5378 10.2275  0.0000  0.0229   0.0204   0.0575    0.0651   0.0000   433.3589       4.39958       11.6928      -4.40042      -3.85685       2.70499       2.18100       3.05402       3.18817       3.17140       2.73620       2.48331
  14  10 2162.5340    0.8001  0.6071 10.6467  0.0000  0.0231   0.0259   0.0608    0.0677   0.0000   436.3978       3.19086       14.6515     -0.232920      -5.96876       1.36472       2.52353       3.16237       3.51376       3.10109       3.06361       2.66269
  14  11 2305.7349    1.1211  0.6532 11.1314  0.0000  0.0221   0.0359   0.0677    0.0726   0.0000   442.3809     -0.744592       8.48548      -7.91525      0.894487      -3.87852       2.67482       3.15136       3.36519       3.21369       3.21080       2.59999
  14  12 2446.6889    1.4388  0.9157 11.6447  0.0000  0.0306   0.0402   0.0743    0.0856   0.0000   442.6349       6.16395       11.0563      -8.71404     -0.758060      -1.81159       3.28698       4.29222       4.45069       4.53077       4.11489       3.55450
  14  13 2587.2900    1.9759  0.9932 11.9708  0.0000  0.0295   0.0523   0.0789    0.1065   0.0000   441.8598     -0.887569       5.22539      0.161255       6.41888     -0.158104       3.39709       4.41603       4.34452       4.32282       4.14837       3.59573
  14  14 2728.2533    2.6492  0.8197 12.2395  0.0000  0.0273   0.0739   0.0622    0.1530   0.0000   440.3540       4.94449       9.69462      -3.63835       7.75180      -1.53204       3.08615       4.22214       4.44890       4.52592       4.03051       3.27840
  14  15 2869.2765    3.1127  0.8339 12.7981  0.0000  0.0265   0.0937   0.0709    0.1616   0.0000   440.6922       11.4232       14.2144       1.23311      -1.14981      -2.48483       2.94982       3.80218       3.97803       4.02486       3.39733       3.07284
  14  16 3010.2093    3.7253  0.7570 13.1985  0.0000  0.0270   0.1113   0.0631    0.1507   0.0000   441.1329      0.799254       13.8996      -6.99307      0.183494      0.524417       2.82411       3.88255       3.82003       3.92943       3.43873       3.22744
  14  17 3150.5852    3.8053  1.0221 13.8945  0.0000  0.0333   0.1050   0.0831    0.0988   0.0000   444.2196       10.9124       12.0763       1.85715       10.6538      -9.63945       3.24551       4.94460       4.70379       5.34176       4.35112       4.12491
  14  18 3290.9080    3.5580  1.4539 13.3231  0.0000  0.0370   0.0843   0.1055    0.0972   0.0000   439.4172       5.42088       6.13777       1.84740      -3.39799      -6.82650       3.95934       5.41230       5.42535       5.49294       4.98411       4.42979
  14  19 3431.5855    2.7845  1.8440 13.1645  0.0000  0.0489   0.0637   0.1205    0.0729   0.0000   443.8910     0.0513855       9.80330      0.113335       9.64917      -3.79482       5.19600       6.87941       6.91768       7.01780       6.34490       5.60857
  14  20 3572.2464    2.4052  2.6639 12.4090  0.0000  0.0531   0.0438   0.1516    0.0604   0.0000   439.0320       15.0133       8.01033      -18.7530       6.46596     -0.602508       5.75073       7.45468       7.73855       7.77968       7.11279       6.07011
  14  21 3713.2081    1.9960  4.1231 11.7311  0.0000  0.0691   0.0299   0.1872    0.0529   0.0000   444.0535       7.01740       8.62936       10.4205      -3.42945      -20.1861       7.52252       9.58111       10.1258       10.2102       9.54295       8.19641
  14  22 3854.6317    1.6489  5.4289 11.3245  0.0000  0.0848   0.0234   0.2332    0.0513   0.0000   458.8405      -24.0799       32.4105       6.55421      -9.97463      -3.42678       9.21021       11.9431       12.7398       12.3979       11.8635       9.97885
  14  23 3995.3765    1.3443  7.1974 11.1902  0.0003  0.1099   0.0196   0.3163    0.0440   0.0000   438.0619       15.8252       6.91095       27.5228      -6.00522      -25.7403       12.2053       15.5803       16.4892       16.3102       15.3683       13.4850
  14  24 4137.1391    1.0813  8.7603 10.9868  0.0000  0.1402   0.0171   0.4123    0.0422   0.0000   447.5862       5.62460       30.0587       5.85550      -11.3751      -15.5376       14.6871       19.7941       20.3291       20.7502       18.7857       16.7021
  14  25 4277.9215    0.8953 11.1035 10.7789 -0.0001  0.1863   0.0157   0.5550    0.0407   0.0000   447.5468       78.3083      -2.69323       13.3995       49.0494      -6.45664       19.2520       25.3772       27.1986       26.9137       24.4174       21.7065
  14  26 4419.8910    0.7031 11.7634 10.6631  0.0000  0.2254   0.0145   0.6523    0.0365   0.0000   401.0083       29.4426       45.2210       19.1286      -19.2710       10.6618       24.1272       30.5857       33.7360       32.3944       30.7727       27.2799
  14  27 4561.4574    0.5891 14.6108 10.4871  0.0000  0.3058   0.0125   0.8609    0.0319   0.0000   476.0199      -51.5074      -59.7909       33.5105       47.5471      -20.3177       32.3332       41.5899       43.9305       44.8865       40.5085       36.0928
  15   6 1601.0285    0.2071  0.1395  9.8504  0.0000  0.0141   0.0142   0.0295    0.0349   0.0000   439.1682    -0.0289856       10.4303       1.11289       1.42432      0.271713       1.44913       1.92808       1.96807       2.02126       1.91911       1.99328
  15   7 1753.7947    0.3302  0.2581  9.8756  0.0000  0.0164   0.0154   0.0361    0.0415   0.0000   438.5017      -1.40459       14.6535       2.34285      0.361688      -1.77910       1.58342       2.07254       1.97510       2.31299       1.97775       1.58418
  15   8 1902.2652    0.4368  0.4734 10.0214  0.0000  0.0229   0.0159   0.0515    0.0516   0.0000   434.2857      -1.64914       16.7082       1.13793      -6.51426       1.23207       2.15969       2.97920       3.23633       2.94499       3.06579       2.58151
  15   9 2049.6376    0.6390  0.5418 10.2730  0.0000  0.0223   0.0211   0.0519    0.0679   0.0000   441.6473     -0.296000       14.3575       1.77649     -0.936278      -3.02563       2.28927       2.70298       3.19700       3.11133       2.84396       2.61266
  15  10 2195.7996    0.8895  0.6451 10.6821  0.0000  0.0226   0.0273   0.0611    0.0687   0.0000   441.0541      0.497799       12.0713     -0.479600       2.65536      -4.79229       2.35970       3.12212       3.24920       3.20366       2.93853       2.56265
  15  11 2339.5744    1.2866  0.6779 11.3217  0.0000  0.0239   0.0373   0.0554    0.0732   0.0000   438.1885     -0.816730       9.93401       3.39586      -2.42662      -6.27075       2.41280       3.13964       3.22093       3.25131       2.91977       2.85739
  15  12 2481.0234    1.5946  0.8977 11.5206  0.0000  0.0276   0.0423   0.0698    0.0898   0.0000   438.5833      -2.86334       7.68071       3.93695      -6.41952      -5.20040       3.00948       3.94850       4.12380       3.93430       3.58641       3.30013
  15  13 2622.3801    2.0458  0.9396 12.1671  0.0000  0.0284   0.0529   0.0720    0.0913   0.0000   442.4200      -3.00488       14.2582       6.65453      -5.06159      -7.00268       2.86480       3.90642       3.87294       3.70575       3.86725       3.32898
  15  14 2764.1322    2.7022  0.8027 12.6331  0.0000  0.0243   0.0748   0.0632    0.0941   0.0000   438.4337       3.95250       4.73012      -3.50057       2.28078       1.07551       2.61769       3.53960       3.68158       3.67862       3.35777       2.96851
  15  15 2905.7824    3.4378  0.8373 12.9086  0.0000  0.0256   0.0924   0.0613    0.1417   0.0000   438.9119       6.72198       6.39082      -5.44589       2.59277      -4.64824       2.48215       3.39897       3.42463       3.65634       3.00876       2.86400
  15  16 3047.1293    3.8513  0.8793 13.1481  0.0000  0.0265   0.1058   0.0654    0.1757   0.0000   442.5881       7.12459       5.85325     -0.290523       5.68277      -5.16254       2.73208       3.56756       3.76011       3.57428       3.78067       3.25059
  15  17 3188.0703    3.9116  1.1356 13.4269 -0.0003  0.0333   0.1071   0.0876    0.1741   0.0000   439.9288       14.3551       9.34189      -9.88754       1.10278      -2.10167       3.18407       4.42632       4.32997       4.38533       4.12594       3.53999
  15  18 3328.8791    3.0801  1.3711 13.5142  0.0000  0.0391   0.0797   0.1050    0.0998   0.0000   436.1255       9.90226       2.32251      -6.09783       1.28853      -9.27122       3.99854       5.28742       5.63590       5.52437       5.51908       4.59865
  15  19 3470.0679    2.6563  2.1499 12.8711  0.0004  0.0485   0.0545   0.1302    0.0753   0.0000   446.2354       15.2024     -0.274857       2.11787       5.93989      -4.44170       4.78225       6.18621       6.82655       6.43586       6.43678       5.52890
  15  20 3611.3485    2.2733  2.8660 12.4281  0.0000  0.0567   0.0414   0.1567    0.0598   0.0000   436.1661       8.61420       2.47224      -11.6665       14.2453      -11.0386       5.80007       7.38544       7.75795       7.86076       7.12038       6.49005
  15  21 3752.5887    1.8510  4.1024 11.7530  0.0000  0.0705   0.0289   0.1865    0.0544   0.0000   448.5621       16.8949     -0.369020       5.54806       4.86762      -6.51456       7.46465       9.47466       10.1840       10.1374       9.49682       8.33408
  15  22 3894.2527    1.5191  6.0870 11.3475  0.0000  0.0958   0.0218   0.2634    0.0455   0.0000   427.7598       13.6763       8.61129      -39.2877      -1.31430       2.05815       9.30260       12.4138       12.8019       13.3167       12.3361       11.0283
  15  23 4035.7328    1.2415  7.7438 11.0808  0.0000  0.1153   0.0179   0.3335    0.0428   0.0000   434.1280       16.2845       21.2614     -0.228483      -32.1616      -1.01212       11.7875       15.0554       16.1662       15.6898       15.0976       13.1930
  15  24 4177.6659    1.0105  9.5254 10.9171  0.0000  0.1484   0.0163   0.4503    0.0406   0.0000   441.4188       30.7740       22.1089      -22.6720      -4.37323       27.1857       14.8169       18.6758       20.8013       20.3616       19.1622       17.1432
  15  25 4319.1924    0.8317 11.2541 10.7168  0.0000  0.1904   0.0150   0.5459    0.0394   0.0000   454.8713      -24.4167       28.5631      -9.15567       31.8601      -31.8544       18.7018       24.2433       26.9399       25.8598       24.2605       21.8767
  15  28 4745.3007    0.4005 16.6157 10.2539  0.0000  0.4765   0.0092   1.1391    0.0286   0.0000   435.4238       55.0299      -8.75871       7.54555       58.6831       24.3956       45.8317       60.3285       66.4027       64.3255       59.2084       53.9387
  16   6 1629.5048    0.2229  0.1577  9.8597  0.0000  0.0147   0.0141   0.0334    0.0348   0.0000   436.8943      0.427310       14.4646      -1.02269       3.00266      -2.96959       1.32455       1.66731       1.97587       1.78442       1.84644       1.44581
  16   7 1783.2419    0.3581  0.2928  9.8859  0.0000  0.0167   0.0155   0.0395    0.0433   0.0000   437.6569      0.541910       13.8742      -1.14737      -2.88365      -1.24782       1.39793       1.93103       1.87947       2.19126       1.76317       1.69760
  16   8 1933.1311    0.5016  0.4053 10.0665  0.0000  0.0188   0.0180   0.0416    0.0512   0.0000   438.8952      -1.56840       17.3777       2.08047       2.72332     0.0200792       1.89302       2.50740       2.72946       2.55103       2.60041       2.43865
  16   9 2081.5861    0.7004  0.5587 10.4058  0.0000  0.0214   0.0229   0.0536    0.0655   0.0000   438.8163      0.332403       8.16742       3.24776      -1.36302      -3.14070       2.00136       2.48877       2.68941       2.81887       2.63775       2.33108
  16  10 2228.4371    0.9196  0.7331 10.9113  0.0000  0.0269   0.0266   0.0627    0.0740   0.0000   437.3407       1.77615       15.0218       1.47931      -3.38063       1.69998       2.21403       3.26321       3.16584       3.47782       2.98744       2.85674
  16  11 2372.6521    1.3447  0.7476 11.2679  0.0000  0.0232   0.0368   0.0592    0.0744   0.0000   435.1569      0.701713       19.3703      -4.41644      -3.39487     -0.469607       2.13147       2.95638       2.94429       3.10391       2.81780       2.58021
  16  12 2514.7990    1.7040  0.9684 11.7371  0.0000  0.0270   0.0421   0.0746    0.0814   0.0000   437.8748       4.33115       16.2972      0.952643     0.0128306       1.55290       2.62561       3.34560       3.63663       3.47606       3.41677       3.14074
  16  13 2656.9583    2.1812  0.8776 12.3117  0.0000  0.0284   0.0563   0.0673    0.0840   0.0000   437.8474       2.69836       10.8402      -3.40190       4.67080       4.06523       3.23481       4.64647       4.60405       4.72000       4.12914       3.48178
  16  14 2799.5228    3.0021  0.6317 13.0426  0.0000  0.0206   0.0897   0.0540    0.0721   0.0000   438.1024       8.70311       11.9974       1.90731       1.82358      0.210480       2.15489       3.04522       2.99679       3.31908       2.99201       2.52099
  16  15 2941.7771    3.3118  0.8091 13.3163  0.0000  0.0234   0.0894   0.0658    0.0829   0.0000   440.5051       12.6524       11.6973      -4.50505      -3.40045     -0.932838       2.29396       3.00143       3.00080       2.95068       2.96577       2.69214
  16  16 3083.5237    3.9589  0.8603 13.2335  0.0000  0.0243   0.1026   0.0676    0.1379   0.0000   436.7947       3.88160       9.66919      -5.84079      -6.08446      0.839731       2.40856       3.07619       3.06082       3.15280       2.92193       2.72313
  16  17 3224.9960    3.5911  1.0502 13.7468  0.0000  0.0371   0.1051   0.0853    0.1291   0.0000   442.3091       9.53925       18.8602      0.436898      -3.72051      -7.69685       4.68247       6.23639       6.64049       6.45256       6.07971       5.17486
  16  18 3366.4770    3.1816  1.3825 13.4616  0.0000  0.0391   0.0831   0.1027    0.1224   0.0000   435.6152       9.15132       19.4535       2.83163      -3.05399      -7.03131       3.62705       4.96824       4.98548       5.34749       5.09396       4.27851
  16  19 3507.9705    2.6355  2.4064 12.5562  0.0000  0.0492   0.0493   0.1311    0.0811   0.0000   457.1183       25.5719       9.91548      -1.70914       4.68456       3.77795       4.61151       5.95790       6.32376       6.68308       6.14786       5.47535
  16  20 3649.7743    2.1027  3.4794 12.1578  0.0000  0.0620   0.0347   0.1773    0.0576   0.0000   444.8325       18.8649       2.12903      -2.05614       7.06694       2.47270       5.79242       7.75584       8.23848       8.42418       7.67721       6.70906
  16  21 3791.6273    1.7769  5.0710 11.5773  0.0000  0.0780   0.0251   0.2217    0.0503   0.0000   431.5985      -9.41215       16.3306       1.87674      -5.98847     -0.571934       7.49170       9.63129       10.3424       10.1467       9.79695       8.80392
  16  22 3933.6317    1.4903  6.6759 11.2143  0.0000  0.0934   0.0199   0.2783    0.0451   0.0000   426.6021       15.4247       13.1105       8.54327      -6.43545      -5.94680       8.90706       11.4567       12.3600       12.3531       12.0093       10.8504
  17   6 1657.0527    0.2657  0.2107  9.8476  0.0000  0.0152   0.0132   0.0308    0.0359   0.0000   436.5039      -2.43019       14.7930      0.585214      -1.28344      0.871209       1.67380       2.46174       2.54593       2.88037       2.61474       2.24189
  17   8 1963.3431    0.5446  0.4711 10.0719  0.0000  0.0195   0.0185   0.0494    0.0524   0.0000   441.9421      -2.21735       12.2712       5.69501      0.264198   -0.00226335       1.56505       2.36238       2.27594       2.30624       2.30632       1.98808
  17   9 2112.9414    0.6965  0.6197 10.4780  0.0000  0.0236   0.0208   0.0525    0.0617   0.0000   434.7817      0.419646       10.2774      -1.13163      0.433099      -1.68393       2.38227       2.92542       2.81598       2.98308       2.94441       2.69513
  17  10 2260.3301    1.0265  0.7442 10.8004  0.0000  0.0243   0.0278   0.0597    0.0853   0.0000   436.9966      -3.60962       12.2285       5.16060      0.613663      -5.12432       2.14375       2.85917       2.87406       2.87018       2.82257       2.53170
  17  11 2405.0899    1.4318  0.8232 11.4619  0.0000  0.0241   0.0373   0.0670    0.0764   0.0000   438.5139      -6.17049       15.8005      -1.70129      -4.19532      -2.43935       2.09807       2.63240       2.88612       2.88463       2.64669       2.53829
  17  12 2548.1465    1.9072  0.8925 11.7593  0.0000  0.0243   0.0464   0.0638    0.0878   0.0000   438.0210      0.372297       14.5931       1.10976       1.92827      -3.09441       2.26495       2.84362       2.95579       3.05843       2.96424       2.63319
  17  13 2691.0724    2.4077  0.8215 12.3738  0.0000  0.0239   0.0601   0.0603    0.0850   0.0000   441.2105      -1.85203       3.14288     -0.882823       5.91839     -0.277192       2.21626       2.85797       2.98299       3.07931       3.01845       2.57217
  17  14 2834.3543    2.9293  0.8550 12.9780  0.0000  0.0237   0.0742   0.0654    0.0756   0.0000   435.5866     -0.266181       17.3210      0.729438      -1.37201      -2.16726       2.32614       2.85518       3.10637       3.05513       3.04091       2.77338
  17  15 2977.2799    3.6241  0.7061 13.5081  0.0000  0.0219   0.0979   0.0541    0.0737   0.0000   436.6920      -3.83412       11.3236      -4.87014      -6.23343     -0.688453       2.21611       2.67834       2.84387       2.86976       2.77306       2.62326
  17  16 3119.4324    3.8084  0.9736 13.6798  0.0000  0.0281   0.0937   0.0671    0.0941   0.0000   440.6275      -1.15022       14.7653     -0.939980     -0.939285      0.651144       2.64733       3.52190       3.47209       3.57541       3.50380       3.18686
  17  17 3261.4064    3.5782  1.2905 13.2437  0.0000  0.0320   0.0833   0.0844    0.1385   0.0000   439.1886       6.04960       19.1092     -0.919244      0.241981       4.41648       2.92264       3.82881       3.91917       3.91939       3.81663       3.51798
  17  18 3403.5929    2.9286  1.7267 13.2896  0.0000  0.0441   0.0722   0.1137    0.1038   0.0000   442.0109       10.7125       19.2138      -5.80375       8.16730      -4.03543       3.91621       5.24070       5.41708       5.72100       5.41083       4.83495
  17  19 3545.4833    2.5319  2.7329 12.3500 -0.0013  0.0520   0.0452   0.1434    0.0900   0.0000   445.8184       21.8260       2.76916       3.01369      -8.70368      -4.80545       4.46875       6.11609       6.43143       6.52668       6.24376       5.67009
  17  20 3687.8148    2.1574  3.9724 11.7550 -0.0001  0.0619   0.0320   0.1805    0.0700   0.0000   436.6923      -6.24457       20.5187       8.12053       3.80644      -12.2284       5.70330       6.91298       7.75450       7.68357       7.36486       6.86234
  17  21 3829.9938    1.7396  5.5826 11.3139  0.0000  0.0793   0.0224   0.2126    0.0533   0.0000   440.7900       29.2266      -1.22040      -14.5091       32.5079       6.45899       7.02865       9.25807       10.1036       10.1751       9.39629       8.60790
  17  22 3972.2992    1.4047  7.3305 11.0566  0.0000  0.0978   0.0176   0.2758    0.0435   0.0000   444.2450      -7.99935       4.53901      -12.8821       25.8264      -16.6056       8.95565       11.5975       12.5169       12.8466       12.1285       11.1639
  17  23 4115.1030    1.1663  9.5817 10.8746  0.0000  0.1249   0.0152   0.3744    0.0391   0.0000   443.1001       8.26168       22.8524       17.7952       13.7257      -11.2821       11.1257       14.4926       15.8907       16.3328       15.0108       14.0533
  17  25 4400.1396    0.7356 12.0251 10.6785 -0.0025  0.2031   0.0135   0.5998    0.0344   0.0000   446.2637       1.33664       28.3970       22.3594      -4.88042      -28.8990       17.1126       23.5630       24.6829       25.2147       23.8658       22.0424
  17  26 4543.1883    0.5649 14.9350 10.5733 -0.0022  0.3083   0.0115   0.8592    0.0291   0.0000   396.4311       52.2826       83.3804       14.7671       16.6219      -29.0938       25.6372       35.4258       37.1937       38.4451       34.9203       33.0216
  18   5 1518.7382    0.1639  0.1108  9.7504  0.0000  0.0137   0.0122   0.0288    0.0307   0.0000   437.4293     -0.721756       15.7857      0.775993      -2.52603      -1.98160       1.26540       1.87623       1.66646       1.48299       1.81328       1.55607
  18   6 1683.6576    0.2794  0.2265  9.8507  0.0000  0.0149   0.0131   0.0319    0.0352   0.0000   436.7355      -1.36775       16.7564      -1.92631      -1.37674       1.34650       1.19356       1.63209       1.95173       1.59991       1.68825       1.49324
  18   7 1839.9864    0.4155  0.3930  9.9089  0.0000  0.0198   0.0148   0.0429    0.0452   0.0000   439.6769      -1.43030       14.3685     -0.536236       2.03084      0.614083       1.69707       2.49284       2.42175       2.70451       2.69595       2.19672
  18   8 1992.8062    0.5975  0.5122 10.1976  0.0000  0.0225   0.0187   0.0462    0.0544   0.0000   438.7383     -0.735578       9.02468       4.02334      -4.48676     -0.568546       2.47375       3.39079       3.53225       3.30512       3.06596       2.89706
  18   9 2143.7187    0.8096  0.5999 10.5237  0.0000  0.0200   0.0236   0.0535    0.0596   0.0000   435.5578      -2.53507       13.6737       1.00552     -0.269579       4.29075       1.69279       2.22991       2.32622       2.39177       2.30917       2.11260
  18  10 2291.6411    1.1605  0.7051 10.9711  0.0000  0.0214   0.0316   0.0556    0.0781   0.0000   441.6157      0.802437       16.8061       1.88155       1.27433      -4.49263       1.91117       2.32896       2.39207       2.65102       2.28786       2.11427
  18  11 2436.8859    1.4619  0.8392 11.6266  0.0000  0.0252   0.0372   0.0630    0.0850   0.0000   439.6777     -0.777267       12.2680      -7.80621      -6.83940       2.19945       2.04461       2.74024       2.85499       3.07242       2.72895       2.51961
  18  12 2580.8422    1.9620  0.9375 11.9871  0.0000  0.0252   0.0464   0.0688    0.0790   0.0000   441.0715       5.33110       11.8884      -4.80405       1.33985      -4.59503       2.05515       2.86564       2.85756       3.08124       2.85534       2.58888
  18  13 2724.7400    2.5106  0.7954 12.5668 -0.0001  0.0255   0.0621   0.0562    0.0761   0.0000   438.0008      -1.08608       14.6987       2.05815     -0.739259      -8.26987       2.59652       3.84975       3.65885       3.78016       3.78672       3.39192
  18  14 2868.6973    3.0169  0.8708 12.8962  0.0000  0.0239   0.0717   0.0622    0.0777   0.0000   440.6241      0.276957       12.7257       5.52193     -0.430896      -1.42351       1.99388       2.50237       2.84649       2.85803       2.69791       2.50144
  18  15 3012.1358    3.5814  0.8616 13.5125  0.0000  0.0250   0.0881   0.0630    0.0721   0.0000   442.1054       8.22179       13.8013      -6.52279       2.18444      -1.42233       2.00957       2.83180       2.99329       2.97051       2.84679       2.56059
  18  16 3154.9013    3.8120  0.8491 13.6851  0.0000  0.0247   0.0939   0.0614    0.0789   0.0000   439.0325       8.45010       11.9655      -1.40503     -0.804452      -2.27748       2.14256       2.76821       3.09324       3.09744       2.82713       2.60423
  18  17 3297.4081    3.3650  1.4207 13.3284 -0.0015  0.0330   0.0713   0.0913    0.0999   0.0000   439.4297       3.84275       16.6742      -3.41301     0.0217304      -3.58811       2.78477       3.82037       3.98696       4.01279       3.86736       3.46023
  18  18 3440.0539    2.8699  2.1190 12.6426  0.0085  0.0435   0.0560   0.1138    0.0984   0.0000   438.8213       15.4368       4.52919       2.35061      -2.26261      -7.48084       3.74211       4.90483       5.16881       5.29995       5.19265       4.74881
  18  19 3582.6560    2.4726  3.0741 12.0032 -0.0016  0.0524   0.0399   0.1479    0.0937   0.0000   432.1903       9.60529       3.21190      -4.68859       3.86388       3.55435       4.36427       5.99055       6.22386       6.33304       5.99240       5.61095
  18  20 3725.3147    1.9496  4.3411 11.7790  0.0000  0.0663   0.0282   0.1902    0.0569   0.0000   433.2530       29.4973       16.4848      -18.0906      -14.5479      -3.98414       5.65716       7.17421       7.96444       8.16776       7.50450       7.24893
  18  21 3868.2290    1.6254  5.9875 11.2765  0.0000  0.0821   0.0207   0.2349    0.0484   0.0000   435.2495       9.52868       9.68310       1.61047      -18.2756      -7.71552       6.77669       9.06177       9.53072       9.99387       9.45935       8.72889
  18  22 4010.9897    1.3402  7.7273 10.9900  0.0000  0.1011   0.0165   0.2832    0.0414   0.0000   430.0287       20.4604       36.8004       4.60189      -32.8343      -12.8626       8.63374       11.1895       12.2073       12.5022       11.9508       11.1480
  18  23 4154.1771    1.0561  9.2725 10.8604  0.0011  0.1280   0.0144   0.3718    0.0370   0.0000   432.1991       29.0762       15.5355      -7.53380      -20.7434       1.68124       10.6954       13.8137       15.1841       15.3825       14.3624       13.6574
  18  24 4296.9111    0.8984 12.0732 10.6786  0.0000  0.1714   0.0131   0.5029    0.0353   0.0000   459.8213       10.9912       24.5299      -6.33192      -15.7351       11.0245       14.2670       18.3774       20.1673       20.6192       19.3328       17.8849
  19   4 1364.3255    0.1091  0.0970  9.7771  0.0000  0.0167   0.0132   0.0519    0.0289   0.0000   440.6197      -1.14686       19.7564       1.38406      -3.51163     -0.425639       1.93449       2.65718       1.81479       3.13946       2.75429       2.66960
  19   5 1543.0298    0.1793  0.1303  9.7599  0.0000  0.0138   0.0117   0.0262    0.0306   0.0000   439.0203       1.36876       16.7773      -2.38714     -0.573367       2.24266       1.43085       1.70655       1.72388       1.93924       1.74038       1.71134
  19   6 1709.3557    0.3015  0.2504  9.8487  0.0000  0.0145   0.0135   0.0367    0.0367   0.0000   438.4083     -0.509600       14.9248      -1.02187      -2.75211     -0.168675       1.31958       1.63471       1.38375       1.61190       1.83999       1.69405
  19   7 1867.3311    0.4146  0.3803 10.0518  0.0000  0.0178   0.0143   0.0370    0.0424   0.0000   438.6947      -3.32983       14.2089      0.879985      -2.72703     -0.615237       1.58754       1.86191       2.00631       2.17542       2.05553       1.77385
  19   8 2021.7568    0.6471  0.5243 10.1607 -0.0010  0.0183   0.0192   0.0442    0.0576   0.0000   436.8072     -0.516239       13.6035      0.359845      -3.90503      -1.76273       1.48101       1.91603       1.91717       2.10144       2.04907       2.16607
  19   9 2173.7112    0.8502  0.6617 10.6435  0.0000  0.0202   0.0236   0.0566    0.0590   0.0000   437.1610       1.40509       14.2768      0.743604     -0.745816       5.98488       1.65146       2.19726       2.30466       2.55870       2.53489       2.12852
  19  10 2322.3340    1.1537  0.8173 11.2712  0.0000  0.0232   0.0295   0.0641    0.0646   0.0000   443.5152      -1.75547       11.1214       2.64641      0.473401      -1.59853       1.91927       2.56594       2.60736       2.70327       2.83016       2.61888
  19  11 2468.1021    1.5617  0.9366 11.6240  0.0000  0.0273   0.0371   0.0648    0.0921   0.0000   437.2472      -1.75518       15.9898      -1.61005       2.79589      -2.25875       2.05216       2.99173       2.92278       3.11965       3.12357       2.69602
  19  12 2613.0645    2.1065  0.9230 12.3925  0.0014  0.0240   0.0510   0.0691    0.0778   0.0000   439.6940       5.96690       9.56419       4.93950       2.29326      -4.14783       1.88387       2.70664       2.64611       3.08155       2.91803       2.66395
  19  13 2757.9957    2.6830  0.8278 12.7988  0.0000  0.0227   0.0661   0.0593    0.0741   0.0000   439.0838       3.49072       12.3437      -1.74231      -2.42312       2.55854       1.99076       2.67600       2.80697       2.88475       2.75962       2.48488
  19  14 2902.5642    3.4502  0.7996 12.9058  0.0000  0.0213   0.0808   0.0535    0.0819   0.0000   440.8044       6.34182       9.40075      -2.34923     -0.857656   -0.00194316       1.71547       2.32964       2.50690       2.61413       2.52674       2.26584
  19  15 3046.5978    3.6513  0.9116 13.2481  0.0000  0.0240   0.0826   0.0609    0.0819   0.0000   439.7760       4.54034       12.1008      -1.26586       1.64330      -2.29870       1.94540       2.61073       2.70979       2.79715       2.74082       2.48960
  19  16 3189.9416    3.6823  1.1818 13.4970  0.0000  0.0302   0.0792   0.0767    0.0863   0.0000   436.4690       4.94441       9.75655       2.82700       4.27289      -3.47560       2.32097       3.10636       3.42677       3.27939       3.22751       3.04464
  19  17 3332.8674    3.1433  1.6083 13.4134 -0.0071  0.0365   0.0632   0.0983    0.0686   0.0000   437.4642       13.1092       12.7211       3.05728      -2.39342       1.86478       2.91599       3.85701       4.17900       4.14311       3.95781       3.74728
  19  18 3476.2796    2.6556  2.0986 12.8030  0.0000  0.0438   0.0492   0.1098    0.0757   0.0000   439.4882       4.07921       10.2966       2.07149       9.46307      -3.56680       3.39033       4.63802       4.87018       5.00578       4.85015       4.41480
  19  19 3619.3977    2.3147  3.3884 11.9802 -0.0033  0.0550   0.0345   0.1471    0.0740   0.0000   436.8193       20.0008       14.7644       9.14981     -0.598405      -3.10235       4.36211       5.73306       6.30986       6.41261       6.10646       5.92086
  19  20 3762.6730    1.8875  4.6641 11.5482  0.0000  0.0665   0.0254   0.1863    0.0596   0.0000   430.6551       3.70338       31.1101      -5.90217      -2.11100      -13.4892       5.47430       7.16991       7.78119       7.82274       7.91901       7.21563
  19  21 3905.9279    1.5318  6.3439 11.2184  0.0000  0.0831   0.0190   0.2390    0.0461   0.0000   450.7120       5.19820       12.2915      -10.8112      0.434813      -2.23063       6.82441       8.88125       9.74294       9.92129       9.60321       9.01115
  19  22 4049.1235    1.2854  8.5056 10.8382  0.0000  0.1057   0.0149   0.3001    0.0406   0.0000   431.6135       6.69442       31.7334      -7.69865       19.8288      -35.5720       8.39831       11.0928       12.1329       12.4981       12.0618       11.2378
  19  23 4192.3300    1.0229 10.3708 10.7557  0.0000  0.1343   0.0130   0.3953    0.0344   0.0000   442.8977       19.8143       2.27411      -2.61732      -2.07996       5.17522       10.6541       14.2574       15.0662       15.6616       15.1109       14.2829
  19  24 4336.1768    0.8138 12.1585 10.7120  0.0000  0.1770   0.0123   0.5238    0.0320   0.0000   466.5302       11.8158       49.2184      -20.2463       1.93649       25.0108       14.0968       18.0506       20.4756       20.2814       19.4482       18.4332
  20   5 1566.5375    0.1866  0.1090  9.7665  0.0000  0.0124   0.0136   0.0231    0.0294   0.0000   437.7693      0.103503       20.7438      0.622055     -0.539521       1.31292       1.07606       1.28105       1.44220       1.37612       1.34415       1.37988
  20   6 1734.1846    0.3116  0.2861  9.9112  0.0000  0.0155   0.0126   0.0356    0.0355   0.0000   439.6449      0.262156       14.7343      -2.83807      0.336055       1.44408       1.29134       1.83042       1.94063       1.96356       1.81283       1.94067
  20   7 1893.9151    0.4889  0.3583  9.9771  0.0000  0.0144   0.0169   0.0368    0.0435   0.0000   439.5022     -0.143938       17.5838      0.939151       1.38794     -0.666155       1.18250       1.54273       1.71334       1.74566       1.63989       1.56397
  20   8 2050.0855    0.6505  0.5266 10.3412  0.0000  0.0188   0.0191   0.0468    0.0519   0.0000   438.3813     -0.427296       16.5160      -1.53102      -3.48518      0.134839       1.47776       1.86293       2.03845       2.40258       2.47193       2.37358
  20   9 2203.1787    0.9110  0.7478 10.6912  0.0000  0.0214   0.0230   0.0575    0.0678   0.0000   438.6357      -1.05841       11.7319       3.64019      -3.78821       1.97177       1.67442       2.18565       2.40233       2.52764       2.41171       2.09894
  20  10 2352.3989    1.2737  0.8791 11.1695  0.0000  0.0236   0.0297   0.0631    0.0712   0.0000   437.5741       2.16468       14.4193      0.598357      -2.07915      -1.75648       1.77739       2.38748       2.68174       2.65789       2.56807       2.38132
  20  11 2498.9790    1.6587  0.8946 11.7857  0.0000  0.0248   0.0390   0.0609    0.0796   0.0000   438.7547     -0.383792       9.15853      -7.06029      -1.75770      -5.00780       1.83802       2.57538       2.71296       2.60460       2.67434       2.53119
  20  12 2644.8533    2.1796  0.8523 12.5945  0.0000  0.0240   0.0540   0.0614    0.0763   0.0000   440.4169     -0.783021       13.3196      0.175147       3.07667      -3.32224       1.91916       2.55435       2.76692       2.80828       2.93452       2.63052
  20  13 2790.7622    2.9044  0.7364 12.9319  0.0000  0.0210   0.0711   0.0518    0.0707   0.0000   442.1747       3.13346       13.7284       4.83576      -3.15374      -3.44158       1.56709       2.10264       2.20184       2.19493       2.47354       2.09047
  20  14 2935.9483    3.5306  0.7677 13.4103  0.0000  0.0206   0.0871   0.0558    0.0689   0.0000   434.9425       1.04065       21.7855       2.27934      -2.45445     -0.711462       1.60962       2.14727       2.22684       2.33722       2.38896       2.24842
  20  15 3080.5498    3.8233  0.8075 13.4755  0.0000  0.0212   0.0903   0.0574    0.0761   0.0000   439.7700       5.70604       12.5018       4.71028     0.0875184      -6.41930       1.68890       2.18540       2.29046       2.46611       2.43910       2.21982
  20  16 3224.4490    3.6572  1.1347 13.5983  0.0000  0.0272   0.0792   0.0769    0.0754   0.0000   436.4098       5.22790       16.3954      -2.49025      -1.05007       3.43588       2.09452       2.80024       2.96660       2.98705       2.91166       2.74584
  20  17 3368.1196    3.2268  1.6752 13.1454  0.0000  0.0346   0.0586   0.0983    0.0629   0.0000   441.7874       10.0514       1.89412       2.39859       5.62394      -5.98580       2.57302       3.40301       3.73304       3.80627       3.73714       3.43429
  20  18 3511.9607    2.5101  2.5653 12.5950  0.0000  0.0454   0.0404   0.1208    0.0594   0.0000   444.5244       19.8839       13.2667      0.120497     -0.188610       4.08930       3.49024       4.42219       4.99430       5.20275       4.92535       4.59218
  20  19 3655.7413    2.1919  3.7294 11.9020  0.0046  0.0562   0.0306   0.1530    0.0606   0.0000   441.1663       9.87335       13.6762      -5.49938       5.63230      -6.61998       4.39613       5.54264       6.35217       6.30949       6.24584       5.90980
  20  20 3799.3870    1.7931  4.8141 11.5024  0.0000  0.0669   0.0238   0.1868    0.0550   0.0000   442.2723       14.6103       15.2802      -14.1831      -13.5061       1.49871       5.20514       6.59158       7.27693       7.67012       7.17158       6.79201
  20  21 3943.0438    1.5146  7.1202 11.0434  0.0000  0.0860   0.0167   0.2482    0.0416   0.0000   443.3507      -6.49938       18.7248       7.64224       3.64078      -26.5953       6.55003       8.58183       9.66335       9.59224       9.26992       8.89054
  20  22 4086.7254    1.2290  8.9500 10.7911  0.0000  0.1071   0.0136   0.3023    0.0367   0.0000   426.3544       16.3393       19.9889      -2.74689      -4.59916      -11.5927       8.03545       10.6948       11.7149       12.1900       11.4615       10.9598
  20  24 4374.7308    0.7621 12.6889 10.7189  0.0006  0.1928   0.0115   0.5585    0.0287   0.0000   420.7030      -3.79152       48.3457      -2.28314      -12.8106      -8.82839       14.3571       18.7410       21.3129       21.3176       20.6160       19.4425
  21   4 1408.0610    0.1108  0.0712  9.8318  0.0000  0.0197   0.0128   0.0299    0.0270   0.0000   440.3614     -0.652124       18.9592     -0.879557      -2.97116       1.44038       1.34311       1.31524       1.48373       1.93874       1.33837       1.92264
  21   5 1589.2826    0.2174  0.2302  9.7756  0.0000  0.0155   0.0106   0.0381    0.0316   0.0000   439.6445      -1.45335       16.9295     -0.196817      -2.63673     -0.592222       1.35920       1.48493       1.81551       1.91015       1.83246       1.64638
  21   6 1758.2105    0.3439  0.3364  9.8822  0.0000  0.0160   0.0127   0.0398    0.0370   0.0000   439.0481       1.68097       14.8241      -2.72992     -0.512311     -0.495079       1.11701       1.45629       1.66526       1.62200       1.76853       1.67794
  21   7 1919.7772    0.5329  0.4220  9.9611  0.0000  0.0157   0.0166   0.0380    0.0452   0.0000   440.1823       2.83988       11.6170       5.53766      0.521540      -1.88118       1.24766       1.48730       1.71397       1.78475       1.65277       1.51433
  21   8 2077.7137    0.6915  0.5887 10.3141  0.0000  0.0222   0.0180   0.0456    0.0546   0.0000   441.2598       1.73229       17.0723      -1.07845       2.53809       4.94080       1.53920       1.84321       2.40027       2.03576       2.22099       1.94670
  21   9 2231.8951    0.9791  0.7486 10.7719  0.0000  0.0216   0.0241   0.0556    0.0671   0.0000   439.6114      -4.62473       16.5630      -1.05850      -3.74813       3.57202       1.53911       2.07575       2.17707       2.41631       2.37709       2.15094
  21  10 2381.9125    1.3063  0.8544 11.4020  0.0000  0.0232   0.0303   0.0596    0.0657   0.0000   439.4885       2.01381       14.9970      -3.06153     0.0827121      -1.48361       1.72080       2.30362       2.39919       2.45151       2.35339       2.45982
  21  11 2529.3226    1.7780  0.8624 11.8625 -0.0002  0.0225   0.0401   0.0573    0.0699   0.0000   439.0939       1.08704       14.1460      -2.27148      -1.63790       3.80055       1.67320       2.20804       2.39307       2.35294       2.37004       2.25064
  21  12 2676.1769    2.4273  0.8880 12.3329  0.0000  0.0236   0.0544   0.0589    0.0899   0.0000   439.4858       2.19347       10.2764       4.46832      -6.02346      -1.21847       1.70041       2.35460       2.39700       2.53991       2.41257       2.34677
  21  13 2822.9887    2.9101  0.8566 12.8397  0.0000  0.0227   0.0669   0.0572    0.0872   0.0000   438.6605       2.96062       7.19281     -0.254986       3.36545      -4.14591       1.60962       2.14972       2.31296       2.42151       2.25448       2.13963
  21  14 2968.9262    3.5288  0.8541 13.3532  0.0000  0.0224   0.0799   0.0587    0.0697   0.0000   439.8304       5.57601       12.2783      0.945196      -4.49849      -1.13252       1.76893       2.31367       2.25408       2.43217       2.40103       2.17129
  21  15 3113.9942    3.7910  0.9697 13.5338  0.0000  0.0247   0.0819   0.0607    0.0758   0.0000   437.6290       3.99701       17.8525      -3.93346      -1.16971      -4.13322       1.75226       2.33320       2.50120       2.68711       2.45089       2.28792
  21  16 3258.5961    3.6227  1.3135 13.5386  0.0000  0.0301   0.0713   0.0822    0.0708   0.0000   441.8082       10.2827       9.31318      -5.40324       2.68639      -1.73389       2.14070       2.88873       2.92126       3.24440       2.99808       2.87381
  21  17 3402.9721    3.0288  1.7784 13.0816  0.0000  0.0365   0.0528   0.0967    0.0597   0.0000   440.0380      0.873725       14.7784      -2.49122       2.02909      -3.30181       2.60735       3.50491       3.76086       3.90673       3.77522       3.60614
  21  18 3547.3011    2.4112  2.6835 12.5882  0.0000  0.0480   0.0365   0.1252    0.0494   0.0000   439.8825     -0.564406       6.32977       5.67545      0.874056      -9.73935       3.24123       4.61517       4.85386       5.16387       4.85770       4.66890
  21  19 3691.3736    2.0164  4.0383 11.9237  0.0000  0.0580   0.0273   0.1634    0.0506   0.0000   424.4308       10.7160       18.9665      -4.53234     -0.182362      -10.2739       4.30926       5.46502       5.96820       6.34602       5.89343       5.79020
  21  20 3835.7032    1.7020  5.9345 11.2938  0.0000  0.0755   0.0197   0.2079    0.0456   0.0000   432.0110       9.73862       25.0935      0.429892       1.58460       27.3437       5.28563       7.29811       7.75874       8.17996       7.64041       7.50701
  21  21 3979.7942    1.3830  7.6422 11.0091  0.0000  0.0907   0.0151   0.2601    0.0376   0.0000   435.4722       12.1919       33.6391      -2.84307       1.03656     -0.568445       6.63405       8.66456       9.64501       10.0338       9.59162       9.21224
  21  22 4123.9264    1.1052  9.4481 10.8655  0.0000  0.1159   0.0132   0.3390    0.0332   0.0000   445.1433       8.57535      0.527996       4.99927    -0.0708239      -2.94141       8.43248       11.0419       12.0713       12.3244       12.0518       11.6248
  21  23 4268.1523    0.9090 11.4424 10.7658  0.0015  0.1515   0.0119   0.4473    0.0299   0.0000   442.3705       30.5591       18.8117      -4.58693       7.97280       3.84109       10.5177       14.1832       15.3594       15.7854       15.5983       14.3818
  21  24 4412.5367    0.7110 12.6454 10.7116  0.0040  0.1980   0.0112   0.5668    0.0272   0.0000   450.4397       21.8800       47.2898       8.30542      0.523238      -26.3967       13.8570       18.1983       20.4596       20.7652       20.4363       19.2608
  21  25 4556.5517    0.5408 15.0910 10.5785  0.0000  0.2861   0.0095   0.7920    0.0240   0.0000   452.2123       68.4364     -0.388856      -20.7184       6.71223      -17.9905       19.8641       25.9874       29.4891       29.7806       28.6364       27.3621
  22   4 1429.1128    0.1405  0.0696  9.7650  0.0000  0.0139   0.0152   0.0259    0.0265   0.0000   439.2990      0.479389       19.3551     -0.135476      -2.12731      0.574270      0.689874       1.12591       1.12337       1.35650       1.17092       1.23697
  22   5 1611.3399    0.2331  0.1952  9.8024  0.0000  0.0140   0.0109   0.0276    0.0308   0.0000   439.3709       1.16466       19.5197     -0.886818      -4.84478     -0.530296      0.860402       1.21626       1.45596       1.42547       1.17321       1.20679
  22   6 1781.5515    0.3734  0.2690  9.9242  0.0000  0.0143   0.0138   0.0285    0.0368   0.0000   438.7034      -1.35325       20.0082      0.965152      0.930637      -1.70840       1.12770       1.41879       1.80237       1.94859       2.09046       1.66780
  22   7 1945.0736    0.5285  0.4671 10.2150  0.0000  0.0168   0.0157   0.0407    0.0429   0.0000   439.8171     -0.182104       16.8666       3.05433      -5.61481      -3.47705       1.15896       1.49977       1.57600       1.68420       1.68755       1.61352
  22   8 2104.7329    0.7358  0.6193 10.4481  0.0000  0.0192   0.0188   0.0450    0.0540   0.0000   442.2555      0.182049       10.3868      -3.06952       3.83861     -0.472987       1.43222       1.87492       1.98321       2.03853       1.99010       1.96135
  22   9 2260.0083    1.0790  0.8040 10.8236  0.0000  0.0213   0.0240   0.0539    0.0663   0.0000   437.1871     -0.111804       13.2106      -1.20427      -4.71435      -2.14595       1.49632       1.98886       2.17178       2.24254       2.18545       2.10619
  22  10 2410.8078    1.3700  0.9544 11.5676  0.0000  0.0232   0.0308   0.0695    0.0714   0.0000   440.2918     -0.860539       9.58002      -1.55703    0.00829400      -1.20262       1.69773       2.28034       2.31976       2.47297       2.47044       2.22557
  22  11 2559.2547    1.9150  0.8600 12.0182  0.0000  0.0225   0.0422   0.0541    0.0680   0.0000   439.9042       1.48475       14.5869      -2.45162       5.27966       2.41215       1.53375       2.04986       2.19625       2.29335       2.32772       2.20282
  22  12 2707.1130    2.4765  0.8203 12.6660  0.0000  0.0211   0.0561   0.0548    0.0702   0.0000   437.8153       1.98260       13.6302       1.59260      -1.69550      0.826650       1.50176       2.01158       2.13196       2.25997       2.12282       2.02072
  22  13 2854.7769    3.0894  0.7178 13.1783  0.0000  0.0202   0.0722   0.0486    0.0723   0.0000   440.3013       5.46092       14.0237    -0.0598623     -0.283832      -3.88607       1.41785       1.85475       1.95011       2.13375       2.01789       1.94946
  22  14 3001.4365    3.5123  0.9061 13.3178  0.0000  0.0220   0.0756   0.0568    0.0774   0.0000   437.7100       7.37821       16.3802      -2.55384      -5.38633       1.95575       1.63467       2.01485       2.25275       2.31762       2.42266       2.16443
  22  15 3147.0405    3.7327  1.0232 13.6915  0.0000  0.0246   0.0796   0.0673    0.0666   0.0000   439.1966       4.71531       15.1706      0.178525      -5.91758      -4.85904       1.69086       2.29326       2.34016       2.50987       2.40112       2.41759
  22  16 3292.2535    3.4365  1.3366 13.3310 -0.0010  0.0292   0.0658   0.0768    0.0778   0.0000   438.8349       6.25414       10.0308      -2.64379       1.16256      -6.47334       2.15332       2.84699       2.99921       3.09399       3.21169       3.10312
  22  17 3437.2431    2.8128  2.0541 12.8352 -0.0001  0.0377   0.0450   0.0998    0.0559   0.0000   436.6162       5.87503       6.37184      0.253551       10.0628      -1.26604       2.68065       3.49160       3.87806       3.89449       3.77334       3.57608
  22  18 3582.1241    2.2687  2.8839 12.5977  0.0000  0.0486   0.0334   0.1321    0.0434   0.0000   438.5856       15.6661       11.7063      -2.45068      -3.32392       2.81137       3.29237       4.40305       4.80568       4.99696       4.80340       4.66615
  22  19 3727.0713    1.8453  4.1516 12.0254  0.0000  0.0594   0.0247   0.1773    0.0409   0.0000   437.9873       12.7558       21.2939       4.68945       15.7514     -0.124078       4.12005       5.60735       6.04273       6.32838       6.07713       5.98945
  22  20 3871.7105    1.5722  5.9282 11.3839  0.0000  0.0737   0.0185   0.2142    0.0403   0.0000   434.4710       17.1675      0.847609       10.5155      -2.34888      -10.6025       5.22409       6.70475       7.46754       7.73440       7.51828       7.29183
  22  21 4016.3237    1.2838  7.7568 11.0899  0.0000  0.0937   0.0147   0.2741    0.0346   0.0000   430.0656       15.5963       31.6784      -8.99164       1.04961      -4.01380       6.55300       8.46705       9.70256       9.64638       9.69657       9.03347
  22  24 4450.4886    0.6538 13.6749 10.6896 -0.0021  0.2199   0.0101   0.6300    0.0253   0.0000   462.9074       26.3462       24.1415       17.8168      -11.7910      -7.41041       14.9225       19.7650       21.3947       23.0364       22.3104       21.2909
  23   4 1449.7110    0.1170  0.0813  9.8046  0.0000  0.0177   0.0097   0.0188    0.0261   0.0000   439.1825      -1.47020       18.7907      0.443456      -3.16476     -0.591031       1.04218       1.51960       2.09980       1.24726       1.82964       1.74581
  23   5 1632.8000    0.2691  0.1968  9.8354  0.0000  0.0121   0.0121   0.0272    0.0307   0.0000   439.0796     -0.847153       18.5861      -1.47500      -3.60506    -0.0599086      0.754554      0.947572       1.16234       1.18880       1.00741       1.17211
  23   6 1804.1901    0.3926  0.3111  9.9637  0.0000  0.0140   0.0137   0.0311    0.0364   0.0000   439.3288       1.74503       19.7546     -0.622360      -3.44460      -1.40543      0.905253       1.29457       1.29572       1.45674       1.49367       1.44770
  23   7 1969.6248    0.5762  0.4788 10.1603  0.0000  0.0170   0.0164   0.0395    0.0475   0.0000   439.6525      -3.08131       19.9946     -0.123197       1.81632     -0.430457       1.33585       1.69622       1.79395       1.79535       1.83469       1.77671
  23   8 2131.0996    0.7901  0.6476 10.5424  0.0000  0.0201   0.0195   0.0463    0.0533   0.0000   440.0168    -0.0109030       17.2931     -0.503015      -3.08880       3.21805       1.28497       1.89001       1.89239       2.07234       2.07796       1.98703
  23   9 2287.4504    1.1148  0.8348 10.9320  0.0000  0.0208   0.0244   0.0555    0.0696   0.0000   440.6496       3.11871       15.5204       3.27849      -2.25645      -2.18032       1.43734       1.92640       2.02475       2.19420       2.09312       2.04993
  23  10 2439.1763    1.5372  0.9180 11.6224  0.0000  0.0237   0.0325   0.0580    0.0739   0.0000   438.9976      -3.10900       16.6481       1.80750      -3.65462      -7.81470       1.65843       2.21090       2.31451       2.51762       2.56271       2.40925
  23  11 2588.6756    1.9969  0.8470 12.1933  0.0000  0.0215   0.0438   0.0536    0.0660   0.0000   438.4824       2.04566       16.0358      0.208326     -0.830536       1.04821       1.50099       2.03472       2.12551       2.19984       2.23510       2.05591
  23  12 2737.6513    2.5774  0.8516 12.7195  0.0000  0.0212   0.0563   0.0541    0.0656   0.0000   441.1288       3.43220       13.9741       2.37026     -0.181923      -3.05144       1.60976       2.01921       2.28962       2.36394       2.37414       2.09800
  23  13 2886.0926    3.2413  0.8115 13.1590  0.0000  0.0209   0.0713   0.0520    0.0770   0.0000   436.5823       2.74278       17.4250       2.85356     -0.932550      -5.01353       1.36147       1.88715       1.89775       2.08118       2.04708       1.90290
  23  14 3033.5066    3.7623  0.7412 13.6357  0.0000  0.0196   0.0870   0.0490    0.0746   0.0000   437.8551       3.59947       13.9961       1.79534       1.39959     -0.903999       1.46069       1.84104       1.95544       2.08444       2.15107       1.99931
  23  15 3179.7824    3.6508  1.0783 13.6264 -0.0004  0.0247   0.0761   0.0698    0.0742   0.0000   434.2667       5.66310       6.36316       7.42824      -1.07242      -2.79415       1.75210       2.35129       2.56452       2.47567       2.62627       2.37609
  23  16 3325.5382    3.3540  1.4367 13.3082  0.0000  0.0290   0.0612   0.0813    0.0652   0.0000   441.1306       5.35478       5.76967       2.66837       1.23695      -3.30800       2.00758       2.63347       2.81145       2.94109       3.04938       2.84950
  23  17 3471.3088    2.6973  2.2178 12.7463 -0.0000  0.0389   0.0407   0.1050    0.0499   0.0000   439.2056       8.73277       6.52506       2.64335       10.5192      -4.92941       2.45210       3.47608       3.60467       3.87025       3.73237       3.66459
  23  18 3616.7245    2.1995  3.3312 12.2418  0.0000  0.0496   0.0285   0.1332    0.0421   0.0000   441.7566       3.35128       15.8899       5.09150      -2.13402      -9.87237       3.26419       4.39962       4.91897       4.99212       4.81232       4.71011
  23  19 3761.9732    1.8006  4.8430 11.7713  0.0000  0.0632   0.0218   0.1775    0.0393   0.0000   438.1205       6.86486       10.6477       16.5270       15.7733      -7.43143       4.17524       5.57085       6.17031       6.39862       6.28138       6.07923
  23  20 3907.3461    1.5121  6.7152 11.2146  0.0000  0.0767   0.0161   0.2194    0.0370   0.0000   434.0703       14.1926      -10.9405     -0.977687      -4.30617      -8.32245       5.09785       6.61904       7.46840       7.69198       7.70677       7.28837
  23  21 4052.5765    1.2336  8.7243 11.0521  0.0000  0.1006   0.0139   0.2951    0.0322   0.0000   437.3161      0.766674       22.9200       1.59660       5.69038      -4.26979       6.64034       8.82641       9.72906       9.87770       10.0077       9.39986
  23  22 4197.3067    0.9597 10.0300 10.9536  0.0000  0.1309   0.0129   0.3823    0.0295   0.0000   424.8303       35.2128       22.8972      -20.9568       2.77000      -3.37914       8.56585       11.2329       12.6402       12.8568       13.0628       12.1149
  23  23 4342.2827    0.7970 12.3128 10.8151  0.0034  0.1718   0.0115   0.5075    0.0272   0.0000   432.8883       1.19756       17.6219       15.3924       19.4366      -32.6402       11.0715       14.8922       16.3254       16.9762       16.6331       15.8439
  23  24 4487.9336    0.6297 13.5582 10.6699 -0.0011  0.2140   0.0100   0.6128    0.0245   0.0000   411.9979      0.161862       45.1714      -19.7224      -10.5086      0.412085       14.3164       18.4165       20.7698       21.5885       21.2975       20.4774
  23  25 4632.6874    0.4736 14.7001 10.5129  0.0000  0.2957   0.0090   0.7844    0.0230   0.0000   503.6192       17.5176      -22.6964       2.93650      -7.45831       1.51651       18.6751       25.4069       27.5226       29.3813       28.2028       27.0576
  24   5 1653.7008    0.2471  0.1971  9.8291  0.0000  0.0130   0.0110   0.0259    0.0296   0.0000   440.8720      -3.42488       20.2041      -1.82928      -1.29221       1.79216      0.819230       1.11508       1.12312       1.13275       1.19238       1.14499
  24   6 1826.3254    0.4002  0.3331  9.8957  0.0000  0.0145   0.0132   0.0325    0.0371   0.0000   439.3448     -0.479396       19.2005      0.939376      -1.37265      0.177059      0.979789       1.28771       1.45516       1.38868       1.45596       1.43396
  24   7 1993.5459    0.6105  0.5921 10.1567  0.0000  0.0192   0.0154   0.0445    0.0481   0.0000   438.1139      0.699551       18.6840      0.957156      -2.32735      -2.81514       1.13340       1.65938       1.71140       1.74709       1.78380       1.71989
  24   8 2156.7612    0.8454  0.6923 10.6184  0.0000  0.0194   0.0200   0.0469    0.0549   0.0000   438.0958      -2.88194       14.5680      0.409123      -4.03316       2.80018       1.29151       1.64011       1.82701       1.91364       1.88799       1.77503
  24   9 2314.3024    1.1766  0.7855 11.2487  0.0000  0.0211   0.0263   0.0507    0.0574   0.0000   437.3298      -1.60161       13.7133      -3.61101     -0.134130      -1.44599       1.30406       1.80190       1.94649       2.01748       2.08707       1.87291
  24  10 2466.9949    1.6064  0.9907 11.7111  0.0000  0.0234   0.0324   0.0622    0.0725   0.0000   438.8558       3.82507       18.4167     -0.531790    -0.0798534       2.44297       1.49861       1.92792       2.10727       2.19463       2.20831       2.11150
  24  11 2617.6892    2.1509  0.9295 12.2656  0.0000  0.0214   0.0441   0.0607    0.0709   0.0000   437.2179       3.29726       14.4502     -0.631363       2.91278      -2.84054       1.33886       1.81397       1.96424       1.94047       2.09544       1.93705
  24  12 2767.6847    2.7825  0.8223 12.6678  0.0000  0.0195   0.0603   0.0527    0.0670   0.0000   439.6004      0.887866       16.4406      0.421692      -4.45837       1.82619       1.32929       1.75357       1.77337       1.95674       2.04706       1.87384
  24  13 2916.9549    3.3616  0.8513 13.2232  0.0000  0.0211   0.0712   0.0522    0.0705   0.0000   439.6051       5.82343       13.7307      0.699205       1.75993      -2.67976       1.36043       1.88235       1.97451       2.02977       2.09716       1.99392
  24  14 3065.0625    3.7390  0.7727 13.5986  0.0000  0.0199   0.0829   0.0493    0.0711   0.0000   439.7382       8.65137       16.5359     -0.500156       1.10347      -1.54271       1.26858       1.69069       1.79991       1.94622       1.82887       1.79748
  24  15 3212.0426    3.7273  1.0538 13.6378  0.0000  0.0238   0.0759   0.0654    0.0759   0.0000   441.4730       1.51501       9.73270      -3.26088       3.07985      -6.95518       1.52710       2.08962       2.20058       2.23242       2.35048       2.15728
  24  16 3358.4677    3.2863  1.5697 13.2689  0.0000  0.0313   0.0566   0.0840    0.0601   0.0000   439.6821      0.535679       18.0079     -0.474896      -3.71714      -3.61511       2.11235       2.84865       3.23429       3.18728       3.38179       3.26472
  24  17 3504.8556    2.5806  2.6461 12.6431  0.0000  0.0410   0.0350   0.1124    0.0426   0.0000   442.9307       7.48711       6.79494      -2.99927      -3.41792     0.0251079       2.72625       3.56840       3.97723       4.06222       4.25226       4.08686
  24  18 3650.9371    2.1169  3.7227 12.0277  0.0000  0.0508   0.0251   0.1371    0.0395   0.0000   439.4254       11.5245       8.25551      -8.55651      0.498202      -3.23651       3.21585       4.23017       4.77287       4.87232       4.81892       4.53385
  24  19 3796.9249    1.6920  5.0292 11.6713  0.0000  0.0646   0.0199   0.1739    0.0364   0.0000   441.5040       10.3493       4.88825       4.55364       5.28669      -7.72783       4.08103       5.43665       6.06398       6.21157       6.15830       6.04519
  24  20 3942.7166    1.4057  6.4994 11.3321  0.0000  0.0788   0.0162   0.2246    0.0340   0.0000   439.2461       10.0281       13.9654      -12.5611      -8.44306       3.88577       4.99939       6.64140       7.28487       7.53568       7.67171       7.23272
  24  21 4088.2477    1.1261  8.8828 10.9741 -0.0001  0.1033   0.0130   0.3056    0.0308   0.0000   433.2684       34.3201       6.45000      -10.8956       6.96299       21.7749       6.60041       8.53304       9.57888       9.83141       10.0243       9.57944
  24  22 4233.7472    0.9098 10.6271 10.9031 -0.0000  0.1394   0.0127   0.4046    0.0284   0.0000   422.2301       30.3655       36.5424      -24.6476       21.1123      -9.70731       8.67214       11.5857       12.9160       13.4330       13.1208       12.7482
  25   3 1289.3999    0.0873  0.0592  9.8701  0.0000  0.0139   0.0099   0.0207    0.0242   0.0000   439.6046       1.20900       21.3164     -0.212622      -2.55997     -0.308735      0.868656       1.13567       1.33747       1.47482       1.31782       1.39605
  25   4 1489.4751    0.1480  0.0969  9.8479  0.0000  0.0133   0.0098   0.0186    0.0255   0.0000   441.1819      -1.18712       20.9223      -2.40245      -1.85439     -0.213917      0.890546       1.19079       1.59823       1.04641       1.49198       1.44300
  25   5 1674.1053    0.2785  0.2048  9.8858  0.0000  0.0118   0.0118   0.0264    0.0294   0.0000   440.3283     -0.741819       17.8643      0.956438     -0.881878      0.920293      0.747598      0.980067       1.14893       1.17115       1.21444       1.28820
  25   6 1847.8686    0.4488  0.4029  9.9777  0.0000  0.0147   0.0133   0.0352    0.0388   0.0000   440.6651      -1.35138       18.2996     -0.479721      -2.03031       1.38901       1.00996       1.33275       1.49298       1.52797       1.53121       1.45739
  25   7 2016.9283    0.6436  0.5367 10.3277  0.0000  0.0167   0.0165   0.0396    0.0466   0.0000   438.2427      -3.48114       17.0326      -1.97081     -0.346222     -0.572431       1.10103       1.36900       1.63228       1.75642       1.69766       1.69382
  25   8 2181.7356    0.9155  0.6838 10.6976  0.0000  0.0191   0.0209   0.0460    0.0569   0.0000   436.7812     -0.779094       15.2775      -1.67131    -0.0785924       2.30850       1.23749       1.59285       1.78729       1.91487       1.78929       1.73005
  25   9 2340.4997    1.2419  0.9088 11.4056  0.0000  0.0226   0.0262   0.0582    0.0593   0.0000   440.2219      0.293503       16.2615       1.17390      -1.10186       4.71773       1.34964       1.88645       1.93484       2.12055       2.14966       1.99910
  25  10 2494.3423    1.6822  1.0034 11.6661  0.0000  0.0228   0.0326   0.0597    0.0717   0.0000   438.6591      -1.20358       16.6855      -1.76083      -6.39866     -0.359912       1.37859       1.85517       2.00876       2.20472       2.04558       2.01617
  25  11 2646.2740    2.2310  0.8403 12.5783  0.0000  0.0223   0.0473   0.0535    0.0621   0.0000   437.3970      0.918218       17.6997    -0.0182200      -4.53234     -0.688078       1.30644       1.92419       1.87968       2.06877       1.98768       1.87670
  25  12 2797.3414    2.8234  0.8787 12.8126  0.0000  0.0207   0.0577   0.0527    0.0657   0.0000   439.6022       3.53343       15.6337      -1.63040      -4.43631      -3.33381       1.34839       1.87391       1.99773       1.99135       2.02048       2.00982
  25  13 2947.4496    3.5479  0.8042 13.2380  0.0010  0.0187   0.0741   0.0497    0.0656   0.0000   439.7362       3.27828       14.8832      0.756907      -4.34506      -1.81694       1.17445       1.57436       1.68474       1.71360       1.86333       1.65927
  25  14 3096.2111    3.7045  0.8901 13.9087  0.0000  0.0221   0.0819   0.0609    0.0666   0.0000   438.0498       6.35006       14.7996     -0.151712      0.546117      -3.23439       1.47493       1.93561       2.12376       2.18794       2.08727       2.01765
  25  15 3243.9103    3.6843  1.1634 13.6498  0.0000  0.0274   0.0721   0.0697    0.0825   0.0000   440.3127       4.12123       12.2880      -3.70337      0.729349      -4.32891       1.56758       2.25833       2.32559       2.55955       2.42756       2.30308
  25  16 3391.1654    3.0130  1.7381 13.2135 -0.0051  0.0324   0.0491   0.0893    0.0552   0.0000   439.1497       5.50031       8.21832      -1.56828       4.11883      -5.63595       1.92235       2.64974       2.75856       3.02577       2.98062       2.95126
  25  17 3538.1091    2.4197  2.5890 12.7175  0.0000  0.0415   0.0339   0.1146    0.0413   0.0000   444.9827       8.46013       2.42229      0.838836       5.78613     -0.517558       2.51626       3.44734       3.69096       3.97106       3.83918       3.68297
  25  18 3684.9521    1.9787  3.9553 12.0496  0.0000  0.0524   0.0230   0.1437    0.0358   0.0000   436.8746       8.07168       13.1799       6.81771      -6.23464      -5.60625       3.15531       4.14805       4.68836       4.82794       4.72657       4.65786
  25  19 3831.1912    1.6215  5.6882 11.5912  0.0000  0.0664   0.0179   0.1908    0.0340   0.0000   428.6923       14.4761       17.2677      -7.81544      -4.73697      -3.61009       4.06443       5.44011       5.91683       6.27116       6.09155       5.95099
  25  21 4123.8460    1.0643  8.9178 11.0850  0.0000  0.1054   0.0131   0.3174    0.0287   0.0000   438.1610       8.59796       27.4038      -17.2887      -12.5225      -12.9330       6.50057       8.51397       9.59419       9.98545       9.81640       9.46160
  25  22 4269.8340    0.8506 10.9061 10.9514  0.0000  0.1461   0.0122   0.4300    0.0266   0.0000   434.4303       14.9221       14.3654      -14.7585       14.3194      -8.16106       8.55213       11.4286       12.8360       13.5962       13.0174       12.7651
  26   3 1307.4826    0.0922  0.0546  9.8066  0.0000  0.0137   0.0101   0.0196    0.0239   0.0000   441.0260       1.32089       20.3876      0.671770       2.25842       3.76311      0.756822       1.36052       1.23960       1.55053       1.37160       1.27607
  26   4 1508.7026    0.1656  0.1532  9.7749  0.0000  0.0122   0.0091   0.0266    0.0261   0.0000   439.5598      0.155194       20.0123       1.85154      -3.85861       1.23547      0.819912      0.917793       1.20730       1.21088       1.24675       1.07308
  26   6 1869.0141    0.4736  0.3441 10.0429  0.0000  0.0129   0.0145   0.0310    0.0368   0.0000   439.4879      -1.41985       18.9475      0.503838      0.801419       2.31045      0.730840       1.01158       1.06087       1.15537       1.21045       1.10601
  26   7 2039.7265    0.6662  0.5439 10.3701  0.0000  0.0163   0.0170   0.0410    0.0452   0.0000   440.0063      0.305528       18.1858     -0.933503      -1.62335       1.00751      0.947228       1.26419       1.28950       1.44488       1.40978       1.36431
  26   8 2206.0781    1.0029  0.6920 10.7058 -0.0001  0.0187   0.0216   0.0428    0.0569   0.0000   438.2257       1.74926       19.2329      -2.36407      -3.51024      0.724605       1.06606       1.44088       1.61659       1.61641       1.73019       1.71044
  26   9 2366.0498    1.3424  0.8882 11.4849  0.0000  0.0225   0.0276   0.0534    0.0576   0.0000   436.6418       4.77844       18.7570      -2.30111      -1.47344       2.61117       1.23252       1.81673       1.78616       2.02732       1.87953       1.89047
  26  10 2521.2433    1.8032  0.9371 11.7875  0.0000  0.0208   0.0352   0.0549    0.0661   0.0000   438.8322      -3.26235       16.3702     -0.743930      0.370713      -3.46719       1.23868       1.66727       1.76287       1.99405       1.96096       1.92303
  26  11 2674.3577    2.3004  0.8549 12.7861  0.0000  0.0211   0.0486   0.0568    0.0581   0.0000   436.6032      -1.31936       14.7893      -6.72856      -2.55973       2.08160       1.18830       1.76291       1.73742       1.94444       1.89676       1.82571
  26  12 2826.6065    3.0545  0.8133 12.9868  0.0000  0.0188   0.0627   0.0508    0.0649   0.0000   436.4690       1.68981       15.3462      -1.46583      -1.06547      -3.21549       1.10331       1.56338       1.58115       1.82399       1.75635       1.63122
  26  13 2977.4602    3.6719  0.8227 13.3365  0.0002  0.0195   0.0746   0.0473    0.0665   0.0000   437.4086       4.38278       14.3658       2.08108      -3.40481      -2.28958       1.24484       1.62599       1.69744       1.80636       1.91171       1.81727
  26  14 3126.9752    3.8770  1.0233 13.7782  0.0000  0.0224   0.0773   0.0637    0.0624   0.0000   438.0765       1.44853       10.0746       4.57814      0.918592      -3.88659       1.29323       1.77317       1.91768       2.01854       1.99967       1.94199
  26  15 3275.4146    3.5233  1.3165 13.6629  0.0000  0.0280   0.0666   0.0770    0.0706   0.0000   442.9326       6.17066       12.7814      -1.57413     -0.317753      0.328549       1.65132       2.26170       2.39196       2.59412       2.74649       2.53729
  26  16 3423.4022    2.9348  1.6769 13.3303 -0.0039  0.0318   0.0497   0.0907    0.0580   0.0000   435.7643      0.885707       17.4185      0.151038      -8.55410      -1.07637       1.89080       2.51755       2.75380       2.94707       2.84277       2.74581
  26  17 3571.0490    2.3238  3.1456 12.4762  0.0000  0.0447   0.0295   0.1233    0.0400   0.0000   443.6550       8.00314       11.0462       3.84257      0.690949      -2.76042       2.64403       3.42899       3.85393       4.08253       4.04385       3.98311
  26  18 3718.4445    1.8616  4.4104 11.9679  0.0000  0.0562   0.0212   0.1555    0.0338   0.0000   441.0814       4.50881       13.9280      -3.94539       3.21796      -9.55547       3.31452       4.41274       4.93175       5.07414       5.12017       4.99414
  26  19 3865.4274    1.4931  6.1317 11.5432  0.0000  0.0714   0.0163   0.2066    0.0308   0.0000   439.7544       13.9678       6.35918      -4.80571       10.6170      -12.2634       4.13824       5.47163       6.23561       6.34853       6.41961       6.33657
  26  20 4012.3218    1.2713  7.6949 11.2208  0.0000  0.0857   0.0143   0.2544    0.0309   0.0000   432.5704       12.1977       8.90727      0.318766      -2.18217      -15.7824       5.07587       6.61856       7.50797       7.56074       7.93939       7.42197
  26  21 4158.7792    0.9735  8.8553 11.1124  0.0000  0.1131   0.0134   0.3345    0.0286   0.0000   421.2910       2.93867       32.0963       17.7403      -11.9040      -18.8474       6.40304       8.50736       9.66689       9.95130       9.92787       9.63034
  26  23 4451.9539    0.6067 13.3189 10.8037  0.0000  0.2221   0.0104   0.6316    0.0230   0.0000   450.9610       21.7603       16.1081       30.7985      -3.66440      -39.4843       12.5965       16.6860       19.2664       19.5724       19.6181       19.1692
  26  24 4597.5539    0.4606 14.6180 10.6414 -0.0084  0.3055   0.0089   0.7985    0.0209   0.0000   435.5331      0.389933       79.2860       59.0938      -23.7744      -32.8747       16.6175       22.9829       25.3809       26.5650       25.5375       24.4461
  27   3 1325.2233    0.1052  0.0922  9.8701  0.0000  0.0154   0.0092   0.0294    0.0239   0.0000   441.8048     -0.141191       19.6730      -2.83651      -2.29722     -0.548724      0.853781       1.15889       1.60282       1.32532       1.40945       1.45154
  27   4 1527.5307    0.1894  0.1685  9.7318  0.0000  0.0109   0.0090   0.0246    0.0264   0.0000   440.1074      0.130867       19.8927      -1.60109      -1.91067     -0.295088      0.606889      0.803546      0.895500      0.965411      0.895947       1.08291
  27   5 1713.6038    0.3212  0.2884  9.8368  0.0000  0.0129   0.0112   0.0319    0.0319   0.0000   439.7189      -1.07437       21.0503       1.40294      -2.33341     -0.217592      0.764428       1.15569       1.18550       1.36325       1.33890       1.16635
  27   6 1889.7805    0.4756  0.3999 10.0998  0.0000  0.0135   0.0139   0.0372    0.0372   0.0000   439.0783      -2.14951       19.0578       2.01289      -1.33054      0.119975      0.790730       1.04647       1.19606       1.20061       1.31725       1.28549
  27   7 2062.0389    0.7235  0.5554 10.4080  0.0000  0.0158   0.0177   0.0417    0.0459   0.0000   439.4663      0.770867       18.4178      0.105732     0.0789358      -1.57326      0.873326       1.20070       1.27685       1.38482       1.39363       1.31413
  27   8 2229.7268    1.0328  0.7812 10.9223  0.0000  0.0187   0.0216   0.0498    0.0538   0.0000   439.9891     -0.694513       15.3132       1.32965      -3.58380     -0.237770       1.10262       1.41951       1.58248       1.59631       1.55007       1.56331
  27   9 2391.0034    1.3680  0.9177 11.4584  0.0000  0.0219   0.0271   0.0541    0.0611   0.0000   437.5901      -1.24024       16.5670      -2.04503       3.50311      0.737130       1.27556       1.67468       1.76765       1.85383       1.90283       1.78283
  27  10 2547.5927    1.9087  0.9225 12.0664  0.0000  0.0203   0.0376   0.0561    0.0621   0.0000   439.1190       3.04388       11.1684      -1.92092      0.602035      -2.64096       1.19014       1.58208       1.65891       1.84951       1.91024       1.75933
  27  11 2702.0870    2.4592  0.8258 12.7849  0.0000  0.0201   0.0500   0.0483    0.0602   0.0000   438.0342     0.0386787       14.3867     -0.265810      0.205773      0.531291       1.19449       1.60980       1.72256       1.81714       1.83467       1.80525
  27  12 2855.3731    3.0313  0.8251 13.1587  0.0000  0.0194   0.0609   0.0508    0.0626   0.0000   438.0482     -0.910720       16.2589      -5.65035      -1.91226       1.17150       1.12336       1.55160       1.66102       1.79994       1.78247       1.67360
  27  13 3007.0964    3.6306  0.8682 13.4359  0.0000  0.0195   0.0716   0.0513    0.0624   0.0000   441.3891      0.699285       15.8719       1.85997      -5.52795      -2.27749       1.08998       1.46968       1.60525       1.74456       1.73421       1.62657
  27  14 3157.2736    3.7224  1.0242 13.6991  0.0000  0.0224   0.0716   0.0612    0.0628   0.0000   437.6936       4.98768       16.3353     -0.960396      -2.88599      -2.55599       1.28040       1.69972       1.83518       1.98704       1.91935       1.82200
  27  15 3306.5831    3.2770  1.5304 13.4345  0.0000  0.0307   0.0568   0.0799    0.0664   0.0000   436.2216       3.19426       12.9377      0.772167      -3.22074      0.958198       1.69848       2.40403       2.49149       2.70282       2.68546       2.57547
  27  16 3455.2304    2.7733  1.9353 13.0824  0.0000  0.0343   0.0446   0.0957    0.0552   0.0000   442.3716       8.41354       14.3091      -3.72147       1.47914     -0.247825       1.95500       2.62037       2.93740       3.04965       3.04138       3.00643
  27  17 3603.5938    2.1900  3.2828 12.4228  0.0000  0.0455   0.0276   0.1281    0.0390   0.0000   438.4779       6.59873       15.3467      -1.61403      -6.87264      -9.98056       2.66632       3.46166       3.76658       4.07755       4.10964       4.00836
  27  18 3751.6568    1.8283  4.8970 11.7032  0.0000  0.0563   0.0192   0.1587    0.0356   0.0000   440.4842       4.94201       14.8761      -12.7881      -8.58368       12.6689       3.28807       4.22530       4.83412       4.92463       4.99857       4.83029
  27  19 3899.2866    1.4980  6.5228 11.4238  0.0000  0.0724   0.0158   0.2037    0.0319   0.0000   443.5174       8.07607       18.4153       2.41889       1.07742       5.80059       4.13648       5.31353       6.21187       6.32437       6.42296       6.20449
  27  20 4046.6296    1.1894  8.1860 11.1809  0.0000  0.0930   0.0137   0.2700    0.0301   0.0000   444.6769      -2.02729       11.9036      0.116119      -13.9628     -0.165696       5.13863       6.93894       7.72685       8.06779       8.13152       7.76465
  27  21 4193.5040    0.9518 10.0489 11.0608  0.0000  0.1243   0.0132   0.3706    0.0282   0.0000   442.2033       20.4460       6.75247       3.86133       9.30167      -22.5672       6.70407       9.11742       10.0427       10.7110       10.5609       10.1737
  27  22 4340.5180    0.7646 11.8264 10.9216  0.0000  0.1615   0.0117   0.4812    0.0252   0.0000   425.0695      -1.06156       10.2041       9.78702       14.7552       7.23319       8.92404       11.7422       13.2504       13.9437       13.5983       13.4087
  27  23 4487.5386    0.5747 13.2333 10.8050  0.0000  0.2265   0.0105   0.6453    0.0225   0.0000   444.8565       16.2200       16.9022       29.1779      -8.69321      -41.7947       12.3803       16.5925       18.5265       19.3382       18.7956       18.5636
  28   4 1546.0301    0.1945  0.1623  9.7664  0.0000  0.0096   0.0094   0.0264    0.0257   0.0000   440.5262      -2.03934       22.0610       1.32308      -3.69540     -0.350129      0.599405      0.775665      0.830939      0.896924      0.854796      0.954581
  28   5 1732.7148    0.3260  0.3107  9.8794  0.0000  0.0149   0.0107   0.0292    0.0320   0.0000   440.9798     -0.594864       19.5889     -0.581096      0.424902      -3.44422      0.851485       1.37124       1.34476       1.63377       1.60671       1.63550
  28   6 1910.1379    0.5049  0.5139 10.0479  0.0000  0.0163   0.0128   0.0380    0.0407   0.0000   442.0943      0.206664       16.8157     -0.973273      -2.73023     -0.733865      0.920423       1.18382       1.32049       1.46358       1.47627       1.34475
  28   7 2083.9236    0.7716  0.6238 10.5014  0.0000  0.0167   0.0176   0.0421    0.0480   0.0000   439.9337      0.162508       18.5478       2.99090      0.756120      0.980938      0.917066       1.22637       1.34336       1.42878       1.45614       1.44037
  28   8 2252.8509    1.0869  0.7759 10.9809 -0.0002  0.0179   0.0228   0.0491    0.0541   0.0000   440.6954      -1.89038       18.2229      0.661430      -1.69688     -0.601389       1.00018       1.33193       1.43532       1.53097       1.49198       1.47857
  28   9 2415.3389    1.4706  0.9804 11.6069  0.0000  0.0233   0.0282   0.0573    0.0609   0.0000   438.8600       3.82555       19.4567      -1.10487      -3.14547      -4.03454       1.22113       1.81315       1.77936       1.92881       1.92592       1.80777
  28  10 2573.4285    2.0442  0.9509 12.1043  0.0010  0.0215   0.0383   0.0535    0.0650   0.0000   440.6947      0.689348       20.2724       2.72270      -2.81549      0.279372       1.13101       1.62775       1.65112       1.81891       1.90200       1.86720
  28  11 2729.3836    2.5744  0.9074 12.7324 -0.0001  0.0202   0.0496   0.0516    0.0593   0.0000   440.9290     -0.120236       17.3209      0.279666     -0.848452      -3.54582       1.17788       1.54604       1.70826       1.75962       1.80104       1.84536
  28  12 2883.7030    3.2889  0.8319 13.2377  0.0000  0.0185   0.0652   0.0494    0.0624   0.0000   440.4911       1.52667       12.8886      -2.30649       1.73411      -2.99880       1.02854       1.39137       1.48176       1.61723       1.55974       1.49932
  28  13 3036.2372    3.8025  0.8929 13.4673  0.0000  0.0202   0.0721   0.0517    0.0637   0.0000   440.7741       2.05903       15.6730       1.97904      -1.69815      -4.13874       1.07629       1.49401       1.53647       1.78087       1.67398       1.64171
  28  14 3187.2377    3.7071  1.0467 13.7575  0.0000  0.0233   0.0702   0.0594    0.0625   0.0000   439.3866       3.00596       16.9200      -4.44367      -4.77386      -3.53777       1.31446       1.84081       1.88073       2.03381       2.04722       2.10170
  28  15 3337.2944    3.3544  1.5034 13.4084  0.0000  0.0288   0.0558   0.0773    0.0599   0.0000   440.0344       6.67475       16.4098     -0.908478       3.21399      -7.26521       1.53299       2.17754       2.26320       2.44763       2.38174       2.28720
  28  16 3486.8032    2.6576  2.2558 12.8458  0.0000  0.0363   0.0387   0.0995    0.0532   0.0000   443.3647       9.00927       11.9863      -6.64705       3.65544      -3.25733       1.99389       2.66309       2.98117       3.10029       3.15060       3.13908
  28  17 3635.7654    2.1234  3.4396 12.2907  0.0000  0.0472   0.0262   0.1292    0.0405   0.0000   444.4303       4.18582     0.0188609      -6.83488      -2.79547      -8.92353       2.54085       3.40888       3.77467       3.94582       4.06768       3.81929
  28  18 3784.3103    1.7574  5.2048 11.7449  0.0000  0.0590   0.0181   0.1670    0.0321   0.0000   435.6114       12.1464       3.86474      -4.55584      -4.94418       1.11634       3.30050       4.21057       4.92081       5.03639       5.02800       5.05124
  28  19 3932.5086    1.3767  7.0747 11.4380  0.0000  0.0786   0.0147   0.2235    0.0288   0.0000   433.4150      -2.76488       18.0590       7.81795      -12.5934      -7.29768       4.26811       5.63387       6.39844       6.70006       6.67224       6.47417
  28  20 4080.5506    1.1090  8.5603 11.2326  0.0000  0.0986   0.0135   0.2912    0.0277   0.0000   437.9194       1.44901       3.28578      -4.82266       16.0880      -17.7669       5.30864       6.99790       8.01565       8.28374       8.33629       8.07677
  28  21 4228.2679    0.8978 10.6205 11.0646  0.0001  0.1326   0.0129   0.4026    0.0268   0.0000   427.3337      -11.8998       4.30699       13.0371      -5.04916      -14.2639       6.93181       9.57074       10.4998       11.2333       11.2283       10.7221
  28  23 4522.7051    0.5331 14.0611 10.7913  0.0013  0.2576   0.0096   0.6954    0.0204   0.0000   421.2766      -18.1182      -19.2209       6.50835       38.5934      -15.1553       13.2661       17.7822       20.3531       21.2054       20.7033       20.1369
  29   4 1564.1358    0.2018  0.1599  9.8107  0.0000  0.0106   0.0097   0.0263    0.0253   0.0000   439.7882     -0.710358       20.1928      0.155715      -1.31451     -0.210954      0.623821      0.833249       1.00755       1.08302       1.13685      0.889780
  29   5 1751.5577    0.3667  0.2615  9.8842  0.0000  0.0118   0.0123   0.0253    0.0309   0.0000   439.4697      -1.91516       20.2225     -0.467365      -4.19040     -0.323315      0.770904       1.10970       1.14391       1.22303       1.14281       1.02775
  29   6 1930.1933    0.5617  0.4619 10.0948  0.0000  0.0148   0.0142   0.0332    0.0398   0.0000   439.5533     -0.639683       21.1855     -0.656648      -2.35838       1.27932      0.829004       1.08902       1.19509       1.27973       1.33245       1.31608
  29   7 2105.3058    0.7442  0.7566 10.4544  0.0000  0.0193   0.0160   0.0522    0.0496   0.0000   441.4931    0.00680686       19.2568       3.20722      -3.31507      -3.24810       1.17074       1.59983       1.68877       1.66797       1.68790       1.62308
  29   8 2275.3506    1.0882  0.9111 10.9484  0.0000  0.0208   0.0207   0.0539    0.0583   0.0000   438.6391       1.13935       21.8111      -1.12401      -7.90013       1.65449       1.04330       1.45437       1.54616       1.70665       1.71925       1.69849
  29   9 2439.0215    1.5335  1.0028 11.7138  0.0000  0.0225   0.0286   0.0575    0.0610   0.0000   439.9210      0.813898       17.5670     0.0986865     -0.702927       1.52523       1.19096       1.67580       1.75755       1.90840       1.90528       1.85646
  29  10 2598.6936    2.0823  0.9033 12.3985  0.0000  0.0203   0.0404   0.0530    0.0555   0.0000   440.6596      0.918079       16.0810       3.32135      -1.98142     -0.852561       1.06945       1.43892       1.51356       1.62934       1.67182       1.59794
  29  11 2756.1599    2.7199  0.8382 12.8776  0.0000  0.0184   0.0535   0.0506    0.0556   0.0000   439.5578       2.43919       17.4672     -0.836075      -4.33532       2.95233      0.965029       1.30667       1.39783       1.57394       1.56750       1.47319
  29  12 2911.6451    3.2925  0.8372 13.2813  0.0000  0.0190   0.0626   0.0473    0.0619   0.0000   439.2902       5.74147       17.4640      -1.10198      -2.24451      -1.22452      0.996549       1.39558       1.50010       1.68727       1.65375       1.60104
  29  13 3065.0047    3.8297  0.9567 13.6623  0.0000  0.0211   0.0704   0.0544    0.0639   0.0000   438.9606       3.76219       18.5518     0.0279472     -0.160193      -3.51978       1.09153       1.52429       1.64840       1.72281       1.79994       1.72049
  29  14 3216.8014    3.6696  1.2103 13.6034  0.0000  0.0245   0.0641   0.0657    0.0674   0.0000   438.7311       1.45940       13.7976       3.08914      -1.12796      -4.39210       1.34219       1.79647       1.95336       2.10364       2.10270       2.08629
  29  15 3367.7127    3.1642  1.6790 13.2239  0.0000  0.0301   0.0485   0.0797    0.0518   0.0000   442.1612       3.72124       16.0976      -3.71410      0.319326      -2.36137       1.54618       2.16790       2.25683       2.43772       2.59551       2.40257
  29  16 3518.0523    2.4903  2.5812 12.7063  0.0000  0.0392   0.0333   0.1065    0.0448   0.0000   443.0458       5.10970       12.6998       3.72649       3.84913      -3.33356       2.01814       2.85931       3.02788       3.32844       3.31590       3.25469
  29  17 3667.6512    2.0822  3.9336 12.1123  0.0000  0.0490   0.0242   0.1384    0.0384   0.0000   435.7390       3.58676       16.4100      -6.52962       4.84801      -6.56962       2.64705       3.51530       3.87233       4.13589       4.15124       4.11356
  29  18 3816.8486    1.6717  5.6992 11.5700  0.0000  0.0626   0.0168   0.1748    0.0321   0.0000   442.7592       8.28141       19.9082       8.38719      -18.1951      -1.35642       3.33283       4.42145       4.87950       5.24342       5.24223       5.17641
  29  19 3965.6576    1.3085  7.3373 11.3359  0.0000  0.0809   0.0140   0.2322    0.0284   0.0000   443.4856       2.50381       13.4746       3.74479       6.15975       2.37460       4.13337       5.57529       6.25482       6.37527       6.56179       6.42027
  29  20 4114.1652    1.0315  8.6312 11.2182  0.0000  0.1026   0.0135   0.3017    0.0275   0.0000   431.1509       17.9810       4.78687      0.844603      -25.7879      -3.02843       5.35676       7.18414       8.17890       8.51566       8.58957       8.36775
  29  21 4262.2153    0.7969  9.8011 11.0928  0.0000  0.1348   0.0134   0.4116    0.0267   0.0000   432.8789      -2.62233       6.45962      -13.6929      -12.8852      -8.66445       6.73206       9.23612       10.0815       10.7807       10.6424       10.4995
  30   3 1376.6304    0.1052  0.0939  9.8345  0.0000  0.0126   0.0088   0.0326    0.0230   0.0000   440.3715      -1.46559       21.4031     -0.448851      -1.53911     -0.551953      0.682903       1.11285      0.978310       1.06700       1.13486       1.16061
  30   4 1581.8878    0.2220  0.2435  9.7429  0.0000  0.0124   0.0086   0.0296    0.0268   0.0000   440.3778      0.109234       21.3757     -0.561030      -3.81574      0.601983      0.658461      0.862792      0.979635       1.03843       1.05002       1.06070
  30   5 1770.0593    0.3566  0.3357  9.9202  0.0000  0.0127   0.0109   0.0324    0.0317   0.0000   440.7922     -0.646426       19.4321      -1.97910      -2.68513     0.0898587      0.656367      0.841827      0.896910       1.04853       1.05679       1.06398
  30   6 1949.9547    0.5714  0.4567 10.2123  0.0000  0.0139   0.0144   0.0343    0.0385   0.0000   439.3206     -0.990126       19.8823       1.54543      -4.93118      -1.54959      0.708134      0.981764       1.04037       1.21494       1.22346       1.19574
  30   7 2126.3696    0.8409  0.7081 10.5343 -0.0000  0.0173   0.0176   0.0457    0.0515   0.0000   439.4991      0.942641       20.2329     -0.509384      -1.10872      0.836600      0.904576       1.17555       1.29505       1.41983       1.45055       1.34712
  30   8 2297.3418    1.2138  0.8186 11.1145  0.0000  0.0191   0.0233   0.0461    0.0567   0.0000   441.2960       3.56162       18.4317     -0.110002      -4.08617       1.98327       1.05731       1.38698       1.49824       1.59521       1.64273       1.65900
  30   9 2462.2731    1.6783  0.9322 11.8011  0.0000  0.0195   0.0308   0.0521    0.0586   0.0000   440.5490       1.40130       19.3091     -0.502373      0.351064      0.863106       1.02039       1.33531       1.50961       1.58017       1.56839       1.58892
  30  10 2623.5549    2.1746  0.9542 12.2182  0.0000  0.0203   0.0391   0.0511    0.0640   0.0000   440.9642       2.00577       17.8148      -1.76354      -1.79675      -1.59202       1.00339       1.38238       1.47903       1.60212       1.58118       1.52968
  30  11 2782.4898    2.9206  0.8369 12.9683  0.0000  0.0178   0.0565   0.0490    0.0564   0.0000   442.0760      0.228379       13.4531       1.23256      -3.08306      -2.50557      0.934596       1.24636       1.29294       1.46220       1.42630       1.33978
  30  12 2939.1429    3.4550  0.8830 13.4652  0.0000  0.0187   0.0663   0.0513    0.0557   0.0000   440.2495       5.48973       15.8734      -1.33244      -1.00686      -1.18254       1.01854       1.35715       1.45265       1.61225       1.55107       1.54091
  30  13 3093.4407    3.9006  0.8703 13.8814  0.0000  0.0193   0.0744   0.0513    0.0584   0.0000   441.4746       2.90674       17.3826       2.66720     -0.827224      -2.40353      0.999237       1.39128       1.49808       1.59956       1.53785       1.57372
  30  14 3245.9831    3.6108  1.2988 13.6040  0.0054  0.0264   0.0605   0.0661    0.0627   0.0000   437.1441       1.80310       17.0494      -1.26092      -4.37614     -0.202192       1.29740       1.84797       1.84159       2.04654       2.04536       2.07878
  30  15 3397.7289    3.0846  1.7820 13.0367  0.0000  0.0292   0.0437   0.0786    0.0523   0.0000   439.6142       6.93232       13.4125      -5.06441      -2.13736       1.35265       1.50500       1.98228       2.24678       2.36199       2.32887       2.35863
  30  16 3548.7931    2.4336  2.8598 12.5372  0.0000  0.0393   0.0295   0.1083    0.0422   0.0000   444.3230     -0.420214       12.5293       6.02111       1.55933      -2.71759       1.99330       2.70510       2.91068       3.09166       3.19993       3.11992
  30  17 3699.2492    1.9774  4.2901 11.9523  0.0000  0.0510   0.0217   0.1406    0.0377   0.0000   446.1684       4.38837       18.2326      -2.00743     -0.784189      -6.10476       2.61326       3.46998       3.88263       4.07991       4.18130       4.10552
  30  18 3849.0054    1.6024  5.9652 11.5054  0.0000  0.0635   0.0156   0.1802    0.0308   0.0000   436.1092       14.1367       5.65877       1.71809       5.44409      -10.3333       3.21243       4.38364       4.90618       5.07007       5.15228       5.13201
  30  19 3998.4298    1.2751  7.7670 11.3451 -0.0000  0.0831   0.0138   0.2440    0.0274   0.0000   439.4953       16.8332       15.8984       4.35386      -6.01288      -6.08766       4.23165       5.56083       6.32522       6.57689       6.65209       6.61759
  30  20 4147.5885    0.9946  9.6506 11.1632  0.0012  0.1127   0.0128   0.3370    0.0268   0.0000   432.7042       4.23385       11.7650      -6.37314      -9.16637      -15.9328       5.51736       7.49440       8.57281       8.81846       8.92289       8.72822
  30  21 4296.1335    0.7654 10.2189 11.0737  0.0011  0.1396   0.0134   0.4353    0.0266   0.0000   434.8510       23.8579     -0.343751      -20.6753      -8.39952       3.75010       6.80541       9.27104       10.3743       10.7441       11.1085       10.6441
  30  23 4591.7942    0.4444 13.5283 10.7595  0.0007  0.2809   0.0113   0.8127    0.0216   0.0000   416.1078       48.6893       24.0524       56.2610       49.3982      -38.2910       13.8549       18.1816       20.9679       22.0996       22.2420       21.5156
  31   3 1393.1480    0.1175  0.0863  9.7659  0.0000  0.0124   0.0083   0.0177    0.0224   0.0000   440.8109     -0.148817       21.7171      0.245576      -2.63934      0.226449      0.705568      0.931651       1.03189       1.05843       1.18546       1.36786
  31   4 1599.3238    0.2309  0.2011  9.7637  0.0000  0.0098   0.0092   0.0253    0.0257   0.0000   442.1216      -1.33986       20.9302       1.18853      -4.03419       1.53048      0.503926      0.705370      0.732853      0.867128      0.907280      0.885372
  31   5 1788.2362    0.3801  0.3578  9.9329  0.0000  0.0135   0.0111   0.0315    0.0328   0.0000   441.3838      0.168033       20.2389     -0.840149      -2.62316       1.38715      0.714052      0.876076       1.06051       1.08187       1.18763       1.06216
  31   6 1969.4367    0.5978  0.5194 10.1147  0.0000  0.0157   0.0141   0.0354    0.0428   0.0000   441.3947      0.949870       19.7697      0.146175      -3.34892      0.142673      0.749764       1.08792       1.13914       1.20773       1.25094       1.15630
  31   7 2147.0288    0.8829  0.6980 10.5841 -0.0002  0.0170   0.0180   0.0414    0.0500   0.0000   440.1489     -0.274288       18.6325      -1.40394      -4.38353       1.34687      0.851924       1.16764       1.25872       1.33371       1.31443       1.35216
  31   8 2318.9316    1.2677  0.8068 11.5328  0.0000  0.0194   0.0255   0.0487    0.0477   0.0000   439.4630      -1.48211       19.1020     -0.508798      -1.82967     -0.924906       1.02617       1.48334       1.46319       1.63347       1.66068       1.73764
  31   9 2484.9555    1.7151  1.0970 11.8111  0.0000  0.0217   0.0299   0.0595    0.0624   0.0000   438.7521      0.549636       18.4111     0.0822882      -4.22651      -1.07009       1.12330       1.47116       1.62795       1.69236       1.81521       1.73980
  31  10 2647.7965    2.3638  0.9677 12.3790  0.0000  0.0206   0.0414   0.0501    0.0631   0.0000   440.4386       3.08242       17.4484     -0.270046     -0.473039       1.64387       1.01315       1.35456       1.43842       1.58336       1.62392       1.53378
  31  11 2808.3422    2.9249  0.9112 12.9622  0.0000  0.0193   0.0535   0.0494    0.0568   0.0000   440.6448       3.30834       17.8099     -0.473680      -3.43555     -0.478255       1.01336       1.34698       1.52109       1.65438       1.65413       1.64994
  31  12 2966.1444    3.6290  0.8584 13.3012  0.0000  0.0179   0.0671   0.0470    0.0606   0.0000   437.7624       1.07447       20.2889     -0.802094       2.02223      -1.27489      0.914061       1.23436       1.33512       1.40051       1.47931       1.41878
  31  13 3121.3508    4.0125  0.9377 13.6318  0.0000  0.0192   0.0726   0.0520    0.0657   0.0000   439.2296       2.04145       13.5644       1.18796     -0.456515      -6.57665       1.00862       1.31501       1.42667       1.50796       1.52775       1.51699
  31  14 3274.8847    3.3891  1.2894 13.6416  0.0000  0.0258   0.0572   0.0697    0.0589   0.0000   439.3143       5.60006       14.3706      -4.78932       3.75044      -1.10892       1.26727       1.72907       1.86852       1.95858       2.02393       1.97036
  31  15 3427.3570    2.9135  1.8765 13.0847  0.0000  0.0308   0.0411   0.0831    0.0469   0.0000   440.9813       9.67053       19.9063      -2.60540       1.93298      -2.32022       1.53999       2.02108       2.19468       2.38756       2.50272       2.41858
  31  16 3579.2413    2.2659  3.3460 12.4353  0.0000  0.0431   0.0256   0.1201    0.0350   0.0000   440.2670       14.9369       8.90474      -3.73839      -1.48284      -9.15866       2.10104       2.82409       3.21671       3.33511       3.42074       3.36947
  31  17 3730.3102    1.8671  4.5407 11.9343  0.0000  0.0534   0.0200   0.1467    0.0337   0.0000   438.1884       4.45925       9.03190      -7.59536       9.14061      -8.15747       2.64474       3.46768       3.94991       4.09134       4.22497       4.07197
  31  18 3880.8504    1.4879  6.3744 11.5140  0.0000  0.0685   0.0152   0.1973    0.0286   0.0000   446.0333     -0.513851       8.02718      -4.25453      0.387441       6.01755       3.38258       4.46230       5.08516       5.31562       5.45703       5.34701
  31  19 4030.8772    1.1900  7.9884 11.2986  0.0001  0.0866   0.0132   0.2573    0.0262   0.0000   432.9165       6.28110       12.3226      0.365459     -0.146376     -0.864819       4.24733       5.73180       6.46431       6.67075       6.92517       6.71743
  31  20 4180.6894    0.9703 10.4347 11.1197  0.0000  0.1214   0.0129   0.3666    0.0267   0.0000   435.6503      0.500803       3.62690       4.49050      -1.54556       12.0969       5.78922       7.84146       8.84155       9.28601       9.32744       9.37003
  31  21 4329.4455    0.7385 11.8960 11.0489  0.0019  0.1650   0.0131   0.5127    0.0252   0.0000   442.5716       31.1942       43.1505       9.63017      -17.8278      -12.0110       7.83851       10.4249       12.2261       12.3957       12.5805       12.3006
  31  23 4627.2970    0.4124 14.1133 10.7106  0.0063  0.3160   0.0109   0.8892    0.0194   0.0000   424.0558       5.96391       23.8783       30.9339       10.7998      -30.2635       14.7072       19.9206       22.3867       23.6220       23.4116       22.9163
  32   3 1409.4321    0.1232  0.0985  9.7985  0.0000  0.0123   0.0084   0.0229    0.0224   0.0000   441.2545      -1.01160       19.7165     -0.967609      -1.52260      0.190455      0.719560      0.879625      0.981983      0.927607       1.09281       1.06956
  32   4 1616.4411    0.2392  0.2072  9.7787  0.0000  0.0108   0.0091   0.0241    0.0259   0.0000   440.2442     -0.590108       21.2137      0.545012      -3.47011      -1.77506      0.561394      0.777151      0.828188      0.845209      0.813364      0.923604
  32   5 1806.1634    0.4075  0.3469  9.9843  0.0000  0.0124   0.0118   0.0307    0.0316   0.0000   441.5659    -0.0922874       19.8165     -0.728173      -2.69421     -0.137049      0.623271      0.850853      0.971358       1.00813      0.983453      0.952256
  32   6 1988.6149    0.6171  0.6026 10.1894  0.0000  0.0164   0.0136   0.0391    0.0425   0.0000   442.4456     -0.270121       17.9624     -0.234973      -1.39765      0.546068      0.777446       1.03586       1.11870       1.20166       1.23041       1.24331
  32   7 2167.3181    0.8845  0.7860 10.6822  0.0000  0.0179   0.0173   0.0465    0.0501   0.0000   441.3950       1.31132       19.2248     -0.607859      -6.35917     -0.161733      0.908055       1.22956       1.36149       1.40548       1.45452       1.44568
  32   8 2340.0642    1.3268  0.9536 11.3439  0.0000  0.0204   0.0237   0.0509    0.0550   0.0000   441.0387       1.09325       17.5983      -2.92492      0.875188      -1.30437      0.952770       1.34933       1.42702       1.51781       1.58265       1.50731
  32   9 2507.2759    1.8688  0.9940 11.9801  0.0000  0.0202   0.0328   0.0533    0.0585   0.0000   439.4231       2.22520       18.8825      -1.64070      -3.10662      -4.06645      0.986024       1.29844       1.38823       1.51943       1.55261       1.52890
  32  10 2671.7047    2.4072  0.9758 12.5671  0.0000  0.0202   0.0427   0.0520    0.0598   0.0000   439.8554      0.770369       17.9840      0.631035      -3.03733      -1.59055       1.00474       1.39711       1.50410       1.64972       1.65477       1.63568
  32  11 2833.7323    3.1425  0.9410 12.9726  0.0000  0.0193   0.0554   0.0490    0.0604   0.0000   439.9970       1.82113       16.4535     -0.125376      -1.69054      -3.63106      0.892998       1.29345       1.31700       1.45984       1.50218       1.47656
  32  12 2992.7211    3.7095  0.8712 13.5226 -0.0001  0.0181   0.0681   0.0486    0.0542   0.0000   438.1344     -0.328058       15.9024      -1.23883      -1.73067      -2.23953      0.876712       1.19441       1.34721       1.43949       1.48744       1.40083
  32  13 3148.9133    3.8639  1.0054 13.7877  0.0000  0.0211   0.0688   0.0531    0.0581   0.0000   439.8988       3.56425       14.3460       4.02025      -1.06707      -1.55946       1.00587       1.40557       1.51823       1.61439       1.70143       1.63511
  32  14 3303.3555    3.3945  1.5311 13.4754  0.0000  0.0282   0.0519   0.0715    0.0574   0.0000   438.5804       3.73498       12.3411       2.36318       2.31137      0.514306       1.31407       1.84961       1.98249       2.08886       2.11971       2.12717
  32  15 3456.7895    2.7450  2.1291 12.9492  0.0000  0.0322   0.0361   0.0891    0.0422   0.0000   440.8260       5.61402       12.7877      -5.02079       2.18807      -11.0698       1.55471       2.07133       2.34996       2.34886       2.47715       2.34670
  32  16 3609.5262    2.1880  3.4939 12.3417  0.0000  0.0430   0.0238   0.1198    0.0339   0.0000   443.4485       2.49436       12.6658      -4.26803       7.15267    0.00701056       2.09504       2.86915       3.09181       3.35686       3.41072       3.31612
  32  17 3761.3072    1.7821  5.1354 11.7727  0.0000  0.0551   0.0175   0.1582    0.0312   0.0000   439.4821       2.54376       16.0412       6.21685      -8.07947      -3.60183       2.66280       3.54719       3.95722       4.19879       4.31445       4.28433
  32  18 3912.3878    1.4324  6.7305 11.4402  0.0000  0.0699   0.0143   0.2023    0.0282   0.0000   436.4473       16.3195       16.4964      -1.70170      -3.90095      -6.30559       3.40657       4.44174       5.16116       5.42214       5.55833       5.40718
  32  19 4063.0793    1.1192  8.4662 11.2860  0.0000  0.0940   0.0128   0.2790    0.0256   0.0000   435.3778       7.59556       10.4882       3.68358       1.39170      -12.6657       4.37979       6.03986       6.73853       7.04138       7.14965       7.07100
  32  20 4213.2932    0.8605  9.8012 11.1882 -0.0001  0.1260   0.0136   0.3839    0.0268   0.0000   433.1522       15.6943       42.6777      -4.16287      -17.9329      -23.5194       5.86845       7.88251       8.84946       9.43410       9.61978       9.35814
  33   3 1425.4117    0.1469  0.1017  9.7191  0.0000  0.0094   0.0097   0.0263    0.0224   0.0000   440.4122    -0.0473124       20.7182    0.00955688      -1.64325      0.977939      0.480536      0.678547      0.730759      0.717871      0.689587      0.652325
  33   4 1633.2380    0.2435  0.1891  9.7829  0.0000  0.0207   0.0101   0.0232    0.0255   0.0000   440.6459      -2.36334       22.3485      -1.53480      -2.19934     -0.187806       1.35743       2.36252       2.21675       2.91782       2.18688       1.91325
  33   5 1823.8088    0.4366  0.4000  9.9179  0.0000  0.0122   0.0116   0.0332    0.0330   0.0000   441.5754      -1.02560       20.0550     -0.427719      -2.59594       1.55591      0.626098      0.811426      0.855190      0.933577      0.950493      0.968221
  33   6 2007.6083    0.6471  0.5792 10.1497  0.0000  0.0149   0.0139   0.0373    0.0432   0.0000   440.5895     -0.992531       20.8532       1.20153      -2.96705     -0.204946      0.707659      0.943787       1.00103       1.08378       1.11451       1.08444
  33   7 2187.3628    0.9966  0.7342 10.6195  0.0000  0.0166   0.0191   0.0404    0.0521   0.0000   441.3883     -0.488164       17.9153     0.0513053      -2.57554      -3.65516      0.783980       1.10365       1.16454       1.31080       1.27623       1.25987
  33   8 2360.8698    1.3342  0.9990 11.3721  0.0000  0.0204   0.0233   0.0548    0.0552   0.0000   441.1788      0.281135       20.5791      -2.39858      -5.44202       1.68451      0.929487       1.26811       1.38615       1.47157       1.52189       1.46483
  33   9 2529.2170    1.9263  1.0294 12.0576  0.0000  0.0204   0.0328   0.0540    0.0578   0.0000   440.8448     -0.901085       19.1347      -3.23817      -2.36596       1.18800      0.973174       1.34378       1.44016       1.54675       1.63781       1.56283
  33  10 2695.0615    2.5196  0.8835 12.7036  0.0000  0.0187   0.0453   0.0464    0.0549   0.0000   440.9237      -1.48708       16.0995     -0.838215      -2.01183      0.611732      0.887095       1.23759       1.27270       1.44306       1.48387       1.37623
  33  11 2858.5916    3.2442  0.9016 13.1299  0.0000  0.0181   0.0572   0.0474    0.0566   0.0000   441.9943       1.71731       16.4597      0.599161      -2.41908      -1.59610      0.864014       1.16884       1.27565       1.40450       1.40513       1.41614
  33  12 3018.8123    3.8748  0.8076 13.5841  0.0000  0.0174   0.0713   0.0422    0.0544   0.0000   439.9755       1.60269       15.0429      -1.41631     -0.742635     -0.588998      0.808904       1.10801       1.17520       1.26665       1.30529       1.25010
  33  13 3176.0429    3.7973  1.0806 13.5280  0.0000  0.0213   0.0633   0.0547    0.0613   0.0000   441.4753       4.03629       18.6265       1.96643      -3.11721      -3.28436      0.955154       1.33261       1.47022       1.61190       1.58294       1.61425
  33  14 3331.4835    3.4142  1.5008 13.3912  0.0000  0.0260   0.0511   0.0708    0.0558   0.0000   440.8494       4.44274       12.3891     -0.798875      0.697560      -2.25743       1.18615       1.65187       1.78855       1.93420       2.02223       1.96039
  33  15 3485.7972    2.6850  2.4264 12.7307  0.0000  0.0333   0.0321   0.0932    0.0422   0.0000   440.9924       1.92827       10.1616       1.93724       8.98758      -1.17904       1.55309       2.13776       2.28901       2.51170       2.60386       2.51110
  33  16 3639.1534    2.1417  3.8231 12.1088  0.0000  0.0436   0.0212   0.1215    0.0326   0.0000   440.4204       2.77744       9.38627      -6.81632       1.33616      -3.86834       2.02049       2.73401       3.08200       3.21526       3.39728       3.29155
  33  17 3791.7959    1.7289  5.4345 11.6990  0.0000  0.0567   0.0165   0.1621    0.0300   0.0000   442.4538       10.8457       7.53814       6.91871      -2.46330      -3.86541       2.68412       3.53223       4.00475       4.19495       4.31265       4.27606
  33  18 3943.6262    1.4144  7.0144 11.3652  0.0000  0.0715   0.0136   0.2032    0.0276   0.0000   430.9829       7.95818       20.7699       2.97314       1.87743      -6.12680       3.27520       4.42565       4.98557       5.27848       5.40014       5.31816
  33  19 4094.9796    1.0992  9.2551 11.2310  0.0000  0.1000   0.0126   0.2953    0.0252   0.0000   431.9593      -3.20344       30.2322       8.07626      -23.1615      -5.83389       4.59465       6.06897       7.08310       7.21159       7.51802       7.38605
  33  20 4245.5569    0.8236 10.3461 11.1854  0.0004  0.1354   0.0137   0.4225    0.0256   0.0000   431.6039       7.34586       24.1790      -1.99363      -6.20003      -23.2020       6.01537       8.22026       9.15144       9.68434       9.84094       9.55728
  34   3 1441.1540    0.1361  0.1190  9.7478  0.0000  0.0101   0.0079   0.0236    0.0221   0.0000   441.5182      0.270803       20.8312     -0.416673      -2.77146     -0.174510      0.488779      0.660297      0.757068      0.707087      0.780690      0.794249
  34   4 1649.7475    0.2519  0.2837  9.7447  0.0000  0.0120   0.0084   0.0304    0.0265   0.0000   442.1154     -0.153180       20.5079     -0.208875      -1.85078    -0.0654647      0.563266      0.802968      0.821932      0.924535      0.910479      0.914049
  34   5 1841.2503    0.4598  0.3676  9.9870  0.0000  0.0121   0.0122   0.0287    0.0333   0.0000   441.0771     0.0663170       21.3465      0.198558      -2.31182     -0.908174      0.563404      0.730115      0.853121      0.877938      0.873909      0.944858
  34   6 2026.3586    0.6777  0.6318 10.2594  0.0000  0.0159   0.0141   0.0398    0.0431   0.0000   439.9808     -0.604223       20.2683       1.58790    -0.0767388      -1.06291      0.686880      0.963686       1.03636       1.12904       1.08899       1.14582
  34   7 2207.0248    0.9783  0.7845 10.7681  0.0000  0.0181   0.0184   0.0443    0.0492   0.0000   439.7247     -0.707729       21.1977       1.46524      -2.34719     0.0755991      0.767121       1.13411       1.15448       1.31444       1.25680       1.29032
  34   8 2381.2466    1.4459  0.9940 11.3797  0.0000  0.0194   0.0246   0.0530    0.0579   0.0000   442.3232       1.23820       23.2578      -1.41979      -2.19068       1.43198      0.861618       1.17771       1.27359       1.41734       1.39190       1.42979
  34   9 2550.6605    1.9930  1.0482 12.1647 -0.0011  0.0201   0.0341   0.0556    0.0558   0.0000   442.8924       3.05542       17.8324      0.204733      -1.09594      -3.97132      0.944382       1.28050       1.37534       1.45769       1.52055       1.42806
  34  10 2718.0221    2.7102  0.9099 12.5785  0.0000  0.0175   0.0469   0.0481    0.0576   0.0000   441.3912       2.91198       20.5785       2.28574      -1.54904      -2.55193      0.830126       1.09707       1.25152       1.31259       1.35998       1.29515
  34  11 2882.9806    3.4225  0.8908 13.1778  0.0000  0.0176   0.0596   0.0458    0.0561   0.0000   440.4603       2.67435       16.9253     -0.952042      -1.46172      0.372094      0.815356       1.06664       1.13193       1.26525       1.25728       1.23875
  34  12 3044.4421    3.9438  0.8878 13.6100  0.0000  0.0181   0.0687   0.0445    0.0545   0.0000   440.8234       4.04326       17.6621      -1.18616     -0.538384      -3.31970      0.838916       1.11780       1.23765       1.32046       1.41984       1.39859
  34  13 3202.8553    3.7623  1.1727 13.7058  0.0000  0.0225   0.0625   0.0613    0.0596   0.0000   438.9814       3.47721       15.8476       3.59196      -2.18063      -2.56550       1.00761       1.37266       1.48851       1.63304       1.66054       1.62727
  34  14 3359.2013    3.2337  1.7621 13.2370 -0.0002  0.0283   0.0447   0.0747    0.0492   0.0000   441.4692       4.50590       12.3229      0.451279     -0.656996      -1.68996       1.24492       1.72381       1.84416       1.96951       2.03032       1.96962
  34  15 3514.4868    2.5914  2.7527 12.6757 -0.0001  0.0369   0.0294   0.0982    0.0383   0.0000   440.3103       5.96409       10.0183     -0.181315       6.10098       2.37918       1.57400       2.20114       2.45981       2.50031       2.61543       2.58679
  34  16 3668.6788    1.9881  4.0211 12.1636  0.0000  0.0464   0.0205   0.1299    0.0302   0.0000   440.4717       7.49294       14.0036      -9.19107       5.26235      0.176762       2.10432       2.81100       3.22111       3.32297       3.47205       3.46806
  34  17 3822.1643    1.6418  5.6418 11.6637  0.0001  0.0599   0.0158   0.1639    0.0287   0.0000   434.6782       12.2663       9.63238      -8.40170      -1.87019      0.897650       2.66898       3.56790       4.04751       4.25420       4.35869       4.37252
  34  18 3974.5418    1.3168  7.6662 11.3254  0.0001  0.0780   0.0129   0.2260    0.0259   0.0000   443.9389       15.5000       24.7371      -7.84910     -0.426756      -9.27440       3.40248       4.61108       5.22419       5.43327       5.57474       5.43422
  34  19 4126.6532    1.0342  9.2370 11.1806  0.0003  0.1011   0.0121   0.3026    0.0249   0.0000   432.7968       8.09029       34.2818       4.19525     -0.314915      -10.6634       4.47624       5.97933       6.82198       7.08349       7.33042       7.23162
  34  20 4277.8657    0.7707 10.5474 11.1486  0.0002  0.1423   0.0141   0.4603    0.0264   0.0000   442.5119       10.7134       27.0999       24.5987      -26.5244      -24.6423       6.25219       8.23960       9.67499       10.0678       10.1895       9.96697
  34  21 4428.8893    0.4737  9.0262 11.1006  0.0198  0.1907   0.0254   0.9230    0.0382   0.0000   444.3357      -4.28782       54.7048      -13.2762      -21.1413       12.8865       8.22940       11.1216       12.8023       13.2855       13.5622       13.6204
  35   2 1221.9258    0.0731  0.0147  9.8258  0.0000  0.0090   0.0174   0.0097    0.0200   0.0000   442.3943     -0.565367       19.1394      -1.17193      -2.59098       1.35665      0.512673      0.766248      0.693380      0.838483      0.817457      0.958790
  35   3 1456.6312    0.1508  0.1092  9.7538  0.0000  0.0090   0.0090   0.0236    0.0217   0.0000   440.8519      0.385099       22.2071     -0.597156      -3.57328      0.522993      0.383535      0.499964      0.641013      0.562220      0.616161      0.593134
  35   4 1665.9549    0.2924  0.2326  9.7951  0.0000  0.0096   0.0098   0.0242    0.0264   0.0000   441.4687     -0.197201       20.9043      0.263433      -2.18357       1.23840      0.458489      0.588647      0.635382      0.728268      0.831787      0.790825
  35   5 1858.4833    0.4700  0.4003 10.0344 -0.0000  0.0128   0.0119   0.0303    0.0328   0.0000   440.4649     -0.461451       20.8146       1.28036      -3.23926    -0.0108008      0.594632      0.794725      0.861470      0.921421      0.986882      0.977083
  35   6 2044.8295    0.7171  0.6428 10.2769  0.0000  0.0152   0.0145   0.0393    0.0448   0.0000   441.2038      0.430008       20.3373      0.533934      -4.38203      0.946293      0.676469      0.891567      0.946298       1.07619       1.06579       1.12923
  35   7 2226.4431    1.0629  0.7797 10.9396  0.0000  0.0177   0.0196   0.0424    0.0487   0.0000   441.7112     -0.804848       19.8526      -3.70534      -2.05339       2.03311      0.758964       1.10623       1.13845       1.25728       1.25162       1.22057
  35   8 2401.3694    1.4619  1.0256 11.5220 -0.0000  0.0204   0.0247   0.0536    0.0564   0.0000   440.0626     -0.264305       19.3009     -0.817501      -4.75143      0.935729      0.863409       1.21282       1.29998       1.43846       1.48301       1.46596
  35   9 2571.8386    2.0470  1.1348 12.3036  0.0000  0.0214   0.0341   0.0590    0.0568   0.0000   440.5411       1.44420       20.4599      -3.40696      -1.32216       1.15980      0.961812       1.27160       1.33245       1.51977       1.61355       1.57843
  35  10 2740.5316    2.6971  1.0420 12.7575  0.0000  0.0205   0.0442   0.0513    0.0577   0.0000   441.3925       1.00868       18.5348      0.827093      -3.20623       1.32502      0.926059       1.24224       1.34618       1.41822       1.51958       1.48148
  35  11 2906.8558    3.4597  0.8927 13.3217  0.0000  0.0177   0.0594   0.0454    0.0559   0.0000   439.7583       2.77318       16.9721    -0.0699372      -2.52123      0.919173      0.795377       1.08770       1.19611       1.32233       1.34096       1.29445
  35  12 3069.6480    3.9194  0.9653 13.6108  0.0000  0.0189   0.0666   0.0510    0.0573   0.0000   440.2008       2.01389       17.6503     -0.932259     -0.309949      -2.89451      0.816681       1.18456       1.22911       1.36951       1.41093       1.43945
  35  13 3229.1932    3.7827  1.2242 13.5797  0.0002  0.0222   0.0592   0.0602    0.0609   0.0000   438.0587       4.29615       15.5247      -3.00757      -1.61195      -1.83565      0.934918       1.31634       1.43847       1.50041       1.58882       1.57621
  35  14 3386.6840    3.1146  1.8651 13.1443  0.0016  0.0281   0.0413   0.0780    0.0458   0.0000   441.8813       8.06607       14.3154      0.553972     -0.849252      -6.35786       1.21559       1.65245       1.89595       1.91168       1.99934       1.95363
  35  15 3542.8378    2.4356  3.1739 12.4435  0.0000  0.0385   0.0260   0.1037    0.0379   0.0000   438.4067      0.456638       11.2742      -2.85183       4.04367      -11.4749       1.71433       2.27205       2.55362       2.70127       2.83645       2.74562
  35  16 3697.8950    1.9369  4.5406 11.9586  0.0000  0.0492   0.0184   0.1327    0.0297   0.0000   441.4090       2.74046       19.2231      -3.49061      -5.50321      -6.47153       2.11653       2.88772       3.23186       3.42909       3.55470       3.52828
  35  17 3851.9435    1.5703  6.1790 11.5801  0.0000  0.0621   0.0144   0.1733    0.0270   0.0000   439.2058       8.62467       20.4568       8.73307      -4.15089      -8.95201       2.66198       3.62150       4.15447       4.22102       4.45017       4.38893
  35  18 4005.2786    1.2083  7.7998 11.4118 -0.0000  0.0830   0.0129   0.2451    0.0246   0.0000   437.8267      -3.15224       22.4765      -1.37176       7.23038      -3.09659       3.53631       4.78031       5.44732       5.72864       5.90316       5.71539
  35  19 4157.8084    0.9846  9.4991 11.1958  0.0000  0.1068   0.0125   0.3185    0.0255   0.0000   437.7563      -2.54359       19.8634       10.0286       2.66652      0.602893       4.60006       6.17807       7.08907       7.41280       7.56794       7.52555
  35  20 4309.5473    0.7238 10.9654 11.1565 -0.0003  0.1568   0.0147   0.5045    0.0272   0.0000   439.4945       30.2813       25.4676      -1.45487       4.29997      -5.89042       6.51213       8.83162       10.2358       10.6447       10.7760       10.7543
  36   2 1235.6273    0.0754  0.0659  9.7998  0.0000  0.0148   0.0081   0.0271    0.0203   0.0000   441.2262      0.970379       20.2379     0.0166637      -3.64665    -0.0322411      0.503281      0.887264      0.757438       1.08312      0.861826      0.853163
  36   3 1471.8438    0.1731  0.1273  9.7349  0.0000  0.0086   0.0086   0.0229    0.0221   0.0000   441.5407     -0.208066       21.2018       1.07169      -2.27669    0.00571523      0.387482      0.601394      0.602637      0.698087      0.677578      0.656000
  36   4 1681.8911    0.3079  0.2806  9.7966  0.0000  0.0110   0.0093   0.0254    0.0268   0.0000   441.4912      0.159927       22.2826     -0.789990      -3.70724      0.341825      0.475273      0.639646      0.690454      0.743828      0.732216      0.725400
  36   5 1875.4294    0.5110  0.4662  9.9527  0.0000  0.0134   0.0119   0.0328    0.0365   0.0000   440.3764      0.602120       20.5346     -0.173620      -3.58770       1.25799      0.602000      0.828041      0.900122      0.954857       1.10022       1.11904
  36   6 2063.0939    0.7348  0.6351 10.3238  0.0000  0.0154   0.0145   0.0369    0.0434   0.0000   440.4857      0.515411       22.2863       1.04679      -4.13099     -0.908800      0.642058      0.860437      0.978719       1.04704       1.06305       1.07935
  36   7 2245.5139    1.0781  0.8709 10.9629 -0.0000  0.0183   0.0190   0.0460    0.0523   0.0000   440.2445      -1.26348       21.9529      -1.39980     -0.698975      -2.63745      0.815685       1.08524       1.18935       1.33637       1.30426       1.38950
  36   8 2421.1579    1.5842  1.0262 11.5070  0.0000  0.0193   0.0260   0.0520    0.0602   0.0000   441.2351      0.640907       20.9309     -0.232299      -5.90561    -0.0542065      0.866979       1.18075       1.29949       1.36383       1.39695       1.35409
  36   9 2592.7527    2.1405  1.1224 12.3134  0.0000  0.0212   0.0345   0.0570    0.0565   0.0000   439.3683       1.89326       20.7403       1.22466      -3.20951      -1.89815      0.880179       1.20205       1.38716       1.45533       1.46954       1.44494
  36  10 2762.7338    2.9196  1.0128 12.7601  0.0000  0.0191   0.0469   0.0484    0.0581   0.0000   440.3158       2.69008       19.6721     -0.577753      -2.59195      -4.38172      0.804697       1.10131       1.20519       1.28346       1.31217       1.30271
  36  11 2930.2762    3.5763  0.9131 13.2926  0.0000  0.0175   0.0604   0.0463    0.0562   0.0000   440.4714       1.51465       19.3619       1.07503      -3.68440      -3.04021      0.775557       1.05174       1.13676       1.25263       1.29257       1.25157
  36  12 3094.3424    4.0539  1.0378 13.5676  0.0000  0.0193   0.0654   0.0520    0.0591   0.0000   439.6827       2.97279       19.0721       1.15097      -1.77422      -3.77435      0.805536       1.14486       1.18152       1.33528       1.35655       1.31661
  36  13 3255.1239    3.7593  1.2868 13.6054  0.0000  0.0231   0.0570   0.0594    0.0543   0.0000   439.8472       3.95796       16.1475       1.76174      -1.58414      -4.00328      0.983673       1.36618       1.49124       1.56440       1.66048       1.62604
  36  14 3413.6737    3.0725  1.9346 12.9311  0.0000  0.0280   0.0384   0.0742    0.0449   0.0000   441.9033       6.08006       10.9998      0.146543       2.45169      -2.85401       1.21063       1.67277       1.83855       2.03743       2.11184       2.06482
  36  15 3570.7676    2.3159  3.3137 12.5035  0.0000  0.0393   0.0249   0.1110    0.0338   0.0000   440.5916       7.82477       13.5603     0.0732927      -1.17144      -12.6799       1.67544       2.27127       2.53303       2.71669       2.77576       2.77724
  36  16 3726.8491    1.8537  4.9352 11.8439  0.0000  0.0514   0.0170   0.1410    0.0287   0.0000   437.8056       6.71778       21.2535      -7.46160      -5.85911      -4.76074       2.14696       2.85064       3.25920       3.40265       3.44481       3.39143
  36  17 3881.5694    1.4667  6.4308 11.5953  0.0000  0.0663   0.0141   0.1865    0.0257   0.0000   439.2376       5.65131       26.1823      0.888540      -5.38433      -1.79824       2.71891       3.73302       4.18297       4.46479       4.52194       4.48838
  36  18 4035.6063    1.1477  8.1589 11.3869  0.0000  0.0879   0.0131   0.2563    0.0247   0.0000   444.7563       2.20240       22.6368       3.64691       4.03286     0.0387188       3.69014       4.94557       5.65279       5.98885       6.10122       6.11900
  36  19 4188.8218    0.9130 10.0427 11.2034  0.0004  0.1196   0.0128   0.3577    0.0258   0.0000   433.9167       5.63561       32.5720      -8.83218      -8.37792       3.02727       4.91077       6.66161       7.64072       8.07579       8.24168       8.16977
  36  20 4340.7975    0.6694 10.9336 11.1525  0.0003  0.1657   0.0157   0.5581    0.0277   0.0000   432.2850       23.5231       36.1380      -14.3253       3.69774       14.9356       6.69479       9.11369       10.3262       10.9803       11.2390       10.9644
  37   2 1249.1773    0.0675  0.0592  9.8212  0.0000  0.0181   0.0084   0.0206    0.0199   0.0000   440.6324      -1.63055       21.1999     -0.189070      -2.57144      0.549868      0.818195      0.816197       1.22582       1.08516       1.32665       1.26130
  37   3 1486.8252    0.1688  0.1448  9.7176  0.0000  0.0097   0.0079   0.0215    0.0221   0.0000   441.8760     -0.372885       20.8312      0.942860      -2.44929     -0.720768      0.430905      0.561437      0.567776      0.643778      0.680450      0.690119
  37   4 1697.6097    0.3102  0.2907  9.8334  0.0000  0.0115   0.0092   0.0273    0.0268   0.0000   440.9480     -0.167939       20.8024      0.591811      -3.38506      -1.64151      0.534864      0.729851      0.788155      0.890678       1.03349       1.03764
  37   5 1892.2206    0.5265  0.4779 10.0062  0.0000  0.0143   0.0116   0.0304    0.0360   0.0000   441.5683     -0.583322       19.5769     -0.302037      -2.27956       1.50226      0.537632      0.789439      0.857560      0.920491      0.879567      0.955295
  37   6 2081.1409    0.7649  0.7098 10.4537 -0.0000  0.0162   0.0146   0.0428    0.0437   0.0000   440.0958     -0.890560       18.9541      -2.57856      -2.07731       1.12431      0.647632      0.944678      0.976905       1.08913       1.07146       1.12655
  37   7 2264.3622    1.1530  0.8821 10.9317  0.0000  0.0178   0.0195   0.0453    0.0534   0.0000   442.2289       2.00912       18.1582      -1.83206      -1.75778      0.307536      0.720506       1.00545       1.08045       1.20646       1.22833       1.22407
  37   8 2440.6801    1.6625  1.0216 11.7145  0.0003  0.0197   0.0270   0.0500    0.0562   0.0000   439.9825      -1.57556       20.2372      0.844669      -3.86615     -0.202947      0.796275       1.13660       1.19615       1.31642       1.37260       1.31171
  37   9 2613.3447    2.2005  1.0734 12.3817  0.0000  0.0201   0.0355   0.0524    0.0564   0.0000   439.9229     -0.906839       20.9344       1.70500      -4.07337     -0.964349      0.857087       1.16146       1.30811       1.40137       1.48226       1.49510
  37  10 2784.5943    2.9664  0.9190 12.9706  0.0000  0.0181   0.0497   0.0467    0.0523   0.0000   441.7407       2.38703       18.1920       2.88964      -3.58326      -2.66377      0.713832       1.06312       1.08545       1.19937       1.20349       1.19508
  37  11 2953.2897    3.6861  0.8852 13.5150  0.0000  0.0177   0.0615   0.0426    0.0503   0.0000   441.3655       2.85774       17.2788     -0.774571      -2.18712      -1.93923      0.736937       1.00182       1.10047       1.25153       1.23829       1.24721
  37  12 3118.5719    3.8793  1.0155 13.8884  0.0000  0.0192   0.0648   0.0529    0.0519   0.0000   439.8732       4.63369       18.3547       1.79410      -2.61948      -4.88905      0.830103       1.08994       1.23171       1.25672       1.30654       1.31855
  37  13 3280.6201    3.6156  1.3998 13.5726 -0.0007  0.0246   0.0530   0.0634    0.0524   0.0000   441.0719       5.48274       18.9981      -3.89649      -2.21152      -1.84132       1.01540       1.45796       1.55107       1.69562       1.75933       1.68708
  37  14 3440.4787    2.8891  2.1122 12.9819  0.0000  0.0294   0.0355   0.0825    0.0405   0.0000   441.3870      0.446670       10.5288      0.222456       2.94712      -3.90676       1.22212       1.68946       1.80973       2.00827       2.07908       2.05461
  37  15 3598.5258    2.2788  3.7020 12.2553  0.0000  0.0412   0.0219   0.1097    0.0324   0.0000   438.1758       5.43601       16.2649       3.75061      0.365536     -0.360040       1.66899       2.36359       2.56056       2.72040       2.82611       2.74640
  37  16 3755.1795    1.8244  5.5229 11.7367  0.0000  0.0523   0.0158   0.1541    0.0277   0.0000   438.5342       3.40921       24.2692       7.71655      -2.52364      -3.14216       2.19707       2.92288       3.30051       3.58969       3.73853       3.69391
  37  17 3910.7809    1.4519  6.9516 11.4999  0.0000  0.0684   0.0135   0.1923    0.0258   0.0000   442.3046       12.2208       19.6335      0.456031      0.624350      -5.95587       2.77521       3.76420       4.28759       4.54314       4.62860       4.59408
  37  18 4065.3474    1.0585  8.6232 11.4426  0.0000  0.0973   0.0139   0.2984    0.0252   0.0000   435.8970       12.0434       38.8994       6.22228      -9.08586       7.44147       3.97859       5.27517       6.22945       6.40289       6.63078       6.55055
  37  19 4219.4415    0.8913 10.9439 11.2019  0.0032  0.1308   0.0128   0.3925    0.0257   0.0000   435.9898     -0.821230       13.1906      -20.2677       6.74743      -11.2070       5.30215       7.10398       8.10563       8.64926       8.84706       8.78326
  37  20 4372.1170    0.5993 11.2127 11.1580 -0.0008  0.1914   0.0149   0.6102    0.0258   0.0000   431.2213       10.7260       28.6261       4.91388      -14.3945       6.44324       7.45995       10.1839       11.8073       12.1385       12.4412       12.3486
  38   2 1262.5551    0.0739  0.0648  9.8097  0.0000  0.0120   0.0077   0.0267    0.0198   0.0000   441.0901      -1.01224       21.4092      0.143901      -1.75266    -0.0849975      0.535131      0.678916      0.818502      0.978816       1.10859       1.03915
  38   3 1501.5534    0.1690  0.1526  9.7189  0.0000  0.0091   0.0075   0.0220    0.0218   0.0000   440.9464     -0.405816       21.7775      0.222356      -3.74051     -0.687726      0.409527      0.506104      0.510903      0.556727      0.588264      0.592376
  38   4 1713.0347    0.3334  0.3016  9.8262  0.0000  0.0105   0.0095   0.0266    0.0272   0.0000   440.9887     -0.775307       20.8212     -0.241060      -2.29957     -0.531184      0.457134      0.579159      0.638205      0.678268      0.714697      0.741196
  38   5 1908.7664    0.5362  0.5581  9.9947  0.0000  0.0140   0.0113   0.0366    0.0367   0.0000   440.8581      0.908166       21.6074      -1.00502      -1.88371       1.24021      0.561800      0.774563      0.852611      0.931720      0.971919      0.982243
  38   6 2098.9904    0.8012  0.7144 10.3844  0.0000  0.0160   0.0148   0.0397    0.0471   0.0000   441.7321      -1.30931       19.3152     -0.512791      -3.94370      -2.38735      0.682806      0.947374       1.01604       1.09678       1.17998       1.12243
  38   7 2282.9411    1.1676  0.8572 11.2093  0.0000  0.0174   0.0204   0.0464    0.0488   0.0000   442.5364    -0.0172883       21.7967      -1.09749      -2.51453       1.21534      0.723711      0.928803       1.02672       1.11468       1.16023       1.14794
  38   8 2459.9873    1.7378  1.0469 11.7372  0.0000  0.0192   0.0273   0.0507    0.0567   0.0000   441.3331       1.13243       22.4944      0.710618      -2.43087      -2.19231      0.776400       1.09027       1.17507       1.26465       1.34685       1.31876
  38   9 2633.7286    2.3008  1.0408 12.5178 -0.0002  0.0187   0.0372   0.0532    0.0526   0.0000   442.5079       2.28544       20.4952     -0.294832      -3.28634      0.876966      0.779271       1.06260       1.16571       1.26901       1.29612       1.30893
  38  10 2806.0712    3.0300  0.8753 13.1255  0.0000  0.0174   0.0509   0.0433    0.0494   0.0000   440.4876      0.608471       19.1503      0.605472      -2.59737      0.503858      0.693137      0.988051       1.02835       1.12573       1.17875       1.14516
  38  11 2975.9678    3.7247  0.8648 13.6687  0.0000  0.0173   0.0633   0.0441    0.0488   0.0000   441.8850       2.78447       19.5585     -0.151055     -0.312098      -2.07733      0.713943      0.977662      0.986815       1.15515       1.15675       1.19818
  38  12 3142.3866    3.9232  1.0254 13.6882  0.0000  0.0190   0.0624   0.0498    0.0540   0.0000   440.6369       2.23830       19.3896       1.48757      -2.98862     -0.736158      0.774240       1.05813       1.21772       1.25186       1.31693       1.31480
  38  13 3305.7030    3.4046  1.5975 13.4780  0.0000  0.0263   0.0475   0.0680    0.0471   0.0000   440.1470       3.81803       17.9622      -1.71273      0.509616      -5.84537       1.05086       1.44291       1.59961       1.69634       1.78879       1.83434
  38  14 3466.7250    2.8445  2.1260 12.9971  0.0000  0.0296   0.0347   0.0813    0.0394   0.0000   443.1339       5.14962       14.4951      -2.84236       6.12688      -2.07631       1.21414       1.66502       1.83174       1.93427       2.03256       2.06544
  38  15 3625.8531    2.1757  3.7091 12.3052  0.0000  0.0408   0.0214   0.1136    0.0306   0.0000   441.9461       1.55309       11.9818       7.10079       6.10255      -2.84538       1.66639       2.29913       2.55227       2.68405       2.80781       2.76516
  38  16 3783.4033    1.7325  5.5111 11.7699  0.0000  0.0539   0.0153   0.1517    0.0266   0.0000   437.7254       3.92007       21.3548      -6.95091       2.74671      0.178680       2.17251       2.94978       3.31099       3.56120       3.65052       3.70246
  38  17 3939.7947    1.3658  7.3121 11.5231 -0.0000  0.0709   0.0133   0.2103    0.0249   0.0000   436.1427       8.43874       27.3514      -9.35566      -4.43191      0.831464       2.89262       3.86582       4.41198       4.65336       4.84674       4.85119
  38  18 4095.0193    1.0340  8.9015 11.4189  0.0002  0.1002   0.0136   0.3061    0.0249   0.0000   439.3366       1.50667       21.9749       1.48375      -2.66905      -3.20614       3.90433       5.30263       5.98470       6.43641       6.51239       6.55693
  38  19 4249.6170    0.7889 10.4438 11.2440  0.0003  0.1386   0.0132   0.4226    0.0258   0.0000   437.4009       15.8640       27.2741      -21.9394       3.21943       14.5435       5.25811       7.26611       8.33559       8.72235       8.96532       8.92235
  38  20 4403.0268    0.5909 11.7856 11.1222 -0.0039  0.1988   0.0132   0.6026    0.0231   0.0000   427.6494       28.1986       12.6276      -10.7157      -30.6317       1.76556       7.49884       10.2894       11.7775       12.3322       12.6760       12.3710
  39   2 1275.7205    0.0794  0.0652  9.8120  0.0000  0.0147   0.0081   0.0179    0.0196   0.0000   442.2404     -0.401163       20.8097     0.0186402      -4.19687     -0.995198      0.539120      0.693707      0.973888      0.970461      0.983677      0.964435
  39   4 1728.2634    0.3497  0.3057  9.8942  0.0000  0.0106   0.0097   0.0258    0.0269   0.0000   442.1930      -1.03078       21.5117       1.03574      -2.53664    -0.0206409      0.489000      0.634857      0.723218      0.767143      0.828189      0.851479
  39   5 1925.2049    0.5516  0.4930 10.1135  0.0000  0.0137   0.0120   0.0323    0.0351   0.0000   440.9454     -0.928979       20.7757      0.359385      -2.24608     -0.917937      0.485747      0.767641      0.736809      0.889229      0.867992      0.894489
  39   6 2116.5886    0.8365  0.7738 10.4577  0.0000  0.0165   0.0148   0.0418    0.0462   0.0000   441.9691     -0.998046       21.1785     -0.376795      -3.50061       1.20819      0.631631      0.866897      0.933794       1.01953       1.03858       1.07611
  39   7 2301.2679    1.2253  0.8995 11.2445 -0.0002  0.0177   0.0204   0.0466    0.0491   0.0000   441.8088       1.25793       23.0213      -1.04515      -2.78230     -0.743074      0.742402       1.00341       1.08274       1.14671       1.23508       1.23573
  39   8 2479.0116    1.7435  1.0033 11.9459  0.0000  0.0197   0.0278   0.0477    0.0522   0.0000   441.3767      0.850600       20.6539       1.20883      -1.94615     -0.883668      0.775002       1.06353       1.19764       1.27047       1.31700       1.32306
  39   9 2653.9097    2.3486  1.0146 12.6083  0.0000  0.0190   0.0378   0.0504    0.0515   0.0000   441.6256       1.66750       17.9895      0.480250      -3.21243       1.35762      0.717214       1.01530       1.11833       1.18444       1.24012       1.29263
  39  10 2827.3164    3.2411  0.9647 13.0283  0.0000  0.0172   0.0515   0.0469    0.0555   0.0000   442.6515       3.12530       19.5191     -0.473896      -1.92669      -1.22108      0.677334      0.922948       1.00409       1.07972       1.10419       1.12772
  39  11 2998.2208    3.8456  0.9052 13.5318  0.0000  0.0169   0.0624   0.0429    0.0513   0.0000   440.6736       2.44531       20.2494     -0.441420     -0.200280     -0.593308      0.682528      0.906673       1.01514       1.09661       1.19183       1.12628
  39  12 3165.7413    4.0578  1.2686 13.4811  0.0000  0.0212   0.0582   0.0566    0.0596   0.0000   440.1028       2.16572       19.1070     -0.614990      -1.56586      -1.89204      0.809726       1.10968       1.26716       1.29853       1.39733       1.38038
  39  13 3330.4169    3.3273  1.5527 13.5156  0.0000  0.0254   0.0462   0.0685    0.0443   0.0000   441.2902       2.87943       17.1045     -0.317096      -3.45433      -4.69397       1.00194       1.39611       1.53215       1.63295       1.78155       1.73032
  39  14 3492.7365    2.6517  2.6555 12.7801  0.0000  0.0322   0.0284   0.0920    0.0335   0.0000   444.5408       1.89358       9.61758     -0.878778       10.5274      -1.95531       1.29064       1.72375       1.96177       2.02608       2.20228       2.22762
  39  15 3652.8053    2.0799  4.1453 12.1327  0.0000  0.0424   0.0191   0.1195    0.0287   0.0000   442.0019       2.66160       9.08951      0.462915       3.47360      -4.68870       1.70702       2.24480       2.60369       2.69115       2.86584       2.79770
  39  16 3811.3187    1.6785  5.9881 11.6608  0.0000  0.0565   0.0145   0.1614    0.0265   0.0000   438.6263    -0.0161682       16.5685       5.10052      -4.24838      -11.6901       2.15717       2.97060       3.32066       3.56186       3.67942       3.60037
  39  17 3968.3721    1.3040  7.6196 11.4791  0.0000  0.0763   0.0130   0.2161    0.0247   0.0000   442.4390       11.7299       16.2535      -6.58734      -5.76681       5.92926       2.97716       4.03045       4.54847       4.81917       5.03430       4.95589
  39  18 4124.3870    0.9973  9.4777 11.3815  0.0041  0.1066   0.0135   0.3270    0.0249   0.0000   443.4764       10.0183       4.63019       6.54790       8.38293      -4.86855       4.09451       5.49027       6.29985       6.66149       6.93230       6.91654
  39  19 4279.5953    0.7648 11.0256 11.2312  0.0094  0.1493   0.0132   0.4545    0.0249   0.0000   439.7668      -7.87278       14.6865       3.09908      -6.63827       5.26813       5.56672       7.62876       8.67727       9.29434       9.41373       9.40851
  39  20 4434.1617    0.5758 12.6496 11.0833  0.0134  0.2115   0.0128   0.6411    0.0217   0.0000   426.9596       4.58223       45.1586       8.83526      -10.6277     0.0726602       7.73388       10.6241       12.1810       13.0446       12.9353       13.1886
  40   2 1288.7000    0.0776  0.0633  9.8140  0.0000  0.0131   0.0082   0.0194    0.0193   0.0000   441.6952      0.203427       22.9239      -1.61628      -2.84650      0.661637      0.509677      0.748125      0.792269       1.03180       1.08857       1.14328
  40   3 1530.3263    0.1918  0.1675  9.7516  0.0000  0.0088   0.0079   0.0219    0.0217   0.0000   441.8826     0.0708900       20.8621     -0.456868      -3.89114       1.10603      0.400421      0.462239      0.530820      0.559105      0.526288      0.573310
  40   4 1743.2606    0.3700  0.3039  9.8277  0.0000  0.0097   0.0101   0.0257    0.0275   0.0000   440.5963     -0.397906       21.2189      0.579255      -3.09626     -0.210510      0.408005      0.504964      0.600765      0.590853      0.620293      0.654919
  40   5 1941.4236    0.5741  0.5370 10.0587  0.0000  0.0137   0.0117   0.0328    0.0368   0.0000   441.5510     -0.948478       20.0029     0.0362539      -2.09531     -0.165059      0.517505      0.670146      0.813304      0.846044      0.886905      0.924348
  40   6 2133.9470    0.8696  0.7521 10.5372  0.0000  0.0154   0.0153   0.0395    0.0451   0.0000   441.8509     0.0913417       19.1733     -0.851713      -3.26067      0.242041      0.644358      0.833321      0.930284       1.03306       1.02662       1.07598
  40   7 2319.3053    1.2956  0.9906 11.2231  0.0000  0.0190   0.0205   0.0468    0.0535   0.0000   441.3018       1.46546       20.9057      -1.36689      -2.99225     -0.562005      0.755557       1.05384       1.12673       1.21181       1.26903       1.28464
  40   8 2497.9218    1.8202  1.0812 11.9537 -0.0000  0.0191   0.0279   0.0524    0.0535   0.0000   441.1298       1.95189       19.6571       2.63920      -2.48724      -1.35128      0.751184       1.04219       1.13299       1.23650       1.28032       1.29755
  40   9 2673.7935    2.4535  1.0292 12.6272  0.0000  0.0191   0.0382   0.0491    0.0520   0.0000   440.4214       1.48335       20.3666      -1.05558      -1.57809      -1.24955      0.724545       1.04652       1.11804       1.19941       1.29171       1.28880
  40  10 2848.2875    3.2023  0.9801 13.2257  0.0000  0.0182   0.0504   0.0464    0.0496   0.0000   441.6564       2.64215       19.4008     -0.132564      -1.02342      0.517056      0.678924      0.949251       1.03159       1.14785       1.15488       1.16596
  40  11 3020.1087    3.8916  1.0223 13.6088  0.0000  0.0182   0.0610   0.0493    0.0531   0.0000   442.6307       2.93978       19.9240      -1.27350      -2.90271      0.508142      0.701160      0.984266       1.05718       1.17276       1.28040       1.24677
  40  12 3188.7117    3.9587  1.2207 13.8470  0.0001  0.0216   0.0599   0.0572    0.0503   0.0000   439.7723       2.63527       16.5107      0.312609      -3.37980      -2.91823      0.818620       1.15622       1.22091       1.33372       1.39935       1.37391
  40  13 3354.7245    3.3122  1.8411 13.1019 -0.0000  0.0260   0.0400   0.0700    0.0453   0.0000   441.4026       3.50589       13.7943     -0.713619      0.967142    0.00373885      0.973319       1.32663       1.49785       1.61874       1.66365       1.68518
  40  14 3518.2359    2.6056  2.8418 12.7166  0.0000  0.0336   0.0269   0.0945    0.0329   0.0000   442.8530       4.11951       11.4198       1.87063       10.7302      -1.05559       1.29031       1.74504       1.95997       2.11151       2.13157       2.16659
  40  15 3679.4454    2.0425  4.5009 11.9923  0.0000  0.0449   0.0174   0.1223    0.0274   0.0000   438.2281       7.67994       12.0600      -1.13507       2.61694      0.533775       1.66392       2.27786       2.60606       2.73705       2.79457       2.82859
  40  16 3838.8256    1.5779  6.3696 11.6891  0.0000  0.0613   0.0142   0.1722    0.0252   0.0000   441.7603       2.27346       10.6738     -0.307798       3.27815       1.81678       2.28963       3.11523       3.57911       3.78306       3.95995       3.89144
  40  17 3996.8850    1.2570  8.0130 11.4868  0.0000  0.0800   0.0128   0.2310    0.0238   0.0000   442.4153       5.46122       16.6022       3.34435      0.336613      -15.0841       3.02046       4.07702       4.63988       4.90186       5.13136       5.14743
  40  18 4153.7319    0.9365  9.7398 11.3677  0.0003  0.1148   0.0138   0.3516    0.0261   0.0000   440.0102       9.68045       26.4031      -11.3922      -3.78889       8.45490       4.27495       5.85851       6.65855       6.97614       7.25089       7.07728
  40  19 4309.5726    0.7216 12.2072 11.2215  0.0010  0.1701   0.0117   0.4938    0.0222   0.0000   439.7221       7.95498       31.9780       24.9453      -8.72571      -15.1451       6.28268       8.43878       9.81361       10.4421       10.6277       10.5824
  40  20 4464.7301    0.4613  9.8670 11.1502  0.0112  0.2110   0.0204   0.8619    0.0280   0.0000   428.4298       33.1925       22.9639      -23.9657       16.4381      -17.6925       7.71751       10.1064       12.0795       12.5993       13.0619       12.8968
  41   2 1301.5640    0.1092  0.0604  9.7636  0.0000  0.0091   0.0089   0.0152    0.0192   0.0000   441.5945     0.0645499       21.3694     -0.530208      -3.22509     0.0706042      0.346506      0.474603      0.541207      0.558403      0.627165      0.651077
  41   3 1544.3583    0.2102  0.1864  9.6985  0.0009  0.0096   0.0076   0.0211    0.0221   0.0000   441.2713     -0.198059       21.9445      0.693873      -3.18613     -0.821256      0.327725      0.493501      0.512924      0.614394      0.614916      0.618963
  41   4 1758.0295    0.3718  0.3822  9.8299  0.0000  0.0120   0.0091   0.0285    0.0281   0.0000   441.1021    -0.0161460       20.0548      0.134282      -2.30935      0.197949      0.428964      0.628857      0.669962      0.692400      0.730540      0.722067
  41   5 1957.4601    0.6148  0.5217 10.1138  0.0001  0.0126   0.0125   0.0321    0.0371   0.0000   440.0714     -0.651534       21.5219     -0.776489      -2.40689     -0.361337      0.514770      0.692165      0.761815      0.802647      0.849886      0.835590
  41   6 2151.1802    0.8927  0.7647 10.6403  0.0000  0.0158   0.0155   0.0409    0.0437   0.0000   440.8882     -0.164303       21.1426      0.231790      -3.78906     -0.848330      0.578049      0.784228      0.899027      0.929912      0.943470      0.978511
  41   7 2337.1686    1.3171  0.9909 11.2983  0.0000  0.0181   0.0206   0.0484    0.0507   0.0000   440.4866      0.831329       21.4647     -0.384846      -3.91437      -1.00723      0.669092      0.934902       1.03366       1.07950       1.19002       1.16833
  41   8 2516.5688    1.8700  0.9637 12.1565  0.0000  0.0186   0.0298   0.0470    0.0492   0.0000   442.2866       2.53922       19.4304      -1.46549      -1.48699      -1.35691      0.709205       1.01293       1.08099       1.17424       1.22736       1.21692
  41   9 2693.5713    2.5808  0.9935 12.6648  0.0000  0.0181   0.0401   0.0464    0.0523   0.0000   441.0980      0.637783       17.5630      -1.26149      -1.28772      -2.13765      0.671393      0.965159      0.986593       1.10744       1.15329       1.14811
  41  10 2868.9739    3.4650  0.9315 13.2334 -0.0000  0.0170   0.0547   0.0439    0.0523   0.0000   441.3960      0.721369       19.5604     -0.853001      -3.72716      -1.61305      0.642094      0.897156      0.960850       1.00679       1.04926       1.07342
  41  11 3041.6632    4.0099  0.9879 13.5891  0.0000  0.0181   0.0617   0.0454    0.0527   0.0000   439.6168       3.98504       17.9359      -1.80872      -4.19328     -0.615052      0.634318      0.919016      0.981514       1.09355       1.06319       1.09071
  41  12 3211.3915    3.9114  1.2564 13.6450  0.0000  0.0217   0.0561   0.0554    0.0536   0.0000   441.6087       3.63949       18.2751   -0.00353481      -4.40950      -4.17223      0.774573       1.08685       1.19002       1.25922       1.34221       1.29901
  41  13 3378.6083    3.1092  2.0003 13.1995  0.0000  0.0272   0.0377   0.0767    0.0390   0.0000   440.2651       1.94309       18.8721     -0.364180      -2.42049      0.486873       1.05235       1.41386       1.58406       1.66432       1.75272       1.74599
  41  14 3543.3414    2.4705  3.3449 12.4642  0.0000  0.0361   0.0229   0.1006    0.0293   0.0000   443.2500       5.85558       14.7153      0.799423       2.10460      -3.22939       1.33029       1.78963       2.04858       2.15427       2.27450       2.22611
  41  15 3705.7963    1.9486  4.8013 11.9990  0.0000  0.0473   0.0166   0.1309    0.0252   0.0000   442.4338       4.75290       17.7132      0.580482      -5.99645      -6.46309       1.70758       2.34552       2.67838       2.79245       2.94363       2.87841
  41  16 3866.0616    1.4690  6.4908 11.7415  0.0000  0.0639   0.0142   0.1844    0.0240   0.0000   437.0818       11.0145       18.8994       4.55084      -11.0419      -8.28728       2.35228       3.20458       3.61106       3.87493       4.04320       3.99084
  41  17 4024.9107    1.1707  8.4741 11.4674  0.0000  0.0875   0.0130   0.2547    0.0243   0.0000   439.1389       11.1227       22.2242       3.70009      -9.78373      -6.60984       3.19359       4.34307       4.95571       5.30906       5.39993       5.40663
  41  18 4182.3389    0.8996  9.9737 11.3577  0.0029  0.1214   0.0141   0.3739    0.0262   0.0000   432.1157       10.7544       38.3940      -2.84306      -27.4430      -2.89424       4.34844       5.86540       6.81258       7.15463       7.33221       7.34310
  41  19 4339.1525    0.6471 11.2243 11.2789  0.0296  0.1790   0.0163   0.6143    0.0245   0.0000   427.5233       28.5357       36.9736       8.14894      -13.9127      -22.9436       6.24676       8.67480       9.78508       10.3882       10.5688       10.5586
  42   2 1314.2198    0.1101  0.0680  9.7439  0.0000  0.0107   0.0082   0.0144    0.0189   0.0000   441.8998      0.143398       21.9345      0.290030      -3.60303     -0.111535      0.375327      0.500604      0.611014      0.650777      0.525901      0.612977
  42   3 1558.1921    0.2203  0.1725  9.7028  0.0000  0.0081   0.0080   0.0191    0.0217   0.0000   441.8040    -0.0756665       21.1840      0.656205      -3.31015     -0.155244      0.325058      0.423254      0.492322      0.525531      0.532721      0.487514
  42   4 1772.6229    0.3908  0.3933  9.8002  0.0003  0.0119   0.0092   0.0275    0.0292   0.0000   441.6746     -0.530297       21.1334      0.819383      -2.32284      0.230530      0.479192      0.619743      0.695362      0.780011      0.839530      0.813934
  42   5 1973.3165    0.6368  0.6015 10.0744  0.0000  0.0138   0.0121   0.0337    0.0391   0.0000   440.9174    -0.0341471       21.7126      0.295590      -3.96202       1.40710      0.511411      0.691810      0.755638      0.854533      0.900663      0.881061
  42   6 2168.0928    0.9287  0.7933 10.8353  0.0000  0.0161   0.0161   0.0421    0.0426   0.0000   442.2091       1.89758       22.3173      0.598013      -2.30938      0.818309      0.567018      0.788019      0.859092      0.982582       1.00020      0.988539
  42   7 2354.8396    1.3690  1.0281 11.3240  0.0000  0.0190   0.0208   0.0479    0.0527   0.0000   442.1342       1.18517       20.8277      0.505085      -2.51415     -0.468996      0.664927      0.970605       1.01625       1.15362       1.24542       1.22197
  42   8 2535.0504    1.9824  1.0753 12.1392 -0.0005  0.0191   0.0300   0.0504    0.0536   0.0000   440.9972       1.14274       23.1882      -2.13343      -2.67581     -0.746032      0.707636      0.952448       1.04541       1.09082       1.17569       1.17908
  42   9 2713.0805    2.6889  0.9845 12.7562  0.0000  0.0176   0.0418   0.0465    0.0514   0.0000   440.4452       1.16306       20.7549       1.44423      -1.46048       1.26624      0.675113      0.919404      0.982122       1.08009       1.14179       1.15158
  42  10 2889.4458    3.5415  0.9774 13.2131  0.0000  0.0175   0.0529   0.0434    0.0533   0.0000   441.9327       2.46439       17.0438      0.755564      -1.80056      -1.60440      0.638592      0.909555      0.973431       1.03902       1.11440       1.10042
  42  11 3062.9661    3.9855  0.9945 13.6666  0.0000  0.0174   0.0613   0.0476    0.0509   0.0000   441.5905       2.02485       19.8357      -1.69661      -3.40284      -3.89862      0.642753      0.893283      0.956235       1.05359       1.10419       1.08000
  42  12 3233.6957    3.7514  1.3594 13.5829  0.0000  0.0222   0.0515   0.0582    0.0473   0.0000   441.0848       2.42896       20.1078       1.92089      -3.13330      -4.36908      0.772129       1.08521       1.18004       1.28925       1.31956       1.32580
  42  13 3402.0456    3.1207  1.9404 13.1931  0.0000  0.0273   0.0377   0.0729    0.0391   0.0000   440.0473       3.32029       14.9452     -0.185688       3.83408      -1.74913      0.995487       1.37189       1.53883       1.63045       1.72931       1.69938
  42  14 3568.0466    2.4143  3.5307 12.4167  0.0002  0.0373   0.0219   0.1018    0.0288   0.0000   440.4465       5.29123       16.7383      0.886416       1.64951      -7.34844       1.34886       1.87949       2.07608       2.23363       2.38790       2.35008
  42  15 3731.6336    1.8522  5.2034 11.8885  0.0000  0.0504   0.0157   0.1392    0.0252   0.0000   444.2125       6.97102       15.9449      0.760286      -5.69811      -3.94222       1.80145       2.53400       2.81893       2.95804       3.12493       3.09580
  42  16 3893.1149    1.4263  7.0596 11.7073  0.0000  0.0697   0.0141   0.1969    0.0237   0.0000   436.1083       8.34292       16.9234      -15.3939     -0.562461       2.17913       2.49684       3.39111       3.89914       4.11922       4.34350       4.30165
  42  17 4052.8402    1.1112  8.4961 11.4981 -0.0008  0.0928   0.0134   0.2687    0.0243   0.0000   436.6317      -2.49610       22.3627       1.92143      -14.2293      -8.40985       3.20741       4.40422       4.98646       5.41109       5.49494       5.49635
  42  18 4211.4320    0.8453 10.2399 11.3657 -0.0066  0.1306   0.0141   0.3995    0.0260   0.0000   435.4537       6.15550       14.3852      -2.87624      -7.08647       3.47273       4.53347       6.28046       7.10609       7.59132       7.78993       7.78508
  43   3 1571.8054    0.2136  0.2083  9.7290  0.0000  0.0096   0.0074   0.0228    0.0220   0.0000   441.8874     -0.144959       21.5497      0.522646      -2.61175     -0.983061      0.394351      0.597430      0.621969      0.808827      0.794148      0.948890
  43   4 1787.0116    0.4104  0.4263  9.8670  0.0000  0.0124   0.0093   0.0291    0.0289   0.0000   441.2603     -0.533592       20.4544      -1.11297      -3.02355     -0.246725      0.429672      0.621808      0.652942      0.705418      0.704149      0.757437
  43   5 1989.0524    0.6495  0.5944 10.2000  0.0000  0.0133   0.0126   0.0353    0.0369   0.0000   440.7414      0.215314       22.2872     -0.535720      -2.54752      -1.23014      0.496981      0.657017      0.712418      0.755919      0.826767      0.831153
  43   6 2184.8749    0.9437  0.8597 10.8012  0.0000  0.0165   0.0155   0.0444    0.0444   0.0000   441.7815     -0.750408       20.2057      -1.14026      -3.08002      0.905443      0.606444      0.790285      0.887524      0.959377       1.04142       1.02541
  43   7 2372.2637    1.4367  0.9735 11.4875  0.0000  0.0176   0.0222   0.0464    0.0500   0.0000   441.7410      0.633445       20.3580       2.28149      -2.70772     -0.109810      0.650908      0.892846       1.00459       1.09377       1.14119       1.16697
  43   8 2553.3439    2.0586  1.0702 12.2341  0.0000  0.0182   0.0311   0.0509    0.0507   0.0000   441.3123       2.24246       20.0511     -0.350766      -4.33372      -1.77876      0.669691      0.925346      0.990719       1.09409       1.15771       1.13785
  43   9 2732.4190    2.7263  1.0478 12.8049  0.0000  0.0182   0.0405   0.0489    0.0515   0.0000   442.7248       3.91111       21.2806    -0.0981697      -1.36805      -2.65828      0.647694      0.901817      0.972470       1.04563       1.07669       1.06344
  43  10 2909.6575    3.6452  0.9350 13.3443 -0.0001  0.0160   0.0561   0.0437    0.0502   0.0000   441.3573      0.189044       22.0143     0.0884798      -2.33419      -2.41287      0.588795      0.792718      0.866673      0.954393       1.01836       1.00599
  43  11 3084.0465    4.1760  1.0107 13.7839  0.0000  0.0174   0.0632   0.0470    0.0505   0.0000   441.3904       1.64230       17.9880     -0.658423      -1.45862      -4.50121      0.638285      0.865041      0.956488       1.03269       1.08938       1.10067
  43  12 3255.6988    3.8189  1.4341 13.5639  0.0000  0.0219   0.0503   0.0586    0.0469   0.0000   443.2210       5.46554       19.7804       1.14154      0.170219     -0.264211      0.817475       1.06997       1.22379       1.31166       1.39986       1.41223
  43  13 3425.2165    3.0977  2.1454 13.0147 -0.0000  0.0278   0.0346   0.0752    0.0387   0.0000   442.6737       5.95057       16.9506       1.37002       2.03668      -3.13344      0.970042       1.32886       1.44307       1.58616       1.66106       1.66569
  43  14 3592.4748    2.3176  3.8329 12.3597  0.0001  0.0389   0.0205   0.1095    0.0274   0.0000   437.2498       3.22553       16.1043     -0.529172       5.99563      -1.13434       1.36905       1.90239       2.11115       2.23724       2.33214       2.34600
  43  15 3757.0592    1.8031  5.6102 11.8642  0.0000  0.0520   0.0149   0.1477    0.0238   0.0000   436.6923       8.64882       22.0550      -7.14061      -4.85524      -5.25176       1.84154       2.48108       2.86165       2.99886       3.15533       3.13766
  43  16 3919.4754    1.3806  7.2108 11.6560 -0.0000  0.0725   0.0136   0.2033    0.0241   0.0000   436.9331       10.2514       24.4729       4.05192      -4.18932      -5.76264       2.46195       3.43140       3.92500       4.10280       4.38810       4.36270
  43  17 4079.9151    1.0393  8.9468 11.5208  0.0000  0.1017   0.0142   0.3049    0.0256   0.0000   441.7198       6.26082       22.9625      -10.5291      -10.0151      -9.27129       3.47626       4.75125       5.52263       5.76413       6.00028       5.92362
  43  18 4239.4986    0.8140 10.9157 11.3623 -0.0065  0.1434   0.0128   0.4181    0.0238   0.0000   428.5737       11.4785       12.1829       3.26654      -5.21905       2.40845       4.82182       6.62268       7.51119       8.23196       8.20606       8.32321
  44   2 1339.0591    0.1094  0.0803  9.7773  0.0000  0.0128   0.0077   0.0191    0.0187   0.0000   442.1228     0.0386486       22.1455     -0.265198      -4.29375      0.695264      0.380119      0.519336      0.688474      0.591566      0.580897      0.756410
  44   3 1585.2028    0.2396  0.2145  9.7060  0.0000  0.0088   0.0077   0.0216    0.0221   0.0000   442.2557     -0.715871       21.0295     -0.227823      -2.19387     -0.196393      0.363765      0.456031      0.523075      0.553546      0.597967      0.595153
  44   4 1801.2401    0.4281  0.4056  9.8946  0.0000  0.0118   0.0097   0.0270    0.0294   0.0000   441.4991      0.882852       21.9506     -0.135980      -3.42384     -0.872664      0.468474      0.627784      0.715873      0.772657      0.820021      0.794867
  44   5 2004.6291    0.6714  0.6069 10.2607  0.0000  0.0136   0.0124   0.0331    0.0384   0.0000   441.8355      -1.55052       20.6128      0.465939      -2.40309      -2.04826      0.502954      0.687842      0.756190      0.806708      0.876203      0.844827
  44   6 2201.4682    0.9839  0.7996 10.9845  0.0000  0.0166   0.0164   0.0404    0.0423   0.0000   440.3018      0.205237       21.8921     -0.552398      -2.28809     -0.165826      0.549146      0.788205      0.828874      0.945749      0.941825      0.978456
  44   7 2389.4584    1.5050  1.0117 11.5950 -0.0000  0.0183   0.0224   0.0451    0.0495   0.0000   442.9540       1.90886       21.2205   -0.00577528      -2.02168      -1.28072      0.630709      0.877507      0.979661       1.06329       1.13702       1.12996
  44   8 2571.4429    2.0722  1.1213 12.3413  0.0000  0.0189   0.0309   0.0525    0.0509   0.0000   442.4161       1.51317       20.8467     -0.210880      -2.51392     -0.465729      0.672879      0.918382       1.00625       1.13938       1.18297       1.22275
  44   9 2751.5682    2.8682  1.0624 12.8178  0.0000  0.0181   0.0412   0.0468    0.0532   0.0000   440.6059      0.839447       22.8502     -0.805204      -2.22909      -1.58895      0.607748      0.847576      0.932097       1.02015       1.05279       1.04942
  44  10 2929.6627    3.7313  0.9479 13.3970  0.0002  0.0169   0.0555   0.0416    0.0522   0.0000   441.1647       1.00918       21.1226   0.000612394      -4.56952     -0.605989      0.592999      0.828110      0.885617      0.979724       1.05316       1.00842
  44  11 3104.8371    4.0516  1.0913 13.8518  0.0000  0.0192   0.0595   0.0484    0.0492   0.0000   441.9408       3.48509       19.2648     0.0981357      -2.44615      -2.23472      0.660095      0.936579       1.02129       1.12081       1.15987       1.16214
  44  12 3277.4285    3.7115  1.4614 13.5452 -0.0000  0.0225   0.0491   0.0595    0.0483   0.0000   441.2353       2.64729       20.4826     -0.252565     -0.913563      -2.14959      0.803137       1.05689       1.20696       1.27856       1.32086       1.34691
  44  13 3448.0220    2.9062  2.2392 13.0106  0.0000  0.0286   0.0321   0.0774    0.0372   0.0000   441.9086       2.98098       16.0604       3.06248       3.15476      -5.51265       1.00336       1.36361       1.56102       1.65206       1.74100       1.75227
  44  14 3616.4461    2.2854  4.0944 12.2424  0.0000  0.0400   0.0192   0.1125    0.0276   0.0000   440.4281       3.31453       17.1814     -0.305392     -0.763269     -0.735785       1.34745       1.90176       2.13708       2.21860       2.39584       2.34686
  44  15 3782.3600    1.7164  5.8733 11.8975  0.0000  0.0555   0.0146   0.1538    0.0232   0.0000   440.1870       4.69005       23.2252      -4.16980      -1.00808      -4.44315       1.92535       2.61712       2.98832       3.17771       3.34276       3.36874
  44  16 3945.6664    1.3829  8.0108 11.6135  0.0000  0.0770   0.0133   0.2184    0.0244   0.0000   439.9288       6.92998       22.3848      -5.82338      -6.96902      -2.61653       2.60006       3.59247       4.01510       4.30126       4.50075       4.50662
  44  17 4107.1957    1.0204  9.7198 11.5262  0.0000  0.1105   0.0134   0.3253    0.0249   0.0000   433.5332      -2.66334       18.0965     -0.633208      0.800601      -16.5560       3.66278       5.07107       5.75068       6.13404       6.38930       6.47939
  44  18 4267.6290    0.7297 11.3294 11.4283 -0.0014  0.1698   0.0143   0.4990    0.0237   0.0000   441.2172       8.57028       7.17171      -10.2974       2.70833      -22.2703       5.48786       7.62610       8.81581       9.26341       9.54608       9.51026
  45   2 1351.2672    0.1108  0.1281  9.7152  0.0000  0.0131   0.0065   0.0238    0.0191   0.0000   442.2785     -0.156344       22.4836     -0.680410      -3.17958      0.882219      0.514850      0.671049      0.749144      0.939686       1.13260       1.20976
  45   3 1598.3966    0.2342  0.2056  9.7210  0.0000  0.0087   0.0076   0.0202    0.0217   0.0000   442.4463     -0.513451       21.0728      -1.12286      -3.34902      0.640533      0.315093      0.390433      0.453513      0.480994      0.500927      0.517750
  45   4 1815.3127    0.4546  0.3911  9.8871  0.0000  0.0109   0.0101   0.0258    0.0295   0.0000   441.2346      0.718075       21.2302    -0.0834561      -3.62579      0.509488      0.404190      0.538738      0.622393      0.665558      0.697384      0.687621
  45   5 2019.9945    0.6908  0.6486 10.2026  0.0000  0.0138   0.0123   0.0348    0.0396   0.0000   441.1460       1.21109       22.3516      0.432236      -2.89598       1.03743      0.480604      0.638073      0.731871      0.786701      0.793925      0.793748
  45   6 2217.7873    1.0672  0.8562 10.8276  0.0000  0.0161   0.0167   0.0399    0.0461   0.0000   441.3250      0.255438       20.8180    -0.0559319      -2.84066       2.48183      0.543096      0.763390      0.812584      0.919771      0.963363      0.967776
  45   7 2406.4523    1.5530  1.1285 11.5701  0.0000  0.0187   0.0223   0.0511    0.0522   0.0000   441.7141     -0.911303       21.8369      -1.40455      -3.69370     -0.614467      0.647019      0.876816      0.965248       1.05859       1.11098       1.10420
  45   8 2589.4241    2.1845  1.0911 12.2360 -0.0004  0.0182   0.0314   0.0482    0.0541   0.0000   441.4838     -0.275729       21.4019      0.135864      -3.13163     -0.327065      0.622375      0.851343      0.933464       1.01908       1.09341       1.07809
  45   9 2770.5620    3.0328  0.9813 12.8041  0.0000  0.0168   0.0444   0.0421    0.0561   0.0000   440.3955      0.761210       20.8072     -0.623361      -2.06206      -2.16404      0.603639      0.822720      0.880162      0.971028       1.03196       1.01596
  45  10 2949.4668    3.7368  0.9647 13.5284  0.0000  0.0169   0.0561   0.0434    0.0490   0.0000   440.9737       1.46157       21.0749    -0.0434697      -4.26161      -1.73734      0.574153      0.781959      0.874729      0.930671       1.00090       1.03961
  45  11 3125.4038    4.1431  1.1470 13.7165  0.0000  0.0188   0.0592   0.0508    0.0541   0.0000   440.6358       3.17466       21.3165      0.211413      -2.61593      -3.38988      0.641486      0.880558      0.977525       1.06285       1.10888       1.13271
  45  12 3298.9106    3.5983  1.6655 13.2396 -0.0019  0.0240   0.0428   0.0621    0.0449   0.0000   442.9214       1.85072       18.9075     -0.140013     -0.808284       1.08216      0.796579       1.14591       1.23582       1.36318       1.39819       1.40555
  45  13 3470.4549    2.7689  2.7353 12.8399  0.0000  0.0309   0.0274   0.0898    0.0314   0.0000   441.3531       5.24926       14.3201      -2.75281       2.65779      -3.30907       1.03092       1.45121       1.61392       1.72408       1.82465       1.84017
  45  14 3640.1776    2.1924  4.6188 12.0420  0.0000  0.0422   0.0173   0.1175    0.0265   0.0000   440.6332       5.27303       17.6860     0.0188063       3.04232      -7.94721       1.42488       1.95923       2.19423       2.37417       2.55657       2.56026
  45  15 3807.2178    1.7254  6.4206 11.7713 -0.0016  0.0584   0.0141   0.1616    0.0239   0.0000   442.4475      -4.52226       26.4483       4.44237      -8.26298      -4.11789       1.95534       2.72060       3.07934       3.21981       3.44347       3.45510
  45  16 3971.6844    1.3109  7.7868 11.6076  0.0004  0.0775   0.0130   0.2202    0.0238   0.0000   432.8222       3.29332       21.1193      -3.85742      -9.14219      -2.73756       2.55986       3.50248       4.01008       4.25664       4.42177       4.50141
  45  17 4133.9148    0.9803  9.8685 11.4774 -0.0014  0.1136   0.0130   0.3351    0.0249   0.0000   438.5174       13.4485       20.3281      -7.22646       1.73421      -7.31440       3.71018       5.04285       5.85722       6.19903       6.31419       6.42838
  46   2 1363.3066    0.1203  0.1326  9.6954  0.0000  0.0099   0.0064   0.0256    0.0190   0.0000   441.4507    -0.0573879       21.4145     -0.367533      -4.03276     -0.706289      0.356526      0.447519      0.580497      0.521593      0.622204      0.563780
  46   3 1611.4121    0.2512  0.2545  9.7699  0.0000  0.0100   0.0075   0.0237    0.0222   0.0000   441.8427     -0.318541       22.1091     -0.726009      -3.12126     -0.811311      0.392929      0.533248      0.656196      0.653297      0.655959      0.660427
  46   4 1829.1786    0.4648  0.4590  9.9419  0.0000  0.0115   0.0099   0.0309    0.0300   0.0000   442.0466     0.0580811       21.2243      0.461533      -3.19327      0.492536      0.409798      0.553741      0.617827      0.678575      0.698428      0.751223
  46   5 2035.2531    0.7035  0.6692 10.3776  0.0000  0.0138   0.0124   0.0363    0.0379   0.0000   442.4116     -0.817666       20.2005     -0.416416      -3.43764      -1.47136      0.483884      0.621757      0.710485      0.788708      0.825318      0.850028
  46   6 2233.9546    1.0916  0.9235 10.8433  0.0001  0.0165   0.0164   0.0415    0.0480   0.0000   442.1760      0.512630       20.2091      -1.21103      -3.24655     -0.168338      0.542494      0.735923      0.843231      0.928775      0.956782      0.974458
  46   7 2423.2985    1.6118  1.0769 11.6459  0.0000  0.0178   0.0231   0.0492    0.0518   0.0000   441.8162       1.72163       20.6682      -2.57625      -1.43090       1.98154      0.603215      0.800586      0.884846      0.973426       1.02919       1.06185
  46   8 2607.2746    2.2983  1.0833 12.4709  0.0002  0.0179   0.0331   0.0490    0.0500   0.0000   440.6492       1.35271       22.1572      -1.88022      -2.25672      -3.33696      0.602776      0.814690      0.900691      0.980007       1.04023       1.05503
  46   9 2789.3990    3.1003  1.0022 12.8485  0.0000  0.0169   0.0440   0.0424    0.0551   0.0000   440.9570     -0.314735       22.6422      0.925179      -3.58796      -1.70403      0.563993      0.789402      0.877576      0.922581      0.979033      0.979922
  46  10 2969.1165    3.8370  0.9749 13.4305  0.0000  0.0161   0.0562   0.0432    0.0508   0.0000   441.7313       2.29466       19.4648       1.71902      -3.86304      -4.95938      0.558130      0.757290      0.864430      0.928803      0.958455      0.969548
  46  11 3145.7940    4.0649  1.1988 13.7689  0.0000  0.0197   0.0570   0.0517    0.0526   0.0000   441.3405      0.957601       18.2543     -0.180930      -2.17189      -2.62738      0.650478      0.937581      0.990244       1.08144       1.14661       1.12151
  46  12 3320.1180    3.5810  1.7955 13.3050  0.0000  0.0234   0.0413   0.0669    0.0413   0.0000   443.1496       4.23290       18.6567       2.50550      0.378548      -2.67251      0.783575       1.06170       1.18936       1.29599       1.37698       1.36576
  46  13 3492.6822    2.7103  3.0434 12.6637  0.0000  0.0326   0.0250   0.0894    0.0312   0.0000   442.2819       3.56991       15.8609       1.61763       2.98352      -3.54247       1.07598       1.47755       1.67526       1.77132       1.89672       1.83971
  46  14 3663.2642    2.0993  4.6499 12.1292  0.0000  0.0449   0.0170   0.1200    0.0253   0.0000   443.1172       3.10847       20.5962      0.890693       1.38647      -4.69882       1.42819       2.01792       2.27831       2.40968       2.54600       2.50160
  46  15 3831.6374    1.6320  6.7434 11.8171 -0.0016  0.0622   0.0140   0.1742    0.0235   0.0000   437.8987       1.82628       24.6846      0.273732      -7.48093      -12.1203       2.05454       2.76288       3.14521       3.39193       3.49545       3.52794
  46  16 3997.0823    1.2425  8.2534 11.6366 -0.0011  0.0855   0.0129   0.2440    0.0239   0.0000   439.1180       6.63834       27.5613     -0.909949      -9.91938      -9.32071       2.73843       3.78029       4.32169       4.64497       4.81420       4.87850
  46  17 4160.7504    0.9488 10.4738 11.4502 -0.0045  0.1241   0.0116   0.3449    0.0236   0.0000   440.6479       9.97026       26.0875       2.92344      -20.9555       2.16371       3.84591       5.37917       6.25427       6.45722       6.72332       6.75473
  47   1 1081.8715    0.0498  0.0187  9.8687  0.0000  0.0136   0.0091   0.0121    0.0171   0.0000   439.9716      -1.04485       22.2902     -0.206247      -5.01625     -0.742049      0.436745      0.703913       1.04030      0.658263      0.830254      0.966377
  47   2 1375.1813    0.1235  0.1169  9.6954  0.0000  0.0097   0.0066   0.0209    0.0186   0.0000   441.9107     -0.840001       22.1187    -0.0523657      -2.85938      -1.19036      0.312922      0.451781      0.493024      0.531788      0.580689      0.567333
  47   3 1624.2328    0.2755  0.2405  9.6637  0.0000  0.0088   0.0080   0.0217    0.0225   0.0000   441.4889      0.224158       21.2342      0.275455      -3.50920     -0.691654      0.311851      0.442964      0.485260      0.546379      0.550983      0.533474
  47   4 1842.9143    0.4734  0.4533  9.9060  0.0000  0.0118   0.0097   0.0278    0.0305   0.0000   441.7201      0.461288       21.5134     -0.712792      -2.08828     -0.309306      0.394758      0.545137      0.603256      0.680008      0.667057      0.684497
  47   5 2050.2919    0.7253  0.8023 10.2428  0.0000  0.0161   0.0118   0.0397    0.0426   0.0000   441.6886      0.893552       21.4723     -0.191772      -2.55625     -0.417097      0.509973      0.720580      0.765835      0.846233      0.943035      0.930103
  47   6 2249.9534    1.1243  0.8696 11.0466  0.0000  0.0160   0.0174   0.0409    0.0434   0.0000   442.3152      0.439690       20.1848     -0.985103      -2.93619      0.459099      0.527493      0.724990      0.795950      0.889943      0.943974      0.910295
  47   7 2439.9756    1.6684  1.1975 11.5794 -0.0000  0.0195   0.0229   0.0507    0.0561   0.0000   440.9445      0.498517       22.4449      0.530121     -0.530029      -1.69985      0.621881      0.882377      0.962405       1.06989       1.12688       1.11539
  47   8 2624.9186    2.3549  1.1737 12.3434  0.0000  0.0188   0.0323   0.0506    0.0525   0.0000   441.6590       1.32745       19.9262      -1.14917      -2.31889      0.313824      0.601232      0.854305      0.937672       1.02802       1.08283       1.10478
  47   9 2808.0351    3.0721  0.9451 13.1389  0.0000  0.0167   0.0456   0.0411    0.0470   0.0000   441.3741       2.72521       21.3975       1.74152      -2.70296     -0.784892      0.558305      0.763065      0.842226      0.942157      0.975429       1.01220
  47  10 2988.4985    3.9219  1.0658 13.3803  0.0000  0.0171   0.0548   0.0467    0.0528   0.0000   442.1385       1.28212       18.7621     -0.365554     -0.791433      -2.99319      0.546149      0.765492      0.792654      0.898374      0.941853      0.936788
  47  11 3165.8816    4.0704  1.2444 13.6239  0.0000  0.0194   0.0552   0.0517    0.0532   0.0000   439.7661       2.30551       20.1580       1.34538      0.884191     -0.101350      0.660626      0.898126       1.00019       1.11664       1.15388       1.15267
  47  12 3341.1613    3.4019  1.7495 13.3032  0.0000  0.0242   0.0401   0.0655    0.0409   0.0000   441.6993       2.78578       19.8443      -1.50797      -1.40858      -4.24563      0.770260       1.07997       1.16705       1.28059       1.33958       1.35924
  47  13 3514.6210    2.6669  3.1136 12.5614  0.0000  0.0326   0.0240   0.0885    0.0308   0.0000   443.0197       5.34312       15.8964      0.218470       5.52216      0.410167       1.06728       1.49238       1.68189       1.77992       1.90368       1.89054
  47  14 3686.2443    2.0657  5.0021 12.0604  0.0001  0.0460   0.0162   0.1259    0.0240   0.0000   438.5660       7.48384       22.0790       1.80514      -6.08454      -9.48166       1.45090       2.03496       2.26616       2.48604       2.57711       2.63964
  47  15 3855.7130    1.4968  6.7100 11.8321  0.0000  0.0674   0.0144   0.1881    0.0241   0.0000   437.9373       1.40003       17.6642      -3.62555      -10.6494       1.55816       2.10771       2.97143       3.33889       3.55366       3.73285       3.77088
  47  16 4022.3861    1.2424  9.2575 11.5655 -0.0020  0.0970   0.0118   0.2666    0.0231   0.0000   439.2778       14.2778       20.4544       7.53490      -11.4355      0.355152       2.92566       4.18823       4.69631       5.08556       5.12544       5.23219
  47  17 4186.8849    0.9259 11.5421 11.3964  0.0000  0.1384   0.0112   0.3770    0.0228   0.0000   436.0068       8.77995       22.9523      -10.9654      -12.5726      -4.14047       4.13984       5.85764       6.66101       7.07301       7.27611       7.29982
  48   1 1091.6017    0.0504  0.0419  9.8278  0.0000  0.0244   0.0080   0.0197    0.0173   0.0000   440.6784     -0.279106       21.7359     -0.341825      -2.56181      0.440751      0.693666      0.684440       1.25022      0.882644       1.18133       1.21673
  48   2 1386.9175    0.1194  0.1132  9.7290  0.0000  0.0103   0.0065   0.0197    0.0184   0.0000   442.3022     -0.188433       21.1203     -0.447694      -3.00316      0.530276      0.350264      0.434690      0.498752      0.501592      0.575462      0.511893
  48   3 1636.8615    0.2793  0.2543  9.7383  0.0000  0.0093   0.0078   0.0218    0.0225   0.0000   440.9761     -0.786047       20.8926      -1.14625      -3.78272      0.276844      0.383050      0.481092      0.553296      0.575381      0.591349      0.595856
  48   4 1856.5344    0.5038  0.4670  9.8966  0.0000  0.0116   0.0101   0.0292    0.0316   0.0000   442.0966      0.378329       21.7850     -0.343839      -2.42749     -0.525061      0.369974      0.501228      0.603399      0.584357      0.679122      0.702519
  48   5 2065.2810    0.7746  0.7361 10.4004  0.0000  0.0146   0.0127   0.0365    0.0401   0.0000   440.7765     -0.198082       22.3400       1.02200      -2.70259      -1.85258      0.460661      0.647098      0.692703      0.784340      0.825692      0.795724
  48   6 2265.7354    1.1780  1.0179 10.9804  0.0000  0.0172   0.0171   0.0450    0.0502   0.0000   442.2547    -0.0497314       20.6694       1.33200      -2.08555      0.260650      0.564699      0.745515      0.850770      0.919295      0.988141      0.955257
  48   7 2456.4928    1.6864  1.2207 11.7077  0.0000  0.0197   0.0230   0.0527    0.0535   0.0000   442.7299       1.51511       21.1512      -2.20096      -2.05809    -0.0376645      0.640066      0.928565       1.00970       1.07997       1.16570       1.17496
  48   8 2642.4377    2.4059  1.1034 12.4675 -0.0001  0.0183   0.0333   0.0477    0.0509   0.0000   441.6442     -0.430328       22.1465     -0.262402      -2.83211      -2.47152      0.558640      0.824073      0.845236      0.989056       1.02362       1.04756
  48   9 2826.5105    3.1713  1.0319 13.1452  0.0000  0.0172   0.0451   0.0442    0.0477   0.0000   441.6537       2.06275       20.4459       3.57161      -3.23699      -2.03170      0.555914      0.753339      0.817343      0.936325      0.994460      0.987620
  48  10 3007.7598    3.8802  0.9972 13.6117  0.0001  0.0161   0.0562   0.0449    0.0471   0.0000   442.4287       2.75861       20.8709      0.281221      -1.50157      -1.89165      0.533076      0.724266      0.805808      0.871634      0.947789      0.913806
  48  11 3185.8873    3.9596  1.2999 13.5086  0.0000  0.0195   0.0508   0.0531    0.0491   0.0000   442.0564       4.17829       21.3690     -0.995705      -1.62933      -2.12769      0.610992      0.868601      0.948766       1.03704       1.05378       1.09758
  48  12 3361.8886    3.3674  1.7956 13.3150  0.0000  0.0242   0.0390   0.0674    0.0399   0.0000   441.7747       2.74535       20.8260       1.27600      -1.68733      -4.95681      0.745506       1.02751       1.17095       1.25934       1.33161       1.31713
  48  13 3536.3399    2.5615  3.2503 12.5518  0.0000  0.0336   0.0228   0.0929    0.0295   0.0000   444.7092      0.446015       13.7290       2.09827       4.96533     -0.571123       1.05448       1.47049       1.61497       1.77430       1.85275       1.87347
  48  14 3708.9718    1.9835  5.3057 12.0502  0.0000  0.0489   0.0159   0.1352    0.0241   0.0000   438.3490       6.36408       20.8795       4.97514      -10.2843      -3.29614       1.51197       2.11436       2.37795       2.52469       2.67816       2.71463
  48  15 3879.3798    1.5286  7.3379 11.8016  0.0000  0.0715   0.0144   0.2002    0.0247   0.0000   439.5959       3.98271       16.0989       2.61697      -1.54467       1.41461       2.20003       3.02892       3.46035       3.71478       3.85677       3.87307
  48  16 4047.2913    1.1535  9.4848 11.5755 -0.0041  0.1035   0.0113   0.2826    0.0229   0.0000   444.8925       5.24793       20.6582       1.27477      -11.4429       4.07019       3.14351       4.37870       4.99145       5.37357       5.55447       5.65676
  48  17 4213.0624    0.8166 10.4494 11.4563  0.0009  0.1436   0.0132   0.4024    0.0258   0.0000   426.4224       24.7523       18.0840       5.23234      -14.6464      -13.5702       4.24811       6.00574       6.82734       7.30583       7.51758       7.66753
  49   2 1398.5181    0.1295  0.1171  9.6969  0.0000  0.0083   0.0066   0.0229    0.0183   0.0000   442.0265     -0.184851       21.5076      0.179846      -3.27321    -0.0747446      0.283346      0.344322      0.424223      0.429697      0.483357      0.532386
  49   3 1649.3357    0.2781  0.2567  9.7385  0.0000  0.0096   0.0078   0.0229    0.0224   0.0000   441.4991      0.209340       20.8863      0.194388      -2.98800     -0.273060      0.388312      0.527795      0.592420      0.605023      0.639126      0.620994
  49   4 1869.9599    0.5278  0.4870  9.9098  0.0000  0.0117   0.0102   0.0281    0.0319   0.0000   442.3264      -1.44168       21.9253      0.475842      -3.20400     0.0466707      0.371356      0.483046      0.594184      0.585289      0.639234      0.709397
  49   5 2080.0497    0.8024  0.7337 10.4048  0.0000  0.0139   0.0130   0.0360    0.0401   0.0000   441.9299      0.275789       21.2452     -0.670400      -2.06767       1.59620      0.459818      0.633076      0.705206      0.792947      0.837671      0.863410
  49   6 2281.3478    1.2141  0.9096 11.2320  0.0000  0.0160   0.0181   0.0408    0.0431   0.0000   442.2842      0.770841       21.7564     -0.274105      -2.46410     -0.955371      0.513283      0.701454      0.777859      0.821975      0.884913      0.895207
  49   7 2472.8296    1.7527  1.1084 11.9239  0.0000  0.0184   0.0245   0.0487    0.0486   0.0000   442.8296       1.31789       22.0368     -0.226735      -5.50316      0.739138      0.565062      0.794277      0.846185      0.948515       1.04253       1.04299
  49   8 2659.8311    2.4644  1.0711 12.6073  0.0000  0.0174   0.0346   0.0470    0.0486   0.0000   442.6724      0.466417       22.3523     -0.818893      -3.23384      0.382126      0.541396      0.763023      0.838366      0.881267      0.943154      0.933724
  49   9 2844.8348    3.3456  1.0141 13.0785  0.0000  0.0160   0.0467   0.0448    0.0502   0.0000   441.9459       1.21843       22.1060      0.401271      -2.70319      -2.00176      0.519982      0.725914      0.790570      0.865380      0.931967      0.917484
  49  10 3026.8200    3.9935  0.9423 13.7303 -0.0000  0.0162   0.0584   0.0418    0.0459   0.0000   441.3891       2.60790       21.5594     -0.225598      -2.83626     -0.594455      0.508306      0.709426      0.722953      0.845214      0.887936      0.904747
  49  11 3205.7087    3.9425  1.3870 13.5573  0.0000  0.0207   0.0491   0.0534    0.0469   0.0000   442.7089       2.04091       20.4995       2.33497      -2.37302      -3.02052      0.641882      0.880343      0.998021       1.07900       1.14659       1.17348
  49  12 3382.5687    3.3022  1.9297 13.2626  0.0000  0.0245   0.0367   0.0697    0.0367   0.0000   444.1248       4.43416       17.5498     -0.771179       1.08823      -1.78033      0.760437       1.02393       1.20401       1.26575       1.32287       1.30587
  49  13 3557.8686    2.4818  3.6377 12.4022  0.0000  0.0355   0.0207   0.0979    0.0280   0.0000   442.2562       3.16081       17.0898     -0.838694       2.91042      -1.75486       1.08313       1.53371       1.71474       1.86697       1.93031       2.01239
  49  14 3731.3515    1.9436  5.5460 12.0401  0.0001  0.0510   0.0156   0.1396    0.0238   0.0000   443.6092       1.83260       25.7191      0.187055      -1.57639      -8.17325       1.54527       2.16761       2.45564       2.63942       2.79248       2.80279
  49  15 3902.6439    1.4424  7.5545 11.8029 -0.0000  0.0762   0.0137   0.2110    0.0248   0.0000   441.1184       2.05363       24.2861       5.22567      -14.2063      -5.01873       2.24607       3.24499       3.53245       3.96220       3.94071       4.07815
  49  16 4071.9211    1.1182  9.9614 11.5835  0.0000  0.1104   0.0113   0.2977    0.0229   0.0000   442.6047      -2.27882       34.2283      -4.87748      -15.9573      -10.6714       3.21115       4.61492       5.18400       5.51800       5.79121       5.75863
  49  17 4238.1412    0.8283 11.5690 11.4756  0.0042  0.1560   0.0129   0.4364    0.0224   0.0000   440.6914       34.3777       24.7660      -3.52348      -9.81805      -14.0084       4.44958       6.29529       7.11269       7.75737       7.67475       7.80913
  50   2 1409.9576    0.1378  0.1639  9.6608  0.0000  0.0097   0.0060   0.0235    0.0188   0.0000   442.6401     -0.563178       21.5200      0.124779      -3.16723     -0.230628      0.319204      0.426276      0.466494      0.498511      0.499755      0.517421
  50   3 1661.6148    0.3056  0.2734  9.7137  0.0000  0.0092   0.0079   0.0213    0.0227   0.0000   442.7765     -0.777804       21.8589      0.511254      -3.45918      0.517582      0.337260      0.438732      0.509290      0.575878      0.607806      0.567935
  50   4 1883.2856    0.5199  0.5264  9.9565  0.0000  0.0125   0.0097   0.0298    0.0320   0.0000   441.7673      0.681111       22.5488      -2.42331      -2.67743      0.227482      0.398834      0.513786      0.594184      0.639347      0.673070      0.680714
  50   5 2094.6790    0.8191  0.7993 10.5136  0.0000  0.0149   0.0130   0.0383    0.0402   0.0000   442.0220      0.192927       22.0031      -1.35005      -3.57237     -0.547668      0.465216      0.647741      0.723221      0.784756      0.805564      0.797299
  50   6 2296.7788    1.2857  0.9764 11.1592  0.0000  0.0161   0.0183   0.0427    0.0472   0.0000   441.9384      0.629403       20.6978      -1.45304      -3.06715      -1.43937      0.516836      0.686662      0.778948      0.838020      0.875336      0.889805
  50   7 2489.0327    1.8631  1.1654 11.9059  0.0000  0.0183   0.0254   0.0494    0.0527   0.0000   442.1617      -1.01279       21.9096      -1.14483      -1.77564     -0.184456      0.564179      0.794748      0.869944      0.939632       1.02402       1.05444
  50   8 2677.0497    2.5179  1.1739 12.5400  0.0000  0.0182   0.0336   0.0496    0.0521   0.0000   441.7453      0.197277       21.2149      0.607885      -3.77271     -0.313285      0.558461      0.773615      0.829185      0.926949      0.974587      0.999387
  50   9 2862.9840    3.4269  1.0244 13.0733  0.0000  0.0161   0.0466   0.0420    0.0516   0.0000   441.7963       2.72764       21.5372     -0.284680     -0.886511      -1.98891      0.501276      0.672354      0.763351      0.846800      0.878018      0.916627
  50  10 3045.6841    4.0102  1.1083 13.6369  0.0000  0.0177   0.0544   0.0468    0.0490   0.0000   441.3269       2.76357       20.6388       1.74535      -2.10114      -1.54926      0.538082      0.776120      0.820442      0.925831      0.944729      0.969498
  50  11 3225.3313    3.8646  1.3539 13.5488  0.0000  0.0194   0.0485   0.0552    0.0452   0.0000   441.5224       1.98802       19.3339      -1.18428      -2.63345      -1.79546      0.602466      0.842700      0.935571       1.03471       1.09184       1.12177
  50  12 3402.9816    3.2060  2.1673 13.0990  0.0000  0.0258   0.0334   0.0719    0.0366   0.0000   442.1713       1.38171       18.0231      0.577705       2.03489      0.966402      0.787750       1.06613       1.22330       1.31815       1.36095       1.36310
  50  13 3579.0576    2.4027  3.9326 12.3568  0.0000  0.0374   0.0193   0.1030    0.0260   0.0000   442.3441       4.59115       20.1236     -0.259126       2.18950      0.330977       1.10563       1.56219       1.76127       1.89039       2.04363       2.05307
  50  14 3753.4816    1.8322  5.8073 12.0264  0.0000  0.0547   0.0154   0.1505    0.0240   0.0000   441.9718       5.67911       26.2704     -0.590209      -7.30750      -8.71328       1.59650       2.25879       2.55847       2.73400       2.83610       2.85833
  50  15 3925.7366    1.4437  8.3075 11.7656  0.0001  0.0810   0.0127   0.2264    0.0240   0.0000   441.9847       2.39832       27.9523       6.08252      -11.0726      -4.98760       2.40227       3.33988       3.78330       4.10184       4.27655       4.32973
  50  16 4095.9179    1.0506 10.1790 11.5895  0.0047  0.1168   0.0114   0.3186    0.0232   0.0000   435.1384      -1.50079       21.8329       1.95123      -10.4511      -5.89933       3.37163       4.69028       5.40689       5.77815       5.91518       5.97354
  50  17 4264.0293    0.6598 10.1609 11.5510 -0.0038  0.1786   0.0174   0.5442    0.0280   0.0000   431.2623       4.39191       23.0306       1.98202      -2.56389       3.89903       4.89998       7.09877       8.00866       8.62371       8.72174       8.80160
  51   2 1421.2724    0.1388  0.1565  9.6448  0.0000  0.0094   0.0060   0.0217    0.0185   0.0000   441.9474     -0.518015       21.1929     -0.424487      -4.15041     -0.642035      0.290199      0.422475      0.457188      0.481807      0.532464      0.549126
  51   3 1673.7261    0.3209  0.2616  9.7039  0.0010  0.0097   0.0083   0.0198    0.0230   0.0000   441.7742    -0.0124350       21.7476     -0.618896      -3.34553     -0.870949      0.376236      0.533825      0.602614      0.606667      0.567753      0.585852
  51   4 1896.4749    0.5469  0.5971  9.9046  0.0000  0.0124   0.0097   0.0337    0.0342   0.0000   441.7746     -0.911439       22.6265      0.114374      -3.43634      -2.02779      0.393343      0.518615      0.607064      0.641766      0.689049      0.696916
  51   5 2109.1816    0.8537  0.7490 10.4168  0.0000  0.0136   0.0132   0.0354    0.0399   0.0000   441.6497       1.26299       21.6747      0.961274      -3.84173      0.170752      0.417364      0.564257      0.628445      0.674586      0.734741      0.745400
  51   6 2312.0105    1.3132  1.0750 11.2166  0.0000  0.0172   0.0181   0.0463    0.0475   0.0000   442.8291     -0.981733       19.7707      -1.33865      -3.49825     -0.553679      0.529796      0.732959      0.807030      0.855181      0.937817      0.944674
  51   7 2505.0969    1.9142  1.1477 11.9137  0.0000  0.0178   0.0255   0.0471    0.0514   0.0000   442.0345       1.60684       22.9074      -1.33709      -3.11313       1.07882      0.541597      0.727916      0.846442      0.902924      0.942313      0.945624
  51   8 2694.1477    2.6585  1.0928 12.7205  0.0000  0.0173   0.0361   0.0461    0.0477   0.0000   441.3016      0.356459       20.2650       1.05839      -1.21281      -1.05714      0.545135      0.760518      0.805727      0.897476      0.974128       1.00681
  51   9 2881.0004    3.5445  0.9794 13.1837  0.0000  0.0155   0.0489   0.0412    0.0479   0.0000   441.3426      0.872864       20.9632     0.0504300      -2.38586     -0.573167      0.471495      0.672511      0.726566      0.807613      0.871262      0.858740
  51  10 3064.4587    4.0794  1.0935 13.6198 -0.0001  0.0174   0.0549   0.0442    0.0498   0.0000   441.2782       2.35781       20.8889      0.446790     -0.344214      -2.34342      0.550638      0.748495      0.831452      0.895673      0.971114       1.00238
  51  11 3244.7633    3.8773  1.4370 13.6354  0.0000  0.0213   0.0481   0.0556    0.0431   0.0000   441.6823       2.30174       20.9767     -0.153959      -1.94962      -1.26529      0.618463      0.864668      0.964494       1.05122       1.12151       1.11337
  51  12 3423.3282    3.1425  2.2764 12.9383  0.0000  0.0261   0.0310   0.0712    0.0355   0.0000   442.8500       2.26316       15.4582       1.08293       2.28632      -2.25375      0.768473       1.06033       1.19488       1.27885       1.36290       1.38627
  51  13 3600.1547    2.3124  4.0857 12.3356 -0.0003  0.0389   0.0190   0.1075    0.0258   0.0000   444.3840       4.73863       15.3405     -0.115504     -0.880508      -7.56348       1.13577       1.59179       1.79969       1.93048       2.03861       2.08059
  51  14 3775.4942    1.7718  5.9135 12.0301 -0.0004  0.0558   0.0155   0.1579    0.0238   0.0000   443.1149       3.45109       24.2329      -1.13277      -15.6286     0.0414444       1.61166       2.25318       2.53796       2.76006       2.85517       2.92883
  51  15 3948.6600    1.3785  8.3933 11.7545  0.0000  0.0869   0.0125   0.2378    0.0237   0.0000   440.6635       10.7180       32.1417       5.93912      -10.8300       1.63423       2.39787       3.52326       3.82337       4.19459       4.35096       4.43317
  51  16 4119.8685    1.0340 10.9983 11.5414  0.0030  0.1295   0.0114   0.3394    0.0229   0.0000   433.8663       5.42458       25.5751       9.00754      -20.2239      -20.0311       3.53384       5.11167       5.62466       6.20792       6.21743       6.35281
  51  17 4288.2120    0.5957  9.6903 11.5288  0.0784  0.2027   0.0443   1.1454    0.0624   0.0000   431.9561      -3.98869       36.3223      -1.84462      -33.3255       7.44740       5.36546       7.92837       8.77843       9.53939       9.60721       9.65800
  52   2 1432.4430    0.1562  0.1358  9.6678  0.0000  0.0080   0.0066   0.0203    0.0183   0.0000   441.8948     0.0382549       22.0980     0.0428935      -3.30432     0.0748885      0.236165      0.319802      0.403669      0.433705      0.426001      0.482303
  52   3 1685.6680    0.3268  0.3169  9.6909  0.0000  0.0097   0.0078   0.0231    0.0237   0.0000   441.8614     -0.682654       22.1787     0.0318530      -3.20449    -0.0327821      0.288902      0.406796      0.443589      0.490131      0.516549      0.518146
  52   4 1909.5514    0.5538  0.6243 10.0122  0.0000  0.0133   0.0096   0.0338    0.0329   0.0000   441.7349     -0.328887       22.1449      0.993701      -3.72196      0.262785      0.376085      0.533812      0.580240      0.630718      0.683746      0.678037
  52   5 2123.5029    0.9075  0.8659 10.4620  0.0000  0.0148   0.0134   0.0402    0.0434   0.0000   442.3075    -0.0380178       20.9178     -0.878805      -3.27473     -0.537055      0.434360      0.603199      0.674671      0.728609      0.769673      0.760897
  52   6 2327.1250    1.3578  1.0156 11.3339  0.0000  0.0167   0.0189   0.0442    0.0459   0.0000   441.7895      -1.18763       20.8639      -1.03623      -2.63016      -1.75044      0.488820      0.682832      0.729186      0.823352      0.838920      0.859366
  52   7 2520.9934    1.9668  1.1599 12.0606  0.0000  0.0178   0.0259   0.0485    0.0497   0.0000   440.5402    -0.0175313       22.3174     0.0540208      -4.60240      -1.32674      0.532933      0.720712      0.818668      0.882440      0.927291      0.948174
  52   8 2711.1591    2.6883  1.0991 12.7135  0.0000  0.0171   0.0361   0.0456    0.0490   0.0000   441.7620      0.860023       20.7024      0.850539      -3.98569      -3.19739      0.526452      0.675268      0.757739      0.833588      0.888399      0.886235
  52   9 2898.8444    3.6139  0.9850 13.3752  0.0000  0.0155   0.0500   0.0415    0.0454   0.0000   441.7202       1.61429       20.5880      -1.12757      -3.63762      -2.01072      0.476411      0.652988      0.712081      0.753927      0.845425      0.836509
  52  10 3082.9683    4.1042  1.2193 13.5407  0.0018  0.0183   0.0528   0.0485    0.0513   0.0000   441.3230       2.55278       20.8365      -1.49426      -2.82218       1.01548      0.550567      0.726159      0.839412      0.934417      0.966437       1.00775
  52  11 3264.0266    3.7119  1.5628 13.5076  0.0000  0.0214   0.0436   0.0587    0.0407   0.0000   441.4825       3.77728       19.0454      0.909609      -1.62766     -0.792815      0.618956      0.857564      0.944119       1.02777       1.06999       1.10345
  52  12 3443.3163    2.9424  2.2592 13.1149  0.0000  0.0273   0.0309   0.0735    0.0335   0.0000   442.3247       2.24598       17.4028      -2.69451       1.40010      -2.71478      0.814408       1.10110       1.26776       1.32466       1.39169       1.41948
  52  13 3620.9873    2.2547  4.3995 12.2878  0.0000  0.0408   0.0180   0.1112    0.0249   0.0000   442.2478       4.46047       20.3560      0.738042      -2.28296      -5.60183       1.16683       1.64256       1.81782       2.00146       2.06082       2.12431
  52  14 3796.9823    1.6909  6.3155 12.0520  0.0000  0.0615   0.0151   0.1716    0.0237   0.0000   437.7087       5.55883       26.2415     -0.262079      -5.80742      -2.79845       1.68313       2.43139       2.66847       2.95793       2.99926       3.03196
  52  15 3971.1417    1.3122  8.7634 11.8017 -0.0003  0.0929   0.0122   0.2550    0.0231   0.0000   438.8698       6.81947       34.6473       5.37255      -12.4592      -8.34261       2.55021       3.62734       4.05646       4.47027       4.56184       4.63613
  52  16 4143.5163    0.9470 10.8347 11.6002 -0.0005  0.1408   0.0119   0.3677    0.0236   0.0000   434.7277       4.80461       29.0292      -8.49314      -11.1152      -4.06290       3.70835       5.45134       5.96874       6.58003       6.70590       6.78247
  53   1 1138.7610    0.0538  0.0196  9.7923  0.0000  0.0262   0.0090   0.0087    0.0163   0.0000   441.0570      0.330437       21.2928      0.129191      -3.16748     -0.449587      0.489370      0.891581      0.507034       1.51062      0.563868       1.43186
  53   2 1443.4822    0.1437  0.1299  9.6752  0.0000  0.0077   0.0064   0.0204    0.0180   0.0000   442.2969    -0.0626481       20.9491     -0.104033      -4.39883      0.199939      0.231756      0.303907      0.348338      0.372375      0.401457      0.370804
  53   3 1697.4989    0.3311  0.3205  9.7468  0.0000  0.0098   0.0078   0.0227    0.0234   0.0000   442.4020     -0.275555       21.9147      0.613575      -3.51869    0.00987380      0.301528      0.385559      0.425589      0.477983      0.528597      0.554215
  53   4 1922.4881    0.5933  0.5236 10.0901  0.0000  0.0120   0.0107   0.0270    0.0319   0.0000   441.9951     -0.351338       21.3977     0.0672150      -2.74846     -0.551534      0.341339      0.484536      0.511543      0.603141      0.603808      0.617491
  53   5 2137.7155    0.9080  0.8886 10.4827  0.0000  0.0153   0.0130   0.0389    0.0432   0.0000   441.8138     -0.403936       21.0838      -1.24938     -0.896745      0.759214      0.430738      0.610572      0.667419      0.729055      0.774410      0.771674
  53   6 2341.9855    1.3909  1.0990 11.3637  0.0000  0.0173   0.0187   0.0457    0.0468   0.0000   442.3378       1.30221       21.7679      -1.04747      -1.58951     -0.684024      0.513640      0.697538      0.782339      0.842277      0.896611      0.901413
  53   7 2536.7644    2.0117  1.1501 12.1705  0.0000  0.0177   0.0268   0.0484    0.0470   0.0000   441.9942      0.340033       22.3231      -1.46362      -3.09096     -0.757014      0.522194      0.724941      0.777581      0.875970      0.913029      0.946459
  53   8 2727.9867    2.7545  1.0945 12.8621  0.0000  0.0171   0.0371   0.0457    0.0471   0.0000   441.5751       1.76001       21.5473      0.481904      -2.09335      -1.09070      0.502079      0.713221      0.780063      0.896042      0.941668      0.970288
  53   9 2916.5240    3.5081  1.0536 13.3999 -0.0000  0.0171   0.0473   0.0433    0.0453   0.0000   442.6585       2.71399       19.8732      0.209964      -2.67416     -0.939988      0.473881      0.684387      0.714888      0.800535      0.825281      0.839677
  53  10 3101.3648    4.1194  1.2193 13.5662 -0.0004  0.0184   0.0522   0.0479    0.0500   0.0000   442.2692       1.79966       21.2439     -0.154011      -1.98284      -2.15810      0.530144      0.730410      0.826918      0.889178      0.915019      0.959248
  53  11 3283.2391    3.7629  1.6634 13.4026 -0.0000  0.0217   0.0420   0.0579    0.0406   0.0000   443.6518       1.96466       21.0208     -0.148417      -1.08054      -2.09134      0.625447      0.865599      0.971487       1.04978       1.08899       1.12724
  53  12 3463.2998    2.9413  2.6704 12.8347 -0.0000  0.0280   0.0268   0.0780    0.0312   0.0000   442.1525       4.62925       17.7601      0.474696       1.62717      -5.35262      0.798327       1.11956       1.24640       1.37333       1.43503       1.44199
  53  13 3641.6587    2.2084  4.6322 12.1739 -0.0014  0.0417   0.0171   0.1138    0.0252   0.0000   440.7239       3.94997       23.8881       3.24733      -3.36431      -5.77810       1.17246       1.64748       1.83912       1.98123       2.07959       2.11136
  53  14 3818.3337    1.7088  6.9891 11.9719  0.0006  0.0676   0.0147   0.1843    0.0247   0.0000   438.0513       8.12783       25.1966      -1.12521      -5.17156      -5.17454       1.80711       2.61792       2.93493       3.13397       3.27288       3.27094
  53  15 3993.5475    1.2464  8.9791 11.8115 -0.0032  0.0994   0.0125   0.2676    0.0237   0.0000   435.5106       1.17977       25.5532      -4.29645      -19.0466      -2.05664       2.64457       3.83886       4.19645       4.62150       4.69730       4.82449
  53  16 4166.6531    0.9201 11.0426 11.6266 -0.0024  0.1431   0.0134   0.3928    0.0239   0.0000   434.3143       8.42244       37.2747      -13.3080      -14.6091      -7.70300       3.74958       5.40098       6.00514       6.60878       6.74712       6.83773
  54   1 1147.9051    0.0605  0.0290  9.7856  0.0000  0.0124   0.0080   0.0125    0.0162   0.0000   440.5606     -0.309599       21.3812     -0.109020      -2.75075     -0.947178      0.306362      0.423697      0.527961      0.478291      0.519447      0.442827
  54   2 1454.3873    0.1722  0.1406  9.6734  0.0000  0.0078   0.0067   0.0171    0.0183   0.0000   442.0987     -0.215079       22.2362      0.276453      -3.40644     -0.644953      0.247430      0.352012      0.442699      0.523969      0.547620      0.511285
  54   3 1709.1290    0.3368  0.3412  9.7999  0.0000  0.0101   0.0077   0.0242    0.0232   0.0000   441.9262     -0.508822       21.3027     -0.426133      -3.20164      0.248099      0.301899      0.438450      0.468968      0.546253      0.557654      0.573569
  54   4 1935.3262    0.5899  0.5939 10.0988  0.0000  0.0127   0.0101   0.0301    0.0323   0.0000   442.2874     -0.492465       21.6798     -0.241625      -2.71822     -0.984347      0.365007      0.502962      0.567256      0.649731      0.682306      0.668854
  54   5 2151.7803    0.9362  0.8519 10.6656  0.0000  0.0146   0.0137   0.0381    0.0400   0.0000   441.9316     -0.232068       20.3532     -0.102110      -2.89900      0.880682      0.419842      0.578136      0.623317      0.695800      0.756739      0.752317
  54   6 2356.7740    1.4146  1.1552 11.4756  0.0000  0.0183   0.0189   0.0482    0.0477   0.0000   441.2835     -0.179847       20.9300     -0.755578      -2.76860      -1.05850      0.518755      0.705728      0.814605      0.865390      0.917174      0.944113
  54   7 2552.3716    2.0584  1.2262 12.1389  0.0000  0.0182   0.0262   0.0501    0.0461   0.0000   442.1168      0.182881       22.2195      0.760783      -3.82981     -0.277155      0.513225      0.734880      0.783413      0.883947      0.945698      0.974721
  54   8 2744.6499    2.8635  1.1469 12.7401  0.0000  0.0175   0.0362   0.0440    0.0497   0.0000   441.2115       2.01534       21.6140     -0.195671      -2.25151      0.473468      0.484038      0.681723      0.757259      0.817653      0.852763      0.907570
  54   9 2934.0658    3.6600  1.0348 13.4755  0.0000  0.0164   0.0494   0.0433    0.0453   0.0000   441.7170       1.82639       20.9088      0.951865      -1.34705     -0.707808      0.453885      0.661575      0.681458      0.774943      0.823436      0.841108
  54  10 3119.6265    4.2210  1.2065 13.6432 -0.0074  0.0176   0.0528   0.0478    0.0475   0.0000   441.9911       3.02310       20.9221       1.04568      -2.17708     -0.865273      0.501988      0.694056      0.766950      0.831177      0.892577      0.876435
  54  11 3302.2674    3.5980  1.5713 13.6176 -0.0000  0.0222   0.0430   0.0587    0.0392   0.0000   440.8504       2.90676       20.2286     -0.200352      -2.58849      -1.00382      0.620482      0.877389      0.986676       1.03894       1.10284       1.11078
  54  12 3483.0623    2.8433  2.8624 12.7711 -0.0000  0.0293   0.0253   0.0812    0.0310   0.0000   442.1967       4.84452       17.0561       2.23404       1.96276     -0.981976      0.821244       1.14870       1.28496       1.41270       1.48366       1.49049
  54  13 3662.2614    2.1633  4.8622 12.1856  0.0003  0.0429   0.0168   0.1192    0.0248   0.0000   441.5424       2.84864       20.8475       1.27945      -1.09129      -5.10482       1.19417       1.65678       1.88154       1.99418       2.12890       2.15437
  54  14 3839.7323    1.6211  7.2493 11.9864 -0.0002  0.0708   0.0142   0.1952    0.0248   0.0000   442.4799       5.43858       27.6511      -3.01431      -8.80811      -7.48457       1.89389       2.73308       3.02053       3.32014       3.44428       3.48995
  54  15 4015.3683    1.1854  9.0966 11.8367 -0.0046  0.1082   0.0127   0.2806    0.0240   0.0000   434.9783       16.0119       27.2227     -0.144350      -13.9332      -8.90927       2.73659       4.14490       4.37505       5.03526       4.98555       5.26835
  54  16 4189.5954    0.7852  9.5753 11.6836  0.0035  0.1566   0.0159   0.4214    0.0280   0.0000   445.7641       14.9167       19.7683      -2.35030      -9.75103       2.56628       3.84527       5.86653       6.37509       7.06924       6.97614       7.13536
  55   2 1465.1695    0.1717  0.1567  9.6136  0.0000  0.0077   0.0062   0.0178    0.0183   0.0000   442.4073     -0.771256       22.1239     -0.353576      -4.04493      0.153182      0.246914      0.311332      0.357027      0.368775      0.424008      0.433783
  55   3 1720.6242    0.3622  0.3648  9.6906  0.0000  0.0100   0.0078   0.0237    0.0246   0.0000   442.4449     -0.306335       22.0169     0.0302245      -4.74320     -0.655848      0.290299      0.389091      0.444696      0.453857      0.490294      0.537093
  55   4 1948.0590    0.6161  0.6547 10.0456  0.0000  0.0132   0.0099   0.0319    0.0339   0.0000   442.0237     -0.849109       21.4881     -0.700974      -1.98911      0.529691      0.364453      0.512167      0.548520      0.609529      0.646182      0.699851
  55   5 2165.6518    0.9657  0.9036 10.6988  0.0000  0.0153   0.0136   0.0395    0.0411   0.0000   442.2419     -0.729013       19.3739      -1.36990      -3.11261     -0.587209      0.424981      0.599419      0.650900      0.715972      0.785202      0.789718
  55   6 2371.3755    1.4521  1.1404 11.4661  0.0000  0.0182   0.0191   0.0460    0.0481   0.0000   442.0477     -0.153240       23.2250     -0.336060      -3.04665       1.50068      0.494948      0.710833      0.757787      0.860053      0.918229      0.908703
  55   7 2567.9128    2.0965  1.2032 12.2550  0.0000  0.0180   0.0270   0.0484    0.0478   0.0000   441.7969       1.55027       22.0907      -2.17267      -1.65776     -0.724512      0.500112      0.673011      0.748884      0.825493      0.911281      0.892003
  55   8 2761.2151    2.9049  1.1213 12.8924  0.0000  0.0175   0.0380   0.0452    0.0486   0.0000   442.0269       1.38189       22.2778      0.294144      -3.49392      -1.77078      0.481322      0.702000      0.752537      0.845366      0.870918      0.879045
  55   9 2951.4326    3.8639  1.0875 13.4411  0.0004  0.0162   0.0501   0.0432    0.0485   0.0000   441.8476       2.55029       20.6473      -1.25005      -3.57121      -1.42247      0.469232      0.652224      0.719716      0.760610      0.848673      0.838268
  55  10 3137.7323    4.1321  1.2016 13.7345  0.0000  0.0181   0.0524   0.0472    0.0475   0.0000   441.7575       2.43720       21.7611    -0.0429727      -1.65948      -1.95273      0.504827      0.698401      0.764595      0.823870      0.895441      0.901310
  55  11 3321.0554    3.6009  1.7066 13.3953  0.0000  0.0214   0.0398   0.0604    0.0385   0.0000   441.2510       4.25872       18.5436       1.89847      -3.41978      -3.65440      0.606138      0.830468      0.917384       1.00984       1.04985       1.09472
  55  12 3502.6830    2.7266  3.1337 12.6845  0.0000  0.0307   0.0232   0.0859    0.0286   0.0000   442.9501       2.37737       19.9977       1.69602     -0.360214      -3.44723      0.843782       1.17009       1.32956       1.41329       1.50526       1.53661
  55  13 3682.7110    2.0730  4.8508 12.2029  0.0001  0.0440   0.0166   0.1214    0.0247   0.0000   441.3664       6.13951       21.0903    -0.0886812      -2.88794      -6.20268       1.19629       1.67621       1.88156       2.02886       2.15850       2.18697
  55  14 3860.8260    1.5726  7.6170 11.9636 -0.0007  0.0767   0.0136   0.2041    0.0245   0.0000   442.7306       1.44222       21.7252      0.628649      -6.06565      0.845767       1.97445       2.85900       3.15979       3.47028       3.60199       3.66557
  55  15 4037.3619    1.1708  9.9358 11.8176  0.0008  0.1169   0.0128   0.3025    0.0232   0.0000   443.0802       5.76226       27.8536      -5.13274      -5.52756      0.440060       2.90185       4.39033       4.69622       5.31849       5.25538       5.41854
  56   1 1165.8828    0.0617  0.0670  9.7474  0.0000  0.0146   0.0071   0.0248    0.0163   0.0000   442.5152     -0.222550       23.2722      -2.18071      -3.88658     -0.480446      0.409390      0.574454      0.620413      0.631949      0.723295      0.743601
  56   2 1475.8061    0.1773  0.1818  9.6575  0.0000  0.0088   0.0062   0.0204    0.0184   0.0000   442.1176     -0.361123       22.2127     -0.839971      -3.06415     -0.256065      0.240264      0.342974      0.391560      0.409610      0.454371      0.435273
  56   3 1731.9591    0.3544  0.3932  9.7646  0.0000  0.0107   0.0075   0.0256    0.0242   0.0000   442.3967      0.115444       21.6159     -0.238072      -3.25572     -0.318795      0.298546      0.395892      0.484022      0.525318      0.537778      0.572194
  56   4 1960.6613    0.6354  0.6121 10.1311  0.0000  0.0119   0.0105   0.0319    0.0333   0.0000   442.1990     -0.495114       21.9433      0.603643      -2.40669     -0.984531      0.334335      0.450411      0.512242      0.565227      0.605524      0.608099
  56   5 2179.4312    0.9867  0.8905 10.8099  0.0000  0.0153   0.0141   0.0391    0.0400   0.0000   442.3015      0.869823       23.1437     -0.231126      -3.28811     -0.391599      0.406944      0.571055      0.597268      0.669529      0.741672      0.754647
  56   6 2385.8293    1.5320  1.2016 11.5069  0.0000  0.0178   0.0195   0.0479    0.0489   0.0000   441.9652      0.907195       21.4702      0.106031      -3.36111    -0.0624907      0.505305      0.689131      0.787482      0.849678      0.925567      0.893338
  56   7 2583.3202    2.2732  1.2027 12.2593  0.0000  0.0173   0.0284   0.0474    0.0489   0.0000   442.1089      0.355935       21.2004     -0.459910      -2.53263      -1.34308      0.492492      0.688958      0.765097      0.859089      0.903400      0.908714
  56   8 2777.6848    2.9680  1.0778 13.0569 -0.0000  0.0164   0.0392   0.0444    0.0441   0.0000   441.9165       1.56181       21.3487    -0.0384141      -2.69481     -0.781925      0.464876      0.637947      0.677251      0.781606      0.793456      0.816272
  56   9 2968.7246    3.8841  1.0956 13.4324  0.0000  0.0164   0.0498   0.0422    0.0491   0.0000   441.2589       2.78730       20.9289      0.128206      -3.16507    -0.0731146      0.495319      0.666070      0.757998      0.821202      0.881305      0.906564
  56  10 3155.7289    4.0336  1.3324 13.6163  0.0000  0.0192   0.0482   0.0494    0.0445   0.0000   442.2480       2.66993       21.1793      0.704235      -2.94582      -2.11526      0.507060      0.731611      0.788801      0.878358      0.916293      0.939201
  56  11 3339.8838    3.4851  1.8981 13.2528 -0.0000  0.0225   0.0365   0.0634    0.0382   0.0000   442.2721       3.16736       17.9860      0.140284      -1.03259     -0.948238      0.635699      0.876604      0.967109       1.03297       1.09933       1.13256
  56  12 3522.2114    2.6478  3.3633 12.6004 -0.0001  0.0315   0.0219   0.0896    0.0275   0.0000   442.6309       2.48789       20.2367      0.456992       2.12180      -2.98922      0.866925       1.20112       1.32593       1.46678       1.52455       1.56599
  56  13 3702.7597    2.0107  5.3868 12.1927 -0.0001  0.0500   0.0167   0.1352    0.0247   0.0000   442.9714       5.70341       22.1305       5.18168      0.846741      -3.85246       1.27272       1.83090       2.05512       2.21153       2.28196       2.33610
  56  14 3881.8669    1.5601  7.9901 11.9709 -0.0011  0.0783   0.0138   0.2157    0.0252   0.0000   444.1416       5.20430       27.4625      -3.78553      -3.49936       1.08179       2.01953       2.88177       3.29157       3.47042       3.68496       3.73147
  56  15 4059.0095    1.0253  8.5045 11.8153  0.0021  0.1095   0.0142   0.3025    0.0282   0.0000   446.6513       8.10932       15.5488      -4.68828      0.389777      -6.09758       2.74448       3.93583       4.45447       4.77712       4.93571       4.97321
  57   1 1174.7614    0.0721  0.0678  9.7046  0.0000  0.0144   0.0070   0.0204    0.0162   0.0000   440.6316     -0.168155       21.4783     -0.303224      -3.56308     0.0233193      0.509353      0.767153      0.966732       1.03869       1.21449       1.08469
  57   2 1486.2940    0.1786  0.1778  9.6346  0.0000  0.0079   0.0062   0.0206    0.0182   0.0000   442.0922     -0.109104       21.8688     -0.353125      -2.94277     -0.623962      0.245176      0.309478      0.335329      0.391305      0.389487      0.399130
  57   3 1743.2266    0.3741  0.3912  9.7773 -0.0000  0.0105   0.0077   0.0246    0.0246   0.0000   441.7874     -0.811085       21.8780     -0.614451      -3.69831      0.405316      0.276767      0.376012      0.424312      0.474746      0.490537      0.489384
  57   4 1973.1484    0.6315  0.7117 10.1486  0.0000  0.0138   0.0099   0.0341    0.0345   0.0000   441.8667    -0.0219070       22.4490      0.440155      -4.30833      0.514717      0.369958      0.513332      0.552988      0.627221      0.674005      0.697368
  57   5 2193.0668    1.0376  0.9505 10.7935  0.0000  0.0160   0.0142   0.0401    0.0418   0.0000   442.3197      0.310804       21.9780      0.264259      -3.62401     -0.837073      0.397186      0.596437      0.612989      0.705848      0.742601      0.761259
  57   6 2400.0890    1.5776  1.1944 11.5204  0.0000  0.0176   0.0199   0.0465    0.0497   0.0000   442.1351      0.594256       22.1006      -1.09913      -1.19004     -0.619348      0.482688      0.645564      0.730266      0.797341      0.859274      0.864978
  57   7 2598.6157    2.2609  1.2032 12.3705  0.0000  0.0177   0.0285   0.0472    0.0480   0.0000   442.0286       1.84143       20.9353      -1.18180      -2.78268      -2.28759      0.484253      0.653706      0.720181      0.783506      0.853729      0.877147
  57   8 2793.9927    3.1840  1.0952 12.9944  0.0000  0.0161   0.0406   0.0440    0.0474   0.0000   441.8548       1.38841       22.5383     -0.840194      -2.03900      -2.21049      0.418762      0.591948      0.670855      0.699794      0.769420      0.769979
  57   9 2985.8267    3.9451  1.0702 13.5275  0.0000  0.0156   0.0506   0.0439    0.0449   0.0000   441.1923       2.22120       21.2022     -0.410935      -3.23611     -0.465179      0.418378      0.587511      0.632364      0.721361      0.719557      0.735407
  57  10 3173.5311    4.0856  1.3568 13.5526 -0.0002  0.0187   0.0478   0.0488    0.0439   0.0000   442.0122       2.19310       22.3298     -0.612624      -1.37782      -1.47898      0.506022      0.704021      0.792210      0.863786      0.929770      0.958636
  57  11 3358.4769    3.3539  1.8822 13.3343  0.0000  0.0231   0.0358   0.0643    0.0356   0.0000   442.8249       3.28629       18.4351      -1.88649      0.276281      -4.81926      0.618523      0.834017      0.921280       1.05432       1.14165       1.14097
  57  12 3541.5687    2.6021  3.5222 12.5300  0.0000  0.0326   0.0207   0.0913    0.0269   0.0000   442.4131       3.36641       18.3580       2.13302       1.59793      -1.83051      0.855320       1.19660       1.36680       1.44667       1.53765       1.55847
  57  13 3722.8885    1.7847  5.0726 12.1691 -0.0082  0.0514   0.0148   0.1378    0.0262   0.0000   440.8044       3.61790       21.5408     -0.324501      -10.0564      -4.57993       1.26748       1.84709       2.02473       2.25191       2.31106       2.34408
  57  14 3902.2637    1.3270  6.9506 11.9208 -0.0034  0.0754   0.0100   0.2026    0.0212   0.0000   441.4214       5.56289       27.0617      -4.75749      -16.6330       2.72331       1.91593       2.71300       3.08652       3.30374       3.48728       3.48598
  58   1 1183.5544    0.0654  0.0532  9.7322  0.0000  0.0140   0.0075   0.0167    0.0159   0.0000   440.6652     -0.150868       22.5258     0.0458231      -2.95826     -0.961914      0.371597      0.442479      0.717692      0.792781      0.729010      0.710402
  58   2 1496.6994    0.1947  0.1650  9.5890  0.0009  0.0073   0.0063   0.0160    0.0180   0.0000   442.4275     -0.179134       21.6718     -0.222125      -2.80285      0.404223      0.227036      0.323437      0.378096      0.434518      0.450339      0.444363
  58   3 1754.3132    0.4037  0.3537  9.7366  0.0000  0.0092   0.0084   0.0214    0.0247   0.0000   441.8750     0.0393493       22.2546     -0.502820      -3.85955      0.508583      0.270115      0.354193      0.413400      0.471808      0.530580      0.571893
  58   4 1985.5779    0.6910  0.6772 10.2115  0.0000  0.0123   0.0108   0.0331    0.0332   0.0000   442.3370     -0.891739       21.5988     -0.109079      -3.81303      0.162228      0.334074      0.460224      0.505434      0.576199      0.619049      0.624017
  58   5 2206.5321    1.0778  0.9795 10.7740 -0.0000  0.0156   0.0144   0.0408    0.0444   0.0000   443.2561    -0.0980739       20.9930      0.399678      -3.10750     -0.794851      0.406014      0.571553      0.610278      0.670124      0.730393      0.727548
  58   6 2414.2966    1.6427  1.1499 11.6539  0.0000  0.0170   0.0209   0.0455    0.0467   0.0000   442.0866       1.37192       21.2281     -0.787535      -2.97572     -0.685738      0.453640      0.610627      0.684203      0.770507      0.830535      0.824442
  58   7 2613.7924    2.2950  1.2581 12.3576  0.0000  0.0180   0.0281   0.0489    0.0447   0.0000   442.1109       1.69904       20.7242       1.91253      -2.74220     -0.840715      0.465759      0.664563      0.722191      0.803933      0.865904      0.889524
  58   8 2810.2055    3.1479  1.0587 13.1386  0.0000  0.0162   0.0409   0.0431    0.0433   0.0000   441.8537       1.74407       22.5293     -0.328537      -3.38868      -2.09037      0.418487      0.603059      0.634762      0.740344      0.794495      0.821953
  58   9 3002.7942    4.0008  1.0432 13.5149  0.0001  0.0155   0.0508   0.0407    0.0451   0.0000   441.9009       2.12888       21.3411      -1.04599      -1.19712      -1.49269      0.409972      0.559923      0.639409      0.691773      0.736757      0.747606
  58  10 3191.2367    4.1694  1.3223 13.6483  0.0000  0.0182   0.0492   0.0492    0.0441   0.0000   442.0708       3.17635       18.5836     -0.241308      -1.17733     -0.998354      0.482350      0.666146      0.732862      0.818882      0.845611      0.867180
  58  11 3376.9432    3.3646  2.0106 13.1170  0.0000  0.0230   0.0333   0.0629    0.0364   0.0000   440.9726       2.99222       18.8514      -1.04815      -1.24421      -3.21743      0.607332      0.841439      0.937924       1.02969       1.10778       1.12701
  58  12 3560.8209    2.4695  3.9730 12.5087  0.0000  0.0366   0.0198   0.1000    0.0250   0.0000   440.8757       1.77602       19.7395       1.46666       2.30109      -2.41302      0.939226       1.31558       1.47759       1.60158       1.68788       1.74802
  58  13 3742.2752    2.4655  8.7995 11.6112  0.0131  0.0643   0.0075   0.1707    0.0099   0.0000   435.2817       12.6859       36.5764      -10.4629      -19.4161       5.45618       1.88957       2.35247       2.73166       2.90724       3.12449       3.25629
  59   1 1192.2464    0.0842  0.0622  9.7001  0.0000  0.0087   0.0070   0.0204    0.0159   0.0000   440.4056     -0.175142       21.6072      0.673951      -3.41838     -0.127425      0.246536      0.346838      0.376787      0.435707      0.457344      0.452536
  59   2 1506.9814    0.1814  0.1967  9.6465  0.0000  0.0084   0.0059   0.0219    0.0181   0.0000   441.9844     -0.311537       21.7288      0.131890      -3.79659     -0.457548      0.214672      0.321981      0.340870      0.385907      0.421906      0.428919
  59   3 1765.2749    0.4093  0.4298  9.7779  0.0000  0.0108   0.0079   0.0251    0.0255   0.0000   441.9175     -0.435771       21.2129     -0.308176      -3.23516      0.704387      0.278355      0.373220      0.434814      0.478265      0.480328      0.514760
  59   4 1997.8756    0.6754  0.7243 10.2237 -0.0000  0.0133   0.0102   0.0336    0.0340   0.0000   442.0483     -0.642903       21.4514      0.998728      -3.21757       1.25376      0.362116      0.488714      0.551525      0.593763      0.653877      0.629188
  59   5 2219.8425    1.1003  1.0372 10.8851 -0.0000  0.0163   0.0145   0.0428    0.0441   0.0000   441.5924      0.887220       21.9301      -1.15331      -4.11447      0.476306      0.420055      0.582470      0.631738      0.689638      0.762202      0.752348
  59   6 2428.3346    1.6732  1.2389 11.5234  0.0000  0.0171   0.0201   0.0472    0.0489   0.0000   441.6863       1.06838       20.7574      0.720777      -3.60410      -2.07473      0.459611      0.613770      0.708855      0.758585      0.823570      0.842772
  59   7 2628.8527    2.3816  1.2239 12.5112  0.0014  0.0175   0.0292   0.0471    0.0457   0.0000   441.1202       1.79833       23.0436      0.312236      -1.17436      0.456333      0.457646      0.619720      0.709339      0.759053      0.813519      0.845944
  59   8 2826.2471    3.2731  1.0906 13.1200  0.0000  0.0164   0.0412   0.0418    0.0451   0.0000   442.0247       2.24836       22.0106     -0.283476      -3.20680     -0.548465      0.414184      0.598835      0.643542      0.717720      0.761158      0.782661
  59   9 3019.6299    3.9944  1.1284 13.6277  0.0000  0.0164   0.0500   0.0441    0.0453   0.0000   441.8902       1.96173       20.7095       1.22193      0.387816      -1.70960      0.439947      0.599810      0.654174      0.735799      0.798648      0.802210
  59  10 3208.8480    4.0001  1.4005 13.6272  0.0000  0.0189   0.0462   0.0512    0.0419   0.0000   442.8334       1.46901       19.7343      0.807850      -1.66263      -1.41950      0.481845      0.675313      0.760661      0.837786      0.875281      0.915796
  59  11 3395.2510    3.2402  2.2294 13.1181  0.0001  0.0245   0.0306   0.0678    0.0325   0.0000   444.3046       3.90056       19.5092     -0.424176      0.153572    -0.0855315      0.614807      0.882749      0.971322       1.06466       1.12994       1.16604
  59  12 3579.8944    2.3888  4.0275 12.4460  0.0000  0.0361   0.0188   0.1023    0.0253   0.0000   442.0808       2.77849       16.3466    -0.0616708       2.85226      -4.63972      0.919805       1.27733       1.44393       1.56860       1.68237       1.70867
  59  13 3762.7969    1.9887  7.0336 11.8097 -0.0114  0.0584   0.0076   0.1578    0.0131   0.0000   437.5325       8.42401       31.3333      -8.57349      -17.8980     -0.405758       1.56896       2.04375       2.45556       2.54124       2.77420       2.83551
  60   1 1200.8607    0.0761  0.0971  9.6889  0.0000  0.0132   0.0059   0.0237    0.0159   0.0000   441.0239     -0.144697       21.1012     0.0116683      -3.70267     -0.530160      0.358389      0.426464      0.521232      0.599286      0.528028      0.640898
  60   2 1517.1114    0.1860  0.1979  9.6602  0.0003  0.0081   0.0059   0.0205    0.0181   0.0000   441.9459     0.0267304       21.5222      0.261123      -2.98941      0.555215      0.219771      0.287609      0.332435      0.344780      0.363584      0.404391
  60   3 1776.1535    0.4161  0.4218  9.8342  0.0002  0.0102   0.0081   0.0251    0.0253   0.0000   441.8403      0.340367       22.2607     -0.399802      -3.31117     -0.337594      0.269705      0.344924      0.409525      0.447610      0.475484      0.477819
  60   4 2010.0579    0.7151  0.7252 10.2094  0.0000  0.0130   0.0106   0.0328    0.0351   0.0000   442.4595      0.323306       22.6673     -0.298440      -3.17092     -0.945709      0.340524      0.474606      0.539102      0.593459      0.639144      0.648722
  60   5 2233.0913    1.1385  1.0120 10.8956  0.0000  0.0156   0.0148   0.0412    0.0443   0.0000   443.4453   -0.00887423       22.0114      0.515593      -3.22356      0.936717      0.411514      0.555756      0.623606      0.715422      0.788205      0.796102
  60   6 2442.2757    1.7062  1.3027 11.6544  0.0001  0.0177   0.0200   0.0484    0.0433   0.0000   442.6020       1.24948       20.8729     -0.887068      -1.84920     -0.369738      0.462477      0.639655      0.702759      0.778024      0.845118      0.855768
  60   7 2643.7855    2.4378  1.2262 12.4680  0.0000  0.0177   0.0292   0.0450    0.0452   0.0000   442.3415       1.90445       22.1092     -0.610794      -1.51470     -0.808937      0.452496      0.634311      0.707056      0.776974      0.842899      0.834658
  60   8 2842.1897    3.3796  1.1185 13.0903  0.0001  0.0156   0.0417   0.0428    0.0481   0.0000   441.6437      0.937662       22.0845     -0.651014      -1.67124      -2.37728      0.423693      0.566008      0.629978      0.706558      0.757306      0.763594
  60   9 3036.3140    4.1501  1.0981 13.7383 -0.0001  0.0158   0.0523   0.0439    0.0434   0.0000   441.9924       1.06280       21.0949     -0.632999      -3.76026     -0.518196      0.409454      0.567280      0.602248      0.672531      0.720641      0.732083
  60  10 3226.2317    3.9028  1.4361 13.7035  0.0000  0.0197   0.0452   0.0522    0.0391   0.0000   441.7776       1.69524       22.0120      0.162291      -2.89646      -2.27922      0.488691      0.699799      0.762132      0.836295      0.884848      0.899552
  60  11 3413.5705    3.1248  2.3499 13.0634 -0.0001  0.0257   0.0293   0.0710    0.0327   0.0000   442.8056       2.08420       17.6989      0.540087       4.04475      -3.45758      0.625173      0.906527      0.990630       1.08200       1.13608       1.16025
  60  12 3598.7777    2.3836  4.3884 12.3568 -0.0000  0.0383   0.0176   0.1042    0.0246   0.0000   442.6865       3.69982       17.8907       1.85705      0.284939      -2.27529      0.941730       1.32729       1.48472       1.64586       1.70238       1.72708
  60  13 3782.3372    1.7550  6.2960 12.0770  0.0031  0.0594   0.0137   0.1635    0.0250   0.0000   440.3694       6.42433       22.7677       8.09649      -1.75728      -6.51950       1.41522       2.06210       2.26289       2.51344       2.65379       2.65593
  60  14 3964.0697    1.2160  7.3967 11.8392 -0.0036  0.0830   0.0096   0.2186    0.0220   0.0000   441.2087       4.34497       34.5326      -5.60458      -5.28394       3.66823       1.99250       2.87546       3.16327       3.51825       3.62923       3.74324
  61   2 1527.1294    0.2079  0.1997  9.6289  0.0000  0.0079   0.0062   0.0183    0.0182   0.0000   441.8903     -0.521657       22.2717     -0.106946      -3.83152      0.226268      0.205782      0.264499      0.308171      0.329168      0.324860      0.364130
  61   3 1786.8723    0.4386  0.4823  9.7989  0.0001  0.0110   0.0079   0.0262    0.0264   0.0000   441.8021     -0.131149       22.5476     -0.370364      -3.87068    -0.0992089      0.288698      0.396012      0.437638      0.484002      0.507350      0.560682
  61   4 2022.1398    0.7430  0.7204 10.2503  0.0000  0.0126   0.0109   0.0327    0.0351   0.0000   442.6032      0.887099       21.4342     -0.349587      -3.36338      0.395577      0.314004      0.439133      0.464469      0.526962      0.571085      0.585707
  61   5 2246.1294    1.1351  0.9478 11.1538  0.0000  0.0156   0.0152   0.0390    0.0391   0.0000   442.6237       1.02700       21.7198      -1.02676      -3.64653      0.290076      0.384596      0.550635      0.595529      0.660657      0.681424      0.682453
  61   6 2456.0778    1.7619  1.2263 11.9154 -0.0006  0.0170   0.0215   0.0491    0.0435   0.0000   442.1652     -0.319713       22.8751       1.75215      -2.49692     -0.120591      0.423410      0.587784      0.641720      0.724641      0.743465      0.779418
  61   7 2658.6563    2.5718  1.2185 12.5082  0.0000  0.0171   0.0307   0.0447    0.0491   0.0000   442.6646       1.41113       20.3810    -0.0188959      -2.15028      -1.98781      0.439541      0.589981      0.669131      0.723180      0.786044      0.790009
  61   8 2858.0726    3.4532  1.1227 13.1633  0.0000  0.0160   0.0421   0.0426    0.0461   0.0000   442.3612       1.34893       22.4564    -0.0370884      -3.98937     -0.320016      0.401594      0.576287      0.613683      0.673332      0.709654      0.734504
  61   9 3052.8595    4.1570  1.1820 13.6348  0.0000  0.0168   0.0504   0.0446    0.0475   0.0000   441.2132       1.93734       21.5548      -1.12146      -3.49312      0.648435      0.418802      0.599300      0.642660      0.697859      0.759228      0.798925
  61  10 3243.5510    3.9356  1.5337 13.5976 -0.0000  0.0200   0.0433   0.0533    0.0393   0.0000   442.2166       2.04631       20.9854      -1.26508      -2.80381      -3.60537      0.482517      0.682771      0.747651      0.827489      0.847549      0.864370
  61  11 3431.6733    3.0327  2.6597 12.9617 -0.0000  0.0267   0.0267   0.0754    0.0301   0.0000   440.7729       3.75299       19.6222     0.0403918       4.19703     -0.938020      0.661866      0.922587       1.02550       1.12506       1.19229       1.21418
  61  12 3617.6716    2.3491  4.6006 12.3418  0.0001  0.0398   0.0174   0.1090    0.0245   0.0000   442.2092       4.60697       19.9919     -0.679524       3.85524      -3.73583      0.953949       1.36246       1.51503       1.68105       1.75047       1.80918
  61  13 3801.8092    1.7503  6.7402 12.1121 -0.0005  0.0633   0.0125   0.1703    0.0216   0.0000   440.8716       8.09510       22.0383       4.12214      -4.28081      -8.56872       1.51543       2.15043       2.42605       2.64096       2.75292       2.82917
  62   1 1217.8488    0.0834  0.0921  9.7057  0.0000  0.0135   0.0060   0.0211    0.0157   0.0000   440.3333      0.124862       22.3784     0.0703816      -3.89261     -0.452712      0.287350      0.434323      0.483089      0.554005      0.465852      0.546182
  62   2 1537.0142    0.2095  0.2164  9.6428  0.0000  0.0077   0.0061   0.0215    0.0184   0.0000   441.9545     -0.222794       22.4102     -0.918077      -3.77261     -0.266064      0.201474      0.270782      0.322423      0.353838      0.372629      0.378938
  62   3 1797.4993    0.4442  0.4581  9.8547  0.0000  0.0107   0.0081   0.0255    0.0261   0.0000   441.7878    -0.0898828       22.1106     -0.641191      -3.95479     -0.321743      0.260025      0.366109      0.405746      0.444300      0.451399      0.468504
  62   4 2034.1581    0.7510  0.7501 10.2988  0.0000  0.0130   0.0108   0.0327    0.0358   0.0000   442.4886      0.326664       21.8986     -0.363152      -2.50669     -0.971391      0.328826      0.439690      0.486219      0.539985      0.581862      0.583802
  62   5 2259.0849    1.1796  1.0711 11.1045  0.0000  0.0160   0.0151   0.0438    0.0429   0.0000   441.8186    -0.0328573       21.1522      0.329010      -4.25658     -0.427726      0.407049      0.570750      0.631102      0.689184      0.724568      0.723247
  62   6 2469.8259    1.7959  1.3062 11.8055  0.0002  0.0178   0.0208   0.0479    0.0420   0.0000   443.1701     -0.612858       21.9153       1.05280      -1.19722     -0.439549      0.434582      0.606605      0.675548      0.743844      0.772082      0.809022
  62   7 2673.3838    2.5719  1.2202 12.6510  0.0000  0.0176   0.0311   0.0469    0.0467   0.0000   443.0368       1.24658       21.9264     -0.195179      -1.98883      -1.39508      0.424581      0.610193      0.638302      0.739897      0.783612      0.789379
  62   8 2873.7572    3.4386  1.1150 13.2494 -0.0000  0.0159   0.0419   0.0425    0.0446   0.0000   442.5113       1.77683       20.8745     -0.115381      -2.70750     -0.687366      0.406262      0.567208      0.630347      0.685930      0.734066      0.736321
  62   9 3069.3246    4.1969  1.1885 13.6456  0.0000  0.0167   0.0500   0.0446    0.0465   0.0000   442.8423       1.35690       22.7572       1.70052      -4.38861     -0.744420      0.398641      0.571436      0.632454      0.682603      0.734641      0.770612
  62  10 3260.7627    3.8212  1.6694 13.5204  0.0000  0.0202   0.0403   0.0575    0.0369   0.0000   441.5074       2.76819       21.0969      -1.46849      -1.47456     -0.833821      0.494333      0.696387      0.777530      0.842481      0.902331      0.929636
  62  11 3449.5275    2.9672  2.9698 12.8090  0.0000  0.0279   0.0239   0.0783    0.0278   0.0000   442.2726       3.96720       17.7961      -1.25823       1.18558      -4.12530      0.672558      0.960969       1.06572       1.17048       1.22382       1.25870
  62  12 3636.3487    2.2032  4.7084 12.3897  0.0000  0.0421   0.0173   0.1176    0.0245   0.0000   441.1710      0.415603       24.2169      -1.05213      -2.25290      -5.19958      0.985639       1.41331       1.57351       1.73096       1.80105       1.85003
  62  13 3821.2422    1.7250  7.5919 12.1119 -0.0005  0.0732   0.0135   0.1949    0.0245   0.0000   438.5996       4.94530       24.7977      -2.75906      -9.70325      -2.00612       1.65230       2.41604       2.68152       2.95028       3.01994       3.10448
  63   1 1226.2197    0.0819  0.1021  9.6501  0.0000  0.0135   0.0058   0.0279    0.0157   0.0000   440.3971     -0.994005       20.4927     -0.752750      -3.66781      0.799313      0.284996      0.479931      0.505960      0.540156      0.486159      0.509291
  63   2 1546.8106    0.2305  0.2169  9.6067  0.0000  0.0075   0.0063   0.0194    0.0183   0.0000   441.9168      0.578183       21.5447     0.0278596      -3.59297      0.930388      0.189660      0.259241      0.304675      0.327199      0.350250      0.372239
  63   3 1808.0424    0.4528  0.5347  9.7941  0.0001  0.0111   0.0078   0.0290    0.0273   0.0000   442.0869     -0.135706       22.0175     -0.278407      -4.00966     0.0517626      0.282368      0.377388      0.427285      0.479350      0.524437      0.528468
  63   4 2046.0611    0.7678  0.8019 10.3044  0.0000  0.0135   0.0108   0.0353    0.0363   0.0000   442.2983      0.542839       21.7810     -0.391874      -3.88160     -0.222322      0.321611      0.449621      0.496758      0.559478      0.570797      0.577479
  63   5 2271.8789    1.2104  1.1370 11.0986  0.0000  0.0170   0.0151   0.0441    0.0432   0.0000   441.9430       1.23865       22.8136      -1.10546      -3.22747    -0.0491646      0.403420      0.568954      0.633682      0.690441      0.727303      0.762790
  63   6 2483.3398    1.8532  1.3016 11.9016  0.0022  0.0174   0.0215   0.0478    0.0430   0.0000   442.8605       1.08335       21.5334      0.407979      -2.45991     -0.506929      0.426781      0.591638      0.662093      0.743075      0.797837      0.806698
  63   7 2688.0678    2.6476  1.2390 12.5167  0.0000  0.0167   0.0306   0.0446    0.0454   0.0000   442.6608     -0.765623       23.3740      0.185998      -3.22722      -2.17245      0.413051      0.567128      0.630812      0.667949      0.736071      0.756318
  63   8 2889.2897    3.5790  1.1186 13.1805  0.0000  0.0153   0.0427   0.0419    0.0461   0.0000   442.6177       1.47450       21.0684      0.119025      -2.34765      0.230983      0.378889      0.529679      0.573591      0.639883      0.678827      0.693820
  63   9 3085.6986    4.0852  1.2426 13.7060  0.0000  0.0171   0.0480   0.0463    0.0419   0.0000   441.9631      0.618188       20.8493      -1.79732      -2.43873      0.383801      0.420958      0.582492      0.660268      0.712715      0.761305      0.772990
  63  10 3277.8701    3.7723  1.7308 13.4036 -0.0000  0.0202   0.0385   0.0582    0.0362   0.0000   442.6481       2.21924       20.9008      -1.06162     -0.931519      -2.05102      0.485482      0.679655      0.757627      0.829394      0.900368      0.916080
  63  11 3467.4515    2.8840  3.1184 12.6909  0.0000  0.0286   0.0230   0.0807    0.0283   0.0000   444.3881       2.24140       18.4712       1.58372     0.0909597      -3.97951      0.690035      0.969380       1.06345       1.18889       1.25768       1.27887
  63  12 3654.9700    2.2279  5.1405 12.2388 -0.0023  0.0444   0.0170   0.1203    0.0260   0.0000   442.5494       2.09491       19.5605       1.74268     0.0539648    -0.0822158       1.04570       1.47132       1.66918       1.81655       1.92044       1.94752
  63  13 3840.3732    1.5310  6.6328 12.1192  0.0024  0.0706   0.0161   0.1922    0.0283   0.0000   438.1112       6.76161       25.2450      0.495203      -3.99757       6.26233       1.54647       2.33370       2.48594       2.85498       2.85773       3.02519
  64   1 1234.5365    0.0874  0.0854  9.6821  0.0000  0.0105   0.0060   0.0193    0.0154   0.0000   440.6606     -0.285800       22.1370      0.162005      -3.67637     0.0429594      0.231147      0.331493      0.367423      0.402029      0.463317      0.418024
  64   2 1556.4510    0.2311  0.2443  9.6064  0.0000  0.0084   0.0060   0.0192    0.0185   0.0000   441.8088     -0.253485       21.1809     -0.105535      -4.03484     -0.715080      0.219412      0.279466      0.349443      0.367245      0.402113      0.392346
  64   3 1818.4519    0.4875  0.4880  9.8692  0.0000  0.0104   0.0085   0.0255    0.0268   0.0000   441.7423      0.118236       22.6342      0.452509      -3.06578     -0.560004      0.264497      0.352212      0.399896      0.425105      0.469605      0.466001
  64   4 2057.8543    0.8018  0.8053 10.3080  0.0000  0.0131   0.0109   0.0332    0.0364   0.0000   442.2194     -0.503000       22.1823     -0.133826      -3.86615     -0.897941      0.325709      0.442241      0.502551      0.547824      0.596503      0.610704
  64   5 2284.5530    1.2483  1.0956 11.1956  0.0000  0.0162   0.0155   0.0433    0.0425   0.0000   441.8300      0.950437       23.3346     -0.313866      -2.64290     -0.265949      0.387786      0.524760      0.608485      0.661958      0.726996      0.741304
  64   6 2496.7765    1.9147  1.2638 11.9096  0.0000  0.0174   0.0221   0.0455    0.0445   0.0000   441.3320      0.865806       21.0861      0.456406      -3.84177     -0.524960      0.415836      0.576798      0.637216      0.693693      0.766642      0.766617
  64   7 2702.6392    2.6964  1.2549 12.7010  0.0000  0.0172   0.0312   0.0450    0.0426   0.0000   442.7984      0.154267       21.4175      0.672657      -2.75902     0.0248898      0.406613      0.560353      0.616706      0.679999      0.740737      0.747727
  64   8 2904.7655    3.6635  1.1205 13.3901  0.0000  0.0157   0.0441   0.0417    0.0431   0.0000   442.9111      0.214955       21.0937      0.517711      -3.70705      -3.56236      0.382659      0.526312      0.586042      0.645243      0.695412      0.705271
  64   9 3101.8795    4.2296  1.2800 13.4907  0.0000  0.0167   0.0471   0.0446    0.0466   0.0000   442.7997      0.488892       21.7455     -0.242653      -3.58597      -2.01364      0.399370      0.554819      0.624587      0.689953      0.723209      0.764128
  64  10 3294.8307    3.7160  1.7305 13.4936  0.0000  0.0204   0.0384   0.0584    0.0350   0.0000   442.9188       3.03454       21.2506     -0.313730     -0.688292      -3.85249      0.488158      0.679918      0.754605      0.820036      0.899618      0.914806
  64  11 3485.2267    2.8254  3.1108 12.7462 -0.0000  0.0293   0.0229   0.0799    0.0278   0.0000   443.9860       3.10407       18.5928       1.06883      0.516233      -2.57690      0.689556      0.961603       1.10416       1.18813       1.28796       1.31739
  64  12 3673.3596    2.1340  5.4647 12.2413 -0.0004  0.0480   0.0155   0.1289    0.0249   0.0000   442.9762       3.51059       21.2751      -1.25775      -2.24675      -2.68434       1.09618       1.56896       1.74975       1.92728       1.99049       2.07931
  64  13 3859.3653    1.5869  7.6501 12.0284 -0.0016  0.0757   0.0072   0.1879    0.0133   0.0000   437.3853       6.21092       26.3743     -0.584689      -8.61071       6.98427       1.71663       2.44731       2.77290       2.99064       3.20652       3.24329
  65   1 1242.7876    0.0925  0.1067  9.6012  0.0000  0.0094   0.0055   0.0239    0.0156   0.0000   441.0097     -0.553708       21.6329      0.662314      -2.89227      0.478629      0.221866      0.300552      0.340537      0.398358      0.397901      0.408267
  65   2 1566.0105    0.2382  0.2767  9.5698  0.0000  0.0091   0.0059   0.0215    0.0189   0.0000   441.8333     0.0687367       21.7360     0.0574921      -3.43807      0.312446      0.213728      0.301424      0.339769      0.388945      0.415622      0.427859
  65   3 1828.7803    0.4871  0.5120  9.8223  0.0000  0.0103   0.0082   0.0270    0.0271   0.0000   442.1393     -0.685968       21.7087      0.508857      -4.15066      0.277930      0.254272      0.331076      0.381247      0.417558      0.439916      0.450475
  65   4 2069.5752    0.7917  0.8090 10.4591  0.0000  0.0134   0.0110   0.0350    0.0344   0.0000   442.0035     -0.286808       22.4332     0.0677720      -3.36380     -0.586835      0.321330      0.442555      0.493235      0.539555      0.583427      0.590440
  65   5 2297.1267    1.3322  1.1859 11.0992  0.0000  0.0167   0.0157   0.0440    0.0459   0.0000   441.3428      0.287065       22.1562       1.18687      -2.74791     -0.392034      0.386716      0.543918      0.600063      0.672841      0.706717      0.749414
  65   6 2510.1791    1.9942  1.3020 11.9333 -0.0000  0.0175   0.0225   0.0460    0.0430   0.0000   442.7065       1.21078       21.4381     -0.974586      -2.89826      0.241450      0.408542      0.573802      0.636690      0.707107      0.756810      0.769236
  65   7 2717.0431    2.7778  1.1529 12.9269  0.0000  0.0168   0.0338   0.0439    0.0410   0.0000   443.2237       2.62026       22.2031     -0.234207      -2.65497     -0.856632      0.389191      0.565500      0.591947      0.676621      0.731430      0.754531
  65   8 2920.1080    3.7696  1.0904 13.3982  0.0002  0.0154   0.0453   0.0402    0.0436   0.0000   441.8734       1.86680       22.1693      -1.31584      -1.35554      -1.20812      0.375263      0.520493      0.574659      0.610190      0.693237      0.706337
  65   9 3117.9740    4.2301  1.2810 13.5669 -0.0000  0.0170   0.0476   0.0441    0.0448   0.0000   442.4862       1.95757       21.6892      0.961184      -2.17561      -1.44770      0.407661      0.570473      0.635431      0.680095      0.758781      0.768336
  65  10 3311.6894    3.6641  1.7900 13.3527  0.0000  0.0203   0.0367   0.0585    0.0359   0.0000   444.0301       3.33122       21.9832       1.22909      -2.07104     -0.937993      0.482507      0.658176      0.765816      0.814993      0.885029      0.908498
  65  11 3502.8616    2.7866  3.4247 12.5966  0.0000  0.0299   0.0211   0.0837    0.0264   0.0000   442.4062       4.58445       18.3801       3.15228      0.157764      -5.07397      0.703935      0.988715       1.08405       1.21302       1.29635       1.33323
  65  12 3691.8543    2.1893  6.0460 12.2130  0.0028  0.0520   0.0102   0.1299    0.0142   0.0000   439.4744       4.52962       24.0440      0.233459      -7.95119       1.32308       1.19065       1.67795       1.89096       2.07369       2.18235       2.24785
  66   1 1250.9356    0.0887  0.0892  9.6544  0.0000  0.0099   0.0057   0.0191    0.0153   0.0000   440.2767     -0.334438       21.6610      0.166506      -4.06001     -0.330599      0.221406      0.308253      0.322992      0.384017      0.394652      0.390431
  66   2 1575.4591    0.2416  0.2546  9.6027  0.0000  0.0080   0.0061   0.0203    0.0186   0.0000   441.9781     -0.589072       21.4284      0.152342      -3.15901     -0.658679      0.195700      0.257078      0.289870      0.327455      0.332819      0.340950
  66   3 1839.0225    0.4910  0.5758  9.8532 -0.0001  0.0121   0.0079   0.0280    0.0286   0.0000   442.0247     -0.758408       21.1345      0.500047      -2.89045    -0.0768424      0.277117      0.390671      0.433213      0.464404      0.501347      0.513482
  66   4 2081.1809    0.8246  0.8603 10.4391  0.0000  0.0137   0.0110   0.0356    0.0365   0.0000   442.8236     -0.167484       22.1413     -0.434916      -4.22775     -0.292588      0.330695      0.445344      0.500881      0.550465      0.595711      0.608144
  66   5 2309.5743    1.3046  1.2046 11.2632  0.0000  0.0173   0.0158   0.0460    0.0436   0.0000   443.2535       1.70546       21.7084      0.662662     -0.680865     -0.379118      0.398179      0.556916      0.621986      0.682978      0.739292      0.770988
  66   6 2523.4208    1.9751  1.3248 12.0325  0.0000  0.0179   0.0223   0.0470    0.0411   0.0000   442.1813      0.405480       20.8894     -0.433508      -2.08318     -0.702263      0.409659      0.570937      0.642713      0.705498      0.733789      0.758149
  66   7 2731.4357    2.8067  1.2540 12.8014  0.0000  0.0169   0.0322   0.0438    0.0420   0.0000   443.0125      0.840971       21.5970      -1.02926      -3.05029      -2.37069      0.410148      0.552625      0.614652      0.669507      0.741978      0.745981
  66   8 2935.3494    3.8179  1.1527 13.4344  0.0001  0.0158   0.0447   0.0416    0.0441   0.0000   442.0784      0.923424       21.3380      -1.08406      -3.01488      -1.05545      0.372289      0.511607      0.573774      0.639081      0.689964      0.702248
  66   9 3133.9217    4.1811  1.3399 13.6389  0.0000  0.0172   0.0463   0.0476    0.0419   0.0000   442.4889       3.35068       21.9589      0.338612      -2.55437     -0.525869      0.403365      0.557764      0.617022      0.695507      0.727733      0.751867
  66  10 3328.4792    3.6006  1.8253 13.4068  0.0003  0.0205   0.0359   0.0596    0.0335   0.0000   442.6923       3.18323       21.5012     -0.781780     -0.907548     -0.737637      0.479120      0.666036      0.743725      0.811143      0.867957      0.894326
  66  11 3520.3671    2.6653  3.5541 12.6422  0.0000  0.0315   0.0207   0.0886    0.0257   0.0000   441.4746       2.49458       18.7198      0.419387     -0.230709      -1.33717      0.712432      0.997370       1.11117       1.24039       1.28999       1.33006
  66  12 3710.1801    1.9171  5.3451 12.3917 -0.0006  0.0511   0.0180   0.1432    0.0259   0.0000   441.2412       2.40498       21.3749       3.38920      -4.26140      -4.08224       1.13146       1.63191       1.81086       1.99807       2.11735       2.20801
  66  13 3897.6307    1.3169  7.2599 12.2010 -0.0039  0.0857   0.0147   0.2307    0.0247   0.0000   443.3289       5.05574       20.9872      -2.02402      -2.94648     -0.372903       1.81729       2.68998       2.90599       3.32786       3.35312       3.47931
  67   2 1584.8089    0.2536  0.2403  9.6196  0.0000  0.0078   0.0064   0.0188    0.0185   0.0000   442.3838     -0.149665       22.5294    -0.0732155      -4.18645      0.297005      0.215976      0.280023      0.307604      0.327161      0.346169      0.372158
  67   3 1849.1448    0.5118  0.5526  9.8556  0.0000  0.0112   0.0082   0.0268    0.0280   0.0000   442.4211    -0.0375343       21.8495     -0.368820      -3.43244     -0.327966      0.246320      0.344536      0.387446      0.439917      0.447179      0.470843
  67   4 2092.7285    0.8467  0.8634 10.4747  0.0000  0.0143   0.0112   0.0349    0.0369   0.0000   442.5308     -0.467999       21.7063      0.696234      -2.70889     0.0562264      0.318566      0.455160      0.501949      0.563431      0.599424      0.617983
  67   5 2321.8904    1.3633  1.1685 11.4425  0.0000  0.0171   0.0166   0.0455    0.0402   0.0000   443.0101     -0.192233       22.4488     -0.166049      -2.88199     -0.623846      0.376365      0.538311      0.584747      0.662140      0.704437      0.715598
  67   6 2536.6103    2.0148  1.3249 12.1164  0.0000  0.0180   0.0230   0.0481    0.0407   0.0000   442.5566       1.69756       21.0063      0.215976      -3.72603      0.386082      0.411866      0.579067      0.629118      0.717120      0.766556      0.789357
  67   7 2745.6797    2.9646  1.2140 12.7793  0.0000  0.0160   0.0334   0.0430    0.0441   0.0000   441.9266       1.92122       21.6060     -0.243378      -1.99325      -1.33212      0.368188      0.510080      0.574988      0.630338      0.679525      0.693288
  67   8 2950.4635    3.8747  1.1712 13.4254  0.0001  0.0160   0.0445   0.0416    0.0433   0.0000   441.6365       1.58226       23.2224      0.329292      -2.60928      -1.04220      0.362618      0.521057      0.568011      0.624860      0.672452      0.689579
  67   9 3149.7893    4.1385  1.3569 13.6625  0.0022  0.0173   0.0460   0.0463    0.0411   0.0000   442.2263       2.68980       22.3383       1.29371      -2.83479     -0.596109      0.410381      0.544272      0.619544      0.680230      0.742586      0.774508
  67  10 3345.1419    3.4831  2.0105 13.2480 -0.0000  0.0221   0.0329   0.0607    0.0335   0.0000   443.3122       2.53288       19.1638      0.538827     -0.134985      -3.01783      0.495519      0.693353      0.781862      0.852439      0.911220      0.918420
  67  11 3537.7512    2.6086  3.6808 12.5957  0.0000  0.0325   0.0202   0.0896    0.0254   0.0000   441.9549       1.36574       19.5457     -0.893444     -0.763070      -3.07715      0.728816       1.03054       1.13697       1.25632       1.33324       1.37650
  67  12 3728.0067    1.7341  5.1256 12.2738  0.0000  0.0513   0.0160   0.1427    0.0284   0.0000   441.5486       1.71991       22.6813      -2.16003     -0.227371      -2.40490       1.09663       1.58317       1.76276       1.93588       2.05308       2.07394
  67  13 3916.0389    1.1473  6.4878 12.1853  0.0017  0.0886   0.0204   0.2583    0.0355   0.0000   446.3621       4.80239       14.3390       1.03939       2.23759      -2.33781       1.78376       2.71605       2.91544       3.33422       3.35248       3.49735
  68   1 1267.0604    0.1021  0.1209  9.6170  0.0000  0.0103   0.0052   0.0227    0.0153   0.0000   440.4919    -0.0790145       22.4122    -0.0274111      -3.38671      0.169930      0.201776      0.309438      0.345940      0.371214      0.446606      0.366289
  68   2 1594.0282    0.2650  0.2733  9.6000  0.0000  0.0082   0.0061   0.0190    0.0188   0.0000   441.8921   -0.00424452       21.9508      0.106699      -3.96837    -0.0482050      0.195568      0.250421      0.292202      0.332660      0.378235      0.372215
  68   3 1859.2232    0.5165  0.5857  9.8870  0.0000  0.0114   0.0081   0.0284    0.0288   0.0000   442.0683     -0.634797       22.0725     -0.103383      -4.38597     -0.709467      0.262494      0.360831      0.395549      0.447932      0.502782      0.516111
  68   4 2104.1060    0.8761  0.9477 10.4213  0.0000  0.0143   0.0110   0.0378    0.0392   0.0000   442.9255      0.426927       21.1638     -0.473238      -1.48921      0.905795      0.315447      0.442593      0.497347      0.527528      0.581959      0.575850
  68   5 2334.0728    1.3750  1.2709 11.3604  0.0000  0.0172   0.0160   0.0468    0.0415   0.0000   442.5288       1.04797       21.1622     -0.612823      -2.99232      0.303621      0.402577      0.540607      0.638747      0.661854      0.718354      0.757400
  68   6 2549.6768    2.0756  1.3268 12.1763  0.0000  0.0176   0.0229   0.0473    0.0390   0.0000   441.1081      0.430393       22.0272      0.411484      -3.79300      -1.11739      0.385171      0.553246      0.602439      0.666255      0.698746      0.752428
  68   7 2759.8384    2.9943  1.2074 12.9172  0.0000  0.0167   0.0344   0.0424    0.0454   0.0000   442.8465      0.971115       21.4201    -0.0585723      -2.27149     -0.532578      0.382903      0.533639      0.596870      0.661294      0.701990      0.726083
  68   8 2965.4602    3.9044  1.1555 13.4917 -0.0003  0.0155   0.0451   0.0417    0.0431   0.0000   442.5357       2.01738       21.2617    -0.0627550      -3.23288      -1.57569      0.352542      0.484168      0.543770      0.602281      0.640052      0.672915
  68   9 3165.5421    4.1672  1.4490 13.4556  0.0000  0.0176   0.0430   0.0470    0.0407   0.0000   442.4367       2.24169       20.4870      0.404104      -3.04567      -2.32665      0.390111      0.546946      0.606709      0.669011      0.728911      0.734846
  68  10 3361.6278    3.4320  2.2644 13.0968  0.0000  0.0230   0.0297   0.0636    0.0319   0.0000   442.2372       2.57498       19.1047     -0.249363     -0.758064      -1.07997      0.496605      0.716489      0.777903      0.869910      0.908977      0.942591
  68  11 3555.1237    2.4579  3.7718 12.6163 -0.0008  0.0347   0.0190   0.0938    0.0251   0.0000   442.8817       3.63678       20.2650      -1.35743      0.250082      -2.48676      0.743447       1.08632       1.19615       1.32390       1.38138       1.42014
  69   1 1275.0245    0.1030  0.1039  9.5344  0.0000  0.0094   0.0054   0.0184    0.0152   0.0000   441.1491      0.689895       21.8812     -0.465006      -4.02287      0.368498      0.195705      0.270691      0.301740      0.311946      0.338474      0.343054
  69   2 1603.1518    0.2717  0.2600  9.5604  0.0000  0.0079   0.0063   0.0183    0.0187   0.0000   441.6669    0.00584559       22.1724      0.627167      -3.84664      0.174813      0.170970      0.234256      0.282908      0.275567      0.322464      0.317685
  69   3 1869.1984    0.5340  0.6215  9.8310  0.0000  0.0121   0.0081   0.0287    0.0299   0.0000   441.6595     -0.484440       21.9205      0.392917      -3.31673     -0.751903      0.258105      0.355302      0.410072      0.448261      0.469008      0.500216
  69   4 2115.4556    0.8855  0.9848 10.4440  0.0000  0.0145   0.0110   0.0390    0.0394   0.0000   442.6555      0.769313       22.0649      0.665651      -3.71152      0.384079      0.333347      0.443894      0.520714      0.580053      0.608600      0.630513
  69   5 2346.1729    1.4580  1.2609 11.3151  0.0000  0.0169   0.0165   0.0455    0.0430   0.0000   441.8034      0.819807       22.0973     -0.548609      -4.36046     -0.233010      0.369892      0.520682      0.590840      0.638656      0.712875      0.735638
  69   6 2562.6579    2.1348  1.3739 12.0727  0.0000  0.0170   0.0227   0.0480    0.0391   0.0000   441.9000      0.670388       22.9718     -0.562259      -2.68748      -2.01425      0.385753      0.529236      0.591061      0.646084      0.699570      0.709602
  69   7 2773.9022    3.0339  1.2371 12.8970  0.0000  0.0160   0.0341   0.0444    0.0415   0.0000   443.2572       1.51170       21.3041     0.0150504      -2.96729     -0.604544      0.370666      0.492233      0.554487      0.611398      0.648879      0.651458
  69   8 2980.4086    4.0143  1.0992 13.5063  0.0000  0.0149   0.0466   0.0390    0.0421   0.0000   442.4854       1.91363       21.1363      0.921680      -3.10473      -1.70528      0.338780      0.469577      0.507240      0.565611      0.602442      0.613165
  69   9 3181.1973    4.1874  1.4704 13.4972  0.0000  0.0177   0.0427   0.0477    0.0392   0.0000   442.5664       1.46568       22.2314     -0.299910      -4.72210      -1.50179      0.386534      0.544990      0.599358      0.669018      0.703119      0.715578
  69  10 3378.0679    3.3161  2.1361 13.2152  0.0000  0.0226   0.0304   0.0645    0.0310   0.0000   442.0726       2.48685       20.5918      0.634089       1.15801      -3.80345      0.495264      0.717113      0.783800      0.884615      0.935932      0.949406
  69  11 3572.3422    2.9005  5.3551 12.0142  0.0005  0.0397   0.0105   0.0982    0.0072   0.0000   440.4561       1.39206       24.9897      0.792588      -7.41823      -4.88405      0.916341       1.21377       1.38596       1.46226       1.62814       1.61678
  70   1 1282.9080    0.0943  0.1184  9.5843  0.0000  0.0092   0.0052   0.0231    0.0151   0.0000   440.4911      0.249877       21.3505     -0.548976      -2.84805     -0.306446      0.211793      0.264790      0.307427      0.341479      0.379415      0.401676
  70   2 1612.1512    0.2643  0.2963  9.6049  0.0000  0.0085   0.0060   0.0209    0.0189   0.0000   441.8336     -0.844829       21.7801     -0.735317      -4.49082      0.111969      0.209823      0.276705      0.315885      0.334996      0.355488      0.368445
  70   3 1879.0863    0.5492  0.5981  9.9360  0.0000  0.0113   0.0083   0.0280    0.0286   0.0000   442.4613     -0.614216       21.0977    0.00352612      -3.51990     -0.472682      0.239514      0.340527      0.369366      0.418591      0.450251      0.461208
  70   4 2126.6848    0.9178  0.9540 10.5564  0.0000  0.0141   0.0113   0.0371    0.0368   0.0000   442.1552      0.380383       22.0477       1.02291      -3.19329      -1.29265      0.312990      0.437035      0.486547      0.546825      0.588758      0.594098
  70   5 2358.1269    1.4775  1.2949 11.3446 -0.0000  0.0169   0.0163   0.0454    0.0408   0.0000   442.6904       1.33833       22.2734     -0.250590      -4.16123    -0.0785086      0.377933      0.522274      0.565272      0.635518      0.687416      0.707279
  70   6 2575.6001    2.1912  1.3003 12.2892  0.0000  0.0169   0.0242   0.0458    0.0387   0.0000   442.7937     -0.346738       21.3376     -0.197630      -3.34194     -0.712870      0.381095      0.511218      0.572281      0.632101      0.678281      0.698369
  70   7 2787.8828    3.0818  1.2067 13.0072  0.0000  0.0158   0.0349   0.0443    0.0416   0.0000   442.6478       1.18861       22.0885      0.356150      -3.17195      -1.72571      0.346931      0.481986      0.540101      0.580891      0.641252      0.637010
  70   8 2995.1628    4.0109  1.1626 13.5561  0.0000  0.0152   0.0456   0.0422    0.0417   0.0000   442.6467       2.00494       20.3743     -0.173110      -3.58742      -1.48910      0.344408      0.471322      0.534581      0.576432      0.614159      0.644384
  70   9 3196.6981    4.0628  1.4445 13.5897  0.0000  0.0175   0.0423   0.0478    0.0370   0.0000   443.1426       3.04898       21.0539     -0.699131      -2.99476      -2.01875      0.389434      0.529905      0.604678      0.660456      0.706328      0.736305
  70  10 3394.4241    3.2757  2.3925 13.1411  0.0000  0.0237   0.0283   0.0673    0.0295   0.0000   443.3877       4.15071       19.6983      0.474850      0.787402     -0.783825      0.512593      0.714464      0.803029      0.894765      0.959539      0.981369
  70  11 3589.4780    2.3720  4.2006 12.4084 -0.0036  0.0375   0.0168   0.1010    0.0259   0.0000   443.1384      0.897167       21.2820     -0.592205      -3.68902      -3.42804      0.756231       1.13326       1.23866       1.37057       1.42031       1.45584
  70  12 3781.9119    1.6465  5.8597 11.9042 -0.0116  0.0566   0.0058   0.1469    0.0098   0.0000   440.5416       4.81904       31.2879      -1.91586      -12.4625      0.113049       1.17306       1.67880       1.88845       2.05755       2.17869       2.25378
  71   1 1290.7308    0.1144  0.1108  9.5151  0.0000  0.0078   0.0053   0.0179    0.0150   0.0000   440.7988    -0.0655723       21.8473      0.287006      -3.32471      0.404272      0.182011      0.249024      0.284795      0.273587      0.326471      0.326139
  71   2 1621.0873    0.2834  0.3002  9.5467  0.0000  0.0084   0.0062   0.0201    0.0191   0.0000   441.7415     -0.404008       22.0694      0.568434      -3.52915     -0.379781      0.178459      0.242460      0.281384      0.302425      0.309143      0.324191
  71   3 1888.8896    0.5770  0.6240  9.8987  0.0000  0.0112   0.0085   0.0283    0.0289   0.0000   442.0380     -0.114448       22.3909      0.435369      -4.23310     -0.171706      0.250167      0.335338      0.397411      0.429729      0.454004      0.465456
  71   4 2137.8005    0.9229  1.0010 10.6112  0.0000  0.0148   0.0115   0.0396    0.0378   0.0000   442.5652      0.747069       22.5694     -0.776573      -3.08660      -1.38482      0.317609      0.443668      0.496058      0.551831      0.572700      0.597921
  71   5 2370.0017    1.4930  1.2568 11.5435  0.0000  0.0173   0.0173   0.0456    0.0400   0.0000   442.0938      0.975915       22.8506      0.872737      -2.81890    -0.0216275      0.369883      0.522215      0.575562      0.629288      0.685901      0.695981
  71   6 2588.3833    2.2327  1.4050 12.1952  0.0000  0.0178   0.0236   0.0472    0.0387   0.0000   442.7629      0.411216       21.4468     -0.351738      -2.57364     -0.856103      0.378469      0.540122      0.578807      0.652262      0.698730      0.728917
  71   7 2801.7272    3.1885  1.2169 12.9985  0.0000  0.0161   0.0357   0.0420    0.0432   0.0000   442.4074       1.60823       21.7736     0.0125609      -4.47899      -3.10535      0.356422      0.496868      0.551481      0.611217      0.661954      0.662506
  71   8 3009.8480    4.1002  1.1919 13.5614  0.0000  0.0156   0.0461   0.0423    0.0426   0.0000   442.1207       1.53468       21.7533      0.195527      -3.72744     -0.776069      0.338820      0.465701      0.523121      0.578269      0.612890      0.632912
  71   9 3212.1560    3.9277  1.4676 13.7380  0.0000  0.0183   0.0427   0.0505    0.0352   0.0000   442.7437       2.20876       21.2722     -0.285437      -1.06711      -1.02137      0.409295      0.552922      0.624780      0.679632      0.721084      0.751788
  71  10 3410.6263    3.1812  2.5915 12.9479  0.0000  0.0246   0.0262   0.0692    0.0295   0.0000   443.3067       3.72329       19.3964      0.551766      0.104366      -3.20247      0.522115      0.737801      0.815642      0.912478      0.967244      0.997272
  72   1 1298.5197    0.1030  0.1049  9.5406  0.0000  0.0087   0.0053   0.0196    0.0149   0.0000   440.7614     -0.275074       21.7550    -0.0211996      -3.20933      0.743750      0.188762      0.267125      0.361808      0.375811      0.370526      0.416294
  72   2 1629.8865    0.2851  0.3297  9.5939 -0.0000  0.0090   0.0060   0.0218    0.0194   0.0000   442.0022    0.00979186       21.8692     -0.124395      -3.49929      0.523955      0.212785      0.282845      0.338083      0.368035      0.398269      0.388565
  72   3 1898.6299    0.5721  0.6026 10.0287 -0.0000  0.0112   0.0085   0.0272    0.0278   0.0000   442.3374      0.534665       21.0367      0.163919      -2.43392     -0.427745      0.243625      0.333201      0.373353      0.396678      0.440801      0.480569
  72   4 2148.8721    0.9699  1.0335 10.6088 -0.0000  0.0147   0.0116   0.0398    0.0394   0.0000   442.2642     -0.303492       22.2612     -0.964310      -3.60016      -1.08867      0.316775      0.440591      0.477330      0.544881      0.570402      0.590078
  72   5 2381.8113    1.5244  1.2835 11.5428  0.0000  0.0171   0.0169   0.0466    0.0399   0.0000   442.5489      0.666684       21.7644     -0.326982      -2.41635     -0.561028      0.354176      0.498373      0.555129      0.617494      0.640838      0.683447
  72   6 2601.0551    2.3112  1.3944 12.2546  0.0000  0.0172   0.0243   0.0461    0.0399   0.0000   442.2300       1.46396       20.9889     0.0961119      -1.39888      -1.27209      0.372506      0.514705      0.581821      0.637740      0.680237      0.698925
  72   7 2815.5413    3.2241  1.2456 13.0933 -0.0010  0.0161   0.0356   0.0440    0.0395   0.0000   442.6315       1.58410       22.1810     -0.545336      -3.02430     -0.544296      0.343936      0.489632      0.526980      0.589939      0.645710      0.662576
  72   8 3024.4004    4.1591  1.2253 13.5156 -0.0003  0.0157   0.0455   0.0410    0.0425   0.0000   442.6799       1.97408       21.0562      0.170708      -2.64675      -1.60937      0.341324      0.474592      0.517027      0.568124      0.603953      0.613299
  72   9 3227.5174    4.0107  1.6373 13.4496  0.0000  0.0187   0.0389   0.0509    0.0356   0.0000   442.3558       2.02903       21.5557       1.42979     -0.411565      -3.23066      0.388636      0.563011      0.606140      0.679207      0.733178      0.758212
  72  10 3426.8025    3.0495  2.7455 13.0062  0.0000  0.0256   0.0249   0.0725    0.0268   0.0000   441.9982       3.41065       18.7490       1.62069       1.45229      -2.79475      0.542406      0.750813      0.861454      0.927263       1.00533       1.02501
  73   1 1306.1983    0.1177  0.1251  9.5169  0.0000  0.0074   0.0052   0.0221    0.0150   0.0000   440.8474     0.0500288       21.7465     -0.272535      -3.66567     0.0414350      0.151419      0.220124      0.249409      0.275130      0.265343      0.290825
  73   2 1638.5932    0.3008  0.3486  9.5750  0.0000  0.0095   0.0061   0.0219    0.0199   0.0000   441.6696     -0.495414       22.4886     -0.413029      -3.78474     -0.299154      0.210816      0.306457      0.328168      0.362406      0.399168      0.403307
  73   3 1908.3168    0.6039  0.6609 10.0248 -0.0000  0.0121   0.0087   0.0298    0.0295   0.0000   442.2751      0.144923       22.3430     -0.257766      -2.86620    0.00294938      0.239956      0.356610      0.384361      0.430716      0.460024      0.460909
  73   4 2159.8006    0.9897  1.0219 10.6943  0.0000  0.0153   0.0119   0.0376    0.0390   0.0000   442.9681      0.660550       21.7966     -0.578061      -3.96907      0.319900      0.307084      0.444863      0.485323      0.553960      0.581587      0.602066
  73   5 2393.4756    1.5646  1.3090 11.5861  0.0000  0.0171   0.0171   0.0457    0.0378   0.0000   442.0000      0.771774       21.9472      0.355231      -3.94305      -1.11800      0.357463      0.505107      0.555597      0.631447      0.671291      0.706014
  73   6 2613.7556    2.3481  1.3518 12.4220 -0.0029  0.0169   0.0249   0.0459    0.0374   0.0000   442.6100       1.09666       21.2705      0.238048      -1.75503      -1.12819      0.358839      0.490957      0.549481      0.624411      0.658951      0.670106
  73   7 2829.2470    3.3446  1.2193 13.1375  0.0000  0.0160   0.0372   0.0425    0.0425   0.0000   442.1503      0.922053       22.0111      0.220412      -2.80608     -0.779931      0.337044      0.473151      0.513381      0.590797      0.602584      0.638859
  73   8 3038.8949    4.2008  1.2552 13.5233  0.0000  0.0156   0.0451   0.0426    0.0424   0.0000   443.4502       2.04945       22.0516     0.0547923      -3.73416      -1.81049      0.341153      0.472863      0.528304      0.571074      0.621380      0.638540
  73   9 3242.7139    4.0092  1.5529 13.6834  0.0007  0.0182   0.0411   0.0505    0.0348   0.0000   442.0692       2.20848       20.4629     -0.483198      -2.73363      -2.01484      0.391942      0.539797      0.599919      0.669593      0.722284      0.742180
  73  10 3442.8958    3.0143  2.8432 12.9122 -0.0000  0.0263   0.0241   0.0727    0.0273   0.0000   443.6857       2.88420       19.8229     -0.548666     0.0758668      -2.38646      0.540202      0.763982      0.846359      0.918058      0.995725       1.02564
  73  11 3640.1606    2.0984  4.5839 12.4052 -0.0083  0.0418   0.0152   0.1139    0.0250   0.0000   442.4669      0.965496       21.9283       1.97983      -4.22566      -2.53079      0.839889       1.19520       1.35595       1.48449       1.56622       1.61112
  74   1 1313.8430    0.1094  0.1070  9.5279  0.0000  0.0082   0.0051   0.0169    0.0147   0.0000   440.6252     -0.331773       21.8849     -0.223645      -3.91898      0.408591      0.167912      0.216696      0.260058      0.292437      0.305933      0.304737
  74   2 1647.2257    0.3117  0.3431  9.5528  0.0000  0.0090   0.0062   0.0214    0.0202   0.0000   441.6881     -0.332022       21.9286      0.285172      -3.75441    -0.0338905      0.197325      0.284375      0.307387      0.331336      0.371115      0.379476
  74   3 1917.9061    0.5930  0.6852  9.9953  0.0000  0.0117   0.0084   0.0309    0.0298   0.0000   441.8765   -0.00504580       22.5891      -1.11927      -2.92649    -0.0849631      0.245304      0.347118      0.378852      0.425234      0.473643      0.478811
  74   4 2170.6745    1.0161  1.0956 10.6179 -0.0001  0.0150   0.0117   0.0407    0.0407   0.0000   442.5052     0.0930223       22.1186      0.572255      -2.60125     -0.429763      0.315252      0.429886      0.484384      0.528786      0.562749      0.584826
  74   5 2405.0174    1.6309  1.3361 11.5337  0.0000  0.0172   0.0174   0.0457    0.0405   0.0000   442.4729     -0.864945       21.4410      0.614276      -1.68850     0.0370482      0.349000      0.500436      0.539971      0.606260      0.637329      0.662685
  74   6 2626.3243    2.3860  1.3855 12.3679  0.0000  0.0171   0.0248   0.0464    0.0378   0.0000   441.8125      0.729851       22.7256      0.348962      -1.79451      -1.84320      0.352400      0.492968      0.540285      0.603852      0.653874      0.661944
  74   7 2842.8204    3.4632  1.2273 13.0613  0.0000  0.0155   0.0368   0.0411    0.0410   0.0000   442.3403       1.16390       21.8296     -0.703867      -2.94673      -1.51728      0.318470      0.446162      0.489585      0.546460      0.573725      0.595259
  74   8 3053.2826    4.1291  1.3049 13.5781  0.0000  0.0164   0.0439   0.0436    0.0384   0.0000   442.3276       2.04387       21.8072      0.329412      -2.49742      -2.24126      0.335266      0.476963      0.509716      0.574027      0.603211      0.628835
  74   9 3257.8833    3.8824  1.7058 13.4536  0.0001  0.0189   0.0373   0.0524    0.0342   0.0000   443.2736       2.78941       22.2189      0.291487      -2.82489      -1.33440      0.396479      0.559700      0.610077      0.687573      0.713265      0.761432
  74  10 3458.8680    2.9681  3.3347 12.7417  0.0004  0.0289   0.0221   0.0792    0.0266   0.0000   442.5174       2.01896       18.9063      -1.38895     -0.447484      -3.33354      0.577181      0.825957      0.911031       1.01897       1.05584       1.11673
  74  11 3656.6302    2.3424  5.9140 12.1774  0.0021  0.0466   0.0083   0.1206    0.0103   0.0000   441.0797       2.38091       24.5793      0.230667      -11.9497      -3.56302      0.972332       1.31964       1.53030       1.62571       1.79786       1.83755
  75   1 1321.4226    0.1153  0.1394  9.5219  0.0000  0.0078   0.0049   0.0219    0.0149   0.0000   440.7152     -0.137092       21.9404    -0.0369164      -3.72338     -0.254209      0.161727      0.225641      0.248467      0.270527      0.310657      0.303070
  75   2 1655.7527    0.3103  0.3614  9.5626  0.0000  0.0089   0.0061   0.0229    0.0200   0.0000   441.6944     -0.516508       22.4108      0.280860      -3.36627     0.0366915      0.185855      0.245571      0.282031      0.325519      0.338780      0.353969
  75   3 1927.4232    0.6289  0.7191  9.9751  0.0000  0.0121   0.0085   0.0305    0.0314   0.0000   442.2298     0.0125306       21.7695     -0.213455      -3.44674     -0.256930      0.243550      0.345782      0.390156      0.418001      0.457712      0.479729
  75   4 2181.4611    1.0347  1.0381 10.7707  0.0001  0.0147   0.0122   0.0391    0.0383   0.0000   442.2094     -0.415090       22.0343     -0.246118      -2.73298      -1.31528      0.299459      0.423992      0.476330      0.537321      0.559478      0.574602
  75   5 2416.5088    1.6730  1.2898 11.6592 -0.0000  0.0164   0.0182   0.0448    0.0386   0.0000   442.8686      0.797447       20.9971       1.69688      -3.21048      -1.46051      0.337932      0.475699      0.525139      0.576930      0.631900      0.644195
  75   6 2638.8199    2.4859  1.3458 12.4621 -0.0000  0.0165   0.0262   0.0454    0.0388   0.0000   442.4923      0.395943       22.6966       1.01699      -3.40031      0.113181      0.342227      0.472021      0.519050      0.591992      0.639318      0.653122
  75   7 2856.3298    3.4902  1.1093 13.2348  0.0000  0.0149   0.0396   0.0387    0.0417   0.0000   442.5515       2.03953       21.6746     -0.139362      -3.17773      -2.04373      0.308560      0.438437      0.471846      0.529499      0.577997      0.590450
  75   8 3067.5554    4.1043  1.3016 13.5933  0.0000  0.0166   0.0440   0.0438    0.0395   0.0000   442.0856       1.85077       22.0954     -0.984295      -3.23082     -0.246669      0.338453      0.477545      0.511114      0.569870      0.611734      0.631561
  75   9 3272.9318    3.8529  1.7628 13.4200  0.0000  0.0190   0.0360   0.0544    0.0326   0.0000   443.3671       1.48895       21.4627     -0.272649      -1.89332      -1.16241      0.379312      0.537879      0.589988      0.653820      0.694162      0.719691
  75  10 3474.6577    2.8600  3.2985 12.8112  0.0000  0.0285   0.0216   0.0826    0.0249   0.0000   442.7114       2.57594       20.0706     -0.301640      -1.27490     -0.135595      0.565763      0.797159      0.898967      0.974281       1.04977       1.07844
  75  11 3673.6476    2.5390  7.0521 11.9746  0.0043  0.0526   0.0077   0.1328    0.0094   0.0000   439.4450      0.378725       28.2690       2.59872      -7.91684      -6.18817       1.08353       1.46516       1.67492       1.82628       1.95238       2.03447
  76   1 1328.9556    0.1233  0.1124  9.5076  0.0000  0.0076   0.0053   0.0158    0.0147   0.0000   440.4210     -0.270419       21.4780     -0.465195      -4.03397    -0.0240852      0.166929      0.205635      0.268936      0.292555      0.299290      0.279768
  76   2 1664.1754    0.3344  0.4017  9.5220  0.0000  0.0095   0.0061   0.0226    0.0208   0.0000   442.0295    -0.0595817       22.1491      0.243349      -3.84876     0.0671152      0.202584      0.276122      0.326791      0.339740      0.364704      0.381874
  76   3 1936.9011    0.6346  0.7573  9.9303  0.0000  0.0120   0.0084   0.0315    0.0319   0.0000   442.2899     -0.282716       22.2023      0.264961      -3.12169      0.781464      0.249353      0.343970      0.387954      0.435611      0.478631      0.480761
  76   4 2192.1467    1.0531  1.0914 10.7362  0.0000  0.0147   0.0120   0.0403    0.0391   0.0000   442.7997     -0.324595       22.3206     -0.435151      -2.89879     -0.949885      0.304349      0.416944      0.466294      0.513780      0.562167      0.569656
  76   5 2427.8564    1.6826  1.3469 11.6867  0.0000  0.0171   0.0180   0.0454    0.0390   0.0000   442.6920      0.970673       21.2859      0.202417      -4.46706     -0.466378      0.348335      0.485565      0.540065      0.589274      0.641397      0.660436
  76   6 2651.2623    2.5170  1.3571 12.3857  0.0000  0.0162   0.0256   0.0445    0.0374   0.0000   442.6653      0.894873       21.9462     -0.479625      -2.22281     -0.545958      0.329228      0.455613      0.519163      0.569066      0.614463      0.631963
  76   7 2869.7447    3.5085  1.2742 13.2663  0.0000  0.0164   0.0378   0.0427    0.0390   0.0000   442.9117       2.23963       21.2305       1.37893      -3.54459      -1.41309      0.328942      0.468993      0.513028      0.566345      0.620330      0.647872
  76   8 3081.7322    4.2618  1.3170 13.5116  0.0000  0.0157   0.0439   0.0427    0.0403   0.0000   442.1102       2.19467       22.6015      0.408552      -3.17325      -2.09408      0.328411      0.449765      0.507848      0.566549      0.612001      0.618189
  76   9 3287.9403    3.7376  1.8648 13.3946 -0.0004  0.0197   0.0341   0.0560    0.0313   0.0000   442.4721       2.15896       21.3483      0.615382      -1.59252      -2.15953      0.394177      0.538204      0.609556      0.682499      0.711557      0.737865
  76  10 3490.4493    2.8374  3.4330 12.7316  0.0000  0.0293   0.0211   0.0823    0.0256   0.0000   443.6513       4.18176       18.5743      -1.63626     -0.665148      -3.97480      0.577462      0.816191      0.923608       1.00081       1.07971       1.11793
  76  11 3690.0305    2.0589  5.5029 12.1507 -0.0155  0.0491   0.0082   0.1233    0.0129   0.0000   438.7592       3.21378       25.5108     -0.109409      -8.21339      -1.99508      0.945181       1.34916       1.50062       1.67572       1.75153       1.81220
  77   1 1336.4206    0.1174  0.1231  9.4957  0.0000  0.0076   0.0050   0.0176    0.0146   0.0000   440.3000     -0.235615       21.9148      0.543908      -3.65788      0.111095      0.185793      0.240580      0.275786      0.289298      0.298122      0.322965
  77   2 1672.5302    0.3324  0.4211  9.5446  0.0000  0.0098   0.0060   0.0244    0.0211   0.0000   441.2627     -0.276281       22.6819     -0.253409      -3.83398     -0.441483      0.205217      0.283370      0.333120      0.359785      0.388998      0.381664
  77   3 1946.3144    0.6505  0.7358  9.9806  0.0000  0.0122   0.0086   0.0301    0.0318   0.0000   441.9498      0.780005       22.7828     -0.937329      -3.53010       1.01993      0.243993      0.348806      0.379447      0.417523      0.452685      0.466924
  77   4 2202.7442    1.0735  1.0848 10.9024  0.0000  0.0151   0.0125   0.0401    0.0374   0.0000   442.3841     -0.112836       22.1544     -0.685477      -2.96500      0.356297      0.303084      0.415304      0.477664      0.528047      0.560864      0.580007
  77   5 2439.1323    1.7195  1.4865 11.5524  0.0001  0.0173   0.0170   0.0477    0.0366   0.0000   442.5264      0.753976       21.7234      0.450352      -2.63628      -1.58992      0.351602      0.481610      0.535611      0.589202      0.652455      0.654317
  77   6 2663.5896    2.5955  1.3157 12.6044  0.0000  0.0166   0.0277   0.0446    0.0377   0.0000   442.0170       1.35361       21.7842     -0.157310      -2.93422      -2.74811      0.327927      0.459970      0.510438      0.562394      0.605302      0.618219
  77   7 2883.0847    3.5828  1.2712 13.1652  0.0001  0.0155   0.0377   0.0426    0.0407   0.0000   442.3472       1.35085       21.7864     -0.751245      -3.22202     -0.774669      0.312454      0.428225      0.486027      0.528667      0.582774      0.589340
  77   8 3095.8187    4.1688  1.3065 13.7413  0.0000  0.0163   0.0446   0.0450    0.0358   0.0000   442.6626       1.40599       22.1430     -0.147903      -3.39014     -0.569506      0.324812      0.457470      0.503030      0.553011      0.587387      0.612892
  77   9 3302.8126    3.7405  1.8682 13.3666  0.0000  0.0196   0.0338   0.0550    0.0312   0.0000   443.3573       1.80249       21.7353       1.03493      -1.89001      -3.13908      0.386795      0.537053      0.622438      0.668449      0.717606      0.746975
  77  10 3506.1209    2.7841  3.8608 12.6003  0.0000  0.0313   0.0198   0.0883    0.0253   0.0000   442.9272       3.35380       19.7693      -2.13339      -1.24779      -2.05843      0.616109      0.863554      0.960262       1.06295       1.12260       1.16082
  78   1 1343.7968    0.1198  0.1277  9.4847  0.0000  0.0083   0.0049   0.0197    0.0146   0.0000   440.2608      0.555023       22.4172    -0.0464175      -3.45732      0.315505      0.154352      0.225516      0.268890      0.274407      0.301431      0.321764
  78   2 1680.7710    0.3327  0.4054  9.5812  0.0000  0.0096   0.0061   0.0225    0.0206   0.0000   441.6421     -0.264851       22.5856      0.523380      -3.76588     -0.172280      0.192245      0.256896      0.298938      0.344274      0.366062      0.361383
  78   3 1955.6670    0.6607  0.8071 10.0129  0.0000  0.0130   0.0085   0.0323    0.0330   0.0000   442.0789      0.118769       21.9406      0.456713      -3.81262     -0.177700      0.258417      0.368224      0.408911      0.455325      0.479694      0.501478
  78   4 2213.2583    1.1037  1.1739 10.8501  0.0000  0.0158   0.0124   0.0424    0.0398   0.0000   442.7831      0.308728       21.2497      0.689884      -2.59686     -0.752405      0.305271      0.421877      0.470881      0.532425      0.549569      0.582816
  78   5 2450.3709    1.7887  1.4152 11.6767  0.0000  0.0167   0.0179   0.0458    0.0366   0.0000   443.0288       1.04108       22.4701      0.860562      -2.21427     -0.184760      0.336387      0.459978      0.527708      0.568315      0.620483      0.639864
  78   6 2675.9138    2.6638  1.2761 12.6721  0.0000  0.0159   0.0286   0.0434    0.0390   0.0000   442.7998      0.420353       22.0444      0.380087      -3.00078     -0.225094      0.320901      0.442451      0.495281      0.543589      0.588131      0.620766
  78   7 2896.3212    3.6796  1.2872 13.2222  0.0013  0.0151   0.0378   0.0419    0.0393   0.0000   442.9776      0.592151       20.9485     -0.513439      -1.58433     -0.170963      0.308117      0.425421      0.485221      0.525913      0.564950      0.589613
  78   8 3109.8235    4.2663  1.3496 13.6352  0.0000  0.0161   0.0436   0.0441    0.0373   0.0000   443.0337       1.83349       22.2142      0.503072      -2.77342      -2.35778      0.319743      0.452585      0.506250      0.560731      0.577193      0.609473
  78   9 3317.5967    3.6668  1.9982 13.2359  0.0000  0.0201   0.0317   0.0565    0.0316   0.0000   442.6978       2.31052       19.1815     -0.681883   -0.00946005      -1.59998      0.387369      0.545495      0.619105      0.667440      0.724387      0.752251
  78  10 3521.7973    2.6790  3.8251 12.6542  0.0000  0.0325   0.0202   0.0909    0.0256   0.0000   444.2273       1.80007       19.2612       2.85483      0.775960      -1.89424      0.613870      0.882889      0.979696       1.08916       1.13982       1.19390
  78  11 3722.8596    1.8426  5.9727 12.3121 -0.0115  0.0589   0.0068   0.1436    0.0102   0.0000   442.1708       2.14680       21.5224      0.721066      -6.45465      -4.86183       1.06368       1.58631       1.72851       1.96896       1.98802       2.10586
  79   1 1351.1722    0.1279  0.1177  9.4828  0.0000  0.0069   0.0051   0.0168    0.0145   0.0000   440.5530    0.00131348       22.3743   -0.00923897      -4.01630     -0.100435      0.143097      0.172013      0.212081      0.233010      0.236832      0.256907
  79   2 1688.9654    0.3432  0.3973  9.5508  0.0000  0.0095   0.0061   0.0223    0.0205   0.0000   441.6159     -0.478913       21.7040     -0.382212      -3.30541     -0.647972      0.173328      0.258533      0.279593      0.317842      0.337555      0.345630
  79   3 1964.9405    0.6560  0.7869 10.1388  0.0000  0.0126   0.0085   0.0329    0.0305   0.0000   441.7000      0.541753       22.7891     -0.110813      -4.29121     -0.260954      0.248793      0.349998      0.392005      0.428261      0.449067      0.471791
  79   4 2223.6246    1.1388  1.2756 10.7969  0.0000  0.0164   0.0122   0.0437    0.0398   0.0000   442.9003     -0.359156       22.1731      0.579827      -2.74063     -0.666737      0.318974      0.456891      0.513045      0.558499      0.602834      0.624113
  79   5 2461.4909    1.8104  1.3707 11.8403  0.0000  0.0169   0.0187   0.0461    0.0359   0.0000   442.0691      0.616317       22.4233    -0.0489832      -4.07129     0.0419152      0.328096      0.452635      0.518210      0.568587      0.601753      0.637609
  79   6 2688.0722    2.7114  1.3806 12.5189  0.0000  0.0161   0.0269   0.0443    0.0372   0.0000   442.2287      0.564077       21.0098     -0.184297      -3.19665     -0.901039      0.315702      0.443965      0.491684      0.551984      0.585568      0.594212
  79   7 2909.4666    3.7550  1.2840 13.1305  0.0001  0.0152   0.0380   0.0412    0.0423   0.0000   442.8367       1.36370       22.5601      0.682269      -4.12891      -1.87182      0.299892      0.408794      0.461182      0.514899      0.551983      0.570879
  79   8 3123.7058    4.2637  1.4013 13.5879 -0.0001  0.0164   0.0424   0.0448    0.0366   0.0000   442.5415       2.26905       22.8548     0.0639629      -3.47420     -0.427028      0.312144      0.442389      0.484970      0.553583      0.573792      0.595632
  79   9 3332.3122    3.5645  2.3396 13.1519 -0.0000  0.0219   0.0290   0.0616    0.0296   0.0000   442.6000       3.32732       21.9015      0.700949      -2.39565      -1.10748      0.423676      0.599333      0.663476      0.725241      0.807101      0.822850
  79  10 3537.2006    2.5796  3.8757 12.6670 -0.0006  0.0336   0.0197   0.0926    0.0252   0.0000   442.9545       3.99377       22.2696     0.0618214      -2.97933      -4.32931      0.626398      0.900450      0.992982       1.10453       1.16638       1.21304
  80   1 1358.4669    0.1309  0.1439  9.4467  0.0000  0.0073   0.0047   0.0175    0.0146   0.0000   440.5956     -0.199482       21.7994     -0.533960      -3.80779     -0.548296      0.151865      0.207025      0.221057      0.250007      0.275381      0.286292
  80   2 1697.0612    0.3630  0.4075  9.5749  0.0000  0.0089   0.0064   0.0223    0.0213   0.0000   441.6410    0.00215522       22.1414     -0.458215      -3.33117      0.386070      0.182742      0.243078      0.288721      0.305693      0.332751      0.351891
  80   3 1974.1405    0.6842  0.8673 10.1218  0.0000  0.0133   0.0086   0.0347    0.0323   0.0000   442.1044    -0.0635782       23.0540     -0.592923      -4.06311    -0.0982756      0.257385      0.358512      0.413536      0.451377      0.488894      0.491933
  80   4 2233.9404    1.1598  1.2069 10.9466  0.0000  0.0160   0.0127   0.0422    0.0398   0.0000   442.6997      0.842440       22.5626    -0.0218748      -2.46356     0.0547832      0.306749      0.424955      0.477222      0.545501      0.574005      0.600333
  80   5 2472.5584    1.8612  1.4750 11.7393 -0.0001  0.0171   0.0184   0.0480    0.0380   0.0000   442.6761     0.0782588       22.1226       1.16636      -2.49212     -0.801836      0.330010      0.453537      0.515702      0.580790      0.617027      0.644604
  80   6 2700.2161    2.7662  1.3476 12.6715  0.0000  0.0159   0.0283   0.0443    0.0377   0.0000   442.3414       1.39511       21.8292     -0.245254      -2.58824     -0.503900      0.316309      0.419156      0.489445      0.527318      0.581735      0.603148
  80   7 2922.5520    3.8601  1.2264 13.3040  0.0000  0.0150   0.0396   0.0396    0.0392   0.0000   442.8717       1.66460       22.3736     -0.122206      -3.62758      -1.27848      0.289044      0.404713      0.456244      0.491593      0.527025      0.552840
  80   8 3137.5535    4.2730  1.4078 13.5650 -0.0000  0.0163   0.0422   0.0436    0.0378   0.0000   442.9124       1.64773       21.2737      0.325627      -2.23758      -1.25492      0.315858      0.436133      0.491264      0.519028      0.594827      0.595337
  80   9 3346.9463    3.4678  2.1920 13.2508  0.0000  0.0220   0.0298   0.0604    0.0298   0.0000   444.0862       2.02190       20.7335      -1.14085      -1.47139      -1.84736      0.409478      0.592856      0.644954      0.737879      0.760365      0.790867
  80  11 3755.0401    2.0000  7.6601 12.1289  0.0000  0.0374   0.0065   0.0371    0.0065   0.0000   442.6174      0.303006       23.2022       3.30784      -3.53561      -9.67506       1.14360       1.13116       1.45234       1.58708       1.31312       1.10940
  81   1 1365.7023    0.1374  0.1338  9.4387  0.0000  0.0064   0.0049   0.0165    0.0145   0.0000   440.7221    -0.0193870       22.1345      0.177169      -3.60678      0.243629      0.125175      0.160946      0.192961      0.209124      0.219376      0.241804
  81   2 1705.0570    0.3713  0.4121  9.6054 -0.0000  0.0088   0.0064   0.0231    0.0210   0.0000   441.6207     -0.305556       22.1026      0.716639      -3.92518     -0.306168      0.167571      0.226142      0.250523      0.289437      0.301798      0.315057
  81   3 1983.3088    0.7059  0.7626 10.2101  0.0000  0.0119   0.0091   0.0304    0.0300   0.0000   441.9972     -0.393966       22.2540      0.155085      -3.10176     -0.758174      0.232570      0.323792      0.359128      0.406242      0.423654      0.444105
  81   4 2244.1921    1.1958  1.2361 10.9462  0.0000  0.0155   0.0126   0.0423    0.0368   0.0000   442.4528     0.0855851       21.9287     -0.488625      -3.49741      0.198648      0.299226      0.399556      0.465520      0.511213      0.541857      0.584140
  81   5 2483.5387    1.8974  1.4399 11.8419  0.0000  0.0168   0.0188   0.0465    0.0357   0.0000   443.3379      0.488224       20.5368      0.705355      -1.86378     -0.773622      0.325488      0.442582      0.509385      0.555052      0.599543      0.630190
  81   6 2712.2909    2.7864  1.3718 12.6410  0.0000  0.0162   0.0278   0.0440    0.0364   0.0000   442.4478      0.669133       22.3251     -0.476338      -3.98459      -1.25379      0.308985      0.435441      0.489595      0.539343      0.564648      0.585407
  81   7 2935.5185    3.8007  1.3547 13.2346  0.0034  0.0156   0.0374   0.0425    0.0383   0.0000   443.3430       1.19223       21.4954    -0.0968733      -2.55448      -2.90648      0.290545      0.408255      0.453817      0.505801      0.543446      0.555150
  81   8 3151.2455    4.1960  1.5285 13.4348 -0.0000  0.0170   0.0394   0.0458    0.0359   0.0000   442.8801       2.16202       21.3852     -0.384446      -3.80514      -2.04333      0.313079      0.449076      0.494623      0.558409      0.591051      0.611794
  81   9 3361.4726    3.3955  2.3957 13.1866 -0.0000  0.0229   0.0282   0.0646    0.0283   0.0000   443.2003       2.74542       19.9189     -0.281781      0.957677      -3.12446      0.419749      0.600631      0.674992      0.744793      0.778997      0.816849
  82   1 1372.8910    0.1383  0.1594  9.4338  0.0000  0.0073   0.0048   0.0179    0.0147   0.0000   440.6046     -0.403139       21.7444     -0.370878      -3.92017     -0.326315      0.140439      0.190465      0.209655      0.218031      0.240675      0.257812
  82   2 1712.9620    0.3822  0.4612  9.5461  0.0000  0.0094   0.0063   0.0236    0.0220   0.0000   441.4450      0.162255       22.5259      0.237972      -3.74761      0.191128      0.183294      0.254489      0.285782      0.313795      0.342975      0.355451
  82   3 1992.3715    0.7109  0.9092 10.1202  0.0000  0.0138   0.0086   0.0350    0.0331   0.0000   442.3362     -0.319400       22.2778      0.595883      -3.83407      0.168051      0.244004      0.350111      0.389225      0.431076      0.452251      0.483434
  82   4 2254.3364    1.1999  1.3216 10.9119  0.0003  0.0164   0.0124   0.0437    0.0372   0.0000   442.5733     -0.461238       21.7833      0.210243      -3.41029    -0.0446675      0.309478      0.426828      0.485905      0.538738      0.573266      0.595869
  82   5 2494.3777    1.9307  1.4229 11.9289 -0.0000  0.0168   0.0193   0.0464    0.0350   0.0000   441.8657      0.873002       21.1703      0.564993      -3.07009      -1.00431      0.317132      0.439835      0.499690      0.547371      0.573053      0.611429
  82   6 2724.2556    2.8207  1.3930 12.7216 -0.0000  0.0163   0.0284   0.0458    0.0356   0.0000   443.1464      0.620682       22.4690     -0.443739      -3.03716      -2.81454      0.306215      0.434102      0.484215      0.520882      0.566366      0.583322
  82   7 2948.4363    3.9221  1.3092 13.3234  0.0001  0.0151   0.0393   0.0427    0.0380   0.0000   443.0207       1.65886       21.4900      0.116587      -3.14433      0.432757      0.285671      0.390841      0.453441      0.482648      0.539389      0.550481
  82   8 3164.9432    4.2346  1.5155 13.5011  0.0000  0.0167   0.0398   0.0451    0.0349   0.0000   442.2628       2.29474       22.2644      0.395544      -3.37218      -1.06615      0.311209      0.433256      0.492511      0.538449      0.580246      0.593220
  82   9 3375.9424    3.3741  2.5514 13.0629  0.0000  0.0232   0.0265   0.0658    0.0282   0.0000   443.3702       1.97950       19.1945      0.448336       1.24175      -2.67199      0.422582      0.611043      0.659227      0.753991      0.797350      0.839335
  83   1 1380.0156    0.1372  0.1685  9.4077  0.0000  0.0077   0.0047   0.0198    0.0148   0.0000   440.1383     0.0981575       22.3663      0.530297      -4.02459     -0.742818      0.144991      0.189871      0.219452      0.243420      0.264024      0.268413
  83   2 1720.8239    0.3824  0.4596  9.5998  0.0000  0.0094   0.0063   0.0241    0.0215   0.0000   441.8754     -0.321234       21.2907      0.227656      -2.72748    -0.0298394      0.175956      0.244337      0.273516      0.302121      0.321768      0.343817
  83   3 2001.4324    0.7318  0.8467 10.1714  0.0000  0.0127   0.0089   0.0325    0.0319   0.0000   442.2289      0.417306       21.2641     -0.163196      -2.88901      0.433464      0.231266      0.321692      0.362091      0.408193      0.426114      0.446614
  83   4 2264.4013    1.2198  1.1807 11.2215  0.0000  0.0157   0.0139   0.0438    0.0372   0.0000   442.2483     -0.257801       22.0135     -0.716016      -4.53488      0.346148      0.287686      0.406770      0.447942      0.511287      0.525799      0.542493
  83   5 2505.2304    1.9685  1.4797 11.8923 -0.0010  0.0170   0.0190   0.0461    0.0363   0.0000   442.6397      0.798614       21.1417      0.703396      -3.67452      -1.15911      0.311426      0.431942      0.489545      0.539899      0.562861      0.582360
  83   6 2736.1817    2.9236  1.4043 12.6850 -0.0000  0.0161   0.0284   0.0444    0.0366   0.0000   443.0633      0.687600       21.3428      0.534132      -2.93950     -0.571580      0.296318      0.410822      0.457547      0.517610      0.561930      0.576532
  83   7 2961.2114    3.9306  1.2706 13.3823 -0.0002  0.0150   0.0401   0.0408    0.0385   0.0000   442.1321       1.47323       21.4862     -0.658503      -3.55670      -1.15233      0.284657      0.389133      0.432812      0.489434      0.527850      0.561472
  83   8 3178.4723    4.1228  1.5055 13.5367  0.0000  0.0169   0.0394   0.0453    0.0344   0.0000   442.9363       1.39216       21.6129      0.185924      -2.16874     -0.876979      0.312311      0.434209      0.487734      0.535689      0.584541      0.604671
  83   9 3390.3039    3.2970  2.6386 12.9920 -0.0003  0.0236   0.0254   0.0657    0.0280   0.0000   443.3514       2.75183       20.1743      0.469991      0.179811      -1.92678      0.426632      0.601053      0.668687      0.750714      0.786695      0.827823
  84   1 1387.0831    0.1441  0.1813  9.3885  0.0000  0.0076   0.0046   0.0196    0.0148   0.0000   440.4521      0.123605       21.9357     -0.625182      -3.95485     0.0117189      0.171080      0.231807      0.264629      0.280007      0.308282      0.316082
  84   2 1728.5621    0.3983  0.4645  9.5783  0.0000  0.0093   0.0064   0.0232    0.0220   0.0000   441.1296      0.150542       21.3850    -0.0675214      -3.56605      0.204227      0.172681      0.236431      0.274184      0.297262      0.323728      0.336304
  84   3 2010.4095    0.7516  0.8267 10.2387  0.0000  0.0123   0.0092   0.0314    0.0312   0.0000   441.8418      0.381047       21.5992     -0.245936      -3.36599     -0.641902      0.226190      0.315904      0.351585      0.391986      0.429514      0.431795
  84   4 2274.3599    1.2831  1.2898 11.0939  0.0031  0.0156   0.0133   0.0435    0.0374   0.0000   442.6365     -0.581847       21.3891     -0.803035      -3.71180     -0.198268      0.283436      0.394202      0.441426      0.490046      0.522485      0.550690
  84   5 2515.9444    1.9802  1.4891 11.9762  0.0042  0.0168   0.0191   0.0477    0.0342   0.0000   442.3391       1.41956       22.1423     -0.541638      -2.89016      0.150553      0.310574      0.428583      0.487964      0.526722      0.578784      0.594867
  84   6 2748.0439    2.9226  1.3557 12.7929  0.0000  0.0158   0.0289   0.0434    0.0346   0.0000   443.4731       1.32258       21.5719      0.441454      -2.40550      -1.23386      0.289006      0.402470      0.439179      0.503790      0.543754      0.555825
  84   7 2973.9283    3.9948  1.2902 13.3497  0.0000  0.0152   0.0395   0.0402    0.0380   0.0000   442.7060       1.57355       21.0955     0.0944308      -3.50323      -1.94245      0.283218      0.403180      0.447894      0.499058      0.525674      0.554324
  84   8 3192.0009    4.1888  1.5456 13.5497  0.0012  0.0167   0.0392   0.0464    0.0347   0.0000   443.2175       2.22108       22.5817     -0.608465      -2.28869      -1.77053      0.308195      0.423829      0.475360      0.524190      0.570393      0.585227
  84   9 3404.6844    3.2746  2.8904 12.9601  0.0000  0.0252   0.0249   0.0708    0.0275   0.0000   443.1461       1.29183       20.4711      0.794314      -2.06029      -2.20267      0.441686      0.634757      0.699892      0.794457      0.838299      0.875578
  85   1 1394.1364    0.1543  0.1839  9.4028  0.0000  0.0076   0.0047   0.0190    0.0147   0.0000   440.3365    -0.0220757       22.4507      0.427006      -3.82041     -0.248217      0.161188      0.217008      0.259728      0.272545      0.291717      0.304529
  85   2 1736.2797    0.4052  0.4510  9.5793  0.0000  0.0089   0.0065   0.0227    0.0217   0.0000   441.3835      0.178511       22.3097     0.0616215      -3.12096     0.0752698      0.158873      0.223188      0.248598      0.287161      0.299886      0.307562
  85   3 2019.3494    0.7646  0.8754 10.2129  0.0000  0.0130   0.0091   0.0324    0.0328   0.0000   441.9971      0.660714       22.1656      -1.02915      -4.27706      0.539226      0.229013      0.321672      0.361270      0.405823      0.407203      0.436839
  85   4 2284.2492    1.2958  1.2923 11.1256  0.0000  0.0160   0.0134   0.0437    0.0357   0.0000   442.8863      0.907844       22.8635     -0.558512      -3.11058      0.351214      0.283711      0.412215      0.450330      0.501319      0.551679      0.551298
  85   5 2526.6345    2.0940  1.4616 11.9228  0.0001  0.0165   0.0199   0.0447    0.0364   0.0000   443.0360       1.21558       22.2949      0.211722      -2.60314      -1.01006      0.302640      0.415656      0.470644      0.523532      0.563023      0.587403
  85   6 2759.8723    3.0261  1.3960 12.6919  0.0000  0.0158   0.0290   0.0432    0.0375   0.0000   442.8727      0.386007       21.8389     0.0145429      -3.73256      -1.64219      0.281676      0.394955      0.440539      0.494127      0.527753      0.550320
  85   7 2986.5944    4.0289  1.2860 13.5282  0.0009  0.0156   0.0407   0.0411    0.0369   0.0000   442.9059       2.57693       22.2469     0.0885014      -2.33344      -1.43754      0.271809      0.392502      0.427663      0.478428      0.526376      0.534827
  85   8 3205.3935    4.1178  1.6114 13.4958 -0.0000  0.0170   0.0373   0.0487    0.0319   0.0000   443.0623       2.09226       21.9735     0.0847450      -3.15162      -2.17889      0.302740      0.430342      0.475625      0.525926      0.573750      0.587668
  85   9 3418.9424    3.1483  2.7990 13.0305 -0.0000  0.0251   0.0248   0.0709    0.0263   0.0000   443.3006       1.82932       20.0759      0.261353     -0.440264      -1.65167      0.436675      0.622365      0.695054      0.780511      0.802681      0.840401
  86   1 1401.1234    0.1472  0.2186  9.3687  0.0000  0.0087   0.0045   0.0214    0.0150   0.0000   440.3789     -0.372858       21.8111      0.440608      -3.44018     -0.381392      0.165714      0.221425      0.251186      0.275848      0.297964      0.326752
  86   2 1743.8702    0.4224  0.5381  9.5721  0.0000  0.0098   0.0064   0.0264    0.0236   0.0000   441.2830      0.187237       21.6817     0.0373228      -3.34934      0.215651      0.194521      0.261925      0.293111      0.333596      0.371427      0.390115
  86   3 2028.2494    0.7635  0.9137 10.2728  0.0000  0.0131   0.0091   0.0350    0.0327   0.0000   442.1973     -0.436863       22.5757     -0.243780      -4.25398      0.168371      0.243070      0.339178      0.380276      0.426807      0.458760      0.479737
  86   4 2294.0415    1.3167  1.3481 11.0800 -0.0005  0.0167   0.0132   0.0437    0.0362   0.0000   442.5931      0.767714       22.3843     -0.368464      -3.00939    -0.0964737      0.289805      0.404396      0.456437      0.518220      0.530236      0.557614
  86   5 2537.2588    2.1013  1.5372 12.0528  0.0000  0.0172   0.0200   0.0486    0.0340   0.0000   442.9423      0.466460       22.2920       1.34219      -2.42367     -0.365552      0.305685      0.433946      0.484361      0.538157      0.562792      0.605337
  86   6 2771.5958    3.0788  1.3846 12.8609  0.0000  0.0156   0.0300   0.0442    0.0347   0.0000   442.6123      0.969103       22.6432       1.12067      -4.87770      -1.83843      0.280327      0.393448      0.434144      0.493645      0.530390      0.557120
  86   7 2999.1640    4.1027  1.3133 13.4172  0.0000  0.0150   0.0399   0.0406    0.0365   0.0000   443.0506       1.86561       22.8604      0.853563      -3.33657      -1.03105      0.270438      0.373958      0.417968      0.460240      0.500714      0.507677
  86   8 3218.7832    4.0454  1.6452 13.5192  0.0000  0.0172   0.0372   0.0500    0.0323   0.0000   443.7769       2.90135       21.8326      0.532638      -2.09663      -2.59432      0.313289      0.424975      0.485531      0.536556      0.577174      0.601624
  86   9 3433.0824    3.0660  3.1078 12.8941  0.0000  0.0262   0.0229   0.0749    0.0256   0.0000   443.2549       2.17076       19.7498       1.03211     -0.852276    -0.0380139      0.458550      0.642249      0.727240      0.806917      0.861061      0.910452
  87   1 1408.0368    0.1520  0.1818  9.3686  0.0000  0.0071   0.0046   0.0178    0.0145   0.0000   440.4894     -0.215931       21.8473    -0.0219378      -3.82295     -0.580334      0.138814      0.180688      0.208537      0.217441      0.250826      0.257744
  87   2 1751.4435    0.4255  0.4919  9.5826  0.0000  0.0093   0.0065   0.0234    0.0225   0.0000   441.1782     -0.411673       22.0738     -0.783896      -3.12141     -0.572964      0.166296      0.224737      0.258459      0.290546      0.314504      0.332518
  87   3 2037.0518    0.7779  0.9622 10.2488  0.0000  0.0138   0.0091   0.0358    0.0338   0.0000   441.8705      0.294051       22.3621     0.0982626      -4.09135      0.411800      0.242912      0.342681      0.378536      0.419520      0.457080      0.478341
  87   4 2303.8043    1.3417  1.3459 11.1453 -0.0000  0.0165   0.0135   0.0432    0.0358   0.0000   442.8215      0.613725       21.8156     -0.123641      -3.37508      0.452547      0.290475      0.399537      0.456072      0.499314      0.532745      0.553049
  87   5 2547.8110    2.0959  1.4910 12.0625  0.0000  0.0170   0.0200   0.0469    0.0337   0.0000   442.1163      0.716638       22.4125     -0.362337      -3.56604       1.23095      0.300464      0.416597      0.467918      0.518458      0.555247      0.575293
  87   6 2783.2457    3.2063  1.3641 12.7782  0.0034  0.0151   0.0303   0.0417    0.0371   0.0000   442.2914      0.879104       22.1808      0.734901      -3.66549     -0.764480      0.264896      0.371964      0.410351      0.464679      0.499223      0.516822
  87   7 3011.6426    4.1147  1.3115 13.5045  0.0000  0.0153   0.0408   0.0411    0.0355   0.0000   442.5672       1.47473       22.2070    -0.0448645      -3.48576     -0.996824      0.271407      0.378317      0.421012      0.463465      0.491641      0.507230
  87   8 3232.0086    3.9617  1.7220 13.4638 -0.0000  0.0180   0.0354   0.0511    0.0310   0.0000   443.1099       1.52339       21.8606      0.513029      -2.36417      -1.02431      0.309620      0.426648      0.490068      0.545552      0.562564      0.599094
  87   9 3447.1531    2.9764  3.0634 12.9571  0.0000  0.0270   0.0236   0.0766    0.0254   0.0000   443.5182       1.94013       21.5676      0.638027      -1.85703      -1.81321      0.463033      0.664071      0.728876      0.828840      0.856410      0.904679
  87  10 3658.3333    2.3681  6.4395 11.9554  0.0000  0.0333   0.0064   0.0520    0.0056   0.0000   442.7066       4.15115       21.9482     -0.189680      -2.83040      -3.16786      0.869210      0.882759       1.11807       1.12118      0.814017      0.931046
  88   0  954.3066    0.0356  0.0296  9.6557  0.0000  0.0191   0.0086   0.0249    0.0127   0.0000   437.2654      0.284226       22.2363      0.646920      -4.00573     -0.431810      0.357839      0.567527      0.470913      0.514178      0.869873      0.727993
  88   1 1414.8956    0.1596  0.2033  9.3707  0.0000  0.0075   0.0046   0.0185    0.0147   0.0000   440.1836     -0.297033       21.8775     -0.280595      -4.16457     0.0625948      0.139202      0.183239      0.221349      0.228000      0.261431      0.282942
  88   2 1758.9206    0.4223  0.5348  9.6169  0.0001  0.0097   0.0063   0.0257    0.0229   0.0000   441.1981      0.273905       22.1088     -0.287429      -3.75592     -0.451954      0.176554      0.238420      0.279915      0.297788      0.311726      0.331976
  88   3 2045.8256    0.8038  0.9470 10.2990  0.0000  0.0133   0.0093   0.0346    0.0334   0.0000   441.7525      0.397855       22.1126     0.0340573      -4.11499      0.204394      0.229345      0.314541      0.358136      0.392338      0.424737      0.424128
  88   4 2313.4150    1.3763  1.3797 11.2439  0.0000  0.0165   0.0137   0.0447    0.0341   0.0000   442.9542     0.0439016       21.8848     -0.188831      -3.30685      -1.13409      0.284384      0.400944      0.444227      0.497387      0.532832      0.555161
  88   5 2558.2974    2.1486  1.5136 12.1035  0.0000  0.0171   0.0202   0.0473    0.0340   0.0000   442.5579      0.674203       21.7686      0.244562      -3.26829      -1.72820      0.296421      0.417254      0.468501      0.518695      0.535090      0.567035
  88   6 2794.8259    3.1915  1.3763 12.8602 -0.0002  0.0155   0.0302   0.0419    0.0349   0.0000   442.7783       1.18270       22.1680     -0.657993      -2.91464     -0.504041      0.268112      0.375488      0.419661      0.457848      0.498722      0.518844
  88   7 3024.0531    4.1420  1.3704 13.4507  0.0000  0.0153   0.0396   0.0426    0.0355   0.0000   442.3957       1.43320       22.6434      0.212494      -4.56234     -0.939392      0.269381      0.378115      0.423754      0.460743      0.500041      0.506845
  88   8 3245.1821    4.0571  1.6984 13.4735  0.0000  0.0176   0.0360   0.0489    0.0317   0.0000   443.4499       2.81211       22.6422     -0.319998      -2.28358      -1.84743      0.308592      0.431069      0.488425      0.535014      0.579720      0.587216
  88   9 3461.1154    2.9264  3.3819 12.9022 -0.0001  0.0285   0.0227   0.0826    0.0253   0.0000   444.5027       2.99849       18.7892     -0.586370      -1.13149     -0.987109      0.484568      0.685048      0.766826      0.859820      0.907784      0.944281
  89   1 1421.7461    0.1585  0.1796  9.3370  0.0005  0.0067   0.0047   0.0174    0.0145   0.0000   440.3492     -0.312988       22.2542     -0.339322      -3.34364    -0.0785516      0.128973      0.174790      0.196679      0.213792      0.250292      0.236262
  89   2 1766.3345    0.4308  0.5619  9.6088  0.0000  0.0105   0.0063   0.0262    0.0234   0.0000   441.0342     0.0856357       22.1652     -0.222974      -3.62943     -0.294810      0.180165      0.260240      0.281495      0.317982      0.338871      0.343135
  89   3 2054.5420    0.8357  0.9540 10.3158  0.0001  0.0130   0.0094   0.0345    0.0324   0.0000   442.3234     0.0916364       21.7228     -0.340224      -3.44732      0.215235      0.222908      0.316257      0.353543      0.391108      0.420390      0.434110
  89   4 2322.9934    1.3627  1.3819 11.2963  0.0000  0.0169   0.0137   0.0456    0.0335   0.0000   442.1755      0.182315       22.8018     -0.266804      -4.26461      -1.36437      0.283467      0.409341      0.452983      0.496397      0.527416      0.550683
  89   5 2568.7214    2.2252  1.5885 12.1013 -0.0001  0.0172   0.0203   0.0480    0.0327   0.0000   442.9141      0.505288       22.0042       1.07823      -2.46795      -2.06322      0.295278      0.414341      0.453053      0.506424      0.547029      0.568251
  89   6 2806.3540    3.1561  1.4098 12.9655 -0.0018  0.0166   0.0305   0.0438    0.0332   0.0000   442.5611       1.17406       21.5292     -0.527198      -2.99078      -1.33591      0.284607      0.397205      0.435707      0.486709      0.512087      0.537410
  89   7 3036.3797    4.2031  1.4115 13.4730  0.0000  0.0156   0.0396   0.0438    0.0349   0.0000   443.1940       1.77023       21.3135    -0.0251490      -2.17998     -0.618130      0.270466      0.381392      0.419096      0.470522      0.494599      0.532303
  89   8 3258.3026    4.0084  1.7703 13.4469  0.0000  0.0181   0.0349   0.0503    0.0307   0.0000   443.3933       1.60971       21.6240      0.590521      -2.51056      -1.90148      0.310699      0.438770      0.492675      0.535788      0.582853      0.613445
  89   9 3475.0858    2.8978  3.6586 12.8201  0.0001  0.0301   0.0219   0.0865    0.0253   0.0000   443.4702       1.76229       19.9490      0.607323     -0.287663      -3.51111      0.504947      0.716902      0.792863      0.895903      0.939916      0.986541
  90   0  964.7986    0.0287  0.0092  9.6202  0.0000  0.0129   0.0065   0.0082    0.0124   0.0000   436.9226     -0.353539       21.4289     -0.323926      -3.28509     -0.704136      0.226679      0.355427      0.412318      0.423342      0.400285      0.422377
  90   1 1428.5132    0.1622  0.2190  9.3380  0.0000  0.0081   0.0045   0.0202    0.0148   0.0000   440.3590     0.0703084       22.3198   -0.00586234      -3.23229    -0.0612278      0.142389      0.189723      0.233721      0.239234      0.279710      0.299737
  90   2 1773.6674    0.4444  0.5394  9.6445  0.0000  0.0097   0.0065   0.0249    0.0228   0.0000   441.0239     -0.172695       22.4006     -0.502165      -3.69546     0.0936656      0.166251      0.223689      0.254261      0.289146      0.294260      0.324102
  90   3 2063.2078    0.8226  1.0124 10.3446  0.0000  0.0138   0.0092   0.0372    0.0332   0.0000   442.2099     -0.211694       21.5954      0.534814      -3.14218     -0.607468      0.233665      0.324463      0.365170      0.416074      0.434908      0.457077
  90   4 2332.5210    1.4287  1.4146 11.3130  0.0000  0.0169   0.0141   0.0452    0.0347   0.0000   442.3153     0.0532017       22.3489      0.887521      -3.87949      0.354211      0.286081      0.400034      0.461480      0.491835      0.538750      0.564455
  90   5 2579.1137    2.2420  1.4851 12.2247  0.0000  0.0164   0.0209   0.0465    0.0319   0.0000   442.5322      0.515453       22.3969     -0.286937      -3.32807     -0.280615      0.280800      0.378601      0.437255      0.486208      0.513961      0.540922
  90   6 2817.8071    3.3633  1.3470 12.9462 -0.0051  0.0153   0.0319   0.0419    0.0354   0.0000   442.2435       1.37701       22.0465     -0.496872      -3.12442      -1.49494      0.262511      0.356458      0.410675      0.447038      0.482841      0.492913
  90   7 3048.6480    4.2436  1.3822 13.4902  0.0000  0.0151   0.0400   0.0416    0.0344   0.0000   442.9246       1.69199       22.1596      0.530715      -3.35539     -0.454537      0.264649      0.359090      0.406316      0.446820      0.489278      0.502926
  90   8 3271.3456    3.8746  1.8458 13.4533  0.0000  0.0185   0.0338   0.0527    0.0299   0.0000   442.9347       2.21396       21.1464      0.724480      -1.47752      -2.14125      0.318425      0.439127      0.500217      0.549562      0.593689      0.627136
  90   9 3488.9305    2.7483  3.5069 12.7958 -0.0002  0.0296   0.0204   0.0857    0.0262   0.0000   442.6606       1.54227       20.7105      0.133064      -1.24215      -3.63653      0.493320      0.699337      0.778765      0.874440      0.926740      0.961518
  91   1 1435.2351    0.1646  0.2057  9.2915  0.0002  0.0072   0.0045   0.0185    0.0146   0.0000   440.3524     -0.198875       21.9260     -0.301731      -2.98340     -0.476023      0.127584      0.171054      0.202415      0.236459      0.245371      0.262861
  91   2 1781.0011    0.4495  0.5898  9.6113 -0.0002  0.0104   0.0063   0.0268    0.0238   0.0000   440.9874     -0.368529       21.6825      0.419334      -3.64702      0.124738      0.174680      0.244981      0.265065      0.300186      0.334667      0.349993
  91   3 2071.8166    0.8531  0.9665 10.3937  0.0000  0.0131   0.0095   0.0350    0.0319   0.0000   441.9795     0.0255188       22.2813      0.355073      -4.19297     -0.197103      0.219831      0.302078      0.343675      0.386348      0.402583      0.415559
  91   4 2341.9491    1.4550  1.4790 11.2527  0.0052  0.0166   0.0137   0.0464    0.0338   0.0000   442.8246     -0.429173       22.0809      0.185405      -3.50328      0.186616      0.278730      0.392348      0.440990      0.488288      0.533751      0.553881
  91   5 2589.4403    2.3256  1.5501 12.1650  0.0020  0.0166   0.0211   0.0468    0.0336   0.0000   442.9518       1.11680       21.9348     -0.218687      -3.43894     -0.361381      0.276763      0.389252      0.440100      0.482904      0.509648      0.532157
  91   6 2829.2105    3.3526  1.4090 12.9558 -0.0007  0.0156   0.0315   0.0426    0.0350   0.0000   442.5569       1.08221       21.7459      0.151302      -3.73765     -0.679107      0.270750      0.374726      0.413190      0.472048      0.503359      0.521561
  91   7 3060.8497    4.2088  1.3655 13.5665  0.0000  0.0155   0.0401   0.0423    0.0324   0.0000   443.2937       2.51221       21.5213      0.102753      -3.27218      -1.32262      0.254820      0.357629      0.395046      0.434495      0.474614      0.484488
  91   8 3284.3090    3.8531  1.9389 13.3499  0.0000  0.0187   0.0324   0.0536    0.0292   0.0000   442.8666       3.32222       21.3025      0.258677      -1.89702      -3.29890      0.318845      0.440250      0.491577      0.550361      0.576768      0.610464
  92   1 1441.9303    0.1714  0.2079  9.3146  0.0000  0.0071   0.0046   0.0178    0.0145   0.0000   440.1920     -0.309084       21.8717      0.425723      -3.63256      0.363762      0.126637      0.162112      0.190823      0.217532      0.221572      0.235151
  92   2 1788.1980    0.4644  0.5879  9.5912  0.0001  0.0103   0.0065   0.0262    0.0246   0.0000   441.1877     0.0525493       22.5892   -0.00500113      -3.30253      0.338088      0.168265      0.240932      0.264718      0.301127      0.319617      0.335490
  92   3 2080.3659    0.8668  1.0198 10.3938  0.0000  0.0138   0.0096   0.0366    0.0338   0.0000   441.7000      0.608488       22.2168     0.0697790      -2.83942     -0.513492      0.222582      0.317376      0.357435      0.401623      0.431866      0.447094
  92   4 2351.2659    1.4709  1.4129 11.4500  0.0000  0.0169   0.0146   0.0456    0.0330   0.0000   442.7219      0.324405       22.1785      0.950641      -3.93745      0.349830      0.277094      0.388267      0.438509      0.484030      0.529403      0.557292
  92   5 2599.7054    2.3203  1.5571 12.1337  0.0000  0.0166   0.0208   0.0466    0.0331   0.0000   442.4308       1.09818       21.4014     -0.546990      -2.56224     -0.578018      0.276155      0.383724      0.434417      0.479871      0.516194      0.542481
  92   6 2840.5538    3.4139  1.3871 13.0601 -0.0000  0.0156   0.0321   0.0425    0.0333   0.0000   443.2765       1.24818       22.3613     -0.145466      -3.48254      -1.23878      0.257272      0.362021      0.399901      0.447776      0.482332      0.507155
  92   7 3072.9657    4.1918  1.4317 13.4898  0.0000  0.0156   0.0385   0.0427    0.0320   0.0000   442.7953       1.32069       22.8951     -0.834408      -2.59244      -2.04859      0.259070      0.372793      0.410495      0.458296      0.491396      0.505017
  92   8 3297.2487    3.7399  1.9990 13.3125 -0.0000  0.0194   0.0312   0.0556    0.0294   0.0000   443.4481       1.72247       21.4702      0.282670      -2.28776      -1.40424      0.314543      0.440746      0.508680      0.556654      0.589033      0.618118
  92   9 3516.5170    2.6342  3.7941 12.7168  0.0000  0.0330   0.0199   0.0935    0.0272   0.0000   443.8669       1.93019       19.2061       1.27338     -0.250221      -3.07683      0.514474      0.760062      0.834643      0.923554      0.985609       1.01150
  93   1 1448.5696    0.1720  0.2033  9.3200  0.0000  0.0072   0.0046   0.0169    0.0146   0.0000   440.1732     -0.310959       21.7000     -0.169463      -3.85840     -0.305688      0.128288      0.160470      0.192483      0.207210      0.214425      0.223785
  93   2 1795.3761    0.4699  0.5920  9.6078  0.0000  0.0101   0.0065   0.0259    0.0244   0.0000   441.2709     -0.439874       22.5809     -0.216389      -4.29228     -0.693340      0.171951      0.226323      0.257699      0.294332      0.302283      0.328350
  93   3 2088.8818    0.8726  1.0505 10.3873  0.0000  0.0140   0.0095   0.0368    0.0340   0.0000   441.9263     -0.234145       22.1310     -0.228643      -4.97258      0.315923      0.228523      0.326127      0.360872      0.402882      0.431940      0.450712
  93   4 2360.5280    1.5038  1.4691 11.3323  0.0001  0.0169   0.0142   0.0450    0.0342   0.0000   442.7182      0.906633       21.7592     -0.842003      -3.74471      0.573636      0.277097      0.395055      0.439694      0.483453      0.515250      0.531966
  93   5 2609.8427    2.3352  1.5754 12.2722  0.0000  0.0171   0.0212   0.0472    0.0317   0.0000   442.8244    -0.0462139       21.6694       1.10932      -3.56553      0.385814      0.285644      0.401157      0.451210      0.498568      0.532937      0.563162
  93   6 2851.8214    3.5170  1.4118 12.9706  0.0001  0.0152   0.0321   0.0415    0.0350   0.0000   442.5351       1.39821       21.5767     -0.572118      -2.96999      -1.46190      0.253705      0.345999      0.386179      0.437793      0.476941      0.496277
  93   7 3084.9843    4.2761  1.4170 13.5369  0.0029  0.0154   0.0397   0.0419    0.0342   0.0000   443.3715       1.97275       22.0640      0.284312      -3.90757      -1.95909      0.255894      0.361420      0.401543      0.445471      0.477038      0.498750
  93   8 3310.0521    3.7114  2.2072 13.1970  0.0000  0.0201   0.0291   0.0580    0.0287   0.0000   444.0664       2.42787       20.5751    -0.0601707      -1.46578      -1.67077      0.321001      0.465064      0.510801      0.567729      0.599451      0.633199
  93   9 3530.1070    2.6367  4.0929 12.7086  0.0001  0.0347   0.0207   0.0990    0.0284   0.0000   443.2419       1.33583       22.4377      0.132797      -1.20551      -2.54881      0.557769      0.791557      0.880716      0.989611       1.03909       1.08527
  94   1 1455.1579    0.1719  0.2469  9.2921  0.0000  0.0081   0.0044   0.0206    0.0147   0.0000   440.2672     0.0320405       22.0846     -0.321870      -3.73988      0.383253      0.133416      0.179876      0.208044      0.233065      0.242155      0.257918
  94   2 1802.4818    0.4812  0.6280  9.6391  0.0000  0.0104   0.0065   0.0269    0.0248   0.0000   440.8892    -0.0934015       22.2734    -0.0263576      -4.03455      0.225959      0.176012      0.239190      0.267749      0.299932      0.328374      0.347339
  94   3 2097.2972    0.9086  1.1259 10.3897  0.0000  0.0145   0.0097   0.0385    0.0365   0.0000   442.3642      0.221735       21.0989    -0.0273028      -3.30194     0.0399996      0.233977      0.325887      0.369617      0.408294      0.430476      0.444588
  94   4 2369.7102    1.5482  1.4974 11.3873  0.0000  0.0166   0.0145   0.0463    0.0336   0.0000   441.8538      0.509413       22.4490     -0.705470      -3.51387     -0.195262      0.273334      0.372908      0.422231      0.473912      0.497860      0.518883
  94   5 2620.0589    2.4531  1.5187 12.2579  0.0000  0.0165   0.0221   0.0446    0.0342   0.0000   442.5102      0.488967       23.3976      0.402537      -3.13254     -0.802115      0.269976      0.372622      0.419984      0.457571      0.506988      0.536140
  94   6 2863.0418    3.4858  1.4110 13.1472  0.0000  0.0156   0.0327   0.0429    0.0330   0.0000   442.6044      0.873353       21.8220     -0.353453      -3.49299     -0.371726      0.262304      0.346553      0.404448      0.437293      0.484539      0.508406
  94   7 3096.9458    4.2612  1.4842 13.5047  0.0005  0.0157   0.0384   0.0434    0.0327   0.0000   443.1773       2.05393       21.4016      0.770765      -2.83045      -2.31189      0.249279      0.360128      0.395205      0.446049      0.465202      0.476340
  94   8 3322.8549    3.6763  2.2765 13.1713 -0.0000  0.0203   0.0285   0.0579    0.0284   0.0000   442.9913       2.53806       21.4652     -0.683201      -2.19774      -2.97320      0.325217      0.458616      0.515963      0.568717      0.601195      0.626203
  95   1 1461.7088    0.1785  0.2580  9.2863  0.0000  0.0081   0.0044   0.0208    0.0148   0.0000   440.2156     -0.451061       22.0610     -0.353838      -3.89813     -0.378237      0.135935      0.181834      0.212616      0.229466      0.259410      0.273898
  95   2 1809.5285    0.4778  0.5962  9.6875  0.0003  0.0102   0.0065   0.0260    0.0242   0.0000   440.9443      0.298948       21.6863     -0.452184      -3.68321      0.278980      0.165248      0.232261      0.258283      0.290118      0.302452      0.327114
  95   3 2105.6536    0.9188  1.1598 10.4638  0.0000  0.0147   0.0098   0.0404    0.0357   0.0000   442.2576     -0.198387       22.3047     -0.217370      -3.50619     -0.528036      0.238139      0.331934      0.367538      0.409303      0.448797      0.465295
  95   4 2378.8917    1.5586  1.5022 11.4116  0.0000  0.0165   0.0144   0.0466    0.0326   0.0000   442.0175     -0.384190       21.4071     -0.352936      -3.44765    -0.0306799      0.266920      0.371740      0.416272      0.462303      0.509226      0.523987
  95   5 2630.1619    2.4635  1.5589 12.3341  0.0000  0.0167   0.0223   0.0466    0.0323   0.0000   442.8026      0.651832       22.1259     0.0262732      -3.89885     -0.904546      0.268647      0.380248      0.415870      0.469222      0.513106      0.535684
  95   6 2874.1546    3.5710  1.3654 13.1414  0.0000  0.0150   0.0332   0.0411    0.0329   0.0000   442.9485       1.39760       22.7238     -0.376734      -3.77349      -1.03875      0.244156      0.340049      0.386783      0.424435      0.459232      0.475127
  95   7 3108.8806    4.2550  1.5461 13.4856  0.0024  0.0157   0.0376   0.0449    0.0323   0.0000   442.7418       1.00758       21.5633     -0.292768      -3.22238      -1.22593      0.255158      0.356372      0.401948      0.438754      0.477799      0.496532
  95   8 3335.5779    3.5660  2.2948 13.2280  0.0000  0.0211   0.0287   0.0594    0.0282   0.0000   444.0605       2.25409       19.8075      -1.86860     -0.431419     -0.856468      0.338101      0.475755      0.526519      0.595682      0.622306      0.665363
  96   1 1468.2154    0.1861  0.2346  9.2890  0.0000  0.0074   0.0045   0.0179    0.0147   0.0000   440.3892     -0.155881       22.1598      0.176455      -4.04319     -0.202858      0.127361      0.168850      0.192640      0.212011      0.218325      0.255856
  96   2 1816.5200    0.4970  0.6368  9.6733 -0.0000  0.0103   0.0065   0.0280    0.0247   0.0000   440.9117    -0.0876472       22.0954      0.655307      -3.49951     -0.319231      0.164677      0.232705      0.257553      0.286372      0.306072      0.328937
  96   3 2114.0346    0.9062  1.1974 10.4828 -0.0005  0.0152   0.0097   0.0414    0.0353   0.0000   441.6114      0.674372       21.3895     -0.781331      -4.33282      0.793672      0.247350      0.339742      0.387744      0.426588      0.449106      0.463502
  96   4 2387.9001    1.5615  1.5227 11.4909  0.0000  0.0173   0.0148   0.0472    0.0326   0.0000   442.6775      0.385860       21.8038      0.662579      -2.83011      0.118451      0.274102      0.387587      0.431903      0.481480      0.498803      0.534621
  96   5 2640.1795    2.5063  1.5514 12.3862  0.0048  0.0165   0.0225   0.0465    0.0318   0.0000   443.1101       1.12525       22.7703     -0.327816      -4.00655      0.353483      0.258393      0.368718      0.410587      0.461045      0.493696      0.521382
  96   6 2885.1803    3.6389  1.4385 13.1129  0.0001  0.0152   0.0331   0.0432    0.0329   0.0000   443.3548       1.04216       22.1242      0.197197      -3.24323     -0.612548      0.244451      0.338810      0.383496      0.423009      0.452774      0.473274
  96   7 3120.6993    4.1458  1.5878 13.4416  0.0000  0.0168   0.0363   0.0455    0.0317   0.0000   443.1393       1.91098       22.2345    -0.0562045      -3.10134      -1.20585      0.257955      0.372874      0.416219      0.460187      0.489276      0.516252
  96   8 3348.2355    3.4289  2.6546 13.1394  0.0000  0.0233   0.0265   0.0662    0.0262   0.0000   443.1908       2.89724       19.7101     -0.676670      -2.05867      -1.83870      0.356210      0.517909      0.572182      0.638236      0.669878      0.714938
  97   1 1474.6274    0.1981  0.2623  9.2877  0.0000  0.0075   0.0045   0.0193    0.0150   0.0000   440.2101     -0.151819       22.0476    -0.0788718      -3.44978     -0.161231      0.124569      0.163715      0.194990      0.219005      0.236001      0.241478
  97   2 1823.4444    0.5098  0.6726  9.6709  0.0001  0.0104   0.0066   0.0281    0.0258   0.0000   441.0356      0.170433       22.1031      0.404478      -4.20292      0.273310      0.177057      0.234668      0.266941      0.292794      0.312139      0.323131
  97   3 2122.3134    0.9311  1.1625 10.5818  0.0000  0.0150   0.0100   0.0405    0.0343   0.0000   441.3171      0.124311       22.9120     0.0226739      -4.80506     -0.841981      0.232934      0.333397      0.372955      0.411301      0.443101      0.466801
  97   4 2396.8894    1.6184  1.5583 11.5681  0.0000  0.0172   0.0149   0.0476    0.0316   0.0000   442.5055      0.605201       21.5944    -0.0825012      -2.89218    -0.0514507      0.273257      0.373410      0.437002      0.474815      0.525259      0.543252
  97   5 2650.1927    2.5647  1.5512 12.3948  0.0046  0.0161   0.0228   0.0453    0.0330   0.0000   442.6217     -0.123856       22.8984      0.581750      -2.77259      -1.19877      0.259010      0.356259      0.409345      0.445838      0.492395      0.506795
  97   6 2896.1954    3.7497  1.4369 13.0883  0.0000  0.0151   0.0331   0.0411    0.0337   0.0000   443.0611      0.873076       21.7002      0.113093      -3.60969      -1.35395      0.238799      0.339159      0.379163      0.414551      0.458085      0.473291
  97   7 3132.4529    4.2768  1.5675 13.4844  0.0000  0.0158   0.0372   0.0448    0.0317   0.0000   443.1947       1.35028       21.7299      0.393737      -3.00493      -1.46382      0.259597      0.353167      0.398216      0.441818      0.486788      0.503559
  97   8 3360.8500    3.4413  2.6902 13.1140 -0.0000  0.0232   0.0260   0.0661    0.0266   0.0000   443.8153       1.75636       19.8949      -1.05417     -0.705845      -1.88446      0.353038      0.508281      0.564745      0.632098      0.675790      0.726734
  98   1 1481.0443    0.1964  0.2568  9.2603  0.0000  0.0076   0.0045   0.0188    0.0150   0.0000   439.9115    -0.0256436       21.9660     0.0135767      -3.86324     -0.148592      0.119688      0.155134      0.192032      0.212823      0.198579      0.214882
  98   2 1830.3378    0.5070  0.6733  9.6942  0.0000  0.0106   0.0065   0.0278    0.0251   0.0000   440.9215      0.310701       22.1660     0.0835402      -3.76345     -0.290845      0.170280      0.224925      0.255923      0.294185      0.309866      0.321474
  98   3 2130.5460    0.9375  1.2271 10.5257  0.0000  0.0153   0.0096   0.0414    0.0331   0.0000   441.6320      0.580352       22.8103      0.599009      -4.05399   -0.00639831      0.232802      0.330280      0.376746      0.417933      0.439602      0.461724
  98   4 2405.8710    1.6359  1.5704 11.5501  0.0000  0.0171   0.0148   0.0475    0.0312   0.0000   442.1114      0.676884       21.3858     -0.266065      -3.44942     -0.916315      0.264978      0.372992      0.422038      0.468143      0.505922      0.527825
  98   5 2660.1806    2.5947  1.5762 12.3760  0.0000  0.0164   0.0226   0.0453    0.0321   0.0000   441.9357      0.673537       23.1634     -0.259455      -2.70680      0.433597      0.262634      0.359534      0.412416      0.458345      0.490292      0.520529
  98   6 2907.1455    3.6514  1.4265 13.2134 -0.0001  0.0155   0.0330   0.0422    0.0313   0.0000   442.5360      0.638256       22.6728      0.254268      -2.52058      -1.57106      0.243839      0.340805      0.377180      0.420647      0.450278      0.471025
  98   7 3144.1450    4.1463  1.5833 13.5612 -0.0000  0.0166   0.0368   0.0460    0.0304   0.0000   442.9233       2.51784       22.6689      0.465269      -2.91766      -1.31163      0.262043      0.363910      0.405498      0.448332      0.494356      0.509257
  98   8 3373.3720    3.3886  2.7175 13.1129  0.0000  0.0236   0.0260   0.0670    0.0263   0.0000   443.2525       2.66492       20.7019      0.129339     -0.872574      -3.11387      0.353812      0.505749      0.572382      0.639448      0.668390      0.704605
  99   1 1487.4200    0.2062  0.2778  9.2360  0.0000  0.0080   0.0045   0.0189    0.0153   0.0000   440.0883     -0.355363       22.0461    -0.0630196      -4.10538      0.403443      0.123720      0.178665      0.195066      0.231919      0.257425      0.250959
  99   2 1837.1962    0.5130  0.7131  9.7080  0.0000  0.0108   0.0065   0.0302    0.0260   0.0000   440.5770     -0.355203       21.3764    -0.0986166      -3.03596     -0.907036      0.174506      0.238616      0.277423      0.310049      0.342483      0.352958
  99   3 2138.7366    0.9599  1.2792 10.5743  0.0004  0.0156   0.0098   0.0435    0.0338   0.0000   441.7056      0.367596       21.8313     -0.189512      -3.48376     0.0180076      0.240824      0.336834      0.382666      0.418374      0.467067      0.497031
  99   4 2414.7268    1.6641  1.6136 11.5659  0.0000  0.0175   0.0150   0.0483    0.0318   0.0000   443.0296      0.308860       21.5634     -0.214098      -1.87905      0.410796      0.269276      0.375945      0.423789      0.461680      0.507118      0.525715
  99   5 2670.0662    2.6494  1.5840 12.4391  0.0000  0.0162   0.0230   0.0458    0.0318   0.0000   442.3240       1.59228       21.8237      0.287729      -1.94687     -0.483270      0.258607      0.350597      0.405643      0.451399      0.484538      0.511082
  99   6 2918.0507    3.7673  1.4934 13.1515  0.0000  0.0153   0.0329   0.0431    0.0317   0.0000   442.8892       1.47904       22.7266      0.158767      -2.32511      -1.07119      0.238273      0.338112      0.379046      0.427155      0.456065      0.481152
  99   7 3155.7855    4.2274  1.6089 13.4225 -0.0002  0.0160   0.0356   0.0444    0.0308   0.0000   443.0815       1.71107       22.3444      0.198853      -2.83107     -0.917538      0.252757      0.352310      0.398740      0.440919      0.473009      0.502046
  99   8 3385.7323    3.2464  2.8430 13.1114 -0.0000  0.0245   0.0257   0.0708    0.0265   0.0000   443.7898       3.85969       20.2410     -0.912170      -1.98904      -2.32981      0.378019      0.527990      0.595678      0.666503      0.715832      0.750627
 100   0 1015.5740    0.0349  0.0065  9.4385  0.0000  0.0142   0.0075   0.0034    0.0118   0.0000   437.2015     -0.544725       21.0855      0.397018      -3.53494      0.165971      0.282616      0.565942      0.530757      0.661801      0.476844      0.646050
 100   1 1493.7340    0.2026  0.2813  9.2362  0.0000  0.0077   0.0044   0.0208    0.0151   0.0000   440.0086     -0.184932       22.1384     0.0339633      -3.66614     -0.336498      0.117509      0.162873      0.186106      0.208085      0.216222      0.224846
 100   2 1843.9787    0.5361  0.7309  9.6792  0.0000  0.0112   0.0066   0.0288    0.0266   0.0000   441.0536     -0.334445       22.0859     -0.170279      -4.08621     -0.235538      0.169539      0.236253      0.265900      0.304566      0.318559      0.332958
 100   3 2146.8703    1.0028  1.2295 10.5661  0.0000  0.0149   0.0101   0.0399    0.0342   0.0000   442.1874      0.296298       22.0914     0.0567737      -3.65193      0.318138      0.232472      0.323136      0.366215      0.410535      0.453534      0.463286
 100   4 2423.5083    1.6691  1.5601 11.6944 -0.0002  0.0176   0.0155   0.0485    0.0303   0.0000   442.6460      0.421464       22.3382     -0.684810      -3.85436     -0.208571      0.258545      0.375242      0.413271      0.462620      0.486687      0.521168
 100   5 2679.9212    2.6383  1.5737 12.4929  0.0000  0.0167   0.0232   0.0457    0.0307   0.0000   442.4819       1.22049       21.9018      0.424618      -2.70904     -0.300278      0.253858      0.359041      0.400276      0.443916      0.484863      0.497087
 100   6 2928.8018    3.8386  1.4629 13.0944 -0.0035  0.0153   0.0336   0.0413    0.0334   0.0000   442.5934       2.03864       21.4769      -1.34453      -3.79865     -0.516864      0.237203      0.331999      0.367054      0.407379      0.441766      0.455226
 100   7 3167.3481    4.2038  1.6630 13.4554 -0.0023  0.0170   0.0360   0.0467    0.0303   0.0000   442.7659       2.02300       21.9025     -0.200954      -2.88318      -1.84323      0.257607      0.369209      0.397804      0.450422      0.480420      0.494784
 100   8 3398.1759    3.3118  3.1607 12.9572 -0.0001  0.0260   0.0245   0.0743    0.0267   0.0000   443.6777       1.85542       20.4525      0.634357      0.152036      -1.47428      0.381837      0.549470      0.600984      0.690366      0.713280      0.751175
 101   1 1499.9969    0.1979  0.2849  9.2262  0.0000  0.0079   0.0044   0.0210    0.0151   0.0000   439.9541      0.137601       21.9098     -0.131580      -3.55941      0.496200      0.133043      0.169620      0.203930      0.233355      0.265794      0.277638
 101   2 1850.7585    0.5433  0.7167  9.7115  0.0000  0.0113   0.0067   0.0281    0.0262   0.0000   440.6964     -0.640489       21.8652      0.503492      -3.97957     -0.693884      0.165411      0.234188      0.263438      0.289621      0.318320      0.321479
 101   3 2154.9495    1.0097  1.2577 10.5018 -0.0000  0.0151   0.0099   0.0407    0.0347   0.0000   441.9122     -0.158507       22.0172      0.515066      -4.05120     -0.688093      0.224593      0.321486      0.356248      0.398046      0.423428      0.449554
 101   4 2432.2976    1.7256  1.6507 11.5952  0.0000  0.0176   0.0155   0.0497    0.0320   0.0000   442.7547      0.635546       22.0426     -0.943076      -3.10002      0.552799      0.260115      0.365139      0.418256      0.459289      0.506047      0.519303
 101   5 2689.7044    2.6889  1.5780 12.4594  0.0000  0.0165   0.0233   0.0461    0.0315   0.0000   443.0646      0.855346       22.3366     -0.336930      -3.65867      -1.27849      0.245187      0.349922      0.387284      0.435289      0.455769      0.481809
 101   6 2939.6102    3.8469  1.4880 13.1114 -0.0003  0.0152   0.0331   0.0421    0.0324   0.0000   442.9276       1.18156       21.8645     -0.133130      -3.48654     -0.472754      0.233724      0.318764      0.365284      0.405177      0.425485      0.447050
 101   7 3178.9392    4.2498  1.6439 13.4228  0.0000  0.0165   0.0358   0.0453    0.0306   0.0000   442.8190       1.55401       21.9971     -0.410737      -3.31765      -1.08200      0.245716      0.340896      0.389541      0.433078      0.461818      0.481911
 101   8 3410.5761    3.1664  3.1589 13.0235 -0.0001  0.0267   0.0248   0.0776    0.0258   0.0000   443.7361       1.77410       21.5651     -0.659705      -1.11859      -3.42100      0.391802      0.566283      0.619631      0.705700      0.733733      0.788339
 102   0 1025.4289    0.0391  0.0135  9.4587  0.0000  0.0102   0.0053   0.0055    0.0117   0.0000   436.8281     -0.151622       22.5243      0.766696      -4.52661     -0.117112      0.220714      0.333832      0.442919      0.496637      0.453772      0.409554
 102   1 1506.2530    0.2122  0.2671  9.2576  0.0000  0.0073   0.0045   0.0181    0.0149   0.0000   439.7827     -0.353096       22.0110     0.0921684      -4.60033      0.260080      0.116658      0.147518      0.185892      0.190174      0.207824      0.222544
 102   2 1857.4251    0.5391  0.7208  9.8030  0.0000  0.0111   0.0067   0.0286    0.0256   0.0000   440.6649     -0.255831       22.5107     -0.185679      -2.67021     -0.581799      0.170087      0.235428      0.264438      0.299810      0.324004      0.342076
 102   3 2162.9677    1.0091  1.3101 10.6176  0.0000  0.0159   0.0100   0.0424    0.0338   0.0000   441.8220      0.605638       21.6680      0.254156      -3.83721     -0.988851      0.233477      0.329587      0.377565      0.417125      0.451073      0.463102
 102   4 2440.9623    1.7255  1.6143 11.7385  0.0000  0.0175   0.0159   0.0501    0.0310   0.0000   442.0562      0.606310       22.1960      0.593433      -3.57119      -1.17493      0.259857      0.368976      0.410229      0.448389      0.493855      0.517509
 102   5 2699.4932    2.8236  1.6064 12.5089  0.0054  0.0161   0.0239   0.0454    0.0318   0.0000   442.6757      0.920839       22.9900      0.289608      -2.94393     -0.922302      0.236251      0.333350      0.379255      0.415710      0.454204      0.475057
 102   6 2950.3070    3.9111  1.5187 13.1674  0.0000  0.0157   0.0332   0.0418    0.0321   0.0000   442.9532      0.898218       21.4760    -0.0105279      -3.01037      -1.38369      0.227392      0.325746      0.362631      0.406974      0.432143      0.459690
 102   7 3190.3234    4.1770  1.7107 13.4827 -0.0000  0.0165   0.0351   0.0477    0.0296   0.0000   442.8561       1.89530       21.2780     -0.725979      -2.48039      -1.62483      0.255799      0.352317      0.402819      0.438339      0.478792      0.505431
 102   8 3422.8820    3.1604  3.2070 13.0442  0.0002  0.0267   0.0250   0.0783    0.0264   0.0000   443.6452       2.20092       19.9799      0.953343      -1.00012      -1.79099      0.399152      0.552351      0.638354      0.714857      0.751680      0.801273
 103   1 1512.4388    0.2190  0.2832  9.1983  0.0000  0.0075   0.0045   0.0186    0.0152   0.0000   439.9574      0.139359       21.8000     0.0390604      -3.91567     0.0926147      0.112681      0.156735      0.167770      0.202273      0.203773      0.218414
 103   2 1864.0723    0.5475  0.7581  9.7383 -0.0001  0.0116   0.0066   0.0297    0.0263   0.0000   440.7085      0.159868       22.4721      0.540972      -4.02546      0.410970      0.163755      0.237854      0.258403      0.297184      0.312590      0.332040
 103   3 2170.9712    1.0455  1.2954 10.6138  0.0000  0.0153   0.0102   0.0413    0.0332   0.0000   441.5170    -0.0998081       22.4784     -0.314259      -3.90842      0.712639      0.227595      0.310724      0.365834      0.400526      0.440161      0.459782
 103   4 2449.6189    1.8062  1.6413 11.6631  0.0000  0.0173   0.0159   0.0488    0.0318   0.0000   441.8505     -0.114528       22.4896     -0.510777      -3.29049     -0.623716      0.254241      0.356642      0.401376      0.455748      0.479050      0.506666
 103   5 2709.1930    2.8163  1.5847 12.4581  0.0000  0.0160   0.0237   0.0444    0.0318   0.0000   443.0114       1.72750       21.2593     -0.758074      -3.93049    -0.0206135      0.239350      0.327396      0.369196      0.409488      0.442967      0.464378
 103   6 2960.9297    3.9188  1.4918 13.1821  0.0000  0.0151   0.0336   0.0423    0.0317   0.0000   442.4814       1.36507       22.0797      0.639037      -3.80699     -0.890558      0.230692      0.317234      0.363842      0.406070      0.439277      0.453873
 103   7 3201.7433    4.1331  1.7892 13.3758  0.0000  0.0171   0.0339   0.0485    0.0303   0.0000   442.6849       2.02170       22.2405    -0.0830991      -1.61564      -1.83073      0.257177      0.351779      0.394284      0.444576      0.475902      0.490978
 103   8 3435.1236    3.0780  3.4375 13.0075 -0.0001  0.0294   0.0246   0.0852    0.0263   0.0000   442.8955       1.55346       20.5523      0.246653      -2.90715      -2.70280      0.407726      0.603404      0.667620      0.744079      0.784906      0.828374
 104   1 1518.5999    0.2146  0.3384  9.1498  0.0000  0.0085   0.0043   0.0222    0.0159   0.0000   440.1859      0.123903       22.0764      0.334548      -3.81554    0.00511945      0.132061      0.181173      0.207599      0.235451      0.257681      0.267387
 104   2 1870.6971    0.5769  0.7905  9.7322  0.0000  0.0115   0.0068   0.0300    0.0274   0.0000   440.6107      0.191270       22.4047     -0.589122      -3.72795      0.314158      0.164115      0.237504      0.257499      0.291220      0.313529      0.325609
 104   3 2178.9160    1.0614  1.2970 10.6614  0.0000  0.0154   0.0103   0.0405    0.0332   0.0000   441.9469     0.0365007       21.4348      0.230547      -3.67553     -0.404395      0.225169      0.317702      0.356348      0.398868      0.421198      0.448403
 104   4 2458.2149    1.7711  1.7025 11.8148  0.0000  0.0181   0.0161   0.0515    0.0299   0.0000   442.3549       1.00829       21.4175     -0.235846      -2.59930     -0.408774      0.267768      0.369634      0.421584      0.470991      0.511403      0.539592
 104   5 2718.8624    2.8222  1.5593 12.6535  0.0000  0.0162   0.0247   0.0461    0.0300   0.0000   442.7013       1.15766       21.6962      0.164228      -2.50490     -0.649874      0.238116      0.336884      0.375281      0.420171      0.463178      0.477621
 104   6 2971.4408    3.9249  1.4318 13.3281 -0.0007  0.0153   0.0349   0.0410    0.0313   0.0000   442.9863       2.11316       21.6455      0.309100      -3.23802      -1.49466      0.227574      0.320675      0.355923      0.390199      0.425600      0.450419
 104   7 3213.0635    4.0931  1.8896 13.3023 -0.0000  0.0174   0.0322   0.0488    0.0292   0.0000   444.0029       1.31024       20.8715       1.34958      -2.83895      -3.32641      0.259438      0.355304      0.410928      0.449301      0.484933      0.511058
 104   8 3447.2770    3.0180  3.5853 13.0300  0.0000  0.0306   0.0248   0.0895    0.0263   0.0000   444.3241       2.13369       19.7696     -0.759804      -1.26509      -2.75140      0.423350      0.612112      0.689564      0.773828      0.803487      0.847440
 105   0 1040.0198    0.0408  0.0357  9.3565  0.0000  0.0182   0.0062   0.0144    0.0117   0.0000   436.9228     -0.255286       22.2981      0.305010      -4.23022     0.0962069      0.314779      0.404136      0.501592      0.484878      0.469970      0.522457
 105   1 1524.6991    0.2194  0.3292  9.1548  0.0005  0.0083   0.0043   0.0210    0.0156   0.0000   439.7406     -0.123891       21.8296     -0.127363      -3.48831     -0.384667      0.120209      0.169315      0.187818      0.210716      0.220759      0.239622
 105   2 1877.2507    0.5695  0.8149  9.7304  0.0000  0.0118   0.0066   0.0308    0.0274   0.0000   440.4477     0.0518138       22.3452      0.254599      -3.83005     -0.102599      0.168120      0.236617      0.267654      0.296954      0.320843      0.338086
 105   3 2186.7359    1.0530  1.4006 10.6394  0.0004  0.0160   0.0100   0.0436    0.0323   0.0000   441.5873      0.251352       22.0621     -0.490351      -2.55731     -0.579121      0.235920      0.328024      0.374388      0.414113      0.456146      0.469258
 105   4 2466.6582    1.8416  1.7419 11.7017  0.0000  0.0183   0.0160   0.0501    0.0315   0.0000   443.2040       1.10185       20.5560     -0.613202      -3.39426      -1.48214      0.260078      0.376580      0.422402      0.472331      0.516414      0.532126
 105   5 2728.4699    2.8867  1.5887 12.6193  0.0000  0.0164   0.0250   0.0453    0.0310   0.0000   443.2125      0.280114       21.5638     -0.240194      -2.74175     -0.717135      0.239085      0.336087      0.373632      0.419725      0.443957      0.469297
 105   6 2981.9988    4.0490  1.5355 13.1944  0.0000  0.0152   0.0341   0.0425    0.0321   0.0000   442.7651       1.65973       22.3517     -0.317373      -4.04639      -1.70024      0.223890      0.309106      0.349593      0.380870      0.418075      0.435160
 105   7 3224.3992    4.0553  1.8383 13.4398 -0.0000  0.0176   0.0337   0.0513    0.0289   0.0000   443.1966       1.71102       21.2038     -0.565308      -2.39781      -1.91764      0.253742      0.350803      0.409914      0.436472      0.475308      0.498344
 105   8 3459.4353    2.9068  3.6170 13.0666  0.0000  0.0323   0.0259   0.0938    0.0267   0.0000   444.4297       2.71559       18.7425      0.954810      0.248776      -1.74181      0.444407      0.648646      0.707077      0.810477      0.850764      0.898721
 106   0 1044.8271    0.0402  0.0189  9.3363  0.0000  0.0125   0.0057   0.0105    0.0116   0.0000   437.2199     -0.294350       21.4007      0.426986      -3.25464     -0.291425      0.216317      0.332451      0.398965      0.398237      0.347996      0.359570
 106   1 1530.7781    0.2290  0.3234  9.1981  0.0000  0.0082   0.0045   0.0198    0.0156   0.0000   439.7105     -0.248650       22.2480     -0.306860      -4.08381      0.321222      0.121682      0.167126      0.193081      0.209452      0.229397      0.233145
 106   2 1883.7884    0.5854  0.8446  9.7134  0.0011  0.0120   0.0067   0.0311    0.0291   0.0000   440.9683     0.0572756       22.7067      0.532275      -3.57940      0.305733      0.172681      0.237720      0.270356      0.298012      0.316461      0.330164
 106   3 2194.5774    1.0738  1.3581 10.7884  0.0072  0.0156   0.0105   0.0444    0.0317   0.0000   442.0065     -0.261757       21.9512      0.515991      -4.32063     -0.705455      0.228862      0.312784      0.361532      0.402697      0.424876      0.444542
 106   4 2475.1652    1.8654  1.7021 11.7603  0.0000  0.0178   0.0163   0.0494    0.0314   0.0000   441.6501       1.11921       22.0699     0.0767063      -3.04624     -0.891601      0.255314      0.354488      0.407669      0.450872      0.480259      0.505638
 106   5 2738.0604    2.9184  1.5904 12.6510  0.0000  0.0163   0.0254   0.0459    0.0319   0.0000   442.3499      0.761799       22.6144    0.00723237      -4.39052      -1.36282      0.238256      0.332268      0.379726      0.408154      0.453497      0.471867
 106   6 2992.4586    4.0406  1.4965 13.3080  0.0000  0.0151   0.0342   0.0418    0.0298   0.0000   443.0445       1.11977       21.5889      0.284264      -2.82976      -1.60701      0.220739      0.305851      0.343588      0.385797      0.411912      0.438351
 106   7 3235.6076    4.0536  1.9245 13.3123  0.0000  0.0181   0.0325   0.0495    0.0304   0.0000   442.9522       2.96150       21.4035      -1.16716      -2.49250      -1.96822      0.262290      0.370603      0.415845      0.462230      0.498220      0.521860
 106   8 3471.3846    2.7692  3.5751 12.9965  0.0000  0.0320   0.0233   0.0934    0.0277   0.0000   443.3390      0.867255       19.5373     0.0866351      0.304535      -1.45450      0.439561      0.648262      0.712282      0.815874      0.852001      0.898320
 107   1 1536.8117    0.2300  0.3084  9.1632  0.0000  0.0075   0.0044   0.0194    0.0154   0.0000   439.7706     -0.174380       21.8503      0.517046      -3.75969     -0.331905      0.113244      0.150469      0.178785      0.186329      0.198586      0.215020
 107   2 1890.2714    0.5966  0.7843  9.8027  0.0000  0.0115   0.0070   0.0291    0.0275   0.0000   440.6893      0.163936       22.2205     -0.470625      -4.16463    -0.0969617      0.163219      0.230225      0.255955      0.291039      0.305766      0.323984
 107   3 2202.3406    1.1113  1.3757 10.7527  0.0000  0.0157   0.0104   0.0428    0.0310   0.0000   441.9080      0.669967       22.3737      0.112324      -3.66599     -0.284500      0.222773      0.308100      0.354016      0.390998      0.421119      0.440772
 107   4 2483.6244    1.8720  1.7473 11.8421  0.0000  0.0179   0.0164   0.0520    0.0295   0.0000   442.1925       1.04530       22.5378      0.348413      -3.21281     -0.858587      0.253463      0.353019      0.403708      0.442032      0.478513      0.503504
 107   5 2747.5770    3.0352  1.6392 12.5532  0.0000  0.0159   0.0246   0.0447    0.0309   0.0000   442.7110       1.35454       22.6082      0.916652      -2.91569     -0.679301      0.228465      0.315475      0.355557      0.394882      0.418254      0.450552
 107   6 3002.8522    4.0910  1.4655 13.3325  0.0000  0.0150   0.0353   0.0414    0.0312   0.0000   443.0628       1.96437       22.0012    -0.0938598      -3.39256     -0.626923      0.220220      0.311418      0.349255      0.382822      0.412590      0.421782
 107   7 3246.7674    4.0261  2.1596 13.2483  0.0000  0.0190   0.0303   0.0537    0.0280   0.0000   443.5698       1.56137       20.7119     -0.547567      -1.31582     -0.902850      0.268113      0.382248      0.423638      0.477014      0.501556      0.532426
 108   0 1054.4192    0.0334  0.0134  9.2792  0.0000  0.0134   0.0055   0.0058    0.0114   0.0000   437.1642     -0.310661       21.6607      0.645498      -3.35146     -0.645881      0.247736      0.440922      0.395753      0.453294      0.515253      0.442296
 108   1 1542.7653    0.2278  0.3432  9.1477  0.0000  0.0083   0.0043   0.0211    0.0157   0.0000   439.9345     0.0502509       22.2007     -0.283871      -3.88154     -0.625430      0.126530      0.171731      0.201095      0.224655      0.244331      0.267401
 108   2 1896.7275    0.6014  0.8101  9.8164  0.0000  0.0115   0.0069   0.0299    0.0271   0.0000   440.6950      0.561813       22.2317     -0.670285      -3.54276      0.486385      0.161951      0.226392      0.255815      0.284831      0.309840      0.324282
 108   3 2210.1107    1.1174  1.3883 10.8230  0.0000  0.0164   0.0107   0.0442    0.0315   0.0000   441.4981      0.230071       22.0720      0.134935      -3.71707      0.131497      0.223586      0.315791      0.362153      0.397001      0.419742      0.444136
 108   4 2492.0141    1.9173  1.6517 11.9291  0.0004  0.0178   0.0175   0.0498    0.0309   0.0000   441.8051      0.949330       21.7111      0.388240      -3.67528     -0.284368      0.250706      0.359405      0.395658      0.443076      0.486283      0.511243
 108   5 2757.0568    3.0306  1.6089 12.6366 -0.0003  0.0161   0.0251   0.0441    0.0303   0.0000   443.4472      0.429273       21.7442      0.888782      -3.50320     -0.851766      0.227663      0.319402      0.363035      0.396457      0.432479      0.446060
 108   6 3013.1456    4.0998  1.5483 13.2711  0.0000  0.0151   0.0340   0.0425    0.0302   0.0000   442.6648       1.88524       22.2600     -0.449756      -4.04489     -0.438844      0.218738      0.303687      0.342029      0.377982      0.407783      0.426827
 108   7 3257.9078    3.8685  2.1546 13.2565  0.0000  0.0191   0.0301   0.0562    0.0284   0.0000   442.7691       2.63595       21.7804    -0.0705973      -2.22597      -1.42324      0.267158      0.370626      0.421295      0.468285      0.503186      0.533141
 108   8 3495.5519    3.1038  4.3895 12.3611  0.0000  0.0289   0.0092   0.0835    0.0060   0.0000   443.1339       1.52242       20.9855       2.39173      -1.09829      -3.60835      0.479049      0.546383      0.737129      0.670945      0.865096      0.674126
 109   0 1059.1742    0.0475  0.0456  9.2765  0.0000  0.0154   0.0059   0.0159    0.0116   0.0000   437.4031      -1.04344       21.2495     0.0597600      -2.62772      0.188956      0.262178      0.364474      0.410195      0.468282      0.516795      0.528602
 109   1 1548.7425    0.2406  0.3388  9.1216 -0.0000  0.0078   0.0044   0.0206    0.0159   0.0000   439.8861     -0.490910       21.9161      0.456351      -3.92555     0.0728864      0.117959      0.154645      0.186309      0.213169      0.223021      0.234897
 109   2 1903.1497    0.6151  0.8665  9.7947  0.0000  0.0122   0.0069   0.0312    0.0286   0.0000   440.7364     -0.164532       21.8785     -0.235401      -3.94565      0.159639      0.167491      0.233355      0.267445      0.291590      0.312153      0.324835
 109   3 2217.7573    1.1327  1.5152 10.7325  0.0000  0.0167   0.0102   0.0458    0.0311   0.0000   441.5806    -0.0108425       22.4017     -0.486647      -3.59313     -0.693959      0.228756      0.322589      0.358085      0.401226      0.438721      0.458821
[truncated: 166,217 more chars]
