# Supplementary material for: Global-Mode Analysis of Full-Disk Data from the Michelson Doppler Imager and the Helioseismic and Magnetic Imager
Source: Sol Phys. 2018 Jan 31;293(2):29. doi: 10.1007/s11207-017-1201-5 (PMC6566312; doi:10.1007/s11207-017-1201-5)
Supplement: Supplementary file 2 — (TAR 362.4 MB) [file 11207_2017_1201_MOESM2_ESM.tar › HMI/hmiv72dasym.8200.36]

   0  15 2228.6052    0.9200  0.5242 10.2305  0.0000      -1.26757  0.1050   0.1630   0.3144    0.7705   0.0000       4.17368    -0.0000       0.00000       0.00000       0.00000       0.00000       0.00000       0.00000       0.00000       0.00000       0.00000       0.00000       0.00000       0.00000       0.00000       0.00000       0.00000       0.00000       0.00000       0.00000       0.00000       0.00000       0.00000       0.00000       0.00000       0.00000       0.00000       0.00000       0.00000       0.00000       0.00000       0.00000       0.00000       0.00000       0.00000       0.00000       0.00000       0.00000       0.00000       0.00000       0.00000       0.00000       0.00000       0.00000       0.00000       0.00000       0.00000       0.00000       0.00000       0.00000       0.00000       0.00000       0.00000       0.00000       0.00000       0.00000       0.00000       0.00000       0.00000       0.00000       0.00000       0.00000       0.00000       0.00000       0.00000       0.00000       0.00000       0.00000       0.00000       0.00000       0.00000       0.00000       0.00000
   0  17 2496.2346    1.7284  0.9343  5.3536  0.0000       2.06240  0.2965   0.3722   0.4836  322.2448   0.0000       2.96383    -0.0000       0.00000       0.00000       0.00000       0.00000       0.00000       0.00000       0.00000       0.00000       0.00000       0.00000       0.00000       0.00000       0.00000       0.00000       0.00000       0.00000       0.00000       0.00000       0.00000       0.00000       0.00000       0.00000       0.00000       0.00000       0.00000       0.00000       0.00000       0.00000       0.00000       0.00000       0.00000       0.00000       0.00000       0.00000       0.00000       0.00000       0.00000       0.00000       0.00000       0.00000       0.00000       0.00000       0.00000       0.00000       0.00000       0.00000       0.00000       0.00000       0.00000       0.00000       0.00000       0.00000       0.00000       0.00000       0.00000       0.00000       0.00000       0.00000       0.00000       0.00000       0.00000       0.00000       0.00000       0.00000       0.00000       0.00000       0.00000       0.00000       0.00000       0.00000       0.00000
   1  12 1885.0999    0.4389  0.4626  9.4527  0.0000       10.6517  0.0988   0.0545   0.1782    0.3949   0.0000       7.67104   575.5726      -59.4244       0.00000       0.00000       0.00000       0.00000       0.00000       0.00000       0.00000       0.00000       0.00000       0.00000       0.00000       0.00000       0.00000       0.00000       0.00000       0.00000       0.00000       0.00000       0.00000       0.00000       0.00000       0.00000       0.00000       0.00000       0.00000       0.00000       0.00000       0.00000       0.00000       0.00000       0.00000       0.00000       0.00000       0.00000       91.8416       63.1913       0.00000       0.00000       0.00000       0.00000       0.00000       0.00000       0.00000       0.00000       0.00000       0.00000       0.00000       0.00000       0.00000       0.00000       0.00000       0.00000       0.00000       0.00000       0.00000       0.00000       0.00000       0.00000       0.00000       0.00000       0.00000       0.00000       0.00000       0.00000       0.00000       0.00000       0.00000       0.00000       0.00000       0.00000
   1  13 2020.8238    0.6813  0.5763  9.2937  0.0000       3.32292  0.0765   0.0710   0.2099    0.6800   0.0000       3.26184   448.2110       13.1973       0.00000       0.00000       0.00000       0.00000       0.00000       0.00000       0.00000       0.00000       0.00000       0.00000       0.00000       0.00000       0.00000       0.00000       0.00000       0.00000       0.00000       0.00000       0.00000       0.00000       0.00000       0.00000       0.00000       0.00000       0.00000       0.00000       0.00000       0.00000       0.00000       0.00000       0.00000       0.00000       0.00000       0.00000       86.8805       43.0324       0.00000       0.00000       0.00000       0.00000       0.00000       0.00000       0.00000       0.00000       0.00000       0.00000       0.00000       0.00000       0.00000       0.00000       0.00000       0.00000       0.00000       0.00000       0.00000       0.00000       0.00000       0.00000       0.00000       0.00000       0.00000       0.00000       0.00000       0.00000       0.00000       0.00000       0.00000       0.00000       0.00000       0.00000
   1  14 2156.8558    0.9448  0.4886  9.6182  0.0000       6.42167  0.1267   0.1342   0.1945    0.5509   0.0000       3.58173   446.6402      -9.28332       0.00000       0.00000       0.00000       0.00000       0.00000       0.00000       0.00000       0.00000       0.00000       0.00000       0.00000       0.00000       0.00000       0.00000       0.00000       0.00000       0.00000       0.00000       0.00000       0.00000       0.00000       0.00000       0.00000       0.00000       0.00000       0.00000       0.00000       0.00000       0.00000       0.00000       0.00000       0.00000       0.00000       0.00000       168.838       51.9235       0.00000       0.00000       0.00000       0.00000       0.00000       0.00000       0.00000       0.00000       0.00000       0.00000       0.00000       0.00000       0.00000       0.00000       0.00000       0.00000       0.00000       0.00000       0.00000       0.00000       0.00000       0.00000       0.00000       0.00000       0.00000       0.00000       0.00000       0.00000       0.00000       0.00000       0.00000       0.00000       0.00000       0.00000
   1  18 2693.6136    2.5392  1.2017  4.4850  0.0000       4.65233  0.1626   0.1846   0.3093 1000.0000   0.0000       2.63904   703.7248       84.9614       0.00000       0.00000       0.00000       0.00000       0.00000       0.00000       0.00000       0.00000       0.00000       0.00000       0.00000       0.00000       0.00000       0.00000       0.00000       0.00000       0.00000       0.00000       0.00000       0.00000       0.00000       0.00000       0.00000       0.00000       0.00000       0.00000       0.00000       0.00000       0.00000       0.00000       0.00000       0.00000       0.00000       0.00000       151.649       63.2772       0.00000       0.00000       0.00000       0.00000       0.00000       0.00000       0.00000       0.00000       0.00000       0.00000       0.00000       0.00000       0.00000       0.00000       0.00000       0.00000       0.00000       0.00000       0.00000       0.00000       0.00000       0.00000       0.00000       0.00000       0.00000       0.00000       0.00000       0.00000       0.00000       0.00000       0.00000       0.00000       0.00000       0.00000
   1  20 2963.5492    4.4307  0.6790 11.2985  0.0000       2.92598  0.0933   0.3819   0.1606    3.0404   0.0000       2.56273   482.2358      -8.00249       0.00000       0.00000       0.00000       0.00000       0.00000       0.00000       0.00000       0.00000       0.00000       0.00000       0.00000       0.00000       0.00000       0.00000       0.00000       0.00000       0.00000       0.00000       0.00000       0.00000       0.00000       0.00000       0.00000       0.00000       0.00000       0.00000       0.00000       0.00000       0.00000       0.00000       0.00000       0.00000       0.00000       0.00000       95.1732       44.4734       0.00000       0.00000       0.00000       0.00000       0.00000       0.00000       0.00000       0.00000       0.00000       0.00000       0.00000       0.00000       0.00000       0.00000       0.00000       0.00000       0.00000       0.00000       0.00000       0.00000       0.00000       0.00000       0.00000       0.00000       0.00000       0.00000       0.00000       0.00000       0.00000       0.00000       0.00000       0.00000       0.00000       0.00000
   1  23 3368.9906    3.1784  2.3040 11.0555  0.0000       2.05085  0.2049   0.1992   0.4048    2.0701   0.0000      0.887235   206.4381       276.087       0.00000       0.00000       0.00000       0.00000       0.00000       0.00000       0.00000       0.00000       0.00000       0.00000       0.00000       0.00000       0.00000       0.00000       0.00000       0.00000       0.00000       0.00000       0.00000       0.00000       0.00000       0.00000       0.00000       0.00000       0.00000       0.00000       0.00000       0.00000       0.00000       0.00000       0.00000       0.00000       0.00000       0.00000       163.135       105.385       0.00000       0.00000       0.00000       0.00000       0.00000       0.00000       0.00000       0.00000       0.00000       0.00000       0.00000       0.00000       0.00000       0.00000       0.00000       0.00000       0.00000       0.00000       0.00000       0.00000       0.00000       0.00000       0.00000       0.00000       0.00000       0.00000       0.00000       0.00000       0.00000       0.00000       0.00000       0.00000       0.00000       0.00000
   1  26 3777.4675    2.1561  5.5875 10.1488 -0.0043       1.27443  0.4052   0.0891   0.7418    0.9460   0.0000      0.654976   740.8427       212.497       0.00000       0.00000       0.00000       0.00000       0.00000       0.00000       0.00000       0.00000       0.00000       0.00000       0.00000       0.00000       0.00000       0.00000       0.00000       0.00000       0.00000       0.00000       0.00000       0.00000       0.00000       0.00000       0.00000       0.00000       0.00000       0.00000       0.00000       0.00000       0.00000       0.00000       0.00000       0.00000       0.00000       0.00000       263.789       152.417       0.00000       0.00000       0.00000       0.00000       0.00000       0.00000       0.00000       0.00000       0.00000       0.00000       0.00000       0.00000       0.00000       0.00000       0.00000       0.00000       0.00000       0.00000       0.00000       0.00000       0.00000       0.00000       0.00000       0.00000       0.00000       0.00000       0.00000       0.00000       0.00000       0.00000       0.00000       0.00000       0.00000       0.00000
   2  11 1810.3401    0.3589  0.5278  9.7496  0.0000       12.7447  0.0705   0.0337   0.1630    0.1743   0.0000       6.39243   452.6933      -34.2509      -4.18180      -9.74366       0.00000       0.00000       0.00000       0.00000       0.00000       0.00000       0.00000       0.00000       0.00000       0.00000       0.00000       0.00000       0.00000       0.00000       0.00000       0.00000       0.00000       0.00000       0.00000       0.00000       0.00000       0.00000       0.00000       0.00000       0.00000       0.00000       0.00000       0.00000       0.00000       0.00000       0.00000       0.00000       43.3109       35.3839       19.1569       7.31069       0.00000       0.00000       0.00000       0.00000       0.00000       0.00000       0.00000       0.00000       0.00000       0.00000       0.00000       0.00000       0.00000       0.00000       0.00000       0.00000       0.00000       0.00000       0.00000       0.00000       0.00000       0.00000       0.00000       0.00000       0.00000       0.00000       0.00000       0.00000       0.00000       0.00000       0.00000       0.00000
   2  12 1945.9733    0.4973  0.3395  9.4154  0.0000       26.6111  0.0510   0.0483   0.0853    0.2152   0.0000       6.88101   480.6049       41.2037       8.95001       13.0594       0.00000       0.00000       0.00000       0.00000       0.00000       0.00000       0.00000       0.00000       0.00000       0.00000       0.00000       0.00000       0.00000       0.00000       0.00000       0.00000       0.00000       0.00000       0.00000       0.00000       0.00000       0.00000       0.00000       0.00000       0.00000       0.00000       0.00000       0.00000       0.00000       0.00000       0.00000       0.00000       27.2998       24.7578       12.5215       5.86440       0.00000       0.00000       0.00000       0.00000       0.00000       0.00000       0.00000       0.00000       0.00000       0.00000       0.00000       0.00000       0.00000       0.00000       0.00000       0.00000       0.00000       0.00000       0.00000       0.00000       0.00000       0.00000       0.00000       0.00000       0.00000       0.00000       0.00000       0.00000       0.00000       0.00000       0.00000       0.00000
   2  13 2082.2205    0.7636  0.3393 10.2106  0.0000       9.17219  0.0883   0.0795   0.1217    0.2127   0.0000       5.17387   487.3854      -1.67087       18.8206       5.06932       0.00000       0.00000       0.00000       0.00000       0.00000       0.00000       0.00000       0.00000       0.00000       0.00000       0.00000       0.00000       0.00000       0.00000       0.00000       0.00000       0.00000       0.00000       0.00000       0.00000       0.00000       0.00000       0.00000       0.00000       0.00000       0.00000       0.00000       0.00000       0.00000       0.00000       0.00000       0.00000       66.4939       56.5992       19.2239       5.40475       0.00000       0.00000       0.00000       0.00000       0.00000       0.00000       0.00000       0.00000       0.00000       0.00000       0.00000       0.00000       0.00000       0.00000       0.00000       0.00000       0.00000       0.00000       0.00000       0.00000       0.00000       0.00000       0.00000       0.00000       0.00000       0.00000       0.00000       0.00000       0.00000       0.00000       0.00000       0.00000
   2  14 2217.7824    0.9064  0.7134  9.6554  0.0000       6.66309  0.0712   0.0669   0.1671    0.4872   0.0000       2.54683   432.6164      -58.6465      -10.0615       12.6676       0.00000       0.00000       0.00000       0.00000       0.00000       0.00000       0.00000       0.00000       0.00000       0.00000       0.00000       0.00000       0.00000       0.00000       0.00000       0.00000       0.00000       0.00000       0.00000       0.00000       0.00000       0.00000       0.00000       0.00000       0.00000       0.00000       0.00000       0.00000       0.00000       0.00000       0.00000       0.00000       38.3431       33.3102       17.6349       7.29498       0.00000       0.00000       0.00000       0.00000       0.00000       0.00000       0.00000       0.00000       0.00000       0.00000       0.00000       0.00000       0.00000       0.00000       0.00000       0.00000       0.00000       0.00000       0.00000       0.00000       0.00000       0.00000       0.00000       0.00000       0.00000       0.00000       0.00000       0.00000       0.00000       0.00000       0.00000       0.00000
   2  20 3024.8302    4.0010  0.9249 11.3002  0.0000       3.01373  0.0832   0.2370   0.1527    2.2124   0.0000       1.61126   452.5066       7.39133       34.0354       12.9577       0.00000       0.00000       0.00000       0.00000       0.00000       0.00000       0.00000       0.00000       0.00000       0.00000       0.00000       0.00000       0.00000       0.00000       0.00000       0.00000       0.00000       0.00000       0.00000       0.00000       0.00000       0.00000       0.00000       0.00000       0.00000       0.00000       0.00000       0.00000       0.00000       0.00000       0.00000       0.00000       45.0077       36.7808       19.1634       7.17397       0.00000       0.00000       0.00000       0.00000       0.00000       0.00000       0.00000       0.00000       0.00000       0.00000       0.00000       0.00000       0.00000       0.00000       0.00000       0.00000       0.00000       0.00000       0.00000       0.00000       0.00000       0.00000       0.00000       0.00000       0.00000       0.00000       0.00000       0.00000       0.00000       0.00000       0.00000       0.00000
   2  21 3160.0528    4.0420  1.1744  2.4526  0.0000       2.96038  0.0997   0.2342   0.2130 1000.0000   0.0000       1.53692   440.7022      -5.66565      -5.68442      -10.6833       0.00000       0.00000       0.00000       0.00000       0.00000       0.00000       0.00000       0.00000       0.00000       0.00000       0.00000       0.00000       0.00000       0.00000       0.00000       0.00000       0.00000       0.00000       0.00000       0.00000       0.00000       0.00000       0.00000       0.00000       0.00000       0.00000       0.00000       0.00000       0.00000       0.00000       0.00000       0.00000       48.4611       42.4218       22.7335       9.96925       0.00000       0.00000       0.00000       0.00000       0.00000       0.00000       0.00000       0.00000       0.00000       0.00000       0.00000       0.00000       0.00000       0.00000       0.00000       0.00000       0.00000       0.00000       0.00000       0.00000       0.00000       0.00000       0.00000       0.00000       0.00000       0.00000       0.00000       0.00000       0.00000       0.00000       0.00000       0.00000
   2  22 3295.4146    3.4902  1.1146 12.9121  0.0000       4.06963  0.0963   0.2283   0.2447    0.7389   0.0000       2.10919   472.7617      -51.8091      -18.0521       29.1004       0.00000       0.00000       0.00000       0.00000       0.00000       0.00000       0.00000       0.00000       0.00000       0.00000       0.00000       0.00000       0.00000       0.00000       0.00000       0.00000       0.00000       0.00000       0.00000       0.00000       0.00000       0.00000       0.00000       0.00000       0.00000       0.00000       0.00000       0.00000       0.00000       0.00000       0.00000       0.00000       50.6009       41.1658       23.9167       8.98032       0.00000       0.00000       0.00000       0.00000       0.00000       0.00000       0.00000       0.00000       0.00000       0.00000       0.00000       0.00000       0.00000       0.00000       0.00000       0.00000       0.00000       0.00000       0.00000       0.00000       0.00000       0.00000       0.00000       0.00000       0.00000       0.00000       0.00000       0.00000       0.00000       0.00000       0.00000       0.00000
   2  23 3431.0430    3.2333  1.9442 12.1961  0.0000       1.27886  0.1378   0.1470   0.2975    0.5068   0.0000       1.04457   326.1557       76.9939       38.8044       1.16793       0.00000       0.00000       0.00000       0.00000       0.00000       0.00000       0.00000       0.00000       0.00000       0.00000       0.00000       0.00000       0.00000       0.00000       0.00000       0.00000       0.00000       0.00000       0.00000       0.00000       0.00000       0.00000       0.00000       0.00000       0.00000       0.00000       0.00000       0.00000       0.00000       0.00000       0.00000       0.00000       65.3092       61.1219       30.7675       13.0767       0.00000       0.00000       0.00000       0.00000       0.00000       0.00000       0.00000       0.00000       0.00000       0.00000       0.00000       0.00000       0.00000       0.00000       0.00000       0.00000       0.00000       0.00000       0.00000       0.00000       0.00000       0.00000       0.00000       0.00000       0.00000       0.00000       0.00000       0.00000       0.00000       0.00000       0.00000       0.00000
   2  24 3567.0613    2.7273  2.9850 11.0902  0.0000       1.25183  0.1613   0.0940   0.3818    0.5200   0.0000      0.635207   427.7730       192.601       36.3617       32.1680       0.00000       0.00000       0.00000       0.00000       0.00000       0.00000       0.00000       0.00000       0.00000       0.00000       0.00000       0.00000       0.00000       0.00000       0.00000       0.00000       0.00000       0.00000       0.00000       0.00000       0.00000       0.00000       0.00000       0.00000       0.00000       0.00000       0.00000       0.00000       0.00000       0.00000       0.00000       0.00000       76.9063       63.2251       37.8928       13.8824       0.00000       0.00000       0.00000       0.00000       0.00000       0.00000       0.00000       0.00000       0.00000       0.00000       0.00000       0.00000       0.00000       0.00000       0.00000       0.00000       0.00000       0.00000       0.00000       0.00000       0.00000       0.00000       0.00000       0.00000       0.00000       0.00000       0.00000       0.00000       0.00000       0.00000       0.00000       0.00000
   3  12 2001.2999    0.5351  0.4993  9.7880  0.0000       12.0393  0.0622   0.0362   0.0961    0.2111   0.0000       4.05122   456.6421      -2.88973       15.9323       2.18340      -7.70072     -0.121001       0.00000       0.00000       0.00000       0.00000       0.00000       0.00000       0.00000       0.00000       0.00000       0.00000       0.00000       0.00000       0.00000       0.00000       0.00000       0.00000       0.00000       0.00000       0.00000       0.00000       0.00000       0.00000       0.00000       0.00000       0.00000       0.00000       0.00000       0.00000       0.00000       0.00000       22.9160       20.8440       18.6247       11.1725       5.30714       1.44875       0.00000       0.00000       0.00000       0.00000       0.00000       0.00000       0.00000       0.00000       0.00000       0.00000       0.00000       0.00000       0.00000       0.00000       0.00000       0.00000       0.00000       0.00000       0.00000       0.00000       0.00000       0.00000       0.00000       0.00000       0.00000       0.00000       0.00000       0.00000       0.00000       0.00000
   3  13 2137.8347    0.8016  0.7455  9.3219  0.0000       5.92562  0.0683   0.0448   0.1220    0.5437   0.0000       1.99136   439.2675       9.11133       22.6976      -1.45539      0.422690      -1.24195       0.00000       0.00000       0.00000       0.00000       0.00000       0.00000       0.00000       0.00000       0.00000       0.00000       0.00000       0.00000       0.00000       0.00000       0.00000       0.00000       0.00000       0.00000       0.00000       0.00000       0.00000       0.00000       0.00000       0.00000       0.00000       0.00000       0.00000       0.00000       0.00000       0.00000       22.6830       24.5205       19.3256       9.83126       5.49123       1.70246       0.00000       0.00000       0.00000       0.00000       0.00000       0.00000       0.00000       0.00000       0.00000       0.00000       0.00000       0.00000       0.00000       0.00000       0.00000       0.00000       0.00000       0.00000       0.00000       0.00000       0.00000       0.00000       0.00000       0.00000       0.00000       0.00000       0.00000       0.00000       0.00000       0.00000
   3  14 2273.4682    1.1209  0.8315  9.0754  0.0000       4.41074  0.0632   0.0598   0.1431    1.1766   0.0000       1.38068   469.3236      -28.7338       48.4182       5.26936     -0.738020      0.140375       0.00000       0.00000       0.00000       0.00000       0.00000       0.00000       0.00000       0.00000       0.00000       0.00000       0.00000       0.00000       0.00000       0.00000       0.00000       0.00000       0.00000       0.00000       0.00000       0.00000       0.00000       0.00000       0.00000       0.00000       0.00000       0.00000       0.00000       0.00000       0.00000       0.00000       23.5545       23.8681       16.6171       12.5114       4.70502       1.65700       0.00000       0.00000       0.00000       0.00000       0.00000       0.00000       0.00000       0.00000       0.00000       0.00000       0.00000       0.00000       0.00000       0.00000       0.00000       0.00000       0.00000       0.00000       0.00000       0.00000       0.00000       0.00000       0.00000       0.00000       0.00000       0.00000       0.00000       0.00000       0.00000       0.00000
   3  15 2407.7175    1.4694  0.6984 11.2978  0.0000       6.64188  0.0660   0.0863   0.1202    0.2503   0.0000       2.18710   397.9278       42.8198      -26.1888      -4.40037      -7.15257      -1.64697       0.00000       0.00000       0.00000       0.00000       0.00000       0.00000       0.00000       0.00000       0.00000       0.00000       0.00000       0.00000       0.00000       0.00000       0.00000       0.00000       0.00000       0.00000       0.00000       0.00000       0.00000       0.00000       0.00000       0.00000       0.00000       0.00000       0.00000       0.00000       0.00000       0.00000       24.7258       25.3399       17.8037       11.5325       4.22320       1.53869       0.00000       0.00000       0.00000       0.00000       0.00000       0.00000       0.00000       0.00000       0.00000       0.00000       0.00000       0.00000       0.00000       0.00000       0.00000       0.00000       0.00000       0.00000       0.00000       0.00000       0.00000       0.00000       0.00000       0.00000       0.00000       0.00000       0.00000       0.00000       0.00000       0.00000
   3  16 2541.7378    1.8641  0.7015 11.3776  0.0000       3.66488  0.0705   0.1078   0.1140    0.3726   0.0000       1.71267   430.6627      -6.17648       11.3187      -1.78445      -5.80485     -0.990267       0.00000       0.00000       0.00000       0.00000       0.00000       0.00000       0.00000       0.00000       0.00000       0.00000       0.00000       0.00000       0.00000       0.00000       0.00000       0.00000       0.00000       0.00000       0.00000       0.00000       0.00000       0.00000       0.00000       0.00000       0.00000       0.00000       0.00000       0.00000       0.00000       0.00000       32.0283       29.8018       21.3693       11.1974       5.27506       1.39291       0.00000       0.00000       0.00000       0.00000       0.00000       0.00000       0.00000       0.00000       0.00000       0.00000       0.00000       0.00000       0.00000       0.00000       0.00000       0.00000       0.00000       0.00000       0.00000       0.00000       0.00000       0.00000       0.00000       0.00000       0.00000       0.00000       0.00000       0.00000       0.00000       0.00000
   3  18 2811.4376    2.9589  1.0785  5.7272  0.0000       1.53231  0.0810   0.1397   0.1529  228.7880   0.0000       1.24510   439.8732      -10.5786     0.0407571       6.11308       9.91927      -2.26568       0.00000       0.00000       0.00000       0.00000       0.00000       0.00000       0.00000       0.00000       0.00000       0.00000       0.00000       0.00000       0.00000       0.00000       0.00000       0.00000       0.00000       0.00000       0.00000       0.00000       0.00000       0.00000       0.00000       0.00000       0.00000       0.00000       0.00000       0.00000       0.00000       0.00000       30.3223       28.1862       21.5255       10.7509       5.79005       1.57299       0.00000       0.00000       0.00000       0.00000       0.00000       0.00000       0.00000       0.00000       0.00000       0.00000       0.00000       0.00000       0.00000       0.00000       0.00000       0.00000       0.00000       0.00000       0.00000       0.00000       0.00000       0.00000       0.00000       0.00000       0.00000       0.00000       0.00000       0.00000       0.00000       0.00000
   3  20 3082.3580    4.1829  1.0630  6.5998  0.0000       1.13603  0.0844   0.1937   0.1333  220.4085   0.0000       1.54740   438.5377       32.5897       23.6050       20.0908      -2.09192      -1.33159       0.00000       0.00000       0.00000       0.00000       0.00000       0.00000       0.00000       0.00000       0.00000       0.00000       0.00000       0.00000       0.00000       0.00000       0.00000       0.00000       0.00000       0.00000       0.00000       0.00000       0.00000       0.00000       0.00000       0.00000       0.00000       0.00000       0.00000       0.00000       0.00000       0.00000       26.2884       26.6884       21.9166       11.5267       6.70067       1.89655       0.00000       0.00000       0.00000       0.00000       0.00000       0.00000       0.00000       0.00000       0.00000       0.00000       0.00000       0.00000       0.00000       0.00000       0.00000       0.00000       0.00000       0.00000       0.00000       0.00000       0.00000       0.00000       0.00000       0.00000       0.00000       0.00000       0.00000       0.00000       0.00000       0.00000
   3  21 3217.7604    4.2018  1.1240 12.3837 -0.0197     -0.245691  0.0966   0.1938   0.1441    1.3558   0.0000       1.33179   414.3138       30.0284      -7.28007      -6.09626       1.02885      -2.17927       0.00000       0.00000       0.00000       0.00000       0.00000       0.00000       0.00000       0.00000       0.00000       0.00000       0.00000       0.00000       0.00000       0.00000       0.00000       0.00000       0.00000       0.00000       0.00000       0.00000       0.00000       0.00000       0.00000       0.00000       0.00000       0.00000       0.00000       0.00000       0.00000       0.00000       30.1000       31.8024       22.5879       15.0350       6.15734       2.28450       0.00000       0.00000       0.00000       0.00000       0.00000       0.00000       0.00000       0.00000       0.00000       0.00000       0.00000       0.00000       0.00000       0.00000       0.00000       0.00000       0.00000       0.00000       0.00000       0.00000       0.00000       0.00000       0.00000       0.00000       0.00000       0.00000       0.00000       0.00000       0.00000       0.00000
   3  22 3353.6640    3.6535  1.4234 11.7932  0.0000      0.978148  0.0992   0.1583   0.1870    0.9756   0.0000      0.963046   449.8087       31.2881      -37.6165      -3.27914       6.09721     -0.775052       0.00000       0.00000       0.00000       0.00000       0.00000       0.00000       0.00000       0.00000       0.00000       0.00000       0.00000       0.00000       0.00000       0.00000       0.00000       0.00000       0.00000       0.00000       0.00000       0.00000       0.00000       0.00000       0.00000       0.00000       0.00000       0.00000       0.00000       0.00000       0.00000       0.00000       32.4249       31.8079       25.0247       13.4270       6.99641       2.01135       0.00000       0.00000       0.00000       0.00000       0.00000       0.00000       0.00000       0.00000       0.00000       0.00000       0.00000       0.00000       0.00000       0.00000       0.00000       0.00000       0.00000       0.00000       0.00000       0.00000       0.00000       0.00000       0.00000       0.00000       0.00000       0.00000       0.00000       0.00000       0.00000       0.00000
   3  23 3489.6003    2.6343  2.2726 12.1917  0.0000      0.823838  0.1342   0.1015   0.2609    0.2661   0.0000      0.735813   497.6245       77.2338      -42.9455       54.6827       9.23039      0.100144       0.00000       0.00000       0.00000       0.00000       0.00000       0.00000       0.00000       0.00000       0.00000       0.00000       0.00000       0.00000       0.00000       0.00000       0.00000       0.00000       0.00000       0.00000       0.00000       0.00000       0.00000       0.00000       0.00000       0.00000       0.00000       0.00000       0.00000       0.00000       0.00000       0.00000       46.0607       43.9544       32.8114       18.7946       8.83694       2.60196       0.00000       0.00000       0.00000       0.00000       0.00000       0.00000       0.00000       0.00000       0.00000       0.00000       0.00000       0.00000       0.00000       0.00000       0.00000       0.00000       0.00000       0.00000       0.00000       0.00000       0.00000       0.00000       0.00000       0.00000       0.00000       0.00000       0.00000       0.00000       0.00000       0.00000
   3  24 3626.2993    2.3154  4.2058 10.8879  0.0000      0.765977  0.1797   0.0616   0.3380    0.2676   0.0000      0.295492   419.9517       19.1570      -31.7484       28.0939       4.80177       1.01677       0.00000       0.00000       0.00000       0.00000       0.00000       0.00000       0.00000       0.00000       0.00000       0.00000       0.00000       0.00000       0.00000       0.00000       0.00000       0.00000       0.00000       0.00000       0.00000       0.00000       0.00000       0.00000       0.00000       0.00000       0.00000       0.00000       0.00000       0.00000       0.00000       0.00000       63.6098       63.6561       43.5684       24.4316       11.0490       3.61469       0.00000       0.00000       0.00000       0.00000       0.00000       0.00000       0.00000       0.00000       0.00000       0.00000       0.00000       0.00000       0.00000       0.00000       0.00000       0.00000       0.00000       0.00000       0.00000       0.00000       0.00000       0.00000       0.00000       0.00000       0.00000       0.00000       0.00000       0.00000       0.00000       0.00000
   4  13 2188.4789    0.8668  0.8248  9.5817 -0.0073       5.65210  0.0620   0.0425   0.1251    0.4824   0.0000       1.68582   418.6870       9.62505       19.9651       1.73393       4.76759      -1.48493       1.44326     -0.432143       0.00000       0.00000       0.00000       0.00000       0.00000       0.00000       0.00000       0.00000       0.00000       0.00000       0.00000       0.00000       0.00000       0.00000       0.00000       0.00000       0.00000       0.00000       0.00000       0.00000       0.00000       0.00000       0.00000       0.00000       0.00000       0.00000       0.00000       0.00000       18.5856       18.8831       15.7753       11.7109       6.98191       3.23304       1.26070      0.341282       0.00000       0.00000       0.00000       0.00000       0.00000       0.00000       0.00000       0.00000       0.00000       0.00000       0.00000       0.00000       0.00000       0.00000       0.00000       0.00000       0.00000       0.00000       0.00000       0.00000       0.00000       0.00000       0.00000       0.00000       0.00000       0.00000       0.00000       0.00000
   4  14 2324.2026    1.3481  0.7634  9.7182  0.0032       5.94981  0.0625   0.0658   0.1041    0.5720   0.0000       1.78038   410.5697       27.4533      -35.1349      -13.5201      0.112866     -0.120767      -1.20791     -0.219328       0.00000       0.00000       0.00000       0.00000       0.00000       0.00000       0.00000       0.00000       0.00000       0.00000       0.00000       0.00000       0.00000       0.00000       0.00000       0.00000       0.00000       0.00000       0.00000       0.00000       0.00000       0.00000       0.00000       0.00000       0.00000       0.00000       0.00000       0.00000       18.3003       20.4704       15.7695       10.5634       7.00124       2.55940       1.24995      0.324251       0.00000       0.00000       0.00000       0.00000       0.00000       0.00000       0.00000       0.00000       0.00000       0.00000       0.00000       0.00000       0.00000       0.00000       0.00000       0.00000       0.00000       0.00000       0.00000       0.00000       0.00000       0.00000       0.00000       0.00000       0.00000       0.00000       0.00000       0.00000
   4  15 2458.4861    1.6714  1.1727  8.0311 -0.0049       1.23433  0.1224   0.0874   0.1856   29.7720   0.0000       1.44089   429.8899       16.7080       34.2623      -9.61652      -12.3047       2.79987      0.838630     -0.156483       0.00000       0.00000       0.00000       0.00000       0.00000       0.00000       0.00000       0.00000       0.00000       0.00000       0.00000       0.00000       0.00000       0.00000       0.00000       0.00000       0.00000       0.00000       0.00000       0.00000       0.00000       0.00000       0.00000       0.00000       0.00000       0.00000       0.00000       0.00000       30.4345       27.9967       25.0337       21.9348       16.0805       5.50930       2.39253      0.601647       0.00000       0.00000       0.00000       0.00000       0.00000       0.00000       0.00000       0.00000       0.00000       0.00000       0.00000       0.00000       0.00000       0.00000       0.00000       0.00000       0.00000       0.00000       0.00000       0.00000       0.00000       0.00000       0.00000       0.00000       0.00000       0.00000       0.00000       0.00000
   4  16 2593.1302    2.0251  0.8581 11.4834 -0.0160       1.30446  0.0767   0.1036   0.1180    0.6556   0.0000       1.38797   425.4892       13.9305       7.22439      0.139407      -6.63451      -2.23141       3.23927     -0.316935       0.00000       0.00000       0.00000       0.00000       0.00000       0.00000       0.00000       0.00000       0.00000       0.00000       0.00000       0.00000       0.00000       0.00000       0.00000       0.00000       0.00000       0.00000       0.00000       0.00000       0.00000       0.00000       0.00000       0.00000       0.00000       0.00000       0.00000       0.00000       18.8345       22.1591       19.9647       12.0037       8.79023       3.80758       1.88362      0.428805       0.00000       0.00000       0.00000       0.00000       0.00000       0.00000       0.00000       0.00000       0.00000       0.00000       0.00000       0.00000       0.00000       0.00000       0.00000       0.00000       0.00000       0.00000       0.00000       0.00000       0.00000       0.00000       0.00000       0.00000       0.00000       0.00000       0.00000       0.00000
   4  17 2728.4698    2.6867  0.8043 12.0262  0.0166       1.36830  0.1061   0.1394   0.1154    0.4757   0.0000       1.97700   459.4027       10.0637       6.89318       10.3947      -8.39132       1.14274       1.97994      0.172978       0.00000       0.00000       0.00000       0.00000       0.00000       0.00000       0.00000       0.00000       0.00000       0.00000       0.00000       0.00000       0.00000       0.00000       0.00000       0.00000       0.00000       0.00000       0.00000       0.00000       0.00000       0.00000       0.00000       0.00000       0.00000       0.00000       0.00000       0.00000       20.6950       26.6665       21.0447       15.0365       12.9150       3.77400       2.27030      0.671523       0.00000       0.00000       0.00000       0.00000       0.00000       0.00000       0.00000       0.00000       0.00000       0.00000       0.00000       0.00000       0.00000       0.00000       0.00000       0.00000       0.00000       0.00000       0.00000       0.00000       0.00000       0.00000       0.00000       0.00000       0.00000       0.00000       0.00000       0.00000
   4  18 2864.1950    3.3788  1.0277  6.2320  0.0000      0.812800  0.0775   0.1462   0.1235  180.4824   0.0000       1.10235   437.2493       31.3995       6.99698      0.798549      -2.55275      -1.80054       0.00000       0.00000       0.00000       0.00000       0.00000       0.00000       0.00000       0.00000       0.00000       0.00000       0.00000       0.00000       0.00000       0.00000       0.00000       0.00000       0.00000       0.00000       0.00000       0.00000       0.00000       0.00000       0.00000       0.00000       0.00000       0.00000       0.00000       0.00000       0.00000       0.00000       24.3451       20.3129       17.7119       15.5654       9.82076       4.01344       1.26167      0.275560       0.00000       0.00000       0.00000       0.00000       0.00000       0.00000       0.00000       0.00000       0.00000       0.00000       0.00000       0.00000       0.00000       0.00000       0.00000       0.00000       0.00000       0.00000       0.00000       0.00000       0.00000       0.00000       0.00000       0.00000       0.00000       0.00000       0.00000       0.00000
   4  20 3136.0878    4.1459  1.1344 11.1305 -0.0004       2.12720  0.0775   0.1752   0.1433    2.5454   0.0000       1.18807   434.0688       17.8222      0.513176       10.0969       4.15401      -2.92446      0.306630    -0.0380525       0.00000       0.00000       0.00000       0.00000       0.00000       0.00000       0.00000       0.00000       0.00000       0.00000       0.00000       0.00000       0.00000       0.00000       0.00000       0.00000       0.00000       0.00000       0.00000       0.00000       0.00000       0.00000       0.00000       0.00000       0.00000       0.00000       0.00000       0.00000       22.2972       23.9766       18.8300       11.8569       7.28929       3.21604       1.40650      0.370598       0.00000       0.00000       0.00000       0.00000       0.00000       0.00000       0.00000       0.00000       0.00000       0.00000       0.00000       0.00000       0.00000       0.00000       0.00000       0.00000       0.00000       0.00000       0.00000       0.00000       0.00000       0.00000       0.00000       0.00000       0.00000       0.00000       0.00000       0.00000
   4  21 3271.9507    3.8937  1.4027  3.9417 -0.0035      0.932589  0.0809   0.1554   0.1578  138.8255   0.0000       1.00709   465.2613       33.4319       41.2488      -1.18779       3.85383     -0.308114      0.972330    -0.0951956       0.00000       0.00000       0.00000       0.00000       0.00000       0.00000       0.00000       0.00000       0.00000       0.00000       0.00000       0.00000       0.00000       0.00000       0.00000       0.00000       0.00000       0.00000       0.00000       0.00000       0.00000       0.00000       0.00000       0.00000       0.00000       0.00000       0.00000       0.00000       20.7733       22.1394       19.1916       12.4318       7.24725       3.87611       1.54342      0.385286       0.00000       0.00000       0.00000       0.00000       0.00000       0.00000       0.00000       0.00000       0.00000       0.00000       0.00000       0.00000       0.00000       0.00000       0.00000       0.00000       0.00000       0.00000       0.00000       0.00000       0.00000       0.00000       0.00000       0.00000       0.00000       0.00000       0.00000       0.00000
   4  22 3408.1304    3.0642  1.7484 12.5935  0.0024      0.415780  0.1069   0.1152   0.1967    0.2847   0.0000      0.845793   400.3105       11.2653      -29.7155      -5.08956      -6.89872       6.39411      0.738667     0.0692342       0.00000       0.00000       0.00000       0.00000       0.00000       0.00000       0.00000       0.00000       0.00000       0.00000       0.00000       0.00000       0.00000       0.00000       0.00000       0.00000       0.00000       0.00000       0.00000       0.00000       0.00000       0.00000       0.00000       0.00000       0.00000       0.00000       0.00000       0.00000       27.6206       31.7585       24.8105       17.2031       10.1463       4.95089       2.05135      0.552067       0.00000       0.00000       0.00000       0.00000       0.00000       0.00000       0.00000       0.00000       0.00000       0.00000       0.00000       0.00000       0.00000       0.00000       0.00000       0.00000       0.00000       0.00000       0.00000       0.00000       0.00000       0.00000       0.00000       0.00000       0.00000       0.00000       0.00000       0.00000
   4  23 3544.9265    2.6934  2.8187 11.4261  0.0011      0.953848  0.1237   0.0753   0.2314    0.3032   0.0000      0.409713   422.4648       52.4652       4.56283       13.1765      -4.32544      -1.58721      -1.75009      0.750154       0.00000       0.00000       0.00000       0.00000       0.00000       0.00000       0.00000       0.00000       0.00000       0.00000       0.00000       0.00000       0.00000       0.00000       0.00000       0.00000       0.00000       0.00000       0.00000       0.00000       0.00000       0.00000       0.00000       0.00000       0.00000       0.00000       0.00000       0.00000       31.4857       33.1774       27.8109       19.7511       11.5752       5.83563       2.21775      0.579727       0.00000       0.00000       0.00000       0.00000       0.00000       0.00000       0.00000       0.00000       0.00000       0.00000       0.00000       0.00000       0.00000       0.00000       0.00000       0.00000       0.00000       0.00000       0.00000       0.00000       0.00000       0.00000       0.00000       0.00000       0.00000       0.00000       0.00000       0.00000
   4  25 3819.4436    1.8969  5.4644 10.7840 -0.0045      0.383277  0.1994   0.0432   0.3597    0.1883   0.0000      0.190873   491.2176      -17.2473       36.8256      -10.9842      -2.72994      -1.85626       5.56186      -1.22169       0.00000       0.00000       0.00000       0.00000       0.00000       0.00000       0.00000       0.00000       0.00000       0.00000       0.00000       0.00000       0.00000       0.00000       0.00000       0.00000       0.00000       0.00000       0.00000       0.00000       0.00000       0.00000       0.00000       0.00000       0.00000       0.00000       0.00000       0.00000       49.2480       49.6269       43.6503       32.7485       19.2594       9.93691       3.61353      0.920891       0.00000       0.00000       0.00000       0.00000       0.00000       0.00000       0.00000       0.00000       0.00000       0.00000       0.00000       0.00000       0.00000       0.00000       0.00000       0.00000       0.00000       0.00000       0.00000       0.00000       0.00000       0.00000       0.00000       0.00000       0.00000       0.00000       0.00000       0.00000
   5  10 1823.4296    0.4117  0.2399  9.8247 -0.0123       11.3060  0.0333   0.0331   0.0495    0.1027   0.0000       5.02180   438.6784       7.36810     -0.860688       7.45336     -0.809338     0.0873433     -0.742277     -0.133254      0.141526     0.0638971       0.00000       0.00000       0.00000       0.00000       0.00000       0.00000       0.00000       0.00000       0.00000       0.00000       0.00000       0.00000       0.00000       0.00000       0.00000       0.00000       0.00000       0.00000       0.00000       0.00000       0.00000       0.00000       0.00000       0.00000       0.00000       0.00000       7.83655       10.2782       8.82818       6.48439       4.52163       2.15300       1.60522      0.520452      0.243252     0.0604217       0.00000       0.00000       0.00000       0.00000       0.00000       0.00000       0.00000       0.00000       0.00000       0.00000       0.00000       0.00000       0.00000       0.00000       0.00000       0.00000       0.00000       0.00000       0.00000       0.00000       0.00000       0.00000       0.00000       0.00000       0.00000       0.00000
   5  11 1960.5591    0.5094  0.4052  9.9629 -0.0070       10.7530  0.0453   0.0322   0.0716    0.1250   0.0000       3.45170   423.5925       29.7592      -14.2144       6.42495       1.76565      0.613307     -0.499761       1.29250     0.0596053    -0.0713635       0.00000       0.00000       0.00000       0.00000       0.00000       0.00000       0.00000       0.00000       0.00000       0.00000       0.00000       0.00000       0.00000       0.00000       0.00000       0.00000       0.00000       0.00000       0.00000       0.00000       0.00000       0.00000       0.00000       0.00000       0.00000       0.00000       14.1826       15.3459       12.7317       8.89695       5.97596       3.14950       1.47336      0.623167      0.220622     0.0510573       0.00000       0.00000       0.00000       0.00000       0.00000       0.00000       0.00000       0.00000       0.00000       0.00000       0.00000       0.00000       0.00000       0.00000       0.00000       0.00000       0.00000       0.00000       0.00000       0.00000       0.00000       0.00000       0.00000       0.00000       0.00000       0.00000
   5  12 2098.5384    0.6627  0.6717  9.9899 -0.0188       6.89816  0.0817   0.0351   0.0947    0.2064   0.0000       2.11825   453.6626       2.78836      0.786427      -1.39493      -5.69977       3.68922       3.13881    -0.0286741     -0.301399      0.130854       0.00000       0.00000       0.00000       0.00000       0.00000       0.00000       0.00000       0.00000       0.00000       0.00000       0.00000       0.00000       0.00000       0.00000       0.00000       0.00000       0.00000       0.00000       0.00000       0.00000       0.00000       0.00000       0.00000       0.00000       0.00000       0.00000       18.5663       14.4042       19.0364       15.5067       6.78126       5.80908       3.67898       1.60425      0.365042     0.0817559       0.00000       0.00000       0.00000       0.00000       0.00000       0.00000       0.00000       0.00000       0.00000       0.00000       0.00000       0.00000       0.00000       0.00000       0.00000       0.00000       0.00000       0.00000       0.00000       0.00000       0.00000       0.00000       0.00000       0.00000       0.00000       0.00000
   5  13 2235.5815    0.9611  0.5309 10.6078 -0.0110       9.65155  0.0581   0.0564   0.0795    0.1866   0.0000       2.25450   455.0349       4.36451       8.85282      -8.30582      -5.39326      -4.78172       1.32382      -1.11651      0.399245     0.0295680       0.00000       0.00000       0.00000       0.00000       0.00000       0.00000       0.00000       0.00000       0.00000       0.00000       0.00000       0.00000       0.00000       0.00000       0.00000       0.00000       0.00000       0.00000       0.00000       0.00000       0.00000       0.00000       0.00000       0.00000       0.00000       0.00000       15.1000       16.6097       16.4226       10.2970       6.66280       4.20709       2.03467       1.09984      0.371360     0.0633602       0.00000       0.00000       0.00000       0.00000       0.00000       0.00000       0.00000       0.00000       0.00000       0.00000       0.00000       0.00000       0.00000       0.00000       0.00000       0.00000       0.00000       0.00000       0.00000       0.00000       0.00000       0.00000       0.00000       0.00000       0.00000       0.00000
   5  14 2371.2382    1.2552  0.8569 10.6514 -0.0176       4.42712  0.0715   0.0561   0.0984    0.3114   0.0000       1.41371   423.2567       20.1150     -0.805191      -8.39775     -0.733969       1.16769      0.278967      -1.37111     -0.415630     0.0895706       0.00000       0.00000       0.00000       0.00000       0.00000       0.00000       0.00000       0.00000       0.00000       0.00000       0.00000       0.00000       0.00000       0.00000       0.00000       0.00000       0.00000       0.00000       0.00000       0.00000       0.00000       0.00000       0.00000       0.00000       0.00000       0.00000       17.5080       16.3717       18.2823       14.2150       6.65217       4.85331       3.25346       1.35369      0.355973     0.0721287       0.00000       0.00000       0.00000       0.00000       0.00000       0.00000       0.00000       0.00000       0.00000       0.00000       0.00000       0.00000       0.00000       0.00000       0.00000       0.00000       0.00000       0.00000       0.00000       0.00000       0.00000       0.00000       0.00000       0.00000       0.00000       0.00000
   5  15 2506.1517    1.5992  0.8797 11.4235 -0.0166       3.15634  0.0664   0.0746   0.1199    0.2762   0.0000       1.42330   435.3612      -7.56332       8.23548      -15.1733      -3.57662      -2.12089       2.82905     -0.117776      0.456470     0.0953066       0.00000       0.00000       0.00000       0.00000       0.00000       0.00000       0.00000       0.00000       0.00000       0.00000       0.00000       0.00000       0.00000       0.00000       0.00000       0.00000       0.00000       0.00000       0.00000       0.00000       0.00000       0.00000       0.00000       0.00000       0.00000       0.00000       17.5550       20.8328       16.7637       12.7347       6.90500       4.40104       1.85704      0.971331      0.285296     0.0862861       0.00000       0.00000       0.00000       0.00000       0.00000       0.00000       0.00000       0.00000       0.00000       0.00000       0.00000       0.00000       0.00000       0.00000       0.00000       0.00000       0.00000       0.00000       0.00000       0.00000       0.00000       0.00000       0.00000       0.00000       0.00000       0.00000
   5  16 2641.3328    2.1846  1.2650 10.3764  0.0070       2.44263  0.0743   0.0790   0.1460    0.8177   0.0000       1.06077   430.0267       14.1604      -24.4391       8.06233       5.22748       6.17963     -0.813520      0.644339     -0.254222    -0.0976676       0.00000       0.00000       0.00000       0.00000       0.00000       0.00000       0.00000       0.00000       0.00000       0.00000       0.00000       0.00000       0.00000       0.00000       0.00000       0.00000       0.00000       0.00000       0.00000       0.00000       0.00000       0.00000       0.00000       0.00000       0.00000       0.00000       16.5983       16.9591       15.0770       12.1084       8.74912       4.99834       2.57424       1.02934      0.350224     0.0760933       0.00000       0.00000       0.00000       0.00000       0.00000       0.00000       0.00000       0.00000       0.00000       0.00000       0.00000       0.00000       0.00000       0.00000       0.00000       0.00000       0.00000       0.00000       0.00000       0.00000       0.00000       0.00000       0.00000       0.00000       0.00000       0.00000
   5  17 2777.3740    2.9559  0.9299  4.2731  0.0000       1.57982  0.0635   0.1244   0.0942  545.2387   0.0000       1.15026   437.8482       11.8857       22.9155       10.8883      -10.1938      -1.07050       0.00000       0.00000       0.00000       0.00000       0.00000       0.00000       0.00000       0.00000       0.00000       0.00000       0.00000       0.00000       0.00000       0.00000       0.00000       0.00000       0.00000       0.00000       0.00000       0.00000       0.00000       0.00000       0.00000       0.00000       0.00000       0.00000       0.00000       0.00000       0.00000       0.00000       13.7486       12.9397       13.3426       10.9173       7.77513       4.85834       2.55749       1.04967      0.341775     0.0716645       0.00000       0.00000       0.00000       0.00000       0.00000       0.00000       0.00000       0.00000       0.00000       0.00000       0.00000       0.00000       0.00000       0.00000       0.00000       0.00000       0.00000       0.00000       0.00000       0.00000       0.00000       0.00000       0.00000       0.00000       0.00000       0.00000
   5  20 3186.3578    4.0518  0.9733 12.6807 -0.0099      0.935134  0.0686   0.1913   0.1140    0.9240   0.0000       1.28423   419.6972       41.9758      -8.24445       4.05601       1.37381      -4.45141       1.43646     0.0309362     -0.120899    -0.0475468       0.00000       0.00000       0.00000       0.00000       0.00000       0.00000       0.00000       0.00000       0.00000       0.00000       0.00000       0.00000       0.00000       0.00000       0.00000       0.00000       0.00000       0.00000       0.00000       0.00000       0.00000       0.00000       0.00000       0.00000       0.00000       0.00000       14.6917       17.1265       15.3621       11.2048       7.97083       4.42704       2.39970       1.00662      0.371702     0.0830522       0.00000       0.00000       0.00000       0.00000       0.00000       0.00000       0.00000       0.00000       0.00000       0.00000       0.00000       0.00000       0.00000       0.00000       0.00000       0.00000       0.00000       0.00000       0.00000       0.00000       0.00000       0.00000       0.00000       0.00000       0.00000       0.00000
   5  21 3322.8526    3.4331  1.6977 11.8392 -0.0148       1.82884  0.0887   0.1237   0.1760    1.0899   0.0000      0.675564   433.9806       20.5823       17.9800      -7.11013      -12.9937      -8.22275      0.187051      0.460866    -0.0642571     -0.199007       0.00000       0.00000       0.00000       0.00000       0.00000       0.00000       0.00000       0.00000       0.00000       0.00000       0.00000       0.00000       0.00000       0.00000       0.00000       0.00000       0.00000       0.00000       0.00000       0.00000       0.00000       0.00000       0.00000       0.00000       0.00000       0.00000       19.6502       22.4297       19.7502       15.3276       9.78919       6.02297       2.98638       1.40567      0.439549      0.108099       0.00000       0.00000       0.00000       0.00000       0.00000       0.00000       0.00000       0.00000       0.00000       0.00000       0.00000       0.00000       0.00000       0.00000       0.00000       0.00000       0.00000       0.00000       0.00000       0.00000       0.00000       0.00000       0.00000       0.00000       0.00000       0.00000
   5  22 3459.6372    3.1147  2.0100 11.8421 -0.0149      0.683490  0.1046   0.1000   0.1718    0.5919   0.0000      0.607755   395.3002       44.5493       11.6824       26.3763      -1.81023     -0.382198      -3.17420      -3.69752      0.574255     0.0162389       0.00000       0.00000       0.00000       0.00000       0.00000       0.00000       0.00000       0.00000       0.00000       0.00000       0.00000       0.00000       0.00000       0.00000       0.00000       0.00000       0.00000       0.00000       0.00000       0.00000       0.00000       0.00000       0.00000       0.00000       0.00000       0.00000       22.3777       24.5576       22.8435       16.2896       11.8160       6.87948       3.17508       1.50670      0.534983      0.110949       0.00000       0.00000       0.00000       0.00000       0.00000       0.00000       0.00000       0.00000       0.00000       0.00000       0.00000       0.00000       0.00000       0.00000       0.00000       0.00000       0.00000       0.00000       0.00000       0.00000       0.00000       0.00000       0.00000       0.00000       0.00000       0.00000
   5  25 3872.0594    1.8711  7.4158 10.1293  0.0003      0.302145  0.2022   0.0314   0.3867    0.1751   0.0000      0.107221   434.2050       32.3436       49.7857       16.0676      -34.9536       9.50093      -8.77024      -1.15131      0.364402  -0.000392070       0.00000       0.00000       0.00000       0.00000       0.00000       0.00000       0.00000       0.00000       0.00000       0.00000       0.00000       0.00000       0.00000       0.00000       0.00000       0.00000       0.00000       0.00000       0.00000       0.00000       0.00000       0.00000       0.00000       0.00000       0.00000       0.00000       40.0366       45.9719       41.6599       32.3662       22.2126       13.1502       6.97853       2.99903       1.05523      0.242873       0.00000       0.00000       0.00000       0.00000       0.00000       0.00000       0.00000       0.00000       0.00000       0.00000       0.00000       0.00000       0.00000       0.00000       0.00000       0.00000       0.00000       0.00000       0.00000       0.00000       0.00000       0.00000       0.00000       0.00000       0.00000       0.00000
   5  26 4009.7323    1.5270  9.6252 10.3330 -0.0009      0.208455  0.2666   0.0261   0.5064    0.1069   0.0000      0.108538   533.3908       68.1353       20.3762       23.6002       6.80444      -6.18731     -0.217504       2.33393     -0.958099     -0.212614       0.00000       0.00000       0.00000       0.00000       0.00000       0.00000       0.00000       0.00000       0.00000       0.00000       0.00000       0.00000       0.00000       0.00000       0.00000       0.00000       0.00000       0.00000       0.00000       0.00000       0.00000       0.00000       0.00000       0.00000       0.00000       0.00000       49.9542       58.1553       50.7399       41.3832       27.8364       16.8800       8.85538       3.76499       1.27154      0.311289       0.00000       0.00000       0.00000       0.00000       0.00000       0.00000       0.00000       0.00000       0.00000       0.00000       0.00000       0.00000       0.00000       0.00000       0.00000       0.00000       0.00000       0.00000       0.00000       0.00000       0.00000       0.00000       0.00000       0.00000       0.00000       0.00000
   6  11 2004.1324    0.5066  0.4810  9.8667  0.0024       8.87140  0.0629   0.0322   0.0773    0.1266   0.0000       2.73473   433.6206       2.38686      -2.04149       5.60725      -5.68728      -5.32142       7.37858      0.388928     -0.722238     -0.820911     0.0743200     0.0163953       0.00000       0.00000       0.00000       0.00000       0.00000       0.00000       0.00000       0.00000       0.00000       0.00000       0.00000       0.00000       0.00000       0.00000       0.00000       0.00000       0.00000       0.00000       0.00000       0.00000       0.00000       0.00000       0.00000       0.00000       10.5268       16.2540       11.4471       11.2165       8.67780       4.69842       4.15017       1.23073      0.933517      0.253826      0.113430     0.0279683       0.00000       0.00000       0.00000       0.00000       0.00000       0.00000       0.00000       0.00000       0.00000       0.00000       0.00000       0.00000       0.00000       0.00000       0.00000       0.00000       0.00000       0.00000       0.00000       0.00000       0.00000       0.00000       0.00000       0.00000
   6  12 2142.5768    0.8644  0.5775  9.4250 -0.0075       5.66580  0.0398   0.0421   0.0740    0.2947   0.0000       1.33408   436.7144       7.53078       15.6785      -2.63814      -4.43020      -8.29236    -0.0688142      -2.33996      0.441154     -0.227751    -0.0327454  -0.000657480       0.00000       0.00000       0.00000       0.00000       0.00000       0.00000       0.00000       0.00000       0.00000       0.00000       0.00000       0.00000       0.00000       0.00000       0.00000       0.00000       0.00000       0.00000       0.00000       0.00000       0.00000       0.00000       0.00000       0.00000       7.87219       8.56159       8.58642       7.14969       5.33268       3.50183       2.10184       1.27080      0.515540      0.213889     0.0608245     0.0122872       0.00000       0.00000       0.00000       0.00000       0.00000       0.00000       0.00000       0.00000       0.00000       0.00000       0.00000       0.00000       0.00000       0.00000       0.00000       0.00000       0.00000       0.00000       0.00000       0.00000       0.00000       0.00000       0.00000       0.00000
   6  13 2279.8955    1.1334  0.7276 10.3138 -0.0044       5.13266  0.0427   0.0492   0.0991    0.2350   0.0000       1.44705   426.6010      -5.36277       9.90317      -2.87950       7.69457     -0.426282      -1.78315    -0.0213311     -0.155298    -0.0826969    0.00517605   0.000846482       0.00000       0.00000       0.00000       0.00000       0.00000       0.00000       0.00000       0.00000       0.00000       0.00000       0.00000       0.00000       0.00000       0.00000       0.00000       0.00000       0.00000       0.00000       0.00000       0.00000       0.00000       0.00000       0.00000       0.00000       9.35434       9.87269       8.83032       7.77812       5.87819       4.08778       2.30731       1.14025      0.512886      0.190870     0.0530903     0.0120944       0.00000       0.00000       0.00000       0.00000       0.00000       0.00000       0.00000       0.00000       0.00000       0.00000       0.00000       0.00000       0.00000       0.00000       0.00000       0.00000       0.00000       0.00000       0.00000       0.00000       0.00000       0.00000       0.00000       0.00000
   6  14 2415.5149    1.4763  1.0990  9.4188 -0.0058       1.43904  0.0601   0.0530   0.1175    1.1643   0.0000      0.953512   452.7564       2.54840       4.95714      0.793277       8.36176      -4.49291       1.01102     -0.239628      0.585987     -0.214899    -0.0591058    -0.0231522       0.00000       0.00000       0.00000       0.00000       0.00000       0.00000       0.00000       0.00000       0.00000       0.00000       0.00000       0.00000       0.00000       0.00000       0.00000       0.00000       0.00000       0.00000       0.00000       0.00000       0.00000       0.00000       0.00000       0.00000       12.0947       13.2320       12.3506       9.69079       7.94652       4.99829       2.84754       1.57114      0.586492      0.254790     0.0796584     0.0145184       0.00000       0.00000       0.00000       0.00000       0.00000       0.00000       0.00000       0.00000       0.00000       0.00000       0.00000       0.00000       0.00000       0.00000       0.00000       0.00000       0.00000       0.00000       0.00000       0.00000       0.00000       0.00000       0.00000       0.00000
   6  15 2550.9838    1.8450  0.9346 11.2727 -0.0173       1.94386  0.0635   0.0739   0.0989    0.3344   0.0000       1.09082   429.2667       24.4866     -0.417676      -10.9979       6.89800       7.83656     -0.447045      -1.30461     -0.426295     -0.358215     0.0920534   -0.00986393       0.00000       0.00000       0.00000       0.00000       0.00000       0.00000       0.00000       0.00000       0.00000       0.00000       0.00000       0.00000       0.00000       0.00000       0.00000       0.00000       0.00000       0.00000       0.00000       0.00000       0.00000       0.00000       0.00000       0.00000       11.4473       13.6600       11.2105       10.5126       8.36109       5.34203       3.41712       1.56110      0.786206      0.261848     0.0901481     0.0209357       0.00000       0.00000       0.00000       0.00000       0.00000       0.00000       0.00000       0.00000       0.00000       0.00000       0.00000       0.00000       0.00000       0.00000       0.00000       0.00000       0.00000       0.00000       0.00000       0.00000       0.00000       0.00000       0.00000       0.00000
   6  16 2687.1329    2.3245  1.1735 10.4221 -0.0018       2.83067  0.0684   0.0783   0.1164    0.8758   0.0000       1.13068   403.3493       16.8775       16.9717       3.58527       14.1592       1.30746      -1.11946      0.628242    -0.0474220      0.244872     0.0219517   -0.00517307       0.00000       0.00000       0.00000       0.00000       0.00000       0.00000       0.00000       0.00000       0.00000       0.00000       0.00000       0.00000       0.00000       0.00000       0.00000       0.00000       0.00000       0.00000       0.00000       0.00000       0.00000       0.00000       0.00000       0.00000       12.6719       14.0831       12.9964       10.1774       7.85274       5.03897       2.86844       1.39679      0.644501      0.244339     0.0754298     0.0145680       0.00000       0.00000       0.00000       0.00000       0.00000       0.00000       0.00000       0.00000       0.00000       0.00000       0.00000       0.00000       0.00000       0.00000       0.00000       0.00000       0.00000       0.00000       0.00000       0.00000       0.00000       0.00000       0.00000       0.00000
   6  17 2823.7996    3.1711  0.8258 11.5547 -0.0077       1.64133  0.0516   0.1273   0.0863    0.4967   0.0000       1.08575   439.3943       16.4052       8.46057      -12.7723       6.39003      -2.05017      -1.26070      -1.65560    -0.0340777    -0.0660044     0.0867648    -0.0110618       0.00000       0.00000       0.00000       0.00000       0.00000       0.00000       0.00000       0.00000       0.00000       0.00000       0.00000       0.00000       0.00000       0.00000       0.00000       0.00000       0.00000       0.00000       0.00000       0.00000       0.00000       0.00000       0.00000       0.00000       11.3226       12.1943       11.4859       9.74141       6.17779       3.82952       2.39032       1.38538      0.586059      0.211358     0.0571097     0.0113079       0.00000       0.00000       0.00000       0.00000       0.00000       0.00000       0.00000       0.00000       0.00000       0.00000       0.00000       0.00000       0.00000       0.00000       0.00000       0.00000       0.00000       0.00000       0.00000       0.00000       0.00000       0.00000       0.00000       0.00000
   6  18 2960.7551    3.5458  0.8886 11.9015 -0.0018       1.49467  0.0489   0.1391   0.1008    0.5251   0.0000      0.924102   431.0964       25.0023      -6.25220       16.4582      -9.64472      -6.99578      0.654519      -1.28217     -0.361000     -0.247219     0.0189694    0.00594931       0.00000       0.00000       0.00000       0.00000       0.00000       0.00000       0.00000       0.00000       0.00000       0.00000       0.00000       0.00000       0.00000       0.00000       0.00000       0.00000       0.00000       0.00000       0.00000       0.00000       0.00000       0.00000       0.00000       0.00000       9.86740       10.3200       10.8894       8.52038       6.11137       3.90959       2.40891       1.29034      0.617997      0.230195     0.0690210     0.0119658       0.00000       0.00000       0.00000       0.00000       0.00000       0.00000       0.00000       0.00000       0.00000       0.00000       0.00000       0.00000       0.00000       0.00000       0.00000       0.00000       0.00000       0.00000       0.00000       0.00000       0.00000       0.00000       0.00000       0.00000
   6  19 3097.4509    3.8159  0.9388 13.0942 -0.0152       3.79711  0.0553   0.1576   0.1151    0.2827   0.0000       1.41482   447.9802       4.45809      -15.4525      -1.17592       4.70122      0.905672      -1.23821       1.86628     -0.631688     -0.455711    -0.0285001   -0.00697127       0.00000       0.00000       0.00000       0.00000       0.00000       0.00000       0.00000       0.00000       0.00000       0.00000       0.00000       0.00000       0.00000       0.00000       0.00000       0.00000       0.00000       0.00000       0.00000       0.00000       0.00000       0.00000       0.00000       0.00000       11.1256       12.7238       11.8927       8.90864       6.74173       4.48603       2.57644       1.24217      0.628517      0.250042     0.0767068     0.0149443       0.00000       0.00000       0.00000       0.00000       0.00000       0.00000       0.00000       0.00000       0.00000       0.00000       0.00000       0.00000       0.00000       0.00000       0.00000       0.00000       0.00000       0.00000       0.00000       0.00000       0.00000       0.00000       0.00000       0.00000
   6  20 3234.0121    3.5581  1.3696 12.7611  0.0099      0.311494  0.0830   0.1255   0.1338    0.3343   0.0000       1.13895   453.2758       22.5120       24.4706       15.6536      0.820641      -14.8937       2.36499     -0.716474     -0.152281     -0.193310      0.179061    0.00478523       0.00000       0.00000       0.00000       0.00000       0.00000       0.00000       0.00000       0.00000       0.00000       0.00000       0.00000       0.00000       0.00000       0.00000       0.00000       0.00000       0.00000       0.00000       0.00000       0.00000       0.00000       0.00000       0.00000       0.00000       14.9308       18.3185       15.4959       12.9643       9.18529       6.17648       3.54946       1.62257      0.823435      0.302773     0.0968762     0.0222194       0.00000       0.00000       0.00000       0.00000       0.00000       0.00000       0.00000       0.00000       0.00000       0.00000       0.00000       0.00000       0.00000       0.00000       0.00000       0.00000       0.00000       0.00000       0.00000       0.00000       0.00000       0.00000       0.00000       0.00000
   6  21 3371.2454    3.3265  1.9017 11.8159  0.0008       1.08133  0.0875   0.0925   0.1614    0.4255   0.0000      0.571385   419.2487       29.7175       10.8854       8.02016      -15.3679      -9.90376       3.33579      -4.13197      0.746678      0.181603    -0.0971190    -0.0115009       0.00000       0.00000       0.00000       0.00000       0.00000       0.00000       0.00000       0.00000       0.00000       0.00000       0.00000       0.00000       0.00000       0.00000       0.00000       0.00000       0.00000       0.00000       0.00000       0.00000       0.00000       0.00000       0.00000       0.00000       14.9291       17.1861       16.4901       13.1258       9.98981       6.77872       3.94940       2.08961      0.975866      0.382411      0.118744     0.0233874       0.00000       0.00000       0.00000       0.00000       0.00000       0.00000       0.00000       0.00000       0.00000       0.00000       0.00000       0.00000       0.00000       0.00000       0.00000       0.00000       0.00000       0.00000       0.00000       0.00000       0.00000       0.00000       0.00000       0.00000
   6  22 3508.4523    2.8695  2.6736 11.5749 -0.0069      0.666305  0.1072   0.0694   0.2026    0.3206   0.0000      0.388523   457.0888      -7.50946       7.72899       6.78035       9.53884      -13.9410      -1.40411      0.797144     0.0237826     -0.636608      0.297440   -0.00142995       0.00000       0.00000       0.00000       0.00000       0.00000       0.00000       0.00000       0.00000       0.00000       0.00000       0.00000       0.00000       0.00000       0.00000       0.00000       0.00000       0.00000       0.00000       0.00000       0.00000       0.00000       0.00000       0.00000       0.00000       18.5178       20.9415       19.5503       17.0920       12.9799       8.36522       5.34679       2.73302       1.29465      0.462203      0.151889     0.0311871       0.00000       0.00000       0.00000       0.00000       0.00000       0.00000       0.00000       0.00000       0.00000       0.00000       0.00000       0.00000       0.00000       0.00000       0.00000       0.00000       0.00000       0.00000       0.00000       0.00000       0.00000       0.00000       0.00000       0.00000
   6  23 3646.1842    2.4214  4.1870 10.6255 -0.0008      0.334182  0.1379   0.0476   0.2500    0.2935   0.0000      0.214784   434.9230       49.9121      -11.9518      -8.18907       4.83017       8.71396       1.21811       4.32513     -0.300597      0.131898     -0.164198    -0.0535806       0.00000       0.00000       0.00000       0.00000       0.00000       0.00000       0.00000       0.00000       0.00000       0.00000       0.00000       0.00000       0.00000       0.00000       0.00000       0.00000       0.00000       0.00000       0.00000       0.00000       0.00000       0.00000       0.00000       0.00000       23.5655       27.0820       25.3511       20.6375       15.6688       10.3974       6.05898       3.25723       1.41147      0.566410      0.174793     0.0356957       0.00000       0.00000       0.00000       0.00000       0.00000       0.00000       0.00000       0.00000       0.00000       0.00000       0.00000       0.00000       0.00000       0.00000       0.00000       0.00000       0.00000       0.00000       0.00000       0.00000       0.00000       0.00000       0.00000       0.00000
   6  24 3784.2027    1.9826  6.0101 10.4863 -0.0011      0.445384  0.1685   0.0337   0.3259    0.1630   0.0000      0.126665   442.6746      -17.1124       40.7024      -2.10111       7.56446      -10.4655      -7.22425      -5.47805    0.00594493      0.236115      0.515089    -0.0519966       0.00000       0.00000       0.00000       0.00000       0.00000       0.00000       0.00000       0.00000       0.00000       0.00000       0.00000       0.00000       0.00000       0.00000       0.00000       0.00000       0.00000       0.00000       0.00000       0.00000       0.00000       0.00000       0.00000       0.00000       28.0397       33.8832       30.1944       26.4716       20.2739       13.1213       8.38844       4.06220       2.04100      0.704599      0.241052     0.0507191       0.00000       0.00000       0.00000       0.00000       0.00000       0.00000       0.00000       0.00000       0.00000       0.00000       0.00000       0.00000       0.00000       0.00000       0.00000       0.00000       0.00000       0.00000       0.00000       0.00000       0.00000       0.00000       0.00000       0.00000
   6  25 3922.4180    1.6880  7.2800 10.5305  0.0008      0.409164  0.2008   0.0282   0.3753    0.1120   0.0000      0.121053   474.1326       46.1570      -18.4919       6.75920       13.9451       8.17433      -10.0751      -6.17669      0.549634      0.232768     -0.249300    -0.0116748       0.00000       0.00000       0.00000       0.00000       0.00000       0.00000       0.00000       0.00000       0.00000       0.00000       0.00000       0.00000       0.00000       0.00000       0.00000       0.00000       0.00000       0.00000       0.00000       0.00000       0.00000       0.00000       0.00000       0.00000       32.8352       39.1789       35.5796       30.8614       22.7095       15.4829       9.13585       4.87988       2.18993      0.864225      0.263448     0.0568775       0.00000       0.00000       0.00000       0.00000       0.00000       0.00000       0.00000       0.00000       0.00000       0.00000       0.00000       0.00000       0.00000       0.00000       0.00000       0.00000       0.00000       0.00000       0.00000       0.00000       0.00000       0.00000       0.00000       0.00000
   6  26 4060.9336    1.4190  9.0821 10.3351 -0.0068      0.218541  0.2506   0.0228   0.4529    0.0925   0.0000      0.110620   468.5546       42.9253       14.0739       9.19474       50.1260      -3.15751       3.16234      -5.54954       7.97362     -0.402805     -0.190675    -0.0610112       0.00000       0.00000       0.00000       0.00000       0.00000       0.00000       0.00000       0.00000       0.00000       0.00000       0.00000       0.00000       0.00000       0.00000       0.00000       0.00000       0.00000       0.00000       0.00000       0.00000       0.00000       0.00000       0.00000       0.00000       37.7645       49.0487       45.1262       36.2635       28.1064       18.2201       10.7572       6.02714       2.60832       1.08932      0.360246     0.0754341       0.00000       0.00000       0.00000       0.00000       0.00000       0.00000       0.00000       0.00000       0.00000       0.00000       0.00000       0.00000       0.00000       0.00000       0.00000       0.00000       0.00000       0.00000       0.00000       0.00000       0.00000       0.00000       0.00000       0.00000
   6  27 4198.6367    1.2586 12.7930 10.1077 -0.0008     -0.195795  0.3225   0.0191   0.6203    0.0826   0.0000     0.0953201   438.0053       65.7486       31.2782      -7.76537      -54.4041      -38.6072       22.0185       9.79198      0.652532       1.37205     0.0531118     -0.111181       0.00000       0.00000       0.00000       0.00000       0.00000       0.00000       0.00000       0.00000       0.00000       0.00000       0.00000       0.00000       0.00000       0.00000       0.00000       0.00000       0.00000       0.00000       0.00000       0.00000       0.00000       0.00000       0.00000       0.00000       48.0050       58.0035       54.1354       44.8637       34.3522       22.2568       13.9127       6.87448       3.42135       1.25943      0.416196     0.0835873       0.00000       0.00000       0.00000       0.00000       0.00000       0.00000       0.00000       0.00000       0.00000       0.00000       0.00000       0.00000       0.00000       0.00000       0.00000       0.00000       0.00000       0.00000       0.00000       0.00000       0.00000       0.00000       0.00000       0.00000
   7  11 2045.9216    0.6874  0.4675  9.9893 -0.0073       8.63386  0.0335   0.0362   0.0734    0.1206   0.0000       2.09142   443.9412      -1.98391       3.24462     -0.755450      -6.18076      -4.15267      0.715482     -0.184068      0.305558     -0.589457      0.172407     0.0150041    -0.0178773   -0.00136987       0.00000       0.00000       0.00000       0.00000       0.00000       0.00000       0.00000       0.00000       0.00000       0.00000       0.00000       0.00000       0.00000       0.00000       0.00000       0.00000       0.00000       0.00000       0.00000       0.00000       0.00000       0.00000       6.41587       6.91888       7.10425       6.22652       4.89552       2.92231       2.05340       1.33671      0.706595      0.352005      0.126601     0.0436851     0.0133635    0.00222091       0.00000       0.00000       0.00000       0.00000       0.00000       0.00000       0.00000       0.00000       0.00000       0.00000       0.00000       0.00000       0.00000       0.00000       0.00000       0.00000       0.00000       0.00000       0.00000       0.00000       0.00000       0.00000
   7  13 2322.2223    1.1581  0.8354 10.3982 -0.0031       4.12697  0.0536   0.0431   0.0949    0.2523   0.0000       1.31903   439.5691       5.44368       13.6107       4.69117      0.406511      -2.09947     -0.589330      -1.84030     -0.581257     -0.200030     -0.315471     0.0325884    0.00562564    0.00221419       0.00000       0.00000       0.00000       0.00000       0.00000       0.00000       0.00000       0.00000       0.00000       0.00000       0.00000       0.00000       0.00000       0.00000       0.00000       0.00000       0.00000       0.00000       0.00000       0.00000       0.00000       0.00000       8.29201       10.2258       9.73745       8.59785       6.14844       4.90020       3.09276       1.83880      0.851943      0.511769      0.191773     0.0724855     0.0187597    0.00422780       0.00000       0.00000       0.00000       0.00000       0.00000       0.00000       0.00000       0.00000       0.00000       0.00000       0.00000       0.00000       0.00000       0.00000       0.00000       0.00000       0.00000       0.00000       0.00000       0.00000       0.00000       0.00000
   7  14 2458.2355    1.7606  0.7790 11.3033 -0.0077       3.05994  0.0436   0.0689   0.0904    0.2302   0.0000       1.11635   430.7172       4.14914      -4.01250     0.0300343      -1.13151       2.40200       2.31307     -0.835550      0.955841      0.314260     -0.254989    -0.0767015   -0.00665987   0.000792125       0.00000       0.00000       0.00000       0.00000       0.00000       0.00000       0.00000       0.00000       0.00000       0.00000       0.00000       0.00000       0.00000       0.00000       0.00000       0.00000       0.00000       0.00000       0.00000       0.00000       0.00000       0.00000       8.25159       9.24449       8.49655       7.43125       5.90257       4.22334       2.81569       1.51367      0.787206      0.371067      0.153394     0.0507859     0.0144072    0.00280814       0.00000       0.00000       0.00000       0.00000       0.00000       0.00000       0.00000       0.00000       0.00000       0.00000       0.00000       0.00000       0.00000       0.00000       0.00000       0.00000       0.00000       0.00000       0.00000       0.00000       0.00000       0.00000
   7  15 2594.3646    2.1353  0.9894 11.4563  0.0035       2.72657  0.0563   0.0743   0.1075    0.2820   0.0000       1.05781   440.9390       12.8084       17.6159       4.49751       3.32762      -5.33974      -2.13352      0.670171      0.648608    -0.0990109     -0.234990    -0.0300228     0.0188213    0.00213645       0.00000       0.00000       0.00000       0.00000       0.00000       0.00000       0.00000       0.00000       0.00000       0.00000       0.00000       0.00000       0.00000       0.00000       0.00000       0.00000       0.00000       0.00000       0.00000       0.00000       0.00000       0.00000       8.72220       9.98284       10.0374       8.38433       6.85473       4.95668       3.40144       1.85591      0.950222      0.504719      0.196200     0.0682181     0.0205918    0.00381551       0.00000       0.00000       0.00000       0.00000       0.00000       0.00000       0.00000       0.00000       0.00000       0.00000       0.00000       0.00000       0.00000       0.00000       0.00000       0.00000       0.00000       0.00000       0.00000       0.00000       0.00000       0.00000
   7  16 2731.3176    2.5906  0.8558 12.1565  0.0005       3.81638  0.0559   0.0914   0.0870    0.2126   0.0000       1.60538   424.5276      0.762280      -3.82484      -5.17694      -2.48622      -4.44895      -2.66829     -0.569336       1.04021     -0.561136    -0.0560631    -0.0948386    -0.0164602  -0.000562464       0.00000       0.00000       0.00000       0.00000       0.00000       0.00000       0.00000       0.00000       0.00000       0.00000       0.00000       0.00000       0.00000       0.00000       0.00000       0.00000       0.00000       0.00000       0.00000       0.00000       0.00000       0.00000       8.44991       10.0186       9.31168       7.94090       6.53002       5.15612       2.96092       1.94791      0.944732      0.451811      0.178904     0.0735959     0.0183384    0.00380772       0.00000       0.00000       0.00000       0.00000       0.00000       0.00000       0.00000       0.00000       0.00000       0.00000       0.00000       0.00000       0.00000       0.00000       0.00000       0.00000       0.00000       0.00000       0.00000       0.00000       0.00000       0.00000
   7  17 2868.3549    3.2483  0.8266 12.3946 -0.0007   -0.00923352  0.0542   0.1194   0.0829    0.2517   0.0000       1.41828   434.5368       10.4167       20.9989       5.52328      0.431800      -3.38189      -1.36873      0.794104      0.565542      0.196748      0.314772    -0.0522159   -0.00310547   -0.00228125       0.00000       0.00000       0.00000       0.00000       0.00000       0.00000       0.00000       0.00000       0.00000       0.00000       0.00000       0.00000       0.00000       0.00000       0.00000       0.00000       0.00000       0.00000       0.00000       0.00000       0.00000       0.00000       8.94927       10.3308       10.6539       8.39956       6.54834       4.57172       3.19173       1.65937      0.836240      0.480993      0.195361     0.0650568     0.0193088    0.00325718       0.00000       0.00000       0.00000       0.00000       0.00000       0.00000       0.00000       0.00000       0.00000       0.00000       0.00000       0.00000       0.00000       0.00000       0.00000       0.00000       0.00000       0.00000       0.00000       0.00000       0.00000       0.00000
   7  18 3005.7160    3.7891  0.8015 12.6630 -0.0172     -0.185997  0.0467   0.1452   0.0841    0.2981   0.0000      0.868636   433.1160       10.1384       8.82496      0.608514     -0.144023       4.37316      -1.05277     -0.889873      0.620244     0.0143272      0.140416    -0.0706478    -0.0184684   -0.00487168       0.00000       0.00000       0.00000       0.00000       0.00000       0.00000       0.00000       0.00000       0.00000       0.00000       0.00000       0.00000       0.00000       0.00000       0.00000       0.00000       0.00000       0.00000       0.00000       0.00000       0.00000       0.00000       8.33427       8.28704       8.26226       7.87707       5.97863       4.41224       3.03296       1.72576      0.902814      0.441364      0.174932     0.0577839     0.0148233    0.00287932       0.00000       0.00000       0.00000       0.00000       0.00000       0.00000       0.00000       0.00000       0.00000       0.00000       0.00000       0.00000       0.00000       0.00000       0.00000       0.00000       0.00000       0.00000       0.00000       0.00000       0.00000       0.00000
   7  19 3142.9327    4.1945  1.0404 11.7775  0.0002       1.29102  0.0568   0.1413   0.0912    0.6514   0.0000      0.784974   440.1790       10.4177       25.6224      -7.59847     -0.814246     -0.905696      -4.90133      -2.89971       1.85935     -0.280366    -0.0159030    -0.0559653    0.00230286   0.000166742       0.00000       0.00000       0.00000       0.00000       0.00000       0.00000       0.00000       0.00000       0.00000       0.00000       0.00000       0.00000       0.00000       0.00000       0.00000       0.00000       0.00000       0.00000       0.00000       0.00000       0.00000       0.00000       9.26640       10.2740       10.2969       8.20143       6.98040       5.14495       3.09099       1.95988       1.02677      0.435029      0.190096     0.0737323     0.0193162    0.00334755       0.00000       0.00000       0.00000       0.00000       0.00000       0.00000       0.00000       0.00000       0.00000       0.00000       0.00000       0.00000       0.00000       0.00000       0.00000       0.00000       0.00000       0.00000       0.00000       0.00000       0.00000       0.00000
   7  20 3280.1040    3.6212  1.6612 12.0254 -0.0048       1.92815  0.0718   0.1007   0.1249    0.3337   0.0000      0.580893   456.5865       29.3290     -0.111050       16.0936      -11.5467      -10.4899       2.18527      -1.80522      -2.19272      -1.01330     -0.100632     0.0939032    -0.0284349    0.00219132       0.00000       0.00000       0.00000       0.00000       0.00000       0.00000       0.00000       0.00000       0.00000       0.00000       0.00000       0.00000       0.00000       0.00000       0.00000       0.00000       0.00000       0.00000       0.00000       0.00000       0.00000       0.00000       10.9992       13.4715       12.2566       10.6408       8.40136       6.35816       4.07687       2.33167       1.22437      0.574367      0.246469     0.0872332     0.0245217    0.00505313       0.00000       0.00000       0.00000       0.00000       0.00000       0.00000       0.00000       0.00000       0.00000       0.00000       0.00000       0.00000       0.00000       0.00000       0.00000       0.00000       0.00000       0.00000       0.00000       0.00000       0.00000       0.00000
   7  21 3417.7058    3.2099  2.1781 11.6697 -0.0059      0.929546  0.0853   0.0791   0.1422    0.3070   0.0000      0.427764   426.0539      -4.32842       21.0170       14.9272       11.1672      -5.14109     -0.257114       1.85548     -0.572823      0.129271      0.150710     -0.145991    -0.0279683    -0.0102951       0.00000       0.00000       0.00000       0.00000       0.00000       0.00000       0.00000       0.00000       0.00000       0.00000       0.00000       0.00000       0.00000       0.00000       0.00000       0.00000       0.00000       0.00000       0.00000       0.00000       0.00000       0.00000       13.5492       14.8585       14.3962       12.2745       9.76893       7.35001       4.78485       2.67403       1.38585      0.666793      0.280677     0.0965091     0.0261020    0.00497286       0.00000       0.00000       0.00000       0.00000       0.00000       0.00000       0.00000       0.00000       0.00000       0.00000       0.00000       0.00000       0.00000       0.00000       0.00000       0.00000       0.00000       0.00000       0.00000       0.00000       0.00000       0.00000
   7  22 3555.6656    2.6737  2.9884 11.5920 -0.0030       1.05257  0.1072   0.0601   0.1786    0.1943   0.0000      0.291326   439.3204       24.7770       37.2594       2.59175       23.6939      -1.73946      -10.6374      -5.65506       1.32982     -0.824306     -0.407679     -0.328402     0.0432225   -0.00306993       0.00000       0.00000       0.00000       0.00000       0.00000       0.00000       0.00000       0.00000       0.00000       0.00000       0.00000       0.00000       0.00000       0.00000       0.00000       0.00000       0.00000       0.00000       0.00000       0.00000       0.00000       0.00000       15.9478       18.0298       17.7076       15.6395       12.1419       8.67487       5.60141       3.50165       1.81444      0.896442      0.350028      0.127828     0.0341486    0.00663579       0.00000       0.00000       0.00000       0.00000       0.00000       0.00000       0.00000       0.00000       0.00000       0.00000       0.00000       0.00000       0.00000       0.00000       0.00000       0.00000       0.00000       0.00000       0.00000       0.00000       0.00000       0.00000
   7  23 3694.2590    2.2725  4.4389 10.9871 -0.0026       1.20760  0.1311   0.0406   0.2342    0.1569   0.0000      0.204479   483.7378       43.9766      -9.18068      -9.32553      -16.0143       5.38207       5.80700      -1.14602      -1.36767     -0.570666     -0.664499    -0.0234865     0.0189195    0.00972184       0.00000       0.00000       0.00000       0.00000       0.00000       0.00000       0.00000       0.00000       0.00000       0.00000       0.00000       0.00000       0.00000       0.00000       0.00000       0.00000       0.00000       0.00000       0.00000       0.00000       0.00000       0.00000       18.9616       23.0450       21.4626       18.7775       15.0453       10.2755       7.04840       4.05520       2.13463       1.07121      0.425934      0.146700     0.0447267    0.00860173       0.00000       0.00000       0.00000       0.00000       0.00000       0.00000       0.00000       0.00000       0.00000       0.00000       0.00000       0.00000       0.00000       0.00000       0.00000       0.00000       0.00000       0.00000       0.00000       0.00000       0.00000       0.00000
   7  24 3832.4032    1.8954  5.8352 10.5540 -0.0003      0.408417  0.1505   0.0296   0.2923    0.1328   0.0000      0.144859   406.4772       2.87353       38.7162       7.32593      -13.8644       2.15285       4.85208      -4.40375      -3.14963       1.32134      0.252704     -0.111419    -0.0217735   -0.00133499       0.00000       0.00000       0.00000       0.00000       0.00000       0.00000       0.00000       0.00000       0.00000       0.00000       0.00000       0.00000       0.00000       0.00000       0.00000       0.00000       0.00000       0.00000       0.00000       0.00000       0.00000       0.00000       22.4410       27.5845       26.2198       22.3895       17.7671       12.5846       8.24365       4.71854       2.62661       1.16595      0.528900      0.181397     0.0536527     0.0101217       0.00000       0.00000       0.00000       0.00000       0.00000       0.00000       0.00000       0.00000       0.00000       0.00000       0.00000       0.00000       0.00000       0.00000       0.00000       0.00000       0.00000       0.00000       0.00000       0.00000       0.00000       0.00000
   7  25 3971.0715    1.6088  8.5259 10.2594 -0.0003      0.309560  0.2033   0.0225   0.3859    0.0947   0.0000     0.0917615   437.4700       64.4622       22.0845      -68.7603      0.908445       28.2776      -6.79358      -15.7448       5.44621       1.09346      -1.48962     0.0861451     0.0490678   -0.00859003       0.00000       0.00000       0.00000       0.00000       0.00000       0.00000       0.00000       0.00000       0.00000       0.00000       0.00000       0.00000       0.00000       0.00000       0.00000       0.00000       0.00000       0.00000       0.00000       0.00000       0.00000       0.00000       28.0970       35.9963       33.0017       30.1720       22.4192       17.1182       10.5915       6.61004       3.36969       1.70330      0.679024      0.261948     0.0694781     0.0148231       0.00000       0.00000       0.00000       0.00000       0.00000       0.00000       0.00000       0.00000       0.00000       0.00000       0.00000       0.00000       0.00000       0.00000       0.00000       0.00000       0.00000       0.00000       0.00000       0.00000       0.00000       0.00000
   8  11 2086.2135    0.7219  0.6799  9.8633 -0.0027       6.05376  0.0430   0.0287   0.0785    0.1616   0.0000       1.55194   426.6971      0.808005       5.81945     -0.538696       3.28297       2.98822       3.31321      0.731974       1.68091      0.492644      0.229902     0.0665072     0.0450367     0.0162770   -0.00165628  -0.000284039       0.00000       0.00000       0.00000       0.00000       0.00000       0.00000       0.00000       0.00000       0.00000       0.00000       0.00000       0.00000       0.00000       0.00000       0.00000       0.00000       0.00000       0.00000       0.00000       0.00000       6.73055       8.02967       7.44517       7.08273       5.35105       4.44863       2.99900       2.00086       1.07427      0.601048      0.294586      0.128163     0.0463147     0.0160383    0.00358184   0.000812390       0.00000       0.00000       0.00000       0.00000       0.00000       0.00000       0.00000       0.00000       0.00000       0.00000       0.00000       0.00000       0.00000       0.00000       0.00000       0.00000       0.00000       0.00000       0.00000       0.00000
   8  13 2363.0607    1.2378  0.9542 10.4512  0.0019       5.79766  0.0537   0.0417   0.0893    0.2171   0.0000       1.28676   427.2890      -2.22888       18.6320       5.65329       3.43317      -9.20500       1.56433       2.69273       1.01508     -0.294603     -0.152232     -0.142472     0.0462144    -0.0197719   -0.00464116   0.000548083       0.00000       0.00000       0.00000       0.00000       0.00000       0.00000       0.00000       0.00000       0.00000       0.00000       0.00000       0.00000       0.00000       0.00000       0.00000       0.00000       0.00000       0.00000       0.00000       0.00000       7.43629       8.34329       8.57222       7.51644       6.06931       4.63589       3.20338       2.01773       1.24490      0.694559      0.292561      0.151736     0.0537912     0.0176544    0.00446910   0.000786636       0.00000       0.00000       0.00000       0.00000       0.00000       0.00000       0.00000       0.00000       0.00000       0.00000       0.00000       0.00000       0.00000       0.00000       0.00000       0.00000       0.00000       0.00000       0.00000       0.00000
   8  14 2499.5446    1.7435  0.9288 11.0097  0.0048       1.61026  0.0503   0.0607   0.1009    0.2364   0.0000       1.18867   443.5038      -1.02619       6.98082      -4.04112       2.41046       4.89748       9.10839     -0.894298     -0.700304     0.0185099     0.0275967     -0.112170    -0.0189156   -0.00842160   -0.00323812  -0.000418639       0.00000       0.00000       0.00000       0.00000       0.00000       0.00000       0.00000       0.00000       0.00000       0.00000       0.00000       0.00000       0.00000       0.00000       0.00000       0.00000       0.00000       0.00000       0.00000       0.00000       6.95230       8.39802       6.94017       6.62200       5.64602       5.16730       3.45035       2.15784       1.20641      0.603397      0.275997      0.118938     0.0474901     0.0161174    0.00394998   0.000879358       0.00000       0.00000       0.00000       0.00000       0.00000       0.00000       0.00000       0.00000       0.00000       0.00000       0.00000       0.00000       0.00000       0.00000       0.00000       0.00000       0.00000       0.00000       0.00000       0.00000
   8  15 2636.2400    2.2798  0.9228 11.7853 -0.0051       1.68815  0.0492   0.0771   0.0857    0.2377   0.0000      0.985732   441.5746       6.90448       15.6010       13.9501      -9.87929       7.73904      -1.32106      -1.94321      -1.07410     -0.487417     -0.248005     -0.125806    -0.0482719    -0.0150877   -0.00203425    0.00109201       0.00000       0.00000       0.00000       0.00000       0.00000       0.00000       0.00000       0.00000       0.00000       0.00000       0.00000       0.00000       0.00000       0.00000       0.00000       0.00000       0.00000       0.00000       0.00000       0.00000       7.08322       8.13777       8.01741       7.30381       6.19005       4.34398       3.03071       2.00691       1.19500      0.681828      0.298709      0.136752     0.0470003     0.0164114    0.00439935   0.000755403       0.00000       0.00000       0.00000       0.00000       0.00000       0.00000       0.00000       0.00000       0.00000       0.00000       0.00000       0.00000       0.00000       0.00000       0.00000       0.00000       0.00000       0.00000       0.00000       0.00000
   8  16 2773.9384    2.8908  0.7631 12.0684  0.0039       3.07128  0.0434   0.1010   0.0751    0.2258   0.0000       1.26144   445.9171       25.6165       16.7810      -3.66319      -2.90029       7.96334      -3.48690      -2.42290      0.289763     -0.732016    -0.0414881     -0.144489    -0.0125545    0.00434884    0.00459943  -0.000385039       0.00000       0.00000       0.00000       0.00000       0.00000       0.00000       0.00000       0.00000       0.00000       0.00000       0.00000       0.00000       0.00000       0.00000       0.00000       0.00000       0.00000       0.00000       0.00000       0.00000       6.63241       8.13598       8.33256       6.98373       5.77638       4.13246       2.61318       1.84751       1.03290      0.573319      0.294914      0.118582     0.0475982     0.0173170    0.00435411   0.000753135       0.00000       0.00000       0.00000       0.00000       0.00000       0.00000       0.00000       0.00000       0.00000       0.00000       0.00000       0.00000       0.00000       0.00000       0.00000       0.00000       0.00000       0.00000       0.00000       0.00000
   8  17 2911.4940    3.2001  0.7865 12.9382 -0.0074     -0.126094  0.0515   0.1182   0.0840    0.1757   0.0000       1.64496   449.4122       6.88567       1.44603      -1.00092      -4.06403      -3.37544      -3.01070      0.900989       1.33934      -1.72409      0.443085      0.173007    0.00451748     0.0164872    0.00940269  -0.000613320       0.00000       0.00000       0.00000       0.00000       0.00000       0.00000       0.00000       0.00000       0.00000       0.00000       0.00000       0.00000       0.00000       0.00000       0.00000       0.00000       0.00000       0.00000       0.00000       0.00000       8.03460       8.98739       7.92671       7.63140       6.45008       5.20554       3.87861       2.19757       1.27042      0.620520      0.327231      0.128717     0.0524158     0.0141884    0.00435489   0.000818323       0.00000       0.00000       0.00000       0.00000       0.00000       0.00000       0.00000       0.00000       0.00000       0.00000       0.00000       0.00000       0.00000       0.00000       0.00000       0.00000       0.00000       0.00000       0.00000       0.00000
   8  18 3049.1334    4.0100  0.9512 12.1949 -0.0060     -0.328084  0.0477   0.1301   0.0871    0.4419   0.0000      0.851765   440.1730       13.1810       3.41373      0.515266       3.10026       2.90947      0.137488      -2.85311      0.672996     -0.927882     -0.685937     -0.129957     0.0111147   -0.00181504   -0.00459132   0.000611072       0.00000       0.00000       0.00000       0.00000       0.00000       0.00000       0.00000       0.00000       0.00000       0.00000       0.00000       0.00000       0.00000       0.00000       0.00000       0.00000       0.00000       0.00000       0.00000       0.00000       7.43476       8.77708       8.74322       7.25678       6.36052       4.42265       2.97881       2.01209       1.14529      0.614443      0.308996      0.119036     0.0467376     0.0164244    0.00438888   0.000684980       0.00000       0.00000       0.00000       0.00000       0.00000       0.00000       0.00000       0.00000       0.00000       0.00000       0.00000       0.00000       0.00000       0.00000       0.00000       0.00000       0.00000       0.00000       0.00000       0.00000
   8  19 3186.7805    4.0135  1.0163 12.6392  0.0055     0.0449497  0.0579   0.1272   0.1054    0.2953   0.0000      0.964698   436.1626       8.73172       16.0413      -8.65218      -1.71339      -6.68405      -1.25483      0.735832      0.150746     0.0180922     -0.591229    -0.0923820     0.0203728    -0.0332140    0.00114316  -0.000204312       0.00000       0.00000       0.00000       0.00000       0.00000       0.00000       0.00000       0.00000       0.00000       0.00000       0.00000       0.00000       0.00000       0.00000       0.00000       0.00000       0.00000       0.00000       0.00000       0.00000       9.01824       9.54973       9.09141       8.61367       7.29176       5.00617       3.77821       2.38224       1.39493      0.783992      0.355726      0.160189     0.0503153     0.0157705    0.00451810   0.000756319       0.00000       0.00000       0.00000       0.00000       0.00000       0.00000       0.00000       0.00000       0.00000       0.00000       0.00000       0.00000       0.00000       0.00000       0.00000       0.00000       0.00000       0.00000       0.00000       0.00000
   8  20 3324.4869    3.6043  1.4493 12.8152 -0.0011      0.694944  0.0895   0.1042   0.1244    0.2171   0.0000      0.722889   427.1379      -13.0606       26.6988      -5.20596       6.23721     -0.574219       1.97370      -4.82609      0.352226      0.172038     -0.198024     -0.209434     0.0388840   -0.00136941   0.000245440   0.000118243       0.00000       0.00000       0.00000       0.00000       0.00000       0.00000       0.00000       0.00000       0.00000       0.00000       0.00000       0.00000       0.00000       0.00000       0.00000       0.00000       0.00000       0.00000       0.00000       0.00000       14.5305       15.1180       11.3357       9.69430       11.1947       9.98564       7.56291       4.44979       2.26463       1.00519      0.434851      0.183357     0.0675080     0.0216547    0.00593810   0.000977196       0.00000       0.00000       0.00000       0.00000       0.00000       0.00000       0.00000       0.00000       0.00000       0.00000       0.00000       0.00000       0.00000       0.00000       0.00000       0.00000       0.00000       0.00000       0.00000       0.00000
   8  21 3462.7928    2.9226  2.2754 12.1510 -0.0114       1.22713  0.0869   0.0690   0.1629    0.1552   0.0000      0.429777   434.7076       14.6213       26.8588      -13.3567       7.62526      -13.8191       4.29793      -1.61420       2.08107     -0.602272     -0.488984     -0.777012     0.0518710    -0.0456811   -0.00164020  -0.000550914       0.00000       0.00000       0.00000       0.00000       0.00000       0.00000       0.00000       0.00000       0.00000       0.00000       0.00000       0.00000       0.00000       0.00000       0.00000       0.00000       0.00000       0.00000       0.00000       0.00000       11.0746       14.6690       13.4127       11.9526       10.4644       7.14617       5.53472       3.21140       1.92087       1.03465      0.487524      0.232610     0.0844728     0.0267159    0.00883037    0.00153743       0.00000       0.00000       0.00000       0.00000       0.00000       0.00000       0.00000       0.00000       0.00000       0.00000       0.00000       0.00000       0.00000       0.00000       0.00000       0.00000       0.00000       0.00000       0.00000       0.00000
   8  22 3601.0236    2.4743  3.4181 11.1805 -0.0016      0.417693  0.1081   0.0470   0.1812    0.1817   0.0000      0.250348   446.6322       16.6723      -1.55851       28.1005      -10.9982      -6.75909     0.0466383      -7.96361      0.240248      -1.05001       1.17214    -0.0440657     0.0537368     0.0424340    0.00597543   -0.00168613       0.00000       0.00000       0.00000       0.00000       0.00000       0.00000       0.00000       0.00000       0.00000       0.00000       0.00000       0.00000       0.00000       0.00000       0.00000       0.00000       0.00000       0.00000       0.00000       0.00000       14.2584       16.7700       17.6003       15.3684       12.2561       9.49300       6.02392       4.14479       2.55258       1.36735      0.658777      0.286852      0.116419     0.0388630    0.00922943    0.00167228       0.00000       0.00000       0.00000       0.00000       0.00000       0.00000       0.00000       0.00000       0.00000       0.00000       0.00000       0.00000       0.00000       0.00000       0.00000       0.00000       0.00000       0.00000       0.00000       0.00000
   8  24 3878.9615    1.7782  6.9924 10.4947 -0.0008      0.456598  0.1607   0.0243   0.3053    0.0943   0.0000      0.104638   399.4514       26.1508       30.9949      -6.52765      -29.4769       13.3376      -11.0527      -9.88796       1.65086      0.235720    -0.0692331     -0.423089    0.00865536     0.0121442   -0.00553719   -0.00164261       0.00000       0.00000       0.00000       0.00000       0.00000       0.00000       0.00000       0.00000       0.00000       0.00000       0.00000       0.00000       0.00000       0.00000       0.00000       0.00000       0.00000       0.00000       0.00000       0.00000       21.4871       25.8003       24.5157       22.9058       18.6048       13.8036       9.42195       6.38158       3.68784       2.12150      0.963366      0.444242      0.153465     0.0533865     0.0134232    0.00249152       0.00000       0.00000       0.00000       0.00000       0.00000       0.00000       0.00000       0.00000       0.00000       0.00000       0.00000       0.00000       0.00000       0.00000       0.00000       0.00000       0.00000       0.00000       0.00000       0.00000
   8  26 4156.4758    1.3072 11.2406 10.1422  0.0000    -0.0603286  0.2442   0.0171   0.4766    0.0682   0.0000     0.0824466   413.5898       60.3793       50.8046      -7.22904       32.1144       26.2877       1.36525       10.3284       11.3375      -4.21709      -2.54304      0.803329      0.205953     0.0101306     0.0210012   -0.00125339       0.00000       0.00000       0.00000       0.00000       0.00000       0.00000       0.00000       0.00000       0.00000       0.00000       0.00000       0.00000       0.00000       0.00000       0.00000       0.00000       0.00000       0.00000       0.00000       0.00000       29.3602       35.5027       35.1267       31.3398       25.6322       20.1476       14.1897       9.00350       5.32912       2.98802       1.36325      0.661640      0.245105     0.0800606     0.0204014    0.00361225       0.00000       0.00000       0.00000       0.00000       0.00000       0.00000       0.00000       0.00000       0.00000       0.00000       0.00000       0.00000       0.00000       0.00000       0.00000       0.00000       0.00000       0.00000       0.00000       0.00000
   8  28 4435.9290    0.8929 16.4314 10.1881 -0.0084     -0.169298  0.4723   0.0134   0.7855    0.0522   0.0000      0.104857   450.8768      -39.3339       17.0830      -25.5223      -30.1240       49.1869      -48.7236      -32.5469       20.8627       5.36284     -0.629872      -2.32074      0.827516    -0.0963835    -0.0789345   -0.00504640       0.00000       0.00000       0.00000       0.00000       0.00000       0.00000       0.00000       0.00000       0.00000       0.00000       0.00000       0.00000       0.00000       0.00000       0.00000       0.00000       0.00000       0.00000       0.00000       0.00000       45.4392       56.7491       55.1901       49.9682       42.8291       32.4978       23.2425       15.2241       8.95382       4.86338       2.43251       1.05307      0.411562      0.136530     0.0359251    0.00617027       0.00000       0.00000       0.00000       0.00000       0.00000       0.00000       0.00000       0.00000       0.00000       0.00000       0.00000       0.00000       0.00000       0.00000       0.00000       0.00000       0.00000       0.00000       0.00000       0.00000
   9  10 1984.2692    0.5665  0.5070  9.8442  0.0036       6.46242  0.0329   0.0244   0.0680    0.1110   0.0000       1.92027   436.5545       3.04935       10.0081      0.905919       4.79586      -1.35147       1.19525     -0.909395      -1.31801   -0.00549367      0.132781      0.188018     0.0296963     0.0204072     0.0141363   0.000349425  -0.000304104  -0.000190901       0.00000       0.00000       0.00000       0.00000       0.00000       0.00000       0.00000       0.00000       0.00000       0.00000       0.00000       0.00000       0.00000       0.00000       0.00000       0.00000       0.00000       0.00000       5.21853       5.51501       5.39648       5.32820       4.89691       3.77186       2.48892       1.81513       1.30582      0.725867      0.414189      0.191932     0.0811584     0.0296126     0.0118300    0.00340753   0.000806815   0.000137865       0.00000       0.00000       0.00000       0.00000       0.00000       0.00000       0.00000       0.00000       0.00000       0.00000       0.00000       0.00000       0.00000       0.00000       0.00000       0.00000       0.00000       0.00000
   9  12 2264.6813    1.0099  0.8445 10.1028  0.0001       4.87857  0.0469   0.0332   0.0810    0.2254   0.0000       1.15954   439.3019      -12.1419     0.0610164       13.7496       6.86431      0.597616      -2.24557      0.276098      0.586153     -0.557590      0.418862      0.221490    -0.0484065    -0.0819431     0.0227721    0.00285693  -0.000582344   0.000177145       0.00000       0.00000       0.00000       0.00000       0.00000       0.00000       0.00000       0.00000       0.00000       0.00000       0.00000       0.00000       0.00000       0.00000       0.00000       0.00000       0.00000       0.00000       6.36422       7.61908       7.30489       6.90528       6.01144       4.33111       3.27014       2.24367       1.37888      0.853831      0.440093      0.231230     0.0949244     0.0402256     0.0124482    0.00412737    0.00104335   0.000178574       0.00000       0.00000       0.00000       0.00000       0.00000       0.00000       0.00000       0.00000       0.00000       0.00000       0.00000       0.00000       0.00000       0.00000       0.00000       0.00000       0.00000       0.00000
   9  13 2402.4345    1.4527  0.7612 10.8222 -0.0016       4.81850  0.0444   0.0491   0.0717    0.1868   0.0000       1.10594   431.9165       3.81743       15.8063       6.45910       6.76817      -3.13754     -0.105759     -0.514238      0.987789     -0.285498     -0.384918      0.444085    -0.0661415    -0.0239199   0.000651481    0.00354169   0.000321873  -0.000102022       0.00000       0.00000       0.00000       0.00000       0.00000       0.00000       0.00000       0.00000       0.00000       0.00000       0.00000       0.00000       0.00000       0.00000       0.00000       0.00000       0.00000       0.00000       6.59977       7.32389       7.32005       6.64867       5.30036       4.51885       3.47464       2.34281       1.34024      0.760021      0.409539      0.206520     0.0981190     0.0387862     0.0129195    0.00385264   0.000850331   0.000156607       0.00000       0.00000       0.00000       0.00000       0.00000       0.00000       0.00000       0.00000       0.00000       0.00000       0.00000       0.00000       0.00000       0.00000       0.00000       0.00000       0.00000       0.00000
   9  15 2677.1336    2.4312  1.0588 10.8662  0.0019       1.71018  0.0527   0.0729   0.0860    0.4241   0.0000      0.922451   442.7253       1.94710       7.06501      -6.74429      0.885478      -4.86554       2.23712      -2.51177       2.80878      0.240734     -0.369384     -0.141923     0.0766007     0.0202859   -0.00877835    0.00258469    0.00123856  -0.000101583       0.00000       0.00000       0.00000       0.00000       0.00000       0.00000       0.00000       0.00000       0.00000       0.00000       0.00000       0.00000       0.00000       0.00000       0.00000       0.00000       0.00000       0.00000       6.59222       8.22816       7.94829       7.67367       6.02393       4.48376       3.20905       2.05730       1.41597      0.798308      0.447135      0.207507     0.0981026     0.0377250     0.0142031    0.00380943    0.00105079   0.000199342       0.00000       0.00000       0.00000       0.00000       0.00000       0.00000       0.00000       0.00000       0.00000       0.00000       0.00000       0.00000       0.00000       0.00000       0.00000       0.00000       0.00000       0.00000
   9  16 2815.3157    2.9618  0.8981 12.1113 -0.0017       1.99485  0.0494   0.0952   0.0808    0.2307   0.0000      0.883391   438.6096       22.4776       11.0019       1.64715    -0.0161432     -0.678359     -0.231308     -0.498423    -0.0476964      0.590359      0.720827     -0.335334    -0.0412647     0.0520370    -0.0132825   -0.00121068    0.00142592   4.95398e-06       0.00000       0.00000       0.00000       0.00000       0.00000       0.00000       0.00000       0.00000       0.00000       0.00000       0.00000       0.00000       0.00000       0.00000       0.00000       0.00000       0.00000       0.00000       6.33151       7.43291       8.71233       7.01168       5.77770       5.29794       2.98015       2.36451       1.64853      0.761787      0.496332      0.278688     0.0961642     0.0475053     0.0205484    0.00604300    0.00117943   0.000201989       0.00000       0.00000       0.00000       0.00000       0.00000       0.00000       0.00000       0.00000       0.00000       0.00000       0.00000       0.00000       0.00000       0.00000       0.00000       0.00000       0.00000       0.00000
   9  17 2953.6496    3.6935  0.8526 12.4286 -0.0024       2.33766  0.0520   0.1177   0.0750    0.2447   0.0000       1.05247   435.7077       11.3154       14.0392       2.30004       10.1356       5.51200       1.06437      -2.08521      0.527373     -0.242383      0.124142    -0.0640487     0.0875723   -0.00787832    -0.0117380  -0.000312747  -0.000219914  -0.000154044       0.00000       0.00000       0.00000       0.00000       0.00000       0.00000       0.00000       0.00000       0.00000       0.00000       0.00000       0.00000       0.00000       0.00000       0.00000       0.00000       0.00000       0.00000       7.37578       7.90537       6.67490       5.97717       5.91452       5.41516       4.66358       2.86632       1.66383      0.881631      0.438630      0.231825     0.0905550     0.0392018     0.0128372    0.00379270    0.00104880   0.000168459       0.00000       0.00000       0.00000       0.00000       0.00000       0.00000       0.00000       0.00000       0.00000       0.00000       0.00000       0.00000       0.00000       0.00000       0.00000       0.00000       0.00000       0.00000
   9  18 3091.6097    3.8714  0.8923 12.6921  0.0091       1.34080  0.0419   0.1331   0.0863    0.2174   0.0000      0.990281   435.8527       29.2509       9.29004       13.2556    -0.0530053       2.37040       1.41997       2.84961      0.923349      -1.36717     -0.345817      0.242370    -0.0672871    -0.0865072    0.00262512   -0.00199561   -0.00161306  -0.000364193       0.00000       0.00000       0.00000       0.00000       0.00000       0.00000       0.00000       0.00000       0.00000       0.00000       0.00000       0.00000       0.00000       0.00000       0.00000       0.00000       0.00000       0.00000       5.81936       6.64199       6.69584       6.33138       5.20668       3.89561       2.82329       1.95396       1.24980      0.736805      0.406976      0.204149     0.0870907     0.0352381     0.0119413    0.00355142   0.000901990   0.000147464       0.00000       0.00000       0.00000       0.00000       0.00000       0.00000       0.00000       0.00000       0.00000       0.00000       0.00000       0.00000       0.00000       0.00000       0.00000       0.00000       0.00000       0.00000
   9  19 3229.7331    3.7487  1.1409 13.2084 -0.0045       2.50161  0.0637   0.1186   0.1052    0.2216   0.0000      0.971952   435.7816       15.7344       3.50804       8.42450       7.75931       2.23295      -3.98509      -1.16274      0.984265     -0.978289      0.231791      0.192030    -0.0156067   -0.00419344    -0.0105222     0.0123228    0.00266482  -0.000265758       0.00000       0.00000       0.00000       0.00000       0.00000       0.00000       0.00000       0.00000       0.00000       0.00000       0.00000       0.00000       0.00000       0.00000       0.00000       0.00000       0.00000       0.00000       8.92925       10.1484       8.68934       8.25957       7.59775       6.32475       5.16438       3.32869       2.06036       1.11157      0.584432      0.281237      0.121697     0.0477788     0.0168145    0.00463868    0.00135865   0.000231207       0.00000       0.00000       0.00000       0.00000       0.00000       0.00000       0.00000       0.00000       0.00000       0.00000       0.00000       0.00000       0.00000       0.00000       0.00000       0.00000       0.00000       0.00000
   9  20 3367.9426    3.4649  1.6253 12.5324 -0.0018       1.74860  0.0688   0.0889   0.1166    0.1829   0.0000      0.696672   439.5525       21.6915       10.7387      -2.38630      -7.15691      -1.28718       3.09176      -5.32455      -1.86108     -0.708053      0.289517     -0.289394     0.0606997     0.0252537     0.0205052   -0.00748433  -0.000862792   0.000446641       0.00000       0.00000       0.00000       0.00000       0.00000       0.00000       0.00000       0.00000       0.00000       0.00000       0.00000       0.00000       0.00000       0.00000       0.00000       0.00000       0.00000       0.00000       8.27102       10.0538       10.2499       9.42512       7.62017       5.74591       4.14823       2.82715       1.76198       1.04941      0.580927      0.292995      0.132464     0.0537980     0.0187091    0.00572768    0.00138936   0.000239068       0.00000       0.00000       0.00000       0.00000       0.00000       0.00000       0.00000       0.00000       0.00000       0.00000       0.00000       0.00000       0.00000       0.00000       0.00000       0.00000       0.00000       0.00000
   9  21 3506.3928    2.9450  2.3637 12.0753 -0.0071      0.919339  0.0845   0.0630   0.1435    0.1337   0.0000      0.413534   423.8494       24.5067       34.4647       6.04685       3.35063       3.02983       8.58053      -8.60031       4.10452       1.57782     -0.996866     -0.577080    -0.0571856    -0.0258827    -0.0314730   -0.00387410    0.00224897   0.000113345       0.00000       0.00000       0.00000       0.00000       0.00000       0.00000       0.00000       0.00000       0.00000       0.00000       0.00000       0.00000       0.00000       0.00000       0.00000       0.00000       0.00000       0.00000       10.2425       12.3000       12.5160       11.3357       9.67633       7.42999       5.26682       3.58082       2.43072       1.34134      0.773781      0.386101      0.167152     0.0669730     0.0261696    0.00749803    0.00188376   0.000310115       0.00000       0.00000       0.00000       0.00000       0.00000       0.00000       0.00000       0.00000       0.00000       0.00000       0.00000       0.00000       0.00000       0.00000       0.00000       0.00000       0.00000       0.00000
   9  22 3645.4023    2.3628  4.2701 11.1754 -0.0033      0.436674  0.1096   0.0385   0.1978    0.1159   0.0000      0.179809   431.5608       15.4983       15.2651       23.0144      -18.8807      -21.7313      -3.28572      -1.08753       3.61118     -0.833262       1.06608     -0.116851    -0.0829878    -0.0768911    -0.0404450   -0.00524776   -0.00129313   0.000518627       0.00000       0.00000       0.00000       0.00000       0.00000       0.00000       0.00000       0.00000       0.00000       0.00000       0.00000       0.00000       0.00000       0.00000       0.00000       0.00000       0.00000       0.00000       13.1054       15.4895       15.5158       14.3454       12.0231       9.68836       7.12887       4.87257       3.10347       1.78896      0.992677      0.484044      0.226025     0.0892929     0.0329043    0.00975277    0.00234184   0.000399536       0.00000       0.00000       0.00000       0.00000       0.00000       0.00000       0.00000       0.00000       0.00000       0.00000       0.00000       0.00000       0.00000       0.00000       0.00000       0.00000       0.00000       0.00000
   9  23 3784.2090    2.0427  5.1639 10.7952 -0.0009      0.135573  0.1220   0.0300   0.2286    0.1100   0.0000      0.131988   460.2939      -18.6054      -15.5800      -6.85232       7.17464      -22.4767     -0.286470      -8.75177      0.152824       1.47677      0.377804    -0.0235249     -0.164984      0.182084     0.0582858   -0.00303686   0.000754092   0.000286391       0.00000       0.00000       0.00000       0.00000       0.00000       0.00000       0.00000       0.00000       0.00000       0.00000       0.00000       0.00000       0.00000       0.00000       0.00000       0.00000       0.00000       0.00000       14.7114       17.6639       17.5609       16.0049       13.6382       10.7899       7.92039       5.46732       3.39184       1.97927       1.07049      0.540771      0.241026     0.0984854     0.0350498     0.0108837    0.00261421   0.000436211       0.00000       0.00000       0.00000       0.00000       0.00000       0.00000       0.00000       0.00000       0.00000       0.00000       0.00000       0.00000       0.00000       0.00000       0.00000       0.00000       0.00000       0.00000
   9  24 3923.9552    1.6867  7.0393 10.6398  0.0006      0.525433  0.1586   0.0237   0.2966    0.0822   0.0000      0.104374   449.2728      -10.2553       5.57048       3.83588      -3.68368      -1.63603       14.2136       3.07434      -5.41838      0.686974      -1.23674     -0.300775     -0.199748     0.0732070     0.0544160   -0.00432644   -0.00182902   0.000324048       0.00000       0.00000       0.00000       0.00000       0.00000       0.00000       0.00000       0.00000       0.00000       0.00000       0.00000       0.00000       0.00000       0.00000       0.00000       0.00000       0.00000       0.00000       18.2268       22.2650       22.1021       20.4807       17.5246       13.7416       10.2241       7.02446       4.35796       2.66527       1.40854      0.704699      0.323594      0.132891     0.0457333     0.0145789    0.00360613   0.000605356       0.00000       0.00000       0.00000       0.00000       0.00000       0.00000       0.00000       0.00000       0.00000       0.00000       0.00000       0.00000       0.00000       0.00000       0.00000       0.00000       0.00000       0.00000
   9  25 4063.1546    1.4607  9.8474 10.2766 -0.0022     0.0620846  0.2017   0.0179   0.3815    0.0675   0.0000     0.0809918   478.9560       14.0197       30.0014       24.9251       24.2193      -20.7090       13.7240      -3.68899      -5.26082     -0.405902       1.95368      -1.12695      0.440480      0.250053    -0.0641401    -0.0299700    0.00377333    0.00107887       0.00000       0.00000       0.00000       0.00000       0.00000       0.00000       0.00000       0.00000       0.00000       0.00000       0.00000       0.00000       0.00000       0.00000       0.00000       0.00000       0.00000       0.00000       22.3376       27.3101       26.6146       24.9718       21.6942       17.0614       12.5695       8.80659       5.49271       3.31681       1.75896      0.917437      0.394017      0.166724     0.0567623     0.0183086    0.00447758   0.000749972       0.00000       0.00000       0.00000       0.00000       0.00000       0.00000       0.00000       0.00000       0.00000       0.00000       0.00000       0.00000       0.00000       0.00000       0.00000       0.00000       0.00000       0.00000
   9  26 4203.1608    1.2186 11.6765 10.2043 -0.0006     0.0869571  0.2532   0.0159   0.4695    0.0622   0.0000     0.0830768   439.1989       14.8552       62.4505      -33.2472      -19.3372       33.4847       7.91734      -14.5588      0.996383       3.21486      -2.49634    0.00692136      0.126152      0.149302     -0.115039     0.0234305   -0.00149284   2.79340e-05       0.00000       0.00000       0.00000       0.00000       0.00000       0.00000       0.00000       0.00000       0.00000       0.00000       0.00000       0.00000       0.00000       0.00000       0.00000       0.00000       0.00000       0.00000       26.3612       33.0426       33.0211       30.7658       26.2314       20.7266       15.4761       10.3382       6.78978       4.02183       2.19556       1.08572      0.503151      0.207948     0.0755683     0.0227792    0.00574268   0.000948883       0.00000       0.00000       0.00000       0.00000       0.00000       0.00000       0.00000       0.00000       0.00000       0.00000       0.00000       0.00000       0.00000       0.00000       0.00000       0.00000       0.00000       0.00000
  10  12 2302.9398    1.1758  0.7271 10.3824 -0.0096       5.20087  0.0438   0.0423   0.0694    0.2150   0.0000       1.12193   436.2600       1.49406       9.75112      -1.92444       6.17270       6.43787       1.06780     -0.987767      -1.41850      -2.33294      0.795989      0.124796     0.0912581     0.0658974     0.0416443    0.00836651    0.00552489   1.99648e-05   0.000287890   2.76734e-05       0.00000       0.00000       0.00000       0.00000       0.00000       0.00000       0.00000       0.00000       0.00000       0.00000       0.00000       0.00000       0.00000       0.00000       0.00000       0.00000       5.23168       5.82816       6.63738       5.54861       5.50022       4.22223       3.23323       2.31745       1.50461       1.11634      0.607235      0.324049      0.174758     0.0688418     0.0349372     0.0125037    0.00407038    0.00132471   0.000291060   3.61328e-05       0.00000       0.00000       0.00000       0.00000       0.00000       0.00000       0.00000       0.00000       0.00000       0.00000       0.00000       0.00000       0.00000       0.00000       0.00000       0.00000
  10  14 2578.6712    1.9339  0.8471 11.5129  0.0041       1.90458  0.0430   0.0616   0.0739    0.1787   0.0000      0.964716   437.5066       8.02560       10.1929       10.1745      -10.9089     -0.769734       4.06792     -0.856754     -0.683583      0.140675     -0.280452    -0.0457173     0.0361205     0.0634710   -0.00999360    0.00935197    0.00119940   -0.00116109  -0.000156416  -1.08080e-05       0.00000       0.00000       0.00000       0.00000       0.00000       0.00000       0.00000       0.00000       0.00000       0.00000       0.00000       0.00000       0.00000       0.00000       0.00000       0.00000       4.99595       5.97668       6.25021       5.92002       5.15433       4.15972       2.98820       2.11922       1.55871      0.917198      0.556295      0.318786      0.168790     0.0683839     0.0306536     0.0118101    0.00432042    0.00115871   0.000263389   4.25517e-05       0.00000       0.00000       0.00000       0.00000       0.00000       0.00000       0.00000       0.00000       0.00000       0.00000       0.00000       0.00000       0.00000       0.00000       0.00000       0.00000
  10  15 2717.0099    2.5082  0.8393 12.1713 -0.0112       1.81493  0.0439   0.0839   0.0756    0.1783   0.0000      0.975475   434.9975       5.72101       8.17326      -4.89763      -1.08646       2.75445       4.30998      -4.21300       1.08233     -0.424945     -0.220037     -0.275802    -0.0821741   -0.00434822    -0.0424062   -0.00240696    -0.0104340   -0.00171974   5.10327e-05  -2.42583e-05       0.00000       0.00000       0.00000       0.00000       0.00000       0.00000       0.00000       0.00000       0.00000       0.00000       0.00000       0.00000       0.00000       0.00000       0.00000       0.00000       5.67304       7.05859       7.27968       6.70196       5.77631       4.14669       3.28403       2.11244       1.48113      0.911916      0.529145      0.303437      0.146369     0.0712199     0.0290358     0.0120900    0.00383374    0.00103317   0.000282788   4.11633e-05       0.00000       0.00000       0.00000       0.00000       0.00000       0.00000       0.00000       0.00000       0.00000       0.00000       0.00000       0.00000       0.00000       0.00000       0.00000       0.00000
  10  16 2855.8212    3.1403  0.7974 12.2434 -0.0031       1.41402  0.0404   0.1043   0.0759    0.2048   0.0000      0.927622   432.9990      -1.65432       19.3087       5.45896      -2.84317      -9.25341     -0.439006      0.108059       1.79036       1.35463     0.0340560    -0.0702630     0.0357482    0.00730454    0.00337883     0.0138531    0.00153624  -8.80272e-05  -4.20827e-05   1.44955e-05       0.00000       0.00000       0.00000       0.00000       0.00000       0.00000       0.00000       0.00000       0.00000       0.00000       0.00000       0.00000       0.00000       0.00000       0.00000       0.00000       5.36541       6.45694       7.22471       6.00163       5.17071       4.14279       2.88745       2.17681       1.41171      0.789965      0.491741      0.259884      0.136680     0.0676157     0.0262940     0.0102662    0.00394400    0.00112781   0.000223712   3.00188e-05       0.00000       0.00000       0.00000       0.00000       0.00000       0.00000       0.00000       0.00000       0.00000       0.00000       0.00000       0.00000       0.00000       0.00000       0.00000       0.00000
  10  17 2994.6456    3.6713  0.9796 12.3255 -0.0066       1.71121  0.0530   0.1130   0.0763    0.2956   0.0000      0.973145   436.6527      -3.30486       1.46195       6.76969      -7.79022       2.72968      -3.23719      -4.66714      0.499754      0.146783      0.505029     -0.283497      0.100135    -0.0773517   -0.00332860    -0.0188470   -0.00452775    0.00308069  -0.000690646  -6.70375e-05       0.00000       0.00000       0.00000       0.00000       0.00000       0.00000       0.00000       0.00000       0.00000       0.00000       0.00000       0.00000       0.00000       0.00000       0.00000       0.00000       6.32114       7.31356       7.15022       6.92623       6.06211       4.90794       3.47891       2.49613       1.73433       1.14763      0.659793      0.362088      0.170823     0.0764299     0.0300055     0.0121574    0.00386649    0.00110119   0.000246846   4.12562e-05       0.00000       0.00000       0.00000       0.00000       0.00000       0.00000       0.00000       0.00000       0.00000       0.00000       0.00000       0.00000       0.00000       0.00000       0.00000       0.00000
  10  18 3132.9092    3.9432  0.9798 12.8521 -0.0092      0.101971  0.0527   0.1220   0.0854    0.2330   0.0000       1.14833   437.6990       10.3964      -1.47203      -1.65380       5.59484      -3.98360       4.75229      -3.80791      -2.93200      -2.03693      0.232735     -0.413793     -0.218666    -0.0141350     0.0331428     0.0105632   0.000278968   -0.00110878  -0.000355861   3.68013e-05       0.00000       0.00000       0.00000       0.00000       0.00000       0.00000       0.00000       0.00000       0.00000       0.00000       0.00000       0.00000       0.00000       0.00000       0.00000       0.00000       5.41563       6.52058       7.67801       6.01105       5.81518       5.05719       3.14146       2.79563       1.81429       1.05344      0.707260      0.374996      0.165488      0.102533     0.0319214     0.0143749    0.00567435    0.00170800   0.000321481   4.91324e-05       0.00000       0.00000       0.00000       0.00000       0.00000       0.00000       0.00000       0.00000       0.00000       0.00000       0.00000       0.00000       0.00000       0.00000       0.00000       0.00000
  10  19 3271.4042    3.7210  1.3947 12.6534  0.0011     0.0285577  0.0827   0.0952   0.1064    0.2116   0.0000      0.742334   434.4747       6.09306       10.6362       14.0887      -9.60028       2.55670      0.269140      -3.03259      -1.43154      -1.67525     -0.255463      0.107857    -0.0884865    -0.0587423   -0.00499256   0.000943499   -0.00188653   -0.00118084   1.37195e-05   5.68577e-05       0.00000       0.00000       0.00000       0.00000       0.00000       0.00000       0.00000       0.00000       0.00000       0.00000       0.00000       0.00000       0.00000       0.00000       0.00000       0.00000       13.6418       18.5640       19.7016       17.0093       13.2426       9.35242       5.91276       3.46323       2.01618       1.18803      0.648762      0.359087      0.183906     0.0874576     0.0385168     0.0148933    0.00473639    0.00137918   0.000318956   4.75555e-05       0.00000       0.00000       0.00000       0.00000       0.00000       0.00000       0.00000       0.00000       0.00000       0.00000       0.00000       0.00000       0.00000       0.00000       0.00000       0.00000
  10  20 3410.3082    3.2319  1.7827 12.1884  0.0026      0.827656  0.0716   0.0733   0.1118    0.1641   0.0000      0.471564   430.4067    -0.0945676       5.02622     -0.731950       2.83606      -1.06308      -2.24808      -4.07190      -3.91179      0.796659     -0.230083      0.352391      0.478987    0.00309592    -0.0393285    0.00331158  -0.000334977    0.00206938  -0.000528328  -6.85563e-05       0.00000       0.00000       0.00000       0.00000       0.00000       0.00000       0.00000       0.00000       0.00000       0.00000       0.00000       0.00000       0.00000       0.00000       0.00000       0.00000       8.15099       9.28617       8.64329       7.92716       6.97974       6.53298       5.52454       3.93155       2.55273       1.48142      0.852834      0.426589      0.220691      0.102597     0.0450860     0.0159904    0.00554915    0.00150594   0.000353353   5.89268e-05       0.00000       0.00000       0.00000       0.00000       0.00000       0.00000       0.00000       0.00000       0.00000       0.00000       0.00000       0.00000       0.00000       0.00000       0.00000       0.00000
  10  21 3549.3660    2.6694  2.9252 11.8498 -0.0044      0.895470  0.0864   0.0502   0.1608    0.1085   0.0000      0.286334   449.3689       29.6612       7.98973       14.3067      -5.03181       2.68156     -0.950781      -5.90347       2.70140      -3.79803      -1.18173     -0.607915      0.164170     -0.217369     0.0626116    -0.0175570   -0.00158322    0.00289314   0.000320667   5.37914e-05       0.00000       0.00000       0.00000       0.00000       0.00000       0.00000       0.00000       0.00000       0.00000       0.00000       0.00000       0.00000       0.00000       0.00000       0.00000       0.00000       10.1101       11.8626       11.8712       11.3146       9.80297       7.91764       5.96817       4.25556       2.78755       1.82261       1.05742      0.558904      0.283552      0.128652     0.0557226     0.0201618    0.00663726    0.00197503   0.000451153   7.28550e-05       0.00000       0.00000       0.00000       0.00000       0.00000       0.00000       0.00000       0.00000       0.00000       0.00000       0.00000       0.00000       0.00000       0.00000       0.00000       0.00000
  10  22 3688.7254    2.2029  4.3687 11.1985  0.0009      0.521521  0.1080   0.0342   0.2008    0.0903   0.0000      0.169141   439.4053      -1.56992       40.8275       18.7445      -21.1243      -7.21270       2.06401       3.27018       4.61663     -0.786522      -1.79245       1.09149     -0.199178     -0.299673     0.0437107    -0.0118422    -0.0132317    0.00236970   0.000901075  -0.000165072       0.00000       0.00000       0.00000       0.00000       0.00000       0.00000       0.00000       0.00000       0.00000       0.00000       0.00000       0.00000       0.00000       0.00000       0.00000       0.00000       11.5951       13.8919       13.9393       13.4102       11.4107       9.39568       7.32085       5.25079       3.47744       2.19472       1.26374      0.696923      0.361029      0.163568     0.0717723     0.0267921    0.00879585    0.00252629   0.000583926   9.67200e-05       0.00000       0.00000       0.00000       0.00000       0.00000       0.00000       0.00000       0.00000       0.00000       0.00000       0.00000       0.00000       0.00000       0.00000       0.00000       0.00000
  10  23 3828.4770    1.8634  5.8404 10.9508 -0.0008      0.520338  0.1343   0.0263   0.2451    0.0784   0.0000      0.123034   431.2851       15.6085       23.7868       3.75510       17.3340       4.27760      -12.2948      -10.0542       10.9117      0.918513      0.798267      -1.03794    -0.0322252      0.115546     -0.144535     0.0469838   0.000705282  -0.000422307    0.00137024   0.000171517       0.00000       0.00000       0.00000       0.00000       0.00000       0.00000       0.00000       0.00000       0.00000       0.00000       0.00000       0.00000       0.00000       0.00000       0.00000       0.00000       14.1177       17.2172       17.3037       16.2062       14.3897       11.8973       9.09837       6.50643       4.43490       2.80362       1.60169      0.904967      0.445919      0.207123     0.0868368     0.0348721     0.0114644    0.00336385   0.000779654   0.000122746       0.00000       0.00000       0.00000       0.00000       0.00000       0.00000       0.00000       0.00000       0.00000       0.00000       0.00000       0.00000       0.00000       0.00000       0.00000       0.00000
  10  24 3968.3893    1.5951  8.1383 10.4504 -0.0020      0.372544  0.1673   0.0199   0.3025    0.0725   0.0000     0.0888728   468.1639       8.06973      -5.85643       9.67035       10.8202      -6.68843      -15.3449      -8.75304       1.92090      -9.03916      -2.10304      0.549342      0.289661     0.0174269     0.0235613    -0.0299807    -0.0257025   -0.00386610   0.000486331   0.000235829       0.00000       0.00000       0.00000       0.00000       0.00000       0.00000       0.00000       0.00000       0.00000       0.00000       0.00000       0.00000       0.00000       0.00000       0.00000       0.00000       16.8706       21.0017       21.4900       21.0091       17.3163       14.1948       10.8586       7.92341       5.28988       3.21917       1.93931       1.06707      0.568290      0.260974      0.113618     0.0421936     0.0146868    0.00408958   0.000951188   0.000158942       0.00000       0.00000       0.00000       0.00000       0.00000       0.00000       0.00000       0.00000       0.00000       0.00000       0.00000       0.00000       0.00000       0.00000       0.00000       0.00000
  10  25 4107.8119    1.3486 10.7281 10.3394  0.0001     0.0461491  0.2183   0.0163   0.4014    0.0581   0.0000     0.0777879   460.6763       28.1344      -10.0373       18.9164       22.3105       14.1571       23.7079      -6.77560       4.83709      -4.02371       3.91882       1.64135    -0.0144086     -0.332566    -0.0967424    -0.0259565    0.00289783    0.00384062  -2.38815e-05   6.63832e-05       0.00000       0.00000       0.00000       0.00000       0.00000       0.00000       0.00000       0.00000       0.00000       0.00000       0.00000       0.00000       0.00000       0.00000       0.00000       0.00000       20.7535       25.9956       26.4450       25.3143       21.6597       17.7819       13.7958       9.63119       6.70007       4.15658       2.49312       1.37758      0.689379      0.334832      0.139157     0.0548653     0.0185545    0.00517426    0.00122844   0.000195370       0.00000       0.00000       0.00000       0.00000       0.00000       0.00000       0.00000       0.00000       0.00000       0.00000       0.00000       0.00000       0.00000       0.00000       0.00000       0.00000
  10  26 4248.5200    1.1167 14.0241 10.3049 -0.0037      0.126195  0.3144   0.0145   0.5527    0.0526   0.0000     0.0820757   425.8395       26.7399       50.2302      -4.35994      -15.7595      -25.9694      -15.5584       19.5087      -2.65651      -4.90315     -0.147243      -3.12712    -0.0162050      0.229810      0.431634    -0.0536809    -0.0350347    0.00297967    0.00164464   5.33683e-05       0.00000       0.00000       0.00000       0.00000       0.00000       0.00000       0.00000       0.00000       0.00000       0.00000       0.00000       0.00000       0.00000       0.00000       0.00000       0.00000       27.8028       34.5241       35.9827       32.4696       28.6270       23.8582       18.7305       13.2569       9.04093       5.51524       3.33780       1.76967      0.908613      0.437303      0.188826     0.0722139     0.0255961    0.00713204    0.00164373   0.000243715       0.00000       0.00000       0.00000       0.00000       0.00000       0.00000       0.00000       0.00000       0.00000       0.00000       0.00000       0.00000       0.00000       0.00000       0.00000       0.00000
  11  10 2058.0071    0.6335  0.6593  9.8700  0.0028       6.43063  0.0398   0.0223   0.0669    0.1223   0.0000       1.50124   437.5156       8.22396       12.9022       2.07422       1.79826     0.0719745      -4.33691      0.460233     -0.370264     -0.366050      0.818114      0.320199     -0.136297    -0.0931614     0.0449350    0.00664834   -0.00893110   -0.00181657   0.000560849  -0.000283688   2.23728e-05   1.47233e-05       0.00000       0.00000       0.00000       0.00000       0.00000       0.00000       0.00000       0.00000       0.00000       0.00000       0.00000       0.00000       0.00000       0.00000       4.72476       5.91588       6.05465       5.13439       4.86658       4.27282       3.31257       2.50435       1.88633       1.06518      0.702651      0.405413      0.201289      0.110461     0.0518313     0.0217901    0.00783222    0.00351988    0.00119320   0.000300096   6.85117e-05   9.84920e-06       0.00000       0.00000       0.00000       0.00000       0.00000       0.00000       0.00000       0.00000       0.00000       0.00000       0.00000       0.00000       0.00000       0.00000
  11  11 2199.8823    0.9080  0.6922 10.0954  0.0018       6.24986  0.0389   0.0309   0.0689    0.1499   0.0000       1.28417   441.3561       8.24984       10.5399      -13.1805      -4.30743     -0.457053       2.92486      -4.18284      0.983198     -0.567471     -0.408796      0.174506     -0.222254    -0.0753950    -0.0214121     0.0100694    0.00175317   -0.00117725  -0.000699627  -0.000156974   6.44353e-05  -5.48028e-06       0.00000       0.00000       0.00000       0.00000       0.00000       0.00000       0.00000       0.00000       0.00000       0.00000       0.00000       0.00000       0.00000       0.00000       3.86851       5.37753       5.16163       4.93488       4.58500       3.64860       3.09089       1.97945       1.64792      0.930451      0.689163      0.379002      0.196597      0.117530     0.0425148     0.0253575    0.00757199    0.00345650    0.00113199   0.000262321   7.81989e-05   1.13048e-05       0.00000       0.00000       0.00000       0.00000       0.00000       0.00000       0.00000       0.00000       0.00000       0.00000       0.00000       0.00000       0.00000       0.00000
  11  12 2340.1325    1.2498  0.8419 10.5816 -0.0109       4.08946  0.0424   0.0389   0.0711    0.2095   0.0000       1.02699   437.4176      0.280525       17.1608       6.44627      -6.22684      -1.06567       2.87573       1.13062      -1.23790      0.157003     -0.948544      0.713232      0.183600      0.103315     -0.102495    0.00440213  -0.000922198   0.000947691    0.00144321   0.000504360   7.89947e-05  -8.40371e-06       0.00000       0.00000       0.00000       0.00000       0.00000       0.00000       0.00000       0.00000       0.00000       0.00000       0.00000       0.00000       0.00000       0.00000       4.77927       5.80889       6.42795       5.60012       5.24819       4.15592       3.21392       2.34659       1.63623       1.08573      0.663103      0.404008      0.217478      0.112122     0.0546081     0.0230798    0.00961952    0.00355531    0.00112225   0.000318172   6.80531e-05   8.61097e-06       0.00000       0.00000       0.00000       0.00000       0.00000       0.00000       0.00000       0.00000       0.00000       0.00000       0.00000       0.00000       0.00000       0.00000
  11  13 2478.5498    1.6598  0.9982 10.8057  0.0039       2.02580  0.0456   0.0463   0.0810    0.2595   0.0000      0.955332   435.9446       2.51349       4.63612      -16.0997      -3.50672       2.70708      -1.37037      0.426396      -1.58217     -0.952582     -0.223591     -0.279192     -0.197761     0.0812157     0.0312783     0.0229389   -0.00884162   -0.00448328   -0.00126691   0.000124066   4.17641e-05  -1.51240e-05       0.00000       0.00000       0.00000       0.00000       0.00000       0.00000       0.00000       0.00000       0.00000       0.00000       0.00000       0.00000       0.00000       0.00000       4.82160       5.79407       5.56081       5.67310       5.18279       4.19988       3.42597       2.51990       1.88266       1.16941      0.749937      0.455128      0.246928      0.128802     0.0624520     0.0255992    0.00992278    0.00372095    0.00115099   0.000294827   7.36741e-05   1.11882e-05       0.00000       0.00000       0.00000       0.00000       0.00000       0.00000       0.00000       0.00000       0.00000       0.00000       0.00000       0.00000       0.00000       0.00000
  11  14 2616.9563    2.0705  0.8610 11.9820 -0.0104       1.08436  0.0509   0.0680   0.0743    0.1728   0.0000       1.06633   444.9303       16.8192       21.9518       8.54554      -3.25567       6.11632      0.514739      -5.54903    -0.0842580     -0.895266     -0.434050     -0.641414     -0.191561      0.139689    -0.0285674  -4.40767e-05     0.0189193    0.00742514   -0.00225722   0.000141358   0.000158303  -7.78991e-06       0.00000       0.00000       0.00000       0.00000       0.00000       0.00000       0.00000       0.00000       0.00000       0.00000       0.00000       0.00000       0.00000       0.00000       6.30750       7.60571       7.37653       7.57788       6.57550       4.78912       3.72930       2.93171       1.98500       1.20544      0.728524      0.444904      0.265601      0.137426     0.0642777     0.0250648    0.00945331    0.00310266   0.000943467   0.000235389   6.12513e-05   9.16790e-06       0.00000       0.00000       0.00000       0.00000       0.00000       0.00000       0.00000       0.00000       0.00000       0.00000       0.00000       0.00000       0.00000       0.00000
  11  15 2756.1499    2.7138  0.8697 12.2526 -0.0089       2.16184  0.0400   0.0837   0.0732    0.1815   0.0000      0.840328   441.0027       1.45595       6.09663      -1.21251      -6.87036      -4.53788       1.72022      -2.26950      -1.68257     -0.242648     -0.640871     -0.288139     0.0818316    0.00186078    0.00374490    -0.0229077    0.00990200    0.00515361   0.000682362  -6.73770e-05  -1.43423e-05   7.12260e-06       0.00000       0.00000       0.00000       0.00000       0.00000       0.00000       0.00000       0.00000       0.00000       0.00000       0.00000       0.00000       0.00000       0.00000       4.25108       5.27329       5.34532       5.10247       4.59555       3.90453       2.86936       2.21182       1.47339       1.06537      0.646847      0.382301      0.206430      0.107373     0.0447340     0.0227943    0.00867271    0.00328210    0.00100088   0.000297861   5.91791e-05   9.95920e-06       0.00000       0.00000       0.00000       0.00000       0.00000       0.00000       0.00000       0.00000       0.00000       0.00000       0.00000       0.00000       0.00000       0.00000
  11  16 2895.5422    3.4743  0.7814 12.0469 -0.0055       3.69368  0.0378   0.1023   0.0608    0.2406   0.0000      0.830291   435.0946       12.9375       11.1206       3.09127      -4.05035      -1.50037      -2.21767      -3.34021      0.369385     0.0591439      0.564129    -0.0783771     -0.195897     0.0184479    -0.0308892    -0.0111484    0.00607916  -0.000796083   0.000361756   0.000168464  -1.49233e-05  -3.51969e-06       0.00000       0.00000       0.00000       0.00000       0.00000       0.00000       0.00000       0.00000       0.00000       0.00000       0.00000       0.00000       0.00000       0.00000       3.95813       4.86525       5.30288       4.86015       4.23541       3.70055       2.71855       1.88761       1.45017      0.905379      0.580888      0.364271      0.177807     0.0968372     0.0455963     0.0200453    0.00776758    0.00334896    0.00100913   0.000259916   5.70340e-05   8.37751e-06       0.00000       0.00000       0.00000       0.00000       0.00000       0.00000       0.00000       0.00000       0.00000       0.00000       0.00000       0.00000       0.00000       0.00000
  11  17 3034.6397    3.8280  0.9652 12.7500 -0.0100       1.85735  0.0402   0.1149   0.0821    0.2087   0.0000      0.857568   439.7316       10.8586       17.3356       9.41634       7.63554      0.508227       2.34777      -2.04806     -0.336722     -0.628429      0.263674     -0.634301     -0.274506    -0.0697424    -0.0637634     0.0341156    0.00604363   -0.00516385   0.000318824  -0.000104413  -3.88993e-05  -1.17187e-06       0.00000       0.00000       0.00000       0.00000       0.00000       0.00000       0.00000       0.00000       0.00000       0.00000       0.00000       0.00000       0.00000       0.00000       4.53980       5.48892       5.36317       4.95539       4.90306       3.81710       3.15259       2.22139       1.57356       1.08449      0.659515      0.408535      0.206852      0.103027     0.0504984     0.0203357    0.00831969    0.00314170   0.000922032   0.000287413   6.60660e-05   8.90101e-06       0.00000       0.00000       0.00000       0.00000       0.00000       0.00000       0.00000       0.00000       0.00000       0.00000       0.00000       0.00000       0.00000       0.00000
  11  18 3173.6120    3.9956  1.0338 13.1629 -0.0103       3.48858  0.0476   0.1142   0.0871    0.1751   0.0000       1.03386   443.6370       20.6456       5.99098       2.48371       1.57325       9.21185      -6.10098      -5.44036       2.71081     -0.311982     -0.159661     -0.766830     0.0900496    -0.0375682    -0.0566551     0.0272007   -0.00434736   -0.00229900    0.00175388  -0.000223232  -0.000160825   1.13207e-05       0.00000       0.00000       0.00000       0.00000       0.00000       0.00000       0.00000       0.00000       0.00000       0.00000       0.00000       0.00000       0.00000       0.00000       4.76199       5.66233       5.82816       5.76151       5.00110       4.42432       3.13718       2.46872       1.73938       1.08738      0.753423      0.443617      0.220704      0.119572     0.0590261     0.0243215    0.00926656    0.00364155    0.00123889   0.000305289   6.22044e-05   1.07599e-05       0.00000       0.00000       0.00000       0.00000       0.00000       0.00000       0.00000       0.00000       0.00000       0.00000       0.00000       0.00000       0.00000       0.00000
  11  19 3312.4820    3.6050  1.3488 12.7522 -0.0036      0.997009  0.0542   0.0887   0.0949    0.1862   0.0000      0.744557   433.9799       19.4112       14.7773       13.4911      -8.51293       4.72669       4.67456      -1.96034     -0.822926       1.25439    -0.0232210     -0.522837      0.478263    -0.0253628     0.0141088    -0.0383940    0.00986758  -0.000621146   0.000137689   9.39540e-05  -6.15336e-05   1.35283e-05       0.00000       0.00000       0.00000       0.00000       0.00000       0.00000       0.00000       0.00000       0.00000       0.00000       0.00000       0.00000       0.00000       0.00000       5.74872       6.94634       6.87304       6.73883       5.99670       4.91317       3.93088       2.86496       1.94369       1.33188      0.863758      0.495233      0.263848      0.135585     0.0634821     0.0291713     0.0108934    0.00386780    0.00122364   0.000340321   7.53625e-05   1.19645e-05       0.00000       0.00000       0.00000       0.00000       0.00000       0.00000       0.00000       0.00000       0.00000       0.00000       0.00000       0.00000       0.00000       0.00000
  11  20 3451.8368    3.0068  2.3287 11.8188 -0.0001       1.07720  0.0733   0.0551   0.1258    0.1328   0.0000      0.350734   439.8443       32.9511       8.52729       5.96349       6.30728      -9.39763      -8.66504      -2.13138     -0.418779      -1.27899      -1.42573      0.916578     0.0614686     -0.140321     0.0106811     0.0244836     0.0105981    0.00590294  -0.000656593  -0.000585745  -0.000216805  -8.94889e-07       0.00000       0.00000       0.00000       0.00000       0.00000       0.00000       0.00000       0.00000       0.00000       0.00000       0.00000       0.00000       0.00000       0.00000       7.69915       9.40879       9.83055       8.95647       7.79790       6.65467       5.26930       4.09643       2.73425       1.76315       1.05138      0.636590      0.323435      0.179205     0.0841805     0.0378260     0.0141678    0.00554242    0.00168800   0.000487135   9.90210e-05   1.52696e-05       0.00000       0.00000       0.00000       0.00000       0.00000       0.00000       0.00000       0.00000       0.00000       0.00000       0.00000       0.00000       0.00000       0.00000
  11  21 3591.2724    2.5810  3.1155 11.4573 -0.0033      0.380000  0.0857   0.0421   0.1467    0.1086   0.0000      0.240357   454.5929       23.5678       17.4081      -6.46480       4.87065       11.2507      -2.35643      -2.94792       2.03875      -2.97658     -0.560536    -0.0880328      0.447069     -0.340332    -0.0808271     0.0316408    -0.0281284   -0.00176623   -0.00279716   0.000702536  -0.000116950   4.81301e-06       0.00000       0.00000       0.00000       0.00000       0.00000       0.00000       0.00000       0.00000       0.00000       0.00000       0.00000       0.00000       0.00000       0.00000       8.21132       10.4582       10.5309       10.2089       8.54290       7.71032       5.88513       4.28579       3.00309       2.05339       1.26077      0.719813      0.412624      0.194753     0.0996321     0.0412033     0.0187646    0.00641659    0.00208941   0.000550419   0.000118897   2.04548e-05       0.00000       0.00000       0.00000       0.00000       0.00000       0.00000       0.00000       0.00000       0.00000       0.00000       0.00000       0.00000       0.00000       0.00000
  11  22 3731.0653    2.1458  4.8143 11.0647 -0.0012      0.488273  0.1085   0.0302   0.1994    0.0832   0.0000      0.132438   436.1001       14.3349       21.4406       11.0681      -24.6551      -4.43563       7.50217      -4.12418     -0.171116       3.63847      -2.65087      0.160111     -0.137989    -0.0687057     0.0158304    -0.0200074    0.00490122    0.00494936   0.000885423   0.000203870   2.52507e-05  -6.84311e-05       0.00000       0.00000       0.00000       0.00000       0.00000       0.00000       0.00000       0.00000       0.00000       0.00000       0.00000       0.00000       0.00000       0.00000       10.4691       13.1300       13.2218       13.0132       11.2583       9.64685       7.38302       5.45370       3.84391       2.55659       1.63120      0.942717      0.519092      0.264483      0.124809     0.0559852     0.0224243    0.00811519    0.00264418   0.000706209   0.000155944   2.56205e-05       0.00000       0.00000       0.00000       0.00000       0.00000       0.00000       0.00000       0.00000       0.00000       0.00000       0.00000       0.00000       0.00000       0.00000
  11  23 3871.3380    1.8176  6.7699 10.6536 -0.0008      0.445439  0.1374   0.0223   0.2468    0.0742   0.0000     0.0961883   439.7123      -6.14403       17.5329       20.2780      -6.54296       7.08368      -17.4604      -5.37871     0.0946177      -1.01198      0.153071      -2.60082     -0.523561    -0.0540560     -0.162333    -0.0407138     0.0392702   -0.00482014   -0.00338249   0.000907715   3.44214e-05   2.82660e-05       0.00000       0.00000       0.00000       0.00000       0.00000       0.00000       0.00000       0.00000       0.00000       0.00000       0.00000       0.00000       0.00000       0.00000       12.7457       16.2769       16.5951       15.7626       14.3281       11.5327       9.44003       6.75599       4.90365       3.19068       2.01482       1.19081      0.657306      0.341380      0.162044     0.0720105     0.0288579     0.0106049    0.00337239   0.000913169   0.000216976   3.12181e-05       0.00000       0.00000       0.00000       0.00000       0.00000       0.00000       0.00000       0.00000       0.00000       0.00000       0.00000       0.00000       0.00000       0.00000
  11  24 4011.3676    1.4909  8.6111 10.5742  0.0001      0.259681  0.1725   0.0181   0.3117    0.0591   0.0000     0.0890968   458.9839       39.4362       19.6297    -0.0562599      -12.0152      -2.04629      -17.4162      -18.7651       3.55565       6.43835       1.03295      0.857896      -1.03205     -0.126042      0.386019     0.0706735    -0.0117381    0.00642918   -0.00419157    0.00115779  -3.12697e-05  -2.48384e-05       0.00000       0.00000       0.00000       0.00000       0.00000       0.00000       0.00000       0.00000       0.00000       0.00000       0.00000       0.00000       0.00000       0.00000       15.8238       19.4377       19.7063       19.2410       17.1093       14.4291       11.3929       8.47497       5.89769       4.03811       2.54737       1.51036      0.804142      0.426379      0.196224     0.0916873     0.0349425     0.0129892    0.00404282    0.00112746   0.000243076   3.71764e-05       0.00000       0.00000       0.00000       0.00000       0.00000       0.00000       0.00000       0.00000       0.00000       0.00000       0.00000       0.00000       0.00000       0.00000
  11  25 4151.3509    1.2773 11.4177 10.2850 -0.0009     0.0515601  0.2255   0.0153   0.4147    0.0590   0.0000     0.0762288   443.6464       33.3307       19.8881      -17.1367      -14.3028       34.4226      0.188606      -6.34207      -14.4597       2.01687       3.04939      0.996205      -1.14072     -0.513441     -0.533650     0.0336346     0.0542393    -0.0285777   -0.00567725    0.00331099   0.000416617  -7.33775e-06       0.00000       0.00000       0.00000       0.00000       0.00000       0.00000       0.00000       0.00000       0.00000       0.00000       0.00000       0.00000       0.00000       0.00000       19.2387       24.4186       24.7464       24.1056       21.3186       18.1800       14.1759       10.9191       7.42515       5.07222       3.14898       1.85735       1.02121      0.526386      0.253386      0.112427     0.0453237     0.0162560    0.00527313    0.00150779   0.000319244   4.98092e-05       0.00000       0.00000       0.00000       0.00000       0.00000       0.00000       0.00000       0.00000       0.00000       0.00000       0.00000       0.00000       0.00000       0.00000
  11  26 4291.8401    1.0749 14.0893 10.2936 -0.0011   -0.00648572  0.3032   0.0134   0.5405    0.0485   0.0000     0.0819066   433.7825       43.5226      -30.1897       1.79223       8.48495      -18.1436       28.7717      -1.66066      -12.1616       5.92893       5.88614      -2.44710     -0.518560     -0.385587     -0.212260      0.282532     0.0862838   -0.00843081   -0.00139152   0.000454267  -0.000763491   2.63456e-05       0.00000       0.00000       0.00000       0.00000       0.00000       0.00000       0.00000       0.00000       0.00000       0.00000       0.00000       0.00000       0.00000       0.00000       23.8796       29.9583       31.2989       29.5720       26.8035       22.1489       17.7912       13.0618       9.38691       6.22151       3.89735       2.35497       1.26930      0.674599      0.319059      0.143429     0.0566397     0.0213717    0.00668656    0.00183673   0.000407816   5.81969e-05       0.00000       0.00000       0.00000       0.00000       0.00000       0.00000       0.00000       0.00000       0.00000       0.00000       0.00000       0.00000       0.00000       0.00000
  11  27 4432.0704    0.9081 17.1205 10.1980 -0.0009     -0.160732  0.4265   0.0108   0.6721    0.0439   0.0000     0.0962917   485.4370     -0.288353       9.75702      -4.02015      -14.2024       5.87620      -14.1477      -16.9611       14.6488       12.8435      -1.97390       4.61411      0.924801      -1.12471      0.159157      0.237172      0.115003    -0.0299812    -0.0125902    0.00123833   0.000459691  -3.05819e-05       0.00000       0.00000       0.00000       0.00000       0.00000       0.00000       0.00000       0.00000       0.00000       0.00000       0.00000       0.00000       0.00000       0.00000       29.5288       37.7057       37.8607       36.5963       33.7305       27.9981       22.6842       16.7191       12.1031       8.16073       5.10702       3.08995       1.67538      0.884596      0.412365      0.187059     0.0736023     0.0275959    0.00855235    0.00236412   0.000529163   7.66443e-05       0.00000       0.00000       0.00000       0.00000       0.00000       0.00000       0.00000       0.00000       0.00000       0.00000       0.00000       0.00000       0.00000       0.00000
  12   8 1805.7996    0.3654  0.2964 10.0383 -0.0173       13.4453  0.0410   0.0253   0.0518    0.0615   0.0000       4.60199   428.4152       1.73349       12.3646      -2.29640      -6.06544      -1.30727       1.53911     -0.748326      -1.91178      -1.41526     0.0478015    -0.0991325      0.367751     -0.112308    -0.0890402    -0.0312831     0.0292632     0.0134248   -0.00369574   -0.00138228   8.86452e-05   2.24570e-05   1.92383e-05   1.40682e-06       0.00000       0.00000       0.00000       0.00000       0.00000       0.00000       0.00000       0.00000       0.00000       0.00000       0.00000       0.00000       3.76120       4.57869       6.17488       4.55186       5.57752       3.43925       3.11516       2.68130       1.30627       1.33046      0.783968      0.491753      0.330576      0.124498     0.0857189     0.0629969     0.0165944     0.0112011    0.00357004   0.000801459   0.000370065   0.000128739   2.47650e-05   1.97809e-06       0.00000       0.00000       0.00000       0.00000       0.00000       0.00000       0.00000       0.00000       0.00000       0.00000       0.00000       0.00000
  12  10 2093.7295    0.6826  0.5574  9.9776 -0.0018       7.51055  0.0336   0.0238   0.0560    0.1122   0.0000       1.51629   441.1337      -4.47125       2.61540       5.75833      -2.00721       1.03867     -0.523505       1.96138      -1.94910      -2.45562      -1.02222    -0.0753078     -0.136058     -0.258913     -0.122134     0.0314368     0.0120266    0.00325016   -0.00215372   0.000129377   0.000165886   3.24418e-05   1.54413e-05  -1.74700e-06       0.00000       0.00000       0.00000       0.00000       0.00000       0.00000       0.00000       0.00000       0.00000       0.00000       0.00000       0.00000       3.50118       4.47124       4.27212       4.19470       3.90613       3.59229       2.70868       2.01183       1.47281       1.03384      0.756280      0.462837      0.270657      0.132579     0.0726674     0.0309624     0.0160172    0.00572673    0.00251265   0.000786096   0.000271239   6.51294e-05   1.41742e-05   2.32902e-06       0.00000       0.00000       0.00000       0.00000       0.00000       0.00000       0.00000       0.00000       0.00000       0.00000       0.00000       0.00000
  12  11 2235.9488    0.9537  0.7183 10.4590 -0.0104       6.28960  0.0393   0.0305   0.0630    0.1296   0.0000       1.18231   446.5344       1.40178       13.7936      -3.04812       2.16517      0.369130      -1.67421      0.728940      0.370734      0.866638      0.153232      0.217318     -0.174286     -0.104245     0.0694521    0.00446460   -0.00688896    0.00277744   -0.00176847   0.000508747  -0.000564338   8.29983e-05  -1.07464e-05   4.23612e-07       0.00000       0.00000       0.00000       0.00000       0.00000       0.00000       0.00000       0.00000       0.00000       0.00000       0.00000       0.00000       4.38695       5.29609       5.06134       4.68527       3.82673       4.01478       3.66468       2.81783       2.06543       1.42941      0.877602      0.474323      0.291482      0.152250     0.0778018     0.0351837     0.0172638    0.00769955    0.00307492   0.000939420   0.000299580   6.95954e-05   1.52521e-05   2.48557e-06       0.00000       0.00000       0.00000       0.00000       0.00000       0.00000       0.00000       0.00000       0.00000       0.00000       0.00000       0.00000
  12  12 2376.4155    1.3119  0.8384 10.7706 -0.0005       3.82650  0.0413   0.0390   0.0706    0.1728   0.0000       1.02507   438.3745      -1.91541       11.1612       2.95393       2.98689       4.01350      -2.85615      0.477609      0.366259     -0.472745      -1.31074      0.399003    -0.0693817    -0.0687496     0.0317188     0.0340835    -0.0197965    0.00143193    0.00207841    0.00109882   0.000230428   3.84516e-05  -4.88693e-06   7.47257e-07       0.00000       0.00000       0.00000       0.00000       0.00000       0.00000       0.00000       0.00000       0.00000       0.00000       0.00000       0.00000       3.92899       5.19588       4.96771       4.81684       4.54866       3.93427       3.07086       2.36194       1.69022       1.21454      0.786400      0.510349      0.289630      0.154033     0.0775130     0.0408996     0.0156424    0.00731030    0.00267075   0.000988615   0.000296038   8.46554e-05   1.69768e-05   2.64319e-06       0.00000       0.00000       0.00000       0.00000       0.00000       0.00000       0.00000       0.00000       0.00000       0.00000       0.00000       0.00000
  12  13 2515.5960    1.7852  0.8689 11.0195 -0.0166       3.77378  0.0420   0.0557   0.0712    0.2716   0.0000      0.865467   441.3442      -2.21767       15.5048       1.18089      -7.67533      -6.72918     -0.486301      -4.05488     -0.201030      0.280780     0.0895728      0.313507     0.0644533     -0.108695     0.0663341     0.0833151    0.00940313   -0.00743273   -0.00166638  -0.000890312  -0.000581581  -9.64769e-05  -3.66597e-06   4.98653e-07       0.00000       0.00000       0.00000       0.00000       0.00000       0.00000       0.00000       0.00000       0.00000       0.00000       0.00000       0.00000       4.34414       4.53518       4.91326       5.38686       4.76691       3.46032       3.13041       2.68755       1.94156       1.21405      0.800100      0.496832      0.303374      0.170086     0.0972676     0.0498531     0.0206254    0.00824294    0.00289650   0.000917310   0.000286507   6.96115e-05   1.60830e-05   2.10553e-06       0.00000       0.00000       0.00000       0.00000       0.00000       0.00000       0.00000       0.00000       0.00000       0.00000       0.00000       0.00000
  12  14 2654.6856    2.3139  0.8940 11.2782 -0.0020       2.60738  0.0391   0.0654   0.0714    0.2879   0.0000      0.893992   440.2806       7.14643       19.0779       6.54067       6.71205       3.05799       1.62766      -2.17567     -0.268035      0.101196     -0.763871     -0.499269      0.351066     -0.303190    -0.0541182    -0.0661945    0.00748501   0.000186630   0.000147059  -0.000176474   1.53279e-05   5.88597e-05  -3.21020e-05  -1.07070e-06       0.00000       0.00000       0.00000       0.00000       0.00000       0.00000       0.00000       0.00000       0.00000       0.00000       0.00000       0.00000       3.95526       4.95229       4.83792       4.75077       4.33418       3.80491       3.01760       2.35897       1.57623       1.19747      0.779837      0.493951      0.272236      0.153203     0.0728209     0.0375514     0.0161236    0.00716723    0.00251852   0.000915046   0.000266276   7.69587e-05   1.47335e-05   2.33268e-06       0.00000       0.00000       0.00000       0.00000       0.00000       0.00000       0.00000       0.00000       0.00000       0.00000       0.00000       0.00000
  12  15 2794.5041    3.0257  0.7209 12.3356 -0.0007      0.933768  0.0322   0.0977   0.0642    0.1745   0.0000      0.856734   439.2762      -2.43212       9.75026       3.74978       3.30961       1.05165      -5.91624      0.751959       1.51800       1.03566     -0.647366      0.261712      0.372733    -0.0278549    -0.0580808    -0.0103194     0.0155240    -0.0102030    0.00191749   0.000842368  -0.000127509  -2.91668e-05   1.27018e-05  -1.91252e-06       0.00000       0.00000       0.00000       0.00000       0.00000       0.00000       0.00000       0.00000       0.00000       0.00000       0.00000       0.00000       3.50698       4.12453       4.37751       4.28855       3.84970       3.09660       2.79931       2.00729       1.60799       1.05721      0.627840      0.365127      0.234626      0.142216     0.0714273     0.0321357     0.0150234    0.00626615    0.00239136   0.000810566   0.000237649   6.00167e-05   1.40218e-05   1.79092e-06       0.00000       0.00000       0.00000       0.00000       0.00000       0.00000       0.00000       0.00000       0.00000       0.00000       0.00000       0.00000
  12  16 2934.4804    3.5002  0.8050 12.7639 -0.0015       3.19837  0.0446   0.1192   0.0686    0.1594   0.0000      0.960383   433.7848       18.1212       14.4163     -0.884449       2.76529      -9.60370      -5.48235      -8.05456      0.620566     -0.308338      0.995569     -0.395685     -0.117555     -0.133813     -0.121476     0.0246277     0.0152960   -0.00529579   -0.00399143    0.00141554   0.000305502   4.20324e-06   2.53218e-05  -3.06328e-06       0.00000       0.00000       0.00000       0.00000       0.00000       0.00000       0.00000       0.00000       0.00000       0.00000       0.00000       0.00000       6.09619       8.16420       8.78301       8.75025       6.99756       5.38217       3.98114       2.88642       1.77827       1.15544      0.722255      0.413479      0.259590      0.144052     0.0752887     0.0341333     0.0167682    0.00671580    0.00255812   0.000806324   0.000257895   6.35534e-05   1.26507e-05   2.13648e-06       0.00000       0.00000       0.00000       0.00000       0.00000       0.00000       0.00000       0.00000       0.00000       0.00000       0.00000       0.00000
  12  17 3073.9409    3.9196  0.8859 13.0531 -0.0011      0.797248  0.0386   0.1111   0.0703    0.1625   0.0000       1.10107   440.1124       15.4811       13.1228       10.4920      0.635792      -2.24774      -6.95429     0.0740626       1.95739      0.382589      0.859562     0.0863132     -0.433248    -0.0824122     0.0336599    0.00585149    -0.0325312   -0.00359877    0.00417560   -0.00212693  -0.000394232  -9.36363e-05   1.13241e-05   6.24363e-07       0.00000       0.00000       0.00000       0.00000       0.00000       0.00000       0.00000       0.00000       0.00000       0.00000       0.00000       0.00000       3.71267       4.91266       5.17584       4.87075       4.23940       3.80316       2.88652       2.23332       1.53265       1.10275      0.725632      0.434279      0.261459      0.139203     0.0730000     0.0331390     0.0166395    0.00679254    0.00275524   0.000926579   0.000302063   7.82847e-05   1.51247e-05   2.46877e-06       0.00000       0.00000       0.00000       0.00000       0.00000       0.00000       0.00000       0.00000       0.00000       0.00000       0.00000       0.00000
  12  18 3213.3733    3.8587  1.1483 12.9756 -0.0076    -0.0849315  0.0543   0.1008   0.0848    0.1987   0.0000      0.893116   428.9434       7.16065       12.9335       1.46854       7.34501       5.19335      -2.13873      -4.86091      -1.02511     -0.978450      -1.19836      0.717841     -0.476124    -0.0696912      0.161061    -0.0205597     0.0178968    0.00917239   -0.00272103    0.00107266   7.92270e-06   2.50328e-05   7.79539e-06  -2.78778e-07       0.00000       0.00000       0.00000       0.00000       0.00000       0.00000       0.00000       0.00000       0.00000       0.00000       0.00000       0.00000       4.61686       5.84215       6.01770       5.54797       5.39675       4.65424       3.53677       2.92006       2.04550       1.48246      0.960995      0.556026      0.376524      0.182400      0.103440     0.0499266     0.0191888    0.00910167    0.00364380    0.00110625   0.000395145   0.000101917   1.99690e-05   2.97261e-06       0.00000       0.00000       0.00000       0.00000       0.00000       0.00000       0.00000       0.00000       0.00000       0.00000       0.00000       0.00000
  12  19 3352.8462    3.3315  1.7896 12.2906 -0.0017      0.448086  0.0628   0.0678   0.1031    0.1382   0.0000      0.403767   434.5617       14.7818       19.2506       9.24427       1.53292      -2.81869    -0.0759307      0.269453     -0.312023     -0.677188    -0.0827414     -0.391392    -0.0359477     -0.535130      0.130167    -0.0701651    -0.0207856    0.00321122    0.00733940   1.29031e-05   0.000711681   0.000120109   1.06139e-06  -7.38846e-08       0.00000       0.00000       0.00000       0.00000       0.00000       0.00000       0.00000       0.00000       0.00000       0.00000       0.00000       0.00000       5.57043       7.08922       6.94559       6.62745       6.42713       5.46482       4.34210       3.42908       2.53455       1.74004       1.12643      0.700885      0.408061      0.231489      0.118931     0.0524033     0.0255434    0.00951065    0.00391143    0.00136204   0.000434494   0.000116105   2.46490e-05   3.62551e-06       0.00000       0.00000       0.00000       0.00000       0.00000       0.00000       0.00000       0.00000       0.00000       0.00000       0.00000       0.00000
  12  20 3492.5508    2.8319  2.2986 12.1025 -0.0017      0.805870  0.0717   0.0522   0.1222    0.1041   0.0000      0.342963   436.6243       9.00337       4.78456       8.49593      -12.3466      -4.15086      -9.23844      -1.56124       2.91732     -0.121598      -1.11407       2.99060      0.762996     -0.257597    -0.0426054     0.0279776    0.00665806    0.00575240   -0.00102716   -0.00259942   0.000655278   1.78332e-06   2.13353e-05   2.51674e-06       0.00000       0.00000       0.00000       0.00000       0.00000       0.00000       0.00000       0.00000       0.00000       0.00000       0.00000       0.00000       6.47091       7.87649       8.38655       7.76761       7.29190       6.04115       5.14987       3.92143       2.81251       1.99768       1.24196      0.791798      0.452934      0.251618      0.131627     0.0608035     0.0292307     0.0117180    0.00469212    0.00158444   0.000475396   0.000131987   2.74412e-05   3.60733e-06       0.00000       0.00000       0.00000       0.00000       0.00000       0.00000       0.00000       0.00000       0.00000       0.00000       0.00000       0.00000
  12  21 3632.6524    2.4354  3.5035 11.4940 -0.0021      0.405561  0.0862   0.0369   0.1559    0.0810   0.0000      0.191089   442.7154       26.9181      -4.97931       13.6661       14.4645      -8.43137      -1.98051      -6.94387      0.541513      0.663227      0.263194      -2.86628      0.293512     -0.143957     -0.291526    -0.0355855    -0.0653461   -0.00868520   -0.00255348    0.00308571  -0.000381600  -0.000189822  -6.40958e-05   4.31116e-06       0.00000       0.00000       0.00000       0.00000       0.00000       0.00000       0.00000       0.00000       0.00000       0.00000       0.00000       0.00000       7.76981       10.0213       10.1906       10.2271       9.04195       7.80737       5.80036       4.80004       3.34932       2.32550       1.50344      0.962745      0.542561      0.322222      0.160007     0.0804873     0.0350078     0.0149292    0.00526084    0.00200748   0.000601271   0.000164657   3.21204e-05   5.25432e-06       0.00000       0.00000       0.00000       0.00000       0.00000       0.00000       0.00000       0.00000       0.00000       0.00000       0.00000       0.00000
  12  22 3773.0116    2.0029  5.2812 11.0008 -0.0025      0.675655  0.1138   0.0261   0.1977    0.0708   0.0000      0.119955   428.2896       5.76701       22.1726       22.5466       13.9496      0.389105      -17.7512      -13.5285      -5.85963      -1.38623     -0.128564       1.93287     -0.485449     -0.774037    -0.0313818     -0.169977    -0.0190107    0.00140543     0.0111090  -0.000702358   0.000447927  -0.000356054  -1.64966e-05  -7.42980e-06       0.00000       0.00000       0.00000       0.00000       0.00000       0.00000       0.00000       0.00000       0.00000       0.00000       0.00000       0.00000       10.1629       12.3809       12.8668       12.5763       11.6247       9.45393       8.09718       6.09406       4.37255       3.06114       2.03418       1.25923      0.738075      0.402465      0.209160      0.104573     0.0463997     0.0197320    0.00733546    0.00244953   0.000748554   0.000201357   4.38414e-05   5.92534e-06       0.00000       0.00000       0.00000       0.00000       0.00000       0.00000       0.00000       0.00000       0.00000       0.00000       0.00000       0.00000
  12  23 3913.1684    1.6773  7.2546 10.6869 -0.0011      0.308176  0.1432   0.0199   0.2520    0.0631   0.0000     0.0961690   410.1397       42.3814       19.7618       4.74726      -20.4075      -10.3335      -3.95942      -14.8813       7.32455       1.75825     0.0643600      -3.17418       1.78337     -0.347290    -0.0850479     0.0255192   -0.00286183    -0.0102621    -0.0145895   -0.00142507  -0.000951330   9.30359e-05   8.24453e-05  -7.17431e-06       0.00000       0.00000       0.00000       0.00000       0.00000       0.00000       0.00000       0.00000       0.00000       0.00000       0.00000       0.00000       12.4735       15.2417       15.7083       15.2329       13.7410       12.2554       9.70453       7.53682       5.46666       3.80570       2.54746       1.57314      0.928350      0.502312      0.262909      0.126797     0.0580122     0.0240114    0.00930508    0.00316707   0.000978166   0.000247798   5.03060e-05   7.51505e-06       0.00000       0.00000       0.00000       0.00000       0.00000       0.00000       0.00000       0.00000       0.00000       0.00000       0.00000       0.00000
  12  24 4053.7494    1.4233  9.0507 10.4880 -0.0012      0.175050  0.1727   0.0168   0.3218    0.0581   0.0000     0.0788624   425.6318       15.0105       24.1955       37.0674      -13.1890     -0.686664      -1.30428      -19.3685       1.05485      0.107794      0.192596     -0.497966     0.0577723    -0.0573903     -0.318605    -0.0306284   -0.00147760    -0.0362861    0.00708265   -0.00576332  -0.000273408  -3.15154e-05   2.03247e-05   1.01804e-05       0.00000       0.00000       0.00000       0.00000       0.00000       0.00000       0.00000       0.00000       0.00000       0.00000       0.00000       0.00000       14.2173       18.0154       18.7548       18.2630       16.7766       14.1447       11.7020       8.88511       6.49608       4.52974       3.04691       1.85858       1.11435      0.617680      0.316985      0.158037     0.0700237     0.0306322     0.0114038    0.00392439    0.00121987   0.000318491   6.79403e-05   9.46803e-06       0.00000       0.00000       0.00000       0.00000       0.00000       0.00000       0.00000       0.00000       0.00000       0.00000       0.00000       0.00000
  12  25 4194.5723    1.2160 11.7980 10.3458 -0.0030      0.190103  0.2340   0.0142   0.4115    0.0510   0.0000     0.0792624   409.9430      -10.8889       50.7656       6.74708      -32.0523      -12.0528      -8.48602      -11.5672      -12.2427       7.69708      0.718785      0.470067       1.56323   0.000633530     -0.585323     -0.176685     0.0872979     0.0739981   -0.00564670   -0.00214269  -0.000152097   0.000405830  -0.000116505  -1.08776e-05       0.00000       0.00000       0.00000       0.00000       0.00000       0.00000       0.00000       0.00000       0.00000       0.00000       0.00000       0.00000       18.3888       22.8349       24.2891       22.7562       21.2930       17.8406       14.5645       11.1962       8.32625       5.61279       3.72864       2.34128       1.36580      0.756302      0.400298      0.196586     0.0884645     0.0366237     0.0140763    0.00495353    0.00151616   0.000387970   8.12620e-05   1.07838e-05       0.00000       0.00000       0.00000       0.00000       0.00000       0.00000       0.00000       0.00000       0.00000       0.00000       0.00000       0.00000
  12  26 4335.1732    1.0247 14.9330 10.2882 -0.0064    -0.0858556  0.3335   0.0123   0.5664    0.0457   0.0000     0.0847175   452.9799      -23.8031       101.103       35.7427       42.1505      -14.2763      -4.53586      -2.74528      -2.32606       18.9966      -5.33162      -3.68559      0.494351     -0.579338     -0.823118      0.391514      0.153013    -0.0260587    -0.0146007   -0.00304258   -0.00107705   0.000251402  -0.000123953   3.38046e-06       0.00000       0.00000       0.00000       0.00000       0.00000       0.00000       0.00000       0.00000       0.00000       0.00000       0.00000       0.00000       23.1583       29.2103       30.9018       30.1795       27.1763       23.1441       19.2706       14.5378       10.6240       7.54455       5.00044       3.11793       1.85091       1.03396      0.542985      0.259269      0.123827     0.0510850     0.0198803    0.00669037    0.00201872   0.000524589   0.000110325   1.54452e-05       0.00000       0.00000       0.00000       0.00000       0.00000       0.00000       0.00000       0.00000       0.00000       0.00000       0.00000       0.00000
  12  27 4476.2169    0.8420 17.0942 10.1700 -0.0040    0.00282663  0.4376   0.0098   0.6625    0.0400   0.0000     0.0978705   415.4358       58.7862      -15.6087      -19.4439      -5.23624      -15.3310       22.8819      -12.2757      -38.8410       6.43709       6.25728      0.465755       1.06960     -0.599095      0.397513    -0.0931511     -0.142228     0.0282733    -0.0244972    -0.0131325   -0.00124903   0.000625326   0.000208153   2.63609e-05       0.00000       0.00000       0.00000       0.00000       0.00000       0.00000       0.00000       0.00000       0.00000       0.00000       0.00000       0.00000       27.8131       34.8524       36.6093       35.9258       32.8108       28.2515       22.9881       17.8207       13.0624       9.22256       6.10697       3.88078       2.28118       1.27319      0.658566      0.334945      0.145082     0.0635454     0.0237606    0.00834157    0.00249683   0.000652535   0.000132687   1.87577e-05       0.00000       0.00000       0.00000       0.00000       0.00000       0.00000       0.00000       0.00000       0.00000       0.00000       0.00000       0.00000
  13   8 1838.7180    0.3765  0.2862  9.9490 -0.0102       11.7112  0.0315   0.0199   0.0416    0.0680   0.0000       3.91023   438.3512      -3.66372       15.4835       3.75496      -1.96658       1.73932       1.10574     -0.441426      -2.17492      0.927846     0.0264784      0.283112      0.128301     0.0264737     -0.130778    0.00908350    0.00507636    -0.0215290    0.00114855   0.000935689   -0.00123487   3.19049e-05  -4.92324e-06  -1.62029e-05   5.20390e-06  -9.12853e-08       0.00000       0.00000       0.00000       0.00000       0.00000       0.00000       0.00000       0.00000       0.00000       0.00000       3.00387       3.24585       4.47573       4.34301       3.40046       3.20217       2.91888       1.82414       1.49011       1.13899      0.816750      0.440597      0.330284      0.185329      0.100775     0.0547525     0.0236744     0.0154630    0.00569011    0.00282749   0.000947391   0.000254079   7.91878e-05   1.61281e-05   4.22486e-06   4.88030e-07       0.00000       0.00000       0.00000       0.00000       0.00000       0.00000       0.00000       0.00000       0.00000       0.00000
  13   9 1983.9446    0.5299  0.4656  9.9813 -0.0045       14.2956  0.0329   0.0204   0.0564    0.0812   0.0000       2.31544   434.3164     -0.614607       12.5541      -4.78870       4.93736       3.70880      -2.86352       1.52564      0.800418      -1.28250      -1.10685      0.548543      0.297294     -0.192620     0.0949179    0.00174843    -0.0430747    0.00607540   -0.00653720    0.00247246   0.000654185  -0.000128915   9.90955e-06  -1.00122e-05  -1.52781e-06  -9.01461e-07       0.00000       0.00000       0.00000       0.00000       0.00000       0.00000       0.00000       0.00000       0.00000       0.00000       3.65287       4.28789       4.47343       4.11058       4.56023       3.57443       2.76503       2.16591       1.85035       1.23367      0.804733      0.563273      0.308810      0.208667      0.122728     0.0564548     0.0273830     0.0123865    0.00490230    0.00165043   0.000726676   0.000257871   7.13553e-05   1.83897e-05   3.76298e-06   4.25630e-07       0.00000       0.00000       0.00000       0.00000       0.00000       0.00000       0.00000       0.00000       0.00000       0.00000
  13  10 2128.5852    0.7735  0.6537 10.1251 -0.0046       8.93462  0.0357   0.0255   0.0593    0.1086   0.0000       1.45327   438.1853       4.77975       19.5386      0.317472     0.0778592      0.327892      -3.67217      -1.53878       1.98794     -0.392813     -0.200306      0.193421     -0.207290    -0.0439946    -0.0998360     0.0391597    -0.0231973    -0.0172029    0.00143517   0.000878935   0.000111629   2.33147e-05   3.58006e-05  -1.32754e-05  -3.22811e-06   7.72445e-07       0.00000       0.00000       0.00000       0.00000       0.00000       0.00000       0.00000       0.00000       0.00000       0.00000       3.40145       4.38534       4.59188       4.34255       4.12743       3.29860       2.82955       2.28042       1.62780       1.12110      0.794608      0.494242      0.332406      0.169867     0.0941064     0.0542669     0.0269615     0.0122933    0.00507578    0.00211265   0.000734587   0.000232015   7.72440e-05   1.91068e-05   3.93017e-06   5.10885e-07       0.00000       0.00000       0.00000       0.00000       0.00000       0.00000       0.00000       0.00000       0.00000       0.00000
  13  11 2271.2585    1.1037  0.6620 10.5344 -0.0101       4.96471  0.0311   0.0372   0.0701    0.1228   0.0000       1.09400   439.6449      -1.19645       9.46417      -3.45354       2.58195       4.91062       1.23534       4.21539     -0.849122     -0.656618       1.37386     -0.505906     0.0791615     -0.163961     0.0864838     0.0723604    -0.0441060    -0.0158334    0.00526497  -0.000489224  -0.000400927  -0.000282764   0.000162224  -1.61625e-05   8.81340e-09  -9.38673e-07       0.00000       0.00000       0.00000       0.00000       0.00000       0.00000       0.00000       0.00000       0.00000       0.00000       3.41169       4.26981       4.58233       4.10938       3.86128       3.29163       2.71353       2.17474       1.59487       1.13744      0.749392      0.442329      0.290408      0.158924     0.0884974     0.0483092     0.0224243     0.0101386    0.00420255    0.00187206   0.000642372   0.000207783   6.66741e-05   1.62526e-05   3.10198e-06   3.89691e-07       0.00000       0.00000       0.00000       0.00000       0.00000       0.00000       0.00000       0.00000       0.00000       0.00000
  13  12 2411.9554    1.4023  0.9201 11.0852 -0.0058       3.30270  0.0415   0.0397   0.0736    0.1490   0.0000      0.946063   437.9902       6.96784       7.70381      -3.06688      -5.67300       1.34048    0.00747442       1.42864      0.611359       3.26825       2.20967     0.0617162     -0.553667      0.312947      0.114111    -0.0845895    -0.0288329     0.0126951   -0.00806749   -0.00213454  -0.000801568  -0.000205819  -5.73562e-05   9.72744e-07  -4.48142e-06  -3.33172e-07       0.00000       0.00000       0.00000       0.00000       0.00000       0.00000       0.00000       0.00000       0.00000       0.00000       3.79933       4.89881       5.09219       4.93374       4.32457       3.87109       3.22579       2.50544       1.93641       1.34866      0.936704      0.562695      0.341290      0.204613      0.115987     0.0569398     0.0292031     0.0133992    0.00616238    0.00229236   0.000881462   0.000290045   8.40894e-05   1.96799e-05   4.24714e-06   6.06786e-07       0.00000       0.00000       0.00000       0.00000       0.00000       0.00000       0.00000       0.00000       0.00000       0.00000
  13  14 2691.8482    2.4293  1.1330 11.1520 -0.0037       3.60696  0.0448   0.0620   0.0818    0.3973   0.0000      0.829447   439.9975       5.65944       4.81151      -3.26431      -2.15367     -0.832141       3.39462      -2.23751       2.63618     -0.480063      0.421682     -0.133219     -0.294488      0.182825     0.0916830    -0.0196154    0.00106975    0.00599705    0.00680770   -0.00126436   0.000250050  -0.000385636   0.000129139   6.41604e-06   6.61896e-07   3.93119e-07       0.00000       0.00000       0.00000       0.00000       0.00000       0.00000       0.00000       0.00000       0.00000       0.00000       3.87682       4.68756       4.73070       4.79436       4.38955       3.89033       3.26433       2.48220       1.72875       1.31009      0.946174      0.618435      0.388360      0.217441      0.121737     0.0574197     0.0300345     0.0133959    0.00638754    0.00229333   0.000874085   0.000258123   7.98069e-05   1.97640e-05   3.86345e-06   5.79011e-07       0.00000       0.00000       0.00000       0.00000       0.00000       0.00000       0.00000       0.00000       0.00000       0.00000
  13  15 2832.2904    3.1290  0.7648 12.3196 -0.0062       2.25105  0.0332   0.0927   0.0616    0.1993   0.0000      0.660720   439.3381       5.07614       6.13558      0.176062      -2.41940       2.82591      -4.23016     -0.630187       3.48576     -0.776493    0.00302086      0.139846     0.0915572     -0.184836     0.0142259     0.0154274    -0.0127543    -0.0113215    0.00268459    0.00202954   -0.00102125   0.000557604  -4.35285e-07   2.47572e-06  -1.71821e-06  -6.97099e-07       0.00000       0.00000       0.00000       0.00000       0.00000       0.00000       0.00000       0.00000       0.00000       0.00000       3.21686       3.62173       4.01132       4.08842       3.45522       3.34276       2.58796       2.01134       1.65624       1.18706      0.744335      0.483140      0.320188      0.185033      0.101876     0.0574576     0.0274707     0.0116031    0.00499854    0.00221564   0.000809525   0.000263933   7.03072e-05   1.59731e-05   3.02239e-06   5.00263e-07       0.00000       0.00000       0.00000       0.00000       0.00000       0.00000       0.00000       0.00000       0.00000       0.00000
  13  16 2972.6065    3.7031  0.9208 12.7423 -0.0053     -0.478988  0.0435   0.1055   0.0747    0.2073   0.0000      0.576383   440.3966       7.86021       19.9049       1.64591       6.08179      -2.06312     -0.408391      0.558836      -1.21352      0.345920      -1.44342     -0.158473      0.163631     -0.209472    0.00695357    -0.0263895     0.0364400    -0.0112382    0.00433103  -0.000530526  -0.000443711   0.000462755  -6.93134e-05   1.10497e-05  -1.32327e-06  -3.96126e-07       0.00000       0.00000       0.00000       0.00000       0.00000       0.00000       0.00000       0.00000       0.00000       0.00000       4.98329       6.95676       7.40599       7.13387       6.29648       5.01778       3.89492       2.69961       1.94145       1.23420      0.882935      0.541383      0.345454      0.187267     0.0986384     0.0583859     0.0256914     0.0137546    0.00469696    0.00225144   0.000724938   0.000253360   7.68843e-05   1.80694e-05   4.29462e-06   5.88686e-07       0.00000       0.00000       0.00000       0.00000       0.00000       0.00000       0.00000       0.00000       0.00000       0.00000
  13  17 3112.5912    4.0870  1.0141 12.5812 -0.0049      0.855888  0.0437   0.1064   0.0713    0.2499   0.0000      0.697026   437.2641       7.97210       10.5654       9.01897      0.834126      -9.40089      -2.10394      -2.12069     -0.798611      -1.05965      -1.03088     -0.810892    -0.0699731    -0.0937698    -0.0772096     0.0803275     0.0165037     0.0102514   -0.00384322   -0.00303542  -0.000401980   9.50735e-05   4.00879e-05   4.20265e-07   1.44569e-07   4.96962e-07       0.00000       0.00000       0.00000       0.00000       0.00000       0.00000       0.00000       0.00000       0.00000       0.00000       3.53502       4.74361       4.83528       4.79893       4.26064       3.77408       3.19007       2.54233       1.82900       1.33683      0.920266      0.597576      0.358939      0.205468      0.125704     0.0592087     0.0282927     0.0164682    0.00626274    0.00255985   0.000953909   0.000297877   8.90955e-05   2.31081e-05   4.65752e-06   6.89566e-07       0.00000       0.00000       0.00000       0.00000       0.00000       0.00000       0.00000       0.00000       0.00000       0.00000
  13  18 3252.3540    3.6297  1.2906 13.2130 -0.0070    -0.0506943  0.0557   0.0911   0.0873    0.1542   0.0000      0.736464   437.3431       23.6059       8.75674       13.6066      -1.94081      -4.99387      -4.99368     -0.677742      -1.19847     -0.329671       1.87916     -0.893786    -0.0474422     -0.366774    -0.0362920    -0.0318823    -0.0655120     0.0251651   -0.00232943    0.00135671   -0.00122264   0.000358441  -2.63654e-05  -2.01741e-05  -3.46423e-06  -2.02195e-07       0.00000       0.00000       0.00000       0.00000       0.00000       0.00000       0.00000       0.00000       0.00000       0.00000       4.96131       6.45107       6.52926       6.78594       5.88248       5.16457       3.94069       3.17452       2.19475       1.63461       1.13911      0.710739      0.456685      0.264728      0.148622     0.0735353     0.0389629     0.0162598    0.00787940    0.00281326    0.00107274   0.000322680   0.000103547   2.56075e-05   4.77945e-06   8.16458e-07       0.00000       0.00000       0.00000       0.00000       0.00000       0.00000       0.00000       0.00000       0.00000       0.00000
  13  19 3392.5722    3.2996  1.7664 12.6442 -0.0029       1.03920  0.0599   0.0694   0.1047    0.1269   0.0000      0.415154   447.8201       10.1294       19.5163       7.31888      -5.00941      -4.03107       3.74521      -7.13440      -3.46107      -2.53483      0.639986    -0.0593462    -0.0332914     -0.154762     0.0655935     0.0384270    -0.0242711     0.0231867   -0.00159448    0.00477924   0.000626723  -0.000221348  -9.35430e-05  -8.82789e-07  -3.00026e-06  -2.54704e-06       0.00000       0.00000       0.00000       0.00000       0.00000       0.00000       0.00000       0.00000       0.00000       0.00000       5.09395       6.65724       6.36176       6.51439       6.07538       5.31652       4.25525       3.45064       2.57808       1.78225       1.26874      0.807503      0.512643      0.291112      0.160156     0.0850944     0.0404720     0.0190798    0.00765492    0.00314341    0.00109637   0.000371984   0.000117102   2.83023e-05   5.94284e-06   9.05445e-07       0.00000       0.00000       0.00000       0.00000       0.00000       0.00000       0.00000       0.00000       0.00000       0.00000
  13  20 3532.8346    2.7469  2.8080 11.7192  0.0001      0.931605  0.0734   0.0432   0.1288    0.0949   0.0000      0.254014   445.2092       34.1498       19.6302       2.41625      -16.2257       6.46531     -0.934982      -8.92502       2.39153       2.04538       1.75159      -1.25629     -0.177690     -0.130180      0.117139      0.102033   -0.00634105     0.0379939   -0.00381460  -0.000465595  -0.000240310   9.18843e-05  -8.01336e-05   2.42792e-05   3.67563e-06   6.30628e-07       0.00000       0.00000       0.00000       0.00000       0.00000       0.00000       0.00000       0.00000       0.00000       0.00000       6.34354       7.79882       8.50495       8.11301       7.36127       6.42686       5.20504       4.21505       3.12055       2.19759       1.53261      0.935643      0.577647      0.359288      0.191821      0.103276     0.0501535     0.0228863     0.0104034    0.00408220    0.00140854   0.000491209   0.000144909   3.45412e-05   6.69033e-06   9.27899e-07       0.00000       0.00000       0.00000       0.00000       0.00000       0.00000       0.00000       0.00000       0.00000       0.00000
  13  21 3673.3966    2.3023  3.6804 11.5685 -0.0038      0.408541  0.0907   0.0342   0.1533    0.0776   0.0000      0.189922   450.4759       11.8522       8.59155       4.56241      -4.35295      -2.67890      -2.27529       1.30131      -1.93916      -1.99675       1.26585      0.373379      0.246397      0.599854      0.160220    -0.0614258     -0.168984     0.0234846     0.0187850   -0.00187461   -0.00263197   0.000918145  -0.000297703   4.16363e-05  -1.06701e-05   7.94439e-08       0.00000       0.00000       0.00000       0.00000       0.00000       0.00000       0.00000       0.00000       0.00000       0.00000       7.56793       9.22675       9.97743       9.80285       8.76517       7.64703       6.35269       4.90205       3.78979       2.71524       1.76151       1.18253      0.709858      0.431061      0.236948      0.127533     0.0628266     0.0286560     0.0123801    0.00500650    0.00184084   0.000614234   0.000165366   4.18657e-05   8.34886e-06   1.15425e-06       0.00000       0.00000       0.00000       0.00000       0.00000       0.00000       0.00000       0.00000       0.00000       0.00000
  13  22 3814.1251    1.8815  5.8711 11.0074 -0.0010      0.452280  0.1198   0.0227   0.2145    0.0610   0.0000      0.111917   442.2772       18.7747      -23.6533       3.91165       13.5007      -14.5542      -3.08265       5.60379      -1.39471      -3.06124      -1.35307      0.358656     0.0871639    -0.0658211    -0.0947293      0.179035    -0.0694240    0.00639651     0.0169638    0.00443475  -0.000816330  -0.000247405   0.000324116  -1.41036e-05   2.34014e-06  -1.15303e-06       0.00000       0.00000       0.00000       0.00000       0.00000       0.00000       0.00000       0.00000       0.00000       0.00000       9.59170       12.1361       12.5232       12.1535       11.2875       9.69601       8.39395       6.60791       5.07489       3.55978       2.39828       1.57460      0.938856      0.563696      0.306537      0.163424     0.0827494     0.0368004     0.0165466    0.00634986    0.00234515   0.000797462   0.000223887   5.71693e-05   1.17912e-05   1.57865e-06       0.00000       0.00000       0.00000       0.00000       0.00000       0.00000       0.00000       0.00000       0.00000       0.00000
  13  23 3954.7637    1.5822  8.1513 10.7253 -0.0025      0.317807  0.1546   0.0181   0.2842    0.0547   0.0000     0.0876671   432.7010       42.6160       13.6816       23.3279      -12.6112       1.50110       7.65149      -14.9969      0.194548      -3.21506       1.98613       3.24469     -0.671221      0.382955      0.342332     -0.117839    -0.0725051    -0.0895603    -0.0229885    0.00238489    0.00286466  -0.000922611  -0.000413533  -2.53446e-05   2.53956e-05  -2.43641e-06       0.00000       0.00000       0.00000       0.00000       0.00000       0.00000       0.00000       0.00000       0.00000       0.00000       11.9220       14.7814       15.3968       15.2869       13.9399       12.6224       10.3262       7.94500       6.09241       4.28691       3.06354       2.01201       1.25006      0.723367      0.401222      0.209256      0.103996     0.0483947     0.0208347    0.00830833    0.00305539    0.00100450   0.000291319   6.89828e-05   1.44028e-05   2.02447e-06       0.00000       0.00000       0.00000       0.00000       0.00000       0.00000       0.00000       0.00000       0.00000       0.00000
  13  24 4096.1599    1.3308 10.3158 10.5695 -0.0047      0.324245  0.1978   0.0154   0.3545    0.0482   0.0000     0.0803793   424.7089       49.0308       38.8710       7.08496       15.3088      -23.8642      -36.4010     -0.184660       5.99626       3.12993      -8.29619      0.743855       2.11720      -2.48480     -0.282370     -0.158355    0.00366276    -0.0300265     0.0682367     0.0350137   -0.00463879  -0.000305753   2.13110e-05   3.84530e-05   9.65015e-06   5.60305e-06       0.00000       0.00000       0.00000       0.00000       0.00000       0.00000       0.00000       0.00000       0.00000       0.00000       14.3219       18.6042       19.0367       19.0481       17.1945       15.6478       12.2705       10.2303       7.51447       5.43436       3.72975       2.40168       1.47171      0.902685      0.483838      0.264529      0.125034     0.0604776     0.0251476     0.0104905    0.00359854    0.00126753   0.000369159   9.27773e-05   1.75712e-05   2.65818e-06       0.00000       0.00000       0.00000       0.00000       0.00000       0.00000       0.00000       0.00000       0.00000       0.00000
  13  26 4378.1483    0.9512 15.8855 10.2844 -0.0038     0.0439094  0.3557   0.0107   0.5875    0.0423   0.0000     0.0894054   460.5844       12.5133       94.4157      -3.48541      -20.9185      -33.6613      -9.59340      -15.6182       1.97527      -11.7825       8.97442       1.52320      -1.82454      -1.04899      0.198598      0.160817    -0.0281958     0.0802010     0.0262347   -0.00609767  -0.000312977  -5.07792e-05  -0.000316403  -0.000260941  -8.61980e-06   6.92982e-06       0.00000       0.00000       0.00000       0.00000       0.00000       0.00000       0.00000       0.00000       0.00000       0.00000       21.9329       27.7644       29.8402       28.6905       27.1376       23.2636       19.5095       15.3961       11.6979       8.49262       5.69578       3.77413       2.32906       1.38151      0.780071      0.411647      0.200623     0.0961968     0.0402469     0.0164654    0.00605397    0.00200715   0.000580465   0.000147671   2.89084e-05   3.75528e-06       0.00000       0.00000       0.00000       0.00000       0.00000       0.00000       0.00000       0.00000       0.00000       0.00000
  14   9 2017.1029    0.5870  0.3727 10.1124 -0.0233       12.7900  0.0330   0.0259   0.0449    0.0867   0.0000       2.23887   438.9998       3.27319       10.1431     -0.879469       3.23464      -1.05945     -0.608536       1.28774       2.13819     -0.745672    -0.0297247      0.715589      0.122930    -0.0334687    0.00677011     -0.122143     0.0788789    -0.0110046    -0.0234510    0.00592274   -0.00172361  -0.000879770  -8.45458e-05  -1.38598e-07  -5.07248e-06   1.97555e-06  -9.48718e-07   5.50336e-08       0.00000       0.00000       0.00000       0.00000       0.00000       0.00000       0.00000       0.00000       2.12123       4.36920       3.14370       4.21731       3.33523       3.12981       2.64999       1.98202       1.65198       1.07850      0.842437      0.508393      0.375938      0.190717      0.135390     0.0580632     0.0417870     0.0138193     0.0101365    0.00286563    0.00184640   0.000466100   0.000249277   6.06683e-05   2.30939e-05   4.90767e-06   1.30457e-06   2.18230e-07       0.00000       0.00000       0.00000       0.00000       0.00000       0.00000       0.00000       0.00000
  14  10 2162.6758    0.8729  0.6270 10.0351 -0.0021       6.81766  0.0333   0.0277   0.0590    0.1251   0.0000       1.14553   434.3993      -4.33728       12.0284      0.237412      -1.06522     -0.371154    -0.0998328     -0.364203      0.513250      -1.35731     -0.359660    -0.0575316     -0.452769      0.118013      0.146137   -0.00510944    -0.0347975   -0.00244555   0.000976211   -0.00375935   -0.00127550  -0.000270664   5.54905e-05   2.26532e-05  -1.86687e-05   1.09099e-06  -1.02547e-06  -2.07934e-08       0.00000       0.00000       0.00000       0.00000       0.00000       0.00000       0.00000       0.00000       2.91782       4.00366       4.01409       4.45299       3.74442       3.27289       2.64566       2.27794       1.50250       1.16424      0.840223      0.518846      0.354153      0.202231      0.134864     0.0713603     0.0364205     0.0175305    0.00980052    0.00397615    0.00179624   0.000619233   0.000218105   6.16964e-05   2.07450e-05   4.85798e-06   9.14254e-07   1.55134e-07       0.00000       0.00000       0.00000       0.00000       0.00000       0.00000       0.00000       0.00000
  14  11 2305.7777    1.2248  0.7372 10.6275  0.0012       5.01865  0.0328   0.0360   0.0609    0.1299   0.0000      0.988329   436.5381       3.86473       14.7591      -3.10162       2.60991      -1.08732       1.49841      -1.13770      0.417729      0.278720      0.680631     0.0346929     -0.285313     -0.468947    -0.0642544    -0.0411124     0.0357222    0.00236521   -0.00458137   -0.00483429    0.00216840  -0.000105499  -7.19683e-05  -4.31724e-05  -2.07205e-05   7.28244e-06   9.10079e-07  -1.74935e-07       0.00000       0.00000       0.00000       0.00000       0.00000       0.00000       0.00000       0.00000       2.90194       3.72807       3.74154       3.84686       3.40625       3.06360       2.58841       2.13799       1.72420       1.22720      0.890788      0.533792      0.347087      0.221488      0.127055     0.0756739     0.0368521     0.0193056    0.00881500    0.00399646    0.00159407   0.000647679   0.000201136   6.91657e-05   1.94255e-05   4.27323e-06   9.10402e-07   1.32659e-07       0.00000       0.00000       0.00000       0.00000       0.00000       0.00000       0.00000       0.00000
  14  12 2446.8191    1.5463  0.8643 11.1222 -0.0126       3.38990  0.0351   0.0430   0.0708    0.1514   0.0000      0.856969   437.4764     -0.522076       17.7074       4.94281      -4.01950      -3.09317       2.14327       2.22871     -0.799779      -1.10660       2.68237     -0.566336      0.423664     -0.371832    0.00788992    -0.0100327  -0.000271514     0.0133007    0.00810066   -0.00237075  -0.000980700  -0.000566924  -0.000375271  -6.97956e-06   1.72312e-05   2.53710e-06   1.46540e-06  -8.18234e-08       0.00000       0.00000       0.00000       0.00000       0.00000       0.00000       0.00000       0.00000       2.94786       3.76693       3.92629       4.08996       3.74197       3.13560       2.72021       2.15816       1.67301       1.22142      0.870591      0.558756      0.377414      0.224287      0.134690     0.0744417     0.0418156     0.0204127    0.00970166    0.00417674    0.00178826   0.000654862   0.000235387   6.84405e-05   2.00042e-05   4.73048e-06   9.91580e-07   1.34460e-07       0.00000       0.00000       0.00000       0.00000       0.00000       0.00000       0.00000       0.00000
  14  13 2587.4052    2.0069  1.0281 11.3623 -0.0017       4.68494  0.0430   0.0520   0.0713    0.2056   0.0000      0.865588   436.2896      0.563971       14.0290       1.32694      -9.47171       4.90319       4.58173     -0.883964      -1.47935      -2.21280     -0.365831      0.356648       1.20851     -0.632522   -0.00302056     -0.165292    -0.0273070    -0.0120489   -0.00190326    0.00267586  -0.000152502  -5.30457e-05  -0.000140536  -4.14871e-05   1.97019e-05  -6.71189e-06  -6.43739e-07   2.20316e-08       0.00000       0.00000       0.00000       0.00000       0.00000       0.00000       0.00000       0.00000       3.56247       4.54209       4.75078       4.77947       4.44610       3.80663       3.12197       2.47753       1.90624       1.40934      0.959248      0.666513      0.411130      0.259793      0.158349     0.0873714     0.0445913     0.0228581     0.0103484    0.00483322    0.00177556   0.000713128   0.000249158   7.82395e-05   2.15761e-05   5.44135e-06   1.03082e-06   1.42913e-07       0.00000       0.00000       0.00000       0.00000       0.00000       0.00000       0.00000       0.00000
  14  14 2728.2871    2.6255  0.8386 11.8370 -0.0089       1.33823  0.0383   0.0720   0.0629    0.2160   0.0000      0.812083   440.0224      0.322400       17.8175      -1.38044      -1.72695       1.35183      -4.32145       3.23562     -0.825158     -0.457559      0.187662      0.273871     -0.432116   -0.00489793   -0.00849401     -0.131385     0.0189671     0.0159180    -0.0191446    0.00615614  -8.16120e-05   0.000106858   0.000273649  -9.23360e-06  -3.73069e-06   3.25096e-06  -6.06720e-07  -3.38406e-08       0.00000       0.00000       0.00000       0.00000       0.00000       0.00000       0.00000       0.00000       3.05558       4.12175       4.14618       4.41843       3.87142       3.62136       2.89627       2.36309       1.80305       1.27180      0.950341      0.655730      0.401179      0.254961      0.156035     0.0777726     0.0470008     0.0201615     0.0112938    0.00452086    0.00209516   0.000632309   0.000277066   8.25175e-05   2.32828e-05   5.43762e-06   1.08652e-06   1.65128e-07       0.00000       0.00000       0.00000       0.00000       0.00000       0.00000       0.00000       0.00000
  14  15 2869.2695    3.3353  0.8287 12.4333 -0.0101       1.19036  0.0435   0.0974   0.0668    0.2107   0.0000      0.833011   439.3811       11.0508       5.81535       7.36244       7.36288      -2.54782      -4.43514     -0.342923       2.57851      -1.50552     0.0670815      0.196450     -0.790629      0.300355    -0.0532116    -0.0802866     0.0493712     0.0377948   -0.00365292    0.00838469   -0.00222839  -0.000551861   0.000247430   3.76842e-05  -1.05801e-05  -6.69996e-06   1.22755e-06   2.67718e-08       0.00000       0.00000       0.00000       0.00000       0.00000       0.00000       0.00000       0.00000       3.06454       4.53625       4.84460       3.99402       4.88914       3.44510       3.46581       2.81102       1.76026       1.83230      0.836788      0.821308      0.457188      0.270304      0.196478     0.0761077     0.0569478     0.0271793    0.00928063    0.00651075    0.00208206   0.000811586   0.000372114   8.52750e-05   2.59250e-05   9.58897e-06   1.49747e-06   1.68650e-07       0.00000       0.00000       0.00000       0.00000       0.00000       0.00000       0.00000       0.00000
  14  16 3010.2207    4.0711  0.9474 12.4330 -0.0065       1.63101  0.0632   0.1077   0.0691    0.3145   0.0000      0.768320   438.0881       8.17350       3.41446       2.07046      -2.07342       2.03693     -0.304458      -6.77201       3.05976     -0.482489      0.188353     -0.601610     0.0211028     -0.185417      0.136892     0.0659703    -0.0395316     0.0347772   -0.00154598   -0.00141084   0.000733327   0.000293196   9.39202e-05  -3.81937e-05  -2.92964e-05   7.47506e-06   5.97660e-08   5.32273e-08       0.00000       0.00000       0.00000       0.00000       0.00000       0.00000       0.00000       0.00000       4.16056       7.73897       6.37468       7.88938       5.61283       6.09013       4.08054       3.65519       2.41288       1.88164       1.30913      0.836860      0.628941      0.304061      0.235118     0.0965747     0.0801679     0.0220362     0.0208656    0.00412387    0.00384130   0.000787066   0.000467883   9.70873e-05   3.98956e-05   8.38021e-06   1.62946e-06   3.68526e-07       0.00000       0.00000       0.00000       0.00000       0.00000       0.00000       0.00000       0.00000
  14  17 3150.6360    3.9235  0.9819 13.2940 -0.0051       1.75698  0.0421   0.1027   0.0717    0.1666   0.0000      0.872411   440.4582       10.5367       8.50331       13.8313     -0.366847     -0.716621      -2.88643      -3.14167       2.03503      -1.27905       1.17779     -0.504079   -0.00615503      0.357278      0.112191    -0.0476240    -0.0920898    0.00391756    -0.0121976   -0.00542541   0.000589830  -0.000234922   6.17146e-05  -2.30113e-05   1.11978e-05  -1.02930e-05   9.84448e-07   9.60897e-08       0.00000       0.00000       0.00000       0.00000       0.00000       0.00000       0.00000       0.00000       3.51583       4.25003       4.48156       4.66495       4.25738       3.71796       3.07901       2.44542       1.90778       1.33288      0.935786      0.673736      0.430398      0.262052      0.150845     0.0846719     0.0468037     0.0236449     0.0109368    0.00474442    0.00180618   0.000691061   0.000248753   7.90727e-05   2.08248e-05   4.99982e-06   9.62621e-07   1.37522e-07       0.00000       0.00000       0.00000       0.00000       0.00000       0.00000       0.00000       0.00000
  14  18 3291.0350    3.5621  1.4560 12.5508 -0.0094       1.34092  0.0516   0.0802   0.0918    0.1700   0.0000      0.573556   446.9577       21.6429       5.59534      -3.59040      -2.76040      -5.73571       4.65323      -1.67288      -4.59555     -0.785405       1.97239      -1.70366     0.0541429    -0.0695758      0.267761    -0.0790301    -0.0165078    -0.0349448  -0.000617085    0.00744028    0.00346466   0.000738644  -0.000210456   0.000156545  -1.19643e-05  -1.67733e-06  -2.40672e-06  -9.31110e-08       0.00000       0.00000       0.00000       0.00000       0.00000       0.00000       0.00000       0.00000       4.00137       4.63967       5.55739       5.20094       4.66069       4.67831       3.64683       2.74832       2.52539       1.65711       1.13414      0.873427      0.523278      0.289453      0.199712      0.107765     0.0505704     0.0280963     0.0138882    0.00563082    0.00208447   0.000964875   0.000386325   0.000115238   3.01269e-05   6.33060e-06   1.20471e-06   1.57415e-07       0.00000       0.00000       0.00000       0.00000       0.00000       0.00000       0.00000       0.00000
  14  19 3431.5194    3.0869  1.9106 12.4169 -0.0033       1.07268  0.0612   0.0589   0.1060    0.1182   0.0000      0.449971   436.6698       3.26043       10.3889       4.63852       2.68110       3.21002       2.02413      -7.33860       1.29062      -3.45703     -0.113224      0.850305    -0.0735238     -0.605954      0.184969    -0.0425544    -0.0252572     0.0242212   0.000249397   -0.00710607   0.000302584   0.000742357   0.000323963   6.27633e-05  -2.00612e-05  -4.53840e-06   1.21600e-06  -2.19890e-08       0.00000       0.00000       0.00000       0.00000       0.00000       0.00000       0.00000       0.00000       4.61697       6.13522       6.29133       6.27843       5.95264       4.99841       4.44528       3.43701       2.63328       2.00244       1.34548      0.974922      0.589843      0.378791      0.215362      0.120259     0.0631015     0.0314471     0.0151639    0.00659241    0.00275684    0.00104506   0.000371776   0.000118324   3.10405e-05   8.48047e-06   1.66043e-06   2.09305e-07       0.00000       0.00000       0.00000       0.00000       0.00000       0.00000       0.00000       0.00000
  14  20 3572.3692    2.6185  3.1924 11.5609 -0.0003      0.361050  0.0777   0.0382   0.1360    0.0916   0.0000      0.216978   435.1637       14.3816      -1.90191       9.95860      -10.6002      -9.54764      -8.99211      -1.56965     -0.144926      -3.27908      -2.00038      -1.74561      0.658548     -0.165762     -0.482533     -0.116801     0.0668574    0.00435723    -0.0159888    0.00278953    0.00419488    0.00172762  -0.000953306   0.000161835   2.70540e-05  -1.92017e-06   9.40149e-07  -2.92498e-07       0.00000       0.00000       0.00000       0.00000       0.00000       0.00000       0.00000       0.00000       5.89695       7.45670       8.16076       7.83630       7.33325       6.38881       5.59912       4.28250       3.45567       2.46671       1.74623       1.19352      0.728753      0.460007      0.275687      0.149580     0.0784119     0.0390870     0.0190310    0.00847125    0.00350621    0.00132372   0.000485071   0.000154090   4.13347e-05   9.98981e-06   2.03276e-06   2.48793e-07       0.00000       0.00000       0.00000       0.00000       0.00000       0.00000       0.00000       0.00000
  14  21 3713.3719    2.1822  4.0578 11.4347 -0.0009      0.422725  0.0906   0.0295   0.1626    0.0682   0.0000      0.151059   442.8847       9.88296       4.02629       8.52038       11.7090      -2.65417      -10.6523       7.08819       4.05067      -1.21535      -2.19950       2.31207      0.981800      -1.00253      0.240281     -0.284633    -0.0125676     0.0733225    -0.0214744   -0.00758496  -0.000777549    0.00215897  -0.000358139  -6.06274e-05  -8.40817e-06   2.68248e-05  -4.43794e-06  -6.15249e-08       0.00000       0.00000       0.00000       0.00000       0.00000       0.00000       0.00000       0.00000       6.89296       8.56038       9.31490       9.04493       8.16263       7.50152       6.25806       5.20008       4.07570       2.97475       2.00950       1.40893      0.887325      0.531869      0.318414      0.178978     0.0939312     0.0481151     0.0233552    0.00986427    0.00409905    0.00160147   0.000579978   0.000179877   4.85618e-05   1.16953e-05   2.17456e-06   3.01204e-07       0.00000       0.00000       0.00000       0.00000       0.00000       0.00000       0.00000       0.00000
  14  22 3854.7707    1.8014  6.2185 10.7847  0.0002      0.612636  0.1163   0.0204   0.2136    0.0626   0.0000     0.0972888   433.8094       15.3598    -0.0992789       1.29843       6.53428       8.79800      -7.20423      0.667698       3.45951      -6.37254      0.381617       2.30346     -0.115817      0.655665     -0.171539      0.229717    -0.0862794     0.0579073     0.0318935    0.00204031   -0.00386856    0.00168069  -0.000652198   0.000123876  -3.77877e-05   1.27421e-05  -5.91197e-07  -9.19633e-08       0.00000       0.00000       0.00000       0.00000       0.00000       0.00000       0.00000       0.00000       8.84460       11.2835       11.8431       11.8384       11.2055       9.65803       8.02122       6.52426       4.96188       3.68010       2.57561       1.75589       1.12762      0.706123      0.411373      0.232047      0.124767     0.0607100     0.0299359     0.0124000    0.00539619    0.00196115   0.000694758   0.000221128   6.19336e-05   1.51589e-05   2.88567e-06   3.86955e-07       0.00000       0.00000       0.00000       0.00000       0.00000       0.00000       0.00000       0.00000
  14  23 3995.8616    1.5199  8.5603 10.6248 -0.0005      0.358095  0.1570   0.0168   0.2812    0.0549   0.0000     0.0844967   448.0451       15.6149      -1.22215       35.8594       8.99817      -15.6479      -5.73217       5.32914     -0.911599     -0.860435      -5.84742      -3.57857      0.509105      0.731047     -0.436227     0.0760053   -0.00772701     0.0381257     0.0154743    -0.0104656   -0.00573210  -0.000760892   0.000524364  -0.000183683  -6.78219e-05   7.82499e-06   1.95082e-07  -6.85650e-07       0.00000       0.00000       0.00000       0.00000       0.00000       0.00000       0.00000       0.00000       11.3067       15.2127       15.4469       15.2903       14.2951       12.5353       10.7040       8.72809       6.71989       4.99627       3.43887       2.33794       1.46968      0.907445      0.537868      0.295037      0.157612     0.0794651     0.0363773     0.0168279    0.00670515    0.00259620   0.000924904   0.000291802   8.19112e-05   2.06901e-05   4.04427e-06   5.45799e-07       0.00000       0.00000       0.00000       0.00000       0.00000       0.00000       0.00000       0.00000
  14  25 4278.5846    1.0624 13.1187 10.3700 -0.0026     0.0682330  0.2632   0.0120   0.4634    0.0430   0.0000     0.0802243   443.2196       35.5973     -0.913005       15.4282     -0.190331      -14.1876      -16.4389       3.37882     -0.674501      -13.4333       7.45165       2.11668      -3.55820      0.926060      -1.53119      0.130958     -0.105821    -0.0137226   -0.00659109     0.0147420    -0.0188097   -0.00264648    0.00167542  -1.14214e-05   9.86800e-06   2.45002e-05   5.06891e-06   3.32111e-07       0.00000       0.00000       0.00000       0.00000       0.00000       0.00000       0.00000       0.00000       16.3134       21.0064       22.3050       22.1962       20.9765       18.3538       15.4998       12.6928       9.61304       7.15998       5.06223       3.53517       2.27451       1.41005      0.827367      0.464464      0.247336      0.128802     0.0584667     0.0274172     0.0107443    0.00421962    0.00145604   0.000465269   0.000128841   3.13824e-05   5.86048e-06   7.75552e-07       0.00000       0.00000       0.00000       0.00000       0.00000       0.00000       0.00000       0.00000
  14  27 4560.1981    0.7541 19.2528 10.2029 -0.0011     -0.337437  0.4938   0.0084   0.7220    0.0323   0.0000     0.0944358   486.2128       61.1843       96.0552       48.4524      -20.6037      -17.5085       37.1377       7.96369      -20.7312      -9.53884       5.82648       3.39690       1.24774     -0.721968       1.96501     -0.323669     -0.395279    -0.0698120      0.141556     0.0823440   -0.00891334    -0.0106619    0.00380581   0.000374669  -0.000419223  -2.59322e-05   1.75529e-05   6.71157e-07       0.00000       0.00000       0.00000       0.00000       0.00000       0.00000       0.00000       0.00000       26.0832       32.7281       34.9073       35.0909       32.8786       28.8334       24.7113       19.8381       15.5163       11.5287       8.14934       5.61379       3.72320       2.28589       1.35189      0.758778      0.419792      0.207030      0.100547     0.0429929     0.0184652    0.00686406    0.00242669   0.000742809   0.000205934   4.82047e-05   9.16276e-06   1.17912e-06       0.00000       0.00000       0.00000       0.00000       0.00000       0.00000       0.00000       0.00000
  15   8 1902.3989    0.4560  0.4266  9.7244 -0.0090       11.0788  0.0291   0.0185   0.0463    0.0743   0.0000       2.15762   440.6242      0.629436       13.2109      -3.12029       1.47134      -2.37067      -1.01303      -2.38244     -0.497936       1.06607       1.54131      0.132419     -0.362561      0.193513   -0.00733109     0.0371522     0.0171706   -0.00976511     0.0194805  -0.000340748    0.00154944   0.000849564  -9.25931e-05   9.53028e-05  -1.88025e-05   1.27346e-05   2.07065e-07  -7.47602e-07  -7.17354e-08  -3.99602e-08       0.00000       0.00000       0.00000       0.00000       0.00000       0.00000       2.52068       3.08366       3.64240       3.20234       3.52316       2.95293       2.26732       2.04504       1.44681       1.23724      0.930901      0.517536      0.399329      0.225951      0.158351     0.0976892     0.0502720     0.0295680     0.0133831    0.00593016    0.00309218    0.00116128   0.000475239   0.000195313   5.56811e-05   1.82907e-05   6.24032e-06   1.34750e-06   2.08487e-07   2.38053e-08       0.00000       0.00000       0.00000       0.00000       0.00000       0.00000
  15   9 2049.7602    0.6396  0.5907  9.8068 -0.0038       10.6230  0.0306   0.0200   0.0530    0.1016   0.0000       1.52284   439.7518     -0.549879       15.9464      -2.04550       4.46553       2.06536     -0.452579     -0.849501       2.74140      0.378611      0.859173      -1.28120    -0.0904350     0.0390230     -0.269081     0.0276055     0.0621826    -0.0171112    -0.0158633   -0.00198144   -0.00179385  -6.86957e-05   0.000508757   0.000143435  -7.85784e-05  -1.04464e-05   6.91151e-06  -3.75740e-07   1.55330e-07  -3.83791e-08       0.00000       0.00000       0.00000       0.00000       0.00000       0.00000       2.41726       3.08682       3.18472       3.30920       2.98265       2.79278       2.29095       1.97473       1.52657       1.13307      0.819241      0.622882      0.395207      0.245001      0.157641     0.0887575     0.0499176     0.0273390     0.0138359    0.00664865    0.00314320    0.00125813   0.000499717   0.000181448   6.36310e-05   1.87310e-05   5.08225e-06   1.15987e-06   2.06767e-07   3.11719e-08       0.00000       0.00000       0.00000       0.00000       0.00000       0.00000
  15  11 2339.5389    1.2726  0.8396 10.3948 -0.0029       3.34967  0.0354   0.0332   0.0641    0.1626   0.0000      0.824552   434.8274      -2.25206       15.5291       7.32846       3.63256       3.95039       4.28062      -1.62723      0.214094     -0.685936      0.562840     -0.127347     -0.361766     -0.105211      0.163175      0.208965    0.00607660    0.00152167    -0.0176074    0.00493702  -0.000216048    0.00163880   0.000820356   3.16054e-05   6.20082e-05   1.78278e-05  -1.12460e-05   5.98678e-07   5.69897e-08   2.65499e-08       0.00000       0.00000       0.00000       0.00000       0.00000       0.00000       3.02810       3.92295       3.93741       3.83053       3.52107       3.43478       2.83011       2.35550       1.92085       1.33854       1.00424      0.712473      0.446924      0.295414      0.175737      0.101378     0.0522804     0.0300105     0.0139530    0.00639597    0.00322413    0.00125308   0.000473083   0.000187352   6.54518e-05   2.14114e-05   5.22710e-06   1.17384e-06   2.31206e-07   3.26491e-08       0.00000       0.00000       0.00000       0.00000       0.00000       0.00000
  15  12 2481.1828    1.7267  0.8801 11.0086  0.0022       3.93235  0.0392   0.0435   0.0631    0.1578   0.0000      0.828797   441.0973       5.68985       12.0247       7.88351      -3.10075      -1.21547      -1.25229      -1.08975       3.79040       1.37307     -0.374233     -0.283431     -0.309989      0.366532      0.110011    -0.0959601     0.0617683     0.0477450    -0.0110340    0.00216427  -0.000637335   -0.00373965   0.000168546   5.16730e-05  -3.57803e-05  -2.05710e-05   3.42828e-06   1.08981e-06  -2.00982e-07   2.56647e-08       0.00000       0.00000       0.00000       0.00000       0.00000       0.00000       2.91092       3.55422       4.02634       3.54364       3.87413       3.47896       2.58669       2.43560       1.77890       1.38119       1.09602      0.659354      0.473546      0.322505      0.183176      0.115290     0.0650745     0.0322220     0.0169444    0.00785019    0.00322719    0.00148462   0.000615700   0.000203112   6.86145e-05   2.53653e-05   7.28727e-06   1.49163e-06   2.39924e-07   3.02667e-08       0.00000       0.00000       0.00000       0.00000       0.00000       0.00000
  15  13 2622.4457    2.0898  0.9237 11.6522 -0.0108       2.27567  0.0433   0.0528   0.0637    0.1632   0.0000      0.853247   438.4562       3.35828       5.26345       1.45991      -3.16171      -2.09461       5.61032      -4.59920     0.0291065      -1.80673     -0.389414      0.123015     -0.626862     -0.343563    -0.0811706      0.214607    -0.0732916     0.0318915   -0.00701907   -0.00610020  -0.000421266  -0.000999308   7.15992e-06   0.000117079  -1.30784e-05   3.81219e-05   1.40999e-06  -5.47191e-07  -2.08769e-07  -2.11529e-08       0.00000       0.00000       0.00000       0.00000       0.00000       0.00000       3.46835       4.14003       4.98864       4.80276       4.09029       4.08394       3.35206       2.44433       2.12063       1.61254      0.997870      0.768987      0.550917      0.301252      0.191124      0.126714     0.0633586     0.0323933     0.0180348    0.00928137    0.00346363    0.00145476   0.000658692   0.000281518   8.83075e-05   2.40738e-05   5.94151e-06   1.28847e-06   2.34305e-07   3.23018e-08       0.00000       0.00000       0.00000       0.00000       0.00000       0.00000
  15  14 2764.2330    2.7531  0.8177 12.2606 -0.0027       1.71790  0.0370   0.0774   0.0630    0.1466   0.0000       1.01085   433.0885       5.69733       12.7020       4.59949       1.41321     -0.409369      -4.45283      -2.96039      -1.31562     -0.477212      0.545981     -0.152705     -0.207654      0.146716    -0.0161069      0.167091     0.0103203   -0.00432422     0.0156773    0.00368313    0.00112179  -0.000237736  -0.000916792   0.000192968  -6.25683e-06   4.37574e-06   2.75290e-06   3.22771e-07  -3.57781e-07  -4.90953e-09       0.00000       0.00000       0.00000       0.00000       0.00000       0.00000       3.14045       4.24103       4.60691       4.59833       3.99287       3.63015       2.99779       2.16757       1.83584       1.28377      0.926892      0.600530      0.427309      0.246649      0.158995     0.0979112     0.0529860     0.0274917     0.0142832    0.00711104    0.00285138    0.00126437   0.000519567   0.000203902   6.73058e-05   1.91879e-05   5.25161e-06   1.07367e-06   2.45717e-07   3.09706e-08       0.00000       0.00000       0.00000       0.00000       0.00000       0.00000
  15  15 2905.8253    3.3546  0.8952 12.4498  0.0030      0.194310  0.0365   0.0909   0.0732    0.1841   0.0000      0.830861   440.4270       5.25711       15.1324       2.29576     -0.198444       3.57440       2.79651      -1.96118       2.38617      0.721640     -0.803645     -0.873354      0.328559    -0.0518556      0.148513    -0.0458282    -0.0686628    -0.0291892     0.0125512    0.00279226    0.00290715  -0.000808181   0.000816982  -4.78981e-05  -8.69439e-05  -5.26442e-06   3.74517e-07   3.82036e-07   1.84369e-07  -7.47312e-09       0.00000       0.00000       0.00000       0.00000       0.00000       0.00000       2.92912       4.03480       4.29016       4.03385       4.00986       3.50148       2.70481       2.52172       1.59895       1.39212      0.954508      0.647974      0.459121      0.277544      0.172536      0.107076     0.0532255     0.0316329     0.0147812    0.00725742    0.00342698    0.00135561   0.000545886   0.000216838   6.21080e-05   2.11301e-05   6.58615e-06   1.58357e-06   2.23827e-07   3.44361e-08       0.00000       0.00000       0.00000       0.00000       0.00000       0.00000
  15  16 3047.1926    3.7987  0.9007 13.0307 -0.0114       1.26991  0.0408   0.1017   0.0628    0.1951   0.0000      0.756808   438.4240       13.2333       16.4128       5.29516      -4.97801      -5.45051      -3.54534      0.559394       3.05911      -3.17141      -1.30804      0.501743      0.711759     -0.410255     -0.256028    -0.0490984    -0.0398182    -0.0348420    0.00463685    0.00570484  -0.000981905    0.00180274   0.000633175  -0.000290264  -4.50845e-06  -2.41194e-05   7.58663e-06  -1.24978e-06   1.59798e-08   1.75176e-08       0.00000       0.00000       0.00000       0.00000       0.00000       0.00000       3.32286       3.83617       4.47845       4.23383       3.84765       3.63383       3.06739       2.49053       2.04541       1.54802       1.10519      0.737238      0.481388      0.331075      0.199700     0.0963584     0.0642809     0.0381480     0.0164206    0.00724513    0.00369126    0.00169329   0.000620846   0.000230733   8.14366e-05   2.37064e-05   5.96742e-06   1.30393e-06   2.27555e-07   2.88657e-08       0.00000       0.00000       0.00000       0.00000       0.00000       0.00000
  15  18 3328.9734    3.4596  1.6582 12.7704 -0.0077       1.20182  0.0531   0.0733   0.0981    0.1452   0.0000      0.475712   431.8418       3.01696       4.37095       13.6484       8.49110       4.33143     -0.766667      -3.35774       2.78070     -0.121116    -0.0766204      -1.17119     -0.312384     -0.653370     -0.261522      0.146756     -0.119862    -0.0735876    0.00413336    -0.0100045   -0.00370876   0.000834327   7.86803e-05   6.19010e-05  -0.000111483   6.65786e-05   1.60671e-05  -1.25642e-06   2.04452e-07  -1.38678e-08       0.00000       0.00000       0.00000       0.00000       0.00000       0.00000       4.05317       5.07654       5.43997       5.30654       4.94608       4.46677       3.83250       3.11610       2.47193       1.79123       1.31126      0.935825      0.613763      0.391896      0.239786      0.134508     0.0762039     0.0404075     0.0205345    0.00989182    0.00450414    0.00189081   0.000744458   0.000270810   9.46478e-05   2.81378e-05   7.39513e-06   1.68779e-06   3.12626e-07   3.99500e-08       0.00000       0.00000       0.00000       0.00000       0.00000       0.00000
  15  19 3470.3007    2.9381  2.4623 12.0851 -0.0031       1.26476  0.0696   0.0496   0.1158    0.1078   0.0000      0.292021   437.5676       4.68015       15.7636       7.88717      -2.08548       1.75544       4.20114       2.82138       2.33269      0.847569      -1.03755      -1.66805     -0.749579     -0.360005      0.252989    -0.0544199      0.159385    0.00245602     0.0123425     0.0181430    0.00966002   -0.00110110    0.00104823  -0.000147716   9.12310e-05   1.77654e-05  -4.83554e-06   4.48333e-07   4.31863e-07   2.57662e-08       0.00000       0.00000       0.00000       0.00000       0.00000       0.00000       5.18471       6.44356       6.66397       6.52595       6.28750       6.05120       5.02705       4.03671       2.93601       2.25078       1.67617       1.28127      0.868626      0.547431      0.328798      0.191184      0.101674     0.0508048     0.0268017     0.0128829    0.00574886    0.00237730   0.000984862   0.000359782   0.000121975   3.69343e-05   9.93422e-06   2.32626e-06   4.02080e-07   5.48718e-08       0.00000       0.00000       0.00000       0.00000       0.00000       0.00000
  15  20 3611.6086    2.4585  3.6862 11.3329 -0.0017       1.02495  0.0823   0.0331   0.1425    0.0924   0.0000      0.178905   438.5811       13.1773       14.9126       8.24484       3.10067      -2.95856      -10.6080      -5.52849      -7.51256       3.26418       1.58978      -2.96562       1.45217      0.262562     -0.294522      0.160170     0.0892008    0.00193636    -0.0221605     0.0100439   -0.00795354    0.00458641   0.000740087  -0.000626882  -8.65317e-05   1.23365e-05   9.07785e-07  -1.55270e-06  -5.87727e-07  -4.12468e-08       0.00000       0.00000       0.00000       0.00000       0.00000       0.00000       5.84337       7.43079       7.73265       7.81551       7.38156       6.51707       5.78708       4.56355       3.74350       2.78478       2.03375       1.40206      0.918415      0.592866      0.364634      0.213537      0.119315     0.0626163     0.0318701     0.0147840    0.00693528    0.00285691    0.00116371   0.000418024   0.000142150   4.33578e-05   1.14550e-05   2.70243e-06   5.38156e-07   6.65217e-08       0.00000       0.00000       0.00000       0.00000       0.00000       0.00000
  15  21 3752.9000    2.0315  5.1089 11.1278 -0.0005      0.453923  0.1008   0.0242   0.1851    0.0667   0.0000      0.124768   446.9858       4.01392       20.5048      -3.23721       9.53862      -2.03558      -5.07509      -6.14240      -2.71654      -2.29798       1.41653      -2.43189      0.756441     -0.834755     -0.564473     0.0594332      0.153890     -0.149313   -0.00231148    0.00278912    0.00231599   -0.00201970    0.00107627   0.000705480   6.88483e-05  -6.08652e-05   1.65546e-06   3.96157e-06   4.61598e-07  -2.82137e-08       0.00000       0.00000       0.00000       0.00000       0.00000       0.00000       7.36170       9.52123       10.2746       10.0488       9.62666       8.36229       7.12909       5.90335       4.57252       3.36690       2.48424       1.71751       1.15095      0.752910      0.437526      0.259096      0.146872     0.0766697     0.0399342     0.0188827    0.00842874    0.00358766    0.00145959   0.000514193   0.000176004   5.63036e-05   1.50704e-05   3.48019e-06   6.47027e-07   7.96961e-08       0.00000       0.00000       0.00000       0.00000       0.00000       0.00000
  15  22 3894.8522    1.7135  7.2180 10.7152 -0.0005      0.566590  0.1298   0.0184   0.2335    0.0581   0.0000     0.0851460   453.0400       5.88074       13.6207       16.6821      -20.5981       4.68793       10.1622      -1.08326      -1.49775      -3.03941       1.44407      -1.83259       1.55423     0.0756413     -0.818508      0.197081     0.0911132     0.0475802   -0.00819385     0.0362617    0.00801871    0.00335278    0.00375942   0.000549206  -0.000193222  -2.21722e-05  -1.01860e-05  -7.39734e-06  -1.78390e-07   3.65352e-09       0.00000       0.00000       0.00000       0.00000       0.00000       0.00000       9.03743       11.8758       12.2529       12.5650       11.5677       10.3157       9.00040       7.30537       5.66383       4.33948       3.10837       2.15619       1.45701      0.942376      0.562654      0.326952      0.185681      0.100319     0.0498542     0.0243917     0.0106043    0.00477468    0.00185138   0.000681151   0.000223258   6.78901e-05   1.83178e-05   4.33683e-06   8.17851e-07   1.08800e-07       0.00000       0.00000       0.00000       0.00000       0.00000       0.00000
  15  23 4036.3829    1.4424  8.9793 10.5837 -0.0008      0.379649  0.1609   0.0154   0.2852    0.0504   0.0000     0.0803424   427.8101       3.17060       4.23151       31.2782       11.9475      -11.5694      -15.8640      -16.7809      -3.79949       2.31234      0.217056      0.324213      -1.59963     -0.759070     -0.466335     -0.870015      0.423028     0.0855434     0.0205714   -0.00548079  -0.000656234   -0.00377821   4.17091e-06   0.000628499   0.000219468   3.52374e-07   1.98052e-07   2.27885e-06   1.24439e-06   3.63236e-08       0.00000       0.00000       0.00000       0.00000       0.00000       0.00000       10.4969       13.5184       14.5384       14.5074       13.7044       12.3692       10.6087       8.59209       6.77950       5.14821       3.73566       2.62731       1.75251       1.13873      0.682557      0.414358      0.225926      0.119833     0.0622043     0.0287169     0.0136770    0.00548907    0.00232579   0.000836891   0.000282113   8.81129e-05   2.31332e-05   5.48804e-06   1.01908e-06   1.28813e-07       0.00000       0.00000       0.00000       0.00000       0.00000       0.00000
  15  24 4178.1078    1.2079 11.3070 10.5029 -0.0025      0.214746  0.2124   0.0131   0.3762    0.0444   0.0000     0.0798512   419.4442       22.0460       45.1140      -16.4872      -1.76326       24.1971      -3.78575       1.22956      -4.38302      -1.99511      -4.75460      -4.10651       2.87095     -0.568958      -1.18244     -0.586746      0.299125      0.114187    -0.0931585    -0.0217625     0.0255073    0.00190182    0.00557288   -0.00145227  -0.000406808  -0.000256578   2.79215e-05   5.31527e-06  -1.52895e-06  -1.70763e-07       0.00000       0.00000       0.00000       0.00000       0.00000       0.00000       13.1141       17.0109       17.6217       18.0757       16.9207       15.5954       13.1790       10.7427       8.38342       6.35095       4.66372       3.34263       2.24170       1.44614      0.893853      0.520654      0.290709      0.154440     0.0788662     0.0374032     0.0173553    0.00723281    0.00290150    0.00106268   0.000361655   0.000109220   2.90978e-05   6.73667e-06   1.24957e-06   1.65808e-07       0.00000       0.00000       0.00000       0.00000       0.00000       0.00000
  15  25 4320.1508    1.0556 15.4898 10.3241  0.0011      0.151010  0.3081   0.0104   0.5062    0.0401   0.0000     0.0766595   462.8694      -26.9393       3.94401       34.9142      -8.85440      -6.47553      -6.21216       16.7800     -0.926232      -10.3351       3.45599      0.893361      -3.89670     -0.551288   -0.00184099     -0.829195      0.195592      0.152315     -0.132373    -0.0702939     0.0270951     0.0206123   -0.00346421   -0.00254715   0.000182011   0.000257299  -7.95826e-05  -3.89930e-06   2.37122e-06  -2.02094e-07       0.00000       0.00000       0.00000       0.00000       0.00000       0.00000       16.7940       21.9669       23.2204       23.1372       22.2580       19.7187       17.1718       14.0513       11.2410       8.55974       6.22236       4.31213       2.91704       1.87898       1.16523      0.667553      0.390914      0.207597      0.103808     0.0518018     0.0218720     0.0101264    0.00384440    0.00142400   0.000487372   0.000145635   3.98735e-05   9.14628e-06   1.70217e-06   2.11309e-07       0.00000       0.00000       0.00000       0.00000       0.00000       0.00000
  15  26 4461.4355    0.8352 17.2427 10.2831 -0.0020    -0.0186133  0.4099   0.0085   0.6105    0.0341   0.0000     0.0986308   455.4640       57.4376      -1.13079       11.7052       33.9119      -6.50336      -13.9637       11.7356     -0.431473      -2.27949      -4.30906       6.59526      -4.50302      0.494518      0.589410     -0.373573      0.387965     0.0959184     -0.130500     -0.147400    0.00764165     0.0154640     0.0136546  -0.000310410  -7.13509e-05  -5.23889e-05  -8.26655e-05  -3.85617e-06   9.18213e-08   2.97478e-07       0.00000       0.00000       0.00000       0.00000       0.00000       0.00000       20.7515       27.6487       29.1375       29.6700       27.6652       24.6623       21.1693       17.5976       13.8248       10.4826       7.78330       5.34794       3.59394       2.36120       1.44051      0.876176      0.492361      0.260654      0.138198     0.0638920     0.0309079     0.0123679    0.00521512    0.00181536   0.000608399   0.000187597   4.96810e-05   1.12806e-05   2.08906e-06   2.70579e-07       0.00000       0.00000       0.00000       0.00000       0.00000       0.00000
  16  10 2228.4516    0.9694  0.6390 10.4994 -0.0106       4.72390  0.0310   0.0281   0.0540    0.1129   0.0000       1.08148   435.3188      -8.48759       9.63075       2.85175      -1.19760      -2.53506      -2.60480      -1.98757     -0.898846      -1.51319       1.16311      0.520626      0.168926      0.153468     -0.263237     0.0620017    0.00519665    -0.0631900     0.0198311     0.0186328   0.000177351   0.000185866    0.00356826   0.000390134   0.000259069  -2.32284e-05  -1.08222e-05   1.49778e-05  -1.48457e-06   1.18855e-07  -4.70667e-08   1.35498e-08       0.00000       0.00000       0.00000       0.00000       2.30014       3.01361       3.25397       3.25704       3.02785       2.75383       2.32266       2.01888       1.61716       1.19177      0.920190      0.628603      0.454948      0.282036      0.187440      0.106981     0.0694243     0.0355649     0.0185513     0.0107864    0.00520547    0.00217750    0.00102589   0.000416511   0.000150627   5.37488e-05   1.89195e-05   5.24285e-06   1.50160e-06   2.84775e-07   5.53938e-08   7.31477e-09       0.00000       0.00000       0.00000       0.00000
  16  11 2372.7219    1.3883  0.8279 10.7399  0.0028       3.84347  0.0325   0.0351   0.0649    0.1388   0.0000      0.895925   437.9900       2.44085       10.3207      -3.91679      0.828554     -0.978905      -2.22388      -1.07497      0.161034     -0.302433      0.562311    0.00739701     -0.211696     0.0891454     0.0677966    -0.0996001    -0.0666569    -0.0138346     0.0331802    -0.0152826    -0.0117734   -0.00262237    0.00191501   0.000767447  -9.19877e-05  -1.47307e-05   1.89726e-05   4.80988e-06   2.02406e-06  -3.87961e-07  -3.39946e-08  -3.40204e-09       0.00000       0.00000       0.00000       0.00000       2.38399       3.09701       3.15345       3.32557       3.14376       2.86192       2.42097       1.97153       1.71000       1.24581      0.989405      0.652830      0.482993      0.277621      0.206110      0.117490     0.0733069     0.0406767     0.0206283     0.0112166    0.00506271    0.00246897   0.000978208   0.000432917   0.000144343   5.87475e-05   1.89083e-05   5.07249e-06   1.53874e-06   2.90547e-07   6.13600e-08   7.59249e-09       0.00000       0.00000       0.00000       0.00000
  16  12 2514.9329    1.7665  0.9687 11.3753  0.0000       2.65328  0.0417   0.0420   0.0683    0.1386   0.0000      0.898241   434.4837      -1.38955       10.0191       4.33481      -3.31695       3.03366      -6.80869      0.933592       2.55635      -1.49433     -0.269157    -0.0502362     -0.431927      0.355438      0.192557     0.0481247     0.0123023    -0.0929594    -0.0159609    0.00988683   -0.00790265   -0.00537200   0.000784889   0.000190231   0.000223369  -9.98896e-05  -4.53691e-06   9.54635e-07   1.48824e-06   2.17639e-07   2.64248e-08   5.16352e-09       0.00000       0.00000       0.00000       0.00000       2.72928       4.12087       3.72917       4.19630       3.64412       3.44144       3.04490       2.54727       2.10015       1.58300       1.17801      0.850104      0.584816      0.387954      0.243292      0.151154     0.0830240     0.0524641     0.0232762     0.0150838    0.00569197    0.00344470    0.00109364   0.000627097   0.000175641   8.13163e-05   2.25976e-05   7.19471e-06   1.83149e-06   4.17333e-07   8.26727e-08   1.16415e-08       0.00000       0.00000       0.00000       0.00000
  16  13 2657.1137    2.2938  0.9636 11.7158 -0.0029       3.58482  0.0410   0.0555   0.0627    0.1657   0.0000      0.816147   438.1344       4.18571       11.6041       5.49622       4.94411      -2.62439      0.374703      -2.33181      -2.56224      0.887730     -0.552357      0.672114     -0.108952    0.00466593     -0.139432    -0.0462513      0.107689    -0.0276365     0.0395291    0.00916576    0.00389718    0.00265210  -0.000959851  -0.000156791   4.14289e-05  -1.86982e-05   6.32594e-06   8.83677e-06   8.35773e-07   4.04103e-07   1.35430e-08   5.99525e-09       0.00000       0.00000       0.00000       0.00000       2.86541       3.55981       4.01870       3.78261       3.73784       3.39654       2.81040       2.40732       1.95891       1.39395       1.10612      0.780908      0.497673      0.363591      0.216134      0.127762     0.0835655     0.0422214     0.0221509     0.0123469    0.00591665    0.00238086    0.00116011   0.000482415   0.000169507   5.69825e-05   2.20373e-05   6.63879e-06   1.61911e-06   3.40709e-07   6.13425e-08   7.14736e-09       0.00000       0.00000       0.00000       0.00000
  16  14 2799.6244    2.9345  0.8243 12.2037 -0.0076       3.65189  0.0335   0.0760   0.0577    0.1450   0.0000      0.742048   437.8241       5.59217       10.0309       5.00228       4.64653       2.08432       3.48431      -1.48551      -3.38539      -1.33686      0.707894      0.713931      0.344346     -0.327895  -0.000335284     0.0358937     0.0557378   -0.00645812    -0.0328782   -0.00158772   -0.00781658  -0.000390313  -0.000371072   0.000562815   3.59402e-05  -5.77315e-05   2.02790e-05   2.30622e-06   6.08989e-07  -3.23075e-07  -3.05490e-08   1.04419e-09       0.00000       0.00000       0.00000       0.00000       2.68132       3.12189       3.41160       3.51816       3.22551       3.09910       2.66806       2.09943       1.70813       1.29643      0.910923      0.685342      0.517807      0.334466      0.207243      0.125048     0.0728621     0.0397736     0.0220620     0.0111295    0.00551061    0.00230016    0.00103762   0.000419515   0.000172182   5.86003e-05   1.83322e-05   4.97447e-06   1.27107e-06   2.73735e-07   4.71501e-08   6.35242e-09       0.00000       0.00000       0.00000       0.00000
  16  15 2941.9331    3.6228  0.8274 12.7731 -0.0091       2.78236  0.0326   0.0960   0.0623    0.1596   0.0000      0.781906   441.3389       9.76914       15.3006     -0.468490       2.69318      -1.00601      -2.82875      0.403916      0.313464      0.422608      0.343509     -0.431477     -0.231462     -0.363346     -0.137027     0.0245496     0.0114689    0.00939739    -0.0218889    -0.0137404   -0.00727434   0.000125720   0.000838752   0.000270681   3.61783e-05  -1.54166e-05  -7.30580e-07   1.63306e-06   1.68260e-06  -1.38449e-07  -3.05942e-08   2.75572e-09       0.00000       0.00000       0.00000       0.00000       2.77034       3.65387       3.94837       3.83789       3.55922       3.06968       2.66644       2.32104       1.80261       1.38289       1.03576      0.685790      0.462202      0.297610      0.176318      0.117243     0.0634391     0.0349400     0.0198229    0.00934970    0.00487454    0.00225328   0.000958931   0.000374675   0.000155359   4.93974e-05   1.54130e-05   5.18303e-06   1.36160e-06   2.95142e-07   5.22176e-08   6.51434e-09       0.00000       0.00000       0.00000       0.00000
  16  16 3083.6225    3.9457  0.9813 12.9077 -0.0024       2.13554  0.0390   0.0962   0.0674    0.1992   0.0000      0.743725   439.4074       10.1345       12.0822       5.48207       4.30610       4.20568      -1.53722      -1.24892       4.30623      -2.04740     -0.207180      0.253046     -0.208215     -0.294873     0.0335915     -0.137917     0.0421255    0.00220908     0.0110850    0.00465072   -0.00131988   -0.00494192   0.000516416   0.000105359  -0.000300183   8.50609e-06   1.46531e-05   1.32089e-06  -3.03102e-06   2.58600e-09   1.01070e-07   1.07669e-08       0.00000       0.00000       0.00000       0.00000       3.11006       3.79659       3.73199       3.85759       3.73109       3.51343       3.16035       2.54520       1.92948       1.42046       1.10643      0.830119      0.604146      0.417563      0.253056      0.144793     0.0803545     0.0462474     0.0237814     0.0121921    0.00569025    0.00267796    0.00117815   0.000481680   0.000172503   6.00469e-05   1.85593e-05   5.68018e-06   1.43468e-06   3.23382e-07   6.18736e-08   7.89741e-09       0.00000       0.00000       0.00000       0.00000
  16  17 3225.1558    3.8899  1.2548 12.9587 -0.0097       3.00729  0.0495   0.0904   0.0820    0.1908   0.0000      0.810879   444.5179       16.0311       17.2410       10.0126      -3.86983      0.556127      -2.81737      -1.81922      -5.51169      -3.91298      -1.06144      -1.16999    -0.0270943     -0.451864     -0.221640     -0.367102     0.0398203     0.0853369     0.0283033    -0.0110924    0.00400138   2.60197e-05    0.00156853  -0.000781887   2.40437e-05  -4.34041e-05  -6.99397e-06   1.16421e-05  -2.47501e-07  -3.72048e-07  -3.92931e-08  -4.27305e-09       0.00000       0.00000       0.00000       0.00000       3.38082       4.32580       4.49613       4.74175       4.45548       4.05199       3.32400       2.77294       2.23639       1.76975       1.25207      0.895604      0.610949      0.425257      0.257394      0.166175     0.0939063     0.0560653     0.0285900     0.0149236    0.00686729    0.00313700    0.00133811   0.000566041   0.000205137   7.78614e-05   2.31678e-05   7.41657e-06   1.83273e-06   4.32619e-07   7.35827e-08   1.04009e-08       0.00000       0.00000       0.00000       0.00000
  16  18 3366.3832    3.4169  1.7305 12.5742 -0.0016      0.185535  0.0583   0.0664   0.0944    0.1502   0.0000      0.486594   442.5796       16.0614       7.59658       4.15583      -1.98726      -1.01230      -1.88683       1.61750     -0.172532      -3.59983     -0.859086     -0.763892      0.279025     -0.137148      0.176514      0.115867    -0.0549481    -0.0295821    0.00342430    -0.0143258   -0.00210894   0.000585020  -0.000355520   0.000228170   0.000284967  -3.64270e-05  -2.86596e-05   5.52010e-07   1.85433e-06  -8.25493e-08   1.54642e-07  -4.54995e-09       0.00000       0.00000       0.00000       0.00000       3.99141       5.21357       5.26872       5.67490       4.97871       4.93611       4.01058       3.50242       2.66023       2.03971       1.46439       1.20885      0.744462      0.510603      0.312250      0.211734      0.111896     0.0635667     0.0323241     0.0174618    0.00851740    0.00430413    0.00166166   0.000687116   0.000252330   9.58298e-05   2.93058e-05   9.45983e-06   2.06600e-06   5.24751e-07   8.47921e-08   1.35466e-08       0.00000       0.00000       0.00000       0.00000
  16  19 3508.1813    2.8057  2.7258 11.8952 -0.0029      0.969307  0.0687   0.0439   0.1210    0.1094   0.0000      0.236422   432.5280       6.67371       14.0016      0.672257     -0.797553      -6.79852       3.76554      -6.30960      -4.65397      -2.50834       3.66828       1.99597       1.35357      -1.52737      0.362018    0.00170865      0.227663    -0.0168589    -0.0898170   -0.00749336    0.00638512   -0.00261785    0.00310567  -4.38450e-05  -0.000186317  -0.000141242  -2.37061e-06  -3.84445e-06  -1.42030e-06   1.35446e-06  -3.78713e-08  -2.56888e-09       0.00000       0.00000       0.00000       0.00000       4.69399       6.15550       6.32481       6.45669       6.24320       5.59289       4.88688       4.04759       3.11644       2.36380       1.83814       1.29358      0.923083      0.592722      0.391984      0.231668      0.135354     0.0748518     0.0387433     0.0201337    0.00962262    0.00451359    0.00194909   0.000802807   0.000292938   0.000107423   3.43870e-05   1.00631e-05   2.82899e-06   6.10272e-07   1.12906e-07   1.42263e-08       0.00000       0.00000       0.00000       0.00000
  16  20 3649.9356    2.2857  3.9355 11.5053 -0.0060      0.309091  0.0856   0.0301   0.1534    0.0758   0.0000      0.158050   438.4729       7.13789       14.0552      0.319271      -4.95749       1.92368       8.79054      -3.54580       1.76893      -1.25713       5.46439       2.15166      0.144066      -1.27909     -0.249204      0.530570      0.141106    -0.0838333    -0.0309795     0.0333205     0.0270074     0.0178727    0.00275872  -0.000348359  -9.20112e-05   9.63279e-05  -1.99246e-05  -1.56856e-05  -2.98947e-06  -3.42745e-07   6.63305e-08   1.02570e-08       0.00000       0.00000       0.00000       0.00000       5.76560       7.27884       7.65085       7.75485       7.32239       6.74265       5.80325       5.01966       4.04369       3.11063       2.33158       1.64869       1.14494      0.741361      0.472854      0.292512      0.169024     0.0935076     0.0525012     0.0256382     0.0127143    0.00602086    0.00249519    0.00100272   0.000397823   0.000135705   4.48570e-05   1.32392e-05   3.50584e-06   7.57617e-07   1.35474e-07   1.75580e-08       0.00000       0.00000       0.00000       0.00000
  16  21 3792.2153    1.9638  5.4848 11.0135 -0.0047      0.682439  0.1040   0.0225   0.1912    0.0639   0.0000      0.102467   451.2539      -1.74621       10.8428       7.96703     -0.920057      -8.63386      -1.42181      -7.44445      -1.43612       2.53812      -1.83031       1.73609      0.783235     -0.309643     -0.870800      0.160097    -0.0734604      0.191375    -0.0411776     0.0151848   -0.00702936     0.0102897  -0.000199713   -0.00225286    0.00124429  -0.000334814  -9.02470e-05  -7.45288e-06  -1.49288e-06   5.04293e-07   2.27033e-07  -2.35078e-08       0.00000       0.00000       0.00000       0.00000       6.93374       9.23883       9.47123       9.54404       9.15163       8.15018       7.19768       5.99503       4.89114       3.80240       2.78404       1.99716       1.32415      0.885777      0.560756      0.343143      0.201119      0.113134     0.0609760     0.0307397     0.0147591    0.00698710    0.00295680    0.00122584   0.000463096   0.000163062   5.36827e-05   1.57820e-05   4.07500e-06   9.59378e-07   1.75294e-07   2.17709e-08       0.00000       0.00000       0.00000       0.00000
  16  22 3934.2481    1.6286  7.5715 10.7700 -0.0063      0.606769  0.1342   0.0173   0.2443    0.0512   0.0000     0.0846757   422.5357       29.6820       35.9244       10.8165      0.766782       10.7097       1.63243      -13.6131      -10.4609      -5.27612      -4.32497     -0.581163       2.61507     -0.858514     0.0549409      0.470744      0.212672     0.0568496    -0.0835068     0.0361375    -0.0518470    -0.0142477    0.00556532    0.00393598   7.14550e-05  -7.78293e-05   1.16513e-05  -2.27592e-05  -1.45471e-06   3.24080e-06  -4.32524e-07  -3.27251e-08       0.00000       0.00000       0.00000       0.00000       8.43861       10.8961       11.5348       11.8637       11.1930       10.0430       8.91905       7.38141       6.06931       4.49910       3.49833       2.40605       1.71157       1.11733      0.712450      0.429623      0.257216      0.140712     0.0770637     0.0392035     0.0192783    0.00880861    0.00382334    0.00157498   0.000603631   0.000206256   6.89719e-05   2.01870e-05   5.38005e-06   1.15014e-06   2.24469e-07   2.70174e-08       0.00000       0.00000       0.00000       0.00000
  16  23 4076.2211    1.3525 10.2372 10.5718 -0.0044      0.417916  0.1808   0.0141   0.3209    0.0450   0.0000     0.0750179   432.6377       15.2079       36.4269       29.0745       4.08039      -28.6612       19.8416      -16.3055      -1.69184      -8.66871       5.34950      -5.43475      -5.50168     -0.293913       1.62658      0.285406     -0.536437     -0.129159    -0.0640671    -0.0101291    0.00704308    0.00512001    0.00284087   0.000633806    0.00134993  -0.000407958   5.18311e-05  -6.22465e-06   9.71407e-06   7.36937e-07  -4.10998e-07   9.49463e-08       0.00000       0.00000       0.00000       0.00000       10.7221       14.0663       14.5621       14.6462       14.2780       12.6783       11.5865       9.41436       7.89201       5.97403       4.53727       3.20107       2.22795       1.48867      0.935216      0.571510      0.335058      0.189518      0.102421     0.0522129     0.0249913     0.0117977    0.00500163    0.00209874   0.000795243   0.000280423   9.09046e-05   2.71262e-05   6.99327e-06   1.56899e-06   2.99378e-07   3.47344e-08       0.00000       0.00000       0.00000       0.00000
  16  24 4218.6597    1.1609 12.5179 10.4271 -0.0005      0.312557  0.2310   0.0122   0.4003    0.0433   0.0000     0.0761452   417.1038       17.2779       19.3722       16.2514       7.79413      -14.0774      -8.17902    -0.0782862      -2.71762       9.02997       1.94397      -1.97938       5.01680      -1.80287     -0.974915     0.0917453      0.466367      0.177527     0.0112515    -0.0752682    -0.0339907   -0.00194071    0.00656975    0.00162871    0.00109398   0.000173654  -0.000143201   1.83406e-05  -8.09483e-06  -3.69222e-07   2.97836e-07   3.40854e-09       0.00000       0.00000       0.00000       0.00000       12.8985       17.0764       18.0074       18.7964       17.2616       16.0694       13.9138       11.6786       9.28950       7.47881       5.36879       3.92029       2.69878       1.80075       1.14459      0.704981      0.422818      0.232021      0.128787     0.0648875     0.0319234     0.0147171    0.00636352    0.00263463    0.00103645   0.000355620   0.000116878   3.33558e-05   8.70176e-06   2.00400e-06   3.48417e-07   4.59169e-08       0.00000       0.00000       0.00000       0.00000
  16  25 4360.2274    0.9671 16.6948 10.3394 -0.0041    0.00821132  0.3585   0.0091   0.5485    0.0365   0.0000     0.0859279   462.3874      -19.2748       31.5716       18.0534      -26.9877       1.65057      -20.2709      -22.3287       13.8699      -3.97864      -12.2763      -3.34696       4.66383      -6.96247       1.15304     0.0767279     -0.417580     -0.148837      0.130981     0.0462271     0.0575895    0.00392241   -0.00247759   0.000321906   -0.00145624   0.000447639   0.000265715   3.05022e-06  -9.01784e-06   2.94182e-06   4.10155e-07   4.06100e-08       0.00000       0.00000       0.00000       0.00000       17.5615       22.7845       24.4029       24.4028       23.6275       21.1111       18.5081       15.5554       12.6424       9.81242       7.30621       5.28561       3.56961       2.40579       1.53039      0.949812      0.566195      0.314134      0.171150     0.0869317     0.0431162     0.0194805    0.00866302    0.00347365    0.00135095   0.000468260   0.000155051   4.51939e-05   1.15257e-05   2.59724e-06   4.56943e-07   5.48314e-08       0.00000       0.00000       0.00000       0.00000
  16  26 4502.8761    0.8176 18.2493 10.2950 -0.0021     0.0676606  0.4418   0.0083   0.6327    0.0307   0.0000     0.0882545   425.5731       11.4533       12.3276       19.3548       35.9686      -20.1711      -32.5141       25.4633      -7.26360       4.90550      -10.8806      -14.9537       10.0113       6.00713     -0.751151       1.14509      -1.20794      0.865380      0.190536      0.105242    -0.0143700   -0.00121510    0.00130904    0.00317224   -0.00108029   0.000388532  -0.000119910  -5.94729e-05   7.41338e-06   1.13783e-06   6.10498e-07  -9.69269e-08       0.00000       0.00000       0.00000       0.00000       20.3829       26.6457       28.5856       28.5857       27.5145       25.1193       21.6816       18.3255       14.7281       11.5651       8.65187       6.18370       4.27290       2.89273       1.82908       1.14292      0.676938      0.381955      0.207060      0.106125     0.0520539     0.0238881     0.0105116    0.00430577    0.00165621   0.000578204   0.000187192   5.52703e-05   1.41179e-05   3.11231e-06   5.40293e-07   6.68726e-08       0.00000       0.00000       0.00000       0.00000
  17   9 2113.1415    0.7657  0.6397 10.0435 -0.0013       8.90856  0.0317   0.0219   0.0519    0.0945   0.0000       1.26989   437.5719       1.39661       10.0904      -2.87317      -5.80737      0.496957      0.680020       1.02430       1.05728     -0.292654     -0.549510      0.704406     -0.569212     -0.254298     -0.136713     0.0290658     0.0146447     0.0201958    -0.0319591   -0.00197558   -0.00236515    0.00430634    0.00149326  -0.000542088   0.000343802  -0.000247873  -2.53895e-07  -1.27962e-05  -7.16133e-06  -1.88045e-06  -3.28834e-07  -3.30504e-08   1.43226e-08  -8.88875e-11       0.00000       0.00000       2.28987       2.96884       3.28340       3.07460       3.12715       2.69756       2.42063       2.16751       1.64232       1.40874      0.984573      0.745237      0.503853      0.340601      0.228079      0.138124     0.0812108     0.0493912     0.0277633     0.0160731    0.00717603    0.00382157    0.00180044   0.000800235   0.000327234   0.000135427   4.46106e-05   1.68214e-05   4.95312e-06   1.46910e-06   3.90748e-07   9.07654e-08   1.30970e-08   1.56211e-09       0.00000       0.00000
  17  10 2260.4123    1.0323  0.8291 10.3216 -0.0070       4.25164  0.0364   0.0266   0.0654    0.1345   0.0000      0.925308   441.3086       2.87180       10.3617       1.33504      0.511964      -2.28944      -3.78745     -0.213234       1.04939      0.299423       1.59171    -0.0195507     -0.131675     -0.185251    0.00603094    -0.0449376   -0.00613168      0.104418    -0.0799376    -0.0112400    0.00158888    0.00155787   -0.00335416  -0.000188375  -0.000184564  -0.000122629   0.000109850   4.33934e-06  -8.35297e-06   1.53971e-07  -1.04634e-07  -1.44354e-07   1.66008e-08  -6.14854e-10       0.00000       0.00000       2.62509       3.08165       3.83534       3.51270       3.24275       3.27895       2.62142       2.36633       2.00353       1.39175       1.21695      0.879243      0.515355      0.394259      0.272168      0.154023     0.0923095     0.0624204     0.0313185     0.0168423    0.00909605    0.00400787    0.00190314   0.000986623   0.000436135   0.000141720   5.18355e-05   2.04209e-05   6.87547e-06   1.99353e-06   4.32493e-07   8.09364e-08   1.34123e-08   1.67853e-09       0.00000       0.00000
  17  12 2548.1262    1.9165  1.0065 11.1155  0.0014       1.74322  0.0362   0.0434   0.0685    0.1757   0.0000      0.741778   434.4784      0.942781       15.3942       4.17960      -1.52509      -2.28426      -1.43438       2.52028       4.62789     -0.294053      -2.02779      0.357954      0.631045     -0.204943      0.112899      0.117189     0.0352941    -0.0388303    -0.0174103   -0.00877764   -0.00507451   -0.00106540    0.00378875   0.000672497  -0.000447989   0.000135334  -6.82156e-05  -3.92615e-05  -3.33702e-06  -3.56837e-07  -6.30509e-09  -3.63252e-08   1.71632e-09   6.35974e-10       0.00000       0.00000       2.53496       3.15202       3.52587       3.59483       3.32394       3.02336       2.66989       2.24484       1.87443       1.38673       1.05535      0.788972      0.567038      0.359296      0.239994      0.154887     0.0959057     0.0541840     0.0301881     0.0157138    0.00875928    0.00436347    0.00205863   0.000901521   0.000362495   0.000140904   5.41313e-05   1.82936e-05   5.69374e-06   1.52527e-06   3.90582e-07   8.08358e-08   1.46182e-08   1.75765e-09       0.00000       0.00000
  17  13 2691.0751    2.4685  0.9208 11.6368 -0.0045       2.24039  0.0389   0.0571   0.0580    0.1748   0.0000      0.703605   437.3198       8.92063       19.8561      0.209862      -9.86144     -0.593467     -0.978632       5.95706      -2.69836      -1.47172       1.73637      0.295621       1.27444     -0.623449     0.0691933     -0.208497      0.245222    0.00620707    -0.0182919    0.00354715    0.00144633  -7.56661e-05    0.00232007  -7.93961e-05  -0.000420815   5.39809e-05   1.93912e-05  -1.98695e-05   3.59968e-06   1.10226e-07   4.62323e-07   5.52918e-11   2.40820e-08   1.47025e-09       0.00000       0.00000       3.07643       4.06876       3.92455       3.68285       3.31537       3.08174       3.01550       2.82546       2.33291       1.96955       1.40790       1.03006      0.678338      0.451430      0.270969      0.164607      0.102947     0.0550367     0.0299917     0.0155376    0.00851477    0.00402296    0.00183977   0.000806960   0.000352609   0.000137104   5.05704e-05   1.61796e-05   5.38635e-06   1.42350e-06   3.64031e-07   8.97209e-08   1.48903e-08   1.92759e-09       0.00000       0.00000
  17  14 2834.4472    3.1225  0.9752 12.2687 -0.0034       1.96295  0.0387   0.0708   0.0616    0.1592   0.0000      0.745957   437.8293       6.00308       13.0273       3.92129       3.25615     -0.620065     -0.240976    -0.0239894      -3.08766      0.342304     -0.199616     -0.843849      0.175026      0.134724      0.235017     0.0889639     0.0755093    -0.0328603    -0.0731501    -0.0218820    -0.0127744   -0.00234928   0.000620943  -0.000294316  -0.000313763  -5.71942e-05  -1.91941e-05  -2.96281e-05  -1.48738e-06  -3.12341e-07  -2.29916e-07   8.60735e-09   1.80111e-08   7.28385e-10       0.00000       0.00000       2.72638       3.17808       3.73075       3.54855       3.28855       3.17150       2.67392       2.33065       1.96141       1.51017       1.13551      0.837569      0.587513      0.369337      0.253907      0.161907     0.0923249     0.0551749     0.0329113     0.0164983    0.00844184    0.00417509    0.00201710   0.000916358   0.000355812   0.000138221   5.59293e-05   1.91738e-05   5.82949e-06   1.59141e-06   3.91010e-07   7.53547e-08   1.23634e-08   1.51203e-09       0.00000       0.00000
  17  15 2977.3114    3.8030  0.8317 13.0070 -0.0049       3.00557  0.0330   0.0949   0.0600    0.1325   0.0000      0.805900   441.2171       8.44833       10.4170       8.32621      -3.11147       6.34498       1.21426      -3.20051      0.948926     -0.152343      0.151508     -0.983885    -0.0984748     -0.495464      0.200247    -0.0785105    -0.0769562    -0.0209073    -0.0337037    0.00496938   -0.00267992    0.00162960   0.000811309  -5.37637e-05  -2.99801e-05   6.02768e-06  -2.75548e-05  -5.46755e-06   3.78021e-06  -5.57897e-07   5.43710e-07  -2.41035e-08  -6.80804e-10   6.15256e-10       0.00000       0.00000       2.21267       3.15832       2.84128       3.40791       2.88445       2.97201       2.40782       2.12512       1.68394       1.32086      0.989659      0.730654      0.550570      0.340568      0.239973      0.140249     0.0953293     0.0496973     0.0288718     0.0145982    0.00840482    0.00382026    0.00192911   0.000734302   0.000346668   0.000122918   5.03080e-05   1.57316e-05   5.46892e-06   1.30241e-06   3.98096e-07   7.77594e-08   1.52486e-08   2.41712e-09       0.00000       0.00000
  17  16 3119.4333    3.8263  0.9256 13.1288 -0.0054      0.963325  0.0424   0.0972   0.0612    0.1472   0.0000      0.849782   435.2619       6.53345       10.5889      -3.78794       8.31480       4.35757      -4.46488      -1.12648       1.58949      -2.16507     0.0507295    -0.0824014      0.852312      -1.01289     -0.258866      0.121285    -0.0187851  -0.000446496   -0.00411017     0.0254794    0.00998841   -0.00354606   -0.00168597  -0.000218610   0.000283838  -0.000337084   4.12428e-05  -3.36729e-05   5.23204e-06  -1.10663e-06  -6.08048e-07   1.01523e-07   8.09091e-09   1.81444e-09       0.00000       0.00000       3.06085       3.44768       3.66944       4.23789       4.15222       3.20713       2.87642       2.79419       2.09371       1.41525       1.15554      0.967444      0.658603      0.391658      0.243943      0.192826      0.125772     0.0638789     0.0314673     0.0176921     0.0104488    0.00591005    0.00273574    0.00112610   0.000419402   0.000158171   4.96303e-05   1.64967e-05   5.44920e-06   1.56819e-06   4.02813e-07   8.64860e-08   1.49062e-08   1.86357e-09       0.00000       0.00000
  17  17 3261.5359    3.7230  1.4522 12.5415 -0.0119       1.43921  0.0486   0.0767   0.0826    0.2234   0.0000      0.617611   437.1467       14.2963       7.59114       7.98685      -3.96836     -0.657652      -2.63525      -4.88460       1.15837     -0.644981       3.34135      -1.89909      0.199755     -0.256165      0.265085     -0.214872   -0.00733962     0.0821084    -0.0190483   -0.00359609    0.00776358     0.0105737   -0.00120757   0.000463227   1.87982e-06  -2.69627e-05   5.04574e-05   6.97399e-06   3.79968e-06  -1.44574e-07   2.42265e-07   8.98274e-08   3.89084e-09   1.21921e-09       0.00000       0.00000       3.23267       3.80906       4.22390       4.15883       3.77317       3.78816       3.35954       2.80923       2.27422       1.93888       1.42380      0.995141      0.752776      0.489359      0.308694      0.205555      0.122781     0.0717431     0.0386343     0.0203136     0.0111254    0.00523118    0.00235614    0.00103795   0.000455373   0.000184376   7.42236e-05   2.38204e-05   6.80574e-06   1.94933e-06   4.89256e-07   9.92300e-08   1.63021e-08   2.12942e-09       0.00000       0.00000
  17  18 3403.5172    3.2150  2.1404 12.1888  0.0061      0.287678  0.0577   0.0559   0.1060    0.1410   0.0000      0.358166   444.1283       14.7528       11.8040       2.55424      0.533396       6.37205      -1.74308     -0.798000       3.05361      -2.04007      -2.02265     -0.720860     -0.572435     -0.604633    -0.0874585    -0.0729826     0.0817088     0.0629009    -0.0213658     0.0107581   -0.00825755    0.00711726   -0.00308714    0.00108610  -1.66459e-05   2.12249e-05   8.37958e-05   5.31417e-05  -8.06421e-06   1.33305e-06  -8.58002e-07   8.56494e-08  -3.98464e-09  -4.00841e-09       0.00000       0.00000       3.75172       4.70821       4.99809       4.98548       5.10829       4.53399       3.99949       3.27493       2.66869       2.14344       1.63416       1.19497      0.831340      0.561394      0.372573      0.242070      0.151563     0.0873299     0.0485448     0.0260126     0.0129125    0.00639462    0.00300559    0.00128036   0.000536924   0.000214963   7.73686e-05   2.65710e-05   8.35179e-06   2.36941e-06   6.10782e-07   1.36031e-07   2.36342e-08   2.69293e-09       0.00000       0.00000
  17  19 3545.7325    2.7351  2.9589 11.6080 -0.0017      0.576131  0.0690   0.0395   0.1231    0.1172   0.0000      0.193605   439.1590       15.5924       16.7009       13.1363      -8.21520     -0.153161       5.19734      -5.31022       1.42099      -3.47289      -2.45568      -1.28491       2.95936     -0.478064     -0.620623     -0.317788      0.266630    -0.0175536    -0.0347160    -0.0359131     0.0102964   -0.00622219    0.00186933   0.000600335    0.00161484   0.000118501   9.47637e-05   2.93513e-06   4.83044e-06   5.10936e-07   2.69660e-07  -7.72534e-08   4.26116e-09  -4.84940e-09       0.00000       0.00000       4.29220       5.59930       5.83575       6.06645       5.65152       5.29547       4.57790       3.99889       3.24403       2.65021       1.95956       1.42155      0.991350      0.704102      0.436180      0.285226      0.165359      0.101977     0.0560073     0.0310634     0.0157306    0.00768523    0.00348378    0.00157893   0.000659104   0.000266260   9.68035e-05   3.34438e-05   1.00972e-05   3.08682e-06   7.32274e-07   1.66543e-07   2.78270e-08   3.68330e-09       0.00000       0.00000
  17  20 3688.1257    2.3248  4.4890 11.0418 -0.0037      0.556451  0.0865   0.0277   0.1562    0.0887   0.0000      0.113288   433.3324       13.1352       11.5679       10.6263      -9.38039      -4.96275      -2.28393      -6.49690       5.18006      -8.61038      -2.73245      -2.15102      -1.00429      -1.10911     -0.941528     -0.198518     0.0384583      0.176407    -0.0415375    -0.0380834    -0.0109377    0.00779972   -0.00861475    0.00199051    0.00104741  -0.000113139   0.000186852  -4.76851e-05   3.92911e-06   2.64243e-06   6.93622e-07  -2.38609e-07   5.15643e-08  -5.68955e-09       0.00000       0.00000       5.49744       7.00210       7.26307       7.69473       7.49603       6.66494       5.86078       5.00894       4.13261       3.23090       2.42443       1.78841       1.25076      0.868202      0.550011      0.356958      0.215549      0.127696     0.0701458     0.0389232     0.0199901    0.00984975    0.00457856    0.00195195   0.000823238   0.000322589   0.000115832   3.98871e-05   1.24209e-05   3.68374e-06   9.17494e-07   2.10044e-07   3.69758e-08   4.45108e-09       0.00000       0.00000
  17  21 3830.5856    1.9196  6.0207 10.8401 -0.0009      0.680086  0.1069   0.0204   0.1893    0.0619   0.0000     0.0932757   445.2614       14.4140      -5.30869       12.5769     -0.427933       1.83284       7.27071      -6.74283      -1.81550      -2.21132       2.18241     -0.650062     0.0542298      0.756593      0.678241     -0.448315      0.134320     0.0549342     0.0713529    -0.0384111    -0.0502214    0.00378390   -0.00418778   -0.00203220   0.000408827   0.000722654  -0.000190895  -6.94093e-05   1.31279e-05   4.88346e-06  -1.83521e-06  -1.05335e-07  -2.10284e-08  -2.81891e-09       0.00000       0.00000       6.70744       8.45960       9.01976       9.22190       8.85161       7.83475       7.26014       6.03242       4.97520       3.95211       3.05484       2.19567       1.50874       1.04240      0.687260      0.429790      0.263589      0.156018     0.0868341     0.0472429     0.0236962     0.0116640    0.00546220    0.00246006    0.00104199   0.000410778   0.000145598   5.00434e-05   1.55326e-05   4.41978e-06   1.11546e-06   2.45566e-07   4.36525e-08   4.99561e-09       0.00000       0.00000
  17  22 3972.7236    1.6096  8.7771 10.5357 -0.0010      0.329529  0.1410   0.0152   0.2543    0.0498   0.0000     0.0693863   437.7892       11.0079       17.2894      0.755110       7.63428     -0.411674      -21.6538      -3.11654      -1.94837      0.852893     -0.204159       3.68585     -0.946488    -0.0242456       1.02105     -0.361379      0.304950    -0.0537831      0.104306     0.0509968   -0.00767066    -0.0338083    0.00709034    0.00124521   0.000845413  -0.000137435  -0.000146121  -2.67140e-05   1.63973e-05   1.88098e-06   1.10314e-06  -2.50838e-07   7.57443e-08   5.41753e-09       0.00000       0.00000       8.44237       10.8204       11.1483       11.6591       11.3187       10.5108       9.03606       7.76955       6.27072       4.94312       3.78126       2.77608       1.98741       1.34809      0.888856      0.570904      0.348431      0.201585      0.114559     0.0599037     0.0315086     0.0152166    0.00712606    0.00312471    0.00130066   0.000504267   0.000191384   6.34852e-05   2.04277e-05   5.84167e-06   1.49077e-06   3.18706e-07   5.52935e-08   6.96950e-09       0.00000       0.00000
  17  23 4115.7276    1.3130 10.1788 10.5084 -0.0037      0.382584  0.1735   0.0131   0.3093    0.0434   0.0000     0.0710445   429.7850       4.18212       14.1214       9.61803       32.3012      -3.19363      -11.2860      -1.43971       8.60450     -0.847857       3.90309      -5.22251      -1.33012      0.674305      0.560937     0.0407483     -0.408391      0.219707      0.172048    -0.0298904   -0.00892747   -0.00129706    0.00214613    0.00938757  -0.000300505  -1.65925e-05   0.000408112  -1.43761e-05  -1.53421e-05   1.43842e-05  -3.21309e-06   1.56372e-07  -6.36051e-08  -6.29755e-09       0.00000       0.00000       9.78281       12.8351       13.9585       14.1068       13.5663       12.2144       10.9413       9.11285       7.57129       5.92619       4.52174       3.28371       2.32109       1.57553       1.04156      0.656554      0.399844      0.237381      0.132402     0.0722883     0.0369716     0.0182466    0.00856014    0.00380892    0.00160894   0.000636674   0.000233225   8.13597e-05   2.52522e-05   7.20497e-06   1.82408e-06   3.95263e-07   7.00236e-08   8.10673e-09       0.00000       0.00000
  17  24 4258.4997    1.0651 13.4632 10.4432 -0.0061      0.359264  0.2596   0.0107   0.4307    0.0390   0.0000     0.0797056   443.7171       33.3661       31.7137       2.22483       5.77630       10.3994      -14.6771      0.901126       6.90847       8.85553      -8.40644     -0.536539       2.40947      -4.42820       2.82698      0.121867     -0.779887     0.0406877     0.0842778     -0.197046    -0.0849889     0.0366923     0.0154349   -0.00468845    0.00156571   8.92082e-05   0.000705647  -0.000112854  -7.46608e-05   1.77859e-05   1.23744e-06  -9.55828e-08  -1.07763e-08   8.91582e-09       0.00000       0.00000       12.8729       17.4633       17.9700       18.6655       17.9147       16.2742       14.8204       12.2665       10.2095       8.04059       6.06278       4.52425       3.20583       2.20293       1.44209      0.914057      0.564223      0.325689      0.185589     0.0983672     0.0523938     0.0254370     0.0119568    0.00528750    0.00224854   0.000877427   0.000332346   0.000110786   3.55708e-05   9.88211e-06   2.50090e-06   5.56597e-07   9.85130e-08   1.17670e-08       0.00000       0.00000
  18  10 2291.8035    1.1986  0.8497 10.2499 -0.0010       5.27233  0.0335   0.0292   0.0570    0.1614   0.0000      0.815011   435.9150      0.325972       22.0591       2.91547      -3.32499     -0.820718      -3.52315     -0.554680      0.938998      0.245581      -1.08216     -0.766516      0.737890       1.01260      0.102220    -0.0553099     0.0843315    0.00138402     0.0279768     0.0249544     0.0186325    0.00791566   -0.00421724    0.00173170  -8.99869e-05   0.000529675  -0.000103873  -8.10916e-06   4.91792e-06  -2.75992e-06   1.19673e-06  -2.96585e-08   7.68565e-08  -3.48591e-08   3.09677e-09  -1.69991e-10       2.32304       2.65660       2.93150       3.01550       2.81262       2.73062       2.40298       2.17122       1.78331       1.34224       1.10451      0.786968      0.599172      0.449747      0.279131      0.179534      0.118295     0.0701330     0.0382537     0.0215123     0.0119581    0.00650537    0.00329198    0.00144573   0.000659432   0.000274040   0.000119561   4.32930e-05   1.44764e-05   4.72932e-06   1.53312e-06   4.28957e-07   9.50359e-08   1.80333e-08   3.18987e-09   3.89811e-10
  18  11 2437.0071    1.4855  0.8836 11.1836 -0.0110       5.12104  0.0368   0.0369   0.0624    0.1359   0.0000      0.847317   437.2371       4.04730       14.7482      -3.36677      -3.18045       4.51488      0.121907      0.195999      0.629087       1.19170      0.356541      -2.32136      0.839670      0.260857     -0.159028      0.187254   -0.00442862     -0.138039     0.0168552   -0.00450476    -0.0249269   -0.00902649    0.00252193    0.00273102    0.00124413   0.000183354  -1.63093e-05   1.86813e-05  -1.19329e-05  -6.37793e-08   1.66414e-06  -1.10752e-07   2.30597e-08  -1.56868e-08  -2.43310e-09   3.52658e-10       2.54071       3.15016       3.55131       3.56801       3.12684       3.16644       2.71347       2.28219       1.95353       1.64069       1.20624      0.901872      0.662539      0.430245      0.291728      0.185527      0.126277     0.0688126     0.0435726     0.0237998     0.0132896    0.00619566    0.00348154    0.00158213   0.000698802   0.000272764   0.000126724   4.79533e-05   1.86818e-05   5.50537e-06   1.75123e-06   4.05389e-07   1.07618e-07   2.02772e-08   3.53380e-09   4.74282e-10
  18  12 2580.9837    1.9705  0.9574 11.5587 -0.0096       3.88166  0.0375   0.0454   0.0623    0.1382   0.0000      0.789630   445.4328       7.69495       16.3192       5.81286      -4.58451       2.23318      -1.51049      -2.72114      -1.46061     -0.802396      0.443835      0.279264     -0.558907      -1.12144      0.407740      0.113002    -0.0126389    -0.0100347      0.101474     0.0165159   -0.00240601   -0.00339548    0.00260516    0.00298261   2.11961e-05   0.000133256   3.40416e-05   4.11071e-05   2.06873e-05  -2.87315e-06  -2.90238e-06  -6.51589e-09   2.03718e-07  -3.12207e-08  -3.98141e-09   3.96204e-10       2.29940       3.27104       3.12752       3.43638       2.91427       2.93967       2.61850       2.36745       1.98816       1.57144       1.23472      0.850819      0.685124      0.447262      0.313620      0.182436      0.123702     0.0700750     0.0418120     0.0216149     0.0121397    0.00679816    0.00306072    0.00154345   0.000634567   0.000306762   0.000113355   4.84341e-05   1.62273e-05   5.36477e-06   1.68931e-06   4.30152e-07   1.24942e-07   2.23789e-08   4.43784e-09   6.01451e-10
  18  13 2724.7803    2.5095  0.8380 12.2586 -0.0040       2.49645  0.0353   0.0603   0.0566    0.1193   0.0000      0.890814   441.1113       2.33088       13.9780       1.94263      -2.36490      -7.10465       1.07741      -2.29680      -1.17395      -3.25643      -2.43566      0.439101     -0.348787      0.264667    -0.0363704     -0.204169    -0.0554423    -0.0765684     0.0750205     0.0259948    -0.0116702   -0.00826501   -0.00171935    0.00177689   0.000409995  -7.24786e-05  -0.000192845  -5.44258e-06   2.56053e-06  -3.83442e-06  -2.62375e-06  -4.45332e-07   2.10477e-08   1.20137e-08  -5.87086e-10  -1.95167e-10       2.60003       3.38334       3.81568       3.90581       3.72430       3.34792       2.95533       2.38984       1.81348       1.49044       1.05687      0.798272      0.591682      0.400639      0.278960      0.177298      0.117126     0.0645588     0.0392235     0.0231449     0.0111757    0.00597330    0.00301739    0.00142887   0.000667751   0.000256123   0.000115965   4.56253e-05   1.50606e-05   5.12394e-06   1.49707e-06   3.60893e-07   1.00253e-07   2.09762e-08   3.30114e-09   3.88920e-10
  18  14 2868.6756    3.2843  0.8085 12.4337  0.0011      0.991143  0.0307   0.0785   0.0551    0.1371   0.0000      0.762349   436.9982       6.91407       12.8984       2.69284      -5.10060       1.90679       1.21722      -2.79659      0.740873      -1.16991     -0.211533     -0.388274      0.113030     -0.128646   -0.00611832     0.0272156     0.0544086    -0.0558168    0.00854912     0.0161755     0.0123623   -0.00368865    0.00231622   0.000952816  -0.000744102   0.000191807  -2.29363e-05   2.40096e-05  -1.74897e-05   2.05790e-06   3.44679e-06  -1.94589e-07  -4.26223e-08  -3.35612e-08   2.50570e-09   5.52809e-10       1.96117       2.77542       2.66185       2.98378       2.67510       2.60593       2.16906       1.98973       1.66416       1.32339       1.05152      0.725542      0.575179      0.352206      0.263890      0.154559      0.105370     0.0603876     0.0374708     0.0204617     0.0113056    0.00586176    0.00285956    0.00135012   0.000600180   0.000255611   0.000101353   3.94197e-05   1.41398e-05   4.68422e-06   1.51748e-06   3.78969e-07   1.12281e-07   1.96504e-08   3.86802e-09   5.23838e-10
  18  15 3012.2185    3.8581  0.8929 12.7838 -0.0071       1.12190  0.0353   0.0893   0.0565    0.1478   0.0000      0.730569   437.7148       8.21550       14.7486       3.65111     -0.802383      -2.66010       2.93330     -0.266618     -0.191746      -1.21934       1.29255     -0.235636      0.129039      0.318194     0.0863901      0.351451      0.101580     0.0554732    -0.0197476     0.0561022    -0.0209349    0.00130287   -0.00108557   -0.00174972   0.000175797   0.000546843  -8.99563e-05  -8.37155e-07   1.38790e-06   7.39766e-07   1.33659e-07  -2.60110e-07  -4.33773e-08  -2.97450e-08   2.52771e-09   3.90072e-10       2.46318       3.07364       3.08235       2.93076       2.98651       3.09351       2.59128       2.39392       1.78634       1.39818       1.08296      0.848693      0.626448      0.487171      0.304910      0.209290      0.125903     0.0745293     0.0394527     0.0235372     0.0116568    0.00617792    0.00303972    0.00146035   0.000592214   0.000267932   0.000109700   4.29270e-05   1.38754e-05   4.87006e-06   1.50658e-06   4.68162e-07   9.96151e-08   2.18517e-08   3.13966e-09   4.51791e-10
  18  16 3154.9957    3.8796  1.0634 13.0941 -0.0134      0.941923  0.0413   0.0882   0.0648    0.1564   0.0000      0.727888   435.6167       7.44557       14.5663      0.951090      -3.91272       2.20322      0.786946      -4.51036      -3.30240     -0.508737     -0.468848     -0.891970     -0.293732     -0.556772      0.599403     -0.347824     0.0707797    -0.0254415    -0.0322906     0.0243654    -0.0191211    0.00346042  -0.000596234    0.00453016  -0.000842755   0.000110418   7.42990e-05  -9.15578e-06  -2.74166e-06  -5.47718e-06   1.03361e-06   1.07695e-08  -6.25660e-08  -5.30253e-09  -1.23170e-09  -6.81860e-11       2.49647       3.37426       3.45562       3.54080       3.50817       3.06371       2.85675       2.40649       2.06239       1.55052       1.23929      0.882394      0.673268      0.462916      0.304476      0.203364      0.121694     0.0763449     0.0422915     0.0241116     0.0134590    0.00684684    0.00353443    0.00170876   0.000702406   0.000314207   0.000125284   4.64748e-05   1.70922e-05   5.53448e-06   1.60199e-06   4.89099e-07   1.17814e-07   2.50354e-08   4.68755e-09   5.08408e-10
  18  17 3297.5347    3.5964  1.4254 12.7829 -0.0033       1.14160  0.0565   0.0703   0.0780    0.1414   0.0000      0.572990   439.3591       10.5510       14.0000       1.75144      -2.26472      -6.08493      0.227612      -8.02200      -1.82531     -0.962372      -2.42755     -0.915827      0.563855     -0.620442      0.140180      0.116414    0.00683973     0.0583636    0.00978593    -0.0276104   -0.00699116  -0.000950909   -0.00124085  -0.000590844   -0.00242345   0.000134685  -6.10001e-05  -9.44975e-06   4.89404e-05  -9.05476e-06  -1.75752e-06  -6.72883e-07   2.23740e-07   3.06321e-08  -4.79806e-10  -3.11093e-10       3.39858       3.93969       4.72386       4.56493       4.26529       4.28281       3.36711       3.36990       2.70897       1.92478       1.60135       1.24342      0.855429      0.638010      0.385192      0.255103      0.181128      0.105860     0.0510834     0.0341953     0.0169843    0.00889947    0.00497535    0.00249240   0.000915696   0.000444865   0.000182900   6.71172e-05   2.04768e-05   8.22706e-06   2.54752e-06   7.21246e-07   1.51616e-07   2.90657e-08   4.23763e-09   5.87721e-10
  18  18 3440.2599    3.0796  2.2093 12.2472 -0.0020       1.18444  0.0591   0.0506   0.1060    0.1180   0.0000      0.349637   440.0086       14.5505       10.8245       4.80591       6.53558     -0.460258      -5.26702      -6.11678      -2.82175      -2.95155      0.115852      0.713989      0.402444     -0.392309    0.00216221      0.291449      0.263024      0.102841    -0.0327852    -0.0503257    -0.0328245    0.00947491  -0.000603596   -0.00307379   0.000510459   0.000264083   0.000148643   3.51594e-05   9.54080e-06  -2.14890e-06  -1.30392e-06   4.75155e-07  -1.81153e-07  -5.14451e-09  -5.69288e-09  -3.09230e-10       3.55500       4.44370       5.00006       5.07627       4.83890       4.45239       4.07173       3.29979       2.64682       2.17715       1.67397       1.24035      0.886489      0.629174      0.420043      0.282073      0.175463      0.106746     0.0627682     0.0354201     0.0189607    0.00956764    0.00483002    0.00232122    0.00104481   0.000459644   0.000187731   7.18778e-05   2.53302e-05   8.07553e-06   2.40237e-06   6.55569e-07   1.56679e-07   3.39201e-08   5.61510e-09   6.33999e-10
  18  19 3582.8510    2.5871  3.4981 11.3781 -0.0017      0.569844  0.0721   0.0335   0.1341    0.1077   0.0000      0.169707   435.9302       17.6837       4.44370       4.51259       4.98515      -4.16424      -1.32814     -0.505424       1.49178      -1.22381      0.754726      -2.17797     -0.562311      -2.26282     -0.259089      0.129791      0.128304     0.0654800    -0.0439086    -0.0269270    -0.0259588    -0.0109862    -0.0130976   -0.00284300    0.00119641   0.000561445   7.16738e-05  -2.49526e-05  -5.30346e-06  -4.59862e-06  -1.98431e-06   7.94046e-07   1.25865e-08  -1.55902e-08  -5.38767e-10   3.15327e-10       4.50191       5.59803       5.99549       6.22709       6.14900       5.59290       4.83568       4.10545       3.51080       2.82366       2.18108       1.57392       1.15811      0.795811      0.544775      0.351234      0.224721      0.131147     0.0837076     0.0449475     0.0254129     0.0126675    0.00629545    0.00292132    0.00131028   0.000551665   0.000219527   8.39925e-05   3.12017e-05   9.51306e-06   3.12065e-06   8.11068e-07   2.08163e-07   4.16460e-08   7.26518e-09   8.22698e-10
  18  20 3725.6887    2.1543  5.0866 11.0740 -0.0027      0.573310  0.0952   0.0241   0.1714    0.0724   0.0000      0.111513   440.4167       10.2412       21.4386      -5.86142      -1.22493       6.11263       7.20622       2.47845      -1.00240      -3.24410       1.65577      -3.94660      -1.49493      0.350127      -1.09254     -0.168164      0.154450     -0.147377   -0.00786518    0.00345060     0.0268177     0.0332645   -0.00803805   -0.00330091   0.000745582   -0.00149883  -0.000193268   0.000228389  -4.55830e-06   9.07710e-06  -1.03222e-06   1.30570e-06  -5.89825e-07  -8.81963e-09   2.17716e-08  -4.35330e-10       5.66821       7.17214       7.62156       7.87416       7.29695       7.04660       6.54558       5.43147       4.43035       3.55055       2.83115       2.02720       1.52652       1.09335      0.731580      0.461117      0.296329      0.180218      0.101637     0.0556010     0.0310150     0.0162096    0.00788047    0.00361371    0.00165607   0.000745541   0.000310709   0.000116384   4.08996e-05   1.30969e-05   3.98015e-06   1.09046e-06   2.68018e-07   5.45771e-08   9.88469e-09   1.14865e-09
  18  21 3868.5064    1.8454  6.8852 10.6119 -0.0023      0.366053  0.1126   0.0177   0.1997    0.0604   0.0000     0.0772185   436.2801       16.2892      -6.74228      -2.86803      -9.22750       4.10152      -4.78578      -9.68090      -2.79664       2.01762      -2.89743      -1.59065     -0.367878      -1.93063     -0.357106     -0.565289    -0.0665427    -0.0521502      0.108508     0.0799741   -0.00266573    0.00393799   -0.00233637   -0.00208550  -0.000300947   -0.00144085  -0.000254936   6.39765e-05   4.14512e-05  -9.28366e-06  -3.48799e-07   3.42287e-06  -1.60076e-07  -8.53046e-08  -1.20947e-08   9.87573e-11       6.65188       8.79329       9.27981       9.60496       9.07867       8.48512       7.48303       6.46179       5.33030       4.35279       3.31425       2.47036       1.76738       1.22970      0.823313      0.541971      0.336341      0.204179      0.121836     0.0679166     0.0369374     0.0188653    0.00954659    0.00431778    0.00209760   0.000831940   0.000358237   0.000132140   4.89419e-05   1.57055e-05   4.78762e-06   1.31863e-06   3.23205e-07   6.89585e-08   1.15719e-08   1.41438e-09
  18  22 4011.4555    1.5303  9.1085 10.5176 -0.0015      0.301024  0.1449   0.0140   0.2596    0.0457   0.0000     0.0662115   428.0807       6.18339      -6.90363       9.93002      -4.60152       8.97491       6.86190      -16.6821       4.01142       5.84575       8.70482      -2.74853     -0.586334      -1.21974      0.437893     -0.394258      0.886398      0.286691     0.0505509    0.00125893    -0.0168159    0.00393936     0.0109697  -0.000823056   -0.00203767  -0.000265987  -8.96432e-05   0.000472276  -6.68514e-05  -5.59396e-06   2.37504e-06  -4.76226e-07   1.92345e-07   1.43950e-07   6.91538e-10   8.23724e-10       8.14639       10.4570       11.3519       11.7469       11.2596       10.2910       9.33791       7.80059       6.51365       5.20862       4.06876       2.99285       2.17313       1.50242       1.02522      0.666441      0.422347      0.253927      0.151093     0.0846839     0.0451847     0.0237488     0.0115828    0.00550440    0.00253875    0.00107383   0.000436748   0.000169167   5.93761e-05   1.96309e-05   5.95654e-06   1.61898e-06   4.02855e-07   8.41731e-08   1.45718e-08   1.62384e-09
  18  23 4154.5978    1.2499 11.3569 10.4435 -0.0045      0.415884  0.1947   0.0121   0.3333    0.0427   0.0000     0.0694670   449.7475       32.8284       41.6997      -16.9961      -5.99947      -15.2944       3.71822      -14.6608      -9.68370      -5.86357      -3.22411      0.395015      -1.55760      -1.02298      0.125018     -0.553365     -0.234422     -0.528637     0.0373964     0.0260850    -0.0522907     0.0545461     0.0212065  -0.000984193   -0.00422863   -0.00238556    0.00129427   8.48698e-06  -7.05828e-06  -2.15933e-05  -8.03925e-06   4.62552e-07   1.99649e-07   6.39943e-08  -2.08532e-08  -2.78160e-09       10.1451       13.5347       14.2395       14.5357       14.1602       13.2719       11.5912       10.1442       8.28913       6.57481       5.10562       3.87896       2.79175       1.94861       1.32272      0.865198      0.548468      0.327073      0.195306      0.106010     0.0589903     0.0295698     0.0154197    0.00691032    0.00336916    0.00132739   0.000575098   0.000205685   7.81060e-05   2.49644e-05   7.98245e-06   2.16681e-06   5.37034e-07   1.12003e-07   1.86876e-08   2.22833e-09
  18  24 4297.1596    1.0867 14.3612 10.3954 -0.0014      0.185061  0.2607   0.0100   0.4285    0.0366   0.0000     0.0721080   430.6799      -7.06588       10.8743      -25.6687       3.44713       1.61885       27.2452      -24.7360       24.1857      -9.21381     -0.800647      -11.6286      -3.09635       2.31220       3.21967     -0.570738   -0.00183190      0.398502      0.399758    -0.0825343     0.0145601     0.0290298     0.0128528   -0.00568227   0.000299280   -0.00276606  -0.000701316   0.000261753   9.87047e-07  -1.99256e-05  -2.16081e-06  -1.76622e-06   1.75546e-07   1.49022e-07   2.10471e-08  -1.34903e-09       12.1986       16.1627       17.0591       17.9410       16.8556       16.0486       14.2823       12.1080       10.1501       8.20187       6.36430       4.67734       3.45127       2.46060       1.64188       1.07262      0.682344      0.412717      0.242426      0.137665     0.0746717     0.0389623     0.0190771    0.00918709    0.00399180    0.00179165   0.000719676   0.000283096   9.91559e-05   3.26820e-05   9.92631e-06   2.72893e-06   6.59962e-07   1.37118e-07   2.35719e-08   2.81338e-09
  18  25 4440.6391    0.8750 17.1940 10.2911 -0.0021      0.212601  0.3682   0.0080   0.5434    0.0321   0.0000     0.0880790   437.8956      0.324480      -5.37240      -3.80999      -22.8671      0.312986      -14.5084       8.16535       1.15617      -15.6063      -20.7714       1.06331       8.54339       4.01284    -0.0340352      -2.21184      0.942569      0.446983     -0.139684     -0.174954     0.0240197     0.0431916     0.0312857    0.00156488   -0.00195813   -0.00188667  -0.000133033   0.000451142   8.31122e-06  -1.46662e-05  -3.30531e-06   4.36338e-06   1.34486e-06   2.94693e-08   4.27497e-09   9.73924e-10       15.5272       20.3938       22.1257       22.3653       22.1500       20.3668       18.1084       15.5009       13.0173       10.4705       8.18178       6.10116       4.46598       3.11127       2.10822       1.39318      0.893099      0.553834      0.320412      0.181207     0.0997072     0.0513331     0.0262713     0.0120501    0.00561422    0.00233398   0.000988242   0.000364737   0.000133540   4.38794e-05   1.32931e-05   3.66876e-06   8.89806e-07   1.82535e-07   3.04543e-08   3.42322e-09
  19   8 2021.8115    0.6635  0.4357 10.1528 -0.0012       7.93946  0.0227   0.0232   0.0422    0.0663   0.0000       1.59467   437.2866       4.60828       15.1571     -0.150948       1.19402       1.20947      0.671496       1.26851       1.77361      0.660182     -0.794384      0.677255      0.235485     -0.163768    -0.0294604      0.195683      0.166593     0.0226389   -0.00468739    0.00491623    -0.0192797   -0.00867653   -0.00379046   0.000538493    0.00178994  -0.000318018   0.000108852   7.55955e-05   3.07766e-05  -8.98232e-06   3.39047e-06   4.16974e-07  -2.23542e-07   9.74650e-08   5.22220e-08  -6.02552e-09       1.67826       2.15184       2.21637       2.14564       2.06755       1.89343       1.86690       1.63112       1.36257       1.22682      0.872303      0.754053      0.493739      0.387242      0.242165      0.168171      0.112332     0.0616626     0.0445891     0.0196694     0.0148710    0.00627930    0.00391068    0.00191075   0.000771109   0.000475186   0.000135878   8.87192e-05   2.57306e-05   1.10118e-05   4.12574e-06   9.51816e-07   4.00733e-07   8.41826e-08   2.09857e-08   5.44347e-09
  19   9 2173.8349    0.8773  0.6705 10.2585 -0.0057       5.37760  0.0286   0.0231   0.0476    0.0989   0.0000      0.981286   439.2707    -0.0510894       20.0071      -3.12101      -7.01984      0.887563       2.11657      -1.56737       1.25873    -0.0255914      0.829095      0.101528     -0.115123     -0.284652      0.202681      0.270150   -0.00669732     0.0132877    -0.0193516    -0.0439694   0.000441835    -0.0105003   -0.00324981  -0.000367172   0.000973513   0.000562466   0.000312233   3.85606e-06  -2.79906e-05   5.84489e-06   8.14178e-06   3.70642e-07   4.97166e-07  -1.03518e-07   1.00947e-08  -2.37469e-09       1.76288       2.48957       2.52988       2.68750       2.60014       2.44230       2.14080       1.80397       1.58800       1.33755      0.930691      0.799199      0.519109      0.400152      0.284937      0.180475      0.118538     0.0699541     0.0450729     0.0267554     0.0149881    0.00887388    0.00403645    0.00222464    0.00101122   0.000434929   0.000212374   8.08277e-05   3.13768e-05   1.26953e-05   4.17969e-06   1.48177e-06   4.34689e-07   1.01684e-07   2.62242e-08   6.15475e-09
  19  12 2613.1536    2.1592  1.0018 11.6874 -0.0030       1.79959  0.0378   0.0486   0.0676    0.1599   0.0000      0.784091   440.8117       5.86209       16.0214     -0.997239      -1.74900      -7.16636      -1.73884      0.667406       1.93042      -3.12937      0.758106      0.875562     -0.713326     -0.644245      0.119562     0.0773951    -0.0829660    -0.0434509    -0.0583464   -0.00609195    0.00674834    0.00173905   -0.00401944   -0.00293240   0.000546429  -0.000456286   0.000143223   9.78633e-05   9.10251e-05   1.43904e-05  -3.56262e-06  -1.11752e-06   3.07504e-07   6.96599e-08   1.77928e-09   9.53522e-09       2.41784       2.79594       3.24907       3.26881       3.12340       2.95848       2.40863       2.27619       2.17639       1.53406       1.21404       1.03017      0.687837      0.484790      0.357587      0.206707      0.142828     0.0957562     0.0509735     0.0310941     0.0187380    0.00985734    0.00493740    0.00292834    0.00133304   0.000555652   0.000257236   0.000109518   3.61261e-05   1.27003e-05   4.85939e-06   1.87325e-06   5.24517e-07   1.22676e-07   2.72466e-08   5.27788e-09
  19  13 2758.0465    2.7289  0.8705 12.2672 -0.0034       2.05950  0.0298   0.0635   0.0572    0.1257   0.0000      0.788350   437.2756       5.06986       12.6045       7.04611      -3.00744      0.765661       1.79187       1.37558      0.826479       1.05765     -0.380888      -1.63393     0.0815992     -0.445821    -0.0795101     0.0695995     0.0496713    -0.0699763     0.0331582     0.0662412   -0.00347781    0.00746944    0.00843831   -0.00208146   4.41363e-05   0.000879332  -1.18899e-05  -6.43178e-05   8.08669e-06   1.05245e-05   4.83299e-07  -8.71380e-07  -4.84445e-07  -2.84763e-07   1.03288e-08   6.71003e-09       2.06295       2.57945       2.76868       2.71361       2.52447       2.52406       2.30437       1.96123       1.70416       1.37962       1.07356      0.827849      0.613136      0.432023      0.284630      0.194687      0.126534     0.0773613     0.0462215     0.0264369     0.0149627    0.00765377    0.00405303    0.00204235    0.00101368   0.000415436   0.000195358   7.58136e-05   3.24433e-05   1.18898e-05   4.28849e-06   1.30885e-06   3.88166e-07   1.01329e-07   2.22484e-08   4.58328e-09
  19  14 2902.6035    3.3095  0.9333 12.5524 -0.0017      0.700442  0.0337   0.0729   0.0591    0.1405   0.0000      0.786191   439.6025       4.62040       17.0932       4.59419      -4.48291     -0.690682      -5.95066      -1.04812      0.624197      0.836152     -0.702364     -0.717796     -0.731049     -0.153193      0.116660     -0.195593     0.0122092      0.164523     0.0374510    0.00757135    -0.0250967   -0.00396693   0.000204551   -0.00169825  -0.000794496   0.000213122  -6.51216e-05  -0.000215651  -5.74222e-06  -3.37194e-06  -2.78779e-06   1.13319e-06  -1.92245e-07   6.73171e-08  -4.75118e-08   1.63857e-09       2.22057       2.81428       2.93232       3.13962       2.99872       2.71552       2.52905       2.11072       1.85000       1.42568       1.14938      0.849838      0.648763      0.462638      0.299026      0.212854      0.137016     0.0861847     0.0484967     0.0302519     0.0165699    0.00885557    0.00451218    0.00245027    0.00112182   0.000525941   0.000201591   9.49786e-05   3.38692e-05   1.36951e-05   4.17529e-06   1.45613e-06   3.93652e-07   1.17364e-07   2.48826e-08   5.27309e-09
  19  15 3046.6020    3.8448  0.9321 13.0050 -0.0067      0.807681  0.0333   0.0853   0.0612    0.1418   0.0000      0.703615   437.3557       4.32712       10.3627     -0.262951      -3.76655     -0.521765       1.02000      0.488410      -1.27307      0.623533      0.410833       1.88586     0.0808155      0.120278      0.602558     -0.406883     -0.152508      0.146965    -0.0187106    -0.0163779     0.0124828     0.0147448    0.00291648  -7.88577e-05   0.000987597    0.00100418  -0.000293109  -4.98658e-06   6.03744e-05   2.93387e-06  -5.43733e-06   1.05450e-06   6.68870e-07   1.21338e-07   2.38833e-08  -4.01403e-09       2.08227       2.68848       3.01711       2.98500       2.95062       2.66831       2.44707       2.10376       1.75287       1.33880       1.13254      0.813152      0.586987      0.448167      0.298674      0.201697      0.128618     0.0778574     0.0476013     0.0283531     0.0153029    0.00859938    0.00455064    0.00211634    0.00105675   0.000500244   0.000216770   8.92151e-05   3.67736e-05   1.28624e-05   4.24473e-06   1.38316e-06   4.45985e-07   1.21665e-07   2.69342e-08   5.38810e-09
  19  16 3190.0277    3.9995  1.1921 12.8855 -0.0069      0.761679  0.0447   0.0794   0.0675    0.1772   0.0000      0.624646   435.8144       9.42156       12.3233       4.47836       3.98239       2.92482      -1.21263     -0.891176      -1.50809      -1.74799      0.510793      -1.14802     -0.158053     0.0294987    -0.0662005      0.264723      0.238889     0.0812285     0.0545784     0.0624647   -0.00662854   -0.00986995    0.00138747   -0.00192390    0.00132661  -0.000300763  -0.000579442   1.98616e-05  -2.30701e-05   2.12223e-05   2.98375e-06  -1.93388e-06  -2.06348e-08  -2.08407e-08   5.21824e-08   5.74780e-09       2.53843       3.24740       3.50232       3.61069       3.60724       2.98421       2.80088       2.54642       2.23368       1.78079       1.38576       1.09900      0.774800      0.537907      0.359825      0.240228      0.159779     0.0985684     0.0599395     0.0352938     0.0194444     0.0109798    0.00562164    0.00297850    0.00146533   0.000627395   0.000286735   0.000106918   4.25132e-05   1.57120e-05   5.26485e-06   1.76614e-06   5.26885e-07   1.40677e-07   3.43255e-08   7.27671e-09
  19  17 3333.2437    3.3684  1.6131 12.9154 -0.0069       2.75275  0.0500   0.0614   0.0843    0.1000   0.0000      0.489013   442.1748       6.12515       14.5511      -1.98143       1.38577      0.650222     -0.532611      -1.94656       3.81908      -1.45679     -0.340093     -0.527423     -0.665086      0.452744     -0.566443     -0.201996     -0.161201     0.0491847     0.0103872   -0.00962276    -0.0228991   -0.00116793    0.00965994   -0.00290039   -0.00110086   -0.00113330   0.000473115  -0.000173753   3.73975e-05   1.47210e-05   1.06913e-05  -4.45861e-07   1.58364e-07  -2.96958e-07  -3.08234e-08  -2.08759e-09       2.85714       3.58917       3.82134       3.98777       3.81001       3.56427       3.28595       2.74454       2.42872       1.93898       1.52805       1.14443      0.835929      0.611035      0.425728      0.281891      0.172188      0.112963     0.0658528     0.0393499     0.0220112     0.0123651    0.00634074    0.00315354    0.00145406   0.000689299   0.000297987   0.000127665   4.73471e-05   1.79334e-05   6.08542e-06   2.01829e-06   5.46322e-07   1.54636e-07   3.36901e-08   7.38322e-09
  19  18 3476.4928    2.8659  2.5633 12.0155  0.0011       1.49722  0.0617   0.0414   0.1072    0.0958   0.0000      0.287560   434.5369    0.00263161       8.60993       6.62625      -7.19195      -1.35952      -2.80996     -0.123139       3.05702      -4.12280      0.541470      0.762342     -0.825292     -0.229831     0.0590056      0.498713      0.139933     -0.213978     0.0827443     0.0357736     0.0157435    -0.0187087   -0.00903714    0.00604078    0.00178840   -0.00104815  -0.000156505   0.000103574  -6.87690e-05  -1.64248e-05   6.77520e-07  -6.96945e-07   1.46649e-07  -2.90096e-08   6.15782e-08   2.81197e-10       3.56227       4.56604       4.86103       5.13058       4.81788       4.64434       4.06060       3.67612       3.00007       2.42298       1.86198       1.43032       1.08871      0.776543      0.548596      0.360668      0.229739      0.145154     0.0872425     0.0484811     0.0282424     0.0149904    0.00835419    0.00389726    0.00197822   0.000846752   0.000398111   0.000152108   6.30337e-05   2.18353e-05   8.10152e-06   2.50981e-06   7.45310e-07   2.00814e-07   4.83164e-08   9.33146e-09
  19  19 3619.7048    2.4389  4.0617 11.2948 -0.0036      0.663138  0.0780   0.0285   0.1415    0.0859   0.0000      0.137703   437.8484       7.71965       11.6042       12.8127      -2.81491      -5.29458       9.67661       2.46303       9.87535      -2.97469      0.769915      -2.20499    -0.0520337     -0.929035     -0.131301    -0.0522210      0.768042     -0.102376     -0.246170    -0.0718697     0.0250139    -0.0162946   -0.00126703   -0.00777851   -0.00284602  -0.000136317   5.50831e-05  -8.93781e-05   3.81438e-05   2.98044e-05  -1.65049e-05   8.25219e-07  -2.13885e-07  -4.92720e-08  -1.21050e-07  -6.69801e-09       4.48423       5.77696       6.12784       6.28497       6.25974       5.77870       5.29095       4.38135       3.83607       3.08096       2.43705       1.82365       1.35097      0.970572      0.671386      0.453162      0.289254      0.178328      0.111090     0.0641488     0.0358494     0.0198074    0.00996462    0.00496131    0.00233311    0.00106365   0.000470783   0.000189680   7.50620e-05   2.90396e-05   9.83937e-06   3.17182e-06   9.51671e-07   2.53189e-07   5.99535e-08   1.25052e-08
  19  20 3763.1056    2.0637  5.1963 11.0094 -0.0032      0.870793  0.0924   0.0220   0.1657    0.0675   0.0000      0.104963   434.3472       21.7009       16.5922      -11.9848       6.34982     -0.585135      -8.65560      -8.81359       3.87729      -3.46526       1.53237     -0.801743      0.223337     -0.710900     -0.300051     -0.434947     -0.205564      0.223372     0.0633534     0.0667143    0.00452611    -0.0522837     0.0219948    -0.0117016  -0.000578719   0.000995097   0.000179618  -7.27554e-05  -0.000125314  -1.92946e-06  -2.33826e-07  -9.59479e-08   6.69953e-07  -3.62525e-07   5.62837e-08   2.37473e-08       5.30103       6.88852       7.45381       7.68809       7.50126       6.79400       6.25720       5.24403       4.50451       3.64652       2.86633       2.17585       1.52805       1.15490      0.763731      0.513854      0.330777      0.208133      0.127157     0.0722695     0.0423779     0.0224103     0.0119224    0.00583161    0.00276085    0.00125862   0.000555969   0.000234725   9.22698e-05   3.31404e-05   1.16971e-05   3.62540e-06   1.13233e-06   2.97949e-07   6.73426e-08   1.51930e-08
  19  21 3906.2701    1.7368  7.2847 10.7439 -0.0023      0.445845  0.1191   0.0164   0.2096    0.0506   0.0000     0.0809804   437.1062      -1.03854       11.7460       19.0541       5.10147      -12.9060      -1.95521      -11.3558       3.49507       3.49083      0.651568      -3.23426      -1.37785    -0.0130021       1.98589     -0.100072     -0.571560      0.513246      0.177384      0.122740     0.0290663    0.00852080    0.00250075    0.00154843    0.00481799   -0.00100687   4.00599e-05  -0.000127061  -6.71894e-05   7.53874e-05  -5.14239e-06   5.66926e-06  -1.31525e-06  -7.46031e-07   1.96661e-08  -8.84305e-09       6.47075       8.33437       8.83903       9.29574       9.01667       8.28287       7.68820       6.60018       5.48919       4.43030       3.56577       2.71281       1.97263       1.41928      0.984200      0.662386      0.429604      0.267493      0.163394     0.0961550     0.0529321     0.0291200     0.0149430    0.00747665    0.00360764    0.00168731   0.000738178   0.000303565   0.000118691   4.39454e-05   1.46266e-05   4.76987e-06   1.41254e-06   3.78807e-07   8.93625e-08   1.87398e-08
  19  22 4049.4233    1.4245  9.8934 10.5525 -0.0013      0.240926  0.1564   0.0127   0.2811    0.0419   0.0000     0.0676824   443.6182       16.1925      0.649079      -24.6197       16.6094      -20.0504      -9.49561      -3.42914       16.2647      -10.1229      -2.91258       5.77013       1.10550      0.889276      -2.03290       1.14299     0.0348906     -0.236441      0.110414     0.0513518    -0.0418900    -0.0503545     0.0174300    0.00516836   -0.00826867   0.000792753    0.00188821   1.60792e-05  -4.44938e-06   0.000148304  -9.62552e-06   3.12869e-06   9.94696e-07   4.46022e-07  -9.26769e-09  -2.19591e-08       8.18500       10.4649       11.3862       11.4721       11.4662       10.5081       9.53004       8.26349       7.01808       5.73156       4.41113       3.45095       2.50007       1.81995       1.22411      0.839399      0.533301      0.340236      0.206138      0.117774     0.0666178     0.0364493     0.0192739    0.00952353    0.00450366    0.00211324   0.000895735   0.000375546   0.000144977   5.46235e-05   1.91281e-05   6.06219e-06   1.81751e-06   4.92220e-07   1.13780e-07   2.43308e-08
  19  23 4193.0733    1.2457 13.0491 10.3996 -0.0001      0.298988  0.2108   0.0105   0.3617    0.0389   0.0000     0.0671969   444.6390       6.60553       5.59862       9.34693      -27.7398      -7.30081      -14.2685      -22.9290       6.70743       2.15060     -0.688358       8.69181       3.35686      0.814018      -1.50134      -1.99674     -0.119374     -0.188898      0.149242    -0.0658904    -0.0746298     0.0550337     0.0176420   -0.00875884    0.00718540    0.00260940   -0.00126898  -0.000644428   1.89231e-05   0.000102047  -1.37730e-05  -6.25786e-06  -1.97387e-06   1.18177e-06   1.58820e-08  -1.91573e-08       9.91133       13.0311       14.1752       14.3662       13.9215       13.1208       11.8186       10.2319       8.67639       7.08960       5.50531       4.28808       3.12319       2.24171       1.54722       1.03840      0.675533      0.422570      0.259544      0.150448     0.0830197     0.0466410     0.0242931     0.0118951    0.00587443    0.00262677    0.00120736   0.000472692   0.000194113   7.19640e-05   2.48506e-05   8.09967e-06   2.39252e-06   6.28353e-07   1.48295e-07   3.03920e-08
  19  25 4479.4685    0.8444 18.0136 10.3112 -0.0027      0.114467  0.3884   0.0075   0.5748    0.0300   0.0000     0.0838748   456.8255       14.6238      -14.0532      -11.7173      -8.54690      -5.41425       2.81103      -11.7039      -7.89944      -8.03806     -0.681651      -4.85699      -1.97623      0.624489       3.07795       1.10068     -0.651110     -0.282942    -0.0873343      0.204916   -0.00870402     0.0362016    -0.0693369    -0.0176625    0.00477545    0.00164863    0.00335035   -0.00189622  -0.000742707   0.000113807   0.000120421  -2.12460e-05   8.52923e-08   1.86033e-06  -1.20780e-07  -2.68764e-08       15.2814       19.9502       21.4455       22.0465       21.6308       20.5983       18.3028       15.8510       13.2860       10.9526       8.41267       6.69469       4.82997       3.54462       2.43579       1.66910       1.08578      0.685692      0.418409      0.247676      0.137715     0.0770831     0.0391232     0.0201572    0.00965840    0.00437584    0.00196526   0.000796794   0.000314532   0.000118949   4.02608e-05   1.31454e-05   3.81809e-06   1.00506e-06   2.30961e-07   4.82239e-08
  20   7 1893.9889    0.4645  0.3923  9.9145 -0.0108       15.5929  0.0212   0.0172   0.0418    0.0567   0.0000       2.27157   437.3203       2.88844       16.4583       2.21282     -0.313844      -1.54767     -0.938122      -2.42722      -1.09748      -1.14691       1.57633      0.963532      0.716774      -1.01864    -0.0868099      0.100376     -0.269463     0.0404472    -0.0752869     0.0110518   -0.00656654   -0.00633438   -0.00520495   -0.00452036    0.00138486   0.000758675   0.000159473   8.95252e-05   1.36417e-06   2.64081e-06   1.10479e-05   1.13173e-07  -2.77946e-07   1.50217e-07   1.17738e-07  -8.73159e-10       1.44440       1.77994       1.92955       2.04870       2.03728       1.88089       1.65858       1.59676       1.14521       1.09370      0.831945      0.652701      0.482375      0.358044      0.257537      0.179726      0.112896     0.0787625     0.0465851     0.0294453     0.0160552     0.0101138    0.00499339    0.00297116    0.00122845   0.000762153   0.000270026   0.000149975   5.29476e-05   2.53038e-05   7.45674e-06   3.31915e-06   9.48282e-07   3.24209e-07   8.34187e-08   2.47277e-08
  20   8 2050.1693    0.6540  0.5621 10.0333 -0.0093       6.89358  0.0298   0.0182   0.0479    0.0794   0.0000       1.30881   436.1997       1.49944       15.6207     -0.981895     -0.238189     0.0588497      -2.01270      -2.13713       1.25367      0.858189      0.925456      -2.02263    -0.0744403     -0.670340      0.547742      0.297191    -0.0153621     -0.137691    -0.0206545     0.0199352     0.0167981   -0.00264199    0.00394330   0.000353404   0.000187607   0.000191635   0.000444732  -0.000118627   1.95227e-06   5.63734e-05  -2.19616e-06  -9.41095e-07  -9.75401e-07  -4.58176e-07  -1.48501e-07  -3.29853e-08       1.78552       2.32822       2.45594       2.36629       2.42852       2.31375       1.99051       1.76499       1.67718       1.27752       1.17975      0.796848      0.605324      0.450007      0.315147      0.214993      0.141904     0.0831349     0.0528370     0.0357799     0.0189417     0.0121116    0.00627682    0.00326947    0.00148292   0.000732035   0.000330932   0.000150633   6.29719e-05   2.53595e-05   1.03815e-05   3.58328e-06   1.10607e-06   3.93587e-07   1.13529e-07   3.28216e-08
  20   9 2203.2426    0.9287  0.7296 10.2783 -0.0051       5.99080  0.0282   0.0239   0.0553    0.1116   0.0000      0.948000   436.6992      -4.81541       19.1514       2.15857      -1.85014      -1.17813       1.01515      0.814175      -1.54472       1.50334      0.415743      -1.68827       1.11321    0.00729098      0.189254      0.100064    -0.0887035   -0.00393983   -0.00449590    0.00253419    -0.0367267    -0.0119125    0.00174571   -0.00497003  -0.000594770   -0.00135396  -0.000126184  -1.26261e-05  -0.000171475   4.84504e-05   9.55105e-06  -3.24096e-06  -1.75646e-06   7.33446e-07   1.10521e-07  -1.41440e-08       1.97279       2.39686       2.40337       2.33243       2.39953       2.49174       2.30064       1.97699       1.66340       1.27283      0.989263      0.769023      0.611644      0.482772      0.358702      0.257043      0.162383     0.0936909     0.0598262     0.0352651     0.0207041     0.0117709    0.00619389    0.00304741    0.00152554   0.000709683   0.000337829   0.000149227   6.23480e-05   2.33015e-05   9.72898e-06   3.56335e-06   1.17520e-06   3.57059e-07   1.11019e-07   2.72654e-08
  20  10 2352.5700    1.3203  0.8154 10.9200 -0.0087       6.19374  0.0304   0.0316   0.0557    0.1041   0.0000      0.875662   437.9900       4.93098       21.4026       1.28680      0.365143     -0.740183      -2.12656     -0.925401    -0.0248842      -1.13206       1.78301     0.0913798      0.522784    0.00491377      0.734561   0.000239932    -0.0689392      0.117151    -0.0644907   -0.00391322     0.0266532     0.0142922   -0.00130207    0.00596891   0.000144662  -0.000924236   -0.00137942   5.48361e-05   0.000146065  -6.18672e-07  -8.39168e-07   7.51067e-07  -5.54222e-07   1.92533e-07  -2.30824e-08   1.16987e-08       1.81832       2.37492       2.21437       2.61185       2.43528       2.51116       2.12277       1.81714       1.50461       1.33728       1.04492      0.815453      0.602783      0.440557      0.302072      0.213207      0.142985     0.0955030     0.0591306     0.0360608     0.0218154     0.0119997    0.00624712    0.00323996    0.00167439   0.000764345   0.000362275   0.000143708   6.78888e-05   2.52443e-05   1.03096e-05   3.48067e-06   1.22995e-06   3.47610e-07   9.97409e-08   2.49620e-08
  20  11 2499.0439    1.7682  0.9133 11.3171 -0.0045       3.66967  0.0324   0.0391   0.0574    0.1316   0.0000      0.805116   436.9275      0.591339       13.6164       1.93166      -1.93045     -0.153467     -0.988813      0.766844     -0.742015      0.892306       1.33250     0.0934573     -0.791866     -0.218105      0.285241      0.166647    -0.0474297     0.0762082   -0.00806688     0.0498960    0.00830878   -0.00712331    -0.0113727   -0.00568232   -0.00127014   0.000287882    0.00108500  -1.32570e-06  -5.03729e-05   4.40661e-06   1.13959e-05   4.47247e-06   1.36120e-06  -6.39686e-09  -5.13730e-08   2.82596e-08       2.08826       2.57312       2.78053       2.83420       2.59859       2.41381       2.32302       2.07117       1.86100       1.46852       1.23156      0.916521      0.690924      0.482309      0.362148      0.237267      0.153184     0.0935621     0.0570993     0.0352569     0.0201951     0.0117229    0.00621724    0.00322316    0.00158984   0.000803389   0.000362628   0.000174993   6.85638e-05   2.78314e-05   1.03293e-05   3.67325e-06   1.21652e-06   3.81312e-07   1.06912e-07   2.63892e-08
  20  12 2644.9136    2.2784  0.9649 11.7324 -0.0079       2.81490  0.0347   0.0493   0.0594    0.1459   0.0000      0.803752   439.7597       5.49074       15.4270       3.56615      -2.19257       1.12675      -1.43562      0.593930       2.04502      -2.37115      0.368318      0.389135     -0.306568      -1.11097      0.703260     0.0334556    -0.0771448    -0.0232116     0.0636242   0.000280879     0.0257675    -0.0294995    0.00689867   -0.00121151    0.00114882   0.000171442  -0.000273412  -0.000180447   4.04693e-05   1.46500e-06   1.28955e-05   5.69567e-06  -1.95314e-06   1.05297e-06  -1.64236e-07   5.24699e-08       2.04321       2.55481       2.54038       2.86786       2.77059       2.62888       2.39721       2.06946       1.73504       1.41205       1.19040      0.876899      0.643003      0.495095      0.360472      0.249590      0.157667      0.100145     0.0661468     0.0380922     0.0228845     0.0130669    0.00722237    0.00353784    0.00177231   0.000783666   0.000391158   0.000175571   7.67378e-05   2.84028e-05   1.09735e-05   3.74474e-06   1.24498e-06   3.78735e-07   1.13582e-07   2.91325e-08
  20  13 2790.7832    2.9203  0.8857 12.3130 -0.0033       1.46927  0.0313   0.0649   0.0541    0.1336   0.0000      0.694725   439.1561       2.69739       11.7417      -2.95532       1.07541       5.19099      0.826486      -2.03290     0.0377588      -1.02614       2.05923     -0.367800     -0.338288     -0.200386     -0.157302      0.310485    -0.0802008      0.176943    -0.0783543     0.0300162    0.00676532  -0.000854415   -0.00208345    0.00135917  -0.000698838   0.000393624   0.000140205  -0.000169544   8.83106e-06  -5.66774e-07  -5.43330e-06  -4.85488e-07   1.24591e-06  -3.61777e-07   2.39836e-08  -3.91541e-08       2.02253       2.55318       2.72669       2.91514       2.95596       2.61776       2.38866       1.94543       1.67465       1.38171       1.10923      0.850898      0.611568      0.441509      0.304130      0.216505      0.144402     0.0919462     0.0587442     0.0355823     0.0225965     0.0115621    0.00677118    0.00325017    0.00166595   0.000835961   0.000357443   0.000174144   6.34551e-05   2.84895e-05   1.03706e-05   3.33918e-06   1.29026e-06   3.36706e-07   1.07752e-07   2.61991e-08
  20  15 3080.5670    3.9900  0.9169 12.7467 -0.0018       2.20395  0.0317   0.0861   0.0564    0.1497   0.0000      0.675631   438.7844       3.49975       10.2808      0.714201      -1.44504      -3.55329      0.816684      -1.35294       1.83388       2.50423      0.187866     -0.911562      0.372347      0.374795     0.0323379    -0.0748411     0.0112463    -0.0687014    -0.0428340     0.0619666    -0.0197664   -0.00918509    0.00100888   0.000691704    0.00299538    0.00104960   7.25540e-05   0.000112286   2.18664e-05  -1.06853e-05  -2.24758e-05   1.43809e-06   8.09883e-08   3.12384e-07  -9.06271e-08   2.79880e-08       1.93990       2.59838       2.61820       2.73395       2.46053       2.47285       2.37980       2.09786       1.76385       1.31760       1.09578      0.822464      0.637838      0.488040      0.366804      0.240871      0.158254     0.0957468     0.0617693     0.0335340     0.0191677     0.0106863    0.00597751    0.00311094    0.00147953   0.000718468   0.000350471   0.000161722   6.98771e-05   2.76667e-05   9.88283e-06   3.69696e-06   1.14106e-06   3.81290e-07   1.12199e-07   2.73142e-08
  20  16 3224.5432    3.7058  1.1799 13.2355  0.0005       1.73960  0.0419   0.0779   0.0706    0.1337   0.0000      0.765188   440.5362       8.79298       7.31529       5.59163      -2.09632       2.52568      -2.50805      -2.41000    -0.0203756     -0.929827      -1.16058      -1.58820      0.339581     -0.290026      0.375571      0.385640     -0.244086    -0.0959269      0.106921     0.0389412    -0.0227572    -0.0203596   -0.00638877   -0.00251493   -0.00130529   0.000676312   0.000774235   0.000129117   6.14740e-05   6.94383e-06  -6.91871e-06   7.42155e-07  -9.76127e-07   2.56541e-07   9.02541e-09   5.35731e-08       2.31242       2.90218       3.21750       3.41353       3.29256       3.01903       2.74554       2.38006       2.00807       1.70099       1.28893       1.02314      0.742614      0.553307      0.390436      0.265757      0.173807      0.109495     0.0752139     0.0429037     0.0241228     0.0144987    0.00812838    0.00443615    0.00202287   0.000982996   0.000499664   0.000203425   9.24396e-05   3.45429e-05   1.34183e-05   5.06475e-06   1.56505e-06   4.94271e-07   1.41899e-07   3.44215e-08
  20  17 3368.3031    3.3283  1.8435 12.3686 -0.0012       1.40243  0.0493   0.0517   0.0837    0.0981   0.0000      0.365562   437.5769       11.8572       20.4017     -0.229370       2.82324      -8.85298      -2.10557      -1.21724     -0.129607    -0.0577743      0.248646      -1.84775      0.426414      0.386426      0.636131     -0.235738    -0.0871208      0.107890      0.161299     0.0445968    -0.0244544     0.0150150    -0.0175837    0.00590326   -0.00335204  -0.000160350   0.000411056  -0.000299829  -0.000121837   9.55680e-05  -1.18515e-05  -1.78883e-06  -1.93403e-06  -5.54479e-07   8.70888e-08  -5.75693e-09       2.61359       3.51635       3.80863       3.91828       3.78864       3.54341       3.19204       2.80648       2.42553       1.95422       1.61645       1.20886      0.907541      0.659333      0.466469      0.316403      0.208071      0.133935     0.0864605     0.0500094     0.0297856     0.0174511    0.00908785    0.00495225    0.00249076    0.00120342   0.000540039   0.000257854   0.000107481   4.36039e-05   1.59999e-05   5.99296e-06   1.92824e-06   6.11638e-07   1.78569e-07   4.56836e-08
  20  18 3512.0571    2.8277  2.7005 12.0161 -0.0004       1.17567  0.0623   0.0384   0.1090    0.0811   0.0000      0.252354   438.3720       7.85966       18.3462       7.01235      -4.10158      -3.42840       2.38320      -1.50185       5.08270     -0.578780      0.942150      -1.32062       1.42988     -0.296297     -0.574283     -0.363347     -0.122871      0.210591     0.0428687     0.0716740    -0.0267741    -0.0525619   -0.00437569     0.0107531  -0.000382218   -0.00236876   0.000128946   0.000236915  -0.000206022   4.38385e-05   3.41284e-05  -8.91757e-06  -4.03598e-06  -3.56684e-07  -6.77458e-08  -7.04749e-08       3.49077       4.40705       4.76857       4.76206       4.75002       4.52827       4.05793       3.63766       3.03706       2.44946       1.93824       1.49100       1.16550      0.849384      0.597374      0.408936      0.269419      0.175577      0.109632     0.0635887     0.0361420     0.0203143     0.0113780    0.00605430    0.00293948    0.00143461   0.000665409   0.000291373   0.000122225   4.93852e-05   1.86476e-05   6.77778e-06   2.27917e-06   6.96800e-07   2.05855e-07   5.42346e-08
  20  19 3655.8346    2.3650  4.3136 11.2108 -0.0009      0.666135  0.0787   0.0256   0.1399    0.0751   0.0000      0.128444   437.0935       5.76486       5.60824       6.18096       6.80813       1.99145       2.21209      0.832230       2.73360      -1.11761      -6.59715       2.76813      0.556097      -1.22175      -1.15092     -0.728547     -0.468818      0.170057     0.0776706     0.0353539    -0.0461794     0.0131338     0.0210707    -0.0112080   -0.00340273   -0.00247289   0.000161547   0.000183333   0.000156666   4.56327e-05   1.73617e-05  -5.35669e-06   7.69587e-07   2.15427e-06   2.64102e-07  -1.74498e-07       4.20256       5.37674       5.83239       5.82930       5.89189       5.49368       5.04860       4.45682       3.73956       3.13170       2.52566       1.91234       1.44662       1.06109      0.761289      0.522618      0.341059      0.217595      0.135222     0.0826898     0.0477469     0.0273352     0.0148854    0.00766007    0.00385480    0.00182811   0.000872884   0.000382227   0.000165610   6.52146e-05   2.54907e-05   8.97784e-06   3.00804e-06   9.48135e-07   2.70909e-07   7.28526e-08
  20  20 3799.6183    1.9925  5.7051 10.9588 -0.0017      0.480498  0.0938   0.0197   0.1725    0.0578   0.0000     0.0923735   444.2749       7.54987       24.6499       7.44524      -11.3858      -1.44534       1.86405      -5.83447      -6.68735      -2.29334       2.59292      -1.86896     -0.987931     -0.214778      -1.86047       1.05078      0.377040     0.0372287     -0.269701     0.0485689    -0.0165729    -0.0477096    -0.0112728   -0.00184034   -0.00208184   -0.00149767   0.000283770  -0.000775463  -0.000160507   1.60498e-05   1.73767e-05  -5.91878e-07  -5.58686e-06  -1.81189e-07   1.41824e-07  -2.86301e-08       5.20649       6.60008       7.19306       7.56989       7.31412       6.68907       6.10837       5.43708       4.62934       3.76515       3.07882       2.32548       1.75600       1.25985      0.883696      0.614627      0.403777      0.253997      0.160366     0.0971086     0.0573731     0.0326622     0.0172632    0.00921734    0.00461631    0.00227184    0.00106371   0.000464997   0.000197813   7.83210e-05   2.93725e-05   1.07524e-05   3.47195e-06   1.08098e-06   3.14356e-07   8.28615e-08
  20  21 3943.4528    1.6815  8.0299 10.6054 -0.0035      0.318719  0.1219   0.0146   0.2182    0.0459   0.0000     0.0657630   439.4311       35.1675       25.0852       1.80472       2.70627      -8.57742      -6.13002      -10.3096      -5.12769       7.43197      -2.86921     -0.570185      -5.03333      -2.09447      -1.20887      0.336375    -0.0778707     -0.365938    -0.0789999    -0.0499525    0.00644325    -0.0605134     0.0276478    -0.0177747   -0.00780748  -0.000765975    0.00155254  -0.000559485  -0.000488157  -8.71639e-05   4.64401e-05  -3.01746e-05  -9.70760e-07   7.10990e-07   5.44756e-07  -1.54329e-08       6.31525       8.31644       8.81570       8.96913       8.96011       8.60083       7.81470       6.67317       5.71321       4.76466       3.82897       3.00431       2.22938       1.61699       1.11441      0.780407      0.518418      0.343011      0.213957      0.128735     0.0749023     0.0417375     0.0223763     0.0116696    0.00589755    0.00281263    0.00131922   0.000574472   0.000250521   9.95495e-05   3.85190e-05   1.40048e-05   4.71441e-06   1.47798e-06   4.16155e-07   1.10701e-07
  20  22 4087.1282    1.4092 10.9448 10.4418 -0.0024      0.287809  0.1641   0.0116   0.2983    0.0404   0.0000     0.0629605   433.4996       22.4968       17.7180      -18.7590      -2.64567      -19.3883       25.7268       6.69850      -4.84796       3.40304       1.58543      0.260293      0.274839      -2.56422      -3.05952     -0.252156      0.380635      0.104831    -0.0226619     -0.133647     0.0301761     0.0439194     0.0154721   -0.00224384    -0.0216134    0.00260101    0.00230085  -0.000208933  -0.000608052   0.000116244  -3.73323e-05   9.14663e-06   6.61250e-06  -4.44883e-07   1.67364e-07   1.72358e-07       7.92356       10.2478       11.1229       11.4063       11.2603       10.6601       9.71160       8.46397       7.21003       5.89213       4.72833       3.72900       2.72894       2.04921       1.41762      0.992687      0.657798      0.421685      0.265405      0.159293     0.0939141     0.0522937     0.0286708     0.0146962    0.00757812    0.00366782    0.00167668   0.000771930   0.000316697   0.000129414   4.94445e-05   1.75751e-05   5.96850e-06   1.85338e-06   5.41891e-07   1.38732e-07
  20  23 4230.5956    1.1605 12.9416 10.4091 -0.0015     0.0596489  0.2198   0.0096   0.3703    0.0362   0.0000     0.0693937   455.0708       12.5066       6.29018      -10.6041       8.85276      0.176864      -8.58477       8.02707       2.44994      -12.4773     -0.567073     -0.453581       3.39755     -0.220366     -0.981171     -0.390248     0.0424470     -0.340822      0.325167    -0.0952991    -0.0857521    -0.0385422    -0.0254660    -0.0102360    0.00303712   -0.00401616   -0.00225730    0.00187041  -0.000273994  -7.03300e-05   6.02684e-05   5.38374e-06  -1.38415e-05   2.79994e-06  -3.57326e-07   2.97581e-07       9.70938       12.6729       14.0279       14.4230       14.0797       13.4763       11.9688       10.7117       8.80286       7.36411       5.83479       4.54355       3.42308       2.52370       1.77025       1.22258      0.826619      0.532521      0.331991      0.201317      0.117961     0.0657280     0.0362230     0.0187001    0.00961647    0.00470311    0.00211384   0.000985317   0.000399284   0.000168001   6.39618e-05   2.27166e-05   7.69806e-06   2.40796e-06   6.90938e-07   1.80131e-07
  20  24 4375.4606    0.9230 15.0174 10.3922 -0.0048      0.280235  0.2981   0.0081   0.4724    0.0317   0.0000     0.0821169   435.1412       26.3601       34.6153       27.0455      0.271575       6.56125      -18.8051       2.44039      -2.42869      -11.4598       21.1434       3.46186      -11.1287      -3.20586       1.43340      0.418468      0.305358      0.458050     -0.623417      0.101935      0.124060     0.0493446    0.00174054    -0.0257712    0.00142485    0.00377668    0.00406906   -0.00140858  -0.000646015   8.48110e-05   0.000106148  -1.82623e-05  -6.05876e-06   3.13294e-06   3.02543e-07   3.04238e-07       12.1279       15.8007       17.0715       17.7758       17.4307       16.5763       14.9967       13.0171       11.1442       9.26001       7.36236       5.73290       4.31563       3.15454       2.27947       1.55508       1.03810      0.675887      0.426618      0.257634      0.151713     0.0859130     0.0474102     0.0249746     0.0123978    0.00608789    0.00279924    0.00127123   0.000530274   0.000217841   8.17562e-05   2.96863e-05   1.00149e-05   3.10729e-06   8.64298e-07   2.22603e-07
  21   8 2077.8407    0.7178  0.5685 10.1445 -0.0128       8.64841  0.0244   0.0203   0.0448    0.0797   0.0000       1.15678   438.0821       2.56326       18.4029       4.36186      -6.41690      0.884443       3.96843      -1.53102      -1.91820       2.92317       1.86259     -0.353798      0.336603      0.120229     -0.107124    -0.0553324      0.166392    -0.0690504    -0.0298925    0.00225641   -0.00295144    0.00879127   -0.00415090   0.000626775   0.000628069   -0.00191152  -0.000263168  -9.32253e-05  -0.000242080   5.84394e-05  -3.49029e-05  -8.87338e-06   1.83655e-06   1.28037e-06  -4.37451e-07  -1.09186e-07       1.49922       1.90859       2.03387       2.17018       2.16191       1.92245       1.80883       1.64960       1.40504       1.18898      0.900182      0.758480      0.558866      0.436106      0.286115      0.209711      0.148096     0.0901760     0.0584829     0.0370756     0.0215222     0.0133979    0.00708589    0.00392387    0.00205023    0.00114999   0.000543230   0.000267048   0.000117156   4.92486e-05   1.87387e-05   8.05178e-06   2.80975e-06   1.03604e-06   2.87677e-07   1.03119e-07
  21   9 2232.0492    0.9797  0.7941 10.4376 -0.0066       7.68738  0.0411   0.0236   0.0564    0.1144   0.0000       1.00423   437.6894       3.48579       14.4737       2.15870       3.97037      0.853453      0.147298     -0.600596       4.54043      -2.43955      0.911177      -1.03864      0.862368      0.373584      0.330193     -0.116452     -0.129942    -0.0802301     0.0212613    -0.0212400    -0.0224744    -0.0128297    0.00790789   -0.00213756   -0.00242859   -0.00105446  -0.000118676   0.000431264   1.59165e-05  -7.16503e-05   3.31191e-05  -1.08459e-05   1.32056e-06  -8.82348e-07  -7.90091e-07   6.21185e-08       2.51852       2.34675       4.08487       3.32263       2.93152       3.83980       2.56969       2.27059       2.72097       1.56714       1.21569       1.35612      0.872297      0.594759      0.622584      0.300550      0.192894      0.205655      0.100510     0.0582052     0.0491400     0.0202574    0.00982053    0.00914104    0.00415210    0.00159289    0.00113817   0.000555111   0.000152829   9.56785e-05   4.78067e-05   1.52649e-05   3.23634e-06   2.23023e-06   9.35465e-07   2.89731e-07
  21  10 2381.9509    1.4027  0.9061 10.7485 -0.0011       2.96628  0.0303   0.0300   0.0572    0.1313   0.0000      0.776594   439.2482       2.23284       12.5041      0.411554     -0.840706       4.39105      0.958218      -1.12404      0.744474     0.0508517     -0.953255      0.589829    -0.0261780      0.493822     -0.555427    -0.0868484     0.0922008    -0.0534686    0.00199326    -0.0694950     0.0171341     0.0254113   -0.00225356  -0.000173567   -0.00307033   0.000795747  -0.000572835   0.000289537   0.000112086  -5.52578e-05  -1.38202e-05  -4.83457e-06   4.07988e-06  -7.89291e-07  -1.21758e-07  -1.28668e-07       1.71507       2.29424       2.50452       2.50999       2.61657       2.28914       2.23045       1.83290       1.58577       1.37049       1.12320      0.867540      0.667431      0.456055      0.359252      0.228745      0.161493      0.113951     0.0662256     0.0468113     0.0268569     0.0159421    0.00954476    0.00443313    0.00285740    0.00123784   0.000642729   0.000331979   0.000115365   6.61779e-05   2.35963e-05   9.35652e-06   3.74365e-06   1.07732e-06   4.16649e-07   1.17232e-07
  21  11 2529.3984    1.9038  0.9213 11.3459 -0.0068       1.96297  0.0313   0.0407   0.0540    0.1399   0.0000      0.656958   437.2925       7.56214       21.1886      -1.44281     -0.170342      -2.50283       2.44857      -1.84275      0.795535      -1.47011      0.738190      0.825804      0.377527     -0.138407    -0.0870879      0.397292     0.0236169     0.0920557      0.146081    -0.0220238    0.00401065   0.000932143    0.00169224   -0.00359392  -0.000743357    0.00158380   0.000142359   0.000384845   7.90447e-05   2.32011e-05  -1.73462e-06   7.59208e-06  -1.99906e-06  -3.64065e-06  -1.48619e-07  -2.22073e-08       1.76113       2.31325       2.43767       2.68150       2.48187       2.44723       2.22304       1.91158       1.69814       1.34874       1.05362      0.874534      0.634198      0.486721      0.354665      0.253661      0.160102      0.113600     0.0718111     0.0436329     0.0258362     0.0149928    0.00870417    0.00460164    0.00257223    0.00124249   0.000607874   0.000292037   0.000128962   5.83771e-05   2.24905e-05   8.67084e-06   3.27722e-06   1.13652e-06   4.08715e-07   1.14527e-07
  21  12 2676.2901    2.4028  0.9125 11.9313 -0.0091       3.35301  0.0316   0.0525   0.0564    0.1276   0.0000      0.741539   439.8964       3.94655       11.4747      -4.01372      -1.17043      0.351067     -0.168574     -0.404383      -1.66764      -2.76780      0.392815     -0.869859      0.219284     -0.169440     0.0121192    -0.0378522      0.214465     0.0533613    -0.0774916     0.0499461    -0.0157997     0.0335198    0.00683878   -0.00897586   -0.00509942   0.000335235   0.000242012  -0.000136563  -1.55491e-05  -6.73426e-05   1.81308e-05  -9.92206e-06   1.56945e-06   7.69036e-07   5.39055e-07   1.43021e-08       1.78155       2.11709       2.68293       2.44852       2.49099       2.46285       2.07994       1.95435       1.72421       1.27816       1.13060      0.891561      0.628854      0.495339      0.356579      0.236767      0.174231      0.108308     0.0690695     0.0462758     0.0259859     0.0149986    0.00876505    0.00487604    0.00246394    0.00120859   0.000633154   0.000297846   0.000135290   5.92301e-05   2.35888e-05   9.63762e-06   3.54015e-06   1.14565e-06   3.88492e-07   1.36167e-07
  21  13 2822.9841    3.1292  0.9374 12.3619 -0.0034      0.653311  0.0330   0.0669   0.0591    0.1470   0.0000      0.816697   438.7716       6.19351       12.0137       4.09560     -0.529856      0.301479       1.51064      -1.07143      -1.82496      0.494072      0.567632      0.712447     -0.104514     -0.511111     -0.153843      0.283725     -0.320088    -0.0656610      0.126696    -0.0351594     0.0100304    0.00866452    0.00659643   -0.00217748  -0.000532526   0.000137712   0.000321687  -0.000146112  -7.04459e-05   1.00484e-06  -2.92896e-05  -7.05985e-06   4.03495e-07   9.33629e-08  -1.44309e-08  -1.46811e-07       2.06828       2.49674       2.51048       2.70449       2.60800       2.34923       2.27151       2.16372       1.88137       1.43910       1.12409      0.953702      0.755889      0.536022      0.390102      0.281382      0.194607      0.121317     0.0755882     0.0449770     0.0273670     0.0155537    0.00839097    0.00451457    0.00237183    0.00133096   0.000663035   0.000314572   0.000142608   5.47957e-05   2.16324e-05   7.93849e-06   2.80313e-06   1.01258e-06   3.16071e-07   9.35188e-08
  21  14 2968.9129    3.6937  0.9262 12.3553 -0.0024      0.469173  0.0333   0.0767   0.0535    0.1749   0.0000      0.667379   441.5341       10.8092       8.15822       5.14308      -3.21401       2.33568      -2.35104      -5.55678     -0.100800      -2.15780      0.427023     -0.780878      0.549866      0.206035     0.0420634      0.191244     0.0608619    -0.0827162    0.00963731    -0.0294630    -0.0285754   -0.00659795    -0.0128593     0.0104173   -0.00433745    0.00112809  -1.75911e-05   5.19446e-05   3.15691e-05   5.69004e-05   1.89570e-05  -4.64533e-06  -1.89818e-06  -1.08715e-06   2.97004e-07   2.62223e-08       1.87007       2.55130       2.57654       2.77250       2.49801       2.50774       2.20710       2.06902       1.82254       1.48354       1.25940      0.990790      0.738369      0.538085      0.390802      0.256425      0.174544      0.116368     0.0724500     0.0452046     0.0275735     0.0160195    0.00884134    0.00469691    0.00270457    0.00120537   0.000707024   0.000270691   0.000138569   5.20455e-05   2.44645e-05   8.02323e-06   3.34448e-06   1.07248e-06   3.94172e-07   1.21735e-07
  21  15 3114.0160    4.0714  0.9635 12.7338 -0.0069      0.600318  0.0307   0.0853   0.0587    0.1494   0.0000      0.615008   437.9891       4.85325       14.5307      0.601418      -5.03623       1.40259       3.78975     -0.753813      -1.97796      0.143172      0.929295      0.486846       1.21628    -0.0886308     -0.218411     -0.208435     -0.151260     0.0673797    0.00555561      0.108084    -0.0487933     0.0284506    0.00676502   -0.00848236   -0.00223516    0.00173629   0.000179071  -0.000427555   6.71674e-05   1.18331e-05   7.25617e-06  -1.36619e-05  -3.80361e-06  -1.46296e-06  -8.11961e-08  -6.96870e-08       1.69788       2.00213       2.28497       2.42943       2.34209       2.21561       2.05832       1.82260       1.45997       1.25348       1.06230      0.779339      0.622336      0.449475      0.329049      0.230773      0.154870      0.105071     0.0670322     0.0439187     0.0256459     0.0142304    0.00841085    0.00478450    0.00235796    0.00120217   0.000585696   0.000285815   0.000130112   5.57894e-05   2.27441e-05   9.40110e-06   3.22531e-06   1.11690e-06   3.53973e-07   1.03278e-07
  21  17 3403.0630    3.1614  1.8352 12.7361 -0.0041       1.41312  0.0510   0.0499   0.0829    0.0788   0.0000      0.389478   446.7514       9.80523       9.33970       8.52572       3.58609      0.496888     -0.731236      -5.25695       2.47792     -0.735622      -1.08271     -0.491657       1.62354      -1.69955      0.180949     -0.218367      0.470346    -0.0763162    -0.0596434    -0.0152351     0.0211323   -0.00375227   -0.00172145     0.0123452    0.00396518   -0.00102070  -0.000684866  -0.000310942   0.000369476  -3.91931e-05   1.73275e-05   1.27535e-07   1.22163e-05  -9.70000e-07  -2.39149e-07  -8.50474e-08       2.64087       3.42111       3.63705       3.83874       3.79325       3.47810       3.19941       2.93016       2.43142       2.12482       1.66002       1.33338       1.02310      0.733390      0.527011      0.376489      0.255908      0.164416      0.105059     0.0668240     0.0400214     0.0238078     0.0132125    0.00728433    0.00377209    0.00193156   0.000946357   0.000467831   0.000196303   8.96909e-05   3.38525e-05   1.38535e-05   5.10144e-06   1.81080e-06   5.50420e-07   1.67784e-07
  21  18 3547.4303    2.6933  3.0873 11.8063 -0.0001      0.793499  0.0644   0.0328   0.1106    0.0686   0.0000      0.202061   435.1982       15.3797       14.7718       6.63580      -2.17689      -3.66502       2.28794      -4.35871       4.68414      -5.65769      -4.31543      0.491239       1.14556      -1.10683     -0.172850     -0.318607     -0.228016    -0.0342722      0.293111    -0.0599116    -0.0606839     0.0393409    0.00262499   -0.00761343   -0.00235865    0.00161254    0.00122393  -0.000239031  -0.000235911   0.000118443   1.55797e-05   1.95840e-06   2.27097e-06   1.43115e-06  -1.73492e-07   2.82930e-07       3.18696       4.11461       4.43015       4.77596       4.58676       4.38660       4.03486       3.57423       3.00973       2.51242       2.03950       1.60187       1.20873      0.912193      0.669177      0.459253      0.315049      0.212149      0.132188     0.0845605     0.0501679     0.0294190     0.0166649    0.00911114    0.00490088    0.00239350    0.00122271   0.000568287   0.000253705   0.000111830   4.65540e-05   1.77304e-05   6.61530e-06   2.19166e-06   7.34083e-07   2.24940e-07
  21  19 3691.7380    2.2719  4.3516 11.3001 -0.0021      0.502443  0.0786   0.0244   0.1384    0.0643   0.0000      0.125172   439.7774       16.8811       20.4255       4.16427      -6.60688       2.43552     -0.938686      0.364214       1.36138     -0.741438       1.74006      -1.49633     -0.712178      -2.03688      0.919881     -0.651274     -0.987704     -0.258285      0.106929     0.0445220     0.0618897     0.0306966     0.0382283    0.00427338   -0.00710023    0.00469643    0.00138887    0.00159254  -0.000292334  -0.000117653  -2.55122e-05  -1.71852e-05   1.69694e-05  -1.62672e-06   3.68351e-07   1.28597e-07       3.97046       5.17681       5.49549       5.90788       5.71078       5.46448       5.00728       4.37935       3.77385       3.16150       2.51878       2.01943       1.50327       1.14145      0.820106      0.562587      0.387297      0.259977      0.166224      0.102745     0.0621112     0.0362260     0.0202019     0.0113336    0.00590582    0.00301108    0.00145671   0.000689874   0.000301941   0.000134371   5.50040e-05   2.16882e-05   7.73541e-06   2.75505e-06   8.86244e-07   2.73687e-07
  21  20 3835.9275    1.8859  6.6270 10.7785 -0.0021      0.375116  0.1002   0.0168   0.1869    0.0508   0.0000     0.0752056   433.6362       23.8301       10.9726       9.67120      0.459022      0.123232       4.32593       6.57628       3.90343      -1.43478     0.0705004       4.61307      0.722933      -1.78940     -0.904208     -0.882969      0.181664     -0.106289    -0.0386959    -0.0520068     -0.100511     0.0671926     0.0141583   -0.00842112   -0.00758895    0.00384184    0.00548191   0.000965747   0.000710678   0.000171752  -0.000140563  -3.87160e-05   1.05688e-05  -3.57027e-08  -1.25250e-07  -4.77970e-07       5.19840       6.63737       7.24004       7.54460       7.51358       6.87012       6.42742       5.65474       4.86484       4.07385       3.25165       2.61888       1.97141       1.44288       1.05495      0.715165      0.501030      0.325087      0.212165      0.132013     0.0789371     0.0457139     0.0259595     0.0142076    0.00753070    0.00372243    0.00186532   0.000883241   0.000387394   0.000170280   6.86404e-05   2.68209e-05   9.90469e-06   3.41095e-06   1.11232e-06   3.42974e-07
  21  21 3980.2055    1.5819  8.3879 10.6738 -0.0024      0.278610  0.1284   0.0139   0.2269    0.0421   0.0000     0.0668939   437.4296       15.8296       19.9278      -2.62411      -1.00178       13.8835      -1.82640      0.698383       1.63851      -9.27976      0.933711      -6.06381      0.960485      -2.09880     -0.637206      0.740593     -0.347181      0.501742     -0.359522      0.224261      0.169731     0.0160860     0.0234436     0.0130731  -0.000775023    0.00242279  -0.000227407   0.000642084  -0.000789616  -0.000157795   7.88813e-05  -1.56782e-06  -1.77892e-05  -1.23260e-06  -2.29235e-06   3.27751e-07       6.24584       8.05182       8.62578       9.04445       9.05839       8.39530       7.89046       6.81608       5.95062       5.00408       4.05888       3.16781       2.41629       1.80396       1.30648      0.903781      0.615579      0.411356      0.263173      0.163687     0.0983253     0.0582332     0.0325204     0.0179470    0.00943225    0.00482683    0.00231596    0.00108312   0.000487273   0.000213230   8.75962e-05   3.42173e-05   1.24979e-05   4.38861e-06   1.39337e-06   4.26127e-07
  21  22 4124.7255    1.3077 11.1510 10.5092 -0.0018      0.270696  0.1762   0.0109   0.3052    0.0371   0.0000     0.0659075   441.4714       8.18292       24.1097       2.39682      -10.1085       16.6078       15.2568      -5.34058      -3.00970       3.47835      -4.88186      -3.28650       5.36794      -2.07406     -0.757834       1.35973       1.51723     -0.246991     -0.214929     -0.338037      0.161427    -0.0914487   -0.00653515    -0.0230281    -0.0139022   -0.00179202   -0.00276449  -5.89259e-05   0.000161428   0.000347477  -2.10988e-05  -2.41082e-05   1.53052e-05   4.69782e-07   1.26085e-07  -1.27492e-07       7.92878       10.1391       11.2999       11.4551       11.4880       10.8491       9.88872       8.84688       7.63066       6.29850       5.10122       4.01707       3.06682       2.28195       1.66933       1.18122      0.788471      0.522606      0.336324      0.205698      0.126291     0.0737114     0.0417345     0.0228369     0.0120049    0.00614682    0.00295880    0.00142312   0.000626826   0.000280662   0.000111827   4.42379e-05   1.61421e-05   5.81146e-06   1.88440e-06   5.70021e-07
  21  23 4268.9159    1.1178 14.1499 10.4276 -0.0046      0.224751  0.2391   0.0088   0.4008    0.0336   0.0000     0.0701315   421.5047       12.0504       36.2199       12.4432      -4.80446      -15.2527      0.631884      -1.78311      -5.22782       2.15862       4.24877     -0.495851       2.03755       2.17875      -1.13292     -0.465360     -0.213774      0.699685     0.0582252     -0.170508     0.0984203      0.162410    0.00132443   -0.00396284    0.00944386     0.0146496    0.00265963  -0.000714848   0.000280830   0.000911392   7.03524e-05   2.37915e-05   4.61802e-06  -5.90620e-06   2.81248e-07   8.00733e-07       9.83009       12.6741       13.7713       14.5890       14.0312       13.4211       12.4095       10.9211       9.36762       7.80955       6.32500       5.01482       3.83738       2.81043       2.07062       1.44488      0.985850      0.656056      0.423067      0.262037      0.160042     0.0939424     0.0530442     0.0288574     0.0152542    0.00793573    0.00382058    0.00182490   0.000826797   0.000362087   0.000146471   5.79255e-05   2.09289e-05   7.40829e-06   2.36177e-06   7.05559e-07
  21  24 4412.9305    0.9264 16.8325 10.3977 -0.0041      0.118815  0.3341   0.0076   0.4819    0.0288   0.0000     0.0848505   465.2188       53.5725      -10.9863       40.5795       36.9576       3.39841       4.86765       12.9304      -1.29545      -8.43156       14.9573       8.44805       10.9561     -0.747826       1.28775      -1.06804     -0.912261      0.309143      0.595193     -0.687429     -0.357950     0.0176477      0.125090    0.00274404   0.000943852    -0.0108389   -0.00515783   2.00209e-05  -0.000753277   0.000456679  -0.000555675   9.91318e-06   2.26981e-05  -2.42464e-05   3.06112e-07   1.10255e-06       11.9610       16.2088       17.6784       18.2218       18.2135       17.2353       15.4730       13.9318       11.8449       9.87875       8.01980       6.27527       4.80639       3.64796       2.57229       1.88288       1.25353      0.845527      0.534847      0.338456      0.207130      0.119764     0.0692310     0.0375937     0.0198562     0.0102087    0.00495902    0.00239254    0.00105157   0.000464202   0.000186733   7.59228e-05   2.75546e-05   9.71826e-06   3.08212e-06   9.37704e-07
  22   7 1945.1084    0.5590  0.4461 10.0002 -0.0054       8.38561  0.0211   0.0172   0.0404    0.0639   0.0000       1.65580   438.4406       2.05037       14.8638       3.17861      -3.12127       2.07784      0.232217      -2.21375      0.166768      0.235956     -0.462499      0.437588     -0.259175     -0.313219    0.00651646     -0.152512     0.0388762    -0.0519492     0.0509195    -0.0417292    -0.0313335    0.00110119   -0.00517806    0.00749361   -0.00472336  -0.000370249  -0.000357353   0.000622515  -4.32459e-05   5.69682e-05  -4.21706e-06   5.44894e-06   2.72825e-06   7.66621e-07  -2.81501e-07   3.76689e-07       1.40440       1.79721       2.05864       2.24267       2.12487       2.05527       1.76631       1.60977       1.37137       1.08638      0.865378      0.669603      0.512664      0.390540      0.290798      0.213634      0.148180     0.0880070     0.0653502     0.0418172     0.0245865     0.0138415    0.00941343    0.00488532    0.00293207    0.00146332   0.000799899   0.000346488   0.000180570   9.05816e-05   3.58307e-05   1.48480e-05   5.53428e-06   2.25546e-06   9.14124e-07   2.60559e-07
  22   8 2104.8207    0.7350  0.6644 10.2476 -0.0100       6.85605  0.0306   0.0188   0.0477    0.0804   0.0000       1.14037   438.2360     -0.216304       14.5186       6.03415       1.87293      -1.10284      -2.24279      -3.99983     -0.799571     -0.959106    -0.0697186     -0.970043      -1.46762      0.491054      0.181322     -0.448673    -0.0946972    -0.0285744     0.0609007     -0.101242     0.0401552   -0.00552092     0.0168452    0.00752268   -0.00155657  -0.000993533  -0.000619908   0.000363167  -9.09810e-05  -0.000126905  -7.93030e-05   9.83349e-06   3.38568e-06  -1.74740e-07  -4.77379e-08   1.17558e-07       1.66630       2.08905       2.27256       2.47874       2.49932       2.26793       2.07199       1.82070       1.68645       1.27468       1.12325      0.811692      0.665153      0.493343      0.356352      0.258127      0.190952      0.127257     0.0701842     0.0520693     0.0307979     0.0202358     0.0116651    0.00645097    0.00350852    0.00182964   0.000995572   0.000487007   0.000239927   0.000101044   4.30261e-05   1.74561e-05   7.25619e-06   2.79369e-06   9.36973e-07   3.07736e-07
  22   9 2260.1244    1.0667  0.7853 10.5897  0.0004       6.42880  0.0276   0.0242   0.0523    0.0970   0.0000      0.930182   440.1601       4.69508       13.1460       1.71605       1.60814       1.72778      0.521061      -2.25894      -1.61661      -1.73288       1.36960     0.0662777      0.342284     -0.364307     -0.534595     -0.260087      0.168774     0.0489442    -0.0749748     0.0136632    -0.0271689     0.0210479     0.0143581   -0.00419656  -2.75134e-05   0.000449823   0.000337359  -0.000671850  -0.000209413   9.89458e-05   7.07995e-05  -1.37048e-05   6.51344e-06  -3.49871e-06   7.47032e-07   4.86620e-07       1.50664       1.98970       2.04260       2.17788       2.14528       2.10840       1.95167       1.75091       1.43654       1.22419      0.986592      0.837856      0.645644      0.458307      0.345276      0.242231      0.170995      0.117444     0.0790056     0.0508917     0.0319889     0.0184333     0.0110266    0.00579568    0.00333126    0.00162103   0.000884697   0.000425070   0.000207920   9.80498e-05   4.13326e-05   1.74578e-05   6.77811e-06   2.55439e-06   9.06807e-07   3.04238e-07
  22  10 2410.9061    1.4681  0.9624 10.8022 -0.0017       3.75389  0.0322   0.0305   0.0563    0.1585   0.0000      0.703896   437.4722     0.0897593       16.4704     -0.718002      -1.63036     -0.419897     0.0113119     -0.199502      0.272564      0.490975     -0.394192       1.51508       1.18591     -0.513510      0.238788      0.447082     -0.243943    -0.0241936     -0.115861     0.0337072     0.0227713     0.0100089    -0.0203104    0.00483995    0.00128852   0.000968998  -0.000464075   4.35009e-05   0.000337655  -0.000228605   3.74192e-05   1.27385e-05   2.33475e-06   1.56903e-06   2.48718e-08   7.22560e-07       1.73019       2.28446       2.35189       2.46357       2.43859       2.20456       2.21004       1.86503       1.78041       1.46805       1.22899      0.989728      0.757531      0.579355      0.412461      0.282889      0.191928      0.135902     0.0907634     0.0572542     0.0351948     0.0201777     0.0118658    0.00670502    0.00379938    0.00200783    0.00100787   0.000511018   0.000227501   0.000108013   4.46999e-05   2.00854e-05   7.64056e-06   2.93499e-06   1.05023e-06   3.55715e-07
  22  11 2559.3111    2.0015  0.9011 11.6557 -0.0004       2.95519  0.0305   0.0430   0.0549    0.1147   0.0000      0.772831   440.4558       1.14840       12.7812       1.72529       2.26076      0.185377      -5.44817      0.939412       3.15039      -2.85323     -0.385872     -0.454628     -0.119887     0.0565881    -0.0255179     -0.455748     -0.117630      0.341699   -0.00465541    -0.0370768     0.0153390     0.0156179    -0.0132643     0.0124348   -0.00119610   0.000656826  -0.000734676  -8.01456e-05   4.82725e-05  -0.000253242  -1.24996e-05  -1.86593e-05   3.43932e-06   1.46599e-08   1.14444e-06   4.41062e-07       1.78350       2.10468       2.16686       2.25962       2.37554       2.37964       2.10795       1.71555       1.59349       1.37229       1.17585      0.933373      0.695510      0.508565      0.378698      0.273166      0.196882      0.127901     0.0810950     0.0542255     0.0342971     0.0218594     0.0128572    0.00718258    0.00366494    0.00190748   0.000979317   0.000435193   0.000216305   9.44642e-05   4.13615e-05   1.58702e-05   6.98515e-06   2.54696e-06   9.32143e-07   3.10625e-07
  22  12 2707.1958    2.5800  0.9488 12.1044 -0.0044       1.79926  0.0321   0.0541   0.0549    0.1270   0.0000      0.747368   439.9388      -3.94727       11.3937       1.15119     0.0410501      -1.44071      0.855873      -2.96349      0.957279     0.0507885      0.899436     0.0575695    -0.0712690     -0.867225      0.392811      0.239825     0.0786154     0.0103640   0.000952800     0.0647153    -0.0154569    -0.0101867   -0.00763559  -0.000559159    0.00407463    0.00383557  -0.000388366  -0.000198738  -0.000231043  -1.71492e-05   2.73098e-05   4.00264e-05  -3.20099e-06  -2.12205e-06   1.97546e-06   6.25160e-07       1.63618       2.23140       2.39019       2.56983       2.53916       2.30055       2.16890       1.84801       1.63032       1.35266       1.07113      0.828611      0.660416      0.503999      0.365488      0.251549      0.171474      0.125919     0.0765273     0.0531352     0.0310002     0.0183658     0.0105198    0.00621471    0.00361124    0.00179298   0.000991768   0.000451940   0.000225196   9.82051e-05   4.13345e-05   1.80516e-05   7.42579e-06   2.76031e-06   1.00029e-06   3.27834e-07
  22  13 2854.8290    3.2676  0.8241 12.6648 -0.0057       1.97791  0.0315   0.0721   0.0493    0.1163   0.0000      0.711910   437.7087       4.34643       13.7026       1.71140      -1.46639      0.819405      0.167577      -1.93857      -3.04049      -1.55304     -0.616895     0.0784530      0.498951     -0.559965      0.218008    -0.0694417     -0.122048     -0.125680     0.0459796    -0.0763136     0.0349012     0.0146468    -0.0142346   -0.00356483    0.00335409   0.000108718   -0.00121236   5.63143e-05   2.42437e-05  -1.45936e-05   3.40076e-06  -2.68978e-05   5.86415e-06  -2.57576e-07   1.64122e-06   7.46275e-09       2.06271       2.63418       2.63212       2.80091       2.81309       2.94211       2.60967       2.20104       1.65739       1.39173       1.17354       1.04489      0.812432      0.560977      0.361308      0.244613      0.186085      0.142110      0.103949     0.0671303     0.0403844     0.0245129     0.0131298    0.00669133    0.00341119    0.00179079   0.000939189   0.000450666   0.000208693   9.30938e-05   4.17397e-05   1.70638e-05   6.83485e-06   2.51105e-06   9.48310e-07   3.23576e-07
  22  14 3001.5176    3.8063  0.8148 12.9413 -0.0034       1.38617  0.0262   0.0839   0.0485    0.1228   0.0000      0.705412   437.7709       7.67492       12.4686      0.458470      -3.42845      0.152923      -1.34278      -3.00463      0.401987      -1.82311      0.678931      -1.97465      0.299168     -0.103973      0.142455     -0.109108    -0.0660551      0.105278     0.0454678    -0.0130417    -0.0215458    -0.0225904    0.00945970    0.00429718   -0.00132510   -0.00125566    0.00102792  -0.000533748   0.000351900  -1.58195e-05  -8.39224e-05   2.03774e-05   9.09626e-06  -7.63315e-08   5.66847e-07  -2.72468e-07       1.55893       1.91473       2.09649       2.14707       2.04560       2.05452       1.86422       1.67150       1.44740       1.22083       1.01637      0.807277      0.623925      0.471293      0.338552      0.230774      0.167174      0.110941     0.0744153     0.0477923     0.0286875     0.0171586     0.0100759    0.00529164    0.00309546    0.00156633   0.000813853   0.000396645   0.000185151   8.44006e-05   3.60543e-05   1.60808e-05   6.13241e-06   2.41247e-06   8.96483e-07   2.76061e-07
  22  15 3147.1043    3.9875  1.0657 13.1571 -0.0044      0.908821  0.0342   0.0806   0.0625    0.1323   0.0000      0.701206   440.2092       8.19234       17.4727      -3.03298      -4.77742      -3.78207      -3.14191      -3.92832      -1.18497      -3.94039      0.436535       1.24596     -0.375737     -0.409022      0.335703     0.0346492     0.0972822     -0.242969     0.0777251    -0.0501937    -0.0266177     0.0243817    0.00103470   -0.00430173   -0.00321426   -0.00515680  -0.000136154  -0.000202691  -0.000229102  -9.14591e-05  -1.51260e-05  -2.26910e-05   8.64778e-06  -4.37681e-07  -2.10590e-06  -2.76917e-07       1.82904       2.37688       2.53933       2.67755       2.75298       2.52883       2.27707       2.06300       1.73030       1.48833       1.19227      0.941285      0.768714      0.541563      0.380751      0.276665      0.191098      0.132721     0.0885729     0.0554984     0.0357328     0.0210599     0.0120942    0.00685982    0.00361793    0.00205352   0.000997323   0.000516018   0.000241147   0.000104149   4.72685e-05   1.84622e-05   7.40781e-06   2.85727e-06   1.00995e-06   3.52647e-07
  22  16 3292.3189    3.5980  1.4457 12.9248 -0.0083      0.792978  0.0412   0.0617   0.0706    0.1011   0.0000      0.482632   434.2714       8.33363       13.4633      -3.01056      -2.66430      -3.56580      -5.64915      0.402415      -1.71334     -0.983176      -1.13364      -2.34051     -0.144984     -0.322371    0.00329158     -0.486484      0.225095     -0.173982     0.0166726     0.0348648    -0.0358064   -0.00415824     0.0157195     0.0128596   0.000830024   -0.00321623  -0.000258265   0.000171845   0.000401105   0.000154704  -8.04073e-05   7.20914e-06  -1.43996e-05   3.73017e-06   2.43808e-07  -2.26433e-07       2.10482       2.68771       2.88203       3.17104       3.00071       3.00092       2.65968       2.41591       2.01957       1.71843       1.34914       1.10678      0.849127      0.650874      0.457978      0.354769      0.240408      0.163761      0.104460     0.0682885     0.0411268     0.0265407     0.0152576    0.00840849    0.00450177    0.00243778    0.00129376   0.000626358   0.000291218   0.000143377   5.65910e-05   2.54245e-05   9.36664e-06   3.72454e-06   1.38124e-06   4.56853e-07
  22  17 3437.4043    3.0469  2.2252 12.4783 -0.0033      0.689201  0.0544   0.0437   0.0924    0.0689   0.0000      0.292900   440.0684       5.51222       13.9432       7.93683       11.6933     -0.995976      -4.51115      -5.60111       4.07040      -2.43833      -2.65843      -3.17769      0.630838      0.625234      0.557128      0.497767    -0.0173683     -0.306923     -0.162284    -0.0673059     0.0586351    -0.0155818    -0.0112178    -0.0176562    0.00547736   -0.00118031   -0.00102081  -0.000550084  -0.000289797   0.000134467   8.98053e-06   2.45926e-05   1.48810e-06   1.19005e-06   1.93425e-06  -5.62359e-08       2.61139       3.45795       3.58683       3.87527       3.69490       3.67721       3.29129       2.99150       2.61360       2.20094       1.76050       1.45086       1.12944      0.834982      0.610345      0.445105      0.300016      0.209667      0.136057     0.0882365     0.0526719     0.0327789     0.0184738     0.0104209    0.00577829    0.00304559    0.00152788   0.000787044   0.000363110   0.000164584   7.29156e-05   3.00696e-05   1.14504e-05   4.47482e-06   1.62719e-06   5.59574e-07
  22  18 3582.3244    2.5409  3.2376 11.8623 -0.0002      0.652482  0.0652   0.0306   0.1153    0.0577   0.0000      0.178611   440.8673       15.2909       7.19342      -2.38738      -5.06077      -3.43741      -1.60553      -3.85542       3.25974      -6.26177      -1.66683       2.75246     -0.785292    -0.0945476       1.84272     -0.319419     -0.391966     -0.224846      0.211383      0.125969     -0.111730    0.00351766  -0.000991784     0.0255303    0.00325702   -0.00141757    0.00145988  -0.000297410  -0.000265852  -4.37911e-05   0.000190668   1.58199e-06  -3.98410e-05  -5.30092e-06   2.00715e-06   1.49908e-06       3.28285       4.23852       4.49013       4.69073       4.67065       4.45482       4.04384       3.60224       3.15126       2.73938       2.26337       1.73623       1.36160       1.00842      0.752370      0.543866      0.376318      0.245717      0.159014      0.101684     0.0640061     0.0392294     0.0232220     0.0130403    0.00708835    0.00370204    0.00184677   0.000917995   0.000429848   0.000193510   8.58896e-05   3.56052e-05   1.41577e-05   5.53241e-06   1.96384e-06   6.59848e-07
  22  19 3727.2680    2.1417  5.1903 11.1166 -0.0016      0.578050  0.0853   0.0205   0.1512    0.0546   0.0000      0.100142   435.7922       15.0104       15.0585      -1.08639       6.02953      -1.91589      -1.35093      -6.72124       2.41325      -5.14564      -2.70129      0.654216      -1.83659     -0.319876      -2.56089     -0.322563     -0.247232      0.276088     -0.145570     0.0634366     0.0648838     0.0831202    -0.0179458     0.0168647     0.0132227    0.00320280  -0.000417920   0.000853676   0.000138926  -3.89251e-06   4.29327e-05  -4.03718e-05   6.62543e-06  -1.27105e-06  -3.82274e-06  -9.04183e-07       4.14365       5.46483       5.87672       6.11821       6.01759       5.70331       5.37431       4.67301       4.13936       3.47906       2.82144       2.27961       1.76083       1.33611      0.941846      0.701564      0.465436      0.323668      0.212088      0.134607     0.0840119     0.0496658     0.0292474     0.0163701    0.00883971    0.00477849    0.00240321    0.00119629   0.000560302   0.000261433   0.000111970   4.72372e-05   1.86866e-05   7.23871e-06   2.59411e-06   9.11844e-07
  22  20 3872.1593    1.8003  7.4569 10.7707 -0.0026      0.385120  0.1101   0.0155   0.2001    0.0452   0.0000     0.0703636   443.6935       17.1523       23.6908      -7.19831      -11.6055     -0.207262       4.04715       6.43889       1.93573      -8.66476       2.56970      -1.69167      -2.43980       1.06486    -0.0507558     0.0937913     -0.413434     -0.573826      0.436052     0.0609462     0.0581339    -0.0132524    -0.0552518    0.00204896   -0.00308065   7.17030e-05   -0.00356247   0.000492709   0.000590783   0.000408095  -0.000154380   8.13722e-05  -2.40883e-05  -1.20149e-05  -1.19865e-06   2.29924e-06       5.29366       6.91236       7.31776       7.82761       7.69476       7.26036       6.63362       6.00352       5.26353       4.39739       3.59648       2.90700       2.24461       1.67977       1.21372      0.869227      0.601975      0.403914      0.270816      0.168950      0.106753     0.0630545     0.0372046     0.0209398     0.0113192    0.00611450    0.00313598    0.00152757   0.000741335   0.000329228   0.000148947   5.86487e-05   2.43422e-05   8.93649e-06   3.19973e-06   1.11022e-06
  22  21 4016.8221    1.5117  9.0306 10.6442 -0.0019      0.267509  0.1339   0.0126   0.2389    0.0388   0.0000     0.0662896   424.9951       12.1059       18.1870       2.77749      0.111518       2.96796      -8.50314      -7.20938       7.40202      -2.67595      -1.97196       4.67240       1.06672      -4.46444     -0.223183     0.0454489      0.163605      -1.22577     -0.212428      0.111671     -0.126686     0.0857673     0.0473087    -0.0112940    -0.0169475    0.00735492   -0.00103616   -0.00343107   0.000696856  -0.000189498  -0.000272074  -3.74213e-05  -1.80835e-05  -5.29092e-06  -7.05792e-06   6.32632e-07       6.15909       7.98242       8.72730       9.06648       9.08725       8.57041       7.92521       6.98005       6.20621       5.23979       4.20595       3.42455       2.60320       2.00119       1.44276       1.05402      0.712149      0.492690      0.316371      0.204271      0.125969     0.0762207     0.0444545     0.0252151     0.0138360    0.00742381    0.00363588    0.00189665   0.000863248   0.000396049   0.000173803   7.32594e-05   2.84016e-05   1.12783e-05   3.88329e-06   1.37567e-06
  22  22 4161.0909    1.2837 12.7300 10.4947 -0.0005      0.141867  0.1962   0.0097   0.3378    0.0341   0.0000     0.0629320   437.3274       32.1950       11.6675      -1.75789       10.8744      -5.14005      -7.13865      0.926418      -14.8923      -15.7790     -0.130531       1.15470      -5.54323      -2.41272     -0.836433      0.605721     -0.902643     -0.472402      0.437533      0.272082    -0.0360305     -0.107466    -0.0267343     0.0364426     0.0119820    0.00385233    0.00530376   0.000364322   -0.00176886  -0.000539700   8.95155e-05  -9.31452e-07  -3.98159e-05  -9.30990e-06   5.98001e-06  -1.32014e-06       8.11554       10.7904       11.6394       12.1522       12.0477       11.4244       10.5827       9.32857       8.13287       6.87817       5.67652       4.48266       3.48826       2.60882       1.92347       1.35550      0.963164      0.643642      0.420513      0.269854      0.168613      0.102513     0.0592759     0.0337144     0.0183112    0.00963737    0.00499197    0.00244561    0.00117061   0.000531585   0.000231293   9.79234e-05   3.95859e-05   1.49576e-05   5.28050e-06   1.78300e-06
  22  23 4306.1924    1.0570 14.4438 10.4391 -0.0031      0.201158  0.2522   0.0082   0.4064    0.0310   0.0000     0.0747461   437.7564       16.5032      -20.4106       6.45731      -8.52308      -10.6281       13.9070       22.5345      -13.1021      -2.21213      -4.15083       4.14297     -0.569882      -1.00665     -0.117220      0.272542      -1.14437      0.320765       1.03107     0.0485011      0.137153    -0.0168505      0.132534     0.0656604   -0.00647998    -0.0380898   -0.00778188    0.00530220    0.00106375   -0.00114217  -4.63040e-05   0.000165761  -6.00542e-05   2.51089e-05   5.35128e-06  -5.46229e-06       9.49942       12.7641       13.8427       14.4125       14.2035       13.7382       12.4827       11.2561       9.66741       8.17283       6.73445       5.35992       4.14585       3.13535       2.29683       1.66008       1.16191      0.775760      0.514053      0.331029      0.205594      0.124192     0.0733834     0.0417122     0.0225151     0.0121079    0.00619126    0.00304083    0.00144482   0.000685658   0.000290426   0.000124445   4.93852e-05   1.91451e-05   6.61053e-06   2.26782e-06
  22  24 4449.4095    0.8671 17.0507 10.3926 -0.0009     -0.200872  0.3414   0.0073   0.5006    0.0274   0.0000     0.0786224   425.2664     -0.800126     -0.785803       30.5273       22.6555       6.93793      0.179788      -3.85741      -8.77564       17.9576      -12.2617      -13.9143       3.15744       9.21376      0.661721      -2.05245     -0.582993     -0.969401      0.231222      0.246110      0.144872      0.141130     0.0399966    -0.0457883   -0.00715886     0.0204210    0.00423089    0.00376788   -0.00107799  -0.000910324   4.33314e-06   2.49377e-05   6.59167e-05   1.02897e-05  -1.07430e-05   1.38440e-06       11.7719       15.4543       16.9018       17.9758       17.8010       16.4132       15.7792       13.8410       12.0413       10.2215       8.42732       6.76940       5.19819       3.99366       2.90575       2.09509       1.44083       1.00387      0.663269      0.417253      0.264297      0.161061     0.0950926     0.0531438     0.0290077     0.0160072    0.00813074    0.00404489    0.00190488   0.000873323   0.000394831   0.000164285   6.53889e-05   2.49221e-05   8.54116e-06   2.93836e-06
  23   8 2131.1775    0.8293  0.6533 10.0926 -0.0046       7.08622  0.0265   0.0193   0.0438    0.0864   0.0000       1.01307   440.3876       1.65137       17.7149      -2.82762      -3.81542      -2.75827       3.10090       1.16064      -1.80088      -1.77395      0.145712      0.212478     -0.435432      0.339196      0.369383     0.0320798    -0.0472162      0.154114     0.0835329     0.0671781    -0.0190880   -0.00196757     0.0167572    -0.0132058    0.00488468    0.00350287   0.000848440  -0.000139965   0.000131051  -2.29777e-05   4.04390e-06   1.59425e-05  -1.26667e-05   9.45495e-07   3.11504e-06  -1.16255e-07       1.47569       1.93883       2.01087       2.22193       2.21122       2.10070       1.85096       1.74472       1.40544       1.25893       1.00413      0.831144      0.580495      0.446044      0.370332      0.275049      0.188301      0.125215     0.0836838     0.0524321     0.0344057     0.0207032     0.0128559    0.00789544    0.00462654    0.00240336    0.00126361   0.000627656   0.000297565   0.000147537   7.17913e-05   3.10674e-05   1.35514e-05   5.47510e-06   1.93134e-06   7.00764e-07
  23   9 2287.6166    1.1511  0.7822 10.6156 -0.0032       5.87312  0.0258   0.0254   0.0497    0.1034   0.0000      0.852724   438.4481       3.50077       15.3337      0.254647      -1.77214     -0.641206      -1.49501      -2.42986      -1.04985      -1.45725      -2.05967     -0.128571      0.359246      0.390159      0.378608     -0.191946     0.0126230      0.117851    -0.0149072    -0.0340518     0.0168454    -0.0214395   -0.00202793   -0.00201437    0.00112682  -0.000942294   0.000168271   0.000151873  -0.000161082  -0.000202275   1.33462e-05   5.88593e-06   5.80063e-06  -8.42229e-08   8.78150e-07  -1.69510e-07       1.45622       1.73799       1.85956       2.07420       2.11051       1.99984       1.79155       1.61034       1.37949       1.21070       1.00525      0.794861      0.602721      0.467068      0.362784      0.252012      0.176601      0.127300     0.0842096     0.0546366     0.0343178     0.0222865     0.0136424    0.00780032    0.00443833    0.00246456    0.00133998   0.000679500   0.000333449   0.000151751   6.64796e-05   3.22887e-05   1.32022e-05   5.50280e-06   2.05780e-06   7.37981e-07
  23  10 2439.2559    1.6060  0.9459 10.6954 -0.0039       2.64036  0.0311   0.0328   0.0538    0.1732   0.0000      0.695904   438.0398     -0.946466       15.4438      -5.39349       5.81354      0.697313       3.81513      -1.48974       3.16732      -2.01442      -1.04631      0.568781       1.03358    -0.0768198     -0.132486     -0.180352     -0.224489     -0.245322    -0.0940993    -0.0115598    -0.0142763    0.00451543   -0.00220591   -0.00273818   -0.00246739   -0.00260150   0.000481593   -0.00148797  -0.000618632  -1.37555e-05  -1.67798e-05  -2.51995e-05   3.07738e-06   3.17851e-06   6.51125e-07   1.63185e-06       1.74412       1.93975       2.02375       2.39326       2.44484       2.22127       2.02391       1.81696       1.68894       1.43358       1.12854      0.880491      0.725008      0.569306      0.431703      0.297579      0.208820      0.147625      0.102320     0.0669090     0.0424748     0.0253651     0.0145574    0.00879613    0.00540786    0.00305324    0.00162253   0.000837779   0.000416915   0.000190411   8.44669e-05   3.51599e-05   1.51501e-05   5.99032e-06   2.29907e-06   8.25163e-07
  23  11 2588.6963    2.0962  1.1010 11.3720 -0.0050       1.76626  0.0341   0.0395   0.0599    0.1529   0.0000      0.668421   436.7972       3.03155       14.3818     -0.175067      -2.69008      0.390203      -1.60067      -5.41699      0.753516     -0.465313     -0.275557      0.648540      -1.55921     -0.134158     0.0118893      0.191536     -0.299000      0.102831     0.0542879    0.00546742    -0.0430498     0.0136977     0.0129825   -0.00446847   -0.00422697    0.00499753  -5.93990e-05  -0.000755903  -0.000446090  -8.57534e-05  -8.56225e-05  -2.33804e-05   9.63827e-06   2.25077e-06   3.40577e-06  -8.97787e-07       1.63394       2.02387       2.31899       2.46178       2.35406       2.31020       2.17871       1.83839       1.67934       1.47017       1.16621      0.948333      0.754036      0.568924      0.404019      0.318077      0.223176      0.140928      0.103722     0.0643287     0.0410381     0.0258917     0.0157422    0.00914378    0.00515815    0.00302557    0.00147492   0.000776645   0.000391890   0.000191223   8.45553e-05   3.89166e-05   1.62253e-05   6.72034e-06   2.58470e-06   1.01920e-06
  23  12 2737.6325    2.7301  0.9940 12.0636 -0.0019       1.02989  0.0302   0.0541   0.0574    0.1318   0.0000      0.647077   437.7481       4.31072       15.0020      -4.64722       2.20731     -0.510968       1.11902    -0.0964939      0.120418      -1.11827      -1.35100      -1.20093    -0.0138277      0.978784      0.289477     -0.139587    -0.0486559    0.00105094    -0.0286044     0.0132203    -0.0662048   -0.00887243    -0.0120165    -0.0118993  -0.000868018   0.000753689   -0.00152553   -0.00119807   0.000330597   0.000332612  -7.96777e-05   2.30722e-05  -1.32589e-05   9.69646e-06  -1.03937e-06   6.51889e-07       1.64056       2.10317       2.39678       2.50511       2.42238       2.39834       2.17247       1.91292       1.63592       1.35171       1.14147      0.876217      0.676339      0.521397      0.398643      0.287381      0.197273      0.138458     0.0922993     0.0579999     0.0370896     0.0236513     0.0134255    0.00845289    0.00444203    0.00243445    0.00136402   0.000686359   0.000318568   0.000158612   7.28238e-05   3.25345e-05   1.38792e-05   6.13846e-06   2.28597e-06   8.07117e-07
  23  13 2886.1485    3.2953  0.9622 12.6443 -0.0085       1.71938  0.0338   0.0664   0.0533    0.1283   0.0000      0.698209   439.2170       4.19554       12.4193      0.989942     0.0359530       3.12650     -0.425778      -5.60314     -0.284776      -2.46677      -1.70516     -0.410675     -0.154056     -0.457576      0.179033     -0.103801     0.0607756     -0.127554    -0.0128836     0.0479375    -0.0578497  -0.000892776   -0.00662399    0.00112349   -0.00452529   -0.00196805    0.00114605   -0.00127978  -0.000597963  -8.42522e-05   4.60833e-05  -6.76930e-05  -7.49134e-06   4.13341e-06  -4.07579e-06  -6.99590e-07       1.86417       2.13704       2.19626       2.44789       2.51305       2.52220       2.18423       1.86697       1.74416       1.52524       1.18929      0.943679      0.758440      0.562486      0.436296      0.328869      0.235537      0.159830      0.104832     0.0663775     0.0425266     0.0280492     0.0176318     0.0102052    0.00559795    0.00304768    0.00168362   0.000851386   0.000403965   0.000183190   8.26987e-05   3.63031e-05   1.45334e-05   5.71962e-06   2.29062e-06   8.81681e-07
  23  14 3033.5418    3.8484  0.8938 13.0748 -0.0028       1.11442  0.0298   0.0792   0.0508    0.1217   0.0000      0.665868   437.4269       3.34145       14.6949    -0.0545267      -3.93089       1.20282      -3.14789       1.92644       2.95285     -0.540607      0.524777     0.0751247      0.382439     -0.415290      0.275999     -0.558696    -0.0817332     0.0858134     0.0655065    -0.0264651    -0.0199549     0.0320483     0.0249429    -0.0103270  -0.000507264   -0.00466543   0.000272311  -0.000273000   0.000364237  -0.000149065   3.62383e-05  -4.46670e-05   2.45195e-06  -3.65194e-06  -3.30949e-06   8.05357e-07       1.61955       2.11500       2.40344       2.39690       2.33673       2.28415       2.05306       1.74929       1.68338       1.44911       1.19336      0.984616      0.737679      0.562210      0.402006      0.298140      0.202989      0.134998     0.0942830     0.0568775     0.0380194     0.0240360     0.0144474    0.00842867    0.00481148    0.00264920    0.00135100   0.000727105   0.000338672   0.000165876   7.95605e-05   3.08939e-05   1.54305e-05   5.78468e-06   2.29800e-06   8.55283e-07
  23  15 3179.8458    3.9455  1.1293 12.9004 -0.0040       1.60421  0.0367   0.0743   0.0587    0.1581   0.0000      0.642944   438.3043       6.71813       12.3830      0.889972       1.45610       1.81810    -0.0912927      -1.34608     -0.460113     -0.804838     -0.213086     0.0535909       1.26660    -0.0744092     -0.115095     -0.472237      0.192625    -0.0795855     0.0537549    -0.0348720    -0.0798406     0.0201260    0.00650644    0.00613180    0.00664617    0.00227679    0.00178924   0.000741666  -0.000221984  -0.000153554   8.44733e-05  -8.46141e-06  -2.42195e-06  -8.65307e-06  -1.77768e-07  -1.29618e-06       1.84849       2.20448       2.35712       2.63857       2.59468       2.41460       2.10473       2.05891       1.87537       1.54425       1.22519       1.00453      0.803282      0.606576      0.467514      0.325801      0.233603      0.160670      0.110304     0.0672159     0.0441064     0.0269460     0.0157281    0.00940901    0.00530291    0.00300579    0.00162835   0.000872685   0.000425286   0.000207837   8.84620e-05   4.15357e-05   1.61350e-05   6.92143e-06   2.37043e-06   8.92809e-07
  23  16 3325.6320    3.4711  1.6591 12.7704 -0.0041      0.698766  0.0429   0.0540   0.0778    0.0860   0.0000      0.424412   437.3081       9.50640       14.1081      -1.77594       3.55047       4.05277       3.20970      -3.21459      -1.03698      -2.01659       1.61663     -0.689975       1.32559     -0.214616     -0.654593      0.181491      0.139296      0.484204      0.201513     -0.139533    -0.0511474    -0.0287733     0.0119588   -0.00175809   -0.00202976     0.0100383    0.00533540   -0.00149037  -0.000148935  -0.000110001   0.000125640   3.70195e-05  -4.58924e-06   1.33514e-06   1.76487e-07  -1.69983e-06       2.05435       2.75315       2.88623       3.28205       3.06883       3.03826       2.64088       2.50060       2.11855       1.82425       1.49218       1.23268      0.946412      0.722935      0.535574      0.388912      0.267739      0.190019      0.127672     0.0812932     0.0523791     0.0333566     0.0194201     0.0113247    0.00659143    0.00357713    0.00189291   0.000983774   0.000494979   0.000236131   0.000102933   4.92960e-05   2.02599e-05   8.54341e-06   2.99145e-06   1.16770e-06
  23  17 3471.4297    2.9417  2.3932 12.3000 -0.0026      0.852914  0.0560   0.0383   0.0910    0.0661   0.0000      0.272798   438.6997       6.59526       10.0519       4.16237     -0.213256       5.03225      -7.96785      -5.68736      -2.30146      -1.47852       4.22561      -1.60048      -1.28266     -0.928446     -0.265819      0.169916      0.326621      0.435946     -0.113646   -0.00613179     0.0931175    -0.0660704     0.0106349   -0.00362169   -0.00985654   -0.00663984    0.00153492  -0.000990931   0.000407041  -0.000198161  -0.000131176  -6.87875e-05  -3.32788e-05   7.09067e-06   2.27875e-06  -5.25529e-07       2.68171       3.55229       3.81575       3.96249       3.88013       3.67268       3.51772       3.08001       2.76733       2.29331       1.93389       1.55940       1.20152      0.902836      0.683654      0.508216      0.343062      0.242015      0.155538      0.102896     0.0645931     0.0401362     0.0234973     0.0139085    0.00805928    0.00426379    0.00223797    0.00115676   0.000560535   0.000279157   0.000129319   5.69595e-05   2.46568e-05   1.01611e-05   3.71611e-06   1.40235e-06
  23  18 3617.0030    2.4437  3.6271 11.6910 -0.0013      0.538951  0.0681   0.0264   0.1203    0.0525   0.0000      0.154502   442.0887       18.0566       16.0756       7.48631       4.81047      -1.53903       5.29708      -6.22371      -2.70510      0.490831       3.87966     -0.220673     -0.938238     -0.254307       1.39533      0.453344      0.173078      0.370228      0.262233    0.00278843     0.0275995     0.0165634   -0.00990968   -0.00889126    0.00220337   -0.00421398   -0.00221733   0.000404052   0.000454985  -0.000340870   6.71441e-05   0.000101697   2.61012e-05  -7.57979e-06  -3.62806e-06   2.56687e-06       3.12014       4.23285       4.43127       4.76769       4.59285       4.43251       4.17870       3.72150       3.29718       2.77471       2.28628       1.89817       1.44778       1.14857      0.815984      0.597087      0.425542      0.292104      0.196673      0.128130     0.0826673     0.0500502     0.0300088     0.0172740    0.00997230    0.00536730    0.00288284    0.00147983   0.000752249   0.000359018   0.000166992   7.21437e-05   3.09401e-05   1.26320e-05   4.88657e-06   1.79236e-06
  23  19 3762.4119    2.0217  5.3694 11.1555 -0.0007      0.602840  0.0879   0.0189   0.1549    0.0492   0.0000      0.101739   441.5240       17.9816       18.7112       2.93591      -1.79671      -6.08186      -6.81673      -9.50025      0.828100       2.38976      -2.76307       1.39538      -1.56029      -1.01529      0.673495      0.901842     0.0937555    -0.0205492      0.278334      0.212290    -0.0668698   -0.00183399   -0.00481074   -0.00348855   0.000634320    0.00210843    0.00372892   -0.00347076  -0.000306574  -0.000111094   0.000206523  -2.32890e-05  -2.94958e-06  -1.75796e-05   4.73750e-06   6.73010e-07       3.99339       5.14873       5.62058       5.92044       5.91219       5.63502       5.30188       4.66802       4.15987       3.39973       2.93186       2.31247       1.84684       1.37589       1.04297      0.764518      0.532757      0.375627      0.249672      0.162919      0.102465     0.0652297     0.0391441     0.0226022     0.0126296    0.00689048    0.00370877    0.00190291   0.000935622   0.000451807   0.000203716   9.54842e-05   3.89832e-05   1.64662e-05   6.04175e-06   2.27715e-06
  23  20 3907.6206    1.7419  6.9190 10.9136 -0.0013      0.296100  0.1071   0.0157   0.1884    0.0434   0.0000     0.0800522   436.6043       4.22345       23.4713       14.8169      -12.6633      -8.15173       5.87495       3.66685      -4.69229     -0.182091       3.24811     -0.647760      -1.10366      0.114150       2.05577       1.07944    -0.0731706     -0.145345      0.226467     -0.371812     0.0398128    -0.0671370     0.0652552    -0.0664422    -0.0132011     0.0128074   -0.00562559   -0.00404912   -0.00205549  -0.000510731   0.000115464  -6.64593e-05   1.23409e-05  -1.92936e-05  -1.30985e-06   1.86800e-06       4.87924       6.36572       6.87986       7.40392       7.06377       6.87075       6.39289       5.68223       5.07524       4.31704       3.58619       2.89858       2.24427       1.71923       1.29166      0.927856      0.649435      0.456875      0.294870      0.196473      0.123025     0.0770436     0.0458018     0.0268896     0.0152883    0.00834554    0.00443311    0.00226738    0.00114270   0.000538715   0.000250028   0.000110330   4.75462e-05   1.94883e-05   7.55160e-06   2.77420e-06
  23  21 4053.0057    1.4640 10.3467 10.6012 -0.0014      0.248010  0.1508   0.0113   0.2640    0.0357   0.0000     0.0626141   434.9070      0.846429       15.8792       1.83423      -10.6349       9.71725      -5.57264      -11.4371      -2.89792       8.61143       5.99011     -0.950308      -1.24165      -1.45638     -0.900168      0.331897     -0.103332      0.350677      0.132165      0.287745     -0.197217     0.0359069     -0.163649   -0.00983583    0.00600966   -0.00522114   -0.00671380   0.000567612    0.00193273  -0.000907525  -0.000345208  -0.000172959   5.58892e-05   3.55535e-05  -4.42085e-06   3.30998e-07       6.41164       8.33728       9.17772       9.86913       9.51548       9.20398       8.49426       7.59914       6.68300       5.59723       4.67812       3.77524       2.96613       2.24003       1.67895       1.21988      0.855152      0.590528      0.404953      0.261527      0.164440      0.104743     0.0627175     0.0358496     0.0207832     0.0113134    0.00602864    0.00314342    0.00157021   0.000743887   0.000350081   0.000153942   6.83896e-05   2.68796e-05   1.01355e-05   3.83551e-06
  23  22 4197.8569    1.1966 12.5201 10.5161 -0.0028      0.115111  0.2016   0.0091   0.3403    0.0321   0.0000     0.0684349   448.2392       33.8881       30.5749       24.3070     -0.823591       13.5924       4.34471      -4.99391       8.37830      -7.95529       3.02343      -5.43703       5.65224      -3.18405       2.75101      -2.77653      0.729939     -0.236279     -0.338383      0.584345     -0.406778      0.255505      0.116677    0.00594147    -0.0314428    0.00726903     0.0145959   -0.00115125   -0.00274422  -7.83251e-05   0.000503175  -0.000145211  -0.000167739   4.97479e-05   1.33154e-07  -2.72245e-06       7.75846       10.1104       11.1784       11.5377       11.5082       11.1051       10.2863       9.29913       8.16332       6.93683       5.66168       4.62214       3.64981       2.80460       2.08124       1.52606       1.08355      0.746168      0.505097      0.329867      0.210133      0.129390     0.0783087     0.0455146     0.0257849     0.0141383    0.00764773    0.00389391    0.00197297   0.000931614   0.000443230   0.000191673   8.35548e-05   3.31949e-05   1.29852e-05   4.78888e-06
  23  23 4343.3075    0.9931 14.9946 10.4402  0.0011      0.200135  0.2662   0.0076   0.4273    0.0293   0.0000     0.0821532   430.9805       17.6943       16.8715      -1.00206      -24.3430       3.75827       13.1419       11.1837      -9.87292      -7.31032      -4.58531      -2.50773       9.30743      -2.22140       1.35827      -5.15949      0.278554      -1.19418     -0.956518     0.0371143      0.145692    -0.0927964     0.0254469    -0.0614040    -0.0450672  -0.000603697   -0.00608368    0.00218714   -0.00100490  -0.000524757   6.74266e-05  -7.94656e-06  -4.94438e-05   6.11501e-05  -1.26540e-05  -9.95353e-06       9.45407       12.3830       13.7599       14.3741       14.2349       13.8729       12.6247       11.4932       9.94788       8.41699       6.92310       5.58959       4.40653       3.37318       2.55874       1.85412       1.30728      0.917121      0.615212      0.404622      0.256243      0.160240     0.0948067     0.0560651     0.0319729     0.0175527    0.00932029    0.00494438    0.00235880    0.00117506   0.000539132   0.000238032   0.000102674   4.27800e-05   1.55889e-05   5.95295e-06
  24   6 1826.3808    0.4011  0.4145 10.0082 -0.0119       16.9974  0.0237   0.0128   0.0387    0.0467   0.0000       2.62274   441.1758      0.579249       17.8905     -0.310490      0.196117     -0.233253     -0.442814       1.52565     -0.666049      -1.23405       1.88992       1.42419      -1.03563     -0.360798      0.439797    -0.0371118   -0.00906114     0.0555974      0.155780    -0.0688119    0.00714771     0.0256136    -0.0112125  -0.000234011   -0.00200341  -0.000556285    0.00184972    0.00204649  -0.000389771  -0.000406768  -4.95785e-05   1.48776e-05  -8.44575e-07   6.84235e-06   2.14323e-06  -2.64718e-06       1.26086       1.53875       1.86065       1.90614       1.79987       1.80866       1.66768       1.44815       1.37219       1.17877      0.913548      0.777211      0.620368      0.465036      0.363657      0.259349      0.184400      0.129221      0.100392     0.0568714     0.0380418     0.0248348     0.0158410    0.00869512    0.00509002    0.00300174    0.00162581   0.000909968   0.000530114   0.000238676   0.000115467   5.40415e-05   2.45048e-05   1.25377e-05   4.28121e-06   1.59696e-06
  24   7 1993.6785    0.6138  0.5729  9.9571 -0.0108       11.1419  0.0246   0.0166   0.0461    0.0720   0.0000       1.32788   439.3824     -0.257935       19.7547      -4.38239      -2.60958      -1.43299      0.308521      0.262880      0.231957      -2.86289     -0.347683      0.227456      0.951097    -0.0506575     -0.325193      0.240551      0.313082     0.0737460     0.0213339    -0.0848522     0.0609905     0.0255449     0.0148473    -0.0105273    0.00167593    0.00458672  -8.06817e-06   -0.00106188   0.000371988  -0.000266115  -9.70450e-05  -0.000101681  -1.23849e-05   1.55363e-05   2.36455e-07  -2.80594e-06       1.30319       1.86850       1.97432       1.99725       2.21054       1.85626       1.93545       1.63337       1.48511       1.28773      0.889297      0.851180      0.604634      0.517719      0.365414      0.268972      0.203938      0.140404      0.101382     0.0589204     0.0404373     0.0265887     0.0154865    0.00963715    0.00523619    0.00292730    0.00163978   0.000863820   0.000470781   0.000251217   0.000110835   5.24760e-05   2.22820e-05   9.70322e-06   3.99519e-06   1.61093e-06
  24   8 2156.8693    0.8840  0.6999 10.1239 -0.0016       6.30832  0.0234   0.0200   0.0470    0.0956   0.0000      0.900940   437.7998      0.465305       15.7318       1.16441      -2.49467       1.84962      0.659925      -3.27087     -0.413370     -0.832366       1.98963       1.04123      -1.68172      0.582631      0.267137     -0.113808      0.313565     0.0343881     0.0341659    -0.0184483    -0.0282173    -0.0203687    -0.0141388   -0.00781896    0.00335262   -0.00303147   0.000368247   0.000601006  -0.000580470   1.89510e-05  -6.71406e-05   4.04441e-05   8.70131e-06  -8.55126e-06   4.45014e-06   2.97901e-06       1.26788       1.72979       1.76127       1.95633       1.87336       1.75673       1.65386       1.49679       1.39402       1.15198       1.02754      0.802769      0.661462      0.491169      0.375879      0.271283      0.194446      0.129600     0.0905719     0.0596216     0.0380174     0.0251862     0.0142697    0.00884929    0.00524724    0.00308988    0.00165507   0.000875940   0.000438013   0.000241374   0.000108479   5.07502e-05   2.37089e-05   9.65652e-06   4.15302e-06   1.57443e-06
  24   9 2314.4034    1.2052  0.8462 10.6009 -0.0117       4.42035  0.0279   0.0255   0.0486    0.1254   0.0000      0.731015   440.8528     -0.322160       13.4874      -2.44647     -0.152938     -0.122662       3.16642     -0.375667       2.93655     -0.511551     -0.110254      0.547837     -0.830898     -0.487152    -0.0195299     -0.755341     0.0705165      0.228427     0.0182889    -0.0249133     0.0401944     0.0932730    -0.0174395   -0.00981413   -0.00152933    0.00254538    0.00238404   0.000739234  -0.000112823  -0.000161183   0.000162387  -2.14509e-05  -1.73834e-05  -1.94239e-05   3.52368e-06   5.09578e-07       1.52355       1.94853       2.08672       2.11967       2.21558       2.04057       1.94230       1.75337       1.56392       1.35104       1.09694      0.882961      0.716770      0.555895      0.436557      0.300039      0.212902      0.151213      0.103085     0.0719077     0.0453693     0.0290973     0.0163076    0.00975133    0.00572141    0.00337528    0.00184887   0.000991202   0.000504469   0.000250824   0.000120335   5.43348e-05   2.34785e-05   1.05446e-05   4.33103e-06   1.72140e-06
  24  10 2467.1575    1.6775  0.9094 11.3473 -0.0039       3.94182  0.0306   0.0341   0.0520    0.1185   0.0000      0.751536   438.0932       1.20113       16.3930       3.54755      -1.44802      -1.69384      -1.92471     -0.740067       5.26900    -0.0461482      -1.45766     -0.198784     -0.631066      0.444930     0.0205715      0.165251     0.0819600     0.0456607    -0.0392034     0.0350005    -0.0769920    -0.0177031  -0.000700497  -0.000133213    0.00213065    0.00248955   -0.00111934  -0.000368804  -0.000272312   0.000400530   5.51860e-05   1.26268e-06  -1.95911e-05  -1.33934e-05   1.11117e-06  -2.88498e-07       1.71640       2.18119       2.37005       2.49987       2.57006       2.43984       2.27483       2.01264       1.77332       1.46201       1.14019      0.865904      0.691969      0.554049      0.438738      0.334793      0.243399      0.167687      0.116178     0.0764819     0.0472808     0.0296274     0.0184173     0.0107093    0.00641779    0.00360750    0.00205844    0.00107473   0.000557534   0.000275172   0.000127357   5.95151e-05   2.63032e-05   1.16595e-05   4.63888e-06   1.80767e-06
  24  11 2617.7236    2.2371  0.9313 11.6676 -0.0033       2.55641  0.0289   0.0451   0.0559    0.1292   0.0000      0.716916   439.7202       3.58608       15.1106      0.309386      -1.16600       1.36658       1.39165      -1.73107     -0.436293       2.03880      0.738574      -2.03046     0.0537773     -0.948653      0.257594     0.0605043      0.154378    -0.0674168      0.154929    -0.0841684     0.0350714     0.0400669    -0.0158860   -0.00241829   -0.00215930    0.00821655   0.000494316   -0.00191446  -0.000178845   0.000231189   2.44429e-06  -2.52707e-05   9.21370e-06   7.23512e-06   2.86026e-07   9.06698e-07       1.43107       1.97861       2.05243       2.27464       2.17074       2.01332       2.01573       1.66868       1.59993       1.27788       1.18890      0.917034      0.763245      0.552212      0.423466      0.310551      0.210730      0.153929     0.0957108     0.0737313     0.0418960     0.0307191     0.0155777     0.0105830    0.00596062    0.00348531    0.00190979   0.000930801   0.000516592   0.000234528   0.000124631   5.51963e-05   2.51210e-05   1.08915e-05   4.49745e-06   1.86272e-06
  24  12 2767.7313    2.9071  0.8676 12.3746 -0.0064       1.39120  0.0266   0.0590   0.0492    0.1178   0.0000      0.694463   440.0876       4.76244       15.9365       2.02254       2.00292     -0.646132     -0.447037      -2.30799       1.62962      -2.86766      0.523658      0.353309      0.279934     -0.687649     -0.692923     -0.250429     -0.135633     -0.107451      0.175813    -0.0250522    -0.0465023    -0.0202317     0.0167231     0.0203826    0.00355544    0.00270457  -0.000177647  -0.000292882   0.000134545   0.000411607  -3.77766e-05   0.000123471   1.41471e-05  -3.79837e-06  -4.59694e-06   1.18023e-06       1.33459       1.76435       1.87489       2.09718       1.97600       2.01348       1.77098       1.60369       1.39227       1.19981       1.00477      0.808648      0.648954      0.482302      0.369981      0.275066      0.192922      0.133128     0.0933981     0.0617309     0.0414429     0.0260028     0.0157872    0.00953328    0.00577110    0.00313574    0.00178187   0.000895403   0.000468593   0.000230501   0.000114008   5.26823e-05   2.45777e-05   9.93398e-06   4.28998e-06   1.68214e-06
  24  13 2917.0299    3.6123  0.8809 12.7464 -0.0025      0.922657  0.0278   0.0738   0.0498    0.1239   0.0000      0.653639   437.9762    0.00462453       15.6381       3.64332     -0.788159     -0.107622      0.884396      -1.86700      -2.18642      -1.03427       1.29725     -0.166928      0.166848     0.0120233       1.10637      0.477548     -0.176283    -0.0512700     0.0930423   -0.00714688    -0.0845661    -0.0143429    -0.0173564    0.00125878    0.00521146    0.00767027  -0.000231443   -0.00136629   0.000316964  -0.000182471   2.17395e-05   5.60493e-05  -4.16534e-07   1.05089e-05   3.89900e-06   5.73675e-07       1.50726       1.88551       2.01852       2.11065       1.95874       2.00646       1.96631       1.84259       1.52311       1.31515       1.04685      0.799091      0.646407      0.534942      0.415636      0.314470      0.228063      0.167021      0.107183     0.0693656     0.0457003     0.0283494     0.0161152    0.00965094    0.00573756    0.00330045    0.00174650   0.000875776   0.000486836   0.000247195   0.000117683   5.21660e-05   2.26284e-05   1.03499e-05   4.43418e-06   1.81086e-06
[truncated: 1,574,353 more chars]
