# Supplementary material for: Global-Mode Analysis of Full-Disk Data from the Michelson Doppler Imager and the Helioseismic and Magnetic Imager
Source: Sol Phys. 2018 Jan 31;293(2):29. doi: 10.1007/s11207-017-1201-5 (PMC6566312; doi:10.1007/s11207-017-1201-5)
Supplement: Supplementary file 2 — (TAR 362.4 MB) [file 11207_2017_1201_MOESM2_ESM.tar › HMI/hmiv72dasym.7264.18]

   0  14 2093.5161    0.7560  0.5530  4.6536  0.0000       7.78007  0.1351   0.1276   0.2290  140.2266   0.0000       5.34504    -0.0000       0.00000       0.00000       0.00000       0.00000       0.00000       0.00000       0.00000       0.00000       0.00000       0.00000       0.00000       0.00000       0.00000       0.00000       0.00000       0.00000       0.00000       0.00000       0.00000       0.00000       0.00000       0.00000       0.00000       0.00000       0.00000       0.00000       0.00000       0.00000       0.00000       0.00000       0.00000       0.00000       0.00000       0.00000       0.00000
   0  19 2764.1893    2.4043  0.6542 12.7964  0.0000       2.59322  0.3481   0.4322   0.6017    0.9479   0.0000       8.28578    -0.0000       0.00000       0.00000       0.00000       0.00000       0.00000       0.00000       0.00000       0.00000       0.00000       0.00000       0.00000       0.00000       0.00000       0.00000       0.00000       0.00000       0.00000       0.00000       0.00000       0.00000       0.00000       0.00000       0.00000       0.00000       0.00000       0.00000       0.00000       0.00000       0.00000       0.00000       0.00000       0.00000       0.00000       0.00000       0.00000
   0  24 3439.7974    2.3286  1.2225 13.3712  0.0267       10.4829  0.3850   0.3771   0.5518    0.4915   0.0000       8.49337    -0.0000       0.00000       0.00000       0.00000       0.00000       0.00000       0.00000       0.00000       0.00000       0.00000       0.00000       0.00000       0.00000       0.00000       0.00000       0.00000       0.00000       0.00000       0.00000       0.00000       0.00000       0.00000       0.00000       0.00000       0.00000       0.00000       0.00000       0.00000       0.00000       0.00000       0.00000       0.00000       0.00000       0.00000       0.00000       0.00000
   1  12 1885.0118    0.4422  0.4417  9.6202  0.0000       9.32082  0.1291   0.0552   0.2041    0.2999   0.0000       7.45292   325.8329      -61.0107       0.00000       0.00000       0.00000       0.00000       0.00000       0.00000       0.00000       0.00000       0.00000       0.00000       0.00000       0.00000       0.00000       0.00000       0.00000       0.00000       143.427       57.0607       0.00000       0.00000       0.00000       0.00000       0.00000       0.00000       0.00000       0.00000       0.00000       0.00000       0.00000       0.00000       0.00000       0.00000       0.00000       0.00000
   1  13 2020.7890    0.5321  0.6832 10.0281  0.0082       11.1319  0.1442   0.0607   0.2579    0.3581   0.0000       7.50665   387.3573       60.7456       0.00000       0.00000       0.00000       0.00000       0.00000       0.00000       0.00000       0.00000       0.00000       0.00000       0.00000       0.00000       0.00000       0.00000       0.00000       0.00000       161.848       65.2827       0.00000       0.00000       0.00000       0.00000       0.00000       0.00000       0.00000       0.00000       0.00000       0.00000       0.00000       0.00000       0.00000       0.00000       0.00000       0.00000
   1  14 2156.8673    0.8327  0.4423 10.1787  0.0097       8.17525  0.0783   0.1101   0.2018    0.3480   0.0000       5.08458   412.3992      -5.64197       0.00000       0.00000       0.00000       0.00000       0.00000       0.00000       0.00000       0.00000       0.00000       0.00000       0.00000       0.00000       0.00000       0.00000       0.00000       0.00000       69.3386       37.2167       0.00000       0.00000       0.00000       0.00000       0.00000       0.00000       0.00000       0.00000       0.00000       0.00000       0.00000       0.00000       0.00000       0.00000       0.00000       0.00000
   1  16 2425.6216    1.7224  0.5288 11.3167  0.0000       6.14034  0.0865   0.1664   0.1437    0.4400   0.0000       3.62647   459.7498       57.0854       0.00000       0.00000       0.00000       0.00000       0.00000       0.00000       0.00000       0.00000       0.00000       0.00000       0.00000       0.00000       0.00000       0.00000       0.00000       0.00000       64.3681       60.9024       0.00000       0.00000       0.00000       0.00000       0.00000       0.00000       0.00000       0.00000       0.00000       0.00000       0.00000       0.00000       0.00000       0.00000       0.00000       0.00000
   1  17 2559.1691    2.0885  1.0231  4.4589  0.0000       1.31817  0.1005   0.1546   0.2714  819.0117   0.0000       1.77437   424.0449       52.3608       0.00000       0.00000       0.00000       0.00000       0.00000       0.00000       0.00000       0.00000       0.00000       0.00000       0.00000       0.00000       0.00000       0.00000       0.00000       0.00000       98.3325       49.2400       0.00000       0.00000       0.00000       0.00000       0.00000       0.00000       0.00000       0.00000       0.00000       0.00000       0.00000       0.00000       0.00000       0.00000       0.00000       0.00000
   1  21 3098.1810    3.9975  1.1918 -0.3109  0.0000       1.21727  0.1244   0.3214   0.3302 1000.0000   0.0000       2.56065   354.8123       28.8508       0.00000       0.00000       0.00000       0.00000       0.00000       0.00000       0.00000       0.00000       0.00000       0.00000       0.00000       0.00000       0.00000       0.00000       0.00000       0.00000       107.161       59.9780       0.00000       0.00000       0.00000       0.00000       0.00000       0.00000       0.00000       0.00000       0.00000       0.00000       0.00000       0.00000       0.00000       0.00000       0.00000       0.00000
   1  22 3233.2614    3.5492  1.1809 12.9333  0.0000     -0.541582  0.2451   0.3299   0.4726    1.5207   0.0000       4.25208   421.9366       162.628       0.00000       0.00000       0.00000       0.00000       0.00000       0.00000       0.00000       0.00000       0.00000       0.00000       0.00000       0.00000       0.00000       0.00000       0.00000       0.00000       292.148       91.9566       0.00000       0.00000       0.00000       0.00000       0.00000       0.00000       0.00000       0.00000       0.00000       0.00000       0.00000       0.00000       0.00000       0.00000       0.00000       0.00000
   1  24 3504.0226    2.9717  2.9100 11.1311  0.0016     0.0138845  0.2271   0.1720   0.5407    1.6215   0.0000      0.575794   201.0182      -113.338       0.00000       0.00000       0.00000       0.00000       0.00000       0.00000       0.00000       0.00000       0.00000       0.00000       0.00000       0.00000       0.00000       0.00000       0.00000       0.00000       197.498       108.757       0.00000       0.00000       0.00000       0.00000       0.00000       0.00000       0.00000       0.00000       0.00000       0.00000       0.00000       0.00000       0.00000       0.00000       0.00000       0.00000
   1  26 3776.3217    2.1747  5.1151 -0.9076  0.0000     -0.645863  0.3020   0.0926   0.8358 1000.0000   0.0000      0.410632   704.9722       253.057       0.00000       0.00000       0.00000       0.00000       0.00000       0.00000       0.00000       0.00000       0.00000       0.00000       0.00000       0.00000       0.00000       0.00000       0.00000       0.00000       258.243       147.043       0.00000       0.00000       0.00000       0.00000       0.00000       0.00000       0.00000       0.00000       0.00000       0.00000       0.00000       0.00000       0.00000       0.00000       0.00000       0.00000
   2  11 1810.2976    0.3971  0.1491 10.2118  0.0000       17.9618  0.0464   0.0556   0.0515    0.1266   0.0000       16.5126   440.5463      0.165365      -1.64658       1.83220       0.00000       0.00000       0.00000       0.00000       0.00000       0.00000       0.00000       0.00000       0.00000       0.00000       0.00000       0.00000       0.00000       0.00000       25.1441       24.1832       12.6968       5.43528       0.00000       0.00000       0.00000       0.00000       0.00000       0.00000       0.00000       0.00000       0.00000       0.00000       0.00000       0.00000       0.00000       0.00000
   2  13 2082.1894    0.5901  0.5052  9.9096  0.0012       14.8812  0.1218   0.0655   0.1934    0.3076   0.0000       5.25822   426.7730      -54.1878      -14.6435       14.8093       0.00000       0.00000       0.00000       0.00000       0.00000       0.00000       0.00000       0.00000       0.00000       0.00000       0.00000       0.00000       0.00000       0.00000       51.6523       47.2272       28.3999       13.5517       0.00000       0.00000       0.00000       0.00000       0.00000       0.00000       0.00000       0.00000       0.00000       0.00000       0.00000       0.00000       0.00000       0.00000
   2  14 2217.8328    0.9133  0.6238 10.2939  0.0000       6.47297  0.0765   0.0675   0.1418    0.3503   0.0000       2.87997   428.4859      -15.7006      -12.6923      -3.49531       0.00000       0.00000       0.00000       0.00000       0.00000       0.00000       0.00000       0.00000       0.00000       0.00000       0.00000       0.00000       0.00000       0.00000       47.2229       35.4384       26.0000       7.68764       0.00000       0.00000       0.00000       0.00000       0.00000       0.00000       0.00000       0.00000       0.00000       0.00000       0.00000       0.00000       0.00000       0.00000
   2  16 2485.8648    1.7194  0.8048  9.9697  0.0000      0.708824  0.0845   0.1072   0.1479    1.6360   0.0000       1.91812   410.2730       3.96361       9.50845       8.37228       0.00000       0.00000       0.00000       0.00000       0.00000       0.00000       0.00000       0.00000       0.00000       0.00000       0.00000       0.00000       0.00000       0.00000       51.4500       41.1432       23.6277       8.19002       0.00000       0.00000       0.00000       0.00000       0.00000       0.00000       0.00000       0.00000       0.00000       0.00000       0.00000       0.00000       0.00000       0.00000
   2  17 2619.6773    2.0782  0.8060 11.6956  0.0000     -0.109520  0.0821   0.1378   0.1664    0.5257   0.0000       1.68780   404.0436      -44.6494      -23.8861      0.668543       0.00000       0.00000       0.00000       0.00000       0.00000       0.00000       0.00000       0.00000       0.00000       0.00000       0.00000       0.00000       0.00000       0.00000       53.0120       41.3014       20.7118       6.77142       0.00000       0.00000       0.00000       0.00000       0.00000       0.00000       0.00000       0.00000       0.00000       0.00000       0.00000       0.00000       0.00000       0.00000
   2  18 2754.5537    2.8006  0.9080  5.6905  0.0000       2.44847  0.0971   0.1889   0.1659  236.4104   0.0000       1.45685   436.3960       2.74894       5.72034      0.782332       0.00000       0.00000       0.00000       0.00000       0.00000       0.00000       0.00000       0.00000       0.00000       0.00000       0.00000       0.00000       0.00000       0.00000       47.8675       40.4998       24.8770       8.17534       0.00000       0.00000       0.00000       0.00000       0.00000       0.00000       0.00000       0.00000       0.00000       0.00000       0.00000       0.00000       0.00000       0.00000
   2  19 2889.5867    3.3565  1.0814  6.1394  0.0000    -0.0545582  0.1008   0.1937   0.1850  388.6461   0.0000       1.71951   492.2115       10.4031       32.1518      -13.8111       0.00000       0.00000       0.00000       0.00000       0.00000       0.00000       0.00000       0.00000       0.00000       0.00000       0.00000       0.00000       0.00000       0.00000       49.2096       41.1064       23.5600       8.46344       0.00000       0.00000       0.00000       0.00000       0.00000       0.00000       0.00000       0.00000       0.00000       0.00000       0.00000       0.00000       0.00000       0.00000
   2  22 3295.2398    3.1882  0.8485 13.7776  0.0000       5.44401  0.1073   0.2443   0.1849    0.3109   0.0000       3.41277   402.0149       6.37131       39.9443      -7.74872       0.00000       0.00000       0.00000       0.00000       0.00000       0.00000       0.00000       0.00000       0.00000       0.00000       0.00000       0.00000       0.00000       0.00000       52.4620       44.0765       30.7220       10.3799       0.00000       0.00000       0.00000       0.00000       0.00000       0.00000       0.00000       0.00000       0.00000       0.00000       0.00000       0.00000       0.00000       0.00000
   2  23 3431.0636    3.0538  2.4498 11.5024  0.0144      0.471932  0.1637   0.1348   0.3224    0.7078   0.0000      0.834925   499.5578      -12.4535       45.1942       19.7334       0.00000       0.00000       0.00000       0.00000       0.00000       0.00000       0.00000       0.00000       0.00000       0.00000       0.00000       0.00000       0.00000       0.00000       77.1510       67.6593       34.8492       14.8106       0.00000       0.00000       0.00000       0.00000       0.00000       0.00000       0.00000       0.00000       0.00000       0.00000       0.00000       0.00000       0.00000       0.00000
   2  24 3566.7730    2.7044  3.9118  9.6720  0.0000      0.518147  0.1922   0.0855   0.3672    1.7679   0.0000      0.305941   419.6224       162.943       86.4464      -3.95875       0.00000       0.00000       0.00000       0.00000       0.00000       0.00000       0.00000       0.00000       0.00000       0.00000       0.00000       0.00000       0.00000       0.00000       103.317       80.3746       45.4254       16.1759       0.00000       0.00000       0.00000       0.00000       0.00000       0.00000       0.00000       0.00000       0.00000       0.00000       0.00000       0.00000       0.00000       0.00000
   3  10 1729.1977    0.3068  0.2194 10.0409  0.0000       28.1985  0.0621   0.0361   0.1570    0.1044   0.0000       24.1802   452.6656      -11.1858       1.63336    -0.0715603       2.18672      -2.51177       0.00000       0.00000       0.00000       0.00000       0.00000       0.00000       0.00000       0.00000       0.00000       0.00000       0.00000       0.00000       36.4619       19.6002       12.6552       7.69561       3.33074       1.30063       0.00000       0.00000       0.00000       0.00000       0.00000       0.00000       0.00000       0.00000       0.00000       0.00000       0.00000       0.00000
   3  11 1865.3055    0.4267  0.2638  9.9054  0.0000       12.3476  0.0434   0.0438   0.0753    0.1390   0.0000       6.55010   458.1059       16.6581      -6.59063      -5.22830      -8.61341       1.65872       0.00000       0.00000       0.00000       0.00000       0.00000       0.00000       0.00000       0.00000       0.00000       0.00000       0.00000       0.00000       20.5347       19.9656       13.1202       6.86293       3.08432      0.896642       0.00000       0.00000       0.00000       0.00000       0.00000       0.00000       0.00000       0.00000       0.00000       0.00000       0.00000       0.00000
   3  12 2001.3741    0.5479  0.5952  9.7730 -0.0033       13.1290  0.0830   0.0371   0.1383    0.2239   0.0000       4.40160   436.2148      -32.9783      -16.8794       14.3135      0.264771      -3.02273       0.00000       0.00000       0.00000       0.00000       0.00000       0.00000       0.00000       0.00000       0.00000       0.00000       0.00000       0.00000       27.6939       30.5921       19.8338       13.0319       4.33270       1.61750       0.00000       0.00000       0.00000       0.00000       0.00000       0.00000       0.00000       0.00000       0.00000       0.00000       0.00000       0.00000
   3  13 2137.8549    0.7465  0.7582  9.5609 -0.0011       10.5974  0.0990   0.0454   0.1172    0.4593   0.0000       2.92872   461.1073       17.8208       39.3816      -5.13996      -6.75914       2.04671       0.00000       0.00000       0.00000       0.00000       0.00000       0.00000       0.00000       0.00000       0.00000       0.00000       0.00000       0.00000       29.9342       32.1532       26.2856       10.6737       8.60043       2.44186       0.00000       0.00000       0.00000       0.00000       0.00000       0.00000       0.00000       0.00000       0.00000       0.00000       0.00000       0.00000
   3  14 2273.4922    1.0139  0.7688 10.3767  0.0000       4.66007  0.0710   0.0583   0.1308    0.3405   0.0000       2.01997   439.8992      -7.11340       35.6985      -14.8629      -5.75008      -1.39013       0.00000       0.00000       0.00000       0.00000       0.00000       0.00000       0.00000       0.00000       0.00000       0.00000       0.00000       0.00000       28.7153       24.1354       21.6824       12.4533       5.78143       1.37085       0.00000       0.00000       0.00000       0.00000       0.00000       0.00000       0.00000       0.00000       0.00000       0.00000       0.00000       0.00000
   3  15 2407.7939    1.5231  0.8136  9.4556  0.0000       3.41450  0.0664   0.0807   0.1185    1.1988   0.0000       1.48392   433.1255       43.8773       1.72163      -4.89915       10.5689      0.327486       0.00000       0.00000       0.00000       0.00000       0.00000       0.00000       0.00000       0.00000       0.00000       0.00000       0.00000       0.00000       27.2217       26.6777       17.7233       10.3908       4.08556       1.37972       0.00000       0.00000       0.00000       0.00000       0.00000       0.00000       0.00000       0.00000       0.00000       0.00000       0.00000       0.00000
   3  16 2541.7757    1.7812  0.8020 11.1547  0.0000       1.72874  0.0762   0.1002   0.1203    0.4391   0.0000       1.80485   429.2141      -2.94927       45.8129       28.8173     -0.626627       3.36771       0.00000       0.00000       0.00000       0.00000       0.00000       0.00000       0.00000       0.00000       0.00000       0.00000       0.00000       0.00000       25.4843       24.4753       20.8166       11.4926       6.25872       1.69041       0.00000       0.00000       0.00000       0.00000       0.00000       0.00000       0.00000       0.00000       0.00000       0.00000       0.00000       0.00000
   3  17 2676.1845    2.3162  1.0434  8.9796 -0.0010       1.02151  0.0790   0.1130   0.1430   11.8201   0.0000       1.25615   387.2057      -40.1592       3.60995      -1.00511      -4.06828      -1.16933       0.00000       0.00000       0.00000       0.00000       0.00000       0.00000       0.00000       0.00000       0.00000       0.00000       0.00000       0.00000       28.0347       26.7879       19.8347       11.5513       5.33626       1.59018       0.00000       0.00000       0.00000       0.00000       0.00000       0.00000       0.00000       0.00000       0.00000       0.00000       0.00000       0.00000
   3  18 2811.5076    3.3926  0.7800  2.9451  0.0000       2.90992  0.0669   0.1781   0.1137 1000.0000   0.0000       1.40802   456.8561       33.6100       4.05808       18.1071       1.00457      0.284760       0.00000       0.00000       0.00000       0.00000       0.00000       0.00000       0.00000       0.00000       0.00000       0.00000       0.00000       0.00000       25.1710       20.8239       17.7082       12.3576       4.75190       1.26071       0.00000       0.00000       0.00000       0.00000       0.00000       0.00000       0.00000       0.00000       0.00000       0.00000       0.00000       0.00000
   3  19 2946.9755    3.5409  0.8184 12.0460  0.0000      0.152638  0.0733   0.1858   0.1293    0.6774   0.0000       1.33570   427.4271       33.9000      -5.31243      -7.18171       7.49216     -0.732715       0.00000       0.00000       0.00000       0.00000       0.00000       0.00000       0.00000       0.00000       0.00000       0.00000       0.00000       0.00000       23.1128       26.8135       20.9044       10.8722       6.19626       1.87177       0.00000       0.00000       0.00000       0.00000       0.00000       0.00000       0.00000       0.00000       0.00000       0.00000       0.00000       0.00000
   3  20 3082.3272    4.0477  1.1198  3.1584  0.0000       2.41105  0.0836   0.1884   0.1495 1000.0000   0.0000       1.15301   406.4145       23.1361       45.8654      -8.93780      -6.91491      -3.65687       0.00000       0.00000       0.00000       0.00000       0.00000       0.00000       0.00000       0.00000       0.00000       0.00000       0.00000       0.00000       32.3716       31.5825       21.6176       10.6543       5.32322       1.44857       0.00000       0.00000       0.00000       0.00000       0.00000       0.00000       0.00000       0.00000       0.00000       0.00000       0.00000       0.00000
   3  21 3217.8369    3.6666  1.2230 12.8077  0.0000       1.04448  0.0911   0.1808   0.1830    0.5307   0.0000       1.24864   476.7275       11.5749       3.06743       24.1612       10.2925       1.34285       0.00000       0.00000       0.00000       0.00000       0.00000       0.00000       0.00000       0.00000       0.00000       0.00000       0.00000       0.00000       32.1137       31.7044       22.6833       13.7678       5.79800       1.91331       0.00000       0.00000       0.00000       0.00000       0.00000       0.00000       0.00000       0.00000       0.00000       0.00000       0.00000       0.00000
   3  22 3353.4357    3.2650  1.7595 12.5336  0.0000      -1.26948  0.1243   0.1420   0.2200    0.3823   0.0000       1.00371   459.0018       20.8943       13.8266       21.3633       12.9113      -1.90834       0.00000       0.00000       0.00000       0.00000       0.00000       0.00000       0.00000       0.00000       0.00000       0.00000       0.00000       0.00000       39.8689       40.0074       30.8539       15.8037       8.95692       2.61044       0.00000       0.00000       0.00000       0.00000       0.00000       0.00000       0.00000       0.00000       0.00000       0.00000       0.00000       0.00000
   3  23 3489.7764    3.0068  2.9346  9.5137  0.0000      0.890445  0.1362   0.0876   0.2560    1.9658   0.0000      0.456627   533.7188       75.4570       11.1161       11.2955       2.07141      -1.54538       0.00000       0.00000       0.00000       0.00000       0.00000       0.00000       0.00000       0.00000       0.00000       0.00000       0.00000       0.00000       46.6877       46.7214       32.7785       18.6891       8.32712       2.66747       0.00000       0.00000       0.00000       0.00000       0.00000       0.00000       0.00000       0.00000       0.00000       0.00000       0.00000       0.00000
   3  25 3762.6432    1.9869  5.1997 10.6849  0.0000      0.289928  0.1982   0.0500   0.4094    0.2400   0.0000      0.246661   486.0674       52.1890      -9.45309      -31.2847       3.44665     -0.390652       0.00000       0.00000       0.00000       0.00000       0.00000       0.00000       0.00000       0.00000       0.00000       0.00000       0.00000       0.00000       65.6422       64.8770       47.1898       28.8230       12.7860       4.07334       0.00000       0.00000       0.00000       0.00000       0.00000       0.00000       0.00000       0.00000       0.00000       0.00000       0.00000       0.00000
   4  11 1914.7151    0.5421  0.3745  9.6359 -0.0062       6.49848  0.0396   0.0382   0.0782    0.1607   0.0000       2.67979   461.3905       7.65171      -12.1755       5.94697       5.17335       1.24448      0.152324      0.146953       0.00000       0.00000       0.00000       0.00000       0.00000       0.00000       0.00000       0.00000       0.00000       0.00000       11.7114       15.2035       10.6777       8.91997       4.32399       2.76637      0.870109      0.314763       0.00000       0.00000       0.00000       0.00000       0.00000       0.00000       0.00000       0.00000       0.00000       0.00000
   4  12 2051.6743    0.6158  0.7069  9.7837  0.0138       4.21003  0.0643   0.0358   0.1492    0.2227   0.0000       2.60757   438.9699      -2.50561      0.797542       9.82299      -5.60191      -7.58551       2.79878     -0.467390       0.00000       0.00000       0.00000       0.00000       0.00000       0.00000       0.00000       0.00000       0.00000       0.00000       20.2598       20.4501       16.1421       13.3783       8.50588       3.39965       1.36650      0.377317       0.00000       0.00000       0.00000       0.00000       0.00000       0.00000       0.00000       0.00000       0.00000       0.00000
   4  14 2324.2242    1.0946  0.9442 10.2442 -0.0038       4.72437  0.0733   0.0515   0.1338    0.4186   0.0000       1.85857   449.7676      -1.74924       29.0878       6.54860      -8.11515     -0.241627     -0.894893    -0.0997903       0.00000       0.00000       0.00000       0.00000       0.00000       0.00000       0.00000       0.00000       0.00000       0.00000       18.5265       21.9681       16.8990       11.4563       7.45506       2.92559       1.40904      0.396221       0.00000       0.00000       0.00000       0.00000       0.00000       0.00000       0.00000       0.00000       0.00000       0.00000
   4  15 2458.6731    1.5406  1.1004 -0.9004 -0.0002       3.42434  0.0820   0.0704   0.1475  634.1160   0.0000       1.51277   442.6217       25.1791       40.4022       12.0349      -2.78807     -0.153150      0.164196    -0.0201743       0.00000       0.00000       0.00000       0.00000       0.00000       0.00000       0.00000       0.00000       0.00000       0.00000       22.8315       22.4064       18.7848       14.2184       8.32368       3.85626       1.36274      0.337908       0.00000       0.00000       0.00000       0.00000       0.00000       0.00000       0.00000       0.00000       0.00000       0.00000
   4  16 2593.0585    1.9923  0.8702 11.5172 -0.0036      0.744193  0.0708   0.0984   0.1229    0.5165   0.0000       1.43327   447.6721       16.1412       14.5357       21.9345       3.72175       2.49520     -0.642964      0.334497       0.00000       0.00000       0.00000       0.00000       0.00000       0.00000       0.00000       0.00000       0.00000       0.00000       22.4428       25.9936       19.2184       12.2748       6.46126       3.38145       1.28136      0.352870       0.00000       0.00000       0.00000       0.00000       0.00000       0.00000       0.00000       0.00000       0.00000       0.00000
   4  17 2728.5566    2.7328  1.0200 -0.1368  0.0000       1.84896  0.0976   0.1256   0.1441 1000.0000   0.0000       1.19431   450.1410      -1.20366       35.5685      -1.75176      -4.96437      -2.21448       0.00000       0.00000       0.00000       0.00000       0.00000       0.00000       0.00000       0.00000       0.00000       0.00000       0.00000       0.00000       18.6567       30.0368       21.7880       13.5716       10.9660       3.49458       2.50405      0.709429       0.00000       0.00000       0.00000       0.00000       0.00000       0.00000       0.00000       0.00000       0.00000       0.00000
   4  18 2864.2553    3.3613  0.9814  4.4251  0.0000      0.898332  0.0702   0.1470   0.1165 1000.0000   0.0000       1.19344   415.2219       34.0022       18.7665       3.55450     -0.354727      -4.62310       0.00000       0.00000       0.00000       0.00000       0.00000       0.00000       0.00000       0.00000       0.00000       0.00000       0.00000       0.00000       20.2479       20.7300       17.2576       11.1634       6.81941       2.99381       1.33550      0.328818       0.00000       0.00000       0.00000       0.00000       0.00000       0.00000       0.00000       0.00000       0.00000       0.00000
   4  20 3136.1151    3.9476  1.1626  1.2559  0.0000       2.13626  0.0734   0.1670   0.1519 1000.0000   0.0000       1.08202   409.4942       63.4572       5.79663      -3.21619       7.99223       1.11562       0.00000       0.00000       0.00000       0.00000       0.00000       0.00000       0.00000       0.00000       0.00000       0.00000       0.00000       0.00000       21.1737       23.3774       17.4788       12.0846       6.81756       3.20726       1.22034      0.309780       0.00000       0.00000       0.00000       0.00000       0.00000       0.00000       0.00000       0.00000       0.00000       0.00000
   4  21 3271.9089    3.5136  1.5423 12.2829  0.0045       1.08987  0.0924   0.1405   0.1679    0.4822   0.0000      0.939355   501.0126       90.2576       38.4661       8.76598      -5.61016      -2.78129       2.95032      -1.16261       0.00000       0.00000       0.00000       0.00000       0.00000       0.00000       0.00000       0.00000       0.00000       0.00000       23.1484       25.1129       20.5883       14.6958       8.86883       4.23481       1.66605      0.458912       0.00000       0.00000       0.00000       0.00000       0.00000       0.00000       0.00000       0.00000       0.00000       0.00000
   4  22 3408.2344    3.2470  1.7869 12.1295 -0.0067       1.10004  0.1009   0.1163   0.1898    0.3974   0.0000      0.840423   406.6550       23.5742       5.39226      -6.45715      -18.3667      -5.82334       5.63220    -0.0449440       0.00000       0.00000       0.00000       0.00000       0.00000       0.00000       0.00000       0.00000       0.00000       0.00000       27.6789       30.6256       24.6792       15.4627       9.55701       4.31337       1.95017      0.490328       0.00000       0.00000       0.00000       0.00000       0.00000       0.00000       0.00000       0.00000       0.00000       0.00000
   4  23 3544.5370    2.7670  3.0607 11.1422  0.0039      0.345582  0.1382   0.0781   0.2379    0.3986   0.0000      0.394507   395.4675       51.5210       61.3547       5.90853      -1.40139      0.210507      -2.77912    -0.0628309       0.00000       0.00000       0.00000       0.00000       0.00000       0.00000       0.00000       0.00000       0.00000       0.00000       35.9423       39.9380       31.0824       21.7049       12.7876       6.00545       2.37786      0.669587       0.00000       0.00000       0.00000       0.00000       0.00000       0.00000       0.00000       0.00000       0.00000       0.00000
   4  24 3681.5936    2.3017  4.6087 10.2994 -0.0014      0.117732  0.1655   0.0505   0.3020    0.3920   0.0000      0.184688   418.4120       61.3490       7.56612      -27.1648       5.45134      -2.27808      -1.29693       1.05083       0.00000       0.00000       0.00000       0.00000       0.00000       0.00000       0.00000       0.00000       0.00000       0.00000       41.0454       42.8606       38.7918       26.4068       14.8670       8.71079       3.20329      0.801056       0.00000       0.00000       0.00000       0.00000       0.00000       0.00000       0.00000       0.00000       0.00000       0.00000
   5  12 2098.5209    0.6941  0.7168  9.7543 -0.0020       7.58259  0.0661   0.0329   0.1030    0.1947   0.0000       2.04073   428.7417       18.9554       45.2545      -14.9635      -9.26757       10.5494       2.19929      -1.56076     -0.161137     0.0930555       0.00000       0.00000       0.00000       0.00000       0.00000       0.00000       0.00000       0.00000       12.5349       16.3413       14.3218       10.6207       7.38633       4.71707       2.28993       1.12816      0.389420     0.0910945       0.00000       0.00000       0.00000       0.00000       0.00000       0.00000       0.00000       0.00000
   5  13 2235.4085    0.9881  0.7816  9.9102  0.0011       5.60891  0.0563   0.0436   0.0946    0.2751   0.0000       1.64488   447.1168      -1.13083       23.3074       11.0183       3.21455       3.47019       1.76485     -0.236900     -0.673997     0.0111045       0.00000       0.00000       0.00000       0.00000       0.00000       0.00000       0.00000       0.00000       12.4678       14.5939       12.6027       9.96779       7.18195       3.79735       2.36608      0.809878      0.342468     0.0778796       0.00000       0.00000       0.00000       0.00000       0.00000       0.00000       0.00000       0.00000
   5  14 2371.1216    1.3734  0.9642  7.4831 -0.0084      0.530494  0.0578   0.0537   0.1080   24.5175   0.0000       1.04315   443.5475      -3.76418    -0.0557898       3.80384      -6.28607      0.941981      -1.24001      -1.88833     0.0444771    -0.0526306       0.00000       0.00000       0.00000       0.00000       0.00000       0.00000       0.00000       0.00000       14.5640       15.4097       13.4455       10.0074       7.41132       4.24599       1.88825      0.874190      0.292228     0.0615631       0.00000       0.00000       0.00000       0.00000       0.00000       0.00000       0.00000       0.00000
   5  15 2506.0961    1.8200  1.0069 10.2269 -0.0001       1.80965  0.0681   0.0734   0.1179    0.7511   0.0000       1.09401   446.8681      -10.4395       26.3326      -3.09420      -5.38436       6.91673      0.723717      0.966192    -0.0615630     0.0308941       0.00000       0.00000       0.00000       0.00000       0.00000       0.00000       0.00000       0.00000       17.3243       19.8843       15.9192       11.6952       7.70012       4.08726       1.94427      0.816728      0.262560     0.0612722       0.00000       0.00000       0.00000       0.00000       0.00000       0.00000       0.00000       0.00000
   5  16 2641.1640    2.2142  1.0050 10.5799  0.0110      0.699490  0.0592   0.0892   0.1150    0.7443   0.0000       1.57130   439.5392      -9.97901       20.1459       11.4706       1.18418      -1.06895      0.800935      0.538950      0.239516      0.146753       0.00000       0.00000       0.00000       0.00000       0.00000       0.00000       0.00000       0.00000       14.0177       15.2721       13.4794       9.86698       6.75243       4.00094       1.86621      0.858620      0.287138     0.0655837       0.00000       0.00000       0.00000       0.00000       0.00000       0.00000       0.00000       0.00000
   5  19 3050.0878    3.7870  1.0320 10.4153  0.0000       1.76988  0.0732   0.1481   0.1100    4.6780   0.0000      0.923795   424.9449      -10.6415       21.5829       8.70060      -3.68081      -2.99559       0.00000       0.00000       0.00000       0.00000       0.00000       0.00000       0.00000       0.00000       0.00000       0.00000       0.00000       0.00000       15.3424       17.4698       18.1480       10.6475       9.29257       5.26137       2.35282       1.22667      0.485692     0.0839906       0.00000       0.00000       0.00000       0.00000       0.00000       0.00000       0.00000       0.00000
   5  21 3322.5809    3.5503  1.7652  4.8502  0.0000    -0.0814866  0.1012   0.1191   0.1681  596.7200   0.0000      0.516671   458.9307       18.6056       17.3328      -17.1954      -2.93949       5.03175       0.00000       0.00000       0.00000       0.00000       0.00000       0.00000       0.00000       0.00000       0.00000       0.00000       0.00000       0.00000       20.9604       22.3689       19.1548       15.7894       11.8556       6.65463       3.13786       1.29006      0.464652      0.108856       0.00000       0.00000       0.00000       0.00000       0.00000       0.00000       0.00000       0.00000
   5  23 3596.8942    2.6328  3.1262 10.9980 -0.0077      0.997262  0.1206   0.0657   0.2297    0.4688   0.0000      0.297765   445.1683       84.0361       64.9272       5.68713      0.984345      -12.3231      -2.60941      -1.19777      -1.10599     -0.247862       0.00000       0.00000       0.00000       0.00000       0.00000       0.00000       0.00000       0.00000       24.0894       27.5262       24.3717       20.0868       14.5766       8.09500       4.58990       1.73856      0.668501      0.154329       0.00000       0.00000       0.00000       0.00000       0.00000       0.00000       0.00000       0.00000
   5  24 3734.1215    2.2313  4.9306  9.7183  0.0005      0.580622  0.1491   0.0431   0.2960    0.5199   0.0000      0.166692   436.5077       91.6846      -25.9184      -12.7042      -8.72259       1.46014       4.36419     -0.136948      0.290396      0.150395       0.00000       0.00000       0.00000       0.00000       0.00000       0.00000       0.00000       0.00000       32.9176       37.8425       33.1920       24.4958       16.2396       9.40273       4.99009       2.10103      0.742300      0.169186       0.00000       0.00000       0.00000       0.00000       0.00000       0.00000       0.00000       0.00000
   5  25 3871.7947    1.8009  7.1680 10.2477 -0.0007      0.278594  0.2041   0.0307   0.3844    0.1581   0.0000      0.129988   462.4672       69.1388       20.1200       1.79675      -20.9069       6.05759      -4.15611     -0.596107       1.04495     -0.157768       0.00000       0.00000       0.00000       0.00000       0.00000       0.00000       0.00000       0.00000       39.1940       46.0440       39.7346       32.4238       22.8979       13.5482       6.85757       2.96470       1.03922      0.249629       0.00000       0.00000       0.00000       0.00000       0.00000       0.00000       0.00000       0.00000
   5  27 4147.9465    1.3428 11.7231  9.9418  0.0007      0.155454  0.3159   0.0216   0.5902    0.1142   0.0000      0.100873   511.6532       22.9810       70.3412      -49.4431       5.71831       14.4530       8.74542      -5.78875      -1.11725      0.161986       0.00000       0.00000       0.00000       0.00000       0.00000       0.00000       0.00000       0.00000       56.2280       64.0095       57.8958       45.1012       31.8321       19.1761       9.48458       4.26022       1.48787      0.333381       0.00000       0.00000       0.00000       0.00000       0.00000       0.00000       0.00000       0.00000
   6  11 2004.2400    0.5413  0.4698  9.9296  0.0078       17.7398  0.0559   0.0303   0.0743    0.1014   0.0000       4.12785   439.7835      -2.37099       20.8965       12.0938       3.49831      -2.91921     -0.121967      0.177569      0.839573    -0.0325033    -0.0538620    0.00181497       0.00000       0.00000       0.00000       0.00000       0.00000       0.00000       10.2911       11.1289       10.6393       7.67812       7.27742       4.68694       2.66215       1.45180      0.471295      0.228990     0.0749375     0.0145249       0.00000       0.00000       0.00000       0.00000       0.00000       0.00000
   6  13 2279.8954    1.1141  0.7671  9.7816 -0.0050       3.94300  0.0470   0.0463   0.0917    0.3192   0.0000       1.11767   428.5920       2.70132       21.3833    -0.0364008      -4.61091      -3.16780      -1.30132      0.779659      0.629103      0.206135    -0.0375294    -0.0184157       0.00000       0.00000       0.00000       0.00000       0.00000       0.00000       9.41600       11.3141       10.6849       7.78333       6.32254       4.10001       2.22098       1.23336      0.498735      0.228407     0.0742401     0.0141670       0.00000       0.00000       0.00000       0.00000       0.00000       0.00000
   6  14 2415.6574    1.5096  0.9823 10.1775  0.0005       3.29905  0.0555   0.0539   0.1058    0.4174   0.0000       1.06669   450.1130       18.6135       36.3350       14.8355       13.4976      -4.45041      -1.74411     0.0889148     -0.401038     -0.200545   -0.00682450    0.00607140       0.00000       0.00000       0.00000       0.00000       0.00000       0.00000       10.2704       11.7989       10.6056       9.30659       6.85743       4.25572       2.82665       1.34512      0.679858      0.216895     0.0742424     0.0161012       0.00000       0.00000       0.00000       0.00000       0.00000       0.00000
   6  15 2551.2184    1.8921  1.1031 10.4651 -0.0022       2.13373  0.0714   0.0668   0.1169    0.4826   0.0000       1.08874   426.9818       13.0731       25.7770       12.7606       7.82992      -3.93827      -6.54700      0.182849      0.367625      0.153762    -0.0734822    -0.0256669       0.00000       0.00000       0.00000       0.00000       0.00000       0.00000       12.0757       11.1982       15.5215       10.5780       7.22513       6.55711       3.47248       1.46048       1.00816      0.416133      0.103888     0.0163905       0.00000       0.00000       0.00000       0.00000       0.00000       0.00000
   6  16 2687.0581    2.4425  0.7564 11.7835 -0.0031       1.14081  0.0498   0.0999   0.0786    0.3005   0.0000       1.03353   456.9180       11.3688       23.0933       2.91698       1.67695      -11.2495      -1.52177       1.19201     -0.951668     -0.301618     0.0549667    -0.0109833       0.00000       0.00000       0.00000       0.00000       0.00000       0.00000       10.0219       11.2561       10.2866       8.23093       7.15183       4.53375       2.70530       1.35345      0.584231      0.231328     0.0783235     0.0152950       0.00000       0.00000       0.00000       0.00000       0.00000       0.00000
   6  17 2823.8337    3.0495  0.9338 10.9073  0.0009       1.88823  0.0548   0.1103   0.0905    0.7547   0.0000      0.923938   433.7917       18.4371      -2.70619      -7.25826      -1.60501       1.39553      0.864115     -0.545563      0.474530     -0.199250    -0.0613974   -0.00920814       0.00000       0.00000       0.00000       0.00000       0.00000       0.00000       9.55816       12.0620       9.77785       9.08929       7.00966       4.48072       2.95837       1.22691      0.691239      0.215785     0.0807003     0.0186099       0.00000       0.00000       0.00000       0.00000       0.00000       0.00000
   6  18 2960.7996    3.6918  0.8326 12.0843 -0.0064       1.84247  0.0481   0.1410   0.0839    0.4531   0.0000       1.13556   428.7835       6.52124       10.8545       7.86023       9.42349     -0.980488       2.71766      -1.24809     0.0541065     -0.316858     0.0383839    -0.0109456       0.00000       0.00000       0.00000       0.00000       0.00000       0.00000       9.10445       10.1337       9.31016       8.56754       5.90433       3.96955       2.41761       1.37826      0.578027      0.227510     0.0624656     0.0144190       0.00000       0.00000       0.00000       0.00000       0.00000       0.00000
   6  20 3234.1262    3.7942  1.4723 10.4835  0.0014      0.747311  0.0702   0.1133   0.1336    1.4544   0.0000      0.669069   432.1001       41.1282       30.9633       4.57133       5.52664    -0.0467404      -2.74681      0.161803      -1.08990     -0.470721     0.0310747    -0.0163073       0.00000       0.00000       0.00000       0.00000       0.00000       0.00000       12.8250       14.8959       13.9282       11.3798       7.65826       5.16197       3.07443       1.56805      0.787999      0.293882     0.0857181     0.0187442       0.00000       0.00000       0.00000       0.00000       0.00000       0.00000
   6  21 3371.0776    3.3796  1.9636 11.0185  0.0057      0.710246  0.0855   0.0900   0.1586    0.6746   0.0000      0.555344   480.2277       15.3609      -7.90653       3.08619       2.99287      -1.07045      -9.59393     -0.421638      0.895817     -0.449133    -0.0923464     0.0185960       0.00000       0.00000       0.00000       0.00000       0.00000       0.00000       15.9942       17.8327       16.2205       13.3992       10.3047       6.83388       3.96025       2.03976      0.862739      0.347149      0.104784     0.0209986       0.00000       0.00000       0.00000       0.00000       0.00000       0.00000
   6  23 3646.2195    2.3248  4.4450 10.3988 -0.0157      0.360072  0.1324   0.0401   0.2303    0.2980   0.0000      0.156743   482.0503       47.4999       34.2512      -6.19818      -5.67613      -8.59485       7.79394       5.92452      -3.15782     -0.130613     -0.112257    -0.0460416       0.00000       0.00000       0.00000       0.00000       0.00000       0.00000       23.1577       25.8323       24.8197       21.5745       15.3691       10.4494       6.24953       3.45724       1.54303      0.591734      0.175655     0.0370421       0.00000       0.00000       0.00000       0.00000       0.00000       0.00000
   6  24 3784.1407    1.9991  5.6200 10.6336 -0.0104      0.387503  0.1627   0.0350   0.2986    0.1647   0.0000      0.130556   446.4322       18.8407      -16.5989       30.7937     -0.265841      -6.63947      -11.4070       2.91212       1.44286      -1.05436     -0.494518     0.0284732       0.00000       0.00000       0.00000       0.00000       0.00000       0.00000       27.3052       31.9475       29.8146       25.4085       18.8581       13.1122       7.55251       4.28429       1.81623      0.754418      0.221506     0.0468306       0.00000       0.00000       0.00000       0.00000       0.00000       0.00000
   6  25 3922.7678    1.6745  7.8420 10.1935 -0.0003      0.538770  0.1993   0.0259   0.3809    0.1217   0.0000      0.109720   439.7684       86.3589      -42.5778       7.26808       11.6518      -9.96296      -1.06603       10.1235     -0.347482     -0.466966     0.0301425    -0.0134721       0.00000       0.00000       0.00000       0.00000       0.00000       0.00000       32.3490       38.3847       36.9972       29.8929       22.9109       14.6666       9.03969       4.71214       2.21499      0.855026      0.282127     0.0546039       0.00000       0.00000       0.00000       0.00000       0.00000       0.00000
   6  26 4060.4033    1.4271 10.2728 10.0829 -0.0017    0.00957579  0.2559   0.0210   0.4853    0.0980   0.0000     0.0970165   414.6048       7.85988       26.5921      -34.8910      -1.07415       3.94114      -6.01211      -1.84445       1.64018     -0.280300      0.465279     0.0133245       0.00000       0.00000       0.00000       0.00000       0.00000       0.00000       40.7862       46.7834       44.0913       38.2849       27.7552       18.5118       11.2616       6.12970       2.76683       1.05940      0.321806     0.0665655       0.00000       0.00000       0.00000       0.00000       0.00000       0.00000
   7  12 2184.6096    0.8932  0.6116  9.8159  0.0036       4.39268  0.0421   0.0390   0.0682    0.1987   0.0000       1.38466   435.5458      -12.6794       12.7848       10.6619      -10.0175      -3.58490       2.77462      -3.33616      -1.15283     -0.249303      0.206877     0.0194963     0.0207987    0.00889584       0.00000       0.00000       0.00000       0.00000       7.80060       7.44726       8.65059       8.37561       5.16680       3.96339       2.84423       1.66709      0.905179      0.494411      0.201105     0.0605008     0.0145114    0.00311209       0.00000       0.00000       0.00000       0.00000
   7  13 2322.2227    1.1744  0.8392 10.4771 -0.0192       2.69474  0.0503   0.0445   0.0855    0.2790   0.0000       1.08414   448.9484       11.5343       10.2920       6.60871      -6.25111       3.61134      0.478365      -1.41478      -1.48736     0.0425491    -0.0355331    -0.0866081   -0.00685780   -0.00749306       0.00000       0.00000       0.00000       0.00000       8.26204       10.0420       9.09089       8.11218       6.40439       4.73490       3.05139       1.77862      0.902873      0.452344      0.179008     0.0665116     0.0183094    0.00394223       0.00000       0.00000       0.00000       0.00000
   7  14 2458.3744    1.5438  0.8874 10.7234 -0.0051       3.69349  0.0564   0.0557   0.0890    0.2922   0.0000       1.13183   444.8787      -4.46026       13.4664       13.8180      -6.16544      -5.51582       1.72838       1.19589      0.590528     -0.475664     0.0240198      0.117499     0.0236954   -0.00524105       0.00000       0.00000       0.00000       0.00000       8.95190       10.5688       9.25973       9.16789       7.25147       5.10790       3.19570       2.23359       1.05694      0.571877      0.174463     0.0777588     0.0200615    0.00446574       0.00000       0.00000       0.00000       0.00000
   7  15 2594.3377    2.0476  0.9572 10.3738 -0.0080       1.01818  0.0529   0.0713   0.0922    0.6780   0.0000       1.06844   437.5000     -0.903691       11.3566       14.0513       9.83822      -4.69051      -4.77154     -0.624916      0.672331     -0.863919    -0.0110077   -0.00772125   -0.00764427   -0.00639975       0.00000       0.00000       0.00000       0.00000       9.19025       10.2572       9.96278       8.55572       6.51574       4.57805       2.89976       1.73937      0.972775      0.417884      0.179105     0.0618851     0.0169584    0.00332509       0.00000       0.00000       0.00000       0.00000
   7  16 2731.1970    2.6824  0.9421 11.2389 -0.0018      0.542048  0.0485   0.0938   0.0914    0.4119   0.0000      0.909444   423.7161       23.7676       25.3615       9.59521      -15.3234      -7.51557       3.12506       2.86778      0.223537     -0.719097      0.103779    -0.0447314     0.0110539   -0.00193918       0.00000       0.00000       0.00000       0.00000       7.69398       9.35102       9.08901       7.46291       6.06208       4.35877       2.79279       1.65287      0.886401      0.416620      0.177506     0.0649858     0.0179380    0.00335761       0.00000       0.00000       0.00000       0.00000
   7  17 2868.4170    3.5074  0.8041 11.5116  0.0058      0.969844  0.0435   0.1249   0.0826    0.4611   0.0000      0.826274   429.0265       23.1136       10.4324      -1.43770       2.83952      -1.47454      -2.34182      0.614377      0.325988    -0.0106484     -0.247301    0.00265987   -0.00884410   0.000869781       0.00000       0.00000       0.00000       0.00000       7.48578       8.46309       7.92873       7.09275       5.32974       4.32282       2.63035       1.55801      0.769698      0.381114      0.153507     0.0582650     0.0136339    0.00306093       0.00000       0.00000       0.00000       0.00000
   7  18 3005.7085    3.6630  0.9015 12.1650 -0.0008       1.07653  0.0484   0.1285   0.0902    0.3724   0.0000      0.881749   438.1821       28.3090     -0.519450       3.24740       1.34884       5.16676       1.47064      0.786190     -0.356012     -0.580054      0.151602     0.0312153    -0.0121833   9.31016e-05       0.00000       0.00000       0.00000       0.00000       8.67789       11.1200       10.1249       8.20590       6.14058       4.36936       2.71621       1.51365      0.760876      0.390618      0.158719     0.0589312     0.0165255    0.00327682       0.00000       0.00000       0.00000       0.00000
   7  19 3142.9600    3.8601  1.1408 12.5346 -0.0072       2.87752  0.0589   0.1313   0.1229    0.3918   0.0000       1.18390   439.0887       15.5353      -7.66271       5.45551      -1.42379      -2.76704      0.904154      -2.11284       1.05861      0.427034    -0.0440696     0.0801943    -0.0132238   -0.00491677       0.00000       0.00000       0.00000       0.00000       9.74848       12.3282       11.4076       9.57171       7.00413       4.76499       3.00459       1.74589      0.880701      0.459140      0.177893     0.0647867     0.0180371    0.00393721       0.00000       0.00000       0.00000       0.00000
   7  20 3279.9836    3.5494  1.4812 11.8953 -0.0018      0.211649  0.0739   0.1037   0.1209    0.4232   0.0000      0.780051   442.3125       25.8137       3.89931       13.9581       2.76719      -17.9966       5.99445      -4.00952      0.452035     -0.731322     -0.148966     0.0434056    -0.0118964  -0.000408889       0.00000       0.00000       0.00000       0.00000       12.2332       14.1116       14.2455       11.1103       8.30112       6.28392       3.98322       2.16343       1.08244      0.572684      0.242416     0.0857449     0.0225343    0.00402527       0.00000       0.00000       0.00000       0.00000
   7  21 3417.6948    3.1296  2.1217 11.3118  0.0024      0.696458  0.0893   0.0769   0.1437    0.3857   0.0000      0.428387   432.0022       41.5801       12.6818      -9.25739      -7.23357      -1.04723       6.92395      -1.48813      0.976812     -0.474194    -0.0519069      0.107486    0.00940213   -0.00405894       0.00000       0.00000       0.00000       0.00000       12.1136       14.1681       13.3845       12.6563       9.11396       6.99666       4.62834       2.62535       1.41093      0.700876      0.294023     0.0998258     0.0266204    0.00577059       0.00000       0.00000       0.00000       0.00000
   7  22 3555.7023    2.6777  3.3170 10.6870 -0.0047      0.536944  0.1048   0.0498   0.1860    0.3215   0.0000      0.237944   448.8876       40.1869       33.5941       17.9522       3.94523      -2.97823     -0.571436      -7.15704       1.76499     -0.683500      0.354645      0.220494    0.00985734    0.00277902       0.00000       0.00000       0.00000       0.00000       16.5958       20.3975       19.8324       16.6403       12.0687       8.32811       5.58947       3.10924       1.66733      0.862338      0.361645      0.122811     0.0351804    0.00687946       0.00000       0.00000       0.00000       0.00000
   7  23 3693.8153    2.2353  4.7204 10.2155 -0.0047      0.450109  0.1289   0.0363   0.2279    0.2729   0.0000      0.148201   442.0593       16.1502      -7.64414       13.3282      -6.15778       6.58507       7.31633      -2.14018      -1.39259     -0.966546      0.398041     -0.263515   -0.00578034    -0.0179273       0.00000       0.00000       0.00000       0.00000       19.6122       23.7001       22.1010       19.1779       15.1939       11.1615       7.08574       4.16192       2.26945      0.991093      0.445213      0.156886     0.0438216    0.00857529       0.00000       0.00000       0.00000       0.00000
   7  24 3832.3013    1.9210  6.6497 10.1093 -0.0002      0.256772  0.1621   0.0275   0.2987    0.1599   0.0000      0.103979   436.8037      -32.8963      -4.19608       10.1152       16.0459      -15.2113       11.0718      -2.64193      -1.82276      -1.84485     -0.641936     0.0782064    0.00726610   -0.00707930       0.00000       0.00000       0.00000       0.00000       22.9262       28.5230       27.5017       23.6408       18.7827       13.4925       8.89812       5.21035       2.89802       1.32947      0.589704      0.205856     0.0601193     0.0114280       0.00000       0.00000       0.00000       0.00000
   7  25 3970.7738    1.6381  8.7914 10.0838 -0.0003      0.251307  0.1992   0.0219   0.3719    0.1026   0.0000     0.0818779   430.2228       39.4158       25.3330      -17.3284      -43.5129      -4.87083       13.4509      -2.04441      -3.93874      -3.39090      0.372818     -0.113618    -0.0785173    0.00160507       0.00000       0.00000       0.00000       0.00000       27.5124       35.1974       32.8355       29.1666       22.5708       16.4371       10.4864       6.29628       3.42050       1.59400      0.684452      0.249455     0.0715837     0.0143418       0.00000       0.00000       0.00000       0.00000
   7  28 4386.6722    0.9529 16.5940 10.0643  0.0002     -0.350114  0.4602   0.0149   0.8223    0.0649   0.0000      0.101741   411.0051      -87.3906       10.6818       13.8018       15.0150      -28.6408      -1.95621       2.67294       8.50238       3.25779     -0.514486      0.320055     -0.148640    -0.0308641       0.00000       0.00000       0.00000       0.00000       51.8752       63.3424       60.7767       54.3194       41.7357       31.5253       20.5055       12.4572       6.40420       3.34276       1.33131      0.485554      0.129277     0.0253516       0.00000       0.00000       0.00000       0.00000
   8  10 1946.1785    0.4846  0.4459  9.8881  0.0003       10.1494  0.0380   0.0237   0.0629    0.1011   0.0000       2.92458   428.7618      -13.4705       17.9179      -4.07953       5.29021      -7.74626      0.263529      -5.20961      -1.28280     0.0116177     -0.184210    -0.0600615     0.0719367   -0.00931284   0.000495687   0.000721738       0.00000       0.00000       5.72993       7.40273       6.79576       6.06120       5.29490       3.53525       2.55053       1.71578       1.02983      0.561911      0.241265      0.114504     0.0406842     0.0135661    0.00416532   0.000741017       0.00000       0.00000
   8  11 2086.2307    0.6839  0.6693  9.8240 -0.0097       5.75452  0.0433   0.0286   0.0805    0.1582   0.0000       1.40638   435.6574       6.94395       12.6599     -0.454901       8.60257       8.14943       3.01833     -0.669000      0.234297      0.218907      0.338267     0.0718108     0.0762480     0.0242408    0.00407975   0.000488688       0.00000       0.00000       7.54313       9.01625       9.40343       8.01295       5.79093       4.54907       3.11373       1.85221       1.06685      0.559801      0.280950      0.130764     0.0545080     0.0168659    0.00393537   0.000662073       0.00000       0.00000
   8  12 2225.1778    1.0308  0.6665  9.8760 -0.0061       3.38894  0.0421   0.0426   0.0770    0.2295   0.0000       1.18654   432.5664       19.9103       8.64449      -5.45446      -1.33118      -4.75740       3.49807      -4.49273      -2.13039     -0.949371      0.292063    -0.0306267    -0.0516407    -0.0240296    0.00276287   0.000381343       0.00000       0.00000       5.55496       7.96856       6.46251       7.07233       5.22529       4.42450       2.30393       2.13125       1.10515      0.669304      0.284919      0.129385     0.0422675     0.0192629    0.00391948    0.00101620       0.00000       0.00000
   8  13 2362.9397    1.3809  0.8612  9.5328 -0.0013       1.97542  0.0406   0.0467   0.0818    0.5048   0.0000      0.845580   430.3859      -3.48289       4.72637      0.532671      -3.29464      -7.94190       2.77976       1.69644      0.659711      0.892244      0.155603    -0.0193992   -0.00529587   -0.00144189    -0.0102756   0.000303104       0.00000       0.00000       6.08707       7.11957       6.79170       6.44878       5.40918       3.86519       2.76815       1.76580       1.08295      0.591944      0.264747      0.118287     0.0431869     0.0142008    0.00411819   0.000703921       0.00000       0.00000
   8  14 2499.5211    1.7077  1.0386 10.7865 -0.0013       1.65054  0.0508   0.0560   0.1035    0.3143   0.0000      0.985669   442.2824     -0.588239       5.72031     -0.295556      -4.04061       4.00469     -0.852403       2.45978      0.509772      0.791961    -0.0489348     -0.257226    -0.0137237    0.00733570    0.00824030   -0.00105225       0.00000       0.00000       7.28149       8.78816       8.47305       7.73281       5.99826       4.36618       3.06840       1.96098       1.11556      0.639493      0.312197      0.140535     0.0492595     0.0159837    0.00424098   0.000797458       0.00000       0.00000
   8  15 2636.2133    2.3058  0.8928 11.5477 -0.0048       2.41612  0.0513   0.0763   0.0840    0.2590   0.0000       1.10742   436.5228       5.33114       18.6028      -1.32315      -4.78681       1.93715      -1.22707      -1.96617     -0.530660     -0.873462      0.162145     -0.156422   -0.00810831     0.0157065    0.00428722   0.000671734       0.00000       0.00000       7.08728       8.54302       7.44156       6.97112       6.36753       4.99275       3.58083       2.23270       1.31722      0.639116      0.338424      0.121633     0.0542779     0.0167858    0.00497531   0.000907728       0.00000       0.00000
   8  16 2773.8400    2.7592  0.9799 10.7650 -0.0052      0.645134  0.0494   0.0860   0.0831    0.6997   0.0000      0.791875   439.9123      -6.76697       21.2935      -8.45041       3.05496      -1.58175       8.40652       2.15435       1.26337      0.408097     0.0800744    0.00397631   -0.00469840    -0.0174137    0.00270088  -0.000398993       0.00000       0.00000       7.11150       8.07680       8.51901       7.33136       5.80981       4.57484       3.20950       2.03424       1.13098      0.603207      0.318092      0.132949     0.0537257     0.0176082    0.00423178   0.000727907       0.00000       0.00000
   8  17 2911.6708    3.4561  0.8671 12.2275 -0.0002       3.49199  0.0512   0.1151   0.0761    0.2833   0.0000       1.24824   442.1986       9.82128       7.69474       4.79199       4.94037      -3.28064    -0.0132280     -0.133906     0.0847337    0.00631821   -0.00456219    0.00296939   -0.00110255   -0.00138442   0.000209633  -0.000171054       0.00000       0.00000       7.02921       9.11483       8.35785       8.18821       5.83548       4.34119       3.11172       1.86471       1.13344      0.575150      0.318542      0.127340     0.0517307     0.0152310    0.00431612   0.000929381       0.00000       0.00000
   8  18 3049.1834    3.7613  1.0355 11.1369 -0.0030    -0.0861535  0.0480   0.1161   0.0909    0.9138   0.0000      0.997904   437.9744       8.65799      0.475355       2.47661      -3.76921      0.716626       4.04398      -4.13387       1.21752     -0.503462     -0.222152     0.0622520     0.0553428   -0.00570835  -0.000649731  -0.000350266       0.00000       0.00000       7.02949       7.97079       7.95880       7.03398       5.89915       4.50259       3.28681       2.07721       1.19068      0.646564      0.301522      0.141831     0.0513044     0.0164369    0.00438065   0.000758986       0.00000       0.00000
   8  19 3186.8241    3.7830  1.1249 12.5742 -0.0089      0.152698  0.0582   0.1226   0.1004    0.3723   0.0000      0.891213   438.3064       20.2673       8.22453      -4.73123      -9.36509      -9.06455     -0.386719     0.0757570      -2.18505     0.0486222     -0.242861     -0.213288     0.0336635     0.0144374    0.00520634   -0.00103074       0.00000       0.00000       8.94807       10.6447       9.21532       8.29540       7.08575       5.81553       4.16370       2.42463       1.39998      0.647277      0.331246      0.134525     0.0566032     0.0161713    0.00470551   0.000912810       0.00000       0.00000
   8  20 3324.4075    3.5806  1.6893 11.8230 -0.0046     0.0272219  0.0649   0.0901   0.1251    0.3466   0.0000      0.470233   446.5296       23.2545       25.5478      -11.1182      -8.62332      -1.99047      -4.20652      0.146128      -2.08568       1.07450     -0.259054      0.233450    -0.0140627     0.0131229   -0.00928770  -5.03021e-06       0.00000       0.00000       9.65463       11.6161       11.4970       9.72220       7.91707       5.87312       4.06200       2.49610       1.45709      0.754637      0.381665      0.159408     0.0643930     0.0206893    0.00556145   0.000955228       0.00000       0.00000
   8  21 3462.7190    3.0726  2.4599 10.8399  0.0174      0.896588  0.0836   0.0670   0.1462    0.3167   0.0000      0.319695   408.2192       16.4186       6.56176      -6.21593      -2.15469    -0.0298094      0.186657      -6.17300      -1.29752      0.602310     -0.106731     0.0517991    -0.0357191    -0.0397714    0.00410554   0.000331246       0.00000       0.00000       11.6415       13.6919       13.5576       12.2085       9.92130       7.26041       5.12501       3.18213       2.00921       1.05432      0.500662      0.222782     0.0857488     0.0262201    0.00721780    0.00129098       0.00000       0.00000
   8  22 3601.0682    2.5088  3.6745 10.8094 -0.0002      0.278040  0.1088   0.0440   0.1869    0.2187   0.0000      0.210669   424.8954       14.8590      -11.5735       6.44771       7.23240      0.482755       9.52119      -5.65103      0.124906       2.62927     -0.195294     -0.186414    0.00581846     0.0223663    -0.0154369   -0.00204333       0.00000       0.00000       14.1784       16.3145       16.7888       14.8017       12.1030       9.40511       6.49016       4.31460       2.39217       1.30940      0.680714      0.281573      0.108893     0.0370105    0.00920804    0.00162169       0.00000       0.00000
   8  23 3739.7537    2.1495  5.1188 10.6017 -0.0106      0.339297  0.1323   0.0334   0.2314    0.1653   0.0000      0.125684   462.7056       30.2068      -4.91007       14.7923      -6.03001      -13.1404      -11.1549      -6.42561       1.34975      -3.27016       1.00803      0.195796     -0.192285    -0.0156442   -0.00679490   0.000749216       0.00000       0.00000       17.4954       21.1769       20.1236       18.1219       15.0871       11.8254       8.03796       5.24006       3.04974       1.63995      0.772932      0.340017      0.131313     0.0440327     0.0113064    0.00211243       0.00000       0.00000
   8  24 3878.7420    1.7708  6.5691 10.4771 -0.0006      0.345668  0.1578   0.0257   0.2872    0.1103   0.0000      0.111773   469.0050       67.4385       31.6997       16.5685      -13.6348      -10.8138      0.409134      -4.64438      -1.14632       1.02472      0.389393     -0.122906      0.335833     0.0880264     0.0108646   0.000655289       0.00000       0.00000       20.8540       25.2577       25.1743       21.8303       18.2260       13.4969       9.50101       5.99808       3.49373       1.87546      0.922533      0.406912      0.157466     0.0526042     0.0141600    0.00237956       0.00000       0.00000
   8  26 4157.0052    1.2813 12.8002 10.0128 -0.0005     0.0554028  0.2759   0.0166   0.5154    0.0739   0.0000     0.0743830   473.8198      -42.1631     0.0430106       31.7841      -3.71560      -4.14355      -9.51979      -19.8244     -0.826465      -2.51887       2.91791     -0.980994    -0.0166136      0.101734     0.0208354   -0.00323927       0.00000       0.00000       31.5770       37.8290       38.3009       34.7774       28.1741       21.6602       15.5256       9.84162       5.87258       3.13561       1.61337      0.693891      0.275025     0.0871648     0.0230053    0.00400771       0.00000       0.00000
   8  27 4296.2168    1.0753 13.5011 10.0619 -0.0020     -0.104750  0.3262   0.0154   0.5899    0.0662   0.0000     0.0891532   375.8556      -8.90181       59.5323       63.9908       8.68390      -28.3616      -5.63792       16.9642       2.17650     0.0596883      -1.26841      0.248396      0.516222      0.146733    -0.0136579   -0.00376460       0.00000       0.00000       36.1123       43.6947       43.4919       39.0322       32.5969       25.0712       17.6076       11.5310       6.82725       3.66359       1.86415      0.794980      0.313155      0.103208     0.0265099    0.00454032       0.00000       0.00000
   8  29 4574.3976    0.7577 19.8480  9.9969  0.0010     -0.312458  0.6140   0.0114   0.9580    0.0499   0.0000      0.106833   374.3873       16.0948       11.9097       66.5372       28.3806      -21.2297      -24.5223       14.2716     -0.598209      -9.54997       1.83581      0.648538     -0.494192     -0.147898   -0.00381032  -0.000832828       0.00000       0.00000       55.0955       68.3102       67.4312       60.2932       51.4975       39.9573       28.6670       18.6418       11.3094       6.13099       3.09762       1.34535      0.528225      0.168001     0.0434205    0.00744729       0.00000       0.00000
   9  12 2264.6368    1.0099  0.8729 10.3356 -0.0059       4.91216  0.0521   0.0352   0.0864    0.2090   0.0000       1.14275   447.3761      -6.77222     -0.908841       5.85259       2.74338       4.59634      -4.39296      -1.57339     -0.937789      0.217643     0.0321111    -0.0913134      0.181032     0.0571887    -0.0162027    0.00218605    0.00203994   8.58367e-05       7.17630       7.50010       8.01650       8.32353       6.62531       4.66139       3.69978       2.73270       1.70286      0.819456      0.595124      0.313892      0.138782     0.0459528     0.0176407    0.00462431    0.00122018   0.000204826
   9  13 2402.4389    1.4474  0.7676 10.8098 -0.0123       3.67717  0.0405   0.0517   0.0762    0.1968   0.0000       1.01016   430.1185       11.6527       15.6387      -3.03347      -2.93616       1.70577      -2.59247      -4.58647    -0.0929475     -0.153035     0.0277210     -0.200651     -0.116106     0.0547902    0.00856466    0.00396643  -0.000416857  -0.000291188       5.54190       6.07584       6.94623       5.77451       4.90987       4.27799       2.71210       2.10919       1.34012      0.724150      0.420796      0.223942     0.0882107     0.0389931     0.0155655    0.00458843   0.000895376   0.000154909
   9  14 2539.6221    1.8002  1.1541 10.7655 -0.0082       3.16005  0.0567   0.0519   0.0943    0.3622   0.0000      0.912187   432.4050       9.61967       4.31422      -1.07442      0.400331       13.5350      0.631918     -0.143822     -0.138910     0.0930884     -0.308873     -0.407835   -0.00879575    -0.0370241    0.00841014    0.00239937  -0.000100354   0.000106854       6.98059       8.47065       7.76232       7.27744       6.33506       5.32410       3.96045       2.59297       1.73130      0.946654      0.526100      0.241316      0.113258     0.0432744     0.0175371    0.00477949    0.00124064   0.000223458
   9  15 2677.0731    2.4771  0.9220 11.2449 -0.0035       1.87976  0.0435   0.0790   0.0855    0.3344   0.0000      0.910292   437.4084       4.96688       1.90001       12.1155      -4.34708       1.04606       1.19227       2.36078    -0.0275410     -0.740731     -0.485672    -0.0755605     0.0279531    -0.0511549    0.00115025   -0.00305585   0.000698092   4.97816e-06       5.77691       6.93626       6.09587       5.79510       5.20171       4.45936       3.41715       2.21440       1.45524      0.810080      0.431911      0.199509     0.0910426     0.0368383     0.0135138    0.00380439    0.00104046   0.000186352
   9  16 2815.2580    3.0562  0.8064 11.8877 -0.0042      0.988935  0.0412   0.1019   0.0709    0.2956   0.0000       1.16839   439.3498       6.33102       25.5412       3.88819       6.17945      -1.19304     -0.910490     -0.838114     -0.168219     -0.774299      0.237915      0.297971     0.0726375    -0.0320807     0.0108424   -0.00215579    0.00113097  -0.000101054       5.80532       6.54714       6.33669       5.90372       5.18533       4.07998       3.30374       2.25136       1.35453      0.718205      0.408907      0.227131     0.0928378     0.0378419     0.0132043    0.00379566    0.00100414   0.000158393
   9  17 2953.5402    3.5598  0.9092 11.8663 -0.0084     -0.992377  0.0420   0.1067   0.0751    0.3837   0.0000       1.33635   439.4837       3.88067       6.56812     0.0101064       7.64845       1.93857      0.312213     -0.362477      0.435315      -1.03877      0.118774     -0.227476    -0.0425901    -0.0183933    0.00916525    0.00329720  -0.000151547  -8.31821e-07       5.78293       6.83399       6.28549       5.71908       5.24034       4.28092       3.26957       2.24156       1.35310      0.790576      0.401622      0.203166     0.0878406     0.0368943     0.0124644    0.00393296   0.000995642   0.000167765
   9  18 3091.6186    3.9629  0.9730 12.0991  0.0016       2.69606  0.0490   0.1189   0.0803    0.4052   0.0000       1.02344   438.0704       19.4531       4.61897       2.61030       3.49177      0.402456      -4.07096      -1.46726      -1.36912      0.117357     -0.351286    -0.0818457     0.0628228   -0.00314075     0.0114024   -0.00359839  -6.00487e-05   4.24161e-05       6.68650       8.41840       8.26186       7.22487       6.54393       4.57407       3.16700       2.32408       1.34214      0.891731      0.464838      0.212081      0.107621     0.0385794     0.0132177    0.00498885    0.00117902   0.000179860
   9  20 3367.9107    3.2547  1.8255 12.2562 -0.0162       1.31075  0.0679   0.0782   0.1221    0.1903   0.0000      0.479890   433.0713       6.38449       4.15067       10.7504      -11.7554       3.62209       10.3589       1.22203       1.13676      -3.20724     -0.637422     -0.534701      0.452638     0.0567932   -0.00517154    0.00326406    0.00218721   4.97260e-05       8.66959       10.7370       11.1078       9.73382       8.30967       6.04047       4.46547       3.05419       1.88300       1.08388      0.617055      0.322087      0.143533     0.0565638     0.0204988    0.00645293    0.00159622   0.000250810
   9  21 3506.4200    2.9367  2.5480 11.4935 -0.0020      0.648542  0.0811   0.0577   0.1400    0.1826   0.0000      0.323115   452.6299       16.6042      -8.13563     -0.915375      -2.28290       19.9121       5.63178      -2.92101      0.263448       1.71160     -0.126395     -0.168116      0.115640     0.0309948    -0.0130662   -0.00571205    0.00152401  -0.000105400       9.81032       11.9096       11.3212       11.1024       9.20609       7.14162       4.97806       3.55455       2.22326       1.37232      0.727794      0.367617      0.159229     0.0645730     0.0219401    0.00713700    0.00167027   0.000317350
   9  22 3645.4956    2.3729  3.7605 11.1480 -0.0017      0.645400  0.1038   0.0391   0.1747    0.1258   0.0000      0.196646   413.6345      -6.74098       28.5672      -8.02906      -12.6649      -8.01503      0.913183      -5.72459      -4.51931       2.06097      0.255585     -0.677811     -0.310780     0.0298854     0.0152923    0.00140358  -0.000486514  -0.000707835       12.8461       15.6058       15.7224       14.3527       11.6216       9.26401       6.55504       4.57116       2.82572       1.63625      0.907571      0.457684      0.207560     0.0831835     0.0302711    0.00914117    0.00211861   0.000377455
   9  23 3784.4543    1.9652  5.7829 10.6180 -0.0010      0.303038  0.1354   0.0272   0.2324    0.1125   0.0000      0.120472   452.4949      -5.68072       7.37488      -17.0594       38.4078       17.6073      -2.01908       1.08518     -0.215770      -3.29745     -0.717897      0.522288      0.186429     -0.113783    -0.0721802  -0.000365012    0.00210556  -0.000950110       16.0473       19.5886       18.9800       17.6319       15.1319       11.8730       9.01292       5.93351       3.85774       2.22980       1.21351      0.598320      0.273432      0.111092     0.0399393     0.0117804    0.00309960   0.000517210
   9  24 3923.7796    1.6659  7.6900 10.5036 -0.0022      0.137404  0.1653   0.0216   0.3049    0.0809   0.0000     0.0889997   439.6191       23.2373       23.7201       41.2891       38.5501       1.55237       12.3969      -8.11651       3.92214     -0.908491     -0.535392     -0.246401      0.133695    -0.0894001    -0.0535661     0.0138898    0.00312920  -0.000415517       19.0704       23.3885       23.2546       21.5983       18.3426       14.5844       10.5888       7.33206       4.66373       2.77291       1.51289      0.757901      0.342219      0.140041     0.0499615     0.0154906    0.00374415   0.000632432
   9  25 4063.5582    1.4380 10.8378 10.1857 -0.0018      0.157567  0.2236   0.0175   0.4091    0.0720   0.0000     0.0722221   503.3197       29.4828       6.37698       12.9503      -18.8580      0.755445      0.847682       14.6336       7.39747     -0.831839      -1.76891      -2.20623     -0.392080    -0.0237552     0.0222380    -0.0173067    0.00501751  -0.000557658       23.7753       30.0077       29.4708       28.4963       22.5438       19.0406       13.0979       9.38679       5.79490       3.52366       1.83691      0.975334      0.413440      0.182546     0.0634611     0.0205317    0.00459875   0.000872111
   9  26 4203.2115    1.2198 12.5398 10.0380 -0.0005     0.0481587  0.2708   0.0153   0.4800    0.0689   0.0000     0.0760976   438.5403      -23.2610       48.8157       11.8843       17.3247      -6.88194       11.2494      -12.8636      -11.1975       6.89425       1.29708     -0.290635     -0.529124     -0.146511     0.0136583   -0.00168128    0.00470213   0.000637124       27.0890       34.4919       34.5927       31.8096       27.1625       20.8973       15.6704       10.3749       6.90036       4.00122       2.20284       1.12216      0.498253      0.210395     0.0767762     0.0229120    0.00592640   0.000953849
   9  27 4343.1087    1.0284 15.0544 10.0477 -0.0014     0.0900093  0.3545   0.0136   0.6258    0.0604   0.0000     0.0864475   463.7015       4.94484       57.2758      0.600885       1.32699      -2.63216      0.571438       17.3259      -14.3700       1.75879       7.08618       1.72118     -0.933505     -0.394440     -0.113029     0.0361778     0.0118836  -0.000687828       32.9143       41.3175       39.7103       38.2664       32.2322       26.0637       19.3946       13.3427       8.67553       4.99101       2.80045       1.40893      0.635315      0.256247     0.0937383     0.0279462    0.00694965    0.00119547
   9  28 4482.1383    0.7951 16.6635 10.1104 -0.0013     -0.224188  0.4872   0.0123   0.7952    0.0533   0.0000      0.116815   475.0341       5.84806      -24.5692       4.30508       11.0780       15.9375       22.7103      -10.1321       11.5380       1.33611     -0.775768      -1.32218      0.739513     -0.528678     -0.145487    -0.0185302   -0.00170665    0.00131552       41.1721       50.6592       52.4008       48.3816       41.8907       33.5698       24.7459       16.8589       11.4653       6.72046       3.77528       1.87617      0.859151      0.355329      0.132821     0.0388542    0.00943449    0.00151148
  10  10 2021.5673    0.6204  0.4233 10.0163 -0.0077       9.35904  0.0443   0.0289   0.0568    0.0992   0.0000       2.14995   440.2479      -4.01356       10.6468      -12.1674       1.13491      -2.05067     -0.129879     -0.312559      0.366682      0.298625     -0.565179      0.242574    -0.0439993    -0.0809117     0.0230362   -0.00831834   -0.00301233   0.000821520       8.19425       10.6780       10.9738       10.0710       7.81587       5.43550       3.77459       2.68463       1.53109      0.841402      0.456032      0.290914      0.156494     0.0716959     0.0276243     0.0103606    0.00274850   0.000814412
  10  11 2163.0073    0.8609  0.7198  9.8541 -0.0008       5.78618  0.0517   0.0312   0.0729    0.1666   0.0000       1.36169   436.1420       6.35388      -2.09040       4.38828      -2.75176       4.17254      -4.14166      -3.70019      0.855748     -0.168095     -0.278357      0.491491     0.0413989     -0.140913    -0.0238175   -0.00592055    0.00599577  -0.000397830       7.39421       8.07034       6.60539       5.71256       5.63534       5.84000       5.14071       3.59156       2.24559       1.28448      0.717638      0.322557      0.159603     0.0762478     0.0339965     0.0112351    0.00365429   0.000947746
  10  12 2302.9911    1.1149  0.8887 10.1297  0.0020       6.17712  0.0429   0.0341   0.0814    0.2361   0.0000       1.10159   443.7065      -9.21438       23.6210      -5.63199      0.321271      -1.64023       2.18137      -2.45255      0.872179     -0.135164     -0.415106      0.461039      0.215835    -0.0381578     0.0152848   -0.00363194   -0.00242170  -4.46827e-05       5.43675       6.55254       6.90780       6.62737       5.38617       4.01958       3.13964       2.14542       1.41169      0.899903      0.527938      0.297790      0.153800     0.0729262     0.0315774     0.0115495    0.00358648    0.00102463
  10  13 2440.8510    1.5610  0.8906 10.7408 -0.0075       1.98805  0.0463   0.0485   0.0774    0.2489   0.0000      0.906247   422.0133       1.99943       4.53091      0.857485      -1.42092      -2.56954      0.402403      0.709432     -0.373389      0.219492     -0.527245      0.112203      0.148799      0.148086    -0.0179684    -0.0134851   -0.00674599   0.000564566       5.69540       6.19703       7.21895       5.74060       5.76388       4.78322       3.19900       2.82131       1.75079       1.06248      0.734551      0.340340      0.172147     0.0924103     0.0318071     0.0115117    0.00506902    0.00144310
  10  14 2578.7507    2.0104  0.8441 11.4669 -0.0005       2.90066  0.0449   0.0614   0.0767    0.1974   0.0000      0.944562   433.0130       15.1867       13.7630       5.07584     0.0218169      -8.94378       5.02217      0.218269     0.0677561      -1.24842     0.0330133     -0.226822    -0.0886915    -0.0458229    -0.0176730   -0.00990177    0.00153330   0.000705616       5.11624       6.75838       6.33973       5.53477       5.28752       4.33021       3.50472       2.50752       1.60357       1.01447      0.550406      0.302774      0.142784     0.0680653     0.0293116     0.0107310    0.00365948    0.00116981
  10  15 2717.0628    2.5292  1.0630 10.1029 -0.0009       1.20130  0.0481   0.0670   0.0777    0.8026   0.0000      0.763405   439.6027       16.6699       1.14571       2.38700      -11.6803     -0.282847      -1.68361      0.480538      -1.20666    -0.0510444      0.538916    -0.0431740     -0.143720    -0.0645049    -0.0153223   -0.00185949    0.00141299  -2.75888e-05       5.26539       6.33655       6.30971       6.23743       4.99208       4.34363       3.18476       2.40350       1.59638      0.935975      0.538168      0.313478      0.163257     0.0751948     0.0302239     0.0117174    0.00400371    0.00107605
  10  16 2855.8216    3.1371  1.0189 11.5471 -0.0012       2.19808  0.0442   0.0898   0.0801    0.3987   0.0000      0.744815   441.1701       13.6143       6.45229       2.07477       1.27679      -1.68379      -3.10733     -0.339395       1.90494      0.216841      -1.24542     -0.523752      0.162475    0.00786196    0.00840713   -0.00527785   0.000801523    0.00116167       5.43693       6.16816       6.79005       6.44910       4.98434       4.35924       3.41496       2.30398       1.43683       1.04487      0.608176      0.302831      0.139511     0.0803756     0.0339462     0.0133267    0.00393057    0.00112868
  10  17 2994.5435    3.7312  0.9623 11.9129 -0.0055       1.18242  0.0423   0.1080   0.0736    0.3800   0.0000      0.873598   448.5563       10.2918       17.2902       4.72610      -6.05165      -4.61432       2.56487     -0.303965      -2.16266     -0.265400     -0.292910     -0.461052    -0.0824970    -0.0926346    -0.0373468   -0.00692893    0.00461458   8.83998e-05       5.19660       6.54446       6.47025       6.06635       5.07308       4.17143       3.08493       2.23005       1.47326      0.885042      0.523883      0.279130      0.146244     0.0677037     0.0294142     0.0106252    0.00384751    0.00105577
  10  18 3133.0051    4.0983  1.1203 10.7354 -0.0047      0.586021  0.0466   0.1085   0.0847    1.4514   0.0000      0.780124   438.9449       15.9741       16.4974       2.99596       4.82677      -1.02831      -5.95169      -2.99922       1.37528      0.189668     0.0392782     0.0551139     -0.184190    -0.0367191    -0.0160797   0.000667731    -0.0117017  -0.000112725       5.33062       6.20348       6.20918       5.96591       5.31537       4.30823       3.04547       2.26729       1.50066      0.994700      0.571051      0.317373      0.157074     0.0681021     0.0290098     0.0110470    0.00374227    0.00114146
  10  19 3271.5114    3.6350  1.3746 12.6251 -0.0072       1.38946  0.0562   0.0939   0.1057    0.2132   0.0000      0.729986   437.8402       15.7157       13.7566      0.428851       1.13978       1.20463       2.52856      -1.43974       3.83529      0.242692      0.129029      0.249890     0.0870369      0.135022    -0.0226438   -0.00443846    0.00401968  -0.000249796       5.52962       7.34365       7.27420       6.76951       6.19496       4.68321       3.85965       2.59451       1.87702       1.12997      0.670815      0.380218      0.187647     0.0920471     0.0369726     0.0150060    0.00492624    0.00144099
  10  20 3410.0995    3.1722  2.0776 11.7534 -0.0014    -0.0409011  0.0726   0.0647   0.1211    0.1942   0.0000      0.387866   443.0509       11.4971       4.90341      -13.1467       19.8791      -6.57131      -5.38789     -0.683700      -1.16989      0.867718      0.116970     -0.242248    -0.0254478    -0.0963933   -0.00901931     0.0234955   -0.00580074   -0.00106700       7.66563       9.92487       9.20326       9.22511       7.95774       6.25825       4.96999       3.39630       2.43208       1.38822      0.912394      0.459744      0.240333      0.112834     0.0460078     0.0169378    0.00595376    0.00164523
  10  21 3549.4244    2.6572  3.1321 11.4470 -0.0013      0.874427  0.0893   0.0451   0.1560    0.1231   0.0000      0.234227   436.3737       1.27100       13.2631      -3.32918       16.7160      -7.95684       3.15252      0.463153       4.75696      -1.39270      -1.63269      0.274153     0.0606785     -0.163986    -0.0334009    -0.0158536   -0.00512035    0.00152611       9.62834       11.5382       11.3947       10.8144       9.65816       7.88064       6.02641       4.27973       2.91120       1.85693       1.07428      0.594000      0.291054      0.134705     0.0563222     0.0218167    0.00718828    0.00210500
  10  22 3688.5562    2.2831  4.4898 10.9398  0.0002      0.128474  0.1101   0.0339   0.1881    0.1162   0.0000      0.154821   448.0479       10.4294       3.99279      -8.06341       15.5274      -10.8179      0.931377      -5.95068       1.82642      0.220835      0.608560     -0.510277     -0.187769     0.0276261    -0.0614340     0.0261006     0.0100220    0.00126934       11.6739       13.8452       13.5753       13.6920       11.7309       9.55890       7.24834       5.25240       3.51803       2.25192       1.33286      0.724339      0.369271      0.169319     0.0717495     0.0265480    0.00881637    0.00253838
  10  23 3828.1197    1.9363  6.0400 10.5320  0.0004      0.418151  0.1324   0.0251   0.2361    0.0961   0.0000      0.105616   417.8859       9.12866       20.1628      -25.8488      -8.91147      -18.3989       3.22141     -0.722597       7.28917      -4.46966     0.0565255    -0.0115455      0.540397     -0.128065    -0.0323720     0.0394974    0.00571001   -0.00722598       13.7476       17.5066       17.5330       16.4205       14.1399       11.3498       8.79866       5.89648       4.24386       2.54063       1.54409      0.824626      0.423929      0.192016     0.0828418     0.0325193     0.0109043    0.00301886
  10  24 3967.8936    1.5932  7.8696 10.4014 -0.0007      0.218218  0.1619   0.0197   0.2991    0.0765   0.0000     0.0910313   401.9424       6.36905       18.0831      -7.31471       32.7356     -0.567063       12.6168      -5.73362      -4.29458      -9.66777       1.77859      -1.27041     -0.147057      0.213371     -0.193635    -0.0466323   -0.00643573   0.000892404       16.6588       20.1862       20.0781       19.6635       16.8778       14.0741       10.6288       7.68849       5.18204       3.33411       1.92336       1.08214      0.533123      0.255548      0.104262     0.0415066     0.0133379    0.00389036
  10  25 4107.7290    1.3525 10.6032 10.1864 -0.0014     0.0682433  0.2136   0.0162   0.3868    0.0651   0.0000     0.0749336   431.6474       22.6199       37.7191      -34.4243       2.96788       11.6219       16.9365      -17.5132      -3.18080      -3.16690       3.75244     -0.215216      0.602052     -0.299722      0.143541     0.0657856    0.00808011   5.07256e-05       20.5315       25.4163       25.7597       23.9111       21.2550       17.5528       13.9197       9.79688       6.72077       4.21839       2.48168       1.35432      0.711375      0.317999      0.143598     0.0541109     0.0179791    0.00514574
  10  26 4247.5517    1.1540 14.3496 10.0720 -0.0013    0.00384693  0.3023   0.0138   0.5528    0.0607   0.0000     0.0760274   439.6999       43.1263       27.2615      -8.94988       22.2298       27.2663      0.938959      -25.6718       2.18515       2.35785      0.594029      -1.10931      0.212480    -0.0445438     0.0569138    -0.0322588     0.0296838    -0.0114351       26.8373       32.9818       34.4509       31.3887       27.7993       22.7157       17.5203       12.3689       8.53699       5.33947       3.21008       1.73045      0.905333      0.412012      0.183004     0.0692974     0.0237563    0.00670844
  11  10 2058.0939    0.6633  0.5884  9.8175 -0.0025       8.50763  0.0332   0.0251   0.0674    0.1185   0.0000       1.56956   437.3007      0.813905       11.7850       2.15025      -1.20665      -1.06793       2.14416       2.22870      -2.30122      0.146250     -0.518843      0.143658      0.211890      0.238416    -0.0492285     0.0114785   -0.00412632   -0.00223188       4.02990       4.77323       4.98932       4.48056       3.94083       3.52500       2.65733       2.28521       1.44373      0.895979      0.628156      0.335580      0.161784     0.0933867     0.0451160     0.0209501    0.00755352    0.00260582
  11  11 2199.8238    0.9674  0.5974 10.0994 -0.0014       3.76304  0.0325   0.0340   0.0541    0.1586   0.0000       1.10104   439.8259      -3.51210       14.9726       6.52532       4.39998     -0.418053      -4.21416      -1.13077    -0.0976625      0.439906      0.236115     -0.137805      0.305900     0.0325514     0.0134720     0.0123922   0.000892547   -0.00176184       4.07366       4.53745       5.09461       4.83799       3.97001       3.36418       2.77907       1.93617       1.33421      0.913608      0.550844      0.333597      0.179942     0.0912502     0.0454451     0.0201072    0.00796915    0.00281806
  11  12 2340.0954    1.2613  0.8948 10.3416 -0.0098       4.18100  0.0417   0.0377   0.0749    0.2558   0.0000      0.973128   434.7065       4.76994       11.6700      0.577564       5.19796       4.79166     -0.211258     -0.914502      -1.40447     -0.380071     -0.953920     -0.343424      0.190414    -0.0321219    -0.0551602    0.00155054   -0.00493109   -0.00479899       4.53920       5.37638       5.54377       5.07918       4.49036       3.99247       3.21658       2.44694       1.73296       1.09601      0.678109      0.393990      0.204099      0.108909     0.0524455     0.0231105    0.00931917    0.00345466
  11  13 2478.5613    1.5884  1.0713 10.9514 -0.0035       3.20338  0.0529   0.0456   0.0847    0.2649   0.0000      0.985681   440.7789       7.30027       12.2447      -2.89971      -8.88019      -1.34070      0.753642      -1.89013       1.33046      0.653091      0.614851      0.320512     -0.202789   -0.00858017    -0.0557058    -0.0367942   -0.00641882    0.00856093       5.06057       6.53176       6.52016       6.32169       6.07741       4.60543       3.62510       2.89034       1.96951       1.27014      0.819436      0.450640      0.280983      0.145125     0.0636350     0.0303422     0.0105052    0.00399497
  11  14 2616.9985    2.1079  0.9541 11.0424  0.0083       1.72042  0.0425   0.0579   0.0768    0.2637   0.0000      0.890690   444.9676       20.8921       9.59035      0.349627       10.2421       4.68110      -3.39305      0.852466       1.01234     -0.840289     -0.964655      0.642794     -0.292770     0.0190530   -0.00743641   -0.00991434   -0.00347352    0.00303612       4.71829       5.73541       5.96486       5.75019       5.13310       4.03284       3.08087       2.13942       1.45191       1.09532      0.669642      0.395337      0.223867      0.108846     0.0505151     0.0220490    0.00932331    0.00316544
  11  15 2756.2656    2.7264  1.0266 10.7673 -0.0006       2.13543  0.0445   0.0733   0.0729    0.5032   0.0000      0.712287   437.6172       7.00721       5.12193       12.0188       2.88816       3.02577      -1.04853      -2.44757     -0.600484     -0.521579     -0.844754     -0.703731    -0.0975372      0.187792     0.0226647    -0.0136453   -0.00458876    0.00266187       5.21273       6.49958       6.87125       6.72808       5.57882       4.42535       3.10504       2.46162       1.70189       1.00521      0.646615      0.389231      0.223308      0.118304     0.0581620     0.0235763    0.00899000    0.00340706
  11  16 2895.5655    3.2542  0.8334 12.3541 -0.0037       2.10565  0.0572   0.0970   0.0678    0.1919   0.0000      0.877628   443.9671       5.32809       18.2836      -2.19731      -6.83800      -2.99873      -1.63193      -2.69875      -2.25619      0.884333      0.590220      0.241044     -0.231147   -0.00216575    0.00621821    -0.0255185    0.00992167    0.00997104       6.80948       4.88665       7.37735       8.76798       5.97447       4.15997       5.29702       3.49412       1.69824       1.37822       1.08920      0.580199      0.239565      0.163279     0.0986659     0.0435314     0.0150971    0.00472436
  11  17 3034.6367    3.8719  0.9111 12.3071 -0.0023       1.43995  0.0375   0.1120   0.0735    0.2606   0.0000      0.782232   436.2370       9.23438       13.9520       12.2628      -5.92138       3.00527      -3.69831      0.523215     -0.943754      -1.02177      0.675196     0.0957838      0.136636     -0.261545     0.0134747     0.0168349   -0.00713639    0.00132506       4.33524       5.30944       5.18979       5.22835       4.40894       3.63983       2.91822       2.25237       1.56329       1.00799      0.560020      0.346568      0.201704      0.105470     0.0479890     0.0201507    0.00838263    0.00290330
  11  18 3173.6159    3.8350  1.2494 11.9581 -0.0009       1.42348  0.0550   0.0930   0.0837    0.3650   0.0000      0.859372   437.0581       10.0853       11.7671       2.64953     -0.986695      0.721368     -0.637781      -2.47761     -0.880681     -0.213031      0.534134     -0.169878      0.347216    0.00970215    -0.0239508   -0.00862063    0.00752771    0.00200081       5.38623       6.40506       6.33481       6.22372       5.31086       4.67985       3.75962       2.78148       1.97485       1.31232      0.764864      0.446879      0.251763      0.128847     0.0569484     0.0265825     0.0104220    0.00378934
  11  19 3312.4187    3.6826  1.6240 11.7346 -0.0046     0.0260792  0.0577   0.0796   0.0994    0.2695   0.0000      0.511079   441.4664       16.9932       19.4997       5.62674      -2.03122      0.700390       3.43690      -4.43045       1.79061      -2.26373      -1.01973      -1.34511      0.456503     -0.174382    -0.0228747    -0.0522529    -0.0223953    0.00295892       5.91626       7.13298       7.19999       6.87381       6.15628       5.05764       3.91343       3.06077       2.06963       1.41142      0.827045      0.498957      0.282205      0.140383     0.0667324     0.0283913     0.0116277    0.00394064
  11  20 3451.8461    2.9865  2.4410 11.4383 -0.0007      0.738365  0.0715   0.0523   0.1197    0.1497   0.0000      0.258351   432.0154       18.7278       17.9833       4.34164       1.29091      -3.85211       1.03718      -2.87802      -3.39980      -3.35413     -0.364626      -1.24244     0.0478485      0.100670    -0.0134182   -0.00150631    -0.0126507    0.00150023       7.16254       8.67476       8.99752       8.54684       7.59886       6.54751       4.85424       3.57621       2.59956       1.72838       1.06830      0.644449      0.352691      0.173361     0.0851596     0.0350969     0.0146717    0.00538096
  11  21 3591.5506    2.4793  3.4080 11.2249 -0.0064       1.21311  0.0845   0.0395   0.1598    0.1129   0.0000      0.201874   431.5552       2.78561       15.6641       6.89481      -10.0136      -8.28172      -17.9460       1.59504     -0.740662       2.67953      -2.11814      0.153591       1.01162     0.0665227     -0.154573    -0.0116250     0.0597305    0.00472478       8.53349       10.2189       10.7537       10.2654       8.87532       7.56334       6.04654       4.45388       3.13553       2.06999       1.24238      0.736239      0.417689      0.216131     0.0987532     0.0447955     0.0180768    0.00660034
  11  22 3731.0418    2.0985  4.9730 10.8139 -0.0015      0.361376  0.1124   0.0283   0.1951    0.0937   0.0000      0.135725   436.6710       36.5702       2.97778       4.13874       3.51482      -5.92133      0.449619       6.30429      -1.47658       4.97477     -0.938398       1.12941     -0.233743      0.490137     0.0686731    0.00877361    0.00694522    -0.0185494       11.2036       13.9566       14.3287       13.8059       11.9427       9.97671       7.55585       5.56174       4.02355       2.58174       1.61428      0.958795      0.535045      0.273611      0.129944     0.0559613     0.0223752    0.00838973
  11  23 3871.3359    1.7886  6.7172 10.4764  0.0001      0.518259  0.1371   0.0223   0.2438    0.0835   0.0000     0.0964596   433.9804      -3.20868       16.7589       18.7789       6.04435      -12.1458      -1.21264     -0.723773      -6.60592      -4.67451      -1.82993     -0.437400    -0.0218769     -0.313856     -0.118913     0.0561120   -0.00863172    -0.0103355       13.1971       16.2376       16.5343       15.5387       14.1375       11.6285       9.31800       7.09396       4.90516       3.21294       1.96620       1.16610      0.631395      0.335225      0.154799     0.0701183     0.0264119    0.00984033
  11  24 4011.3452    1.5302  9.0174 10.3775 -0.0024      0.272759  0.1740   0.0177   0.3162    0.0660   0.0000     0.0806769   435.0573      -3.65224       22.8523       30.0070       7.30116      -6.38969      -20.2659      -2.23545      -4.67474      -4.72353       2.92394       1.46777     0.0228181    -0.0211331      0.179224     -0.282210    -0.0546190    -0.0105559       15.8097       20.0510       20.7836       19.3665       17.2826       14.7727       11.7083       8.46557       6.13600       4.03308       2.49481       1.47919      0.809116      0.413656      0.199022     0.0871522     0.0359875     0.0133988
  11  25 4151.5215    1.2620 11.8549 10.2829 -0.0042     0.0720002  0.2341   0.0150   0.4290    0.0555   0.0000     0.0744566   482.9694       21.5944      -25.2410       13.2297      -2.63123      -16.0099       16.7313       21.5095      -6.19418      -9.99810       5.32144       5.36414      -2.18953      -1.03560    -0.0211207      0.210064    -0.0387576    -0.0499285       19.7717       24.3549       25.4042       24.1584       22.1539       18.1057       14.7944       10.9180       7.96643       5.11910       3.27730       1.93116       1.07750      0.558677      0.269177      0.117706     0.0462647     0.0170537
  11  26 4292.0681    1.0901 13.6531 10.1002 -0.0022     0.0254775  0.2817   0.0130   0.5016    0.0555   0.0000     0.0803013   430.5106       55.6966       10.5240       38.6477       12.6669      -5.07301      -19.9818    0.00564107       13.1801      -1.76094      -3.13718       1.57532     -0.437343      0.246520      0.584120     0.0511234     0.0584743    -0.0133461       22.7093       28.1590       29.2955       28.1259       24.8190       21.1303       16.7717       12.5608       8.81000       5.91900       3.74063       2.19329       1.20619      0.623959      0.301227      0.134108     0.0533267     0.0193786
  12   8 1805.7931    0.3469  0.2494  9.9382 -0.0110       23.4302  0.0305   0.0208   0.0443    0.0593   0.0000       5.22911   435.9928       3.25103       6.37699      -8.47941       5.86646      -3.45965      -2.32627       2.02264       2.54548     -0.355980     -0.375375      0.640774     -0.102505    -0.0541792     0.0775700    0.00524658    0.00816659    0.00916628       2.99470       3.76624       4.28179       3.58391       3.46088       2.96084       2.19001       1.44996       1.02202      0.881179      0.506548      0.350172      0.190019      0.118283     0.0561198     0.0309424     0.0114620     0.0104567
  12  10 2093.7732    0.7463  0.5873  9.7310 -0.0034       8.84847  0.0314   0.0263   0.0583    0.1230   0.0000       1.39117   435.8442      -4.73780       13.4781     -0.142021       2.16994      -2.74255       2.50020      -1.22810       2.86922     -0.985544     -0.543915      0.367665     -0.586915     -0.153208      0.105981     0.0118986    0.00148679    0.00403226       3.71237       4.33772       4.07821       3.95019       3.87225       3.53638       2.66759       2.03717       1.53811       1.02171      0.700919      0.461400      0.249513      0.128144     0.0683584     0.0312868     0.0128227    0.00507322
  12  11 2235.9340    0.9911  0.8284  9.9705 -0.0004       3.85523  0.0377   0.0281   0.0670    0.1738   0.0000       1.00767   437.1102       5.74234       7.05694       4.71719      -8.29698       2.20927       1.70975    -0.0308601      -2.26014     -0.388636      0.801665     -0.299305     -0.397749     0.0281497     0.0426405    0.00817760   -0.00410908   -0.00409024       3.62468       4.19597       4.57423       4.43898       3.71665       3.48026       2.95633       2.26074       1.57037       1.21435      0.750005      0.431409      0.256121      0.157662     0.0683773     0.0346928     0.0164475    0.00853545
  12  12 2376.3704    1.4169  0.8877  9.9539 -0.0014       3.05370  0.0374   0.0388   0.0718    0.3429   0.0000      0.842988   432.5431      0.619648       13.3764      -2.19656       3.30506       2.71942      -1.41727     -0.453794      0.263737     -0.653842      -1.51941      0.660606     -0.203824      0.187563    -0.0380051     0.0170522     0.0244175    0.00472438       3.93609       4.58172       4.41013       4.63398       4.36712       3.54937       2.91050       2.07292       1.58564       1.12602      0.749388      0.484537      0.274554      0.154827     0.0765884     0.0381338     0.0157096    0.00663192
  12  13 2515.5886    1.8413  1.0150 10.6200 -0.0031       2.75200  0.0431   0.0513   0.0763    0.3623   0.0000      0.778442   435.4001       6.86351       17.6410      -10.0478      -6.29353      -1.98342      0.465880      -5.16530       3.35856       3.34244      0.253715     -0.564627      0.325967      0.306794      0.148014    -0.0531758    0.00407689   -0.00857186       4.32236       5.14405       5.50870       5.29484       4.50102       4.10893       3.13344       2.44280       1.81391       1.23387      0.781634      0.481921      0.286526      0.161773     0.0822285     0.0391080     0.0178767    0.00771037
  12  14 2654.7160    2.3533  0.8365 11.5301 -0.0071       3.06100  0.0362   0.0688   0.0688    0.2511   0.0000      0.807881   436.5323       9.03775       13.7646       11.1427      -2.73087     -0.739247       6.98140     -0.147321      -3.47163     -0.168429      0.596337      0.165135     -0.166783     -0.160419    -0.0717061     0.0134581     0.0137754    0.00394291       4.13606       4.92923       4.56778       4.40853       4.35060       4.07075       3.14171       2.15979       1.60260       1.19398      0.825354      0.526780      0.297250      0.151956     0.0742283     0.0323892     0.0146119    0.00610305
  12  15 2794.5212    2.9485  0.9292 11.7416 -0.0075       1.14696  0.0408   0.0799   0.0713    0.2955   0.0000      0.923203   439.4964       11.9644       7.72097       5.73017      -11.8626      0.153079       4.73596     -0.256561      -2.00079      0.771578       1.23288     -0.162230     -0.428079     -0.119106    -0.0777512     0.0312863     0.0349601    0.00371062       4.01826       4.93870       5.25696       4.80723       4.33852       3.82115       3.03559       2.47806       1.85433       1.17126      0.701089      0.462900      0.245123      0.149055     0.0782683     0.0364324     0.0174514    0.00652769
  12  16 2934.4110    3.4614  0.9490 12.2324 -0.0057      0.183521  0.0417   0.0936   0.0693    0.2478   0.0000      0.810242   446.4090       5.04732       14.2198     -0.795438      -8.24145       7.53361       2.61426      0.464852     -0.968022    -0.0825172     -0.441955     -0.378540     -0.604058     -0.177366    -0.0250158   -0.00681115    -0.0107586    -0.0147503       4.25178       5.45199       5.39215       5.23079       4.80538       3.77598       3.32310       2.40464       1.81403       1.15701      0.777959      0.445116      0.283382      0.138010     0.0797282     0.0356371     0.0170841    0.00679120
  12  17 3073.9914    4.1037  0.9849 11.7008 -0.0013       1.61114  0.0419   0.1072   0.0687    0.4458   0.0000      0.675379   439.3447       6.75669       7.79202       2.68689      -4.29601      -5.67132      -4.65858       2.55474     -0.449186      -1.25831      -1.24594     -0.270415     0.0566770      0.290966    -0.0234964   -0.00301564    -0.0155462    0.00771279       4.23687       5.65283       5.53246       5.79423       4.79950       4.33449       3.12923       2.42207       1.63338       1.19969      0.774164      0.500980      0.273183      0.155226     0.0738735     0.0372900     0.0157404    0.00676349
  12  18 3213.2971    3.9037  1.3176 11.8707 -0.0060      0.409616  0.0530   0.0900   0.0886    0.3746   0.0000      0.700131   446.1554       19.4613       12.3410       9.20755       2.95087      -3.24290     -0.407543      -2.86812     -0.382325      -1.66644     0.0840216      0.560842     0.0471702     -0.313362     -0.107899    -0.0231206    0.00291567   -0.00570642       4.69352       5.29904       6.17075       5.80741       4.83784       4.36522       3.76616       2.64760       2.00619       1.45259      0.850497      0.507946      0.324447      0.183994     0.0894694     0.0426084     0.0205142    0.00893491
  12  19 3352.7217    3.3228  1.7849 12.3017 -0.0005      0.627776  0.0603   0.0678   0.1056    0.1486   0.0000      0.438849   431.6968       9.66077       5.83575      -10.2111       3.23212       4.91239       2.93450       1.11901      0.787830      -1.36386    -0.0917392      0.894148    -0.0511995     0.0555568     0.0883162    -0.0602583   -0.00165552    0.00178351       5.63113       6.92568       6.70648       6.76833       6.28568       5.21703       4.41555       3.29500       2.58802       1.67011       1.10808      0.683284      0.403180      0.219716      0.115830     0.0584334     0.0232579     0.0101457
  12  20 3492.7240    2.9207  2.6766 11.2292 -0.0016      0.907603  0.0697   0.0474   0.1228    0.1495   0.0000      0.231083   447.7164       14.3776       9.79874     -0.173516      -9.06425      -12.0325      0.299227      -3.86781       1.14478      -1.73471      -1.06189     -0.260896      0.755653     -0.382231     0.0864742     0.0482454     0.0189813    0.00426806       6.64072       8.11466       8.15566       8.09757       7.27697       6.15064       5.00919       3.99923       2.96310       2.01916       1.22627      0.732769      0.462654      0.263747      0.135345     0.0635774     0.0281145     0.0116836
  12  21 3632.9068    2.3988  3.9739 10.9337 -0.0008      0.847583  0.0894   0.0331   0.1561    0.0960   0.0000      0.151614   449.9269       8.75282       7.77850       4.38845       8.58812      -1.24278       9.11523      -6.13869      -3.44049       1.00472     -0.628999      0.715033     -0.213922     -0.355025      0.222999     0.0593460    -0.0122689    -0.0126414       7.74993       9.86150       10.3192       10.0307       8.96454       7.68507       6.08997       4.70040       3.38214       2.34102       1.53888      0.990006      0.568401      0.307292      0.165906     0.0818032     0.0361988     0.0149723
  12  22 3773.1125    2.0304  5.6988 10.7506 -0.0012      0.677668  0.1135   0.0251   0.2097    0.0807   0.0000      0.110013   431.7831       23.4458       22.7920      -2.51498       5.35052       9.97279      -9.34743      -3.94702       1.48204     -0.201598      -2.52099     0.0311137       1.08075     -0.286954     -0.169010     0.0203934   -0.00868700   -0.00118938       9.90756       12.3830       13.1336       12.7629       11.4820       9.63319       7.95083       5.93065       4.32017       3.08391       1.94298       1.21389      0.717824      0.411136      0.205746      0.101009     0.0451623     0.0199553
  12  23 3913.4967    1.6668  7.9696 10.6010 -0.0019      0.402399  0.1499   0.0197   0.2782    0.0674   0.0000     0.0856474   452.9254       24.5160       5.11502       32.8807      -13.6118      -4.40719       2.98573       7.50293      -7.20177      -8.27660    -0.0595964     -0.712497    -0.0742202    -0.0160490      0.131366     0.0326008     0.0113934     0.0176131       12.7650       16.1289       16.6390       16.3804       14.7996       12.5851       10.3750       7.85926       5.77983       3.99137       2.64934       1.64101      0.954581      0.537831      0.273813      0.134016     0.0606454     0.0253785
  12  24 4053.7644    1.4236 10.1176 10.2607 -0.0032      0.222083  0.1873   0.0160   0.3362    0.0660   0.0000     0.0746386   443.2594       8.90991       13.6409       22.0465       9.79177       10.0284       13.2195       6.09476       5.92294       5.34841       3.97990      0.833085       1.52731       1.00778   -0.00602564     -0.349438     0.0610883   -0.00670798       15.0049       19.1064       19.9240       19.4173       17.6558       15.0461       12.1173       9.28329       6.74114       4.76355       3.08898       1.97646       1.14164      0.640924      0.331464      0.162220     0.0722401     0.0301385
  12  26 4335.1060    1.0475 15.8560 10.0927  0.0014    -0.0515349  0.3311   0.0112   0.5589    0.0505   0.0000     0.0756224   469.7062       46.4736       10.1432       44.4087       39.2611       43.3737       5.42550      -21.6841     -0.516493       1.57992       7.08245       1.61798       1.64886      -1.66258     -0.732086      0.501681    -0.0824792    -0.0897070       21.9841       28.2422       29.0559       28.9609       26.1494       22.5174       18.1529       14.2326       10.5239       7.25986       4.82782       3.00947       1.78961       1.01660      0.520098      0.260007      0.111992     0.0478139
  12  27 4476.9627    0.8272 17.6389 10.0499 -0.0040     0.0505865  0.4487   0.0092   0.6800    0.0434   0.0000      0.103490   479.4774      -33.9306      -2.84423       72.5192       20.2867      -22.1901       5.51816      -20.3219      -9.11711       6.82609     -0.648224       3.69485       2.71375     0.0916173     0.0411552      0.318639      0.411165    -0.0405772       27.8544       35.9549       37.2027       36.1286       33.1773       28.3255       23.6497       17.8006       13.2746       9.42048       6.09934       3.90466       2.28873       1.29589      0.665233      0.329514      0.142258     0.0617109
  13   8 1838.7394    0.4089  0.2368  9.8946 -0.0176       15.8432  0.0292   0.0218   0.0343    0.0665   0.0000       4.02918   440.0997       5.13578       19.9112       6.30360      -1.53826       3.12375       2.36851     -0.582843       1.00673      0.916367     0.0126507      0.204568     -0.331783     -0.141607    -0.0707414     0.0697603    -0.0197055    -0.0139982       3.27794       3.45881       3.51054       3.52857       3.23297       2.89217       2.17908       1.95825       1.72365       1.24971      0.703391      0.363969      0.234790      0.184263      0.112422     0.0584529     0.0260906     0.0104124
  13   9 1983.8686    0.5740  0.5228  9.6443 -0.0020       7.19055  0.0278   0.0208   0.0558    0.0970   0.0000       1.51973   435.3246       2.08995       12.2371      0.220973     -0.914331      -1.83625      -1.95393       3.73720      0.226097      -2.02062      -1.65071     0.0668362      0.354574      0.137409   -0.00439302    -0.0514531     0.0313158  -0.000153675       2.77854       3.67236       3.80575       3.49782       3.22871       2.94115       2.43470       2.06318       1.45599      0.999967      0.757205      0.406039      0.284603      0.149980     0.0818468     0.0444692     0.0220561    0.00981867
  13  10 2128.5738    0.8197  0.5014 10.1857 -0.0040       9.47973  0.0272   0.0283   0.0483    0.0984   0.0000       1.40903   438.6361       1.03670       9.90300      -5.04515      0.641225      0.690132     0.0418718     0.0745024      -1.64799      0.771689      0.646748      0.307561     0.0720624     0.0141899     0.0133116     0.0634319    0.00760819    -0.0101087       2.86334       3.73097       3.99616       3.51151       3.33845       2.84584       2.28063       1.98277       1.39629      0.953230      0.653193      0.390340      0.238412      0.137995     0.0750521     0.0401832     0.0205701    0.00910982
  13  11 2271.2489    1.1321  0.7888 10.0731 -0.0000       4.09887  0.0340   0.0312   0.0607    0.1758   0.0000      0.849277   435.1659      0.678843       14.8107       4.05716      -4.24395       4.62303       2.29138      -3.78967      0.724987      0.127770      0.354321     -0.108395      0.186485    -0.0145585    -0.0667687    -0.0734731    -0.0261975    0.00695676       3.19301       4.06319       4.26558       4.19420       3.85648       3.08581       2.78395       2.16079       1.53941       1.08829      0.757057      0.498326      0.292404      0.170809     0.0946771     0.0496484     0.0257534     0.0116526
  13  12 2411.9976    1.5193  0.8860 10.1997 -0.0045       4.84807  0.0366   0.0398   0.0622    0.2685   0.0000      0.830770   439.8682      -1.01422       12.3030       3.30848      -1.87374      -3.74466       2.78846      -2.22843     -0.948065      -1.04956      0.603657     -0.991209    -0.0953487      0.257176     0.0702291   -0.00155378    -0.0209835    -0.0107995       3.29474       3.87539       4.05990       4.19306       3.69639       3.14340       2.76182       2.17289       1.66144       1.18672      0.786314      0.507661      0.313157      0.185859      0.101047     0.0558224     0.0270122     0.0126011
  13  13 2551.7135    1.9184  1.1019 10.6500 -0.0039      0.803927  0.0431   0.0467   0.0804    0.3521   0.0000      0.785967   438.7483       1.67147       15.7136      -13.0988     -0.969034      0.408142     -0.847779      -7.79277       1.47752      -1.52316     -0.479342     -0.452371     0.0796063     -0.135601      0.124457     0.0243252    0.00721895     0.0136724       3.63701       4.61538       4.87276       4.93152       4.41408       3.80580       3.05156       2.44825       1.83833       1.26405      0.878731      0.571694      0.342655      0.211833      0.122432     0.0607987     0.0311300     0.0140325
  13  14 2691.7343    2.5169  0.9027 11.4778 -0.0022       1.55863  0.0387   0.0676   0.0651    0.2933   0.0000      0.755017   440.8154       3.47931       14.0440       3.97015      -4.42213      -4.34195      -2.64591      -1.41602       1.55780      -1.00382      0.326216     0.0959617     -0.314424     -0.307918    -0.0731103    -0.0396245    -0.0145120   -0.00371698       3.47350       4.43183       4.35646       4.26780       3.73602       3.57095       3.11551       2.42609       1.81708       1.33094      0.892547      0.554023      0.341300      0.198711      0.109544     0.0546527     0.0263150     0.0124614
  13  15 2832.2550    2.9815  0.9273 11.6943 -0.0079       1.19841  0.0399   0.0792   0.0664    0.3704   0.0000      0.725006   435.1333      -1.05567       12.2331       4.82082      -8.72901      -10.9267       1.03318      -1.08432      0.814282      -2.68503      0.403945     -0.382652     0.0709550     -0.384374      0.237254     0.0212943    0.00903550   -0.00415793       4.02235       5.51471       5.87779       5.55215       5.01803       4.07780       3.31765       2.50460       1.85406       1.26679      0.845635      0.516632      0.322418      0.186345      0.101408     0.0539685     0.0260138     0.0117414
  13  16 2972.7267    3.6817  0.8931 12.5204 -0.0031       1.91935  0.0393   0.1011   0.0708    0.2375   0.0000      0.802122   437.4925       11.5675       14.7341      0.201548       5.46533       1.07253      -3.68053      -2.50624      0.853939      -3.05430      0.603300     -0.538316     0.0831100    -0.0509150     -0.134037    -0.0768464    0.00277237    0.00859421       3.93655       4.89518       5.58499       5.34005       4.52606       4.01796       3.11154       2.28441       1.77288       1.15644      0.811762      0.529402      0.324771      0.175959     0.0976944     0.0531312     0.0269770     0.0123722
  13  17 3112.5474    3.9927  0.9952 12.1956 -0.0003      0.700917  0.0398   0.0993   0.0682    0.3000   0.0000      0.764093   437.6491       10.8929       9.53327      -1.30351      -3.19601     -0.408011      -1.38597     -0.434989       3.70969       1.39930      0.225076     -0.138563      0.209695      0.173966      0.244468     0.0633925   -0.00187059     0.0152424       3.89118       4.82571       4.99938       4.49815       4.18193       3.65255       3.16089       2.57794       1.95289       1.34223      0.885718      0.527151      0.335951      0.184399      0.100955     0.0561518     0.0252838     0.0120560
  13  18 3252.5016    3.7711  1.3191 12.1833 -0.0059       1.11218  0.0457   0.0871   0.0864    0.2444   0.0000      0.620740   439.5602       15.2821       26.9307       1.20100      -2.41785      -4.75886      -12.6935      -4.35406      -3.08501      0.399166      -1.83497     -0.628670      0.212196     -0.396784     -0.212026   -0.00546388     0.0170014   0.000227134       4.09725       5.06723       5.00271       5.05171       4.68279       4.18029       3.45894       2.61732       2.01821       1.40318      0.962312      0.641410      0.398174      0.221117      0.124611     0.0639436     0.0303453     0.0146489
  13  19 3392.5448    3.2240  2.1714 11.5898 -0.0031      0.703151  0.0595   0.0558   0.1091    0.1628   0.0000      0.333800   428.6968       22.6575       9.99932      -11.1357      -4.73953       4.09928       5.38312      -3.68278     -0.171687      -5.31362       2.00542      0.409582     -0.236189     -0.360186      0.237621     0.0674785     0.0292341    -0.0172448       5.17772       6.42875       6.85688       6.65605       5.94391       5.24546       4.22649       3.39134       2.41295       1.82622       1.19698      0.764235      0.478419      0.279145      0.149117     0.0810192     0.0397786     0.0177331
  13  20 3532.6797    2.7836  2.9934 11.2972 -0.0015      0.354633  0.0750   0.0418   0.1269    0.1126   0.0000      0.221402   433.1664      -1.38473       5.38722       8.90777       9.06826       2.16848       14.7944      -1.29217       1.59332      -1.30071     -0.478049       1.00450      0.371329      0.305152    -0.0471275    -0.0696107    0.00598180    0.00611252       6.37494       8.01625       8.27470       8.11606       7.38452       6.34419       5.35379       4.15589       3.16520       2.19872       1.48544      0.988417      0.584242      0.347467      0.183995      0.100837     0.0494481     0.0224771
  13  21 3673.2822    2.2880  4.3932 10.9927 -0.0007      0.270923  0.0932   0.0295   0.1658    0.0827   0.0000      0.130316   444.6898       6.24793       9.78019       10.4755      -7.55384       4.39497       1.03187      -4.47401      -2.45434      0.278202       1.19671     -0.494018      -1.07701      0.502498     0.0180424     0.0151580   -0.00746448     0.0338181       7.69594       9.67524       9.98844       9.68469       8.73608       7.94007       6.46445       5.22075       3.97289       2.83430       1.86680       1.18849      0.733108      0.432412      0.241407      0.125290     0.0605020     0.0274211
  13  22 3814.2286    1.9003  6.1460 10.7233 -0.0020      0.500184  0.1199   0.0221   0.2085    0.0721   0.0000     0.0954365   438.8745       19.8457       12.0755       4.88069       27.2840       8.33170       3.13610       1.19360      -2.24690       4.11942       4.47536     -0.332780     -0.310181     -0.918714    -0.0869624     -0.275387     0.0204908    0.00857785       9.55559       12.2883       12.3911       12.7060       11.5404       10.1183       8.12022       6.52948       4.99927       3.60286       2.36964       1.54578      0.952378      0.575333      0.323382      0.168067     0.0809556     0.0370492
  13  23 3954.8770    1.5948  8.2263 10.5151 -0.0016      0.285080  0.1511   0.0178   0.2800    0.0655   0.0000     0.0811649   434.1492       34.9956       21.7304      -8.38926      -8.85509       1.65444       3.78858      -2.21256       15.7561       1.08817      -1.66495       1.87179       3.50231     -0.316512     -0.560550    -0.0211400      0.152785    -0.0328294       11.7192       14.7578       15.7148       15.0864       14.3572       12.1479       10.2592       8.18341       6.04359       4.40988       2.99706       1.95124       1.22728      0.718922      0.390277      0.213094      0.102360     0.0470569
  13  24 4095.9313    1.3547 10.3041 10.2889  0.0005      0.284108  0.1835   0.0149   0.3454    0.0604   0.0000     0.0767517   428.5658       6.04575       24.3131       15.7106      -1.20494      -4.48738      -19.8852      -8.03284       2.81483     -0.965245     -0.148124      -1.39924      0.998426     -0.402268      -1.05449     0.0519867      0.135241    -0.0255142       13.7484       17.5141       18.4843       17.9800       16.2977       14.5183       12.0712       9.66524       7.38815       5.15874       3.56111       2.27773       1.42517      0.814459      0.466531      0.240359      0.119873     0.0548934
  14   7 1723.5574    0.2919  0.2317  9.9392 -0.0238       13.1671  0.0285   0.0245   0.0524    0.0527   0.0000       5.60386   436.3180      -1.90998       10.6661      0.986906       2.07695      -2.24222       1.69107     -0.342273      0.621965       2.39669     -0.131328     0.0764239   -0.00551077      0.471324     -0.100962     -0.106387    0.00999237    0.00776135       2.94461       2.63806       3.46755       4.07556       3.13348       2.29006       2.32897       2.08281       1.33660      0.978155      0.713021      0.567430      0.320530      0.187339      0.105102     0.0786441     0.0346309     0.0155862
  14   9 2017.0846    0.6287  0.5511  9.9513 -0.0007       8.58451  0.0286   0.0218   0.0558    0.0929   0.0000       1.49509   436.4982     -0.303358       15.8803      -3.15160     -0.810016      -1.57502      -1.20387      -2.83590     -0.214110    -0.0629789      -1.47111    -0.0458367   -0.00632285     -0.297085     0.0535106   -0.00840655     0.0591127   -0.00344704       3.02558       3.79491       3.89951       4.09278       3.66544       3.04679       2.47670       2.00787       1.55366       1.08910      0.737178      0.524552      0.306802      0.201825      0.111002     0.0612150     0.0342360     0.0171850
  14  10 2162.6369    0.8628  0.7027  9.9002 -0.0028       5.33193  0.0397   0.0241   0.0603    0.1385   0.0000       1.10073   437.1142      -3.22555       10.0125      -1.89080       1.40151     -0.542326      -2.03329      -1.27179       1.43259       1.31673    -0.0283514     -0.339284     -0.151277     -0.146150     0.0148441    -0.0935830     0.0134682    -0.0166578       2.79763       4.52720       4.27075       4.38950       4.06239       3.29356       3.25904       1.91297       1.91687       1.08763      0.945594      0.595492      0.417051      0.235164      0.145815     0.0687693     0.0375241     0.0180482
  14  11 2305.7596    1.1553  0.7999 10.1877 -0.0013       4.02686  0.0344   0.0305   0.0598    0.1630   0.0000      0.889236   433.0390       9.04390       20.6793       1.78298     -0.615040      -2.03990      0.232417      -2.24508     -0.652539     -0.473559      -1.44679     0.0679929      0.516996     -0.176193     -0.129339    -0.0526465     0.0143365     0.0188655       3.13280       3.87819       3.65475       3.83989       3.57742       3.45002       2.69801       2.17452       1.61174       1.26119      0.897594      0.593067      0.382188      0.236966      0.140635     0.0752454     0.0385353     0.0182469
  14  12 2446.8736    1.5583  0.8770 10.8370 -0.0021       4.75400  0.0350   0.0397   0.0653    0.1614   0.0000      0.907085   439.7525       7.18628       11.9171       3.18759      -6.13185       2.75912      0.529032      -2.42870       2.31959      0.519533      0.923797      0.490942     -0.446780      0.286126    -0.0146333     -0.102945    -0.0627478     0.0203212       2.76213       3.63790       3.68396       3.96047       3.37873       3.18714       2.62652       2.17331       1.60085       1.28961      0.840657      0.580086      0.351696      0.224923      0.141229     0.0773084     0.0384041     0.0193195
  14  14 2728.2846    2.5862  1.0364 11.0547 -0.0056       1.87096  0.0394   0.0623   0.0691    0.4136   0.0000      0.684420   434.9645       9.13595       19.2068       1.75670       1.37199      -2.52822      -5.61096       3.40193      -1.93232     -0.492908      0.597397     -0.885840     -0.129574      0.151848      0.121750      0.157492    -0.0294319    0.00679279       3.82183       4.74362       4.53221       4.13053       3.79549       3.50692       3.32013       2.81324       2.22537       1.61678       1.08763      0.692979      0.428407      0.248394      0.140582     0.0773113     0.0402331     0.0196131
  14  15 2869.3631    3.4357  0.9221 10.6506 -0.0055       1.67367  0.0358   0.0882   0.0613    1.1144   0.0000      0.629012   437.5602       5.02998       6.03188      -4.84910       2.03472       2.34264       1.39759      -3.69760       1.95111     0.0899752      -2.19079      0.274711     -0.115596     -0.104208      0.147829     -0.121003    -0.0355566    0.00808545       3.31038       4.08987       4.34896       4.31526       4.00161       3.43721       2.71934       2.20475       1.68840       1.28754      0.878427      0.542830      0.344734      0.221666      0.137555     0.0767216     0.0406993     0.0189504
  14  16 3010.2780    3.8524  0.9018 12.4361 -0.0096       2.48125  0.0354   0.1033   0.0653    0.2834   0.0000      0.733676   441.5036       7.79779       8.55349      -4.70371      -3.85708       4.65447      -2.65431      -2.81572       1.33384      -1.14336     -0.133645      0.264579      0.336747     -0.166442     -0.465425      0.145008    -0.0352881    -0.0304393       3.02109       3.78928       3.98634       4.49715       3.60991       3.32926       2.70229       2.20454       1.65890       1.21773      0.818315      0.598421      0.378384      0.218469      0.136803     0.0778470     0.0397944     0.0210079
  14  17 3150.6515    3.8591  1.0308 12.8240 -0.0062       1.26393  0.0422   0.0980   0.0740    0.2310   0.0000      0.843561   438.9772       7.04102       8.25407       2.63024       2.02771      -3.73907       6.66239      -1.22169       2.34497      0.718493       1.12431     -0.373307      0.372853      0.327384      0.105656      0.149622     0.0576320   -0.00244350       3.31129       4.08618       4.21337       4.30181       3.83951       3.54709       2.94821       2.47634       1.82417       1.28329      0.970084      0.660473      0.430561      0.251977      0.141025     0.0819432     0.0421852     0.0221780
  14  18 3291.0005    3.5418  1.5202 12.3026 -0.0036       1.41513  0.0499   0.0747   0.0905    0.2048   0.0000      0.534323   442.8068       6.18215       8.47923      -4.56923      -3.64754      -8.97307       1.75558      -1.79236      -2.26103     0.0560120      -1.39709      0.687511      -1.22915      0.186040     0.0634970     -0.164095   -0.00643018     0.0247973       4.10782       5.17917       5.41964       5.12887       4.78774       4.31313       3.54415       2.94522       2.33033       1.63016       1.14985      0.770901      0.469929      0.285292      0.176520     0.0946023     0.0481159     0.0247374
  14  19 3431.5822    3.1769  2.1158 11.8033  0.0015       1.03550  0.0611   0.0543   0.0987    0.1434   0.0000      0.345487   436.5646       2.95371       20.4762       13.2734      -13.5728      -5.31634      -3.32055     -0.527055     -0.777761      -4.27546      -2.21323    -0.0835459      0.652992     -0.729690     -0.235546      0.141028    -0.0423250     0.0223711       4.90785       6.05021       6.38495       6.28415       5.71032       5.13634       4.41886       3.52463       2.69897       2.05798       1.44230      0.899469      0.591260      0.367786      0.216875      0.119693     0.0627739     0.0305961
  14  20 3572.3957    2.6264  3.4205 11.2053  0.0016      0.494129  0.0765   0.0363   0.1363    0.1084   0.0000      0.185270   436.0309       12.7302       13.1245       11.2620      -12.7820      -4.98613      -6.85625      -4.40818       1.42915      -1.63408      -2.43811     -0.229495      0.405432     -0.122129     -0.545313    -0.0816681     0.0118416    -0.0192065       6.14849       7.63442       7.68218       7.79374       7.32390       6.57652       5.39581       4.48467       3.44524       2.52864       1.77064       1.19063      0.788553      0.469171      0.270814      0.149479     0.0808693     0.0396576
  14  21 3713.2633    2.1850  4.6200 10.8062 -0.0008      0.292406  0.0901   0.0267   0.1684    0.0904   0.0000      0.119914   432.4462       34.2946       5.51074      -17.0970      -2.08703       11.1309      -8.44540      -1.22897       6.13475       4.42626       1.27806      0.956589     -0.920301     -0.112517      0.514368      0.130912     0.0806425    -0.0480169       7.21677       8.69242       9.30348       9.21819       8.39799       7.50424       6.46371       5.24161       4.11479       2.97394       2.09631       1.39555      0.899918      0.542902      0.314801      0.176686     0.0936331     0.0478833
  14  22 3854.7603    1.8239  6.7144 10.6035 -0.0010      0.462735  0.1191   0.0202   0.2231    0.0704   0.0000     0.0832489   441.9110       29.6331      -5.73487      -5.93585       2.37557      -3.78005       1.80275       3.12647      -1.62765      -3.16152       4.12878       2.62671     -0.491146     -0.514846      0.124843  -0.000867398    -0.0239655    -0.0385279       8.96794       11.6106       11.8489       11.6766       11.0504       9.84706       8.36365       6.72594       5.27487       3.85221       2.71668       1.85349       1.14271      0.732542      0.411937      0.231917      0.119785     0.0593828
  14  23 3995.9061    1.5311  8.6559 10.4225  0.0005      0.539094  0.1534   0.0165   0.2775    0.0630   0.0000     0.0782295   426.1795       24.4880      0.217166       15.7905      -5.49473       9.27482      -8.15887      -11.3316     -0.892161       5.49685      0.193734      -2.47112     -0.456256     -0.478305      0.119220    -0.0316055     0.0442527     0.0108837       11.0503       14.0911       14.7779       14.6866       13.8339       12.2896       10.2356       8.25988       6.33053       4.67267       3.33945       2.24038       1.45711      0.907381      0.510824      0.292604      0.150973     0.0750204
  14  26 4420.6500    0.8981 16.7979 10.1435 -0.0024     0.0864424  0.3755   0.0094   0.5907    0.0419   0.0000     0.0875444   440.6914      -12.5929       4.09215      -21.6455       1.94378       14.0548      -7.80812      -11.0768       1.12606      -9.89880      -5.67596      -1.32028      -2.35513      -1.39467      0.829869      0.318876      0.272494     0.0716650       20.9212       27.0890       28.2128       27.9022       26.5857       23.1511       20.0718       16.2142       12.6480       9.44844       6.68875       4.51590       2.92544       1.80957       1.07077      0.597621      0.305110      0.152842
  15   8 1902.3993    0.4377  0.4927  9.8011 -0.0068       12.9151  0.0302   0.0154   0.0533    0.0691   0.0000       2.41130   435.3709      -1.18962       17.1547     -0.735660      -3.75827       3.79823       2.07895      -1.95512      -1.18150      0.312037     -0.491362      0.842627     -0.117642      0.282579    -0.0262886    -0.0455452    -0.0119019    0.00494919       2.92609       3.61160       3.45484       3.03654       3.01770       2.83115       2.65311       2.39935       1.92005       1.38746      0.992899      0.707057      0.504021      0.330184      0.165647     0.0833129     0.0503462     0.0271143
  15   9 2049.6486    0.7050  0.5095  9.9826 -0.0027       4.79664  0.0368   0.0224   0.0487    0.0930   0.0000       1.36363   436.0036      0.107910       12.7374     -0.814040      -5.48908      -2.45201     -0.481181      0.235669    -0.0572362   -0.00339978      0.559921     -0.177212      0.422393      0.246263     0.0417533    -0.0277855     0.0157262    -0.0229581       3.30788       3.60542       3.02326       3.99157       3.87056       4.09012       2.24323       1.76289       1.55641       1.66119      0.996144      0.640125      0.328746      0.284090      0.181370      0.131742     0.0735506     0.0466628
  15  11 2339.6486    1.2535  0.8655 10.4286 -0.0035       3.62204  0.0342   0.0315   0.0622    0.1635   0.0000      0.819746   436.5219       6.79148       7.13072       2.47336       3.95185      -3.22478       2.97559      -1.41363      0.154090      0.508374      -1.05807     -0.512488      0.407064      0.347968    -0.0765348     -0.200214    -0.0639466    -0.0239231       2.88425       3.46582       3.34383       3.41701       3.40016       3.26456       2.76076       2.17519       1.61617       1.28080      0.988675      0.667882      0.486118      0.307043      0.184081      0.106728     0.0592393     0.0301234
  15  12 2481.2082    1.7692  0.9660 10.0764 -0.0004       3.70900  0.0348   0.0408   0.0625    0.3213   0.0000      0.719783   439.7149       2.45921       13.6627      -2.13610      0.791351      0.669553      -1.27599      -2.42970      -1.18024       3.12087      0.708162      0.330827     -0.211623     -0.424171     0.0562109    -0.0183991   -0.00637762    0.00500571       2.88052       3.64458       3.61140       3.56404       3.47688       3.10744       2.73033       2.29235       1.69055       1.30805      0.941780      0.673968      0.463348      0.276098      0.171470     0.0981189     0.0518929     0.0260298
  15  13 2622.4138    2.2656  0.9021 11.2617 -0.0050       1.45552  0.0320   0.0570   0.0632    0.2198   0.0000      0.701533   437.9757       4.75244       12.1000      -5.85898       2.41155      -4.03729      -2.82244       3.07023       1.62194      0.709595      -1.60539      -1.02272     -0.621934    -0.0689594     -0.206558     -0.188581    -0.0131845    -0.0732436       2.89556       3.55885       3.53998       3.41668       3.31413       2.93294       2.65895       2.23646       1.76934       1.34376      0.992891      0.666111      0.437867      0.272031      0.164512      0.104708     0.0517956     0.0270172
  15  14 2764.2271    2.8139  0.9509 11.4405 -0.0034       1.34645  0.0367   0.0663   0.0601    0.2702   0.0000      0.688177   438.8351       6.63870       18.6643       5.43950     -0.867379      -2.34075       4.54452      -2.57028     -0.974952      -2.21657      0.733951      -1.04741      0.173094      0.270735      0.116963    -0.0716267   -0.00423193   0.000758533       3.07181       4.15011       4.44519       4.39278       4.06447       3.45535       2.90646       2.28583       1.72806       1.31401      0.891013      0.626872      0.404904      0.257760      0.156526     0.0936451     0.0496283     0.0265620
  15  15 2905.9117    3.4639  0.9307 12.0428 -0.0012       1.59500  0.0360   0.0850   0.0598    0.2936   0.0000      0.681057   437.3457       3.71193       10.7268      0.663424       3.69879      -1.69290       7.29757     -0.869829       3.07266      -1.69693     -0.529514      0.697180      0.319279     -0.125509     0.0571590     0.0178892     0.0564089     0.0382756       2.79808       3.56895       3.57533       3.63347       3.56174       3.16556       2.85451       2.07887       1.82623       1.29686       1.00017      0.680082      0.433886      0.287965      0.180257      0.110467     0.0592460     0.0310044
  15  16 3047.1561    3.9231  1.0520 12.4580 -0.0071       1.87076  0.0381   0.0942   0.0709    0.3245   0.0000      0.720804   439.8652       2.84041       14.0421       2.83554      -2.13818      0.181780       4.15853      -1.31662       2.03547      0.771614       2.68979      0.325648     -0.240354      0.110914      0.112087     0.0329968     -0.112897     0.0207494       3.02691       3.83121       4.03944       4.02926       3.69908       3.30426       2.86427       2.30608       1.85972       1.38846       1.04144      0.664495      0.446048      0.282157      0.172461      0.102813     0.0567587     0.0299039
  15  17 3188.2178    4.0392  1.2894 11.9693 -0.0003       1.69761  0.0441   0.0860   0.0780    0.4383   0.0000      0.627238   434.8039       11.6464       6.54814      -1.73256       1.96407      -4.85859      0.213072      0.247000      -1.55864    -0.0350698     0.0297290    -0.0442726      0.362904     -0.136319    -0.0758712     0.0194790    -0.0187388    -0.0313609       3.31309       4.01399       4.00400       4.21792       4.09901       3.66264       3.04942       2.49274       2.00830       1.47791       1.09483      0.769048      0.512454      0.336032      0.208005      0.114965     0.0684315     0.0353214
  15  18 3328.9322    3.6028  1.5645 12.4565 -0.0065      0.989948  0.0526   0.0739   0.0891    0.1980   0.0000      0.561930   437.7473       10.5064       14.0725      -1.17544      -2.23392      -2.27970       3.52654      -2.72762       3.67668      -1.95392       2.38802      0.265020      0.264715      0.346001      0.283692   -0.00384595     -0.142507     0.0109712       3.67422       5.03054       4.92361       5.09050       4.59600       4.17775       3.69586       3.14593       2.47073       1.87835       1.34428      0.927821      0.591604      0.383140      0.223644      0.132403     0.0711508     0.0388422
  15  19 3470.0969    2.9559  2.7124 11.3703 -0.0006      0.355882  0.0663   0.0439   0.1151    0.1581   0.0000      0.228808   440.5489       9.40092       5.45678       11.3545      0.423815       4.58714      0.330377     -0.189003       4.35355       1.95605       4.57528     -0.114849     0.0511973      0.175482      0.275089    -0.0697143    0.00688811     0.0186674       4.99065       6.25271       6.42076       6.34215       6.06670       5.62156       4.62739       3.94350       3.08132       2.29304       1.71788       1.15484      0.781964      0.492676      0.302635      0.172775     0.0958433     0.0511194
  15  20 3611.4563    2.5131  3.5576 11.2111 -0.0016      0.646332  0.0797   0.0334   0.1354    0.1070   0.0000      0.163329   435.5362       6.63153       16.6285     -0.541607      -6.32069     -0.912770       17.1465      -4.18889      -1.83830      -1.56132       2.31044      -1.33943      0.604297      0.524541      0.107987    -0.0547925     0.0836472    -0.0110107       5.84622       7.50477       7.85821       8.03101       7.33902       6.79244       5.51316       4.62790       3.55291       2.68784       1.96117       1.34886      0.865010      0.578757      0.346201      0.206939      0.114845     0.0598179
  15  21 3752.9961    2.0677  5.3496 10.7196 -0.0020      0.559579  0.0992   0.0236   0.1818    0.0851   0.0000      0.104984   436.6302       9.32131       18.2264      -2.84003      -3.19601      -3.78090      -10.3420      -6.99492     0.0810375     -0.268748      -2.42251       4.10043       1.72267      0.264675     -0.235076     -0.402985      0.142399    -0.0565487       7.14735       9.23349       9.73441       10.0038       9.26434       8.16272       6.90592       5.69915       4.46740       3.37804       2.37392       1.69448       1.12523      0.697311      0.439147      0.254993      0.141669     0.0766653
  15  22 3894.5641    1.7492  7.4309 10.4923 -0.0014      0.423113  0.1243   0.0180   0.2340    0.0668   0.0000     0.0771315   450.6504       2.43633       3.98284       4.17403       11.4562       8.67244      -2.60275      -1.92340       5.42388      -1.83434      0.898664      -2.53579      -1.80604     -0.731031      0.461120     -0.557018     0.0162820      0.105510       8.78708       11.0726       11.5607       11.7832       11.2196       9.89441       8.58523       6.92328       5.61529       4.18350       3.03474       2.10008       1.42295      0.920523      0.546103      0.318481      0.180553     0.0981427
  15  23 4036.5132    1.4971  9.8357 10.3228 -0.0010      0.432028  0.1634   0.0152   0.2982    0.0609   0.0000     0.0674846   421.4103       21.5261       8.31088      -1.95372      -21.2026       8.16956       19.7701       9.39608      0.205357      0.355264       8.06959      -1.70262      -3.12283      -1.31626      0.984565     0.0791349     0.0690869      0.100755       10.9130       13.8060       14.5371       14.5435       13.7247       12.3967       10.7908       8.92604       6.84275       5.35335       3.86378       2.69314       1.79311       1.16916      0.705373      0.411483      0.226251      0.122491
  15  24 4178.0310    1.2249 12.6480 10.2544 -0.0022      0.268325  0.2249   0.0125   0.3903    0.0519   0.0000     0.0741328   436.7233       17.9480       12.3526       54.6489      -20.7643      -24.6264       3.39805      -4.75118      -2.95802      -3.74571      -6.48592       4.74277      -1.25384      -1.47313      0.460231       1.12735      0.409485     -0.330191       13.3153       17.2756       17.9629       18.6836       17.0985       15.8454       13.4346       11.0349       8.59673       6.54442       4.85267       3.34287       2.26994       1.46934      0.892703      0.520444      0.288023      0.152835
  16   8 1933.1910    0.5198  0.4067  9.8276 -0.0129       11.2408  0.0317   0.0213   0.0480    0.0687   0.0000       2.09267   440.5407       2.70580       15.4863      -5.16894      -2.66750      0.317982      -4.23425      0.938324      -2.46875      0.500317      -2.70408      0.137108      0.139275      0.112322     -0.267049     0.0789442     -0.100646    -0.0382432       2.37268       3.42811       2.49072       3.22904       2.93112       3.32838       2.01572       1.99040       1.58646       1.45392      0.925375      0.716138      0.380619      0.315959      0.170606      0.120189     0.0688619     0.0421157
  16   9 2081.7392    0.7040  0.5715 10.0102 -0.0062       7.86135  0.0265   0.0215   0.0490    0.1008   0.0000       1.29084   436.9625       1.05684       11.9392       2.50137      -1.13051       1.98224       1.68688     -0.658307      0.367469      0.184829      0.274654     -0.591996    -0.0479225     0.0380781    -0.0288016   -0.00252472  -0.000625736    -0.0339432       2.30792       2.90089       2.97072       3.04702       2.85839       2.56262       2.23722       1.84230       1.57892       1.19074      0.848434      0.600583      0.426581      0.278517      0.157322      0.103421     0.0610224     0.0311736
  16  10 2228.4842    0.9734  0.7297 10.2332 -0.0048       5.93559  0.0303   0.0261   0.0556    0.1322   0.0000      0.998022   433.4400       4.32953       10.7643       1.55445      -1.44411       2.94809       4.39809     -0.817466     -0.575687      -1.43003     -0.322968     -0.284733     -0.729854      0.434834     -0.317709    -0.0294401    -0.0780009    0.00501948       2.50019       2.85231       3.12735       3.40156       3.04374       2.62905       2.39170       2.07112       1.54069       1.20585      0.901412      0.652613      0.419106      0.288126      0.190417      0.106659     0.0648263     0.0373567
  16  12 2514.9001    1.8021  0.9421 10.9693  0.0006       2.23435  0.0360   0.0428   0.0622    0.1978   0.0000      0.750790   439.3037       5.83321       10.4711     -0.426936      -7.71591       2.70457       2.46306     -0.703005       1.28292      -2.57177      -1.28351      0.544717      0.380849      0.469037    0.00222856    -0.0418024   -0.00788867     0.0791824       2.76881       3.49523       3.73446       3.77695       3.65610       3.24185       2.89215       2.25658       1.71291       1.32237       1.05605      0.729537      0.507935      0.333022      0.216370      0.131744     0.0791157     0.0409571
  16  13 2657.0438    2.3467  1.0467 10.8016 -0.0025       2.04222  0.0351   0.0510   0.0642    0.3255   0.0000      0.645078   441.4807       4.91348       12.9021      -1.15652     -0.600335      -2.50047      -1.21556      -1.02373     -0.132574       1.02546     -0.111495     -0.294636     -0.270371     -0.132615     0.0981697     -0.135407    0.00214284     0.0414168       2.74959       3.40236       3.56631       3.58919       3.38807       2.93875       2.71874       2.21622       1.82757       1.40774       1.02075      0.726989      0.505376      0.312936      0.198665      0.121984     0.0745858     0.0382404
  16  14 2799.6049    2.8663  0.9338 11.8847 -0.0053       1.74104  0.0342   0.0656   0.0599    0.1897   0.0000      0.683279   439.0253       11.4737       12.3154       3.03710       2.99750      0.329401       4.32827       1.10641       1.10470      -2.52427     -0.809844    -0.0917368      0.287747     -0.691809     0.0485575    -0.0788270     0.0449046    -0.0168831       2.75753       3.45306       3.96694       3.86356       3.71819       3.17448       2.77817       2.15649       1.79634       1.36582      0.945194      0.694130      0.459317      0.288643      0.192126      0.114116     0.0711166     0.0385375
  16  15 2941.8875    3.5727  0.9501 11.9764 -0.0053       1.69134  0.0340   0.0823   0.0594    0.2668   0.0000      0.643124   438.0908       5.06021       15.2326     -0.989882       1.06786      -3.36872       1.13914       1.46308     -0.596025      -1.12326      -1.51847     -0.309629     0.0542530     -0.557456     0.0170767     -0.113798    0.00605558     0.0190861       2.50436       3.26945       3.27165       3.66541       3.10943       2.90519       2.46659       2.19848       1.63745       1.28480      0.934899      0.682698      0.448036      0.302505      0.181885      0.117980     0.0661110     0.0368701
  16  16 3083.5757    3.8469  0.9795 12.5758 -0.0019       2.19695  0.0360   0.0895   0.0640    0.2401   0.0000      0.718881   442.1728       11.5162       11.2377       10.1045       2.36461      -2.66513      -3.76339       4.96959     -0.526646     -0.810562     0.0943085     -0.484040     -0.320182     -0.263609   -0.00107687    -0.0985432    -0.0246630    -0.0343349       2.62380       3.31797       3.64538       3.39915       3.37181       3.09937       2.58681       2.29025       1.80962       1.42158       1.03081      0.726966      0.498775      0.323879      0.205546      0.123975     0.0752020     0.0403964
  16  17 3225.0456    3.7417  1.5461 12.0067 -0.0048       1.20152  0.0465   0.0754   0.0862    0.3340   0.0000      0.477855   438.7688       7.57843       6.71334      -3.57396      -2.06710      -4.82135      0.200355      -4.97541      -4.88586      0.899322      0.792487     -0.364253     -0.984624     -0.945250     -0.289026    -0.0889204    -0.0793380      0.100293       3.51571       4.20764       4.61088       4.60459       4.36859       4.07269       3.47744       2.83729       2.22580       1.66531       1.23040      0.925187      0.647504      0.425801      0.269115      0.158547     0.0963222     0.0511255
  16  18 3366.4865    3.5151  1.9396 11.8498 -0.0018      0.862525  0.0566   0.0613   0.0917    0.2415   0.0000      0.353847   437.6237       10.4474       11.9252      -5.17141      -3.61894      -4.91241       2.14805      -7.90116       1.73812      0.918753      0.267039     -0.263234      0.953349      0.470732      0.187365      0.204105     0.0265293     0.0110215       3.85364       5.04971       5.17677       5.47422       5.04278       4.56821       3.96577       3.33166       2.59163       1.98656       1.53112       1.02975      0.729136      0.469987      0.310499      0.180181      0.105743     0.0598802
  16  19 3508.1934    2.8584  3.0876 11.2011 -0.0003      0.661185  0.0708   0.0392   0.1223    0.1517   0.0000      0.187340   438.1299       13.6617       8.97217       12.0923       4.14764      -2.14645       1.71529       2.16829       1.56204      -4.55234    -0.0432181       1.65703    -0.0568032    -0.0125392      0.365537     0.0766728     -0.123478    -0.0433362       4.84272       6.13589       6.33154       6.24124       6.09837       5.63384       5.08058       4.09940       3.17675       2.50887       1.83744       1.37118      0.969065      0.634363      0.411670      0.231300      0.139382     0.0743522
  16  20 3650.1850    2.4291  3.9269 11.1793 -0.0005      0.796731  0.0789   0.0308   0.1469    0.0956   0.0000      0.139716   443.3927       9.18862       11.8425       2.51507      -17.6397      -6.07799    -0.0264966       3.34205       8.25045       2.29567      -2.86392      -1.41110    -0.0440847   0.000714609     -0.362238     -0.134274     0.0725557      0.118411       5.44380       7.08017       7.36056       7.50748       7.13698       6.57614       5.67826       4.61364       3.74334       2.76726       2.18965       1.49266       1.06315      0.694739      0.440930      0.267443      0.158764     0.0849123
  16  21 3792.2523    2.0309  5.8384 10.6352 -0.0015      0.685839  0.1040   0.0217   0.1806    0.0768   0.0000     0.0918855   434.8885      -1.25798       14.1845       2.49949       3.34951      -6.07291      -8.83310       2.32700       1.64294     -0.976086      -3.42968      -2.33318      0.354342       1.50138      0.673115     -0.544976    -0.0510224    -0.0329958       6.88820       8.84093       9.21977       9.42768       9.04446       8.26160       7.07219       5.91457       4.70033       3.59318       2.70159       1.95429       1.32064      0.879910      0.560465      0.341575      0.198747      0.110182
  16  22 3934.3228    1.6801  8.2002 10.4346  0.0001      0.551479  0.1337   0.0166   0.2463    0.0625   0.0000     0.0736354   458.4099       9.19853       33.3929       19.5021       13.3160      -8.54637      -11.9426      -2.53255       1.05846       5.25751      0.563815     -0.307323      -2.63915      -1.40217     -0.307494      0.117375    -0.0613595      0.104744       8.75724       11.1854       11.8688       11.8041       11.3247       10.0877       9.12506       7.49010       6.07814       4.74927       3.51047       2.49200       1.66803       1.14153      0.696021      0.426733      0.247283      0.139046
  16  23 4076.3697    1.3912 10.9209 10.2752  0.0015      0.406951  0.1759   0.0135   0.3259    0.0551   0.0000     0.0692588   446.5714       40.6432       16.2194       11.4815      -11.2064      -1.17863      -21.1796      -4.88326       6.12514       2.42304      -1.21868     -0.250624      -3.68021       1.10660      0.844076    -0.0964319      0.340974     0.0727538       10.6103       13.5545       14.3026       14.4371       13.9202       12.7618       11.0851       9.21928       7.36375       5.70351       4.29772       3.08208       2.11444       1.40926      0.882436      0.552226      0.318226      0.175090
  17   8 1963.3888    0.5881  0.4327  9.8479 -0.0059       9.54617  0.0236   0.0208   0.0396    0.0752   0.0000       1.52831   439.2892      -2.41171       16.2074       1.17784      -2.72943      -1.26996       1.63767     -0.587667       1.26805       1.44022     -0.408251     -0.655029     -0.123845     0.0345846     -0.378714     0.0442543    -0.0465490     0.0379288       2.08563       2.31639       2.37675       2.30518       2.67225       2.43825       1.95923       1.68287       1.42084       1.22550      0.899932      0.583047      0.434905      0.360804      0.256558      0.134818     0.0695297     0.0437950
  17  10 2260.4146    1.0825  0.8178  9.9566  0.0003       4.96519  0.0373   0.0252   0.0547    0.1566   0.0000      0.889076   437.3348       1.58617       17.6174      -3.29101      -2.17928       2.97578      -1.00539      0.708641     -0.652769       1.46201     -0.705190      0.556643      0.658717      0.104088     -0.203477     -0.164625     0.0757367    -0.0224296       3.16430       4.03753       4.01267       3.37936       2.89294       2.60000       2.92616       2.84414       2.55475       2.06809       1.54389       1.09535      0.682768      0.428222      0.250839      0.154309     0.0882696     0.0489431
  17  11 2405.0775    1.5077  1.0560  9.8718 -0.0029       2.62405  0.0361   0.0327   0.0634    0.3387   0.0000      0.668524   437.7355       3.92982       9.95777      -2.48177       3.15570      -1.24683      0.143780      -2.47275       1.53580      -1.39123      -2.11771      0.786484     0.0289589     -0.147916     -0.194733      0.312150     -0.206681     -0.110005       2.42036       3.14517       3.32285       3.35337       3.29065       2.87281       2.64058       2.18696       1.79221       1.38342       1.01656      0.773054      0.534395      0.389771      0.248206      0.152087     0.0875166     0.0524843
  17  12 2548.2884    1.8622  1.0938 10.9110 -0.0034       4.66896  0.0384   0.0395   0.0679    0.2171   0.0000      0.733156   441.5113       9.35008       14.3979       3.24361       1.85289      -1.94774       1.85541       3.21323    0.00942879     -0.240968     0.0326446     -0.502005     0.0480874     -0.277068     0.0661120    -0.0767140   -0.00183792    -0.0128627       2.50638       3.24613       3.36618       3.53096       3.24916       3.05929       2.64487       2.29998       1.82528       1.47812       1.16790      0.799390      0.556786      0.399529      0.240087      0.159582     0.0958988     0.0581501
  17  13 2691.0710    2.4493  0.9397 11.3916 -0.0020       1.67311  0.0330   0.0542   0.0608    0.2102   0.0000      0.709587   442.1417      -2.64499       11.5920      -2.42022    -0.0134666     -0.647956      0.164555       1.82598      -2.73484     0.0616017      -1.12450    0.00153835      0.204060    -0.0812868      0.104290    -0.0397339     0.0513138    -0.0204365       2.46850       3.01622       3.25941       3.15368       3.17324       2.64165       2.52181       2.06484       1.84387       1.44917       1.04999      0.782916      0.512206      0.343421      0.228073      0.145768     0.0813182     0.0505396
  17  14 2834.4250    3.2899  0.9023 11.3000 -0.0015       1.12441  0.0298   0.0722   0.0551    0.3084   0.0000      0.570350   443.1099       6.46341       14.0682      -2.73163      -4.68896      -3.11300      -1.90697      -3.32659       1.03315     -0.655708     -0.459206      0.301567     -0.369222     -0.201744     0.0737203     -0.143602    -0.0157268    -0.0293053       2.20909       2.73521       3.06034       3.09151       2.91613       2.63565       2.35819       1.90479       1.54502       1.29625      0.921800      0.645051      0.477945      0.323312      0.207520      0.129162     0.0786418     0.0470765
  17  15 2977.2955    3.6920  0.8523 12.7696 -0.0030       1.80967  0.0305   0.0879   0.0549    0.1511   0.0000      0.757779   440.8625       6.92754       9.11336      -1.09462      -5.23671       4.62480      -2.42948      0.512896     -0.150659      -1.57282       1.24559     -0.231049      0.312655     0.0168843      0.163457      0.172922     0.0517612    -0.0482216       2.18188       2.61057       2.94078       2.95673       2.81995       2.58211       2.36034       1.99007       1.59878       1.24720      0.954332      0.682454      0.509402      0.363414      0.224786      0.140455     0.0856160     0.0481952
  17  16 3119.4874    3.9976  1.0249 12.2818  0.0022      0.389341  0.0334   0.0888   0.0644    0.2900   0.0000      0.644908   436.2303       4.18063       12.7690       1.90838      -1.25344      -2.34124     -0.438442      -3.15442   -0.00806898      0.223458     -0.890757      0.751756     -0.410466     -0.412042     0.0945812      0.309326    -0.0782202     0.0502407       2.56354       2.93504       3.09362       3.31403       3.19139       2.79813       2.48139       2.15047       1.70299       1.36568       1.01296      0.752781      0.519563      0.366825      0.234075      0.149495     0.0899100     0.0516626
  17  17 3261.5947    3.8189  1.3953 12.2144 -0.0007       1.64938  0.0445   0.0759   0.0798    0.3096   0.0000      0.520683   437.0634       11.2243       12.2436       1.50470       3.88938      -3.08088      0.216676       1.89154       2.17361      -1.69585     -0.843307     -0.572379       1.02663     -0.420252     -0.109528    -0.0891407     0.0763231    -0.0421804       2.81294       3.64545       3.97219       4.03768       3.56758       3.56052       2.94695       2.61687       2.10894       1.69537       1.24055      0.899810      0.642783      0.445592      0.282356      0.169053      0.106823     0.0607213
  17  18 3403.5472    3.2728  2.2039 11.6548 -0.0026      0.386676  0.0576   0.0540   0.0970    0.2360   0.0000      0.297152   439.9494       2.19550       12.4744       5.34903      -1.08285       3.55464      -2.01805      -8.74391      -2.05298      -3.13323     -0.944222      -1.04263     -0.215720      0.648170     0.0403556     -0.159156    -0.0855053    -0.0808439       3.63382       4.67685       4.95187       5.05521       4.91759       4.48330       3.81768       3.36893       2.68869       2.16032       1.66967       1.17157      0.831844      0.560720      0.355997      0.237248      0.141482     0.0856237
  17  19 3545.7681    2.7254  3.2760 11.1194 -0.0006      0.701650  0.0719   0.0362   0.1213    0.1537   0.0000      0.164634   438.4546       13.2020       20.4512      -2.61079       5.94356       1.65218       3.27351      -8.02339       1.14132       1.91646      -1.83528     -0.640227      0.515149      -1.35562      0.383456      0.263855    -0.0983411    -0.0421730       4.56100       5.79115       6.23531       6.26298       6.02138       5.55074       4.84176       4.14454       3.40678       2.58770       2.03233       1.44591       1.04703      0.717673      0.456560      0.291652      0.172263      0.100555
  17  20 3688.0628    2.3034  4.8188 10.8725  0.0023      0.436621  0.0889   0.0258   0.1601    0.0916   0.0000      0.112368   441.6550       5.96877       17.8750      -7.63322     -0.872987      -3.83277       9.84715      -2.75300      0.910791     -0.631782      -2.88827    -0.0139452       1.91329     -0.456472     0.0735994     0.0919143     0.0815433    -0.0244828       5.59199       7.11279       7.56641       7.67308       7.40925       6.85842       5.98830       5.06627       4.13190       3.30862       2.42668       1.83186       1.28506      0.895440      0.565737      0.357453      0.223633      0.127717
  17  21 3830.5931    1.9071  6.5370 10.4620 -0.0003      0.437883  0.1055   0.0187   0.1952    0.0727   0.0000     0.0745538   442.5899      0.871004       9.31032       13.8151       5.55807      -14.8082      -10.7048       1.88477     0.0548799      -6.34670      -3.48646       2.75935       1.67526      -1.12528      0.840579     -0.105659      0.224838      0.132963       6.72475       8.72460       9.32786       9.40885       9.08842       8.19645       7.27600       6.14071       5.08549       3.98257       3.06916       2.18833       1.52168       1.03343      0.682456      0.424720      0.256874      0.151351
  17  22 3973.0083    1.6039  9.0090 10.3559 -0.0018      0.454213  0.1383   0.0150   0.2595    0.0583   0.0000     0.0662426   440.4916       7.73037       4.70849      -14.7226       6.03560       18.1401       9.88036      -13.4342      -10.3193       6.20835       2.75860      -1.78661      0.316108       2.66715     -0.373119      0.384338    -0.0568397      0.196461       8.42080       10.4889       11.3367       11.6421       11.0267       10.0573       9.02630       7.63017       6.28246       4.95027       3.74755       2.71373       1.94112       1.32475      0.848232      0.541770      0.330255      0.191355
  17  23 4115.4884    1.3485 11.5328 10.2925 -0.0009      0.219175  0.1884   0.0124   0.3320    0.0504   0.0000     0.0660113   446.6069       44.1483       18.9203       10.8513       3.12042      -1.57136       1.40090      -13.3455      -4.76555      -5.15480      0.273457     -0.471443      0.826549      -1.31960      -1.38404     -0.185665      0.612741      0.276286       10.3231       13.2321       14.1300       14.7320       14.0736       12.6000       11.3371       9.46991       8.14068       6.10101       4.77454       3.45018       2.45620       1.65733       1.09770      0.686755      0.413915      0.240548
  17  24 4258.0249    1.1027 13.3862 10.2621 -0.0040      0.224158  0.2363   0.0106   0.4143    0.0441   0.0000     0.0741529   425.9718       43.4307      0.380649      -28.3539      -14.5478       11.1166       39.8682      0.903959      -16.3039       8.44257       5.75652       1.26728     -0.867339    -0.0867244    -0.0819655      -1.55820    -0.0832257     -0.345038       12.1334       15.8514       16.9617       17.3792       16.8021       15.3203       13.5561       11.3236       9.29470       7.28534       5.58177       4.09177       2.90131       2.00033       1.29369      0.833838      0.498363      0.294312
  17  25 4399.6188    0.9213 15.9284 10.1740 -0.0020    -0.0638220  0.3251   0.0086   0.5028    0.0390   0.0000     0.0860584   422.5820       79.2443      -18.6029      -6.82435      -6.99195      -1.78030       10.1903       17.0473      -15.9261     -0.155910      0.332673      -2.97092      0.863629       3.46672      -1.28714      0.283493      0.589058      0.196296       14.8714       19.5111       21.0443       21.3934       20.8726       18.8501       16.8492       14.1349       11.7644       9.09689       7.09821       5.19589       3.69729       2.50534       1.66515       1.06322      0.626049      0.366680
  18   7 1840.0068    0.3921  0.3544  9.9765 -0.0052       12.0470  0.0230   0.0154   0.0437    0.0520   0.0000       2.74269   439.0992      0.543402       14.3067      -2.03819      -7.38038       1.94342      0.384699      -2.18043     -0.168022      0.580665     0.0656590     -0.128691      0.214491    -0.0399049     0.0801955     -0.214138     -0.130626   -0.00532331       1.76623       2.70270       2.69300       3.08074       2.63656       2.62317       1.99400       1.85408       1.33351       1.03992      0.762979      0.560401      0.392111      0.288846      0.198868      0.121527     0.0751886     0.0474928
  18   8 1992.8912    0.5718  0.4873  9.9921 -0.0049       8.42439  0.0242   0.0182   0.0450    0.0744   0.0000       1.55905   440.7303      -3.29016       12.1411       4.75668      -2.36377      -5.87586       2.64427       4.42549     -0.919519     0.0711329      0.461964    -0.0480567     -0.783992      0.499762    -0.0948373    -0.0211378    -0.0421237    0.00233514       1.87789       2.43447       2.34156       2.20996       2.25802       2.38550       2.25601       1.81661       1.40537       1.04828      0.772033      0.638321      0.545313      0.360279      0.251205      0.154541     0.0972710     0.0589214
  18   9 2143.7842    0.8432  0.6823  9.8783 -0.0039       5.95828  0.0246   0.0219   0.0519    0.1125   0.0000      0.891461   438.7208     -0.702020       12.1533      -2.28987     -0.702968       1.39085      0.448331      -1.28186      -1.45375   -0.00820752     -0.279481    -0.0503715    -0.0590075      0.220312      0.379882      0.137216    -0.0986392     -0.109829       1.74459       2.27863       2.43836       2.41359       2.32349       2.13671       1.93528       1.63840       1.41099       1.15471      0.888477      0.640663      0.458058      0.328504      0.207603      0.143978     0.0819131     0.0526208
  18  10 2291.7789    1.0790  0.9199 10.2305  0.0011       4.70636  0.0323   0.0246   0.0621    0.1584   0.0000      0.820324   438.9817       3.61084       13.0558      -1.95325      -7.21423       2.55661    -0.0806697       2.05196       2.05942       1.57675      0.615605     -0.412134      0.919993     0.0460652     -0.341086     0.0696709      0.238229    -0.0286287       2.12711       2.59413       2.97313       2.95186       2.77465       2.59052       2.42032       1.97942       1.60036       1.38191       1.01360      0.753208      0.550621      0.397188      0.256483      0.161123      0.111109     0.0656515
  18  11 2436.9520    1.5463  1.0336 10.6831 -0.0039       3.59493  0.0346   0.0333   0.0643    0.1991   0.0000      0.742108   435.7887       5.04924       13.1770      -3.64204      -3.70533       4.57455       2.60186      0.418319     0.0123099       1.17335       1.68373     -0.345109     -0.903428     -0.148349  -0.000782524    -0.0750185     -0.151362    -0.0220353       2.34108       2.98102       3.20046       3.12671       3.17423       2.87702       2.56572       2.15920       1.78525       1.46608       1.10041      0.846651      0.583545      0.410310      0.271193      0.178638      0.114803     0.0673484
  18  12 2580.9056    2.0440  0.9765 11.1330 -0.0034       1.84234  0.0341   0.0436   0.0588    0.1989   0.0000      0.695060   437.0416       6.57731       12.2594     -0.107387      0.250264      -1.05323       2.47280      0.907859      -1.39898      0.959927     -0.148588   -0.00921439     -0.114937     0.0215746     -0.123676      0.257815    -0.0689339    -0.0286839       2.26618       2.99985       3.38123       3.41154       3.16210       2.98782       2.68445       2.02754       1.87650       1.36087       1.01845      0.784658      0.565636      0.374258      0.264805      0.170414      0.105434     0.0654418
  18  13 2724.7760    2.5721  0.9746 11.6087 -0.0041       1.05356  0.0335   0.0566   0.0602    0.2239   0.0000      0.693550   434.6814       1.77830       7.12128     -0.381637      0.299571      -5.17494      -2.00149      -7.59923      -2.64122      -2.19193     -0.180945     -0.619006      0.369089      0.602288     -0.279460    -0.0638077    -0.0423793     -0.107171       2.40776       3.14994       3.48781       3.45041       3.47245       3.05795       2.66514       2.31019       1.75699       1.37218       1.07371      0.770495      0.551883      0.398146      0.250134      0.168609      0.112865     0.0638464
  18  14 2868.7315    3.3755  0.9150 11.5532 -0.0021      0.648656  0.0292   0.0724   0.0553    0.2899   0.0000      0.552563   436.6773       8.41064       14.2455      -3.73863      -8.16556      -2.36698      0.906209      0.331240      0.530404     0.0851959     -0.892918      0.321622    -0.0913422      0.846692     0.0178225      0.203347     -0.217996    -0.0981637       2.05601       2.64532       2.70953       2.91110       2.87257       2.69265       2.20935       1.86675       1.49695       1.24916      0.940181      0.698915      0.496290      0.339794      0.232493      0.160383     0.0986097     0.0588891
  18  15 3012.3128    3.7820  1.0580 12.5120 -0.0049       2.51494  0.0386   0.0809   0.0664    0.2048   0.0000      0.633587   437.0623       5.89358       11.5090       5.01482      -1.33249       2.69541      0.932281      -1.07956     -0.370797      -1.31994     -0.798875     -0.484886     -0.785863      0.337763    -0.0792508      0.391085      0.147479    -0.0597128       2.95233       3.39295       3.07602       3.48006       3.96232       3.81427       2.82378       2.03954       1.89548       1.77736       1.40249      0.953618      0.539123      0.399390      0.282953      0.209551      0.137703     0.0845051
  18  16 3154.9925    4.1012  1.0511 12.4205  0.0028      0.914362  0.0328   0.0855   0.0641    0.2266   0.0000      0.678667   435.9710       10.0570       6.33158      0.171325      -2.09659      -2.38817     -0.325926      -3.97492     -0.741966       1.85498      0.294988      0.565649      0.686879     0.0283351     -0.292161     -0.353099      0.100818     0.0354514       2.09147       2.75980       2.73969       2.98543       2.77080       2.65905       2.35030       2.01061       1.64689       1.32972       1.04615      0.782942      0.554334      0.382649      0.257414      0.168370      0.106114     0.0649770
  18  17 3297.4739    3.6624  1.4085 12.4131 -0.0005      0.887146  0.0422   0.0694   0.0770    0.1899   0.0000      0.531982   435.8593       5.87268       12.8440       4.26077      -4.82242      -2.75507       4.26452      -3.07695       2.99618      0.468158     0.0446376     -0.707329      0.764261      0.779350      0.229089     -0.111472     -0.128450    -0.0862395       2.56189       3.36629       3.40890       3.49512       3.51611       3.17422       2.95388       2.44935       2.10336       1.56301       1.25942      0.938863      0.704331      0.492994      0.323471      0.217549      0.133427     0.0792484
  18  18 3440.0945    3.1966  2.4068 11.6823 -0.0024      0.668470  0.0573   0.0473   0.1035    0.1709   0.0000      0.256471   439.0243       3.81939       10.5686       2.88686       1.10470       7.09799       2.04349       1.12310       1.51269      0.434626     -0.219698     -0.116515     -0.419087      0.654626      0.638059      0.381896      0.112519    0.00626532       3.39245       4.33382       4.61312       4.83037       4.68438       4.24598       3.73407       3.30731       2.66836       2.18420       1.66745       1.23066      0.892673      0.619762      0.426341      0.272037      0.168823      0.102008
  18  19 3582.9688    2.6160  3.3102 11.2480 -0.0030      0.761572  0.0702   0.0341   0.1229    0.1374   0.0000      0.172995   435.4402       10.7351       20.8406      -2.86535      -3.63190       1.91649       2.08016      -1.52437      -2.24618      -2.75313      -2.70107     -0.528802       1.06312     -0.728675       1.19345     -0.251862     -0.220550    -0.0179641       4.11656       5.23565       5.78824       5.92995       5.62377       5.24026       4.68125       4.01595       3.32199       2.59129       2.07536       1.50106       1.10950      0.773590      0.516909      0.341961      0.209752      0.126607
  18  20 3725.5655    2.2030  5.0154 10.7096 -0.0006      0.381797  0.0876   0.0228   0.1566    0.0896   0.0000      0.103017   436.8588       22.3647       22.0413       17.9841       4.59557       13.0672       9.19433       1.51319      -5.98763      -3.81993      -4.39940     -0.585509      0.111200      -2.66307     -0.264983    -0.0642825      0.503488    -0.0888552       5.24974       6.69477       7.12351       7.35846       7.10051       6.53804       5.82873       5.04148       4.12231       3.40057       2.62993       1.94707       1.37179      0.958822      0.647383      0.415382      0.266968      0.159418
  18  21 3868.5718    1.8024  7.2406 10.5729 -0.0008      0.415021  0.1137   0.0168   0.2117    0.0602   0.0000     0.0714263   440.1854       11.7492       25.7479       8.13521      -4.29935      -20.1651     -0.711824      -8.18603      0.944814      0.189383       2.80069     -0.266677      -1.67155      -1.80463      0.341028      0.115885     -0.326700     -0.231509       6.69930       8.60266       9.12612       9.36189       9.13859       8.31300       7.55972       6.59874       5.31802       4.26642       3.31816       2.51601       1.78774       1.27140      0.849842      0.554545      0.343063      0.208452
  18  22 4011.4833    1.5032  9.6352 10.3619 -0.0005      0.388372  0.1486   0.0136   0.2708    0.0536   0.0000     0.0647481   442.1750       12.9577       20.6667      -5.11775       7.46451      -21.1286       8.59050       5.23898      -1.83853      -3.63426       3.64353       5.57797     -0.378391      -2.41734       1.40238     -0.282635      0.531019     -0.146835       8.29834       10.7635       11.5998       11.9267       11.5280       10.5864       9.47552       8.01269       6.73137       5.31982       4.03714       3.05754       2.23634       1.54811       1.04531      0.674239      0.422032      0.256411
  18  23 4154.4224    1.2774 11.7748 10.3001 -0.0015      0.269894  0.1885   0.0117   0.3426    0.0492   0.0000     0.0668559   450.7278      -1.15572      -7.56970       1.50129       7.15098       19.3870     -0.661200      -17.1044      -1.40159       2.76049       6.80626       2.03690     -0.783587       5.37760      0.757669     -0.867134      0.257014     -0.111222       9.99868       12.7567       13.7503       13.9654       13.4575       12.7348       11.3611       9.64902       8.00869       6.39100       4.94111       3.73709       2.69046       1.91304       1.29757      0.835953      0.516228      0.312724
  18  24 4297.5917    1.0530 14.6148 10.2734  0.0006      0.163724  0.2648   0.0096   0.4469    0.0422   0.0000     0.0744949   432.5711      -13.1183      -15.7645       17.8394       2.74552       10.0369       23.7463      -21.3840       1.21047       7.89075       12.7489       1.84792      -5.08800      -5.04673      0.766868       1.42694     0.0725306     -0.563030       12.2119       16.1119       17.5479       17.5834       17.2848       15.9051       14.3881       12.3700       10.2171       8.24263       6.38470       4.77297       3.50009       2.45086       1.65497       1.07222      0.654185      0.394538
  18  25 4439.9922    0.8998 18.4372 10.2093  0.0016     0.0475404  0.3847   0.0078   0.5491    0.0345   0.0000     0.0852758   439.9719       20.3046       41.6177      -22.3551      -5.53453      -13.8404      -8.88592      -14.7399       19.8084      -21.1799       4.98636      -4.61892     -0.497411      -1.84343      -1.17579     -0.122866     -0.109749     -0.259563       16.0905       20.7772       22.5186       23.2603       22.3245       20.8910       18.5481       16.1278       13.0240       10.6882       8.21010       6.17581       4.55480       3.18010       2.14043       1.41415      0.868638      0.534405
  19   7 1867.3469    0.4666  0.3961  9.9294 -0.0032       10.0370  0.0204   0.0165   0.0404    0.0579   0.0000       2.07998   438.2982      0.117379       12.6934     0.0242524       2.96746     -0.383559     -0.917408      -2.22590       2.04005     -0.366402      0.115403    -0.0455763     -0.572760      0.175997     0.0565007    -0.0855021     -0.145861    0.00929139       1.75889       2.39483       2.69677       2.65843       2.70592       2.44143       2.07651       1.70898       1.36278       1.01518      0.846970      0.645279      0.441729      0.284649      0.191880      0.142567     0.0995892     0.0597284
  19   8 2021.8469    0.6286  0.6064  9.7582 -0.0020       8.07568  0.0261   0.0166   0.0462    0.0949   0.0000       1.23406   436.0113      0.234773       21.5188      -4.12144      -6.93483       2.19288      -3.74847      0.768098       1.24199     -0.467083      0.841346    -0.0932776     -0.290898    -0.0996651     -0.171301     -0.132375      0.154733    -0.0539963       1.87171       2.43525       2.71146       2.84194       2.71614       2.45925       2.30147       1.79822       1.48766       1.18452      0.947134      0.671961      0.520795      0.365525      0.243655      0.171529      0.114325     0.0681703
  19   9 2173.8055    0.8981  0.7495 10.0267 -0.0026       4.41642  0.0277   0.0214   0.0499    0.1207   0.0000      0.860469   437.8072     -0.988292       16.0210     0.0573810      -6.74178       3.79414     -0.493977      -3.58138      -1.21494       1.24196     -0.967315      0.169381     -0.255374      0.191160     -0.191348    -0.0421150    -0.0657148    0.00226303       2.03779       2.66167       2.78253       2.92034       2.82189       2.57732       2.32772       1.93792       1.60571       1.31237       1.02337      0.777349      0.557768      0.377628      0.270740      0.168036      0.115118     0.0763427
  19  10 2322.3940    1.2694  0.8885  9.8788 -0.0018       3.05985  0.0290   0.0269   0.0548    0.1971   0.0000      0.669566   434.1637      -3.01717       7.91473       1.13024      -2.22388      -4.06910       2.18544      0.684408       3.11961      0.893556      0.928845     0.0280252     -0.300556      0.992656    -0.0745426    -0.0101652    -0.0170702     0.0278546       1.86989       2.42403       2.59646       2.69965       2.40557       2.45033       2.17283       1.90548       1.54596       1.23433      0.938587      0.734385      0.540560      0.401149      0.283356      0.190372      0.116361     0.0711464
  19  11 2468.1983    1.6755  1.0107 10.0631  0.0017       2.84294  0.0326   0.0337   0.0593    0.2926   0.0000      0.641532   435.7569       1.49911       13.0531       1.30168      -5.24616     -0.921700      -2.53181    -0.0289352       2.74816      0.608536    -0.0934756     -0.544776      0.599169     -0.551850      0.283157     0.0562216     -0.100268    -0.0138131       2.10458       2.69388       2.77435       3.00447       2.76687       2.82824       2.39539       2.11138       1.64360       1.35556       1.05013      0.832905      0.591876      0.437445      0.302148      0.200774      0.131593     0.0834340
  19  12 2613.1278    2.1629  1.1116 10.8609  0.0012       2.27205  0.0388   0.0434   0.0626    0.3018   0.0000      0.652004   436.2869       3.66361       13.5914       7.37013       2.17236    -0.0323689      -3.27493      -1.72392     -0.597544     -0.503814     -0.618766     -0.589531      0.367505      0.454276      0.126236    -0.0810165     -0.138975     0.0359686       2.65035       3.16047       2.94434       3.18676       3.48472       3.33590       2.95316       2.22620       1.89977       1.66406       1.31295       1.03581      0.667268      0.483679      0.321280      0.243708      0.164827     0.0993666
  19  13 2758.0208    2.8109  0.9431 11.6733  0.0021       1.73474  0.0299   0.0587   0.0554    0.1777   0.0000      0.654175   438.6933       5.75786       11.3201       1.05435      0.608488      -4.33475      -3.98504      -2.48793       2.39885      0.907139     -0.745931      0.194778     -0.739229    -0.0165574    -0.0174659     -0.115514     -0.135729     0.0283678       1.81812       2.45079       2.52117       2.59952       2.58268       2.38859       2.23959       1.78158       1.56930       1.25601      0.955858      0.785670      0.542396      0.394870      0.263386      0.176752      0.116295     0.0774001
  19  14 2902.6146    3.5514  0.8778 12.2517  0.0006       1.88325  0.0295   0.0754   0.0503    0.1762   0.0000      0.686816   438.7124       5.42528       15.6834       3.36123      -1.47279      -4.49724      0.196734      -2.02058      -1.65743      0.885551      -1.73687     -0.758723     -0.439558     0.0538981     -0.204306     -0.226255    -0.0643753     0.0218577       1.98277       2.51551       2.81998       2.82961       2.79942       2.53629       2.25447       1.93652       1.59816       1.28748      0.998904      0.782906      0.545917      0.386015      0.260642      0.183990      0.112188     0.0728466
  19  15 3046.6467    3.9253  1.0308 12.3414 -0.0014      0.652081  0.0336   0.0789   0.0581    0.2184   0.0000      0.632400   442.4407       2.01765       11.6948      0.284656      -6.56528       5.43696     -0.482885     -0.796804      -2.27746     -0.619942     -0.699588      0.897752     -0.581048     -0.455546     -0.557870     -0.243751     -0.187200     0.0293732       2.10116       2.78815       3.03320       3.04703       2.91512       2.60082       2.45499       2.03011       1.78337       1.41067       1.11110      0.835439      0.598477      0.433888      0.285851      0.191157      0.125259     0.0729307
  19  16 3189.9948    3.9630  1.2521 12.4607 -0.0103       1.31280  0.0400   0.0760   0.0660    0.2371   0.0000      0.534350   439.4930       11.5466       14.7393       3.11050    -0.0534100      0.295497       1.98013      -7.98404       1.61116      0.455371      0.909821     -0.644152      -1.08456     -0.289922      0.478839      0.290150    -0.0517684     0.0468452       2.28048       2.86710       3.08176       3.28186       3.10239       2.96740       2.51001       2.32742       1.93898       1.53850       1.20487      0.912753      0.679632      0.494473      0.339836      0.216450      0.145767     0.0930353
  19  17 3333.0859    3.4905  1.6340 12.1819 -0.0012       1.17731  0.0452   0.0588   0.0780    0.1678   0.0000      0.416932   435.8167       12.3103       14.3911      0.361775      -2.37366       2.42317      -6.47697      -4.69568      -2.23085      -1.64239       1.08592     -0.360708     -0.821926     -0.561190     0.0175794     -0.169536      0.168814     0.0419253       2.64281       3.57576       3.69698       4.08222       3.62764       3.51688       3.01731       2.78782       2.25460       1.90645       1.40887       1.09357      0.797100      0.571171      0.380423      0.257304      0.161150     0.0992225
  19  18 3476.3295    2.9307  2.7717 11.5485 -0.0011      0.838974  0.0608   0.0392   0.1072    0.1283   0.0000      0.209885   438.5763       13.3129       18.7540       2.99413      -6.30500      -4.32944      -3.30401      -3.63747       3.64741      -1.32016     -0.705517      -3.44645       1.43993      -1.52866      0.399962     0.0539467      0.513317     -0.124408       3.59081       4.35062       4.78017       4.92117       4.88286       4.49499       4.15269       3.43768       2.94623       2.34099       1.85212       1.40697       1.06761      0.763283      0.513738      0.348483      0.229643      0.146930
  19  19 3619.7856    2.4432  3.8182 11.1884 -0.0008       1.05693  0.0749   0.0288   0.1349    0.1034   0.0000      0.145737   441.1060       17.1475       15.4039      -2.69003       1.63663     -0.247403     -0.104018       2.13493      -3.45009       3.64251     -0.441718     -0.925296      0.314751     -0.324598     -0.390158      0.297958      0.178179      0.125195       4.10748       5.72299       5.79373       6.37197       5.87971       5.78030       4.91682       4.34990       3.56370       2.96945       2.27700       1.74446       1.25687      0.917192      0.617366      0.416278      0.265829      0.164416
  19  20 3762.9609    2.0647  5.5629 10.5752 -0.0000      0.573964  0.0923   0.0202   0.1654    0.0835   0.0000     0.0943953   434.9822       6.32152      -4.61598      -6.57649      -9.46466      -4.94824      0.564456      -1.19281      -7.27314     0.0246390      -8.07525       1.09099       1.18521       1.00231     -0.571911     -0.741810      0.132180     -0.292462       5.11749       6.74503       7.15489       7.38896       7.03565       6.64811       6.02577       5.22744       4.55894       3.62408       2.91286       2.16394       1.62155       1.13999      0.787090      0.522679      0.327674      0.205627
  19  21 3906.2256    1.7244  7.8227 10.4558 -0.0007      0.320535  0.1180   0.0153   0.2206    0.0573   0.0000     0.0675704   435.2735       2.67687       17.7128       6.51960      -5.78998      -19.5224      -2.48131       3.05144       3.28439      -8.89811       1.71680       2.36537      -3.34294     0.0490161      0.186207     -0.890512     -0.373824      0.144240       6.68128       8.64966       9.19763       9.38230       9.20940       8.45943       7.76198       6.75372       5.62622       4.66279       3.67752       2.79888       2.03140       1.45108      0.981820      0.661393      0.423866      0.264242
  19  22 4049.6293    1.4782 10.7356 10.2691 -0.0010      0.348373  0.1599   0.0124   0.2882    0.0513   0.0000     0.0592592   437.9551       23.4117       8.43037      0.704205      -13.9164      -4.83696       2.86671       10.4847      -3.04129      0.967405     -0.261753      0.639660     -0.571230     -0.820152     -0.556105     -0.108832      0.363389    -0.0360337       8.18281       10.7298       11.5521       11.7975       11.5807       10.8502       9.56676       8.59386       6.99298       5.76014       4.52296       3.44173       2.54260       1.80880       1.22342      0.836611      0.530720      0.332436
  19  23 4193.1706    1.2428 12.9480 10.2617 -0.0004      0.266586  0.2068   0.0105   0.3577    0.0446   0.0000     0.0637542   437.8937      -1.47707       8.17582      -9.98505       20.6713      0.851323       4.53774      -5.78587      0.626570      -9.56563      0.939296      0.154773      0.605256     -0.696705     -0.618922     -0.293620     -0.213867     0.0824517       9.97415       12.9292       14.0337       14.1891       13.9865       12.9876       11.8155       10.2233       8.59396       6.99451       5.54696       4.21753       3.09364       2.26232       1.50966       1.03674      0.658181      0.406150
  19  24 4336.6407    1.0423 15.2558 10.2282 -0.0009      0.195261  0.2720   0.0089   0.4392    0.0390   0.0000     0.0739972   425.4977      -21.0764      -6.87139       17.0355      -13.5956      -15.4463      -23.7290      -3.36481       3.75197      -22.4991      -3.41305      -6.44063       9.07492      -1.03511    -0.0930808      -2.42306    -0.0563496      0.408303       11.9041       15.3313       16.6620       17.2796       16.7927       15.6373       14.0330       12.5643       10.3162       8.52324       6.74949       5.02319       3.79854       2.73485       1.90885       1.25743      0.797366      0.501550
  20   8 2050.1363    0.6773  0.6258  9.9008 -0.0012       9.43653  0.0275   0.0175   0.0486    0.0864   0.0000       1.23138   435.1438      -1.21726       17.7127       3.33293      -2.35509     -0.446319     -0.457468      -3.04354      0.808326    -0.0377449     -0.368852     -0.281233    -0.0544388    -0.0981144      0.349604    -0.0779720    -0.0588703    -0.0474949       1.70901       2.24437       2.28836       2.48567       2.44252       2.21765       2.23172       1.70510       1.58843       1.11183      0.948533      0.656286      0.563915      0.411535      0.305879      0.206817      0.132503     0.0903739
  20   9 2203.2553    0.9558  0.7714 10.1493 -0.0028       5.62094  0.0265   0.0224   0.0519    0.1223   0.0000      0.885632   438.5559      0.435803       12.8758      -3.38132      0.178126      -1.85574       2.41176       1.08601     -0.557981     -0.660338      0.436486     -0.161629     -0.281957     0.0843456     -0.412790    -0.0762796      0.187261      0.161921       1.67128       2.00719       2.24970       2.15900       2.24780       2.18350       1.91619       1.76702       1.40317       1.12987      0.960589      0.731115      0.566072      0.416874      0.271777      0.192599      0.139451     0.0871486
  20  10 2352.5335    1.3099  0.9551 10.3086 -0.0054       4.07547  0.0307   0.0277   0.0562    0.1727   0.0000      0.686238   442.4534      -2.58856       16.6193     0.0732138     -0.108134       2.69040      0.957276      0.407227     -0.637264      -1.36987      0.512164      0.943194     -0.910504    -0.0372808     -0.672589     -0.388498    -0.0243263     -0.132927       1.90475       2.27732       2.46527       2.47617       2.50262       2.38162       2.15456       1.94185       1.64066       1.27186       1.09705      0.826619      0.632143      0.456579      0.322920      0.229095      0.151937     0.0926607
  20  11 2499.0359    1.8363  1.0391 10.7957 -0.0016       3.87375  0.0328   0.0363   0.0613    0.2096   0.0000      0.670635   436.3761       2.86020       12.8023       3.19858     -0.771496      0.955482      0.140952       1.21959       1.04275      -1.13432      0.951001     -0.429029     -0.369415     -0.890511     -0.294418     -0.138901      0.130235     0.0216232       1.93697       2.58074       2.70664       2.84485       2.76420       2.59735       2.39355       1.99684       1.64938       1.33548       1.09317      0.834342      0.614645      0.445712      0.320910      0.218465      0.146823     0.0911785
  20  12 2644.9080    2.3249  0.9140 11.4231  0.0003       2.64019  0.0316   0.0487   0.0527    0.1755   0.0000      0.722838   436.7958     0.0253042       17.7428     -0.216382      0.857401      0.588353      -2.58861       2.75166       2.05152      0.489131      0.524181      -1.88717      0.885011    -0.0255748     -0.479344     -0.134004    -0.0610605     0.0107737       1.99388       2.49164       2.57963       2.69541       2.65029       2.61582       2.25353       1.91335       1.61577       1.36375       1.09897      0.860867      0.621496      0.439464      0.314817      0.220135      0.147675     0.0967140
  20  13 2790.7605    2.9314  0.9014 12.1125 -0.0026       1.11095  0.0281   0.0627   0.0532    0.1505   0.0000      0.644535   437.5164       4.04412       16.6602     -0.794475      0.115442      -2.69853     -0.176578     -0.592424      -1.67679       1.64364     -0.379620     0.0908383     -0.560022      0.507988      0.143517     -0.187344      0.209476     0.0617314       1.70684       2.25307       2.34022       2.54095       2.46676       2.28490       2.04204       1.83826       1.50016       1.23825      0.945700      0.778001      0.594166      0.396292      0.288241      0.197558      0.133606     0.0900316
  20  14 2936.0679    3.4814  1.0442 12.1176 -0.0046       1.77976  0.0323   0.0698   0.0576    0.2142   0.0000      0.617913   435.7204       5.64816       13.9393     -0.388247      -4.53916     -0.255570       2.61338      -3.94453      0.556068      -2.38647       1.51528      -1.40212      -1.32502      0.375403      0.300882      0.260832     0.0590736    -0.0677656       2.00281       2.44950       2.74714       2.80635       2.71135       2.53362       2.34063       1.96627       1.70508       1.39119       1.12998      0.845205      0.638745      0.481011      0.321048      0.212942      0.145525     0.0994445
  20  15 3080.5249    4.0119  1.0019 12.5971 -0.0033      0.588965  0.0315   0.0804   0.0567    0.1869   0.0000      0.650829   435.3576       8.07273       12.6394     -0.156719      -2.67903       3.48597      -1.23240      -3.49804     -0.296368     -0.946749       1.09843      -1.45516     -0.846350     -0.341275    -0.0174092     -0.115681    -0.0770686    -0.0145740       1.96176       2.52496       2.70387       2.72296       2.60365       2.62979       2.33426       2.01892       1.68465       1.33897       1.03550      0.820471      0.626123      0.466502      0.318675      0.232801      0.150741     0.0940499
  20  16 3224.5222    3.8479  1.3557 12.5613 -0.0013      0.726231  0.0408   0.0691   0.0720    0.1655   0.0000      0.490909   439.7512       14.3222       8.75994      -5.69567       1.29373      -5.47847      0.980402      -2.17478       5.75804      -1.67434     0.0548265      0.186017     -0.554595     -0.862440    -0.0791098     -0.280125     0.0398622    -0.0944668       2.54856       3.28989       3.20502       3.21320       3.05835       3.23330       3.06641       2.72979       2.18233       1.66554       1.22703      0.988505      0.806421      0.655509      0.461525      0.342645      0.228112      0.137223
  20  17 3368.1750    3.3663  1.9134 12.1789 -0.0020      0.637234  0.0474   0.0505   0.0833    0.1149   0.0000      0.320632   441.1021       15.3539       16.7828      -2.72421       3.41751      -3.09396      -1.77933      -1.26430      0.716722      -3.61157     0.0387568     -0.162066     -0.539467     -0.832988      0.379295      0.376461     -0.261499     0.0139569       2.61053       3.39494       3.63337       3.81881       3.74067       3.49864       3.19601       2.70473       2.31236       1.95058       1.49736       1.17526      0.862466      0.655148      0.442122      0.307453      0.208291      0.131163
  20  18 3512.1435    2.8770  2.9931 11.3897 -0.0005      0.982821  0.0599   0.0351   0.1085    0.1114   0.0000      0.174863   433.6685       5.98753       13.7261      -6.49913      -5.50883      -1.99015       2.70172      -2.27176       3.18931      -1.50834     -0.253122       1.81282      0.349330     -0.999506     -0.656433     -0.733273     -0.268047     0.0595316       3.35067       4.31103       4.51134       4.80041       4.73138       4.43781       4.06396       3.42195       2.87981       2.40024       1.97564       1.52118       1.12150      0.790815      0.554660      0.391712      0.259851      0.169080
  20  19 3656.0788    2.3413  4.5168 10.8690 -0.0003      0.802415  0.0788   0.0241   0.1400    0.0889   0.0000      0.112899   441.2010       7.22062       14.7804       5.34994       9.50546      -8.31811      -6.26981      -4.37819      -3.90036      -1.09784      0.330205      -2.12144       1.86682     -0.429155     -0.820255      0.263440     -0.109298     -0.166355       4.27933       5.47552       5.78663       6.24340       6.09602       5.76577       5.19041       4.46833       3.75556       3.09131       2.47660       1.86874       1.43817       1.04804      0.728372      0.508494      0.340733      0.215822
  20  20 3799.8410    1.9777  5.9779 10.6651  0.0005      0.590068  0.0938   0.0186   0.1730    0.0664   0.0000     0.0846493   436.4759       12.9578       7.33584       8.24304      -1.99651      -3.20294     0.0659524      -2.30676       4.75323      -3.53118      -6.49779       1.20652      0.904002      -2.02317      0.107759      0.453718      0.698982     -0.460395       5.01334       6.58456       6.89728       7.29368       7.20196       6.65945       6.09951       5.29647       4.62277       3.71537       2.96840       2.30397       1.72272       1.26640      0.882817      0.599881      0.402322      0.254029
  20  21 3943.5025    1.6640  8.7695 10.4165 -0.0004      0.360400  0.1261   0.0138   0.2352    0.0503   0.0000     0.0620933   436.8524       32.3395       15.0363      -13.6685      -4.06317      -10.0544     -0.893296      -12.6659      -11.4268      -5.37730      -2.52221      -1.28494      -4.40540      -1.85611     -0.704837     -0.234117      0.145416     0.0675107       6.60495       8.63011       9.37501       9.76497       9.53802       8.91900       7.94562       7.03295       5.96489       4.94613       3.87341       3.04603       2.23875       1.62428       1.15357      0.788492      0.512348      0.325179
  20  22 4087.3980    1.4030 11.1516 10.2778 -0.0017      0.366058  0.1635   0.0112   0.2966    0.0457   0.0000     0.0602438   435.7197       24.4960      -4.55053       11.0515      -1.49884       5.46863       2.56247      -2.58336      -11.8158      -4.69481       1.89174       1.24334     -0.685256      -3.15684       1.89892     -0.268716      -1.66027     -0.609273       7.77231       10.1627       10.8097       11.4464       11.1020       10.6100       9.58694       8.30201       7.11045       5.86656       4.62811       3.65056       2.71887       1.98171       1.39450      0.957532      0.638843      0.401832
  20  23 4231.0690    1.1609 13.6525 10.2769 -0.0019      0.235882  0.2215   0.0093   0.3743    0.0401   0.0000     0.0674939   434.3527      -11.3608       4.33382       42.9132       13.1479      -4.68171      -7.83424      -4.01610       1.21866      -7.11730      -11.7347       3.09953      -2.38353       1.15056     -0.618566     0.0618319      0.794516      0.230202       9.57380       12.6505       13.4455       14.1502       13.8545       13.0602       11.4835       10.4387       8.85597       7.36866       5.87307       4.50797       3.41862       2.48862       1.74404       1.19893      0.774238      0.497150
  20  24 4374.5286    0.9335 15.4003 10.2762 -0.0018     0.0838159  0.2929   0.0080   0.4518    0.0355   0.0000     0.0862602   438.1974       21.9931       18.1502      -14.8220      -14.0064      -6.61434       5.47799       12.0653       11.0850       2.00869       11.7450      0.809937      -2.79623       1.51138     -0.566557     -0.241526      -1.58601      -1.07545       11.7470       15.3591       16.5195       17.2551       16.6809       15.9022       14.3974       12.7506       10.7309       8.83428       7.05812       5.48976       4.15477       3.03441       2.16805       1.47789      0.973290      0.624951
  21   5 1589.2987    0.2225  0.1417 10.0074 -0.0117       25.6570  0.0153   0.0131   0.0219    0.0338   0.0000       10.9084   439.2530     -0.978508       19.6606       1.25258      -4.01843       1.57987       2.91279       1.48447     -0.724176    -0.0302153      0.144754     -0.566464     -0.182454    -0.0563578      0.183877    -0.0643242     0.0990402     0.0633876      0.963807       1.45576       1.26648       1.45329       1.39311       1.50155       1.25779       1.03249      0.891017      0.763514      0.709886      0.512770      0.373928      0.263936      0.203207      0.126257     0.0996314     0.0712321
  21   6 1758.2433    0.3379  0.3103  9.9533 -0.0091       13.6158  0.0204   0.0132   0.0337    0.0434   0.0000       3.47019   439.1862       1.60034       18.1131      0.134414     -0.314663       1.91984       4.64865       1.01050      0.626078     -0.456590     -0.479152     -0.174920      0.559281      0.245706    0.00920124     -0.102593     -0.117514     0.0523118       1.58085       1.90119       2.00876       2.01444       1.76449       1.64999       1.66690       1.50446       1.46348       1.18322      0.931822      0.723210      0.613772      0.434042      0.275175      0.185126      0.135328     0.0899709
  21   7 1919.8818    0.5022  0.4447  9.9149 -0.0107       12.5040  0.0206   0.0158   0.0427    0.0592   0.0000       1.73676   437.0930       2.34856       14.8925     -0.482721      -6.23783      -1.48056      0.286108     -0.796695      0.824385      0.176598       1.04657      -1.14966      0.570069     -0.132771    -0.0801199     -0.190656      0.102423     -0.211427       1.20886       1.68380       1.67142       1.81046       1.92266       1.66183       1.62402       1.26744       1.21979      0.959392      0.751106      0.641333      0.476911      0.366513      0.232162      0.175638      0.119778     0.0834706
  21   8 2077.8211    0.7480  0.6293  9.8971 -0.0047       7.34164  0.0277   0.0191   0.0455    0.0968   0.0000       1.06329   441.2851    -0.0565381       12.2548      -1.27787       1.87366     -0.453988     0.0869203       1.72192      -1.00547       1.19288     -0.743272      0.691046       1.02158     -0.129507     -0.362962      0.342410     0.0131944     -0.150410       2.01764       2.44088       2.36513       2.11186       2.21076       2.47358       2.37147       2.00156       1.60096       1.30048       1.08228      0.854353      0.713510      0.480005      0.362995      0.251254      0.170214      0.104551
  21   9 2231.9978    0.9973  0.8489 10.0570 -0.0023       5.23340  0.0288   0.0218   0.0542    0.1417   0.0000      0.807905   437.7137       1.61207       16.9607     0.0306790      -1.98226      -2.28130       3.32856     -0.531729      0.325497       1.21018     -0.375588      0.584516      0.464939      0.896791    -0.0475701   -0.00912279     0.0949479     0.0459467       1.72646       2.14760       2.24357       2.51345       2.53085       2.36529       1.94199       1.82191       1.53902       1.28026       1.05412      0.810815      0.608056      0.451255      0.307124      0.221957      0.150369      0.103051
  21  10 2382.0436    1.4014  0.9849 10.5281 -0.0005       3.90030  0.0307   0.0285   0.0583    0.1544   0.0000      0.667309   438.6894      0.292532       14.0829       1.16234      -3.63478       3.88480      -1.83567      -4.27339       1.72496      0.640234      -1.61711     -0.988688      0.386466     -0.288549      0.200581      0.226016     -0.231622     0.0778900       1.85019       2.22144       2.34872       2.62764       2.52168       2.37478       2.20996       1.83661       1.64743       1.40064       1.11150      0.850194      0.626227      0.500466      0.343870      0.247497      0.160582      0.109304
  21  11 2529.3679    1.8964  1.0245 10.9143 -0.0021       2.92859  0.0328   0.0373   0.0562    0.1906   0.0000      0.637080   433.3621       1.54478       9.86558       4.23613      -2.36164      -1.47361      -4.41096      -2.68221      0.275373     -0.806829      -1.03845      -1.02805     -0.284683      -1.02706     -0.219469      0.162912      0.199968    -0.0283759       1.88836       2.55111       2.83956       3.01936       2.95328       2.69915       2.45474       2.05599       1.72165       1.39385       1.11581      0.849683      0.632230      0.485622      0.333360      0.232974      0.161339      0.104717
  21  12 2676.2946    2.4409  1.0296 11.3549 -0.0034       2.35986  0.0319   0.0473   0.0561    0.2217   0.0000      0.617612   442.5825       4.03598       12.5997      -1.76836     -0.252130      -2.03172       2.49035       1.31027     -0.232889      0.539278      -2.75723      -1.72420      0.372753      0.748169     -0.158359     0.0529108     0.0790541     -0.113428       1.93238       2.42703       2.68206       2.81792       2.73132       2.64416       2.29115       1.96907       1.72788       1.44966       1.13444      0.875713      0.677572      0.488025      0.347679      0.242825      0.168621      0.106448
  21  13 2823.0528    3.1926  0.8901 11.7089 -0.0030       1.82187  0.0302   0.0643   0.0480    0.2488   0.0000      0.593668   438.1554      0.650572       13.1817       4.80548       3.12100      0.712469     -0.866943     -0.265806     -0.690754     0.0441259      -1.41615     -0.329576      0.409464     0.0586599     -0.356132     -0.279332      0.115694    -0.0760621       1.94117       2.58394       2.58572       2.79056       2.64681       2.57134       2.46379       2.06706       1.70612       1.32523       1.07815      0.819019      0.667930      0.485611      0.369699      0.248827      0.166085      0.109553
  21  14 2968.9643    3.8194  0.8671 12.2245 -0.0012       1.07815  0.0318   0.0777   0.0475    0.1872   0.0000      0.653024   440.0939       6.24605       15.2476       1.48458       1.30694       1.00117    0.00110563      0.390335      0.806391      -2.45946     -0.827487     -0.279784       1.01085     -0.121101     0.0753299      0.197096     0.0195005     0.0142908       2.20139       2.83297       2.63040       2.39820       2.30464       2.53933       2.61667       2.44349       1.95179       1.51035       1.06411      0.765460      0.672527      0.586074      0.466305      0.340224      0.233822      0.144334
  21  15 3114.0751    4.0191  1.1601 12.5646 -0.0061      0.698822  0.0358   0.0769   0.0649    0.2008   0.0000      0.678198   437.7804       7.14817       17.4101       2.20262     -0.832277      -4.54563       4.86402     -0.438379      -1.83924      -2.35695      -1.98370      -1.78978      -1.29475      0.254558      0.541579     -0.578036    0.00482231     0.0782659       1.97232       2.44790       2.48096       2.74849       2.68350       2.53124       2.37212       2.04686       1.73848       1.43756       1.17748      0.888415      0.696860      0.513684      0.378520      0.272229      0.180441      0.116422
  21  16 3258.6486    3.8207  1.5401 12.2023 -0.0015      0.510824  0.0412   0.0608   0.0702    0.1489   0.0000      0.384237   440.8353       7.62625       13.8945       3.00831      -4.54118      0.729124      -6.62329      -3.07624      0.299639      -2.49018     -0.193294      0.828912     -0.268280      0.112392     -0.383667      0.106018     -0.388976    -0.0244666       2.08437       2.81928       2.84851       3.15492       2.89415       2.89011       2.70554       2.31810       1.97779       1.71379       1.43237       1.03657      0.835557      0.618684      0.426185      0.313817      0.207800      0.135044
  21  17 3403.0127    3.2400  2.0881 12.0143 -0.0003      0.729072  0.0482   0.0451   0.0847    0.1018   0.0000      0.265713   439.6078       7.62770       13.0881       3.86616       1.75771      0.527982      -1.94286      -6.44285      -1.59996       2.93460     -0.650549     -0.636840      0.614961      0.337155     -0.545704     -0.502234     -0.199699    -0.0271616       2.59192       3.40118       3.53474       3.81712       3.71244       3.51802       3.25263       2.80566       2.46799       1.93489       1.62666       1.25806      0.951157      0.720649      0.502769      0.356104      0.246380      0.160377
  21  18 3547.4215    2.7459  3.2537 11.4132 -0.0010      0.777168  0.0631   0.0315   0.1098    0.0884   0.0000      0.161630   433.7198       14.0228       20.4348      -8.93689      -1.20233      -5.14056      0.284982      -2.98284      0.272258      -5.07072      0.347993       1.17998      0.930090     -0.246775      0.532692     -0.549551     -0.423773     -0.386748       3.28989       4.20056       4.46119       4.72872       4.64309       4.46380       3.98662       3.56296       3.05227       2.52192       2.04680       1.59987       1.23963      0.889324      0.677757      0.447306      0.312730      0.207165
  21  19 3691.9177    2.3019  4.7113 10.9030 -0.0011      0.764135  0.0805   0.0230   0.1377    0.0768   0.0000      0.106596   442.6881       3.40959       12.4917       10.2360       6.19374      -5.15207      -7.71076     -0.100831      -5.81428      -3.26001       2.97002     -0.177238      -2.04885      -1.23499     -0.896637      0.484717     -0.171151     -0.296503       4.07040       5.30411       5.81905       5.94347       6.04305       5.46596       5.23590       4.47101       3.85753       3.19597       2.58290       2.02105       1.51265       1.13640      0.836023      0.582590      0.390432      0.254160
  21  20 3836.0770    1.9108  6.6328 10.5718  0.0004      0.380049  0.0972   0.0166   0.1812    0.0590   0.0000     0.0741733   448.5305       5.85813       12.2148    -0.0907505      -1.17396      -3.91162      -10.1008      -4.02767       6.11677      -2.41841      -5.23369      -1.90575       1.01305       1.30103     -0.655176      0.160742     -0.158820     -0.233474       5.01661       6.39510       7.03795       7.17199       7.04795       6.69214       6.18908       5.45773       4.74570       3.91338       3.16263       2.53487       1.90491       1.42827       1.01861      0.698649      0.485043      0.313014
  21  21 3980.1207    1.5695  9.1747 10.4658 -0.0014      0.307757  0.1327   0.0128   0.2427    0.0455   0.0000     0.0627116   434.6768       21.7287       17.5835      -1.21879      -8.45798     -0.555142      0.511510      -4.69658      -1.58131       3.93395       1.95554      -3.26811      -2.55765       4.07424       1.73991      -1.01702      0.725890     0.0561888       6.44940       8.44672       9.07109       9.41794       9.25897       8.64816       8.18744       7.12741       6.21885       5.09346       4.15904       3.25511       2.50435       1.85217       1.33472      0.936532      0.632620      0.410908
  21  22 4124.4693    1.3382 12.1071 10.2554 -0.0005      0.188409  0.1793   0.0101   0.3150    0.0428   0.0000     0.0636093   438.0451      -5.73833       25.5254       18.9874       7.17954      -8.11716       15.0364       7.86673      -11.0546       5.56336       10.0133      -1.90984      0.463057       1.83225       2.51015     -0.675737     -0.598312     0.0663813       7.84243       10.2620       11.0635       11.3958       11.3679       10.9138       9.96072       8.71497       7.49638       6.36244       5.11219       4.01134       3.07778       2.29247       1.65721       1.15412      0.770067      0.516348
  22   6 1781.5602    0.3588  0.2775 10.0019 -0.0068       12.5244  0.0160   0.0142   0.0322    0.0418   0.0000       3.43730   438.9843     -0.729033       18.0030      0.429119      -2.08802       2.98624       1.72555     -0.705063       1.82320      -1.27331     -0.643732     0.0848223    -0.0517075     0.0830175      0.111558     -0.122759     -0.176680    -0.0413234      0.979733       1.22376       1.44683       1.41665       1.40752       1.30166       1.17748       1.07047       1.00714      0.866893      0.698761      0.523700      0.433477      0.309657      0.220078      0.166099      0.108093     0.0712548
  22   7 1945.1173    0.5807  0.5520  9.8209 -0.0012       7.79124  0.0238   0.0152   0.0411    0.0715   0.0000       1.27147   438.6211     -0.349434       15.6432      -1.30710      -3.35439       3.25790      -1.05926       1.27084       1.88772      -1.11789     -0.447985      0.108226     0.0913362      0.217305      0.398603      0.315787    -0.0731662     0.0553648       1.37100       1.76826       1.95112       1.90433       2.09589       1.99774       1.69255       1.51037       1.28157       1.11951      0.951693      0.720648      0.567288      0.400122      0.298377      0.217100      0.150648     0.0990080
  22   8 2104.8529    0.7912  0.6716  9.9519 -0.0013       6.93073  0.0238   0.0183   0.0450    0.0992   0.0000      0.945780   440.1812       3.45254       17.3211      -4.79550      -3.09643       2.86217     -0.259694       1.03362     -0.153251     -0.255906     -0.111036      0.871834     -0.541285     -0.528829      0.166536    -0.0354269    -0.0824933    -0.0105024       1.41066       1.80242       1.94064       2.07931       2.02714       1.80692       1.69414       1.61504       1.32586       1.20767      0.924637      0.788381      0.595218      0.430987      0.315663      0.227980      0.152025     0.0994708
  22   9 2260.1341    1.0966  0.8976 10.0200 -0.0023       6.30627  0.0318   0.0223   0.0542    0.1490   0.0000      0.804042   439.0058      -2.47699       11.7435      -1.22224       2.47265      -4.80776      -3.51182       2.00880       1.81630      0.240059      -1.08850      -1.57837      0.147781     -0.250797      0.469124     -0.187131     -0.299022     -0.239467       1.69229       2.15853       2.35277       2.33615       2.42998       2.23962       2.27732       1.89034       1.73343       1.23952      0.980850      0.829650      0.658882      0.515759      0.377039      0.269536      0.187995      0.136371
  22  10 2410.8450    1.5215  0.9605 10.5305 -0.0027       2.01467  0.0299   0.0307   0.0545    0.1884   0.0000      0.689215   440.9617       1.67922       16.1489       1.07507      -3.69831      0.181209     0.0271704      -2.53918       2.72227     0.0730282      -1.88812     -0.215399     -0.374912     -0.532048    -0.0943849      0.441948     -0.231393     -0.105869       1.78084       2.21909       2.35261       2.43797       2.44716       2.38416       2.10792       1.84076       1.64356       1.39252       1.16371      0.889576      0.659418      0.513210      0.381424      0.278635      0.190257      0.128212
  22  11 2559.3035    1.9703  1.1793 10.8972 -0.0032       1.67405  0.0341   0.0361   0.0637    0.2036   0.0000      0.600934   437.7548       2.42558       14.1979       1.13375     0.0677015      -1.27406       2.17255       1.13067      -2.14062       2.53203     -0.529233      -2.15003      0.509272      0.482729     -0.126126     -0.501129    -0.0503962      0.147694       1.78283       2.27898       2.50805       2.65038       2.46749       2.42283       2.19517       2.01868       1.76237       1.44134       1.12957      0.936830      0.707332      0.540119      0.397137      0.280130      0.187705      0.132084
  22  12 2707.2359    2.5558  1.0364 11.5121 -0.0065       3.28249  0.0314   0.0489   0.0554    0.2095   0.0000      0.650472   439.3934       3.76970       16.0203       5.83909       2.90673      -1.15170       1.09226      -4.17623     0.0303408      -1.89283     0.0771441      -1.57734       2.05716    -0.0660942      0.362017      0.455960      0.324009    -0.0742118       1.75762       2.24295       2.32651       2.53231       2.43485       2.14874       2.11069       1.90062       1.70202       1.35332       1.21891      0.953147      0.736504      0.526671      0.379089      0.270558      0.182112      0.125457
  22  13 2854.8166    3.3063  0.9305 12.0041 -0.0056      0.906466  0.0288   0.0674   0.0514    0.2138   0.0000      0.598317   435.6580       5.71462       15.8809      -4.40133      0.891958     -0.731055       1.51168      -6.11108       1.38197      -2.65227     -0.842120       1.15873      0.146963     -0.847640    -0.0941926      0.257231    -0.0208076     0.0235130       1.69549       2.28540       2.30815       2.47732       2.48167       2.29515       2.18365       1.85008       1.68559       1.35154       1.15657      0.929630      0.683638      0.509593      0.363343      0.262980      0.183569      0.122090
  22  14 3001.5268    3.9809  0.9327 12.5365 -0.0012       1.67117  0.0275   0.0799   0.0529    0.1758   0.0000      0.593036   438.3650       5.26849       17.2060      -1.30905      0.314952       1.78975      -1.73542      -3.54333       2.67063      -2.08137     -0.237999     -0.392522       1.13175      0.413097      0.222243     -0.216536     -0.193718     -0.129370       1.61367       2.11269       2.13826       2.14155       2.09795       2.12036       1.97892       1.91045       1.56346       1.24354      0.974564      0.738763      0.627165      0.488818      0.356666      0.272966      0.191854      0.126060
  22  15 3147.1304    4.1393  1.0494 12.0490 -0.0021       1.00429  0.0310   0.0759   0.0540    0.2915   0.0000      0.549773   437.7844       5.77192       13.7848       1.02705      -3.12822      -1.84268       1.68950      -3.00357      0.715411       1.18125      0.454374     -0.485787     -0.389012      0.356767    -0.0924584     -0.261135     -0.162009     0.0164528       1.76248       2.25519       2.38976       2.48352       2.29652       2.25094       2.19868       1.95424       1.62111       1.39468       1.12734      0.911856      0.695163      0.535066      0.389798      0.270791      0.179620      0.128119
  22  16 3292.3249    3.7037  1.5066 12.3407 -0.0012      0.976765  0.0375   0.0592   0.0722    0.1452   0.0000      0.439031   438.8473       8.34939       11.5625       4.70031      -4.75504      -2.69645       3.41497     -0.144826       2.83434     -0.469919     -0.373627     -0.624663     -0.833986     -0.688297    -0.0119029     -0.106532   -0.00625360    -0.0179274       2.00419       2.51465       2.76534       2.91764       2.86882       2.70195       2.43472       2.22982       1.95751       1.61245       1.31125       1.03906      0.778339      0.603637      0.446922      0.331435      0.224981      0.148869
  22  17 3437.3907    3.0397  2.2499 12.0307  0.0005      0.424694  0.0511   0.0405   0.0878    0.0855   0.0000      0.264915   436.5596       9.94140       15.0807       2.38716       1.43984      -2.32386       5.69587      -2.25300       4.77683       1.56270      -1.64130      -1.42746     -0.526614     -0.782329      0.191168     -0.143312    -0.0978859     -0.252231       2.63074       3.34719       3.62451       3.72380       3.72471       3.63351       3.32412       2.90019       2.52193       2.14476       1.73922       1.34110       1.06074      0.798003      0.587207      0.427843      0.292226      0.199664
  22  18 3582.4901    2.5899  3.5367 11.2910 -0.0006      0.850346  0.0624   0.0280   0.1144    0.0750   0.0000      0.136779   434.3431       13.9741       10.5035       16.2177      -9.86401       6.72649      -6.25652      -12.6913       1.16051      -7.17703     -0.740867      -1.14578     -0.192700      -1.02550       1.16541     -0.283411  -0.000359902      0.220782       3.14372       4.15846       4.60445       4.84687       4.78742       4.45219       4.13656       3.60778       3.13155       2.58731       2.13946       1.65641       1.29021      0.977279      0.701684      0.497875      0.346718      0.232496
  22  19 3727.2525    2.1474  5.1292 10.8837  0.0001      0.423849  0.0819   0.0201   0.1461    0.0652   0.0000     0.0972294   432.1993       21.9531       13.3722       3.83415       4.48144      -1.22971       3.25562      -2.69021       6.93016      -4.28528      -2.68607       3.06755     -0.323440      -1.45743      -1.59948    0.00321553      0.917096      0.270497       3.97227       5.14976       5.56536       5.98446       5.80008       5.48070       5.05896       4.55522       3.94842       3.29732       2.71369       2.18294       1.69999       1.25516      0.907794      0.643041      0.443026      0.303433
  22  20 3872.1609    1.8025  7.1832 10.6224  0.0003      0.435361  0.1043   0.0154   0.1929    0.0532   0.0000     0.0693440   431.3259       13.6991       7.04524      -3.10270       7.42093      -7.69440      -12.4150      -5.83627       2.56706       9.67945      -1.37364    -0.0157894      0.108832     -0.644844      0.810154    -0.0297410      0.166213     -0.259724       5.05869       6.57783       7.17642       7.44696       7.25564       6.88018       6.37849       5.72143       5.07683       4.22813       3.53426       2.82657       2.16872       1.61125       1.18289      0.828198      0.569270      0.382358
  22  21 4016.6258    1.5275  9.8652 10.3392 -0.0008      0.329850  0.1394   0.0118   0.2493    0.0467   0.0000     0.0600812   438.3705       15.3061       8.66757       14.9920      -7.34019       7.08485      -2.33345      -10.3914       3.95890      -5.60679      -1.77010      -7.99194      0.315394      -1.28541     -0.327597     -0.690920      0.962309     -0.864294       6.30285       8.37074       8.79314       9.41455       9.24332       9.05855       8.22626       7.40909       6.29875       5.20189       4.35556       3.40554       2.64252       2.01243       1.49486       1.05962      0.731750      0.495750
  22  22 4161.2550    1.2929 12.2067 10.3013 -0.0005      0.137627  0.1852   0.0097   0.3112    0.0403   0.0000     0.0655039   445.5128       6.13963       15.0165       19.0539       2.49018      -9.82074       2.87663       5.45106       6.92788      -1.85320      -16.0764      -2.76266     -0.277724       2.48312      0.862037    -0.0100263       1.07357      0.169833       7.92349       10.1355       11.0967       11.5294       11.2962       10.8894       9.88710       9.00742       7.74194       6.61031       5.39774       4.33380       3.39343       2.47080       1.84618       1.30393      0.896277      0.598274
  22  23 4305.0861    1.0563 14.2891 10.2347  0.0001     -0.181277  0.2399   0.0078   0.3968    0.0360   0.0000     0.0745956   447.6881      0.315010       9.31609       16.5305      -7.21308      -8.70858       1.93790      -4.40475       6.41459       5.11333       1.09341      -15.2739      -2.06575      0.350793       2.39506       2.21589     -0.493482      -1.45060       9.48158       12.4516       13.5716       14.3633       14.0796       13.4711       12.3030       10.9767       9.32975       8.00166       6.46372       5.12600       3.96623       3.03474       2.17679       1.57657       1.06447      0.728916
  23   7 1969.6803    0.5842  0.5538  9.8632 -0.0024       7.12639  0.0218   0.0148   0.0423    0.0715   0.0000       1.25531   438.1212     -0.654697       19.2000     -0.517442      -3.32436      0.676917      -2.14698      0.170497     -0.122961     0.0947290      -1.48351     -0.838706      0.242271      0.638687     -0.404986    -0.0773426     -0.188216     0.0348164       1.24823       1.60408       1.88528       1.76245       1.75354       1.78187       1.57295       1.48191       1.30124       1.06018      0.927222      0.710060      0.547354      0.423256      0.313566      0.238833      0.166266      0.117574
  23   8 2131.1988    0.8059  0.6913 10.0473 -0.0002       7.46629  0.0256   0.0181   0.0441    0.0939   0.0000      0.965129   441.8887     -0.156056       17.8981     -0.393339      -2.32751      0.808439     -0.472782      0.484888     -0.112816     -0.909896      0.763482      0.514261      0.176019      0.642818      0.123124     0.0337680      0.161207     0.0405337       1.34744       1.80152       1.94304       2.03445       1.99518       1.87210       1.72454       1.52386       1.44058       1.22667      0.963028      0.749598      0.605165      0.465137      0.356176      0.268210      0.181666      0.125900
  23   9 2287.5947    1.1844  0.8529 10.3868 -0.0040       4.92483  0.0266   0.0241   0.0504    0.1256   0.0000      0.758872   441.7879     0.0764504       15.1540     -0.323053      -1.17872      0.183053      -3.50273     -0.761338       2.33165      0.507398     -0.776136       1.55755     -0.738007     -0.228785     -0.245506     -0.231198     0.0381875     -0.124587       1.57353       2.01373       2.16624       2.18277       2.06735       1.90929       1.84634       1.71865       1.57170       1.35523       1.14888      0.929104      0.685062      0.528494      0.408722      0.283598      0.201949      0.131646
  23  10 2439.2690    1.6115  1.0153 10.7543 -0.0044       2.84238  0.0302   0.0310   0.0563    0.1825   0.0000      0.662033   438.9941       2.41726       10.5629      -2.25163      -3.32926     -0.462691       1.03881     -0.797337     -0.687797      -2.08677      0.358459      0.171069      -1.24023     -0.352752     0.0953103     -0.476975    -0.0407983    -0.0840982       1.57317       2.03828       2.10357       2.33686       2.26596       2.23591       2.00479       1.81376       1.50252       1.36249       1.07947      0.924896      0.686983      0.523409      0.389577      0.275261      0.195681      0.136145
  23  11 2588.6965    2.1522  1.0535 10.9659 -0.0009       1.36100  0.0292   0.0402   0.0577    0.2053   0.0000      0.604168   438.4334      0.803802       10.3630      -4.27975      0.652805       6.57143       1.40985      -1.20131       3.86461      -2.07141      -2.48542     -0.658389      0.449208    -0.0546089     -0.645974    -0.0558230     0.0668674     -0.203347       1.57638       1.96024       2.09208       2.21454       2.33419       2.18893       1.94472       1.74962       1.53251       1.28715       1.08224      0.830390      0.666383      0.506036      0.371570      0.262674      0.192952      0.133996
  23  12 2737.6754    2.6828  1.1241 11.2302  0.0005       1.70814  0.0319   0.0473   0.0574    0.2326   0.0000      0.563441   438.9870       4.66837       15.7307      -2.27735      -1.40211     -0.221694     -0.610024      -4.76862       1.12070       1.93093      0.841320    -0.0215619    0.00616322     -0.282861     -0.450148     -0.144272      0.230426    -0.0698663       1.58365       2.07453       2.11612       2.35239       2.35774       2.22023       2.11495       1.77986       1.62246       1.27384       1.13395      0.888244      0.703343      0.527772      0.385426      0.275168      0.199103      0.142401
  23  13 2886.1722    3.4020  1.0625 11.9408  0.0014       1.85445  0.0321   0.0620   0.0560    0.2077   0.0000      0.761818   440.7422       8.39559       14.9507      -1.65767      -1.73971       1.11939      0.253303      -3.25191       3.27560      0.413443      0.197451      -1.50189      0.475330     -0.506772     -0.113308     -0.301292     -0.236693     -0.171950       1.68775       1.94347       2.21564       2.41477       2.21595       2.15843       2.19335       1.82081       1.56130       1.33751       1.12598      0.871908      0.664972      0.545878      0.425094      0.280688      0.203671      0.145362
  23  14 3033.4929    3.9176  0.9688 12.7359 -0.0041     -0.342615  0.0304   0.0767   0.0516    0.1686   0.0000      0.646587   436.4558       5.73692       13.1013      0.950626      0.175773      -1.39742       1.34758      -4.14002      -1.60024     -0.611127      0.536597     -0.789423      0.555912       1.27548     -0.350270    -0.0701672     -0.302376     -0.462064       1.64575       2.21938       2.24599       2.35159       2.22662       2.20303       2.06715       1.84436       1.62377       1.39543       1.18683      0.959754      0.746951      0.551645      0.393930      0.286233      0.203715      0.143197
  23  16 3325.6176    3.4867  1.7400 12.3980 -0.0006      0.913564  0.0426   0.0517   0.0753    0.0996   0.0000      0.364106   440.6516       10.3259       16.7672      -4.97103     -0.987497      0.931254      -1.53315       1.47897       2.93054      -3.44002       1.06127      -2.47948       1.19408     -0.278019     -0.445039     -0.427111      0.114888      0.303926       2.10297       2.75129       2.85040       3.07737       2.90045       2.77773       2.59088       2.44221       2.15351       1.84384       1.51515       1.19313      0.935105      0.733046      0.544936      0.391190      0.275097      0.187929
  23  17 3471.4907    3.0637  2.6113 11.6827 -0.0003      0.631083  0.0505   0.0359   0.0919    0.0804   0.0000      0.203013   444.4885       5.32778       14.5765       2.56289       6.16955      -2.85449       2.47034     -0.938601    -0.0100777     -0.224438     -0.795064     -0.429680     -0.354445     -0.712546      0.881948      0.400048     -0.174071     0.0620821       2.45919       3.20734       3.44606       3.66229       3.57649       3.45509       3.28918       2.87768       2.48849       2.14353       1.76801       1.37302       1.13797      0.838039      0.632615      0.460965      0.322904      0.223655
  23  18 3616.9993    2.4978  3.7989 11.3007 -0.0008      0.549799  0.0651   0.0256   0.1161    0.0660   0.0000      0.125280   435.2828       9.69549       20.1174      0.948999     -0.584518      -1.10923      -6.60153      -2.67419       2.36050      -4.41345     -0.487577      -2.67344      0.971188      -2.07797     0.0610665      0.309709      0.649108    -0.0314392       3.15818       4.11720       4.46240       4.80927       4.71206       4.56132       4.14571       3.75958       3.19593       2.75759       2.23761       1.79051       1.39589       1.09503      0.801767      0.571582      0.408722      0.279552
  23  19 3762.4440    2.0457  5.7457 10.7771  0.0000      0.515474  0.0862   0.0180   0.1560    0.0607   0.0000     0.0828099   441.7217       6.34061       7.17123       10.3858      -8.61489       4.46689      -3.58452      -4.85068      0.326631      -2.52022     -0.307947     -0.225889      0.545652     -0.984163     -0.251423     -0.537082    -0.0997859     -0.231148       4.05805       5.18510       5.67196       6.06656       5.88685       5.72276       5.33531       4.70480       4.14691       3.55381       2.87659       2.32910       1.81211       1.40163       1.04781      0.768616      0.528782      0.365431
  23  20 3907.8016    1.7162  7.6796 10.5367 -0.0006      0.463543  0.1075   0.0140   0.1997    0.0503   0.0000     0.0676735   439.3701       16.3260       14.2469       2.17400      -12.3171       3.03580       3.04437       3.74882       1.16727      -13.9462       1.33661       1.67686       2.05177      -1.97663      0.610684     -0.354716     0.0253913      -1.32771       5.06719       6.44469       7.04153       7.39702       7.37510       7.02518       6.54346       5.91770       5.13305       4.37763       3.57311       2.81629       2.23441       1.74467       1.30134      0.933389      0.662990      0.459939
  23  21 4052.9468    1.4769 10.3832 10.3186 -0.0003      0.312813  0.1419   0.0109   0.2602    0.0435   0.0000     0.0600243   443.4739       26.1472      -2.05134       11.9002      -12.5732      -4.88803      -14.3163      -2.73971       9.56317       3.53171      -3.02535     -0.139665       7.91936      -3.49910      -1.93092      0.833435      0.912394     -0.831748       6.02284       7.83191       8.61384       8.98162       8.99387       8.63678       7.91226       7.25687       6.21743       5.37173       4.37059       3.62909       2.78402       2.14017       1.59411       1.16500      0.799535      0.555436
  23  22 4197.8320    1.1901 12.9756 10.3977 -0.0009      0.123094  0.2076   0.0089   0.3502    0.0363   0.0000     0.0687472   430.9166       22.4849       23.1745       5.55492       15.0821       7.54914       2.03595      -8.98515       11.5337      -6.31579      -4.29916      -1.60722      -5.48768      -4.63829     -0.537695      -2.24731    -0.0280276      0.372780       7.79964       10.3720       11.2895       11.9014       11.7307       11.2746       10.5675       9.34235       8.31995       7.01846       5.81941       4.73483       3.68943       2.84335       2.08492       1.52762       1.06277      0.731200
  23  23 4343.4129    0.9917 15.8542 10.2553 -0.0007      0.192407  0.2794   0.0071   0.4365    0.0336   0.0000     0.0796478   430.8128      -1.09511       20.1773       21.0316    -0.0639681       4.27089      -23.3679       24.1500       9.30952      -4.61546      -3.52764       9.51933      -1.32179      -2.68946       1.94618     -0.638450     0.0243738       1.12519       9.78379       12.8915       14.3119       14.5657       14.9064       14.2739       13.2006       11.8077       10.2755       8.82556       7.10607       5.77459       4.54539       3.51844       2.60738       1.90658       1.33121      0.919243
  24   7 1993.6581    0.6231  0.5779  9.8200 -0.0010       9.37124  0.0214   0.0154   0.0423    0.0717   0.0000       1.24833   438.0159     -0.573017       18.5402      0.478593      -1.11818      0.867457      -1.16050       2.56703      0.292698      -1.39444    -0.0664833      0.138574      0.270247      0.217496     -0.117766     -0.326257      0.150445    -0.0211618       1.22023       1.52931       1.62452       1.73982       1.74296       1.58701       1.52666       1.32982       1.26508       1.08649      0.943630      0.760191      0.605990      0.465948      0.334143      0.251525      0.169169      0.116093
  24   8 2156.8822    0.8783  0.7247  9.9890 -0.0017       6.36633  0.0243   0.0191   0.0453    0.1048   0.0000      0.882144   441.5479     -0.729814       15.7618      0.291207     -0.340349     -0.588947     -0.895143     -0.772165       1.27439      -1.21357      0.470643     0.0145287      0.503405    -0.0181753     -0.402368      0.200035     0.0939582     -0.136747       1.29817       1.78537       1.78311       1.99865       1.79338       1.83574       1.71675       1.58709       1.37317       1.18406      0.962903      0.772419      0.610992      0.477820      0.355188      0.266112      0.197542      0.135749
  24   9 2314.4833    1.2017  0.9380 10.4990 -0.0026       5.05471  0.0283   0.0237   0.0530    0.1294   0.0000      0.747348   441.2322       3.23064       14.2657       5.45001      -2.58152     -0.177433     -0.270709       1.77657       1.37843     -0.422438       2.12618      0.191630       1.16919      0.585227    -0.0627782     -0.470184     -0.130745      0.217184       1.41347       1.95371       2.00394       2.17751       2.06664       2.08670       1.85869       1.76960       1.49168       1.33369       1.09689      0.892115      0.692629      0.559428      0.389787      0.305025      0.222034      0.150660
  24  10 2467.1188    1.7221  1.1085 10.1692 -0.0035       2.36337  0.0317   0.0305   0.0560    0.3090   0.0000      0.605959   440.2905      -2.92105       14.5394      -1.87498     -0.503098     -0.115985      -1.91830     -0.391756       1.00455     -0.612570     0.0258517      0.567025       1.44778     -0.593841      0.165485     -0.570790      0.173325     -0.310562       1.52977       1.98050       2.20303       2.34198       2.35652       2.22886       2.10575       1.75080       1.61712       1.35013       1.09158      0.928552      0.697428      0.541534      0.403371      0.310703      0.219693      0.149596
  24  11 2617.7532    2.1525  1.0789 11.0867 -0.0035       1.96812  0.0306   0.0396   0.0573    0.2298   0.0000      0.619460   440.6969       1.69047       13.5721    -0.0207393      -2.34028       3.56988      -4.37115     -0.478618      0.865125     -0.251282       2.17145      0.548989     -0.508209      0.291404     -0.730040   -0.00676835      0.224515     -0.254490       1.47380       1.97579       2.04673       2.21934       2.07665       2.06775       1.99843       1.74871       1.60321       1.38452       1.09140      0.890194      0.734988      0.573518      0.436634      0.304288      0.224643      0.158683
  24  12 2767.7340    2.9214  0.9774 11.2901 -0.0012      0.964127  0.0271   0.0529   0.0501    0.2428   0.0000      0.534708   440.1174       3.05262       17.3504     -0.124914     0.0354917     -0.556742      0.519952      -3.83726     0.0741596       1.13175     -0.551437     -0.733199    -0.0897537      0.984411      0.241431     0.0999936     -0.275158    0.00529830       1.45955       1.95875       2.23137       2.33712       2.44457       2.24092       2.03596       1.83956       1.51384       1.26057       1.03089      0.816850      0.636900      0.493100      0.365266      0.261110      0.196564      0.136290
  24  13 2917.0577    3.4661  0.9659 12.3992  0.0004       1.78470  0.0276   0.0665   0.0526    0.1517   0.0000      0.610979   439.2398       3.43754       16.2617       4.13999      0.149138      -4.84049     -0.169244      -3.12921      0.709978    -0.0928551     -0.108412      -1.17335      0.156953     -0.131004    -0.0324463   -0.00490858     -0.244783      0.106869       1.40720       1.71353       1.97783       2.14433       2.04595       1.94559       1.86728       1.65859       1.42169       1.22263       1.04766      0.815534      0.632297      0.497138      0.376053      0.289059      0.204246      0.134272
  24  14 3065.1599    4.1953  1.0265 11.9315 -0.0004       1.24155  0.0278   0.0758   0.0547    0.2974   0.0000      0.550919   440.6398       3.67637       15.8200       2.59367     -0.789223     -0.219626     -0.133971     -0.653226      0.921581      -1.89806      -1.92170     -0.744031     -0.960690     -0.474392     -0.973885     -0.737290     0.0261025    -0.0204405       1.36036       1.75360       1.95434       1.96680       2.00232       1.96758       1.76039       1.60353       1.46931       1.20611       1.03925      0.823541      0.643067      0.512050      0.380345      0.282503      0.207609      0.143951
  24  15 3212.1105    4.0236  1.3900 12.2678 -0.0009       1.99939  0.0377   0.0655   0.0627    0.2198   0.0000      0.466121   439.3569       7.70047       16.7852      -5.03803      -1.49367      -5.31363      -1.37865      -4.64675       1.00552      -2.62920      -1.37334     -0.680390      0.451623      0.379991      0.336535      0.275915     0.0247683      0.194166       1.87478       2.49764       2.64618       2.87088       2.87147       2.74111       2.63871       2.34774       1.96939       1.62208       1.34241       1.01652      0.812819      0.647283      0.507194      0.366570      0.270991      0.188447
  24  16 3358.6207    3.5046  1.8209 12.1898 -0.0015      0.843511  0.0418   0.0490   0.0718    0.1033   0.0000      0.367211   439.3140       5.23890       15.2483       2.09662      -3.16325       2.86321      -2.68651     -0.263931       3.48326     -0.281553      -2.05330      -2.74722       1.40776     -0.509474      0.654249     -0.274503    -0.0251156      0.306791       1.97627       2.56053       2.80307       2.95966       3.00954       2.87097       2.68166       2.33347       2.09183       1.76119       1.48609       1.15472      0.909237      0.734405      0.550925      0.400246      0.288826      0.204392
  24  17 3504.9243    2.8368  2.9374 11.6255 -0.0025      0.360045  0.0553   0.0309   0.0977    0.0661   0.0000      0.180852   442.5500       11.7950       16.4865       3.14323      -4.20984       3.55447       1.15154     -0.992895      0.243916     -0.905056       2.89647      -2.85250       1.47994       1.06223     -0.466335      0.374833      0.428901      0.102091       2.54925       3.21735       3.53296       3.66768       3.78155       3.51179       3.37774       3.08110       2.64474       2.26156       1.90489       1.54110       1.24354      0.955446      0.726720      0.529811      0.380124      0.265914
  24  18 3651.2957    2.3417  4.2667 11.2807 -0.0005      0.571688  0.0690   0.0224   0.1248    0.0529   0.0000      0.109306   439.9722       11.2203       9.40055       9.08373       2.49248      -1.97690      -5.51340      -2.90473      -1.30471       1.53052       4.64406     -0.570084       2.55228      -1.76260     -0.412717     -0.315234     -0.331073     -0.328150       3.13704       4.08209       4.47644       4.65099       4.72511       4.50546       4.27437       3.82499       3.38300       2.83006       2.40297       1.88724       1.53677       1.20313      0.895150      0.663398      0.479378      0.341048
  24  19 3797.3713    1.9964  6.1208 10.8262 -0.0003      0.579385  0.0882   0.0168   0.1636    0.0518   0.0000     0.0796262   434.1913       5.99834       14.0041      0.262399      -10.7762      -4.06784       5.52853       8.02851       3.45793       3.08104       2.30637      -5.34201     -0.471990       3.07911      -1.86374      -2.03992     -0.229018     0.0422773       3.96875       5.24583       5.64835       5.93695       5.80066       5.69776       5.35451       4.87871       4.29039       3.61980       2.99113       2.44907       1.92890       1.53563       1.12007      0.853948      0.613952      0.427362
  24  20 3943.2143    1.6489  8.4151 10.4787 -0.0007      0.504755  0.1149   0.0128   0.2079    0.0474   0.0000     0.0646434   431.0157       13.0900       2.00796      -2.22718       2.64729      -1.58285       4.14809       3.25720      -3.44870      -3.07285       2.04483       1.13798      -1.65608      0.334788       2.98519       2.06900     -0.792687      0.130717       4.98842       6.57841       7.13436       7.60967       7.54161       7.09677       6.78988       6.04764       5.33887       4.61908       3.94581       3.17143       2.49698       1.93117       1.43883       1.07908      0.764589      0.527790
  24  21 4088.7844    1.4099 11.0626 10.3375 -0.0014      0.188229  0.1567   0.0102   0.2728    0.0415   0.0000     0.0598636   448.8143       20.0433       27.2190      -18.6807      -18.3428      -6.52662      0.571399      -11.6695      -12.5986      -9.25127      0.320232      -7.41325      -3.30955       1.18056      -1.78354      -1.71025     -0.346600       1.04157       6.32106       8.36240       9.04565       9.56672       9.34981       9.13223       8.45690       7.65575       6.85278       5.97976       4.88989       3.99247       3.19162       2.46688       1.85108       1.36004      0.977418      0.677873
  24  22 4234.8002    1.1469 14.2371 10.3476  0.0004      0.333636  0.2249   0.0081   0.3722    0.0345   0.0000     0.0665152   440.7175       12.7981       13.5179     -0.488322      0.770419       16.2398      -3.59122      -13.5990       16.9138      0.105142      0.695734      -7.26982       3.74186       1.11081     -0.648545      0.908089    -0.0698849      0.275162       8.03755       10.7148       11.6745       12.2590       12.4046       11.8427       11.0233       10.0011       8.82038       7.66806       6.28189       5.22901       4.05823       3.20175       2.42043       1.78322       1.24683      0.888284
  25   5 1674.0949    0.2824  0.2411  9.9680 -0.0069       17.1237  0.0147   0.0114   0.0301    0.0357   0.0000       5.33332   439.5970     -0.549840       21.6544       1.96348      0.104234     -0.560274     -0.368298     -0.155021      0.389986     -0.295859      0.712765      0.378039     -0.209959     0.0797265     -0.285147     -0.236773    -0.0692088    -0.0521687      0.835673       1.03541       1.23812       1.33696       1.24109       1.16966       1.09795       1.08329      0.910921      0.816445      0.714828      0.617308      0.447890      0.378424      0.262357      0.234629      0.150128      0.100153
  25   7 2016.9846    0.6210  0.5950  9.8679 -0.0031       7.86931  0.0211   0.0147   0.0433    0.0730   0.0000       1.26249   441.8416     -0.807458       16.8158      -3.58452      0.508522       3.05686     -0.645778     -0.138331     -0.447548      -2.31421      0.916835      0.595967      0.336767     -0.970998      0.333014     -0.151363     -0.211374      0.186618       1.21240       1.56089       1.72372       1.69626       1.73779       1.70938       1.69156       1.51888       1.29260       1.09431      0.855722      0.676415      0.589869      0.493381      0.342987      0.260304      0.204778      0.143402
  25   8 2181.8758    0.9338  0.7950 10.0754 -0.0029       6.31551  0.0263   0.0189   0.0465    0.1068   0.0000      0.843783   441.2688      0.986212       17.8024       1.24569      -2.48866      -1.74556      -2.00153      -2.17778     -0.583072      -2.35759      0.938559      -1.84388       1.50758     -0.484147      0.111800    -0.0440846    -0.0834269    -0.0629818       1.33284       1.68550       1.68459       1.74743       1.86952       1.89349       1.76860       1.47399       1.32446       1.15968       1.05369      0.851441      0.677508      0.512004      0.397681      0.299531      0.223209      0.152671
  25   9 2340.6483    1.2904  1.0082 10.4776 -0.0006       4.95578  0.0287   0.0239   0.0548    0.1293   0.0000      0.729376   441.0565       2.25898       19.1687      0.207903       2.15522       2.29551       1.10437       3.15482       1.42391     -0.902521     -0.181549     -0.337042     -0.210855     -0.663604      0.499038     -0.367565     -0.276288      0.148994       1.34821       1.73454       1.89232       2.00350       2.02557       1.99059       1.77647       1.62688       1.50837       1.23467       1.08949      0.860240      0.711556      0.539866      0.409235      0.319209      0.228027      0.158661
  25  10 2494.4790    1.7731  1.0588 10.8599 -0.0053       2.87221  0.0294   0.0319   0.0545    0.1759   0.0000      0.614181   438.3157      0.659360       12.9643       3.21330      -7.70983     -0.236569    0.00448977      -1.38725       1.13376      -2.20631     -0.919789      0.132108     -0.372491      0.939792     -0.792105      0.761538      0.548268     -0.240504       1.44386       1.84562       2.02258       2.20224       2.21960       2.15374       1.94832       1.72702       1.58201       1.28542       1.13922      0.921672      0.696892      0.560756      0.434114      0.319011      0.240157      0.162653
  25  11 2646.3120    2.3533  0.9999 11.2504 -0.0017       2.00046  0.0287   0.0425   0.0506    0.2034   0.0000      0.566108   439.8496       1.96265       14.1132       2.00664      -1.01135      -2.97204      -1.46736       2.16440      -1.76748      -2.15310      -1.22195     -0.350089      0.910821     -0.471466      0.699552    -0.0154800      0.127334    -0.0556964       1.41703       1.77111       1.95443       2.01220       1.98420       1.94483       1.86410       1.66564       1.49949       1.30822       1.08939      0.898081      0.707976      0.556910      0.429683      0.322798      0.237259      0.167869
  25  12 2797.4455    3.0160  0.9372 12.1265 -0.0001       3.29936  0.0269   0.0577   0.0502    0.1414   0.0000      0.687105   436.4187       5.22437       13.3701       3.39754      -2.37153       4.21668      0.154413      0.186297     -0.811149      -1.60801      -1.37846      -1.20185      0.382269     -0.601429      0.652170     -0.343284     -0.162135     -0.269843       1.41855       1.76828       1.88148       1.98707       2.03716       1.93659       1.85348       1.68903       1.53956       1.24545       1.01045      0.852942      0.661700      0.512774      0.417600      0.316824      0.240003      0.168015
  25  13 2947.4770    3.6660  1.0306 11.7484 -0.0030      0.429777  0.0276   0.0650   0.0513    0.2693   0.0000      0.523053   437.7606       3.24336       17.5852      -1.28909      -1.13042     0.0675152       3.52786      -1.29401      0.427202       1.11161      -1.33939       1.86108     -0.932317     -0.733742     -0.511007     -0.523145      0.132648     -0.174930       1.46115       1.78227       1.88632       1.98340       1.99803       1.93331       1.86173       1.66798       1.46893       1.29328       1.10912      0.910018      0.704625      0.542609      0.433148      0.334144      0.240850      0.165284
  25  14 3096.3023    3.9081  1.1492 12.8074 -0.0010       2.03217  0.0329   0.0711   0.0596    0.1729   0.0000      0.594252   437.5484       6.34156       12.6593      -2.67942      0.730844      -2.16410      -3.33940      -3.66111      -1.27986      -3.24162      -1.01134       1.53157      0.757672     -0.380438    -0.0848025     -0.330766     -0.163007     -0.155672       1.60827       2.14023       2.30277       2.50255       2.49773       2.37993       2.24474       1.99774       1.75459       1.43802       1.23443      0.979099      0.784055      0.624265      0.458359      0.344021      0.252246      0.181802
  25  15 3243.9523    3.9234  1.3683 12.2988 -0.0041      0.898461  0.0362   0.0632   0.0612    0.1990   0.0000      0.530699   440.0594       6.39599       15.1577       1.60590      0.498098      -1.64041      0.609069      -6.07664       1.42768      -1.71803     -0.926690      -2.61035     -0.815803      -1.27836      0.288384      -1.19131      0.374051     -0.272201       1.66162       2.16925       2.31956       2.45059       2.40852       2.28049       2.15721       2.02632       1.78472       1.54022       1.35087       1.12832      0.911537      0.686922      0.504869      0.400551      0.288122      0.200563
  25  16 3391.1308    3.3273  1.9950 12.2146 -0.0009     0.0852767  0.0447   0.0442   0.0764    0.0929   0.0000      0.297113   441.4309       8.05185       14.4013      -3.36987       1.79156      -6.36447      -4.36700      -4.93052      0.184812      -1.01780      -2.68007     -0.884065      0.267814     -0.768928     -0.236792     0.0226312     -0.636802     -0.241653       1.99380       2.57323       2.83979       3.03191       2.95040       2.91041       2.70798       2.43850       2.13847       1.83044       1.58224       1.28137       1.05497      0.811259      0.615741      0.445702      0.325831      0.227663
  25  17 3538.3315    2.7780  3.2789 11.3791 -0.0004      0.576542  0.0567   0.0280   0.1001    0.0673   0.0000      0.137688   440.0885       11.6237       9.85403      -1.63620      -9.07724      0.803660       1.57268      -5.90505      -3.72587      -1.98736     -0.672161      -1.33675     -0.348479      0.426324     -0.178869     -0.157251     -0.409369      0.234500       2.40040       3.28519       3.45984       3.85285       3.74864       3.76549       3.38828       3.09689       2.74820       2.33450       1.98292       1.62033       1.27918       1.00816      0.764369      0.585148      0.413200      0.299139
  25  18 3685.2139    2.2210  4.6485 11.2534 -0.0007      0.531835  0.0726   0.0204   0.1322    0.0495   0.0000      0.102107   438.1221       12.5477       11.6675      -2.09876      -3.64247       3.84032       7.43274      0.248109       5.69947     -0.866491       7.10847      0.103841       2.54370      0.334116     -0.360772     0.0759266   -0.00781942      0.364024       3.22587       4.21012       4.70873       4.94633       4.95022       4.72696       4.35363       4.08039       3.56983       3.09660       2.59150       2.13801       1.73090       1.34484       1.01711      0.756736      0.544246      0.391593
  25  19 3831.8138    1.8803  6.6208 10.6889 -0.0002      0.645054  0.0932   0.0151   0.1677    0.0504   0.0000     0.0751761   437.5504       7.52531       21.7757      -3.96935       2.40209      -13.3769       3.06317       11.7886       5.80676      -1.74043      -5.25688      -2.74509       3.68532     0.0835627      -1.64467     -0.600483     -0.405663      0.372021       3.93759       5.13882       5.65541       5.82442       6.01561       5.61010       5.42635       4.93825       4.34910       3.78998       3.14835       2.65174       2.09526       1.65329       1.24754      0.943868      0.688847      0.493260
  25  20 3977.8328    1.6037  9.2208 10.4195 -0.0011      0.374215  0.1217   0.0117   0.2225    0.0449   0.0000     0.0619749   436.5696       16.3192       9.42476      -5.58862       4.68971       2.41669       11.3771      -4.58058      -6.99008      -3.09716      -3.04101      0.369514      -3.67640      0.641559       1.60267       2.95945       2.15661     -0.522925       4.91317       6.43324       6.99224       7.25709       7.36213       7.24296       6.79747       6.09280       5.42730       4.69345       4.05297       3.30334       2.66395       2.08993       1.58293       1.17534      0.861927      0.613480
  25  21 4123.9548    1.3449 11.6038 10.3682  0.0003      0.190466  0.1658   0.0095   0.2846    0.0387   0.0000     0.0620594   435.2003      -1.05484       7.77750       10.6170      -10.4497      -2.11646      -1.29213      -9.47391      -4.39316      -3.14157      -3.49168       2.10100      0.808239      -6.65943      0.512137       3.02383      0.568611      -1.35812       6.19427       8.08728       8.91738       9.36121       9.30160       9.13135       8.51033       7.82042       6.92312       6.03098       5.12396       4.14289       3.28565       2.64497       2.02637       1.51594       1.09529      0.783976
  25  22 4270.7567    1.1011 14.2222 10.3084 -0.0012      0.221569  0.2261   0.0076   0.3678    0.0332   0.0000     0.0700064   444.7126       7.18387       27.1407     -0.648462       4.40947      0.940587      -5.62482       11.1126       4.21131       7.67775      -3.43550      -4.93080       5.03878      -10.7362      0.337093       1.04726      -1.24500     -0.610576       7.58515       10.2291       10.9087       11.8333       11.8480       11.3689       10.6812       9.80020       8.71700       7.52436       6.36389       5.18166       4.18099       3.24181       2.53044       1.88102       1.39375      0.973401
  26   7 2039.8410    0.6569  0.6701  9.8536 -0.0023       10.0265  0.0244   0.0145   0.0426    0.0796   0.0000       1.15991   439.3218      -1.33108       18.2971      0.621420     -0.778348       1.70379      -1.27929      -1.07049       2.89396      -2.10324      0.423424     -0.212780     -0.305441     -0.738987     -0.195529     -0.153904     0.0935909     -0.141031       1.20015       1.48854       1.51290       1.88913       1.85249       1.69626       1.53827       1.47491       1.40367       1.14007      0.918680      0.792030      0.657471      0.516245      0.373411      0.289078      0.222148      0.149750
  26   8 2206.1355    1.0078  0.8538 10.1375 -0.0016       5.18733  0.0252   0.0194   0.0496    0.1113   0.0000      0.797727   440.2056     -0.576742       16.8092      -1.39433      -3.65223       3.83761     -0.838465     -0.879146      0.792141     -0.305842     -0.270861      0.243218     -0.132517     -0.403462      0.454770      0.399376      0.305675     -0.128661       1.20300       1.49024       1.70697       1.74590       1.74780       1.79613       1.63000       1.44154       1.31143       1.11124      0.983493      0.812291      0.655441      0.503298      0.405422      0.297056      0.219327      0.157560
  26   9 2366.2048    1.3556  1.0565 10.5247 -0.0029       4.31828  0.0296   0.0244   0.0558    0.1465   0.0000      0.704400   438.3485      0.542335       11.5648       2.20629      -1.12598      -3.24111       1.89586     -0.415562    -0.0627366     0.0244245      -1.59388      -1.52684     -0.765289    -0.0159180   -0.00936881      0.205065     -0.203181      0.149771       1.40109       1.70607       1.88004       2.01348       2.01356       1.90520       1.78303       1.59884       1.51078       1.32794       1.15709      0.935869      0.755004      0.588435      0.479633      0.364156      0.256202      0.177907
  26  10 2521.2686    1.8410  1.1290 11.1260 -0.0011       2.29090  0.0314   0.0317   0.0580    0.1503   0.0000      0.666352   439.2230      0.110393       13.5384       2.22185     -0.439835      -1.47362       1.73156     -0.787764     -0.489220      -1.33560      -1.06612      0.608041     -0.466426     -0.443994   -0.00895180      0.115030      0.362782    -0.0411495       1.46559       1.86794       1.94226       2.11531       2.08409       1.96793       1.86145       1.73048       1.60149       1.45799       1.25182      0.975268      0.800302      0.643108      0.496230      0.382575      0.280175      0.202197
  26  11 2674.4266    2.4580  1.1254 11.2284  0.0002       1.29611  0.0309   0.0418   0.0554    0.2474   0.0000      0.571850   440.7559       1.33094       16.8613      -2.27867       2.18851     -0.136052       2.00745    -0.0730829     -0.516323    -0.0369055     -0.997425      -1.13267     0.0181965     -0.208719       1.01239    -0.0703011      0.347851      0.262481       1.38016       1.82289       2.06119       2.08409       2.18117       2.08433       1.97841       1.80361       1.56144       1.32488       1.17356      0.921180      0.753678      0.633752      0.464916      0.357284      0.249787      0.181264
  26  12 2826.6288    3.1700  0.9598 11.6912 -0.0023       1.26349  0.0268   0.0563   0.0479    0.2225   0.0000      0.531353   440.3315       2.49474       13.9294       3.17967       1.18489      -3.57320     -0.519572     0.0517966     -0.695297      -1.17464     -0.501680     -0.484390     -0.347919     -0.842236     -0.472319     -0.191203     -0.489908    -0.0168852       1.34099       1.67437       1.75549       1.75533       1.73493       1.83990       1.77362       1.57221       1.44270       1.21212       1.01150      0.875121      0.708361      0.588502      0.437790      0.332037      0.236708      0.170388
  26  13 2977.5625    3.9097  1.0064 11.9871 -0.0029       1.67235  0.0261   0.0672   0.0484    0.2313   0.0000      0.475502   441.2992       7.62743       15.2354       1.73535     -0.819928     -0.765297       2.36313      -1.75734      0.617141      -1.27583      0.667042     -0.617916    -0.0576490      -1.03548      0.230864     -0.471813     -0.151712    -0.0950503       1.22204       1.57669       1.74821       1.80682       1.83132       1.75022       1.63272       1.56934       1.35548       1.20845      0.988604      0.840464      0.666471      0.519043      0.400691      0.320141      0.238387      0.172650
  26  14 3127.0850    3.9485  1.1405 13.0755 -0.0020       2.49444  0.0316   0.0716   0.0574    0.1415   0.0000      0.622402   438.2720       5.44351       13.0789       2.75802     -0.439183      -1.13746       1.28462      0.358349      0.603884      -3.56716      0.840469     -0.218186     -0.203323     -0.220147     -0.316592     -0.766725      0.324250      0.275927       1.49094       1.86564       2.10492       2.21379       2.21096       2.16098       2.02707       1.79937       1.58427       1.45662       1.18650      0.991848      0.806787      0.632837      0.496801      0.359961      0.273231      0.183499
  26  15 3275.5138    3.7301  1.5363 12.4008 -0.0008       1.22441  0.0382   0.0549   0.0659    0.1432   0.0000      0.447862   441.5608       5.45075       11.9941       4.92315       1.89735       3.22397      -1.19875      -2.11074     -0.535433      0.868518      -1.27096      0.935032       1.23181     -0.269007      0.248571     -0.493923     0.0802513      0.248612       1.70828       2.22467       2.47162       2.58854       2.49908       2.28180       2.29215       2.03647       1.85091       1.67335       1.46953       1.25089      0.992094      0.811427      0.596182      0.456503      0.327360      0.231101
  26  16 3423.5019    3.2178  2.3028 12.0389 -0.0017      0.884650  0.0472   0.0398   0.0844    0.0933   0.0000      0.260409   435.0608       3.14052       16.0297      0.517763      -2.83777      -4.59017      -1.54222       2.11139      -3.49335       1.33772     -0.344809      -2.61898     0.0431934      0.233313      0.700349     -0.319179      0.419380     -0.616306       1.95206       2.65688       2.72048       2.97995       2.91783       2.88701       2.72195       2.60472       2.29974       1.92800       1.63910       1.38857       1.11947      0.891065      0.677692      0.530648      0.392872      0.286131
  26  17 3571.1543    2.6424  3.5011 11.4347 -0.0009      0.469523  0.0585   0.0261   0.1045    0.0641   0.0000      0.142714   437.7476       15.0688       15.9981       2.38277      -4.71259      -5.77474       3.64193      -2.20940       6.77307      -1.66304      -1.93748      0.504118      -1.71638     -0.111701     -0.417074     -0.132274      0.527530      0.476542       2.45662       3.23173       3.64638       3.74121       3.82058       3.71566       3.43164       3.19307       2.85929       2.43203       2.08004       1.74402       1.40936       1.12894      0.851544      0.654574      0.466915      0.338936
  26  18 3718.7693    2.1766  5.2372 10.9971 -0.0003      0.452699  0.0761   0.0181   0.1347    0.0497   0.0000     0.0853471   442.8923       3.67300       16.3052    -0.0303450     -0.385256      -1.17524     -0.383134     -0.497544       6.01339      -2.00424      -3.67030      -3.64811       1.60869      -1.39749      -1.00182     -0.396647      0.811237      0.425434       3.14510       4.14295       4.54556       4.75138       4.82652       4.60991       4.42823       4.02873       3.70123       3.13959       2.69097       2.22052       1.82738       1.45734       1.12426      0.846356      0.614564      0.439392
  26  19 3865.9500    1.8154  7.2829 10.7524 -0.0007      0.602074  0.0985   0.0141   0.1812    0.0440   0.0000     0.0710954   444.8435       6.48476       17.8260       3.28039       17.1745      -2.82364       7.70347      -5.19548      0.694746      -10.8347       4.04620    -0.0171787      0.154718     -0.873461      0.151181      0.128608      -1.87702     -0.768629       3.96949       5.15416       5.72211       5.99212       6.01643       5.98721       5.46869       5.15235       4.56695       3.89050       3.39042       2.75931       2.23769       1.80256       1.40181       1.03594      0.769739      0.566614
  26  20 4012.4155    1.5241  9.8794 10.4453 -0.0011      0.281779  0.1306   0.0108   0.2356    0.0411   0.0000     0.0617858   437.5385       13.0319       18.4842       10.1708      -9.92074      -2.44553      -10.0453     -0.300254      -6.39476      -8.23812      0.223139      -2.03048      -6.56995      -1.78594      -1.74365       1.84171      0.566243      0.264186       4.97327       6.53126       7.11846       7.59288       7.58849       7.68103       7.05493       6.43306       5.68992       4.92253       4.15731       3.50232       2.81493       2.21619       1.72755       1.30131      0.959438      0.697026
  26  21 4159.5989    1.2667 12.6023 10.4181 -0.0002      0.304674  0.1842   0.0087   0.3211    0.0359   0.0000     0.0638599   443.7230       11.7178       24.6443     -0.855320      -8.94049      -6.67456      -4.16356      -3.92701       3.76445      -8.62254       1.43108      0.945620       3.14319     -0.706350      -1.56519    -0.0144079     -0.819701     -0.410873       6.36313       8.34293       9.02725       9.62734       9.79629       9.56674       8.97984       8.17790       7.34064       6.39726       5.42601       4.61323       3.68877       2.93638       2.28354       1.71815       1.24455      0.898697
  26  22 4306.1254    1.0275 14.6503 10.3226 -0.0008      0.342614  0.2410   0.0071   0.3639    0.0318   0.0000     0.0777865   453.2090       11.5587       26.4114       17.5864       13.0978       8.05138       3.81685      0.386032       1.21007      0.307443       6.54718       2.94951      -1.11511      -1.57974       1.84422      -2.16431      -1.39303      0.171107       7.65533       10.0163       11.0990       11.8000       11.8296       11.3666       10.8009       9.82732       8.85368       7.79664       6.65152       5.56903       4.44806       3.61127       2.73834       2.09564       1.50926       1.09031
  27   6 1889.8222    0.5144  0.4546  9.9551 -0.0017       11.8946  0.0182   0.0136   0.0339    0.0532   0.0000       1.68293   440.2280      0.932749       19.3418     -0.528186     -0.948977      0.890344      0.300991     0.0732023    -0.0426901       2.44256      0.457880     -0.242767      0.588555      0.136965     -0.901294     -0.242642      0.241809    -0.0674411      0.967522       1.20659       1.37068       1.44861       1.44027       1.40832       1.33768       1.19703       1.11785      0.983543      0.852272      0.647563      0.527003      0.441821      0.342743      0.277506      0.200314      0.146067
  27   7 2062.1715    0.7463  0.6845  9.8872 -0.0026       9.22536  0.0213   0.0157   0.0416    0.0827   0.0000       1.02768   440.5087       1.52009       20.4397     -0.602465      -1.39794     0.0144166     -0.120785     -0.831534      0.216710       1.10410       2.23105    -0.0252497     -0.184189      0.155611    -0.0158240     0.0196498     -0.153649     0.0680470       1.01387       1.28895       1.43113       1.50013       1.55694       1.49450       1.35345       1.29509       1.15440       1.02012      0.878164      0.729164      0.613819      0.502839      0.370850      0.292411      0.208994      0.158530
  27   8 2229.8752    1.0555  0.8806  9.9946 -0.0048       5.41293  0.0247   0.0198   0.0470    0.1321   0.0000      0.700260   438.9362      0.658089       21.0916       1.48719      -3.50080      -1.09178      0.349700      -2.65862     -0.393925      -1.61605      0.650073     0.0559967      0.459702     -0.577981      0.414504     -0.552910      0.257325     -0.142627       1.14843       1.57436       1.71401       1.77333       1.80447       1.69072       1.69210       1.53228       1.44598       1.22331       1.02499      0.789636      0.648036      0.534979      0.423927      0.338096      0.256129      0.187920
  27   9 2391.1019    1.4799  1.1208 10.5891 -0.0028       4.04342  0.0307   0.0252   0.0571    0.1539   0.0000      0.654761   441.5813     -0.678301       18.9080       3.36792      -3.19467       1.48466      -3.05629       2.63121      -1.23375      0.248424       1.32330     -0.250490     -0.214549    -0.0602664      0.739854     -0.511452     -0.388072     0.0767570       1.34193       1.79833       1.91705       2.02830       2.02149       2.02418       1.91218       1.69520       1.52093       1.32869       1.17520      0.977244      0.798089      0.620240      0.497236      0.366905      0.279925      0.199863
  27  10 2547.6445    2.0093  1.0715 11.0976 -0.0029       2.97601  0.0292   0.0352   0.0537    0.1700   0.0000      0.613448   438.8039       3.12094       16.9544      0.366453      -2.85498      -5.52775       4.06182      -2.49211       1.91437      -3.57158     -0.984770     -0.354043     -0.485929      0.171472      0.570671     -0.400142     -0.485318     0.0358762       1.31605       1.76500       1.87309       1.97224       1.91883       1.86486       1.81210       1.68453       1.52290       1.36387       1.11746      0.953810      0.767712      0.625295      0.480338      0.367506      0.271815      0.202688
  27  11 2702.1851    2.5524  1.0619 11.6809 -0.0033       2.45055  0.0289   0.0435   0.0525    0.1549   0.0000      0.607158   440.9969       2.05919       17.6414      -1.29446      -4.18147      -1.06629     -0.991139      -1.56191      -2.76732     -0.922747     -0.709934     -0.102118      0.496120      -1.56623      0.385536      0.121747     0.0467562     0.0299319       1.21549       1.60719       1.67288       1.87350       1.80075       1.86385       1.73822       1.56706       1.42165       1.20845       1.07486      0.911647      0.728236      0.566924      0.457588      0.352142      0.254410      0.185435
  27  12 2855.4604    3.2732  0.9908 12.0307 -0.0026       2.70832  0.0266   0.0578   0.0491    0.1863   0.0000      0.606881   438.9254       4.36296       16.7490     -0.372735      -1.99608       1.90033      -1.49789      -1.85705      -1.48791      -1.59882    -0.0273032     -0.132529      0.971252      0.492781      0.472569     -0.598753    -0.0524507      0.243964       1.21519       1.51675       1.64618       1.76007       1.77330       1.72167       1.63980       1.55943       1.40801       1.17771      0.980235      0.858540      0.711647      0.561399      0.428431      0.338177      0.259601      0.188669
  27  13 3007.1453    3.9789  0.9792 12.0991 -0.0028      0.760336  0.0260   0.0682   0.0460    0.2207   0.0000      0.635426   438.3572       4.91073       13.7368      0.343186      -2.81752       1.78656       2.45624      -1.17498     -0.894545      -1.07344      0.863711     -0.444283      0.960772      0.502970     -0.168756     -0.228717     -0.111364     0.0850786       1.14135       1.43066       1.62119       1.73210       1.73085       1.66504       1.65095       1.44291       1.33717       1.12839      0.981593      0.816723      0.661476      0.519261      0.426072      0.321493      0.237879      0.170958
  27  14 3157.2651    3.9724  1.2467 12.8105 -0.0004     -0.170872  0.0334   0.0644   0.0577    0.1354   0.0000      0.559951   439.9504       5.94452       15.4204       2.78456      -5.36280       3.40738      -2.15731      -4.47910     -0.991206     -0.902214     -0.878937      -1.58844       1.46502      0.261515     -0.830609     -0.711648   -0.00377241     -0.113731       1.41407       1.82585       2.02998       2.07877       2.04354       2.04817       1.94901       1.80286       1.62438       1.39252       1.20956       1.02866      0.865657      0.674182      0.518823      0.395378      0.302031      0.217721
  27  15 3306.5908    3.7264  1.6759 12.3871 -0.0020      0.423312  0.0379   0.0518   0.0678    0.1138   0.0000      0.310930   439.1244       4.03812       14.4375     -0.581371      -3.21849      -2.13146       1.95736       1.41060     -0.738328     -0.820376      0.605785      -2.60922      -1.66541     -0.196585      0.746462     -0.456874     -0.103477      0.154202       1.60181       2.05624       2.27756       2.45045       2.43914       2.39296       2.30911       2.02062       1.85086       1.60168       1.39470       1.14090      0.926814      0.743509      0.584095      0.444020      0.344261      0.247404
  27  16 3455.4407    2.9764  2.4539 12.2508 -0.0018      0.883473  0.0490   0.0365   0.0894    0.0719   0.0000      0.234099   438.5806       7.59751       15.5633     -0.770118       5.91194      -1.46634      -1.03036      -3.42789     -0.902628     -0.548780      -2.48507      -3.58700       1.33985       1.41836     -0.437233     -0.791975     -0.409392     0.0380181       1.94117       2.58043       2.89242       2.98882       2.93718       2.96403       2.72879       2.60265       2.28693       2.05301       1.78197       1.46021       1.21975      0.965818      0.759869      0.594374      0.418496      0.314823
  27  17 3603.6875    2.4591  3.8562 11.5430 -0.0005      0.466846  0.0638   0.0236   0.1120    0.0543   0.0000      0.139330   443.4559       11.1346       11.5161      -6.11407       4.37400     -0.891810      -1.79279     -0.923983       6.33232      -6.46226   -0.00240261     0.0363780      -3.65529      0.475428     -0.628961    -0.0839953      0.275585     -0.178887       2.58866       3.39611       3.68617       3.95493       3.93554       3.85141       3.65584       3.38553       3.12875       2.60768       2.25030       1.89654       1.56609       1.25611      0.968136      0.744107      0.559175      0.408895
  27  18 3751.6971    2.1113  5.3996 10.9445 -0.0010      0.290312  0.0756   0.0170   0.1383    0.0487   0.0000     0.0825391   438.9018       9.38244       21.0331       6.02728      -3.56991      -1.93629      0.449154       2.14383      -6.91573       3.07293      0.913301      -1.18574      -4.95741     -0.925413      0.221562      0.234935      0.395781    -0.0749766       2.96837       3.98618       4.35560       4.72117       4.70723       4.66169       4.35936       4.03484       3.57655       3.12366       2.68615       2.22502       1.82879       1.44885       1.13881      0.871229      0.644720      0.475462
  27  19 3899.7586    1.7400  7.9883 10.6912 -0.0008      0.525585  0.1051   0.0128   0.1898    0.0417   0.0000     0.0638122   441.2134       8.54069       15.3016      -4.39946      -3.99022      -5.36960      -5.57141      -8.13310       4.91288       10.2369    -0.0347004       3.07612      0.938262      0.506116      -2.09791      0.198779    -0.0132647     -0.615715       4.02622       5.22697       5.74270       6.08894       6.21670       5.88223       5.80906       5.15690       4.83531       4.16971       3.62191       2.98900       2.44406       1.96422       1.55825       1.17803      0.898312      0.658701
  27  20 4046.8752    1.4593 10.6032 10.4563 -0.0003      0.222133  0.1438   0.0100   0.2496    0.0394   0.0000     0.0614297   433.3125       15.9383       22.8799      -4.72940       3.51926      -8.55340       7.21891     -0.860773       1.21303       11.9122       4.96392       5.51165     -0.667024      -2.29704       3.06353     -0.266613     -0.608461      0.331426       5.18102       6.76474       7.57155       7.75141       8.07414       7.73007       7.45118       6.79903       6.09393       5.35592       4.59074       3.83004       3.17456       2.55008       1.97966       1.50971       1.12056      0.817255
  27  21 4194.3361    1.2083 13.0475 10.4044 -0.0009      0.375686  0.1940   0.0080   0.3203    0.0342   0.0000     0.0714907   433.7308       19.3220       12.1699       11.1729      -12.3856      -10.4145       11.9809       5.35576       8.25476      -5.37271       5.71560       10.3295      0.730245     -0.598388       3.22222      -1.13073      -1.13748      0.439125       6.41189       8.44496       9.17571       9.75933       9.88298       9.51602       9.02681       8.38900       7.56653       6.73402       5.76680       4.85829       3.96535       3.19101       2.49274       1.90739       1.42313       1.02185
  28   6 1910.2309    0.5231  0.5312  9.8577 -0.0024       10.6003  0.0192   0.0126   0.0387    0.0568   0.0000       1.55896   439.4241     -0.129838       19.0060      0.869306      -3.39140      0.486428      -2.22150       1.66205       1.70894      0.121165     0.0250557      0.551694      0.240547      0.373100      0.444273      0.301644      0.140473    -0.0607522      0.877544       1.15578       1.27853       1.33597       1.37492       1.34591       1.28559       1.13940       1.04283      0.934222      0.825045      0.690902      0.581605      0.447192      0.370776      0.281745      0.201834      0.150791
  28   7 2084.0006    0.7466  0.7103 10.0168 -0.0010       7.65620  0.0210   0.0155   0.0462    0.0785   0.0000       1.06143   441.0960       1.30790       17.6613       1.52571       1.48273      0.993642      0.290557       1.51572      0.512841     -0.438658     -0.258313      0.136920      0.205096    -0.0253411    -0.0341697     0.0282860      0.338093    0.00736073      0.958658       1.24927       1.28699       1.41418       1.48096       1.44203       1.39489       1.25601       1.11059      0.978168      0.838705      0.765152      0.631499      0.487663      0.377401      0.290528      0.219412      0.166959
  28   8 2252.8925    1.1029  0.9331 10.1361 -0.0033       4.29203  0.0252   0.0200   0.0500    0.1334   0.0000      0.720602   439.6443       1.10722       16.1985      -3.12130      -3.20319      0.206873       1.70015      -1.00034      -2.29111      0.872148      -1.88123     -0.432889     -0.116554     -0.523995     -0.971004      0.130287      0.182656     -0.176661       1.12719       1.47939       1.60154       1.71044       1.73424       1.72014       1.66274       1.45036       1.36202       1.16231      0.991070      0.829326      0.685977      0.544285      0.428542      0.339393      0.255581      0.183936
  28   9 2415.4050    1.5684  1.0834 10.6420 -0.0017       3.30112  0.0290   0.0263   0.0518    0.1564   0.0000      0.596947   440.7454       2.79614       15.4415      -1.56119     -0.716818      0.996114       1.04669       3.71988     0.0275680       2.80656     -0.867872     -0.776860      0.885924      0.349022      0.544659     -0.184986     -0.386671     0.0193635       1.25829       1.62231       1.80255       1.87418       1.84171       1.89589       1.73090       1.67685       1.48184       1.31970       1.10521      0.940453      0.769191      0.629125      0.506520      0.381403      0.292719      0.209093
  28  10 2573.4517    2.0823  1.1321 11.2816  0.0000       2.98148  0.0311   0.0343   0.0546    0.1452   0.0000      0.641776   440.2491       3.79080       17.4144       2.20175       1.09139     -0.178147      -2.06532     -0.580904     -0.605541      0.319780      0.719047     -0.295450      0.585714     -0.133320      0.313941      0.157672    -0.0640495     0.0552334       1.28186       1.67618       1.73148       1.97743       1.90349       1.79160       1.69965       1.64012       1.48965       1.33588       1.13370      0.975365      0.794335      0.650739      0.525201      0.395768      0.291985      0.217442
  28  11 2729.4573    2.7836  0.9863 11.3738 -0.0007       2.39234  0.0248   0.0471   0.0467    0.1901   0.0000      0.532107   438.7000       3.90470       14.6922       1.08830    -0.0931557      0.965112      -1.71033     -0.609814       1.74713      0.542843     -0.580935     -0.239061     -0.689403     -0.360893      0.526153      0.174673    -0.0459400     -0.529254       1.09892       1.42429       1.49862       1.63982       1.63238       1.60051       1.54030       1.44425       1.31007       1.13881      0.976312      0.795675      0.668493      0.540305      0.432857      0.331739      0.257245      0.195471
  28  12 2883.8231    3.4528  1.0983 11.7955 -0.0021       2.10548  0.0287   0.0569   0.0512    0.2388   0.0000      0.549813   436.8402       6.53844       14.7295     -0.562622      -2.77298     -0.695947       1.65816      -2.39423       1.92510      -1.44784     -0.673783      -1.18342      0.243468      -1.51383    -0.0420969     0.0760820     -0.290423    -0.0359903       1.22072       1.62891       1.66748       1.78863       1.75048       1.74318       1.62526       1.59162       1.44035       1.27436       1.09900      0.956558      0.790963      0.622381      0.477919      0.382465      0.296151      0.219120
  28  14 3187.2310    4.0954  1.2396 12.7893  0.0019     -0.641477  0.0319   0.0659   0.0567    0.1418   0.0000      0.543836   439.5035       4.96536       14.8138      0.947628       1.20407     0.0836060      -3.18315     -0.971123      0.682597    -0.0884436     -0.940945      0.453341      -1.04932     -0.285698      0.658540     -0.134670     -0.459740      0.245364       1.27217       1.74809       1.75452       2.07271       1.90844       1.95704       1.69004       1.72963       1.49719       1.43431       1.13607       1.05082      0.849086      0.717837      0.540156      0.418380      0.309174      0.225108
  28  15 3337.4190    3.5288  1.9074 12.3394 -0.0023      0.950736  0.0408   0.0460   0.0711    0.0929   0.0000      0.244829   440.0373       4.30669       11.2930      -1.03102      -4.85818      -2.20948      -1.24345      -3.87211      -2.99519      -5.50444     -0.113154   -0.00406571      -2.94632    0.00479763      0.645692      0.418106     -0.207143     -0.775481       1.64424       2.18019       2.40070       2.52547       2.55218       2.43835       2.34871       2.19510       1.99010       1.75163       1.51683       1.24217       1.05560      0.853551      0.663654      0.501903      0.391651      0.284883
  28  16 3486.9726    2.8946  2.7561 11.9503  0.0003      0.632491  0.0509   0.0325   0.0907    0.0738   0.0000      0.195247   442.6606       10.2101       13.8772     -0.995033       1.36655      -5.39786      -4.46919       2.26042      0.460743      -4.09667      -2.82690      -2.04800     -0.973389      -1.06712    -0.0116438      0.259708     0.0749814      0.157853       1.99673       2.58998       2.86328       3.07885       3.11974       3.04685       2.91433       2.63126       2.44011       2.07645       1.80834       1.53902       1.27801       1.04749      0.804369      0.625400      0.470411      0.340218
  28  17 3636.0615    2.4175  4.0895 11.3098 -0.0003      0.771116  0.0643   0.0220   0.1120    0.0571   0.0000      0.116705   443.6110       8.69217       9.67117      -2.86724      -4.33975     -0.240942      -1.49250      -3.57006      -3.67548      0.850975      -1.41034      -3.24211      0.562167     -0.883591      0.551696     -0.348310    -0.0559569     -0.101926       2.43502       3.24665       3.69531       3.76698       3.91986       3.83208       3.62200       3.33870       3.05316       2.62979       2.26400       1.92120       1.58620       1.25641       1.02610      0.772755      0.577287      0.433862
  28  18 3784.7022    1.9715  6.1821 10.7539  0.0004      0.418575  0.0829   0.0148   0.1490    0.0462   0.0000     0.0770359   435.4288       7.20449       12.4026      -3.05863       2.07291      -5.20762       8.02391       1.97524       1.70459      -4.25740      0.280729       2.18301      -3.48179      -1.41449       1.36805     -0.334522      0.123778       1.29235       3.16004       4.17662       4.53729       4.86765       4.92453       4.79171       4.60987       4.18741       3.87445       3.36179       2.95493       2.48607       2.02620       1.65323       1.29964       1.00721      0.765024      0.572432
  28  19 3933.1168    1.6727  8.2839 10.6505 -0.0018      0.422870  0.1073   0.0120   0.1960    0.0402   0.0000     0.0635816   437.1377       4.87860       19.8816      -2.70694      -6.19986     -0.216072       2.23965      -2.16528       3.99707      -3.89693      -1.66058       3.31728       1.00267      -3.89565      0.374029       2.21860       2.29280      0.596249       3.98776       5.30164       5.68631       6.11123       6.18432       6.06976       5.83174       5.38941       4.86520       4.30140       3.70636       3.12968       2.55630       2.07999       1.63511       1.28658      0.976211      0.723061
  28  20 4080.7993    1.3942 11.0785 10.4629 -0.0009      0.269564  0.1505   0.0092   0.2632    0.0369   0.0000     0.0627698   444.7428       17.0762       12.5833      -8.36724       12.8745       20.0102      -8.38369      -13.6349      -11.4231       4.74041     -0.393837      -5.95258      0.553800       2.37565     -0.266592      -1.54910      0.479140      -1.30578       5.02864       6.74274       7.34637       7.86737       8.02134       7.89774       7.52859       6.87847       6.25030       5.46842       4.74481       3.97776       3.29273       2.66633       2.09252       1.63719       1.21032      0.915084
  28  21 4228.6722    1.1796 14.1716 10.2973 -0.0013      0.313442  0.2155   0.0071   0.3306    0.0333   0.0000     0.0705451   441.4716       28.4392       8.76128       7.49502       1.40121      -12.4470      -2.41293       15.4707       7.55520      -10.0894       4.23301      -1.57824      -2.21950      -1.48967      -4.81429      -5.13920      -1.90155      0.772719       6.48751       8.50138       9.48489       9.92377       10.1938       9.84706       9.43971       8.91036       7.91760       7.07171       6.09704       5.07912       4.27635       3.39422       2.74183       2.10983       1.59056       1.19476
  29   6 1930.2707    0.5699  0.5684  9.6927 -0.0017       10.3687  0.0208   0.0126   0.0364    0.0653   0.0000       1.29408   440.8308     -0.230195       19.8658      -1.48692      -3.11859      -1.55785       1.79226      0.687643      -2.00183     -0.331464      0.478949      0.265910     -0.625490     0.0959940      0.426920      0.321241     0.0419981      0.245912       1.03614       1.40758       1.50848       1.58210       1.60411       1.40306       1.37345       1.26633       1.21204       1.10451       1.03197      0.845627      0.714173      0.553452      0.428888      0.357586      0.274993      0.201963
  29   7 2105.4080    0.8085  0.7384  9.8361 -0.0003       6.68344  0.0217   0.0155   0.0414    0.0895   0.0000      0.870626   439.9312       1.24129       18.6764      -1.43028      -3.35399      0.211666     -0.908790     -0.547371     -0.509322       1.85229    -0.0802737      0.481025      0.679664      0.103653      0.140190     0.0568892    0.00876716     0.0738664      0.950520       1.27482       1.31294       1.37947       1.41219       1.40098       1.41453       1.28178       1.13338       1.03836      0.867639      0.772167      0.632179      0.535336      0.414019      0.321220      0.248325      0.185795
  29   8 2275.4304    1.1718  0.9341 10.4097  0.0008       5.42804  0.0250   0.0207   0.0489    0.1061   0.0000      0.755579   441.0125       2.80318       18.6366     -0.398285      -2.62726     -0.947243      0.625492     -0.317466      0.296576     -0.755484     -0.120389      -1.23602       1.55950     -0.475606     -0.324052     -0.614106    -0.0548162     0.0799094       1.03397       1.34067       1.46053       1.56778       1.60904       1.54054       1.49093       1.35142       1.28369       1.14313      0.980533      0.838204      0.693011      0.552819      0.451071      0.351168      0.279517      0.204453
  29   9 2439.1218    1.6184  1.1125 10.8164 -0.0006       1.91445  0.0287   0.0269   0.0560    0.1518   0.0000      0.631586   441.6465     -0.289211       15.5687      -1.54185     0.0533093     -0.286129     -0.191182       2.86603     -0.499492      -1.34042     -0.329329     -0.137742     -0.318950      0.390289      0.199362     -0.115685     -0.785496     -0.186877       1.13825       1.55157       1.71373       1.82980       1.89019       1.77827       1.75799       1.56955       1.49248       1.25523       1.10864      0.892234      0.766052      0.615418      0.493025      0.387010      0.292814      0.223293
  29  10 2598.7899    2.2188  1.1375 11.3073 -0.0005       2.23885  0.0300   0.0358   0.0526    0.1615   0.0000      0.590275   439.3699       2.46040       16.2843       1.15678      0.324844     -0.745333      0.875130      -1.91040      -1.36365     -0.645554     -0.233248      -1.12947     -0.278842      0.347136      0.918217      0.108493     -0.499711     -0.184818       1.20600       1.58674       1.76243       1.90940       1.83394       1.86793       1.78540       1.60207       1.46209       1.29660       1.09661      0.988724      0.812574      0.647010      0.509936      0.389414      0.300112      0.226416
  29  11 2756.2629    2.8753  1.0502 11.6548 -0.0027       2.06305  0.0272   0.0471   0.0487    0.1820   0.0000      0.544281   441.8006       3.16191       16.3044      0.138666      0.173286       1.48603      0.615763       1.44568       1.61696      0.418503      0.275434      -1.31778      0.397816     -0.961215     -0.304851      0.509970     -0.418994      0.200529       1.06903       1.43233       1.57460       1.68573       1.73849       1.65414       1.63908       1.46894       1.37161       1.18668       1.03206      0.832272      0.715871      0.573290      0.456123      0.353994      0.279574      0.209783
  29  12 2911.7005    3.6035  1.0091 12.0523 -0.0040       1.72277  0.0261   0.0595   0.0469    0.2130   0.0000      0.576318   439.6826       5.57775       17.2115     -0.474854      -3.36610      -1.98666       2.08280      -1.21310     -0.746273     -0.739398      0.621303      0.548308     -0.119889    -0.0838207    -0.0406772     -0.727641      0.565055     0.0565982       1.11880       1.51891       1.58871       1.72261       1.62954       1.62322       1.55433       1.53423       1.37124       1.26228       1.03479      0.883852      0.714137      0.617432      0.468421      0.384829      0.282559      0.210882
  29  13 3065.0437    4.1403  1.1097 11.9822 -0.0013      0.323993  0.0278   0.0666   0.0524    0.2920   0.0000      0.555573   439.6433       3.77115       16.8197      0.788493      -2.35770       1.49756      -1.04707       1.47625      0.295212     -0.336311       1.09683     -0.176540     -0.899412     -0.705709     -0.460946      0.179698     -0.186997     -0.154672       1.19250       1.55493       1.74426       1.90624       1.97070       1.84588       1.79345       1.64731       1.44314       1.25386       1.07967      0.921365      0.752356      0.603223      0.489347      0.368515      0.291200      0.208333
  29  15 3367.8625    3.4640  1.8399 12.4928  0.0009      0.958217  0.0401   0.0449   0.0708    0.0831   0.0000      0.324218   438.3123       8.40829       17.5087       4.10097     -0.588594     -0.909177      0.495041      0.901634      0.272636      -1.48969      -1.81662      -2.76208       1.81919      -1.07608     0.0263669    -0.0609722      0.739617      0.444361       1.57285       2.11346       2.35540       2.48262       2.47410       2.46095       2.33346       2.17873       1.92948       1.74844       1.47163       1.30584       1.04416      0.884003      0.659040      0.528747      0.401583      0.298274
  29  16 3518.1685    2.8394  2.7620 11.8994  0.0001      0.880481  0.0506   0.0306   0.0890    0.0660   0.0000      0.200460   441.0692       10.4519       16.8379       2.73440      -5.21383       3.97445     -0.781827      -5.14055      -2.70860     -0.772430      0.225637      0.478751     -0.693184     -0.724101     -0.612777      0.917770      0.256869      0.178346       1.93788       2.62579       2.90035       3.10587       3.13804       2.99142       2.92557       2.64674       2.43456       2.11118       1.92033       1.58268       1.30252       1.07807      0.839274      0.663690      0.504079      0.372901
  29  17 3667.9196    2.3025  4.5123 11.2337 -0.0007      0.626677  0.0673   0.0201   0.1208    0.0533   0.0000      0.108678   439.6326       3.01707       13.2857     0.0756980      -7.12990       1.28384      -1.67370      -7.23235      -2.94530       4.27869     -0.888821     -0.380554      -1.93320     -0.662722       1.33838     -0.887951      0.191651      0.252127       2.49663       3.31073       3.69840       3.92804       3.98674       3.84602       3.76035       3.42305       3.13219       2.78406       2.41034       2.09938       1.69559       1.41655       1.09330      0.879805      0.657921      0.496034
  29  18 3817.1297    1.9220  6.7500 10.7990 -0.0010      0.343282  0.0881   0.0140   0.1593    0.0419   0.0000     0.0707936   438.6174      0.410350       17.5516       4.41379      -6.24191      -8.26566       1.72696       8.38960      -7.67811      -5.46775       1.92041      -2.95004      -4.94999       1.17251      -1.95340      -1.59290      0.777934     -0.158842       3.23016       4.17427       4.58845       4.92487       4.97968       4.97981       4.75523       4.45658       3.99121       3.49744       3.05330       2.61275       2.19832       1.75348       1.41343       1.08607      0.851183      0.640432
  29  19 3966.2646    1.5949  8.9468 10.6096  0.0000      0.433393  0.1158   0.0110   0.2089    0.0378   0.0000     0.0625699   441.9614       5.90079       15.1813      -6.26685      -8.15923       3.29061       7.83262      -6.14141      -3.15846      0.986070      0.775848      -5.27069      -1.17928       2.48503      0.505024      -1.64744     -0.753668     -0.323371       4.02051       5.22425       5.83684       6.20071       6.31843       6.28001       5.86581       5.53057       4.98587       4.50899       3.84691       3.30119       2.81869       2.23643       1.80222       1.42097       1.06329      0.788755
  29  20 4115.0291    1.3500 12.0698 10.4034 -0.0005      0.353964  0.1657   0.0084   0.2808    0.0356   0.0000     0.0622979   450.5069       6.51623      -9.91358       6.17486      -12.9956      -6.99547     0.0797546       1.15920       2.53690      -11.7262       11.6848       2.07945       2.70943      -3.01385      0.852042       1.50732     -0.741105      -1.54542       5.23992       6.88835       7.80749       8.23754       8.39339       8.34678       7.82471       7.30293       6.63132       5.95697       5.11225       4.38254       3.56362       2.94658       2.33858       1.85774       1.38781       1.05850
  29  21 4263.0460    1.1505 15.2813 10.2752  0.0005      0.283851  0.2324   0.0066   0.3546    0.0314   0.0000     0.0694190   419.3204       7.73468       16.3646      -2.59188      -6.24488      -9.56822      -8.16796      -3.24837       5.25415      -1.40700     -0.890273       2.41121       5.47304      -1.36626     -0.474110       2.86575       3.07547      -2.03676       6.57131       8.65528       9.49891       10.2660       10.5192       10.3695       9.75033       9.18044       8.28658       7.38329       6.40393       5.39381       4.55271       3.67508       2.94929       2.32931       1.74920       1.30346
  30   5 1770.1056    0.3601  0.3612  9.8428 -0.0001       20.5119  0.0154   0.0102   0.0329    0.0397   0.0000       2.93284   441.7381     -0.254188       19.9006    -0.0130393      -4.14184     -0.932980      0.116522      -1.25802      0.363159     -0.261444     -0.326502      0.469394     -0.121912    -0.0890936      0.349618    -0.0528776     0.0123701    -0.0140518      0.692666      0.984504       1.12020       1.16251       1.16235       1.15506       1.13070       1.05532      0.934057      0.865238      0.703504      0.646029      0.508422      0.416381      0.316740      0.251341      0.211244      0.160784
  30   6 1950.0286    0.5619  0.5188  9.9085 -0.0044       11.6178  0.0178   0.0132   0.0370    0.0550   0.0000       1.44208   440.3797       2.25808       22.6984       1.94492      -3.62624      0.575859     -0.517201      -1.45798     -0.246468      0.263523       1.91868     -0.278709     -0.247419     -0.585612     -0.744356    -0.0937349     -0.195742      0.151402      0.827410       1.03977       1.12195       1.20131       1.18389       1.17049       1.19099       1.12457      0.961518      0.882387      0.798944      0.653927      0.573390      0.449744      0.363255      0.297383      0.220781      0.176936
  30   7 2126.4861    0.8591  0.7161 10.1122 -0.0024       6.99048  0.0210   0.0170   0.0402    0.0810   0.0000      0.885766   440.5717     -0.713401       22.6449       3.71332      -1.79235      -1.42632       1.67136     -0.464093     -0.468916     -0.417350     -0.536195      -1.77875     -0.368515      0.636189     -0.350169     -0.176584      0.597371      0.194383      0.888399       1.17707       1.30119       1.41003       1.48819       1.41502       1.34159       1.23899       1.15205       1.02841      0.863085      0.739548      0.622473      0.502895      0.400514      0.308434      0.247041      0.197499
  30   8 2297.4696    1.2119  0.9682 10.4148 -0.0012       4.47004  0.0264   0.0209   0.0493    0.1215   0.0000      0.720824   438.8635      0.637366       19.8132      0.186631      -2.75641      0.830808      -1.10673     -0.710274      0.186349      0.174388     -0.852024     -0.708769     -0.257460     -0.417196      0.291622     -0.560495      0.216048     -0.538595       1.09062       1.48807       1.59245       1.73677       1.74982       1.71778       1.66926       1.52909       1.43432       1.22733       1.05110      0.900963      0.716171      0.616368      0.481636      0.381991      0.297534      0.230939
  30   9 2462.3893    1.7843  1.2557 10.3872 -0.0016       2.68578  0.0296   0.0266   0.0558    0.1977   0.0000      0.544352   441.2200       2.49988       18.6707       1.54352       1.01389      -1.49793       2.60963      -2.99689       1.39252     -0.149825      -1.20780     -0.997367     -0.599902      0.118620      0.599374     -0.388543    -0.0382877      0.280214       1.17774       1.55433       1.79350       1.92131       1.95504       1.93085       1.85509       1.64324       1.52911       1.31618       1.14272      0.974003      0.804189      0.650567      0.527198      0.395204      0.309563      0.243043
  30  10 2623.5883    2.2758  1.2537 11.2947 -0.0011       1.76679  0.0311   0.0345   0.0561    0.1565   0.0000      0.556697   439.2715       3.24138       16.8032     -0.195443      -2.93971       1.38848      0.470544       1.66692       1.68548     0.0188364      -1.41339       1.29269    -0.0821280      0.216285    -0.0488791      0.223604     -0.193705      0.106659       1.24505       1.64175       1.79192       1.89223       1.91042       1.80020       1.72979       1.57868       1.52881       1.40309       1.20609       1.03628      0.878280      0.711794      0.578595      0.451415      0.346928      0.249711
  30  11 2782.5694    3.0256  1.0248 11.8574 -0.0030       1.38401  0.0270   0.0495   0.0466    0.1684   0.0000      0.542307   439.7607       1.14464       17.5245     -0.770641      -5.00632      0.317165      -2.39106      0.369363     -0.956045      0.399257      -1.50418      -1.70084      0.141323      0.649459     -0.453295     0.0307876     0.0584635      0.397093       1.16751       1.50555       1.62163       1.68269       1.68555       1.64154       1.65460       1.58914       1.43950       1.33710       1.13879      0.908832      0.741503      0.624726      0.518147      0.421408      0.326132      0.246206
  30  12 2939.1922    3.5805  1.0613 12.6022 -0.0011       1.56112  0.0262   0.0590   0.0518    0.1351   0.0000      0.603699   439.6695       4.72273       15.3670      -1.67534      -1.63652       1.55782      0.203985      -1.67310      0.250771      -1.72134      -1.55135      -1.12349      0.339677     -0.385221      0.441262     -0.291525      0.215893     -0.109195       1.02648       1.32440       1.45008       1.58753       1.53342       1.60890       1.54087       1.35709       1.29088       1.13156      0.991298      0.876495      0.736792      0.598996      0.476647      0.376179      0.286690      0.218940
  30  13 3093.4393    4.1108  1.1923 12.0864 -0.0121      0.565202  0.0305   0.0618   0.0506    0.2495   0.0000      0.525841   437.2998       5.26991       16.3453       3.82904      -6.69173       3.25752      -2.20299      0.396352     -0.554201     -0.549446      -3.89992      -1.19270      -1.61826     -0.593730      0.366492      0.281760     -0.579401      0.224318       1.19394       1.58619       1.78579       1.95043       1.95567       1.94783       1.83376       1.72202       1.56805       1.33470       1.15093      0.983530      0.785515      0.638651      0.525881      0.433320      0.312383      0.237609
  30  14 3246.0670    3.9267  1.4823 12.4257 -0.0016      0.804531  0.0335   0.0536   0.0597    0.1154   0.0000      0.384753   438.9547       6.43732       9.70322       1.04334      0.153429      -3.89968      -1.84694      -1.03775      -2.49953      -1.92797      0.267074     -0.913964       1.18935      0.472933     0.0847316      0.287843     -0.447100     -0.112843       1.21085       1.66274       1.79536       1.97339       2.00397       1.93109       1.85153       1.78985       1.59116       1.42181       1.20347       1.02979      0.865011      0.691358      0.567402      0.444685      0.347434      0.266948
  30  15 3397.8080    3.3351  2.0865 12.2289 -0.0011      0.754294  0.0407   0.0385   0.0717    0.0735   0.0000      0.253466   439.1344       7.80463       13.8991       3.78333      -3.82263      -2.75885       3.31812      -2.46798      -3.68641      -1.31651    -0.0977343      0.288605     -0.334417     -0.441856     -0.617449      0.228698    -0.0541774      0.437752       1.51792       1.97182       2.21568       2.37725       2.38992       2.36676       2.26212       2.13385       1.93595       1.72873       1.51065       1.23838       1.09506      0.877928      0.708920      0.547318      0.431882      0.331719
  30  16 3549.1294    2.7278  3.3812 11.6126 -0.0005      0.832543  0.0551   0.0260   0.0951    0.0603   0.0000      0.142301   436.9626       9.18558       15.7879      0.652428      -4.96321      -5.55500     -0.828630      -1.02732     -0.736956     -0.419347    -0.0367618      -3.72833       1.23417      0.144680      -1.84494     -0.538911     -0.732939     -0.307731       1.99808       2.58791       2.86269       3.11421       3.08214       3.07751       2.90745       2.72460       2.49138       2.28632       1.97237       1.70408       1.39472       1.18659      0.947991      0.742924      0.578803      0.427668
  30  17 3699.6222    2.2443  5.1157 10.9858 -0.0005      0.734791  0.0699   0.0179   0.1282    0.0515   0.0000     0.0920227   440.8340       9.70658       13.1547       8.35182       3.81096       1.05848      -7.15286      -1.85090      -3.69454      -2.11407       6.48881     -0.477826   -0.00328121       1.01129     -0.788007      0.172921     -0.639473      0.219259       2.50346       3.30029       3.69236       3.89706       3.94701       3.95619       3.72336       3.51320       3.17452       2.85449       2.49247       2.14923       1.80356       1.47022       1.17396      0.939335      0.716230      0.543306
  30  18 3849.3213    1.8757  6.8263 10.7268 -0.0007      0.383454  0.0880   0.0133   0.1583    0.0422   0.0000     0.0710011   437.4010       4.29985       13.5580       10.7048       2.49620      -7.82736      -1.71694       3.78055       1.20167      -4.08835       6.08817      -2.86194     -0.282924       1.73506     -0.582330      -1.59619       1.17372       1.07334       3.13052       4.14185       4.58593       4.93785       4.96380       4.92337       4.71346       4.41564       4.02855       3.62245       3.12219       2.60877       2.23418       1.83373       1.46604       1.16840      0.905280      0.680641
  30  19 3998.8249    1.5513  9.9334 10.5548 -0.0003      0.309678  0.1264   0.0098   0.2259    0.0358   0.0000     0.0606026   440.1169       7.08763       13.9865      -6.74211      -8.09563      -3.20863      -20.8721       1.07488       7.58328      -2.51543      -2.69379      -4.62328     0.0738690      0.401884      -2.13978     -0.733810      -1.43344      0.963071       4.10894       5.37901       6.03756       6.27125       6.50436       6.40223       6.21555       5.69354       5.26820       4.67208       4.14565       3.53086       2.98580       2.42879       1.98326       1.55132       1.18802      0.916531
  30  20 4148.3266    1.2922 12.5994 10.4209 -0.0008      0.364654  0.1776   0.0077   0.2881    0.0332   0.0000     0.0640272   434.5763       10.1658       28.3700     0.0835429      0.915034      0.653885       4.44311       2.13754       10.6343      -5.61229      -8.23439       3.09650       1.41596      -1.43444      -1.60176     -0.173471       3.11161      0.731447       5.21340       7.04082       7.76418       8.27403       8.53027       8.35724       8.02876       7.49264       6.77567       6.10184       5.30941       4.58791       3.81588       3.15076       2.55492       1.99504       1.51358       1.16499
  30  21 4296.9673    1.0745 15.4131 10.2752 -0.0004      0.271656  0.2404   0.0063   0.3555    0.0307   0.0000     0.0718593   446.7717       11.1045       7.25562      -8.32846       14.3563       5.53567      -1.95781      -10.5031       6.56813      -1.20293    -0.0582566      -8.13556     -0.411516      -3.92250      -1.35717      -1.32461       1.11747     -0.427247       6.46274       8.48289       9.48627       10.1355       10.4483       10.2394       9.71631       9.13308       8.23205       7.44779       6.53342       5.63395       4.66262       3.84470       3.08080       2.44717       1.87429       1.42418
  31   5 1788.3164    0.4081  0.3390  9.8630 -0.0004       16.5842  0.0135   0.0115   0.0286    0.0396   0.0000       2.60865   440.6692     -0.721820       20.9040    -0.0260821      -2.17890       1.22347      0.766484      0.871119     -0.665491     -0.275574     0.0553317    -0.0606659     0.0628415    -0.0624986      0.365223    0.00976082    -0.0330140    -0.0537967      0.619227      0.815035      0.881461      0.958334      0.965400      0.939814      0.930574      0.892602      0.804138      0.723275      0.605125      0.536098      0.429875      0.381765      0.306859      0.241687      0.181688      0.147894
  31   6 1969.5059    0.6166  0.4949  9.8840 -0.0006       8.92372  0.0161   0.0142   0.0336    0.0605   0.0000       1.29172   440.9264     -0.354709       21.0341      0.226441     -0.139207       2.74645      0.228025     -0.784122     -0.833462      0.124115      0.496972     -0.190908      0.213110    -0.0335024      0.425004     -0.398562      0.171921      0.117208      0.732445      0.968436       1.03900       1.09076       1.13946       1.10257       1.09243       1.06522      0.908562      0.807502      0.721032      0.642070      0.526440      0.432723      0.345742      0.282780      0.216149      0.172327
  31   7 2147.1195    0.8873  0.8064 10.1771  0.0004       5.71288  0.0228   0.0165   0.0445    0.0869   0.0000      0.848860   440.1290     -0.755064       21.0629       1.31785      -2.37684       1.77192      0.408177      -1.29595       1.12051     -0.497638      0.557822      0.629741     -0.207789    -0.0254883      0.352466      0.715051     0.0680142      0.172973      0.958404       1.29837       1.42884       1.50364       1.52687       1.45941       1.48589       1.32637       1.25258       1.12355      0.955460      0.836635      0.687733      0.585460      0.478804      0.363388      0.288427      0.212156
  31   8 2319.0261    1.2918  1.0609 10.2833 -0.0026       4.10013  0.0271   0.0207   0.0496    0.1451   0.0000      0.639064   441.6746      0.161952       20.1017      -3.79429      -3.69610      -2.54591      0.757136     -0.878434     -0.889307      -1.42888     -0.658310       1.13233      -1.17495     0.0917854     -0.706262     -0.487117      0.132508      0.181622       1.01796       1.35922       1.47638       1.62557       1.59213       1.62270       1.53626       1.42267       1.29434       1.19992       1.04211      0.896303      0.754108      0.617634      0.513424      0.414423      0.311040      0.231751
  31   9 2485.0692    1.7405  1.3421 10.7431 -0.0011       2.57000  0.0326   0.0251   0.0561    0.1319   0.0000      0.494036   441.7088      -1.32899       17.1129     -0.707396      -1.75873      -2.53084      -1.51679      -5.08340       3.68682     -0.974461     -0.435328      0.409517      0.706711     -0.729498      0.278178     -0.371048      0.432758     -0.574712       1.25480       1.73291       1.93656       2.11477       2.12753       2.07413       1.96428       1.84446       1.68606       1.45819       1.30198       1.11209      0.917687      0.752111      0.601623      0.470483      0.365166      0.277826
  31  10 2647.9555    2.4117  1.1044 11.6252 -0.0006       3.10484  0.0281   0.0385   0.0502    0.1413   0.0000      0.586605   440.0264       1.29772       17.6270       3.39210      -1.06279     -0.672026       2.32401    -0.0524361       1.93468      -1.09347      -1.20135       1.27681     -0.595918      -1.31907     -0.648495    -0.0294411     -0.239142      0.288955       1.08149       1.44765       1.48001       1.55485       1.61117       1.59009       1.59315       1.48324       1.36752       1.23609       1.09000      0.904387      0.778519      0.636759      0.520402      0.414721      0.342639      0.257994
  31  11 2808.4258    3.1259  1.0532 11.8687 -0.0021       1.91744  0.0256   0.0496   0.0473    0.1742   0.0000      0.554950   441.1574     -0.327930       12.5299     -0.351556      -1.85834     0.0997678       2.45391      -1.21747       2.41434      -2.35310      0.242738     -0.105012     -0.446775     -0.629893     0.0639997   -0.00582553      0.106910     -0.258662       1.00419       1.29615       1.49304       1.59721       1.62125       1.60264       1.53073       1.39003       1.30021       1.16709       1.00073      0.873408      0.723299      0.590736      0.484108      0.383332      0.303295      0.227092
  31  12 2966.2003    3.8461  1.0439 11.8720 -0.0016       1.12503  0.0248   0.0602   0.0466    0.2319   0.0000      0.496812   439.6493       3.71588       16.1049      0.701043      -3.11495      0.793194       1.24251      -1.35533     -0.577024      -1.41510      0.764238     -0.832664     -0.178474      0.825770      0.286883     -0.207783     -0.551706      0.111525      0.996046       1.21235       1.33211       1.40572       1.52571       1.50476       1.38054       1.29410       1.21028       1.13516       1.01554      0.828157      0.680825      0.559259      0.471739      0.381741      0.297898      0.229678
  31  13 3121.4367    4.1532  1.1751 12.4925 -0.0005       1.93483  0.0291   0.0642   0.0522    0.2039   0.0000      0.538556   438.8116       5.65449       13.9069       4.46770     -0.395693       1.88886      0.459652      -1.38608      0.242270      -1.85787     -0.289208     -0.193130      -1.75031     -0.161399      0.402255      0.414196     -0.197061     -0.176435       1.08392       1.37581       1.51269       1.59685       1.66522       1.69209       1.55251       1.44342       1.38462       1.19375       1.09631      0.908591      0.778247      0.635969      0.506588      0.414514      0.325610      0.251086
  31  14 3274.9194    3.8786  1.6434 12.0128 -0.0021      0.835443  0.0341   0.0498   0.0613    0.1539   0.0000      0.344156   439.5954       2.01350       20.0853     -0.127314      -1.48818      0.437918       1.21593      -5.31253      -1.79674      0.424679      0.673220     0.0736702       1.40770       1.30788      0.702785      0.250613    -0.0570109      0.255275       1.28728       1.68575       1.83806       2.02556       2.04545       1.96922       1.90189       1.83967       1.62901       1.46111       1.25765       1.12260      0.942589      0.773744      0.625618      0.491256      0.392282      0.292346
  31  15 3427.4740    3.2113  2.3897 11.9285 -0.0016      0.748605  0.0421   0.0343   0.0771    0.0711   0.0000      0.208632   439.5323       6.85545       14.5130       2.79271       1.29351      -2.05409     -0.538062      -5.08814       3.85774      -2.68969      -1.02941      -1.17712       1.53189     -0.170340     -0.626032      0.354606     -0.384325     -0.573377       1.49296       1.98734       2.18436       2.39494       2.36572       2.38678       2.27434       2.17082       1.94888       1.78381       1.50091       1.34388       1.11782      0.917899      0.756173      0.595353      0.460747      0.355111
  31  16 3579.4697    2.5918  3.6838 11.4614 -0.0003      0.588403  0.0562   0.0228   0.0989    0.0540   0.0000      0.127930   440.5730       4.16979       11.7923       5.69475      -4.00909       1.44976      0.997577      -4.48716       2.43307      -1.30968       2.79476      -3.12942       1.31303      -2.20841      -1.10925       1.27351     -0.132934     -0.437605       1.96414       2.54390       2.76828       3.03916       3.07097       3.07191       2.93045       2.71529       2.57338       2.28976       1.98173       1.73180       1.47765       1.19227      0.975972      0.784851      0.615923      0.475774
  31  17 3730.8694    2.1715  5.5102 10.9495 -0.0006      0.622085  0.0738   0.0163   0.1307    0.0477   0.0000     0.0807136   440.4971       6.05632       4.83525       3.86514      -4.95554       5.57974      -4.46581      -1.83809       4.47739      0.100997      -3.19926       1.45778      0.858024      -2.72923      0.243699      -1.85201      -1.50091     -0.383956       2.47710       3.36326       3.72553       4.06658       4.15262       4.02075       3.98030       3.67372       3.36131       2.99609       2.58022       2.23268       1.88802       1.54109       1.27713      0.992078      0.774932      0.585011
  31  18 3881.2839    1.7816  7.6643 10.6839 -0.0007      0.415719  0.0957   0.0118   0.1736    0.0395   0.0000     0.0663539   434.6422       6.60760       3.52631       4.56436      -11.3465       2.15502     -0.351647      -7.26075      -6.56291      -5.61661      -1.78563       1.84242     -0.687629       2.39232     -0.963867     -0.348198      0.781386      0.455319       3.28109       4.28269       4.68164       5.00936       5.13075       5.06119       4.85657       4.53518       4.22404       3.78853       3.38539       2.89888       2.44783       2.02995       1.65282       1.32171       1.02746      0.784376
  31  19 4031.4273    1.5074 10.6585 10.4766  0.0005      0.351973  0.1354   0.0091   0.2359    0.0361   0.0000     0.0599659   434.2506      0.412938       13.8962       9.10956     0.0553105       8.20286       3.86649       4.02410       3.63196      -7.25209      -1.24173      -3.66426      0.529133      -2.29323      -1.02683      0.650260     -0.822357     -0.206829       4.23495       5.55111       6.16357       6.56951       6.69595       6.58981       6.37039       6.05418       5.51966       4.89363       4.42832       3.76919       3.17852       2.62746       2.15550       1.70108       1.33249       1.02492
  31  20 4181.1460    1.2448 13.6721 10.4223 -0.0015      0.289231  0.1949   0.0071   0.3118    0.0317   0.0000     0.0680557   450.7429     -0.515005       14.1546       14.0409       6.90691      -6.03039       3.72788      0.341001      -2.57747       15.1769       2.48816     -0.765840      0.109431     -0.609468      -1.26098       3.72050       1.40302     0.0368128       5.41773       7.31643       8.02475       8.66614       8.89042       8.80486       8.48094       7.86826       7.24122       6.49274       5.66481       4.91499       4.11435       3.39879       2.77748       2.19901       1.69526       1.31340
  32   4 1616.4614    0.2385  0.1833  9.9415 -0.0151       21.0221  0.0161   0.0105   0.0276    0.0302   0.0000       8.16398   441.4765     -0.547135       21.5287     -0.150049      -2.67387      0.168060      0.272652      -1.50999    -0.0788551     -0.478756      0.530105      0.177078     -0.236313     -0.217838      0.361157    -0.0706731      0.154005      0.131470      0.767973      0.858309       1.13088       1.02379      0.898716       1.27092       1.07650      0.992375      0.937588      0.703282      0.573738      0.607006      0.437279      0.430849      0.445590      0.320527      0.230179      0.154229
  32   5 1806.1988    0.4178  0.3748  9.8926 -0.0026       13.7697  0.0158   0.0112   0.0295    0.0411   0.0000       2.29837   440.6548      0.272530       21.3505       1.05773      -2.63978      0.724588      0.958720       1.79535     -0.265551      -1.43978       1.18162    -0.0317937     -0.570928     -0.271028      0.191586      0.122783     -0.482573     -0.138058      0.726330       1.02922       1.11056       1.25743       1.28370       1.25604       1.26414       1.11631       1.02707      0.842693      0.793793      0.639095      0.568037      0.447632      0.382528      0.293207      0.234860      0.167219
  32   6 1988.7284    0.6406  0.5820  9.8792 -0.0027       10.2309  0.0178   0.0134   0.0375    0.0648   0.0000       1.18971   439.9439     -0.877093       19.1334      0.237979      -1.92993       1.11264      0.685219     0.0296968      0.860130       1.10662      0.511850     -0.185259      0.584176      0.396575      0.948396      0.288189      0.125952     0.0387194      0.765471      0.993292       1.14967       1.14521       1.17335       1.20464       1.11672       1.06467       1.00856      0.877125      0.807338      0.678065      0.568582      0.463482      0.402470      0.317162      0.254561      0.194018
  32   7 2167.4270    0.9350  0.8585 10.0666 -0.0030       5.07580  0.0243   0.0164   0.0428    0.1051   0.0000      0.760282   440.2020       2.53979       19.5272      0.265779      -2.31624       2.49399      -2.47768      0.379342      0.848635       1.48071      -1.75650     -0.814162      -1.28086     0.0921426     -0.312793      -1.05080     -0.316159     -0.148955      0.909807       1.18821       1.30318       1.40226       1.43794       1.48326       1.33499       1.26885       1.18293       1.06800      0.974763      0.826273      0.739954      0.598421      0.512097      0.413649      0.313455      0.233250
  32   8 2340.1751    1.3538  1.0890 10.7249 -0.0014       3.32453  0.0286   0.0220   0.0505    0.1214   0.0000      0.679045   440.2426     -0.166748       19.3110     0.0307968      -4.81263      0.647339      0.212452     -0.476782      0.368310      -1.10757      -1.65771      0.192303      -1.52430      0.183581      0.537288     -0.529756     -0.140828    -0.0622592       1.02558       1.34587       1.47391       1.66585       1.71119       1.71185       1.62523       1.48947       1.37306       1.20293       1.08590      0.921497      0.767794      0.650973      0.519951      0.431603      0.321030      0.249115
  32   9 2507.3764    1.9430  1.1637 10.6530 -0.0017       2.50983  0.0282   0.0294   0.0505    0.2127   0.0000      0.624599   441.0102      0.218903       17.1993      -1.36856    -0.0756093      -1.55754      -1.32930      -1.64344      -2.43707      -1.27132      -1.34030       1.54826     -0.455669     -0.501602     -0.225876      0.578373     -0.124179     0.0822240       1.01862       1.34503       1.50040       1.55551       1.64325       1.65242       1.59048       1.48884       1.33472       1.22227       1.07920      0.887400      0.785049      0.632937      0.520604      0.409665      0.326036      0.266010
  32  10 2671.6798    2.5078  1.0420 11.6337  0.0014      0.507470  0.0257   0.0399   0.0480    0.1463   0.0000      0.629426   440.1288       2.65161       17.4017     -0.625025      0.329917      -1.30921     -0.325757     -0.876730      0.831904      0.838040      0.281085     -0.834274     -0.794542      0.975209      0.548330     -0.672085     -0.560399    -0.0253084      0.981359       1.27815       1.38989       1.49752       1.49122       1.48389       1.43088       1.34440       1.24882       1.12312       1.02690      0.872227      0.743792      0.644334      0.498413      0.405805      0.310095      0.247031
  32  11 2833.7757    3.3131  1.0668 11.8193 -0.0001       1.09542  0.0252   0.0507   0.0481    0.1912   0.0000      0.464379   439.0810       3.97893       19.4034       2.30479      -1.72732      0.731742     0.0596586     -0.924585      -2.86316      0.304979     -0.644232      -1.40296    0.00801299      -1.07045      0.685397      0.247260    -0.0568253     -0.416736      0.979508       1.20126       1.37621       1.44189       1.48011       1.49022       1.50944       1.40114       1.25136       1.08885      0.954318      0.876620      0.709207      0.576400      0.469314      0.393501      0.307439      0.236304
  32  12 2992.8360    3.9678  0.9897 12.5995 -0.0020       2.41473  0.0265   0.0636   0.0444    0.1499   0.0000      0.524441   439.1146       2.19188       15.5672       1.68631      -2.97727      0.819842      0.276301       1.57215      -1.71120      -1.57343     -0.352728     -0.521480     -0.542542    0.00840202       1.01647   -0.00727962     -0.171569     -0.134613       1.10977       1.54146       1.82109       2.00741       2.09943       2.05127       1.94093       1.78499       1.58324       1.37622       1.16938      0.961040      0.778727      0.608474      0.499588      0.386921      0.314073      0.236870
  32  13 3148.9943    3.9908  1.2116 12.7337  0.0005       1.21300  0.0300   0.0609   0.0531    0.1524   0.0000      0.612846   439.9557       4.22377       17.5548      -2.62408       1.50162      -2.03234      -2.36662       1.45451      0.547854     -0.188763      -2.68971     0.0221793    -0.0199936      0.146742     -0.242505      0.295768      0.392594     0.0393130       1.08855       1.45252       1.59505       1.77210       1.76328       1.78715       1.69076       1.54056       1.45816       1.27119       1.13604      0.963896      0.810023      0.693906      0.560537      0.444523      0.350805      0.266323
  32  14 3303.4553    3.7236  1.6738 12.5833 -0.0004      0.620172  0.0351   0.0480   0.0634    0.0957   0.0000      0.363090   441.7030       2.04771       15.9188       1.60537     0.0238750      0.611579      -1.87052      -1.96505      -1.03724     -0.445902      0.220912      -3.14061     -0.845195      0.761109      0.381936     -0.724884      0.394787     -0.263143       1.22875       1.59311       1.71517       1.87137       1.88420       1.93011       1.88771       1.77278       1.58208       1.43733       1.25644       1.11388      0.907022      0.775695      0.635365      0.512543      0.394620      0.310917
  32  15 3456.9464    3.0620  2.5618 11.9067 -0.0013      0.657559  0.0442   0.0311   0.0773    0.0642   0.0000      0.186576   438.0661       3.74216       18.0080      -1.13939      0.603346     -0.197340      -3.63730       1.70889     -0.662467      -4.18446      -1.50306      0.762637      0.993449     -0.635585       1.23044      0.491631     -0.157893     -0.285710       1.55865       2.04724       2.28425       2.48050       2.47683       2.44967       2.34601       2.23530       2.06147       1.84659       1.64410       1.41681       1.20987      0.999920      0.817983      0.654551      0.518413      0.398176
  32  16 3609.6447    2.5166  4.0603 11.3490 -0.0003      0.590408  0.0583   0.0208   0.1036    0.0496   0.0000      0.111284   437.9731       9.02862       16.0724       2.69080      -3.33474      -4.98788       1.32436      -1.88231       1.95353      -5.12677       3.98729      0.218984    -0.0851212      -1.49936     -0.809921     -0.475396      0.182117      0.302352       2.00213       2.57525       2.86859       3.04868       3.16376       3.09991       2.96287       2.81391       2.65357       2.34233       2.07695       1.81741       1.55293       1.32877       1.07057      0.844982      0.679124      0.522631
  32  17 3761.6427    2.0955  5.6814 10.9422 -0.0003      0.536638  0.0731   0.0154   0.1325    0.0451   0.0000     0.0778505   438.7865       10.5613       11.1269      -1.73300      -9.82529      -4.42273      -5.07329      -2.82803      -2.08178      0.354035       5.20877      -1.81186      -3.58413       1.25240      -1.05999      0.485855      0.796163     -0.584401       2.52156       3.31215       3.66649       3.90193       4.02820       3.99809       3.90631       3.64363       3.32389       3.00478       2.65085       2.29185       1.95524       1.61461       1.32067       1.06193      0.834875      0.650073
  32  18 3912.8848    1.7526  8.8259 10.5214 -0.0002      0.457431  0.1048   0.0107   0.1875    0.0389   0.0000     0.0591626   442.5520       8.34115       11.0802      -1.90985      -3.72412      -8.37985     -0.291977      -6.58542       1.56208     -0.471739       2.84942      0.750406       1.06519      -1.98625       1.96678       1.36833      0.426025     -0.615629       3.33905       4.39342       4.89371       5.15228       5.35987       5.26480       5.19414       4.88049       4.44862       4.04541       3.53905       3.07708       2.61330       2.17070       1.78582       1.45745       1.12248      0.871877
  32  19 4063.2255    1.4409 10.6365 10.5054 -0.0003      0.190147  0.1391   0.0086   0.2358    0.0345   0.0000     0.0629460   438.7380      -1.33727       19.4231       4.22123       7.15968      -7.47319     -0.844074       8.51601      -2.87535      -6.97502       2.08043       5.58100      -6.03428       1.42217     -0.766902      -2.31180      -1.08533     -0.577904       4.08606       5.43819       6.08870       6.49157       6.63576       6.51378       6.30638       5.98887       5.48763       5.00969       4.40181       3.89061       3.23897       2.74014       2.22431       1.77702       1.39886       1.09223
  32  20 4214.0466    1.1817 13.7133 10.4134 -0.0006      0.348404  0.1973   0.0068   0.3077    0.0308   0.0000     0.0681343   453.0024       6.41395       12.0455       2.42176      -10.2180      -17.4289      -6.31234       6.44158      -6.26665      -4.98747     -0.678849       2.12137      -3.60595      -5.72323      -2.00948       2.48251      -1.57433       1.35401       5.26450       6.84682       7.78165       8.21701       8.43382       8.37851       7.98978       7.60784       7.04348       6.34058       5.69490       4.86370       4.08421       3.48631       2.82046       2.27723       1.78706       1.38786
  33   3 1425.4209    0.1245  0.1233 10.0496 -0.0272       28.8884  0.0209   0.0106   0.0300    0.0244   0.0000       30.0240   441.3778      0.262832       21.3506      0.280064      -2.44746       1.90921       1.63429       1.90208     -0.405159     -0.232543      0.490671      0.269663     -0.510437      0.880325      0.290794      0.284127     -0.381998     0.0250061       1.11587       1.26175       1.76960       1.74853       1.72464       1.86400       1.68529       1.57015       1.41882       1.18566      0.993312      0.868900      0.669725      0.640119      0.458807      0.367925      0.256496      0.197465
  33   4 1633.2464    0.2484  0.2515  9.9009 -0.0155       27.1334  0.0181   0.0091   0.0272    0.0322   0.0000       5.93846   440.3500       1.11937       22.6155      0.452945      -4.22889     -0.495664       1.10505       1.56413      0.661232     -0.707367      -1.40168     -0.136500       1.08864     0.0733558      0.375908    -0.0376205     -0.353083      0.325755      0.821879      0.972044       1.24566       1.12822       1.25810       1.39734       1.21243       1.08437       1.04804      0.904284      0.772937      0.703461      0.566720      0.437712      0.379409      0.323101      0.256275      0.202423
  33   5 1823.8683    0.4426  0.4102  9.9251 -0.0031       12.9603  0.0161   0.0114   0.0299    0.0426   0.0000       1.99288   441.3413     -0.195768       22.9050     -0.150997      -2.65970      0.151974     -0.710401     0.0630019      0.844467     -0.199505     -0.785833      0.631868      0.276395     -0.101129     -0.203129     -0.459993     0.0602360     -0.127774      0.699829      0.828310      0.936880       1.00134       1.08443       1.06951       1.00140      0.935425      0.886067      0.819359      0.733511      0.600580      0.524289      0.450383      0.366756      0.303763      0.238062      0.187952
  33   6 2007.7489    0.6433  0.5886  9.9326 -0.0023       12.3787  0.0189   0.0132   0.0342    0.0608   0.0000       1.19681   439.8269      -1.73420       20.6419     -0.702071      -2.39912      0.992831     -0.477067      -1.15902      0.935093      0.903069     -0.218177      0.591321      0.367673      0.126544     0.0279553      0.224785     0.0311504      0.255066      0.760759       1.02287       1.20105       1.23064       1.17258       1.20554       1.08238       1.08590       1.01629      0.905426      0.860367      0.751347      0.629048      0.537373      0.426203      0.356935      0.295757      0.216152
  33   7 2187.4324    0.9726  0.9163 10.0435 -0.0004       4.89865  0.0239   0.0162   0.0443    0.1070   0.0000      0.745865   442.3001      -1.58532       22.0258      -1.63814      -1.06979      -1.73150      0.516206      -1.81118       1.12178      0.726994     -0.486281      0.684908      0.757139    -0.0437812     -0.479503    -0.0793843     -0.290810      0.339344      0.865258       1.14668       1.25435       1.34615       1.39717       1.37753       1.31127       1.21866       1.17319       1.06124      0.931607      0.839657      0.700760      0.608030      0.455686      0.402129      0.303305      0.251925
  33   8 2360.9279    1.4141  1.0353 10.5529 -0.0004       3.04245  0.0257   0.0222   0.0491    0.1377   0.0000      0.642329   439.7970       2.68790       20.2560       1.39579      -4.99952      -1.85280      -1.18161      -1.50972      0.127277      -1.34491     -0.450405     -0.148685      0.256694     -0.557701     -0.363274     0.0422612      0.257904      0.120536      0.902182       1.17964       1.28673       1.44855       1.42784       1.44280       1.37383       1.30502       1.18206       1.12356      0.988539      0.835747      0.737315      0.609682      0.504586      0.422099      0.321432      0.256820
  33   9 2529.2709    2.0571  1.1835 10.5524 -0.0002       2.98095  0.0282   0.0296   0.0501    0.2334   0.0000      0.543353   439.8976       2.57301       22.2638       2.54420      -3.06820      0.655797       1.83695     -0.348755     0.0903357       1.21879      0.416880      0.668237    -0.0934051     -0.234715     -0.872093    -0.0615362    -0.0754322      0.268830       1.01509       1.24418       1.35611       1.53135       1.58069       1.56347       1.50686       1.41797       1.31756       1.16854       1.02135      0.896020      0.795623      0.645694      0.526503      0.418592      0.340577      0.268812
  33  10 2695.1167    2.6398  1.2457 11.3879  0.0010       2.37404  0.0297   0.0379   0.0517    0.1738   0.0000      0.545321   441.9892       1.50269       17.3810      0.954615      0.165893      -2.57886      -2.27091     -0.857112       1.16625     -0.824774      -1.61261      -2.49193      -1.02217     -0.766857     -0.673988     -0.961108      0.253285     0.0138541       1.00539       1.34025       1.50529       1.62362       1.55950       1.56296       1.49976       1.41306       1.33737       1.22337       1.10436      0.977528      0.831416      0.727311      0.574751      0.476215      0.360771      0.287657
  33  11 2858.6343    3.4659  0.9964 11.9172 -0.0041       1.44627  0.0239   0.0547   0.0445    0.1844   0.0000      0.592665   438.5300       3.33234       17.3681       4.24337      -1.85623      -1.74770       1.95535      -1.37516      -1.52452      -1.15871      0.749399     -0.884206      -1.10388    -0.0554938     -0.747113      0.232109     -0.227260     -0.238702      0.959471       1.30543       1.43750       1.50668       1.48350       1.35228       1.37862       1.28430       1.26883       1.17372       1.03956      0.907722      0.764436      0.622317      0.503151      0.393416      0.321904      0.250221
  33  12 3018.8445    4.1124  1.0932 12.3378 -0.0014      0.159992  0.0254   0.0622   0.0464    0.1815   0.0000      0.512010   439.0559       3.34259       17.0136       1.12534       1.55881      -1.67759      -1.49882      -2.06472       1.78739     -0.278992      -1.88447      -1.92876     -0.109610     -0.406632      0.204675     -0.345871    -0.0952369     -0.355839      0.896814       1.17130       1.26019       1.43092       1.43761       1.45002       1.38340       1.33569       1.21909       1.06937      0.961348      0.846726      0.705646      0.606023      0.478972      0.390521      0.312466      0.246294
  33  13 3176.1576    4.0450  1.2341 12.8064 -0.0024       1.02010  0.0296   0.0607   0.0524    0.1368   0.0000      0.513158   440.4513       2.19498       18.7601       3.06736      -2.59653       1.95876      -1.51031      -3.28956      0.267488       1.98543       1.05491      -1.25675     -0.381618      0.750544    -0.0807336     -0.571485     -0.449625     0.0240623       1.04165       1.33333       1.45731       1.57207       1.58875       1.61774       1.55470       1.47742       1.39896       1.19452       1.10300      0.961153      0.796477      0.678231      0.559739      0.465045      0.354698      0.281921
  33  14 3331.4656    3.6116  1.8360 12.5046 -0.0008      0.124129  0.0374   0.0436   0.0660    0.0829   0.0000      0.331416   439.8218       4.43700       15.2820       3.74520     -0.943976      0.338487      -1.37458      -2.48710       2.05514     -0.407542     0.0420147     -0.322492     -0.793124     -0.691233     -0.142680     -0.320135       1.09596     -0.175495       1.28363       1.70456       1.89981       2.02937       2.07604       2.01500       1.93855       1.86056       1.70833       1.53405       1.35967       1.20896       1.04491      0.893715      0.722084      0.583182      0.459425      0.348166
  33  15 3485.9566    2.9890  2.9115 11.8563 -0.0009      0.757006  0.0465   0.0287   0.0844    0.0610   0.0000      0.153697   438.7222       4.13806       12.9031      0.719017       1.57683      -1.79582     -0.175422       3.18285     -0.567860      -1.50863      -1.48512      -1.15563      0.997930     -0.202515      0.427818      -1.29426      0.550478     -0.327014       1.57644       2.09967       2.23975       2.43667       2.56517       2.54782       2.46248       2.29045       2.14047       1.93115       1.70729       1.47909       1.24750       1.04867      0.878344      0.708163      0.554101      0.431511
  33  16 3639.3203    2.4373  4.3444 11.2584 -0.0005      0.432874  0.0602   0.0190   0.1057    0.0485   0.0000      0.103123   437.8682       7.93894       15.3052      -1.04391      0.432014       3.31876      -1.01224      -8.96807       2.54567       2.40089      -1.72773      -1.42987     -0.714292      -2.35052      0.652758      0.533583     -0.576589      0.177785       2.01733       2.63820       2.90979       3.13240       3.23021       3.18427       3.12705       2.97023       2.74982       2.47177       2.14204       1.88990       1.59443       1.36129       1.12332      0.912132      0.719578      0.559886
  33  17 3792.2041    2.0133  6.6985 10.8078 -0.0003      0.430468  0.0809   0.0133   0.1472    0.0413   0.0000     0.0662831   434.4233       10.6691       15.7693      -3.49286      -5.13661     0.0254694       6.40755      -5.69864       2.72299      -2.46181      0.163105     -0.496013      -1.45912      -2.50337      -1.51065       1.14226      0.923666     -0.743760       2.65688       3.43376       3.84774       4.09767       4.25198       4.23919       4.15896       3.94925       3.56904       3.25106       2.88224       2.47736       2.11472       1.78271       1.49660       1.19976      0.951777      0.735349
  33  18 3944.1323    1.6682  8.6005 10.5821 -0.0003      0.323410  0.1037   0.0102   0.1869    0.0365   0.0000     0.0612065   436.9260       10.1723       17.0140       3.65597      -4.79415      -7.00593       6.72739       1.74009      -6.67305       2.90569       1.09744      -4.21532      -1.35699       3.32198     -0.150551       1.00767     -0.283694      -1.33315       3.19817       4.27508       4.74031       5.11245       5.21657       5.20486       5.00786       4.71017       4.42267       3.95560       3.53512       3.08501       2.66460       2.23765       1.81874       1.47299       1.15603      0.917143
  33  19 4095.2296    1.3671 11.7148 10.4501 -0.0014      0.340202  0.1571   0.0077   0.2561    0.0338   0.0000     0.0678304   437.3922       23.7441       3.87108      -3.92897       13.7042      -3.06568      0.290593     -0.529158       5.05466       3.50940      -2.24320      -3.04722       3.80210      -5.67629      0.731978       2.84365      -1.54251       1.28870       4.31234       5.75891       6.46960       6.82667       7.02593       7.09603       6.87822       6.43338       5.99960       5.29763       4.80972       4.16209       3.57440       3.04041       2.47199       2.01052       1.56131       1.21230
  34   5 1841.2786    0.4568  0.4538  9.8826 -0.0041       10.3563  0.0186   0.0119   0.0331    0.0495   0.0000       1.74649   440.8478     -0.483572       21.8403    -0.0166723      -2.77998      -2.94216       1.09887       1.30063     -0.606888      0.620051     -0.545439       1.11525     -0.703625      0.601418     -0.432545    -0.0139932     -0.504051      0.397256      0.873380       1.16130       1.49600       1.29352       1.22748       1.16203       1.00066       1.05550      0.946837      0.950931      0.971647      0.937539      0.801498      0.757732      0.648288      0.462338      0.372699      0.297263
  34   6 2026.4741    0.7035  0.6388  9.9724 -0.0022       9.03575  0.0178   0.0139   0.0378    0.0678   0.0000       1.05144   440.6058      0.279826       20.3918       1.61676      -2.00617      -1.57653      -2.69488      -1.16010       1.28113      0.613215     -0.161246      0.449512      0.229757     -0.347338      0.136729    -0.0971677     -0.131298    -0.0169314      0.680318      0.877398      0.958837       1.06850       1.07172       1.09816       1.05821      0.988892      0.922555      0.835030      0.742656      0.673273      0.560498      0.486442      0.397001      0.323431      0.252361      0.205170
  34   7 2207.1355    1.0293  0.9245 10.1957 -0.0012       4.58750  0.0261   0.0170   0.0442    0.1070   0.0000      0.752928   441.4950      0.743561       20.2231       3.05009      -1.71025      0.302600      0.723008     -0.475407     0.0950795      -1.08448      0.815239     -0.687878      0.180982     -0.227810      0.117911      0.593231      0.145942     -0.104562      0.886917       1.20880       1.21046       1.50121       1.40589       1.49454       1.38349       1.38961       1.16320       1.11968      0.960648      0.867553      0.751652      0.613913      0.519463      0.410080      0.330550      0.263168
  34   8 2381.3908    1.4820  1.2363 10.2042 -0.0019       4.20468  0.0289   0.0214   0.0521    0.1770   0.0000      0.573121   441.3847       2.76266       19.6592      0.943732      -1.57377      -1.69608      -1.08810      0.875490      0.533461      -1.66162       1.19030      0.125331      0.501768     -0.114301      0.718804     -0.250223      0.135983      0.117332      0.950924       1.27603       1.35748       1.48185       1.49541       1.56039       1.48367       1.41890       1.29690       1.18731       1.02301      0.925502      0.795433      0.688499      0.553436      0.463318      0.353745      0.281832
  34   9 2550.7421    2.0757  1.2044 11.0723 -0.0019       2.28539  0.0300   0.0305   0.0501    0.1711   0.0000      0.578713   440.1836       3.65295       21.4288       2.28345      -3.09781      -3.43790     -0.252360      -2.02776       1.11539      -1.90578     -0.644630     -0.690785     -0.750194      0.255081     -0.997831      0.657435      0.210507      0.119694       1.07210       1.44409       1.69664       1.85769       1.88711       1.85478       1.78003       1.65552       1.54275       1.34396       1.19956       1.03177      0.855242      0.713223      0.578347      0.467185      0.377957      0.293382
  34  10 2718.0952    2.7933  1.2337 11.2704 -0.0014       2.12844  0.0290   0.0389   0.0494    0.2003   0.0000      0.529752   441.4439       2.88601       20.7877      0.614073      -2.21258      -1.59603      -2.83960     -0.674072     -0.345979      -1.10456     -0.511842     -0.717069    -0.0915738     -0.270675     -0.694922      0.240173     -0.308783      0.612141      0.952356       1.26247       1.40019       1.49840       1.53748       1.48845       1.48975       1.39916       1.30215       1.17150       1.05528      0.914598      0.805859      0.672539      0.565846      0.449253      0.361202      0.297973
  34  11 2883.0497    3.6553  1.0121 12.0498  0.0007       1.43022  0.0230   0.0557   0.0449    0.1688   0.0000      0.534312   440.2900      0.883841       18.8255     -0.529785      -1.79523      -2.11813      -1.13446     -0.937467      0.931300      0.707328      0.189035     -0.185324     -0.171626     -0.661403      0.562235      0.285183      0.612430    -0.0391749      0.819413       1.10916       1.24591       1.35772       1.37926       1.38222       1.34523       1.24586       1.17847       1.02613      0.910607      0.801676      0.662608      0.588489      0.462791      0.384365      0.305494      0.238609
  34  12 3044.5587    4.0548  1.0751 12.7528 -0.0004       1.55290  0.0249   0.0616   0.0493    0.1324   0.0000      0.558134   439.4802       7.60894       18.7490       1.92224      -4.78084      -2.52551      0.304476      -1.68569       1.54747       1.43554      0.108055      -2.41349     -0.140069     -0.335952     -0.584929      0.390726      0.108355     -0.247489      0.848864       1.11222       1.20324       1.35173       1.37777       1.35701       1.35144       1.27442       1.19992       1.03966      0.934505      0.824562      0.708855      0.585937      0.490899      0.400320      0.326308      0.256956
  34  13 3202.9315    4.0673  1.3888 12.7167 -0.0013       1.14973  0.0300   0.0550   0.0563    0.1203   0.0000      0.440226   440.6887       6.09749       16.4835       2.17018      -1.18628      -2.19897       1.04617      -2.09581     -0.775341      -1.12377    -0.0662774     -0.790978      -1.00643     -0.660541     -0.142967      0.218372      0.381269     -0.225783       1.00589       1.33596       1.46338       1.60149       1.62910       1.61348       1.60583       1.49999       1.36185       1.20384       1.10393       1.00208      0.872362      0.740350      0.607649      0.495161      0.384317      0.300040
  34  14 3359.3929    3.5925  2.1111 11.8981 -0.0010      0.859614  0.0383   0.0387   0.0654    0.0981   0.0000      0.243291   439.2722       3.48434       15.5670     -0.355654     -0.279962      0.634284      0.762567      -3.03599      -1.00199       1.66852    -0.0988464    0.00549698      0.168578      -1.83383      0.739749    -0.0847340      0.242764      0.135805       1.28077       1.70577       1.89959       2.04368       2.06858       2.05858       1.96981       1.85347       1.73470       1.58864       1.40558       1.25816       1.08258      0.926128      0.759258      0.617064      0.489220      0.383997
  34  15 3514.6495    2.9045  3.2203 11.6074 -0.0011      0.616285  0.0483   0.0258   0.0869    0.0598   0.0000      0.139548   439.2236       4.00447       13.2338       5.40696      -1.90802      -1.16563      -5.52958      -3.20577     -0.298317      -4.08283     -0.211578      -2.25355      -1.89539    -0.0863516      0.228226      -1.20473      0.346647     -0.498569       1.58772       2.13031       2.35621       2.49897       2.64257       2.58912       2.53204       2.37651       2.21711       2.02954       1.79124       1.56472       1.31795       1.12168      0.918134      0.756739      0.598778      0.476448
  34  16 3669.0059    2.3575  4.7036 11.1479 -0.0006      0.649628  0.0618   0.0177   0.1105    0.0470   0.0000     0.0908778   439.8343       13.6686       20.1613       4.38334      -2.52717       2.87981      -2.57708      -1.24147       4.44455      -5.87862       3.20266       1.60285      -3.70676     -0.548232       2.06302     -0.293884      0.762165      0.416724       2.00254       2.60323       2.93975       3.14940       3.21512       3.26336       3.20996       2.96363       2.77100       2.53032       2.23184       1.97141       1.66155       1.39419       1.15668      0.942346      0.761734      0.602198
  34  17 3822.4984    1.9503  7.2015 10.7436 -0.0006      0.513466  0.0833   0.0124   0.1567    0.0398   0.0000     0.0656409   437.3674       7.30218       16.7849      -9.09761      -7.42368       1.97353      0.407219      0.308636     -0.438470      -4.01241      -2.11767      -1.42418      0.660525     -0.281478      -1.02871     -0.855652       1.81467      0.939893       2.63419       3.51143       3.98142       4.17709       4.39162       4.30767       4.24793       3.98069       3.65105       3.33155       2.97518       2.60213       2.25467       1.89352       1.57733       1.30260       1.01894      0.793386
  34  18 3974.8895    1.6175  9.7394 10.5490 -0.0003      0.305775  0.1174   0.0092   0.2050    0.0352   0.0000     0.0604731   437.7015       8.84978       26.0648       2.33708       2.90691      -8.28228      -2.02513      -1.63198       3.80297       3.38421      -5.47085      -1.47932      0.739952      -1.39004       3.42106      0.156342      -1.45103     -0.119126       3.36466       4.50084       4.93149       5.43524       5.51269       5.50887       5.26675       5.11812       4.70508       4.28434       3.89996       3.34864       2.90426       2.41129       2.01154       1.64036       1.31771       1.03310
  34  19 4126.9588    1.3518 12.6309 10.4196  0.0004      0.316727  0.1676   0.0070   0.2675    0.0318   0.0000     0.0640183   441.8905       7.16770       11.2031      -12.3376       5.21028       3.35548      -8.69565      -24.2562       3.22434       1.74234       6.39088     -0.402264       4.53882       2.44514     -0.497581      -2.94917     -0.225687    -0.0544178       4.35454       5.85013       6.55403       7.00985       7.18415       7.16620       7.00806       6.67634       6.10138       5.65831       4.95030       4.36485       3.75558       3.15885       2.63117       2.12156       1.72327       1.32863
  35   5 1858.5394    0.4705  0.4650  9.8421 -0.0039       15.5202  0.0157   0.0108   0.0318    0.0448   0.0000       1.79422   440.5199      -1.15523       19.9637     -0.686963      -2.96247       1.24388     -0.862396      -1.21162     -0.133902     -0.453916      0.376895   0.000826079      0.671215     -0.316370      0.791283     -0.162047     -0.187655      0.280801      0.609998      0.802591      0.851244      0.978826       1.01128      0.977098       1.00236      0.894962      0.860053      0.717527      0.713267      0.617514      0.526463      0.446285      0.390289      0.298320      0.242735      0.207432
  35   7 2226.5616    1.0749  0.9571 10.1744 -0.0033       5.43185  0.0244   0.0172   0.0449    0.1097   0.0000      0.708786   438.2471      0.856388       20.3961       1.29529      -4.16706      0.738981      0.306438     -0.498118    -0.0148918      0.489686     -0.267515      0.370884      0.818274     -0.626603      0.164330     -0.847238     -0.422685      0.160654      0.810273       1.09345       1.19481       1.23008       1.33282       1.27898       1.25718       1.20932       1.17280       1.07696      0.938611      0.789348      0.701988      0.595486      0.518715      0.424317      0.341961      0.267108
  35   8 2401.4312    1.5307  1.2261 10.4731 -0.0030       3.92701  0.0283   0.0218   0.0520    0.1496   0.0000      0.612994   442.1607       1.58280       19.4303     -0.617738      -2.02931       2.20875       1.05176     -0.514601      -2.47462      0.210042     0.0414208     -0.742418      0.949201     -0.699159     -0.544795     -0.222607      0.247327      0.148120      0.934212       1.24235       1.37176       1.47928       1.48936       1.51295       1.45973       1.37728       1.31804       1.15285       1.07467      0.930057      0.813423      0.699863      0.568489      0.478166      0.381869      0.296454
  35   9 2571.8923    2.1619  1.2821 10.8066 -0.0013       1.23567  0.0275   0.0297   0.0511    0.1706   0.0000      0.495492   442.1967   -0.00694951       20.3926     -0.151780      -3.10935      0.112034       1.71552      -1.65998     -0.225354      -1.15020      0.287612      0.497846       1.76496      0.419047      0.569843      0.552349     0.0985494      0.458396      0.903407       1.18398       1.33462       1.40957       1.43125       1.46281       1.40486       1.34071       1.26630       1.14048       1.03321      0.895943      0.794084      0.656992      0.553435      0.455588      0.368474      0.295566
  35  10 2740.6258    2.8965  1.0854 11.7996 -0.0011       2.04299  0.0252   0.0440   0.0471    0.1657   0.0000      0.533517   441.0073       1.91374       18.6733      0.600368      -2.97795      -2.87418       2.39450       2.19074       1.78445      -1.03287     -0.245195     -0.425394      0.713503      -1.30249      0.687536     -0.448665     -0.737733     -0.269589      0.879275       1.11215       1.24951       1.35586       1.37958       1.42687       1.36695       1.27688       1.23784       1.09337      0.925199      0.858385      0.740554      0.618152      0.534622      0.430859      0.347707      0.266621
  35  11 2906.9535    3.7244  1.0665 12.0165 -0.0024       1.36382  0.0234   0.0555   0.0461    0.1961   0.0000      0.511810   440.5585       3.27999       17.2769     -0.649009      -1.47960      -2.05574      -2.52099      -1.96009      0.514935      -2.01932     -0.326648     -0.678952       1.42574      -1.21352      0.117031    0.00310037     -0.759662      0.172534      0.803967       1.04131       1.16298       1.27419       1.25581       1.24805       1.23787       1.16339       1.09929       1.02215      0.924833      0.813216      0.706434      0.586161      0.480053      0.397417      0.319146      0.261896
  35  12 3069.7437    4.1004  1.1664 12.6210 -0.0030       1.43752  0.0272   0.0596   0.0496    0.1594   0.0000      0.521417   442.4854       5.67683       20.5657       1.37355       1.13731      -2.30575      -1.67884      -1.98529     -0.949479      -1.65877     -0.686888     -0.386417     -0.403832     -0.406995     -0.300608      -1.03251      0.138086     -0.340705      0.893190       1.23910       1.32065       1.49113       1.47166       1.50853       1.44657       1.38917       1.26858       1.18059       1.04554      0.880982      0.792720      0.644443      0.552724      0.448662      0.360097      0.284970
  35  13 3229.3035    3.9784  1.4484 12.6728 -0.0052       1.05429  0.0311   0.0519   0.0544    0.0993   0.0000      0.406056   439.7895       4.78717       20.3491      0.389548       2.55160      -1.53115       1.55839      -5.23755      0.867468      -2.31770      0.965393    -0.0528430       1.39289      -1.27462       1.16354      0.466017    -0.0599758     -0.334932      0.996626       1.36487       1.48166       1.63567       1.63471       1.66672       1.65998       1.52571       1.48165       1.29577       1.17514       1.01761      0.853417      0.747754      0.602710      0.511350      0.410901      0.334793
  35  14 3386.8065    3.4194  2.2261 11.9382 -0.0007      0.775842  0.0391   0.0351   0.0665    0.0814   0.0000      0.226506   440.1669       6.47504       18.3257       1.09319      -4.08693       1.24282      0.198173      0.650610       1.37668      -2.41604      0.712647      -2.06115     -0.455413      0.914559       1.16034     0.0912087      0.317576     0.0616366       1.24227       1.64660       1.86790       2.01884       2.06299       2.02065       2.00511       1.87527       1.74621       1.61219       1.38478       1.28334       1.10122      0.937614      0.784083      0.632675      0.508307      0.393408
  35  15 3542.9734    2.7643  3.2500 11.6784 -0.0015      0.565327  0.0495   0.0244   0.0871    0.0565   0.0000      0.145571   441.1928       8.96650       14.0726      0.364324     0.0525082      0.792282       5.73407    -0.0503033      0.807009       3.78439      -1.49932      -2.92699      -1.92741      -1.54409     -0.584470     -0.487530      0.158886     -0.775330       1.60525       2.10643       2.37770       2.53924       2.59271       2.61558       2.54337       2.40369       2.24427       2.04308       1.84808       1.60291       1.37376       1.15474      0.979770      0.803562      0.653620      0.522186
  35  16 3698.1607    2.2881  5.0808 10.9458 -0.0003      0.597294  0.0636   0.0161   0.1132    0.0467   0.0000     0.0823182   439.7843       4.37177       15.4898       2.86749      -4.08889      -1.73970      0.275735      -3.11796      -2.34687       1.42536       1.85238       4.60706      -2.06965     -0.923427       1.16811      0.468233     -0.169358     -0.530982       1.99204       2.61251       2.90542       3.10093       3.17719       3.15579       3.06198       2.96391       2.77257       2.53366       2.28343       2.03737       1.72919       1.51390       1.23953       1.02625      0.826921      0.657134
  35  17 3852.1871    1.8443  7.4281 10.7680 -0.0015      0.326552  0.0878   0.0115   0.1612    0.0375   0.0000     0.0687956   441.4098       6.19939       10.4769      -1.07669      -2.91544      -2.09645      -3.70618      -12.2951       5.10492      -5.22741       3.28665      0.574940       2.15609     -0.747898    -0.0409472      -1.15538      0.504358      0.889009       2.68008       3.53207       3.98030       4.19941       4.38066       4.31770       4.23101       3.99562       3.71975       3.43684       3.09112       2.70650       2.36070       2.02343       1.67608       1.39205       1.10709      0.876433
  35  18 4005.4155    1.5623 10.1670 10.5296 -0.0000      0.190889  0.1250   0.0086   0.2135    0.0339   0.0000     0.0619744   440.5685       10.9768       15.7207       5.35942      -11.5688      -14.9409       4.54523      -2.32146      -8.82391       1.70742      0.543823      -3.52631      -4.50114       1.02794       1.65994      0.733026      -1.51879     0.0457728       3.44983       4.59783       5.14216       5.47318       5.65198       5.67868       5.47062       5.23351       4.93239       4.46092       4.06936       3.53636       3.09616       2.58862       2.20854       1.80383       1.44238       1.16442
  35  19 4157.9224    1.2683 13.1238 10.4624 -0.0003     0.0889120  0.1827   0.0065   0.2898    0.0293   0.0000     0.0706940   436.4470      -2.70883       25.7381       3.48163       10.6635       3.07485      -2.56745     -0.103957       2.90234       1.64131      -3.36741     -0.442706    -0.0391812       3.40149      -5.43483       3.52073       2.96341      -1.09756       4.46218       5.92517       6.62153       7.09639       7.37412       7.38693       7.23839       6.80579       6.32463       5.81451       5.22004       4.64481       3.94875       3.38320       2.77319       2.31327       1.86667       1.46491
  36   4 1681.9541    0.2998  0.2980  9.9642 -0.0101       22.0538  0.0146   0.0093   0.0277    0.0309   0.0000       4.21356   441.2128      0.268942       19.9862      -1.52126      -3.32977      -1.01605     0.0530716       1.15451     0.0994502     -0.506795      0.344663     -0.691366      0.225258     -0.627282     -0.195641     -0.224366    -0.0525332      0.353573      0.618105      0.794159      0.902789      0.999187       1.03613       1.03125       1.02756      0.964717      0.913979      0.798512      0.672248      0.592407      0.518165      0.426974      0.378765      0.326375      0.245756      0.193585
  36   5 1875.5264    0.4897  0.4780  9.8963 -0.0035       14.1209  0.0161   0.0111   0.0322    0.0459   0.0000       1.69929   440.4876      -1.80368       21.0139       1.51457      -3.56866    -0.0711570       1.84453     -0.430089      0.501003      0.914225     -0.743343     -0.334838      0.128783      0.276706    -0.0679899     -0.361826     -0.104352     -0.141721      0.608402      0.827502      0.873396       1.00540      0.953590       1.04395       1.00638      0.974537      0.889455      0.802322      0.699601      0.601083      0.515088      0.453751      0.363970      0.304836      0.247592      0.201546
  36   6 2063.2043    0.7776  0.5741 10.0579 -0.0002       8.67195  0.0160   0.0153   0.0325    0.0652   0.0000      0.984503   441.4921      -1.49600       21.2190      0.315151      -2.95680     -0.609527     -0.603888      -1.10037      0.541681     -0.762963      -1.11154     -0.358372      0.299437     -0.484380     -0.218617     -0.161273     -0.534411     0.0701167      0.623662      0.850258      0.990145       1.06074       1.13928       1.10269       1.09081      0.981693      0.945554      0.844043      0.758745      0.649051      0.561228      0.476423      0.391590      0.317705      0.247061      0.205356
  36   7 2245.5780    1.1645  0.9348 10.2062 -0.0011       4.97712  0.0221   0.0186   0.0437    0.1212   0.0000      0.658585   440.5411       1.92986       21.5976      -2.49598      -4.88847       1.35186       2.74924     -0.117820       1.13834     -0.258575      0.873478      -1.05912     -0.380320     0.0415443      0.786379     -0.299259      0.385344      0.153975      0.751864      0.968371       1.06633       1.20196       1.17976       1.21070       1.19501       1.17357       1.07369      0.967237      0.861785      0.769644      0.627199      0.579441      0.479428      0.382205      0.327473      0.254457
  36   8 2421.3205    1.6632  1.1770 10.6847  0.0001       4.03580  0.0284   0.0241   0.0499    0.1581   0.0000      0.631552   440.9419     -0.929054       22.2153     -0.960591      -3.63222     -0.168093      -1.22072      0.343853      0.569116      0.634598     -0.466011      0.686559     -0.197711      0.598583     -0.226925     -0.301980     -0.440234    -0.0407786      0.882435       1.17136       1.33240       1.43375       1.45416       1.40755       1.42449       1.32738       1.23994       1.13754       1.04149      0.923629      0.808811      0.689870      0.563080      0.471281      0.380948      0.302378
  36   9 2592.8604    2.2564  1.3039 11.0448 -0.0023       2.83291  0.0287   0.0301   0.0503    0.1576   0.0000      0.484756   440.9509       2.63802       19.5999      0.401639     0.0764752      -2.77976      0.634126       2.33957     -0.568625       1.61489      0.155664     -0.194861     -0.771583      -1.00212      0.672112     -0.389922     0.0919752      0.173445      0.922546       1.17969       1.28870       1.37999       1.45051       1.45779       1.45622       1.36199       1.25665       1.14792       1.05993      0.931730      0.814126      0.679073      0.571937      0.471781      0.384987      0.314231
  36  10 2762.8629    2.9550  1.2060 11.3331  0.0018       2.74831  0.0262   0.0413   0.0491    0.2247   0.0000      0.571281   439.4008       2.88107       19.5787    -0.0628658      0.346800      -1.40278      -1.08821     -0.979210       2.00768      -1.67361      -1.69814      -1.63624      0.125763     0.0698385      0.609810    -0.0252043     0.0805219     0.0893994      0.860788       1.07673       1.19431       1.32373       1.33125       1.35799       1.31811       1.26879       1.17014       1.04383      0.956937      0.875608      0.769063      0.651767      0.550574      0.450981      0.364007      0.299439
  36  11 2930.3347    3.9041  1.1041 11.9036 -0.0019      0.760965  0.0240   0.0556   0.0451    0.2155   0.0000      0.531143   440.0991       3.12885       18.3196      -1.22229     -0.638645      -1.14347       1.19579      0.654253      -2.35646      0.129858      -1.00145     -0.887027     -0.315905     -0.728282      0.722835     -0.486729      0.306012     0.0422845      0.813966       1.05963       1.17118       1.25002       1.34438       1.32525       1.31659       1.24271       1.18264       1.04878      0.920638      0.815048      0.688773      0.591995      0.493869      0.407933      0.323707      0.269407
  36  12 3094.3766    4.1821  1.1724 12.8652 -0.0004      0.906407  0.0269   0.0607   0.0495    0.1428   0.0000      0.557358   441.0858       2.94241       18.3060       1.96072     -0.487763      0.492849      -1.24581      0.381852      0.403684      0.920959     0.0530937     -0.880645     0.0670012      0.243177     -0.140937     -0.604664    -0.0294242    -0.0167189      0.853771       1.12412       1.22432       1.35034       1.33022       1.37010       1.35669       1.28667       1.19746       1.10750      0.995222      0.881092      0.761929      0.669856      0.552689      0.465926      0.384006      0.304265
  36  13 3255.1827    3.8614  1.5983 12.5715 -0.0014      0.404317  0.0320   0.0470   0.0567    0.0883   0.0000      0.337604   440.4768       5.45658       16.5020       1.25124      -3.02096     -0.773972      0.267430      -3.81632     -0.652830      -3.46278      -1.55272      -2.21214      0.106569     -0.338445      0.438030      0.912879     -0.468556    -0.0375010      0.992926       1.29200       1.45430       1.57876       1.60796       1.57460       1.58412       1.53698       1.43610       1.27629       1.15777       1.00769      0.889313      0.760460      0.628667      0.525529      0.414255      0.345755
  36  14 3413.9133    3.2480  2.2656 12.2971 -0.0004       1.00023  0.0402   0.0334   0.0686    0.0591   0.0000      0.215981   440.2267       6.06704       17.6437       1.11120      -2.95031       1.17740       2.43600      -1.27377     -0.390952     -0.141596      -2.69723      -2.90795      -1.13410      0.588880       1.00097     -0.257757     -0.428537      0.270981       1.24574       1.64638       1.81133       1.99855       1.96874       2.05572       1.97444       1.87432       1.76881       1.62459       1.45394       1.29577       1.12640      0.953100      0.820879      0.685650      0.549949      0.433620
  36  15 3570.9504    2.6692  3.7729 11.3679 -0.0007      0.580424  0.0507   0.0211   0.0947    0.0526   0.0000      0.120782   439.0645       4.32981       17.2915       1.58560      -4.28235       1.10354      0.748356      -4.29740      -1.47122      -2.48923      -1.00101      -1.83205      -2.09455      -1.06158      -1.35642      -1.39649     -0.173126      0.343669       1.54871       2.02079       2.22050       2.44540       2.51167       2.48223       2.45412       2.33818       2.20440       1.99390       1.83883       1.58687       1.41243       1.18689       1.00702      0.818825      0.669576      0.544299
  36  16 3726.8896    2.1877  5.7202 10.9338 -0.0002      0.524080  0.0685   0.0145   0.1229    0.0421   0.0000     0.0725088   437.3898       9.69360       11.6004       1.52235       1.42501      -5.22283      -5.91976      -4.38373       2.47637      -3.61733      -1.51122      -1.53872       1.50106      -1.56644      -1.07236      0.767188      0.622409       1.09506       2.10626       2.74111       3.10950       3.31313       3.43375       3.44186       3.34128       3.18199       2.92372       2.70752       2.46434       2.18377       1.94023       1.65118       1.39694       1.12897      0.925892      0.739233
  36  17 3881.9571    1.8048  8.0579 10.6708 -0.0000      0.482198  0.0935   0.0107   0.1685    0.0377   0.0000     0.0630963   445.4902       6.09633       15.2036      0.396270       1.42981      0.601806      -5.61684      0.404011       3.55932      -6.96193       3.12780     -0.300467      0.563636      -1.48882      0.639889       1.02898       1.33721      0.708362       2.65959       3.52065       3.88954       4.17792       4.34919       4.34924       4.25823       4.04491       3.76032       3.48806       3.14841       2.79319       2.45149       2.08724       1.78434       1.45764       1.18667      0.946325
  36  18 4036.2128    1.4758 10.6325 10.5336 -0.0005      0.374056  0.1337   0.0078   0.2252    0.0331   0.0000     0.0649089   441.0761       5.89957       9.63072      -8.55147       1.53989       5.20912       3.43603       1.51007      -2.48596       3.02246     0.0596175       2.96498      -6.01427     -0.314287       2.95384       1.16255     -0.852539     -0.718837       3.51103       4.68818       5.22804       5.52635       5.81158       5.74262       5.65897       5.38526       5.03566       4.60394       4.21242       3.70063       3.22287       2.78940       2.31446       1.91122       1.54757       1.24905
  36  19 4189.4436    1.2185 14.0185 10.4663 -0.0007      0.385600  0.1963   0.0063   0.3009    0.0289   0.0000     0.0709506   442.2385       7.72479      -1.18853      -4.48916       3.35707      -2.94364      0.432457      -1.33958       10.7865      -7.03890       1.28658      -3.86143      -5.98780      -6.29243     -0.194530     -0.561191     -0.242247       1.03661       4.49062       5.99114       6.68444       7.26533       7.46580       7.54463       7.36915       7.04651       6.52471       6.01671       5.43869       4.77341       4.19329       3.57894       3.00387       2.47850       1.98737       1.58101
  37   4 1697.6181    0.3150  0.2764  9.9514 -0.0021       16.2391  0.0124   0.0093   0.0250    0.0306   0.0000       3.94273   441.0031     -0.444722       21.3124     -0.309474      -3.20274      -1.40064     -0.241415     -0.418442     -0.171035     0.0167879      0.906994     0.0776421     -0.282147    -0.0586881    -0.0254478    -0.0927763      0.164549    -0.0679314      0.468285      0.638497      0.676120      0.805871      0.821715      0.856708      0.755991      0.763445      0.701017      0.625988      0.535739      0.517522      0.430437      0.366231      0.305787      0.252249      0.220194      0.167754
  37   5 1892.3101    0.5166  0.5198  9.9267 -0.0047       10.9662  0.0171   0.0110   0.0322    0.0491   0.0000       1.49046   441.1525     -0.501521       21.1168      0.519905      -3.33411      -1.50068      -1.70563      0.749419     -0.715665     0.0985555     -0.889642      0.525475      0.384993     0.0522439      -1.05490      0.138698      0.203743     0.0541448      0.602863      0.803591      0.867101      0.941116      0.995214      0.969220      0.966066      0.907207      0.827287      0.829635      0.723734      0.676908      0.546125      0.503650      0.411691      0.349362      0.282016      0.219476
  37   6 2081.2563    0.7882  0.8028  9.9678  0.0023       8.02471  0.0212   0.0135   0.0406    0.0816   0.0000      0.912269   441.0311     -0.183784       22.0850     -0.919965      -3.11082      0.375557     -0.260084      -1.86194      0.204053      0.922007     -0.812822     -0.836375     -0.292006      0.773382      0.169303      0.385798     -0.295608     -0.395556      0.742019      0.993742       1.09133       1.18883       1.16950       1.18262       1.13797       1.10277       1.07915       1.00961      0.913774      0.816180      0.665011      0.563809      0.484160      0.403071      0.332181      0.268692
  37   7 2264.4479    1.1617  1.1696 10.1268 -0.0023       3.82728  0.0282   0.0171   0.0499    0.1430   0.0000      0.639311   442.4063      0.835942       22.7620       2.12759      -1.13385      -2.57829      -1.67293      0.862244       1.95865      -2.98193      -2.33264      0.615951     -0.669551      0.406758    -0.0652746     0.0711944     0.0213453    -0.0708157      0.911986       1.23222       1.41431       1.57273       1.62192       1.66382       1.63232       1.53282       1.43086       1.27712       1.16188       1.00377      0.828057      0.693282      0.576234      0.465532      0.394535      0.316463
  37   8 2440.8121    1.6864  1.1712 10.8471 -0.0006       4.39350  0.0271   0.0241   0.0492    0.1318   0.0000      0.623700   441.7419      0.218024       21.2182       1.25784      -1.61199      -1.70883     -0.985852      -2.07933      0.300520     -0.843473      0.318222      -2.05080     -0.398449      0.461381      0.890142      0.788803    -0.0421454    -0.0901069      0.800702       1.08891       1.20410       1.33638       1.34646       1.41426       1.31652       1.26307       1.17310       1.09435      0.966443      0.875321      0.749195      0.661684      0.545212      0.455939      0.369510      0.300551
  37   9 2613.4471    2.2934  1.2379 11.5853 -0.0028       2.71878  0.0275   0.0320   0.0516    0.1193   0.0000      0.591067   440.0369       2.22357       20.6361      0.435314      -2.97812      -1.26422     -0.547345      -1.14484      -1.04375      -1.51106      0.903205       1.72722     -0.304495      0.382590      0.197303     -0.275228     0.0765530     -0.559520      0.836468       1.09546       1.19006       1.32361       1.34828       1.37558       1.32629       1.30386       1.20541       1.10369       1.00788      0.862988      0.762748      0.666075      0.554012      0.465980      0.378616      0.302396
  37  10 2784.6283    3.1792  1.1562 11.3283 -0.0003       1.58790  0.0258   0.0433   0.0443    0.2497   0.0000      0.511579   441.4992       3.71597       21.8545       2.32519     -0.729383      0.268478      0.695632     -0.411852       1.03230     -0.244327     -0.505018     0.0182650     -0.225756    -0.0454730      0.284363      0.280610     -0.253740     -0.308917      0.831239       1.08512       1.17155       1.29565       1.34443       1.37801       1.32524       1.28129       1.19556       1.08005      0.958473      0.850989      0.750095      0.630320      0.529862      0.447336      0.365305      0.294851
  37  11 2953.3848    3.8875  1.1322 12.3689 -0.0012       1.32623  0.0257   0.0558   0.0451    0.1671   0.0000      0.529172   440.3574       4.50383       18.1166      0.351168      -3.38872      0.190934      0.559258      -2.81608      0.129149     -0.667215     -0.435619       1.77550     -0.825722      -1.04412     -0.899474     -0.112517    -0.0770582     -0.279387      0.848628       1.06179       1.19467       1.27191       1.29760       1.29629       1.31692       1.21409       1.16294       1.08395      0.967046      0.850809      0.760280      0.650210      0.551133      0.454919      0.373958      0.301961
  37  12 3118.6115    4.1394  1.2228 12.7858 -0.0033       1.10630  0.0276   0.0577   0.0486    0.1337   0.0000      0.505106   440.3582       5.07802       17.2499      -1.89224      -3.81412       2.43245      0.457182      -1.06751      -1.07038     0.0823922      -1.65774       1.00803      -1.02945      -1.16641     -0.421497     -0.683717    -0.0674346      0.120169      0.847577       1.14866       1.19525       1.36099       1.35638       1.39349       1.37282       1.31062       1.20921       1.11290       1.00045      0.901130      0.782314      0.681018      0.582075      0.481334      0.388479      0.314761
  37  13 3280.7296    3.9002  1.7278 12.4731 -0.0002       1.10703  0.0322   0.0446   0.0595    0.0847   0.0000      0.336182   441.2878       3.85874       17.6922      -1.46849      -2.69347       1.56154     -0.826951      -1.09476      0.152959      0.761737      0.535962      -1.38691      0.906446     -0.163766     -0.408759    -0.0683542     -0.265459     -0.253261      0.967377       1.27088       1.39773       1.49175       1.54419       1.53957       1.55245       1.47827       1.40180       1.24706       1.15001       1.02058      0.886136      0.773077      0.658690      0.541213      0.454459      0.354703
  37  14 3440.5009    3.2368  2.4622 12.1599 -0.0003      0.570743  0.0400   0.0314   0.0727    0.0557   0.0000      0.207110   440.4346       6.25307       17.5627      -3.80253      -2.84936     -0.298240    -0.0273990      -1.53396     -0.760657      -1.04751       3.21136     -0.868166      0.236319      -1.51785       1.25163      0.271811     -0.375811     -0.279636       1.21369       1.65040       1.77255       1.96539       1.97556       2.02948       1.98145       1.84186       1.77191       1.61411       1.47542       1.30769       1.11660      0.982283      0.822012      0.683120      0.574147      0.462253
  37  15 3598.7294    2.5750  4.1427 11.3647 -0.0001      0.547433  0.0547   0.0193   0.0973    0.0464   0.0000      0.106988   441.1502       8.35724       16.7647       1.68954      -1.82874      -3.87677       1.26135      -5.56455      -1.15105     -0.527720       3.16402      0.966303     -0.824012      0.665393       1.08339      0.213708      0.121042      -1.00365       1.59984       2.11583       2.35783       2.52757       2.64509       2.65667       2.56889       2.49173       2.33107       2.11200       1.94314       1.72360       1.50229       1.29844       1.07820      0.904914      0.735000      0.593088
  37  16 3755.4703    2.1322  6.0715 10.9272 -0.0004      0.372236  0.0712   0.0135   0.1297    0.0390   0.0000     0.0722518   442.3547       8.46295       15.3527       1.97857      -1.76268      -1.63094       2.81345      -3.10142       1.23508      0.668165      -1.96058      -4.53097       1.31897       2.15920      -1.46525     -0.947199    -0.0880672      0.521265       2.07176       2.78666       3.05118       3.29932       3.43377       3.41448       3.45813       3.22312       3.06012       2.72480       2.50856       2.23886       1.96817       1.70527       1.41596       1.18366      0.952134      0.773525
  37  17 3911.1888    1.7611  8.9155 10.6264  0.0003      0.315294  0.1030   0.0096   0.1799    0.0361   0.0000     0.0593709   440.7538       7.44622       19.3624      0.387820      -5.85191       9.06478       8.22682      -5.66578       1.25391      -6.23175     -0.346985       2.20440       2.33404      -6.01883       2.10451       2.57686     -0.765272     -0.459819       2.78456       3.68549       4.07959       4.42175       4.58850       4.62270       4.48101       4.29978       4.05868       3.75558       3.41763       3.06300       2.60890       2.23746       1.89641       1.59143       1.28606       1.03852
  37  18 4065.9984    1.4496 11.5849 10.5229  0.0006      0.405984  0.1477   0.0073   0.2368    0.0321   0.0000     0.0683403   437.5505       7.57063       20.4298       14.7466       3.97253      0.657509       2.55450      -1.52474     -0.270454      -5.78532      -1.40085       2.06379       1.59933      -3.70986      -6.91976      -3.40709       1.02795     -0.247034       3.58515       4.84428       5.36538       5.82229       6.03847       6.05854       5.94768       5.69805       5.33336       4.84385       4.42968       3.94978       3.47185       2.98234       2.50366       2.07509       1.67413       1.34750
  38   4 1713.0654    0.3152  0.3071  9.9587 -0.0042       16.8837  0.0158   0.0092   0.0255    0.0312   0.0000       3.73889   441.6304     -0.128545       21.2769      0.601717      -1.84313      -1.22654      0.336960      0.378890      -1.20068      0.753238      0.130101      -1.15619      0.185093     -0.294751     -0.551342      0.260887      0.187421    -0.0185929      0.514384      0.799140      0.853345      0.997929       1.02955       1.01927      0.986783      0.941561      0.890051      0.817876      0.665106      0.593536      0.547607      0.469177      0.371805      0.308516      0.273107      0.198871
  38   5 1908.8904    0.5343  0.4942  9.8913 -0.0009       12.2911  0.0164   0.0111   0.0298    0.0480   0.0000       1.49227   441.3068      0.769532       21.7149    0.00577203      -3.50187       3.02598      0.138781      -1.17482     -0.174676      0.820970     -0.756287     -0.118188      0.501822     -0.119622     -0.445141      0.707696     -0.313696     -0.243543      0.577328      0.824004      0.899071       1.03758       1.06955       1.06622       1.03535      0.969794      0.909911      0.806685      0.748814      0.622796      0.596199      0.478076      0.409996      0.335867      0.293314      0.225664
  38   6 2099.0402    0.8266  0.7989  9.9323 -0.0023       6.81118  0.0202   0.0139   0.0398    0.0834   0.0000      0.824369   441.0436       2.10765       21.7482     -0.716310      -3.17251      0.172175      0.881061      -1.80217      0.639780     -0.442818      0.502880      0.790547      0.376899     -0.136923     -0.757136     -0.710096      0.198483      0.195464      0.664632      0.932872       1.02886       1.13418       1.16705       1.17365       1.18505       1.08328       1.01457      0.929879      0.845309      0.749505      0.648683      0.563080      0.472356      0.402945      0.320581      0.261286
  38   7 2283.0356    1.2524  1.0044 10.3900 -0.0021       4.55537  0.0237   0.0186   0.0432    0.1126   0.0000      0.679841   440.2126       1.03162       22.7999      0.747067      -2.75314      -1.24531     -0.521529     -0.645281     -0.258640      0.306618      0.624439      0.724587     -0.100362     -0.758627      0.313475     -0.699764      0.162103      0.757732      0.753262      0.970738       1.09789       1.20047       1.20732       1.22115       1.20050       1.14616       1.09790       1.00104      0.910964      0.814018      0.697674      0.609505      0.512709      0.439810      0.349291      0.289239
  38   8 2460.0832    1.8164  1.2448 10.6365 -0.0005       2.84557  0.0267   0.0245   0.0498    0.1561   0.0000      0.524023   439.1357     -0.699522       22.5477       2.04116      -5.26508      0.161578       1.53898     -0.140554     -0.437386      0.165462      -1.43652      0.647725      -1.27778     -0.962474      0.512220      0.843847     -0.197305     -0.573097      0.795342       1.04986       1.19259       1.30178       1.33875       1.34099       1.32617       1.23543       1.23089       1.10463      0.973212      0.880219      0.762878      0.647423      0.554261      0.463423      0.375787      0.303267
  38   9 2633.7903    2.4118  1.1432 11.5912 -0.0021       2.56263  0.0263   0.0342   0.0473    0.1383   0.0000      0.619412   439.6809       3.33405       22.6191       1.77073     -0.849405     -0.345143       1.03968      -1.79493     -0.139135     -0.141529      -1.46024      -2.46243     -0.243559     -0.571424      0.382019     -0.733344      0.240353     -0.756257      0.773149       1.06777       1.15306       1.25531       1.30851       1.32724       1.27872       1.23883       1.16313       1.05503      0.954894      0.851948      0.766872      0.664461      0.551607      0.471430      0.373283      0.318446
  38  10 2806.1250    3.2433  1.1464 11.9520 -0.0016      0.816076  0.0259   0.0453   0.0451    0.1754   0.0000      0.544259   440.5670       1.30018       19.2344       1.68224      -3.29474      -3.20916      0.721309     -0.484124    -0.0290385     0.0235085     0.0978000     -0.933211     -0.823032      0.293922      0.423448      -1.10050     -0.152790     -0.106100      0.801766       1.08099       1.21470       1.34348       1.34288       1.37299       1.37255       1.28972       1.19683       1.11097      0.989546      0.848691      0.777962      0.695924      0.595068      0.478059      0.386466      0.317492
  38  11 2976.0069    3.9642  1.1163 12.4352 -0.0004      0.973976  0.0248   0.0560   0.0450    0.1613   0.0000      0.502916   442.7780       4.89023       20.0990       1.81461      -3.09931    -0.0955042      0.320430      -2.17816      0.703032      -1.65171      -1.00880      -1.88883     -0.151042     -0.177908      0.218783     -0.653009     -0.343860    0.00974659      0.786983       1.03456       1.17107       1.27105       1.29118       1.25230       1.23489       1.16371       1.13102       1.03142      0.956476      0.867527      0.763222      0.630880      0.555155      0.459441      0.369131      0.310678
  38  12 3142.4316    4.2981  1.2530 12.5479  0.0011       1.09350  0.0267   0.0573   0.0491    0.1549   0.0000      0.491413   441.3733       5.62551       18.3618      -1.49902     -0.700828      -2.64580      -3.62720     -0.997694      0.814786      0.613116     -0.516422      -1.12351      0.567810     -0.662397     -0.169529      0.231234     -0.524041    -0.0476457      0.796307       1.04602       1.15345       1.28357       1.28744       1.30943       1.28060       1.21506       1.17489       1.04832      0.965777      0.869409      0.764196      0.656542      0.552194      0.464888      0.394533      0.309171
  38  13 3305.7970    3.8256  1.8081 12.4099 -0.0017      0.604939  0.0332   0.0422   0.0580    0.0804   0.0000      0.291404   440.8091       5.75748       18.6764      0.708804      -2.70063      -1.72348      -4.05280      -1.03226      -2.45279      -1.43103      -1.55297      -2.21871      0.569614      -1.06437     -0.274175     -0.202871      0.112457     0.0707971       1.00145       1.32502       1.49145       1.61088       1.65723       1.65910       1.58976       1.49291       1.41004       1.31154       1.25546       1.10324      0.983581      0.841014      0.708716      0.598482      0.497061      0.409084
  38  14 3466.9107    3.0350  2.7628 12.0986 -0.0004      0.691873  0.0444   0.0272   0.0750    0.0480   0.0000      0.176759   440.6530       5.56387       14.5968       2.49383      -3.55664      -1.07035     -0.270783    -0.0349801      -4.12302     -0.466720      0.148802      -1.16325       1.44978      -1.81370     -0.702900      0.913932      0.100532     -0.402547       1.29151       1.78598       1.99684       2.17104       2.22016       2.13159       2.13787       1.97085       1.93184       1.76728       1.63077       1.46279       1.29648       1.11623      0.934662      0.759449      0.643404      0.509478
  38  15 3625.9703    2.5050  4.4729 11.3176 -0.0007      0.505710  0.0572   0.0180   0.1006    0.0437   0.0000     0.0951459   440.3394       2.25951       17.5616       3.12367      -3.43287      -3.22925       2.79519      -1.83237      -3.68631       1.27244       1.58429      -4.87407     -0.717972      0.291459       2.65798     0.0315918       1.52560      -1.02847       1.61733       2.13361       2.36971       2.58222       2.65294       2.70461       2.68291       2.55074       2.41995       2.20701       2.01215       1.78871       1.54620       1.34691       1.15304      0.961363      0.778268      0.640349
  38  16 3783.7888    2.0131  6.7402 10.8555 -0.0005      0.560470  0.0778   0.0121   0.1403    0.0374   0.0000     0.0696039   440.2015       3.54310       7.58399       2.79480       5.82884     -0.866703      -1.72650       1.90652      0.194861      -3.81070       6.76840      -2.49814     -0.943286      -1.23735      -1.28980     -0.643763      0.112083      0.249330       2.17998       2.85060       3.22697       3.49156       3.60894       3.66478       3.58927       3.41972       3.26394       2.97857       2.68311       2.43191       2.09729       1.82154       1.54041       1.29810       1.05347      0.856099
  38  17 3940.0036    1.6801  9.5208 10.5868 -0.0004      0.282342  0.1120   0.0087   0.1939    0.0348   0.0000     0.0651848   443.2443       8.81162       18.6696     -0.806470      -2.58633      -10.1827       5.61337     -0.349895       1.62613       3.96414      -2.63680      0.145376      -1.46749      -1.43422       3.08790      -1.49190       1.33766      0.367003       2.86727       3.77401       4.26670       4.60224       4.76939       4.71640       4.69183       4.51467       4.30317       3.94516       3.59296       3.16290       2.77423       2.41290       2.05150       1.72223       1.39670       1.13740
  38  18 4095.3788    1.3894 11.9642 10.5245 -0.0013      0.188472  0.1555   0.0068   0.2486    0.0309   0.0000     0.0690196   440.3968       2.04925       9.35701      -7.63274      -12.9731     0.0508108      -4.48516      -12.3470      -1.63591      -1.09911      -2.96356     0.0558585      -3.20578     -0.120445       3.70261       2.96447       2.40279      0.962898       3.65679       4.87865       5.47412       5.89732       6.10756       6.08624       5.95725       5.74544       5.41768       5.03526       4.60958       4.07810       3.63014       3.14420       2.59586       2.23869       1.82572       1.47897
  39   4 1728.2920    0.3419  0.3366  9.9237 -0.0042       17.2923  0.0138   0.0093   0.0276    0.0325   0.0000       3.07165   441.8776      0.731647       19.7998     -0.722389      -2.52453      0.452537       1.38061     -0.419615       1.23160     -0.662395     -0.612871     0.0554918      0.583249     -0.545088   -0.00680869      0.198903     -0.465670     0.0962292      0.459994      0.636243      0.689274      0.784928      0.811626      0.818220      0.838704      0.748390      0.748565      0.686680      0.582496      0.545367      0.451134      0.401139      0.334230      0.299583      0.237975      0.192174
  39   5 1925.2504    0.5818  0.5230  9.8874 -0.0020       12.0490  0.0161   0.0118   0.0307    0.0500   0.0000       1.32868   441.0444       2.08352       20.2128     -0.583163      -3.28064      0.223147      0.907653      0.190634      0.573971     -0.734610       1.11136     -0.254616     -0.505978      0.550370      0.204032     0.0319996     -0.201786      0.484467      0.587573      0.808633      0.964358       1.07502       1.11700       1.08666       1.08425       1.02964      0.915678      0.794203      0.733105      0.657312      0.577083      0.499293      0.436348      0.352669      0.286807      0.232985
  39   6 2116.6599    0.8401  0.8660  9.9850 -0.0016       6.75426  0.0223   0.0137   0.0407    0.0864   0.0000      0.802342   440.8856      0.115947       19.7273     -0.365193      -3.68910       1.29723     0.0471033      0.275501    -0.0618831      0.538412      -2.39510      -1.04609     -0.105348    0.00627584     -0.350295     0.0144255     -0.192034     -0.229448      0.730895      0.983977       1.16184       1.23319       1.25177       1.24644       1.19592       1.13178       1.10611       1.01609      0.927576      0.848188      0.722680      0.627721      0.533258      0.441428      0.364446      0.286573
  39   7 2301.4403    1.2541  1.1730 10.3110 -0.0014       5.17919  0.0272   0.0176   0.0486    0.1243   0.0000      0.663296   441.3976       2.00354       21.6624       1.87683      -3.71681      0.636882     -0.405924     -0.558840     -0.529111      -2.21741      0.208977      -1.15455       1.10277      0.121050      0.540310    -0.0943872     0.0689341     0.0575509      0.780609       1.03794       1.13235       1.24046       1.29068       1.29972       1.29468       1.26074       1.16312       1.05573      0.968190      0.868537      0.785564      0.646937      0.575586      0.468856      0.389335      0.314270
  39   8 2479.1503    1.7884  1.1515 11.2688 -0.0051       2.61821  0.0263   0.0261   0.0499    0.1182   0.0000      0.623834   442.6293       1.72204       20.9104     -0.961475      -3.21984      -1.47302       1.75238      -1.42469      -2.82154      0.388045      0.196300      -1.39459     -0.570040      -1.12790      0.609476      0.107201     -0.373987      0.198410      0.771248       1.06316       1.16562       1.28223       1.24174       1.28426       1.23046       1.20132       1.13394       1.04208      0.960678      0.889978      0.785143      0.691006      0.591625      0.500642      0.411867      0.333062
  39   9 2653.9968    2.5017  1.2486 11.2576 -0.0007       3.42500  0.0270   0.0332   0.0480    0.1638   0.0000      0.504018   441.8638       2.10930       20.8018     -0.726764      -3.20962     -0.903229       1.60934     -0.851241     0.0694231     -0.848067      0.261882     -0.289010     -0.959553     -0.679508     -0.718548     -0.281794     -0.680522      0.588232      0.798193       1.05007       1.13948       1.27256       1.29726       1.36346       1.32586       1.21404       1.13849       1.05984       1.00266      0.881345      0.767618      0.660931      0.568708      0.486351      0.416118      0.333576
  39  10 2827.4186    3.3114  1.2106 12.1418 -0.0028       1.88764  0.0265   0.0459   0.0485    0.1534   0.0000      0.569042   442.0004       1.80300       19.9959       2.19254      -3.58220      -1.51343      0.174518      -3.18400     0.0156237      -1.36215       1.36218     -0.189992     -0.495109      0.736681     -0.444108      0.308560      0.696060     -0.186619      0.768380       1.00757       1.12974       1.20356       1.25280       1.29418       1.27434       1.19782       1.18148       1.02984      0.977640      0.841410      0.766963      0.640179      0.551524      0.458861      0.387768      0.309436
  39  11 2998.2519    4.0096  1.1278 12.6539  0.0006       1.47122  0.0244   0.0558   0.0466    0.1349   0.0000      0.551615   440.8985       4.79058       18.8332      0.382562      -2.45619     -0.928000      0.173965     -0.661297     -0.266088      0.299970    -0.0668554      0.256736      0.701019      0.221647    -0.0435048     -0.159908     0.0860089     0.0493449      0.752393       1.01859       1.11208       1.20355       1.23100       1.25176       1.21129       1.18335       1.12361       1.02501      0.937166      0.818188      0.730741      0.653171      0.558166      0.483534      0.387842      0.311831
  39  12 3165.7950    4.2003  1.3699 12.4135  0.0001       1.32521  0.0275   0.0527   0.0507    0.1327   0.0000      0.446907   440.3262       4.65189       17.5645     -0.548038     -0.913292     -0.310909     -0.562250      -1.17748       2.15862     -0.891640    -0.0550178      -1.57977     -0.511023     -0.551996      0.123324     -0.265216     -0.154077     -0.521873      0.793711       1.01675       1.14555       1.25036       1.27626       1.29924       1.24976       1.23856       1.19282       1.06655      0.953568      0.901763      0.768586      0.652837      0.578793      0.488367      0.398776      0.322197
  39  13 3330.5273    3.7098  2.0068 12.2088 -0.0006      0.696967  0.0343   0.0382   0.0607    0.0766   0.0000      0.256261   439.0701       5.02712       15.5682       3.52198      -1.65820      -3.79792       1.05113      -4.38776       1.03905      -2.31899       1.82216     -0.343528      0.235087      0.158954       1.40870      -1.10483     -0.146153    -0.0417041       1.00848       1.33775       1.46219       1.61698       1.67326       1.66080       1.67758       1.60925       1.55346       1.38046       1.29120       1.10166      0.997654      0.828764      0.721590      0.598227      0.506826      0.416172
  39  14 3492.8112    2.9926  3.0928 11.9177  0.0002      0.693314  0.0446   0.0251   0.0801    0.0462   0.0000      0.150075   440.5132       7.87090       16.2319       2.71881       4.20910     -0.950879      -3.11036      -3.50867       1.24230      0.681325       1.36062     -0.212235      -1.90632     -0.450959     -0.114727      0.476472      0.662119     -0.386103       1.24780       1.64388       1.86205       2.00897       2.11205       2.10920       2.06048       1.98044       1.88074       1.73973       1.58590       1.44226       1.24278       1.09132      0.922051      0.772239      0.631337      0.522309
  39  15 3652.9907    2.3941  4.6498 11.4031 -0.0008      0.475078  0.0587   0.0169   0.1050    0.0383   0.0000     0.0975489   438.1246       7.90691       15.5747       2.04318     0.0390492      -1.91635     -0.431812     -0.239874       2.38649      -3.39730      0.399910      -3.67968     -0.192456     -0.263714      -1.28352     -0.888282      0.120594     -0.785633       1.62395       2.11678       2.41757       2.55201       2.71116       2.68566       2.65445       2.52699       2.44387       2.24991       2.06758       1.84314       1.61691       1.40758       1.21012       1.00729      0.833347      0.686322
  39  16 3811.5674    2.0080  7.6988 10.7185  0.0002      0.353480  0.0846   0.0111   0.1499    0.0368   0.0000     0.0594208   438.4954       5.30238       11.3771       1.60447       1.70149       1.11227      0.191071      -8.39538      0.790590      -4.36934      -1.87481     -0.402478       1.14876     -0.635712     0.0753232       1.20082       1.13862      0.923382       2.22976       2.99734       3.31159       3.62641       3.75626       3.77201       3.68823       3.61176       3.38132       3.13273       2.83408       2.58169       2.23984       1.96425       1.67167       1.40941       1.16994      0.949440
  39  17 3969.0768    1.5986  9.8551 10.6288 -0.0013      0.470942  0.1190   0.0083   0.2030    0.0329   0.0000     0.0653691   438.8798      0.706109       20.5857       6.38740      -7.59078      -7.39131       2.72500       1.59870     -0.993553      0.924823      -4.73441    -0.0594034      -2.11984      -5.51020      0.934365      -1.27919     -0.613933       1.51613       2.87948       3.84153       4.23841       4.65694       4.82226       4.85983       4.76527       4.61007       4.34495       4.04931       3.64756       3.33432       2.90003       2.55959       2.18167       1.83344       1.49190       1.22326
  39  18 4125.2344    1.3341 12.8568 10.5263 -0.0005      0.368980  0.1717   0.0063   0.2653    0.0283   0.0000     0.0762615   442.9963       12.9425       19.6171       3.48504      -8.18563       1.91295       3.49398       4.32860      -9.29105      -8.32297       3.84335      -13.6813     -0.637568       2.28659       4.80799      -3.50645      0.548114      0.864079       3.74904       4.98034       5.60800       6.04501       6.35023       6.44281       6.27968       6.04864       5.73547       5.27614       4.84482       4.30657       3.78110       3.25174       2.77775       2.33874       1.93676       1.58474
  40   3 1530.3485    0.1880  0.1627 10.0106 -0.0096       27.3849  0.0126   0.0081   0.0241    0.0237   0.0000       13.3146   442.0371      -1.50148       20.6295      0.417876      -2.50424     0.0670122      0.312062      0.647566      0.318139    -0.0965554     -0.580755     0.0327643     0.0839247     -0.177418     -0.106208     -0.692248      0.156862      0.401061      0.400208      0.616998      0.530091      0.678756      0.687093      0.744128      0.718611      0.675106      0.576370      0.488033      0.496358      0.488624      0.497981      0.382052      0.377948      0.256180      0.247842      0.235396
  40   4 1743.3017    0.3595  0.3807  9.8806 -0.0043       16.9739  0.0142   0.0091   0.0301    0.0339   0.0000       2.71963   440.4355    -0.0497439       20.5132     0.0536782      -4.14589      0.918323       1.39659     -0.243251      0.887697     0.0760787      -1.56287     0.0401612      0.176558      0.421425     -0.114960      0.344619     0.0830456      0.234038      0.553456      0.745497      0.841219      0.900808      0.856774      0.845605      0.832050      0.801749      0.770698      0.747999      0.708062      0.607574      0.545078      0.473455      0.398963      0.339949      0.274513      0.226738
  40   5 1941.4857    0.5914  0.5968  9.8363 -0.0003       9.85481  0.0165   0.0110   0.0339    0.0540   0.0000       1.16069   440.9895     -0.386746       21.0350      0.531499      -3.45570      -1.23052     -0.954966      0.602298     -0.197782    -0.0768442     -0.408117      0.196450      0.107284     -0.751978      0.291165      0.113317     -0.227223    -0.0780438      0.527368      0.724285      0.813343      0.866400      0.878861      0.881924      0.932576      0.839746      0.828496      0.766759      0.684598      0.619490      0.531400      0.480953      0.396908      0.354286      0.282289      0.230866
  40   6 2134.0583    0.9005  0.8483  9.8885 -0.0022       6.48900  0.0198   0.0140   0.0405    0.0958   0.0000      0.762410   441.4249      -1.15262       19.8277       2.87536      -2.42936      -1.53885       1.15253       1.58480      -1.68592     -0.415535     -0.280466     -0.918552     -0.101055       1.16103      0.767368    -0.0730101    -0.0713590      0.127172      0.630173      0.822115      0.901576      0.965792      0.981942       1.06568      0.974697      0.977252      0.912694      0.856023      0.780126      0.722279      0.623820      0.542256      0.472325      0.392514      0.329638      0.265406
  40   7 2319.4140    1.3409  1.1141 10.4506 -0.0019       3.36350  0.0251   0.0189   0.0471    0.1237   0.0000      0.625954   441.3357       1.12858       19.9114       1.35843      -2.98112     -0.345758     -0.754824      -1.90639     -0.846458     -0.148479      -1.40418     -0.505572     -0.897940      -1.12959     -0.478356     -0.566067     -0.451270    -0.0258447      0.746844      0.965642       1.07197       1.19678       1.20501       1.26536       1.25037       1.21059       1.11347       1.00444      0.906672      0.832969      0.732417      0.656116      0.550598      0.463008      0.372115      0.311203
  40   8 2498.0543    1.9012  1.2856 11.2028 -0.0037       3.22866  0.0276   0.0253   0.0500    0.1102   0.0000      0.535222   441.1830     -0.108204       21.5650      -1.75994      -5.54149      -1.49867       2.49159      0.730050     -0.132056      -2.45577      -1.34921     -0.165989     -0.537218     -0.288978       1.16266      0.594829     -0.628007      0.295621      0.795814       1.00708       1.13808       1.29117       1.34590       1.33056       1.32327       1.27969       1.21429       1.09250       1.00870      0.898068      0.787946      0.689392      0.569962      0.485465      0.414854      0.339831
  40   9 2673.8500    2.6517  1.2169 11.3127 -0.0018       1.80395  0.0250   0.0347   0.0454    0.1706   0.0000      0.484321   440.4614       1.94712       19.3568      0.976171      -2.76624     -0.246946      0.657268      0.372462     0.0529700     -0.647512     -0.797819     -0.591210      0.448210    -0.0115812     -0.666402      -1.32640      0.169842     0.0821645      0.738580      0.959263       1.04876       1.20543       1.23447       1.24261       1.23340       1.17296       1.10941       1.00609      0.928966      0.831457      0.759751      0.632004      0.544790      0.457847      0.396250      0.309495
  40  10 2848.3577    3.3902  1.0772 12.4923 -0.0013       1.57684  0.0240   0.0477   0.0438    0.1157   0.0000      0.546179   440.5286       2.14018       20.2491      0.260768      -3.42401       1.05081      0.580689      0.372020     -0.481781      -1.16005     -0.733162      -1.23111      0.695429      0.426305      0.173884     -0.912420     -0.200167      0.148318      0.701927      0.929815       1.03705       1.14621       1.15196       1.17342       1.14362       1.11668       1.05663       1.00301      0.885631      0.835508      0.701147      0.632277      0.531473      0.452799      0.368462      0.320215
  40  11 3020.1582    4.2673  1.1595 12.4689 -0.0031       1.91702  0.0247   0.0580   0.0448    0.1656   0.0000      0.529062   440.6668       5.33001       19.9639       2.37289      -3.16477      -2.46681       1.32717      0.281387      -1.65317     -0.714981       2.32843      -1.80393      0.496847     -0.260834     0.0560265      -1.23757      0.256692      0.146259      0.719068      0.969683       1.06412       1.17831       1.19413       1.21245       1.17625       1.12192       1.05473      0.987686      0.924125      0.831123      0.745341      0.655560      0.554859      0.474825      0.396056      0.318672
  40  13 3354.7372    3.5514  2.0351 12.4266 -0.0004      0.347291  0.0358   0.0367   0.0634    0.0653   0.0000      0.272355   442.3131       5.04455       18.7637       2.36981       1.10000     0.0894801      -2.00108      -4.58772      0.924414      -2.47859       2.51861      -2.39249     0.0638349     -0.343240      0.580776     -0.476056     -0.809976     -0.449892      0.975308       1.33489       1.44322       1.62334       1.60773       1.59810       1.57626       1.52777       1.45459       1.39383       1.25141       1.16301       1.00756      0.888580      0.745657      0.631537      0.525498      0.433681
  40  14 3518.3647    2.8411  3.2946 11.9487 -0.0006      0.636019  0.0460   0.0231   0.0861    0.0415   0.0000      0.143243   440.1479       5.50608       16.7359     -0.551942      -2.40188      -1.90749      0.138805      -4.39348      0.896790      -2.76191      -1.82286     -0.835283      -1.61504     -0.471081       1.52419      -2.08082       1.40308      -1.47438       1.24068       1.65585       1.84647       2.00195       2.08214       2.08102       2.05339       2.02985       1.91768       1.79251       1.62157       1.43703       1.26341       1.11622      0.954477      0.814390      0.666662      0.543830
  40  15 3679.6168    2.3588  5.0845 11.1497 -0.0003      0.458170  0.0602   0.0153   0.1082    0.0390   0.0000     0.0885741   440.9985       6.19426       18.0404       2.31087       1.57537      -1.22225       2.75697      0.539689      0.305221       1.13018      0.247037      -1.63595       1.02957       1.81535      -1.58939     -0.508202       1.26211      0.681052       1.64398       2.14676       2.43311       2.57618       2.69320       2.74321       2.68451       2.65233       2.48822       2.31732       2.12593       1.89412       1.66269       1.44614       1.23954       1.06476      0.882889      0.725810
  40  16 3838.9354    1.9298  7.7358 10.7567  0.0004      0.103492  0.0866   0.0105   0.1537    0.0359   0.0000     0.0642721   440.2183       6.73040       15.9534     -0.726062      -1.53134      -2.27050       2.32143       3.88670       3.90553      -2.16448       1.57563      -1.60693     -0.137510      0.908963      0.928892      -1.97399     -0.972285      0.206620       2.24675       2.97648       3.32668       3.59080       3.70824       3.77952       3.72933       3.62302       3.41517       3.16988       2.93275       2.59212       2.31945       2.00841       1.72858       1.44677       1.19650      0.989529
  40  17 3997.3230    1.5905 11.0427 10.6131  0.0010      0.338973  0.1315   0.0075   0.2177    0.0315   0.0000     0.0624423   441.3827       4.41043       23.5313      -6.96664      -15.6573       3.29006     -0.519447      -4.99724       2.03810       3.15352      -5.83771      0.401974      -2.43371       1.14164       3.89807      -1.65563       1.38537      -1.35329       3.00319       3.99517       4.48199       4.80499       5.04728       5.08158       5.01617       4.91549       4.62247       4.29859       3.93237       3.50340       3.13620       2.66552       2.32980       1.96149       1.64718       1.32946
  41   4 1758.0956    0.3937  0.3410  9.8966 -0.0038       16.1571  0.0124   0.0099   0.0270    0.0340   0.0000       2.58025   441.6429      0.360756       20.9200       1.12117      -2.43868     -0.700765      0.323427       1.21791      0.297453     -0.465354      0.597911     0.0775246      0.291856      0.290322     -0.374291     0.0152601      0.226090     0.0295236      0.402299      0.504052      0.641919      0.648455      0.728472      0.693030      0.687095      0.675947      0.640492      0.595092      0.546786      0.485119      0.403642      0.361694      0.321784      0.256474      0.215968      0.167171
  41   5 1957.5233    0.6107  0.5991  9.9527 -0.0030       9.88732  0.0165   0.0115   0.0350    0.0528   0.0000       1.14271   442.0929      0.598839       20.9691      0.147645      -3.10813    -0.0937784       2.14707     -0.267817    -0.0330015     -0.862911     -0.758813     -0.541695     -0.268281      0.781797      0.403707      0.349054     -0.276209      0.306714      0.543273      0.727291      0.806740      0.928878      0.885156      0.954596      0.924489      0.875678      0.793603      0.793264      0.692584      0.654977      0.562761      0.513633      0.430965      0.361996      0.307013      0.248904
  41   6 2151.2487    0.9310  0.8400 10.1338 -0.0025       8.01327  0.0208   0.0145   0.0391    0.0831   0.0000      0.799298   441.0108       1.08778       21.1336     -0.248956      -1.88042     0.0828060      0.302911      0.498294      0.695872    -0.0649149      0.144826     -0.593686      -1.12508     -0.770873      -1.19776     -0.105710     -0.353792     -0.120090      0.666027      0.942264       1.06917       1.13359       1.20948       1.19663       1.22381       1.16231       1.09474       1.00491      0.901105      0.793895      0.715542      0.599892      0.506539      0.418422      0.344666      0.286641
  41   7 2337.2424    1.4087  1.1623 10.2725 -0.0025       3.44093  0.0253   0.0193   0.0468    0.1520   0.0000      0.585165   439.9420       1.23252       21.9108      0.441407      -2.33361     -0.562548      -1.25773       1.08576      0.957729      -1.04436    -0.0881571      -2.22262     -0.487640     -0.358847      0.336223      -1.01434      0.269965      0.250181      0.706172      0.942732       1.05725       1.15703       1.15911       1.20117       1.16065       1.13312       1.10028       1.02818      0.946146      0.848032      0.739351      0.645896      0.552272      0.458099      0.385588      0.317788
  41   8 2516.6874    1.9575  1.2422 11.1749 -0.0021       2.84403  0.0273   0.0261   0.0477    0.1265   0.0000      0.569500   440.9959       1.81624       21.8846     -0.112907      -1.12418     -0.469516       1.17499       1.81886      0.179958      0.504880    -0.0702664     0.0365092      -1.12846      -1.78914     -0.289411     -0.774573     -0.263445     -0.340917      0.763320       1.02711       1.17817       1.26720       1.36436       1.32766       1.33384       1.25720       1.20106       1.09733       1.01115      0.896829      0.813135      0.700620      0.587905      0.508769      0.423211      0.351723
  41   9 2693.6073    2.7226  1.2898 11.3476  0.0005       1.22371  0.0261   0.0341   0.0468    0.1488   0.0000      0.460857   440.0188       1.43311       20.8419      0.590009      -1.42258      -2.21845       1.65315       1.01224       2.43391     -0.909915     -0.150069     -0.577930       1.06745     -0.464755     -0.358837      0.134924      0.543474     -0.229843      0.745445      0.981614       1.06853       1.18033       1.23862       1.24852       1.25001       1.16851       1.11187       1.03012      0.962069      0.867451      0.750849      0.678544      0.584602      0.495867      0.409670      0.339162
  41  10 2869.0273    3.4805  1.1708 11.9858 -0.0007       1.86812  0.0245   0.0462   0.0458    0.1692   0.0000      0.601931   441.6723       3.40821       19.7702      -1.06612      -3.36900     0.0360889       1.51462      -1.95801       1.73430      -1.03558       1.13957     -0.384043       1.02845     -0.910760      0.878333     0.0271511      0.228897     0.0772027      0.704116      0.947295       1.09712       1.20581       1.27950       1.28418       1.28196       1.20177       1.13778       1.02769      0.953652      0.856811      0.742917      0.626811      0.538446      0.450605      0.385163      0.318745
  41  11 3041.6610    4.2271  1.2265 11.9814 -0.0015    0.00320079  0.0249   0.0543   0.0442    0.2329   0.0000      0.453958   441.3814       3.13268       20.3528       1.79370      -2.27466      -2.13608     -0.178911      -2.42745      0.828697      -1.00052     -0.282863     -0.727987      -1.21153      -1.02093     -0.245422      0.322998      0.158187     -0.613403      0.735133      0.954680       1.08496       1.14266       1.19211       1.17426       1.16072       1.13754       1.09162       1.04087      0.961934      0.858531      0.745011      0.649093      0.548026      0.472650      0.393351      0.336708
  41  12 3211.4649    4.2374  1.4987 12.5148 -0.0022      0.910480  0.0287   0.0498   0.0510    0.1086   0.0000      0.337646   440.5818       7.35018       19.3824     0.0338103      0.125212      -3.11296      -3.02179      -4.35634       1.49207      -3.17720      -1.51473     -0.695231     -0.838990     -0.583535     -0.154649      -1.10429    -0.0339088      0.560836      0.803526       1.07002       1.17798       1.31666       1.32833       1.34357       1.35895       1.28585       1.24284       1.12760       1.05214      0.934328      0.836979      0.716510      0.621341      0.527037      0.435580      0.369494
  41  13 3378.7254    3.5182  2.1676 12.3350 -0.0006      0.765088  0.0363   0.0340   0.0627    0.0605   0.0000      0.236924   440.6988       3.19297       15.3026       1.09479      -1.87726      -1.67240       1.97252      0.620860       1.59056     -0.789294       2.01315     -0.903178     -0.640859      0.946186      0.759651     -0.462698      0.261975      0.215609      0.964462       1.30652       1.42335       1.57029       1.63969       1.63965       1.61857       1.50969       1.45111       1.33935       1.29991       1.17355       1.03821      0.926969      0.761810      0.651541      0.551044      0.463134
[truncated: 759,925 more chars]
