# Supplementary material for: Global-Mode Analysis of Full-Disk Data from the Michelson Doppler Imager and the Helioseismic and Magnetic Imager
Source: Sol Phys. 2018 Jan 31;293(2):29. doi: 10.1007/s11207-017-1201-5 (PMC6566312; doi:10.1007/s11207-017-1201-5)
Supplement: Supplementary file 2 — (TAR 362.4 MB) [file 11207_2017_1201_MOESM2_ESM.tar › HMI/hmiv72dasym.7048.36]

   0  19 2764.2650    2.7824  0.5633 11.7525  0.0000      -1.21418  0.1230   0.4418   0.2527    1.5746   0.0000       2.62515    -0.0000       0.00000       0.00000       0.00000       0.00000       0.00000       0.00000       0.00000       0.00000       0.00000       0.00000       0.00000       0.00000       0.00000       0.00000       0.00000       0.00000       0.00000       0.00000       0.00000       0.00000       0.00000       0.00000       0.00000       0.00000       0.00000       0.00000       0.00000       0.00000       0.00000       0.00000       0.00000       0.00000       0.00000       0.00000       0.00000       0.00000       0.00000       0.00000       0.00000       0.00000       0.00000       0.00000       0.00000       0.00000       0.00000       0.00000       0.00000       0.00000       0.00000       0.00000       0.00000       0.00000       0.00000       0.00000       0.00000       0.00000       0.00000       0.00000       0.00000       0.00000       0.00000       0.00000       0.00000       0.00000       0.00000       0.00000       0.00000       0.00000       0.00000       0.00000       0.00000
   0  25 3575.4991    2.6648  2.6701 12.3312  0.0949       5.05892  0.5958   0.4327   0.8712    0.6901   0.0000       6.67242    -0.0000       0.00000       0.00000       0.00000       0.00000       0.00000       0.00000       0.00000       0.00000       0.00000       0.00000       0.00000       0.00000       0.00000       0.00000       0.00000       0.00000       0.00000       0.00000       0.00000       0.00000       0.00000       0.00000       0.00000       0.00000       0.00000       0.00000       0.00000       0.00000       0.00000       0.00000       0.00000       0.00000       0.00000       0.00000       0.00000       0.00000       0.00000       0.00000       0.00000       0.00000       0.00000       0.00000       0.00000       0.00000       0.00000       0.00000       0.00000       0.00000       0.00000       0.00000       0.00000       0.00000       0.00000       0.00000       0.00000       0.00000       0.00000       0.00000       0.00000       0.00000       0.00000       0.00000       0.00000       0.00000       0.00000       0.00000       0.00000       0.00000       0.00000       0.00000       0.00000
   1  12 1885.1325    0.4518  0.3575  8.9927  0.0000       14.4275  0.0756   0.0606   0.1358    0.4274   0.0000       6.69937   355.5442      -3.32082       0.00000       0.00000       0.00000       0.00000       0.00000       0.00000       0.00000       0.00000       0.00000       0.00000       0.00000       0.00000       0.00000       0.00000       0.00000       0.00000       0.00000       0.00000       0.00000       0.00000       0.00000       0.00000       0.00000       0.00000       0.00000       0.00000       0.00000       0.00000       0.00000       0.00000       0.00000       0.00000       0.00000       0.00000       80.2073       42.8426       0.00000       0.00000       0.00000       0.00000       0.00000       0.00000       0.00000       0.00000       0.00000       0.00000       0.00000       0.00000       0.00000       0.00000       0.00000       0.00000       0.00000       0.00000       0.00000       0.00000       0.00000       0.00000       0.00000       0.00000       0.00000       0.00000       0.00000       0.00000       0.00000       0.00000       0.00000       0.00000       0.00000       0.00000
   1  13 2020.9412    0.5968  0.4481  9.6245  0.0000       16.1371  0.1943   0.0740   0.1297    0.2798   0.0000       8.25374   384.7287      -3.42902       0.00000       0.00000       0.00000       0.00000       0.00000       0.00000       0.00000       0.00000       0.00000       0.00000       0.00000       0.00000       0.00000       0.00000       0.00000       0.00000       0.00000       0.00000       0.00000       0.00000       0.00000       0.00000       0.00000       0.00000       0.00000       0.00000       0.00000       0.00000       0.00000       0.00000       0.00000       0.00000       0.00000       0.00000       214.339       76.6562       0.00000       0.00000       0.00000       0.00000       0.00000       0.00000       0.00000       0.00000       0.00000       0.00000       0.00000       0.00000       0.00000       0.00000       0.00000       0.00000       0.00000       0.00000       0.00000       0.00000       0.00000       0.00000       0.00000       0.00000       0.00000       0.00000       0.00000       0.00000       0.00000       0.00000       0.00000       0.00000       0.00000       0.00000
   1  14 2156.7793    0.8690  0.5688 10.2748  0.0000       2.90206  0.0838   0.0850   0.1744    0.4315   0.0000       3.38676   336.9451      -58.8735       0.00000       0.00000       0.00000       0.00000       0.00000       0.00000       0.00000       0.00000       0.00000       0.00000       0.00000       0.00000       0.00000       0.00000       0.00000       0.00000       0.00000       0.00000       0.00000       0.00000       0.00000       0.00000       0.00000       0.00000       0.00000       0.00000       0.00000       0.00000       0.00000       0.00000       0.00000       0.00000       0.00000       0.00000       93.6509       49.8181       0.00000       0.00000       0.00000       0.00000       0.00000       0.00000       0.00000       0.00000       0.00000       0.00000       0.00000       0.00000       0.00000       0.00000       0.00000       0.00000       0.00000       0.00000       0.00000       0.00000       0.00000       0.00000       0.00000       0.00000       0.00000       0.00000       0.00000       0.00000       0.00000       0.00000       0.00000       0.00000       0.00000       0.00000
   1  15 2291.9339    1.1960  0.5526 10.6502  0.0000       4.47619  0.0782   0.1265   0.1716    0.4354   0.0000       3.44205   411.4822       59.3151       0.00000       0.00000       0.00000       0.00000       0.00000       0.00000       0.00000       0.00000       0.00000       0.00000       0.00000       0.00000       0.00000       0.00000       0.00000       0.00000       0.00000       0.00000       0.00000       0.00000       0.00000       0.00000       0.00000       0.00000       0.00000       0.00000       0.00000       0.00000       0.00000       0.00000       0.00000       0.00000       0.00000       0.00000       70.2699       47.1313       0.00000       0.00000       0.00000       0.00000       0.00000       0.00000       0.00000       0.00000       0.00000       0.00000       0.00000       0.00000       0.00000       0.00000       0.00000       0.00000       0.00000       0.00000       0.00000       0.00000       0.00000       0.00000       0.00000       0.00000       0.00000       0.00000       0.00000       0.00000       0.00000       0.00000       0.00000       0.00000       0.00000       0.00000
   1  16 2425.6982    1.4398  0.9283  6.9871  0.0000       2.29343  0.0911   0.1095   0.2725   23.3050   0.0000       1.78247   465.8035       17.2834       0.00000       0.00000       0.00000       0.00000       0.00000       0.00000       0.00000       0.00000       0.00000       0.00000       0.00000       0.00000       0.00000       0.00000       0.00000       0.00000       0.00000       0.00000       0.00000       0.00000       0.00000       0.00000       0.00000       0.00000       0.00000       0.00000       0.00000       0.00000       0.00000       0.00000       0.00000       0.00000       0.00000       0.00000       81.7965       57.6347       0.00000       0.00000       0.00000       0.00000       0.00000       0.00000       0.00000       0.00000       0.00000       0.00000       0.00000       0.00000       0.00000       0.00000       0.00000       0.00000       0.00000       0.00000       0.00000       0.00000       0.00000       0.00000       0.00000       0.00000       0.00000       0.00000       0.00000       0.00000       0.00000       0.00000       0.00000       0.00000       0.00000       0.00000
   1  19 2828.2542    2.8602  1.1985 10.6242  0.0000      0.311134  0.1367   0.2274   0.3102    5.1556   0.0000       2.31624   469.4308       12.5834       0.00000       0.00000       0.00000       0.00000       0.00000       0.00000       0.00000       0.00000       0.00000       0.00000       0.00000       0.00000       0.00000       0.00000       0.00000       0.00000       0.00000       0.00000       0.00000       0.00000       0.00000       0.00000       0.00000       0.00000       0.00000       0.00000       0.00000       0.00000       0.00000       0.00000       0.00000       0.00000       0.00000       0.00000       122.047       68.4087       0.00000       0.00000       0.00000       0.00000       0.00000       0.00000       0.00000       0.00000       0.00000       0.00000       0.00000       0.00000       0.00000       0.00000       0.00000       0.00000       0.00000       0.00000       0.00000       0.00000       0.00000       0.00000       0.00000       0.00000       0.00000       0.00000       0.00000       0.00000       0.00000       0.00000       0.00000       0.00000       0.00000       0.00000
   1  24 3504.4731    2.8716  2.5045 11.7582 -0.0167       1.07232  0.2227   0.1864   0.5144    1.2980   0.0000      0.946991   464.9155       149.234       0.00000       0.00000       0.00000       0.00000       0.00000       0.00000       0.00000       0.00000       0.00000       0.00000       0.00000       0.00000       0.00000       0.00000       0.00000       0.00000       0.00000       0.00000       0.00000       0.00000       0.00000       0.00000       0.00000       0.00000       0.00000       0.00000       0.00000       0.00000       0.00000       0.00000       0.00000       0.00000       0.00000       0.00000       195.041       107.859       0.00000       0.00000       0.00000       0.00000       0.00000       0.00000       0.00000       0.00000       0.00000       0.00000       0.00000       0.00000       0.00000       0.00000       0.00000       0.00000       0.00000       0.00000       0.00000       0.00000       0.00000       0.00000       0.00000       0.00000       0.00000       0.00000       0.00000       0.00000       0.00000       0.00000       0.00000       0.00000       0.00000       0.00000
   1  25 3640.3062    2.3027  3.1851 11.5060  0.0002      0.314150  0.2602   0.1478   0.6137    0.7504   0.0000      0.872269   574.6875       277.094       0.00000       0.00000       0.00000       0.00000       0.00000       0.00000       0.00000       0.00000       0.00000       0.00000       0.00000       0.00000       0.00000       0.00000       0.00000       0.00000       0.00000       0.00000       0.00000       0.00000       0.00000       0.00000       0.00000       0.00000       0.00000       0.00000       0.00000       0.00000       0.00000       0.00000       0.00000       0.00000       0.00000       0.00000       224.164       123.216       0.00000       0.00000       0.00000       0.00000       0.00000       0.00000       0.00000       0.00000       0.00000       0.00000       0.00000       0.00000       0.00000       0.00000       0.00000       0.00000       0.00000       0.00000       0.00000       0.00000       0.00000       0.00000       0.00000       0.00000       0.00000       0.00000       0.00000       0.00000       0.00000       0.00000       0.00000       0.00000       0.00000       0.00000
   1  26 3777.6620    2.0057  5.7452 10.1531 -0.0138      0.334818  0.3937   0.0781   0.8127    1.1447   0.0000      0.479268   481.9765       48.2556       0.00000       0.00000       0.00000       0.00000       0.00000       0.00000       0.00000       0.00000       0.00000       0.00000       0.00000       0.00000       0.00000       0.00000       0.00000       0.00000       0.00000       0.00000       0.00000       0.00000       0.00000       0.00000       0.00000       0.00000       0.00000       0.00000       0.00000       0.00000       0.00000       0.00000       0.00000       0.00000       0.00000       0.00000       309.110       169.445       0.00000       0.00000       0.00000       0.00000       0.00000       0.00000       0.00000       0.00000       0.00000       0.00000       0.00000       0.00000       0.00000       0.00000       0.00000       0.00000       0.00000       0.00000       0.00000       0.00000       0.00000       0.00000       0.00000       0.00000       0.00000       0.00000       0.00000       0.00000       0.00000       0.00000       0.00000       0.00000       0.00000       0.00000
   2  12 1945.8953    0.5012  0.6112  9.3470  0.0000       11.0361  0.0704   0.0388   0.1828    0.2698   0.0000       4.68167   486.3258       3.82382      -7.86090       15.5159       0.00000       0.00000       0.00000       0.00000       0.00000       0.00000       0.00000       0.00000       0.00000       0.00000       0.00000       0.00000       0.00000       0.00000       0.00000       0.00000       0.00000       0.00000       0.00000       0.00000       0.00000       0.00000       0.00000       0.00000       0.00000       0.00000       0.00000       0.00000       0.00000       0.00000       0.00000       0.00000       39.6417       32.9960       18.1736       7.36187       0.00000       0.00000       0.00000       0.00000       0.00000       0.00000       0.00000       0.00000       0.00000       0.00000       0.00000       0.00000       0.00000       0.00000       0.00000       0.00000       0.00000       0.00000       0.00000       0.00000       0.00000       0.00000       0.00000       0.00000       0.00000       0.00000       0.00000       0.00000       0.00000       0.00000       0.00000       0.00000
   2  13 2082.1199    0.7334  0.6861  9.1703  0.0000       4.39865  0.0687   0.0521   0.1384    0.6149   0.0000       2.23307   341.4036       14.4703       23.8388      -1.92374       0.00000       0.00000       0.00000       0.00000       0.00000       0.00000       0.00000       0.00000       0.00000       0.00000       0.00000       0.00000       0.00000       0.00000       0.00000       0.00000       0.00000       0.00000       0.00000       0.00000       0.00000       0.00000       0.00000       0.00000       0.00000       0.00000       0.00000       0.00000       0.00000       0.00000       0.00000       0.00000       36.1771       31.1277       20.5582       7.61061       0.00000       0.00000       0.00000       0.00000       0.00000       0.00000       0.00000       0.00000       0.00000       0.00000       0.00000       0.00000       0.00000       0.00000       0.00000       0.00000       0.00000       0.00000       0.00000       0.00000       0.00000       0.00000       0.00000       0.00000       0.00000       0.00000       0.00000       0.00000       0.00000       0.00000       0.00000       0.00000
   2  14 2217.7977    1.0400  0.5794  7.6533  0.0000       4.20421  0.0583   0.0742   0.1118    3.0115   0.0000       1.83967   457.7510       12.4147       11.2555      -8.54282       0.00000       0.00000       0.00000       0.00000       0.00000       0.00000       0.00000       0.00000       0.00000       0.00000       0.00000       0.00000       0.00000       0.00000       0.00000       0.00000       0.00000       0.00000       0.00000       0.00000       0.00000       0.00000       0.00000       0.00000       0.00000       0.00000       0.00000       0.00000       0.00000       0.00000       0.00000       0.00000       36.4583       29.2105       17.7991       5.63476       0.00000       0.00000       0.00000       0.00000       0.00000       0.00000       0.00000       0.00000       0.00000       0.00000       0.00000       0.00000       0.00000       0.00000       0.00000       0.00000       0.00000       0.00000       0.00000       0.00000       0.00000       0.00000       0.00000       0.00000       0.00000       0.00000       0.00000       0.00000       0.00000       0.00000       0.00000       0.00000
   2  16 2485.9111    1.7692  0.8949 10.4680  0.0000       3.18080  0.0895   0.1108   0.1685    1.0615   0.0000       1.57101   444.4684      -53.1311      -1.67721       10.9680       0.00000       0.00000       0.00000       0.00000       0.00000       0.00000       0.00000       0.00000       0.00000       0.00000       0.00000       0.00000       0.00000       0.00000       0.00000       0.00000       0.00000       0.00000       0.00000       0.00000       0.00000       0.00000       0.00000       0.00000       0.00000       0.00000       0.00000       0.00000       0.00000       0.00000       0.00000       0.00000       49.0138       43.2742       19.9528       7.81702       0.00000       0.00000       0.00000       0.00000       0.00000       0.00000       0.00000       0.00000       0.00000       0.00000       0.00000       0.00000       0.00000       0.00000       0.00000       0.00000       0.00000       0.00000       0.00000       0.00000       0.00000       0.00000       0.00000       0.00000       0.00000       0.00000       0.00000       0.00000       0.00000       0.00000       0.00000       0.00000
   2  18 2754.5402    2.7030  0.7356 11.8229  0.0000       1.42202  0.1291   0.1763   0.1356    0.6540   0.0000       2.02348   486.9054       8.86478       6.96204      -5.63474       0.00000       0.00000       0.00000       0.00000       0.00000       0.00000       0.00000       0.00000       0.00000       0.00000       0.00000       0.00000       0.00000       0.00000       0.00000       0.00000       0.00000       0.00000       0.00000       0.00000       0.00000       0.00000       0.00000       0.00000       0.00000       0.00000       0.00000       0.00000       0.00000       0.00000       0.00000       0.00000       88.0440       64.2435       26.2315       7.59735       0.00000       0.00000       0.00000       0.00000       0.00000       0.00000       0.00000       0.00000       0.00000       0.00000       0.00000       0.00000       0.00000       0.00000       0.00000       0.00000       0.00000       0.00000       0.00000       0.00000       0.00000       0.00000       0.00000       0.00000       0.00000       0.00000       0.00000       0.00000       0.00000       0.00000       0.00000       0.00000
   2  19 2889.7384    3.0270  0.9458 11.9393  0.0000      0.649482  0.0832   0.1955   0.2077    0.9097   0.0000       1.74673   431.6484       70.2002      -17.9928       14.2907       0.00000       0.00000       0.00000       0.00000       0.00000       0.00000       0.00000       0.00000       0.00000       0.00000       0.00000       0.00000       0.00000       0.00000       0.00000       0.00000       0.00000       0.00000       0.00000       0.00000       0.00000       0.00000       0.00000       0.00000       0.00000       0.00000       0.00000       0.00000       0.00000       0.00000       0.00000       0.00000       43.9351       34.1437       26.9610       8.76634       0.00000       0.00000       0.00000       0.00000       0.00000       0.00000       0.00000       0.00000       0.00000       0.00000       0.00000       0.00000       0.00000       0.00000       0.00000       0.00000       0.00000       0.00000       0.00000       0.00000       0.00000       0.00000       0.00000       0.00000       0.00000       0.00000       0.00000       0.00000       0.00000       0.00000       0.00000       0.00000
   2  20 3024.7513    3.7800  0.8730 12.0348  0.0000      0.996812  0.0754   0.2337   0.1671    1.1099   0.0000       1.40501   429.1310      0.641539      -11.3029      -3.44613       0.00000       0.00000       0.00000       0.00000       0.00000       0.00000       0.00000       0.00000       0.00000       0.00000       0.00000       0.00000       0.00000       0.00000       0.00000       0.00000       0.00000       0.00000       0.00000       0.00000       0.00000       0.00000       0.00000       0.00000       0.00000       0.00000       0.00000       0.00000       0.00000       0.00000       0.00000       0.00000       40.8411       34.9872       18.4654       7.87856       0.00000       0.00000       0.00000       0.00000       0.00000       0.00000       0.00000       0.00000       0.00000       0.00000       0.00000       0.00000       0.00000       0.00000       0.00000       0.00000       0.00000       0.00000       0.00000       0.00000       0.00000       0.00000       0.00000       0.00000       0.00000       0.00000       0.00000       0.00000       0.00000       0.00000       0.00000       0.00000
   3  11 1865.2983    0.4581  0.2868  9.7354  0.0000       22.3539  0.0406   0.0406   0.0697    0.1615   0.0000       6.76860   444.3021       4.39965       21.4008       1.22969      -7.50243       1.60745       0.00000       0.00000       0.00000       0.00000       0.00000       0.00000       0.00000       0.00000       0.00000       0.00000       0.00000       0.00000       0.00000       0.00000       0.00000       0.00000       0.00000       0.00000       0.00000       0.00000       0.00000       0.00000       0.00000       0.00000       0.00000       0.00000       0.00000       0.00000       0.00000       0.00000       16.3455       16.0506       12.6332       7.75861       3.50893       1.05149       0.00000       0.00000       0.00000       0.00000       0.00000       0.00000       0.00000       0.00000       0.00000       0.00000       0.00000       0.00000       0.00000       0.00000       0.00000       0.00000       0.00000       0.00000       0.00000       0.00000       0.00000       0.00000       0.00000       0.00000       0.00000       0.00000       0.00000       0.00000       0.00000       0.00000
   3  14 2273.6205    1.0409  0.7872 10.0630 -0.0047       5.50702  0.0645   0.0581   0.1319    0.4312   0.0000       1.93660   402.7921     -0.343080      -12.4636      -1.46633       3.34477       2.73076       0.00000       0.00000       0.00000       0.00000       0.00000       0.00000       0.00000       0.00000       0.00000       0.00000       0.00000       0.00000       0.00000       0.00000       0.00000       0.00000       0.00000       0.00000       0.00000       0.00000       0.00000       0.00000       0.00000       0.00000       0.00000       0.00000       0.00000       0.00000       0.00000       0.00000       23.6873       22.8173       17.3228       10.3402       4.64004       1.41132       0.00000       0.00000       0.00000       0.00000       0.00000       0.00000       0.00000       0.00000       0.00000       0.00000       0.00000       0.00000       0.00000       0.00000       0.00000       0.00000       0.00000       0.00000       0.00000       0.00000       0.00000       0.00000       0.00000       0.00000       0.00000       0.00000       0.00000       0.00000       0.00000       0.00000
   3  15 2407.7187    1.4719  0.9332 10.4548  0.0000       3.68004  0.0889   0.0753   0.1395    0.5792   0.0000       1.43556   402.7783      -18.9456       29.1279       19.5602      -4.04729       1.03281       0.00000       0.00000       0.00000       0.00000       0.00000       0.00000       0.00000       0.00000       0.00000       0.00000       0.00000       0.00000       0.00000       0.00000       0.00000       0.00000       0.00000       0.00000       0.00000       0.00000       0.00000       0.00000       0.00000       0.00000       0.00000       0.00000       0.00000       0.00000       0.00000       0.00000       34.4009       23.1129       25.8535       19.3164       7.36253       1.58456       0.00000       0.00000       0.00000       0.00000       0.00000       0.00000       0.00000       0.00000       0.00000       0.00000       0.00000       0.00000       0.00000       0.00000       0.00000       0.00000       0.00000       0.00000       0.00000       0.00000       0.00000       0.00000       0.00000       0.00000       0.00000       0.00000       0.00000       0.00000       0.00000       0.00000
   3  16 2541.8427    1.7557  1.0273 11.3008  0.0000       3.64794  0.0809   0.0889   0.1869    0.4405   0.0000       1.75774   436.8567       9.40923      -6.23587       11.8763      -6.16052      -3.50019       0.00000       0.00000       0.00000       0.00000       0.00000       0.00000       0.00000       0.00000       0.00000       0.00000       0.00000       0.00000       0.00000       0.00000       0.00000       0.00000       0.00000       0.00000       0.00000       0.00000       0.00000       0.00000       0.00000       0.00000       0.00000       0.00000       0.00000       0.00000       0.00000       0.00000       29.1396       29.5477       22.6210       12.1137       6.49018       1.85329       0.00000       0.00000       0.00000       0.00000       0.00000       0.00000       0.00000       0.00000       0.00000       0.00000       0.00000       0.00000       0.00000       0.00000       0.00000       0.00000       0.00000       0.00000       0.00000       0.00000       0.00000       0.00000       0.00000       0.00000       0.00000       0.00000       0.00000       0.00000       0.00000       0.00000
   3  18 2811.4398    2.9127  1.0143 10.2848  0.0000      0.665589  0.0867   0.1401   0.1458    2.9384   0.0000       1.30158   422.3271       24.5774      -16.1570      -2.83855      -1.08735     -0.665565       0.00000       0.00000       0.00000       0.00000       0.00000       0.00000       0.00000       0.00000       0.00000       0.00000       0.00000       0.00000       0.00000       0.00000       0.00000       0.00000       0.00000       0.00000       0.00000       0.00000       0.00000       0.00000       0.00000       0.00000       0.00000       0.00000       0.00000       0.00000       0.00000       0.00000       28.6070       26.4026       21.6070       13.7740       6.10579       1.71130       0.00000       0.00000       0.00000       0.00000       0.00000       0.00000       0.00000       0.00000       0.00000       0.00000       0.00000       0.00000       0.00000       0.00000       0.00000       0.00000       0.00000       0.00000       0.00000       0.00000       0.00000       0.00000       0.00000       0.00000       0.00000       0.00000       0.00000       0.00000       0.00000       0.00000
   3  19 2947.1689    3.3994  0.8806 12.5119  0.0000       2.12099  0.0728   0.1750   0.1371    0.4432   0.0000       1.43679   378.7020       22.4257       11.3612      -7.51665       5.13112      -1.36258       0.00000       0.00000       0.00000       0.00000       0.00000       0.00000       0.00000       0.00000       0.00000       0.00000       0.00000       0.00000       0.00000       0.00000       0.00000       0.00000       0.00000       0.00000       0.00000       0.00000       0.00000       0.00000       0.00000       0.00000       0.00000       0.00000       0.00000       0.00000       0.00000       0.00000       28.2992       22.6605       21.3221       15.3885       5.82964       1.50607       0.00000       0.00000       0.00000       0.00000       0.00000       0.00000       0.00000       0.00000       0.00000       0.00000       0.00000       0.00000       0.00000       0.00000       0.00000       0.00000       0.00000       0.00000       0.00000       0.00000       0.00000       0.00000       0.00000       0.00000       0.00000       0.00000       0.00000       0.00000       0.00000       0.00000
   3  20 3082.4013    3.9373  0.9864  3.8004  0.0000      0.333131  0.0801   0.1833   0.1314 1000.0000   0.0000       1.47134   433.4789       41.5633       28.4177       2.70129      -2.74001     -0.218080       0.00000       0.00000       0.00000       0.00000       0.00000       0.00000       0.00000       0.00000       0.00000       0.00000       0.00000       0.00000       0.00000       0.00000       0.00000       0.00000       0.00000       0.00000       0.00000       0.00000       0.00000       0.00000       0.00000       0.00000       0.00000       0.00000       0.00000       0.00000       0.00000       0.00000       31.6109       25.7486       20.9287       13.1479       5.28705       1.37654       0.00000       0.00000       0.00000       0.00000       0.00000       0.00000       0.00000       0.00000       0.00000       0.00000       0.00000       0.00000       0.00000       0.00000       0.00000       0.00000       0.00000       0.00000       0.00000       0.00000       0.00000       0.00000       0.00000       0.00000       0.00000       0.00000       0.00000       0.00000       0.00000       0.00000
   3  21 3217.7898    3.8923  1.2736  0.1728  0.0000     -0.196978  0.0839   0.1732   0.1673 1000.0000   0.0000       1.12709   424.9155       94.6696       1.41893      -2.69773       5.89773     0.0733493       0.00000       0.00000       0.00000       0.00000       0.00000       0.00000       0.00000       0.00000       0.00000       0.00000       0.00000       0.00000       0.00000       0.00000       0.00000       0.00000       0.00000       0.00000       0.00000       0.00000       0.00000       0.00000       0.00000       0.00000       0.00000       0.00000       0.00000       0.00000       0.00000       0.00000       25.9547       28.0533       21.5746       11.7008       6.53812       1.99288       0.00000       0.00000       0.00000       0.00000       0.00000       0.00000       0.00000       0.00000       0.00000       0.00000       0.00000       0.00000       0.00000       0.00000       0.00000       0.00000       0.00000       0.00000       0.00000       0.00000       0.00000       0.00000       0.00000       0.00000       0.00000       0.00000       0.00000       0.00000       0.00000       0.00000
   3  22 3353.4455    3.3315  1.9423  9.6438  0.0035      0.129264  0.1009   0.1152   0.2124    2.2826   0.0000      0.515776   440.5738       43.6640      -16.3007      -2.48714      -2.22705      -2.69871       0.00000       0.00000       0.00000       0.00000       0.00000       0.00000       0.00000       0.00000       0.00000       0.00000       0.00000       0.00000       0.00000       0.00000       0.00000       0.00000       0.00000       0.00000       0.00000       0.00000       0.00000       0.00000       0.00000       0.00000       0.00000       0.00000       0.00000       0.00000       0.00000       0.00000       34.5686       34.2402       25.1897       14.4486       6.80179       2.01948       0.00000       0.00000       0.00000       0.00000       0.00000       0.00000       0.00000       0.00000       0.00000       0.00000       0.00000       0.00000       0.00000       0.00000       0.00000       0.00000       0.00000       0.00000       0.00000       0.00000       0.00000       0.00000       0.00000       0.00000       0.00000       0.00000       0.00000       0.00000       0.00000       0.00000
   3  23 3489.8174    2.9603  1.9094 11.7259 -0.0272       1.42858  0.1197   0.1043   0.1897    0.5408   0.0000      0.607175   427.6920       74.8633       58.8683       10.4220      -4.02522      0.656692       0.00000       0.00000       0.00000       0.00000       0.00000       0.00000       0.00000       0.00000       0.00000       0.00000       0.00000       0.00000       0.00000       0.00000       0.00000       0.00000       0.00000       0.00000       0.00000       0.00000       0.00000       0.00000       0.00000       0.00000       0.00000       0.00000       0.00000       0.00000       0.00000       0.00000       40.4023       39.2125       29.0817       19.5467       7.63833       2.53229       0.00000       0.00000       0.00000       0.00000       0.00000       0.00000       0.00000       0.00000       0.00000       0.00000       0.00000       0.00000       0.00000       0.00000       0.00000       0.00000       0.00000       0.00000       0.00000       0.00000       0.00000       0.00000       0.00000       0.00000       0.00000       0.00000       0.00000       0.00000       0.00000       0.00000
   3  24 3626.3768    2.4252  4.0933 10.8827  0.0001      0.190287  0.1700   0.0634   0.3201    0.2734   0.0000      0.313781   308.9139       48.8505       4.39683       1.43476      -2.37510     -0.641970       0.00000       0.00000       0.00000       0.00000       0.00000       0.00000       0.00000       0.00000       0.00000       0.00000       0.00000       0.00000       0.00000       0.00000       0.00000       0.00000       0.00000       0.00000       0.00000       0.00000       0.00000       0.00000       0.00000       0.00000       0.00000       0.00000       0.00000       0.00000       0.00000       0.00000       55.2059       54.5561       40.9267       24.8872       11.2347       3.47124       0.00000       0.00000       0.00000       0.00000       0.00000       0.00000       0.00000       0.00000       0.00000       0.00000       0.00000       0.00000       0.00000       0.00000       0.00000       0.00000       0.00000       0.00000       0.00000       0.00000       0.00000       0.00000       0.00000       0.00000       0.00000       0.00000       0.00000       0.00000       0.00000       0.00000
   3  25 3762.8981    2.0714  5.5114 10.5772  0.0000      0.256100  0.2070   0.0486   0.4103    0.2377   0.0000      0.203665   589.8734      -70.8963      -31.1090       37.0565      -5.50736      -8.17300       0.00000       0.00000       0.00000       0.00000       0.00000       0.00000       0.00000       0.00000       0.00000       0.00000       0.00000       0.00000       0.00000       0.00000       0.00000       0.00000       0.00000       0.00000       0.00000       0.00000       0.00000       0.00000       0.00000       0.00000       0.00000       0.00000       0.00000       0.00000       0.00000       0.00000       70.8220       68.1063       50.3018       28.4907       13.4250       3.90795       0.00000       0.00000       0.00000       0.00000       0.00000       0.00000       0.00000       0.00000       0.00000       0.00000       0.00000       0.00000       0.00000       0.00000       0.00000       0.00000       0.00000       0.00000       0.00000       0.00000       0.00000       0.00000       0.00000       0.00000       0.00000       0.00000       0.00000       0.00000       0.00000       0.00000
   4  11 1914.8367    0.4935  0.2498  9.9084 -0.0123       13.9064  0.0260   0.0426   0.0617    0.1189   0.0000       4.75594   425.6128       3.61609       10.2711      -13.5893      -4.82978     -0.202866     -0.666924      0.169906       0.00000       0.00000       0.00000       0.00000       0.00000       0.00000       0.00000       0.00000       0.00000       0.00000       0.00000       0.00000       0.00000       0.00000       0.00000       0.00000       0.00000       0.00000       0.00000       0.00000       0.00000       0.00000       0.00000       0.00000       0.00000       0.00000       0.00000       0.00000       8.30868       8.27002       7.56334       5.57026       3.27340       1.70510      0.635369      0.167968       0.00000       0.00000       0.00000       0.00000       0.00000       0.00000       0.00000       0.00000       0.00000       0.00000       0.00000       0.00000       0.00000       0.00000       0.00000       0.00000       0.00000       0.00000       0.00000       0.00000       0.00000       0.00000       0.00000       0.00000       0.00000       0.00000       0.00000       0.00000
   4  12 2051.7549    0.6928  0.4921  9.7733  0.0021       6.43043  0.0573   0.0418   0.0889    0.1976   0.0000       2.48932   430.0161      -7.70643      -4.10603       5.77743      -3.88942       3.16404      0.272866     -0.191124       0.00000       0.00000       0.00000       0.00000       0.00000       0.00000       0.00000       0.00000       0.00000       0.00000       0.00000       0.00000       0.00000       0.00000       0.00000       0.00000       0.00000       0.00000       0.00000       0.00000       0.00000       0.00000       0.00000       0.00000       0.00000       0.00000       0.00000       0.00000       16.0105       13.7749       18.2261       10.2843       5.59855       4.23050       1.57395      0.296616       0.00000       0.00000       0.00000       0.00000       0.00000       0.00000       0.00000       0.00000       0.00000       0.00000       0.00000       0.00000       0.00000       0.00000       0.00000       0.00000       0.00000       0.00000       0.00000       0.00000       0.00000       0.00000       0.00000       0.00000       0.00000       0.00000       0.00000       0.00000
   4  13 2188.3944    0.8999  0.9078  8.7223  0.0055       1.85302  0.0807   0.0430   0.1105    1.0814   0.0000       1.60787   428.9129      -6.13000      -3.95763       9.45242       2.47833     -0.982274     -0.690169     -0.158142       0.00000       0.00000       0.00000       0.00000       0.00000       0.00000       0.00000       0.00000       0.00000       0.00000       0.00000       0.00000       0.00000       0.00000       0.00000       0.00000       0.00000       0.00000       0.00000       0.00000       0.00000       0.00000       0.00000       0.00000       0.00000       0.00000       0.00000       0.00000       20.3374       22.2189       18.7793       12.8938       7.08713       4.07672       1.50140      0.397587       0.00000       0.00000       0.00000       0.00000       0.00000       0.00000       0.00000       0.00000       0.00000       0.00000       0.00000       0.00000       0.00000       0.00000       0.00000       0.00000       0.00000       0.00000       0.00000       0.00000       0.00000       0.00000       0.00000       0.00000       0.00000       0.00000       0.00000       0.00000
   4  15 2458.4698    1.5832  0.9634 10.6961 -0.0163     -0.475630  0.0686   0.0775   0.1486    1.1806   0.0000       1.27073   422.6081      -3.38935       8.80402      -14.4382      -1.85319      -1.83023       1.99659     -0.129484       0.00000       0.00000       0.00000       0.00000       0.00000       0.00000       0.00000       0.00000       0.00000       0.00000       0.00000       0.00000       0.00000       0.00000       0.00000       0.00000       0.00000       0.00000       0.00000       0.00000       0.00000       0.00000       0.00000       0.00000       0.00000       0.00000       0.00000       0.00000       22.3720       23.9614       17.9849       12.5638       7.22714       3.23869       1.32587      0.369049       0.00000       0.00000       0.00000       0.00000       0.00000       0.00000       0.00000       0.00000       0.00000       0.00000       0.00000       0.00000       0.00000       0.00000       0.00000       0.00000       0.00000       0.00000       0.00000       0.00000       0.00000       0.00000       0.00000       0.00000       0.00000       0.00000       0.00000       0.00000
   4  17 2728.5391    2.6639  0.9501 10.8424  0.0208       1.16902  0.0606   0.1305   0.1457    1.0897   0.0000      0.930010   443.3548       39.1432      -8.46717      -15.1915      -2.59116       5.04866      -2.61602     -0.102154       0.00000       0.00000       0.00000       0.00000       0.00000       0.00000       0.00000       0.00000       0.00000       0.00000       0.00000       0.00000       0.00000       0.00000       0.00000       0.00000       0.00000       0.00000       0.00000       0.00000       0.00000       0.00000       0.00000       0.00000       0.00000       0.00000       0.00000       0.00000       16.7938       19.0313       16.3677       11.0707       7.07487       3.17313       1.43774      0.365266       0.00000       0.00000       0.00000       0.00000       0.00000       0.00000       0.00000       0.00000       0.00000       0.00000       0.00000       0.00000       0.00000       0.00000       0.00000       0.00000       0.00000       0.00000       0.00000       0.00000       0.00000       0.00000       0.00000       0.00000       0.00000       0.00000       0.00000       0.00000
   4  18 2864.2361    3.0966  0.8747 11.5366 -0.0070     -0.914390  0.0595   0.1447   0.1118    0.8464   0.0000      0.872513   424.7845       14.1042       42.8379       4.75921      -2.33755       1.75062    -0.0991155      0.425101       0.00000       0.00000       0.00000       0.00000       0.00000       0.00000       0.00000       0.00000       0.00000       0.00000       0.00000       0.00000       0.00000       0.00000       0.00000       0.00000       0.00000       0.00000       0.00000       0.00000       0.00000       0.00000       0.00000       0.00000       0.00000       0.00000       0.00000       0.00000       16.8376       17.7908       14.3596       10.7751       6.36413       3.09396       1.16536      0.322169       0.00000       0.00000       0.00000       0.00000       0.00000       0.00000       0.00000       0.00000       0.00000       0.00000       0.00000       0.00000       0.00000       0.00000       0.00000       0.00000       0.00000       0.00000       0.00000       0.00000       0.00000       0.00000       0.00000       0.00000       0.00000       0.00000       0.00000       0.00000
   4  19 3000.1701    3.6519  1.0780 -0.9555 -0.0000      0.218255  0.0694   0.1550   0.1440  119.8854   0.0000      0.832640   443.2249      -4.10222      -15.5276      -4.20407       2.47405      -2.53078    -0.0447401      0.121464       0.00000       0.00000       0.00000       0.00000       0.00000       0.00000       0.00000       0.00000       0.00000       0.00000       0.00000       0.00000       0.00000       0.00000       0.00000       0.00000       0.00000       0.00000       0.00000       0.00000       0.00000       0.00000       0.00000       0.00000       0.00000       0.00000       0.00000       0.00000       22.8389       22.8772       18.0803       12.5140       6.97726       3.15385       1.15709      0.268817       0.00000       0.00000       0.00000       0.00000       0.00000       0.00000       0.00000       0.00000       0.00000       0.00000       0.00000       0.00000       0.00000       0.00000       0.00000       0.00000       0.00000       0.00000       0.00000       0.00000       0.00000       0.00000       0.00000       0.00000       0.00000       0.00000       0.00000       0.00000
   4  21 3271.8350    3.7286  1.2591 12.2877  0.0035      0.328072  0.0825   0.1526   0.1548    0.6543   0.0000       1.25394   484.2577       25.0401       18.3945      -10.3055       3.52468      -2.10979       1.96346     0.0740717       0.00000       0.00000       0.00000       0.00000       0.00000       0.00000       0.00000       0.00000       0.00000       0.00000       0.00000       0.00000       0.00000       0.00000       0.00000       0.00000       0.00000       0.00000       0.00000       0.00000       0.00000       0.00000       0.00000       0.00000       0.00000       0.00000       0.00000       0.00000       20.0871       22.2715       17.5158       13.9197       8.26446       3.84873       1.44635      0.428227       0.00000       0.00000       0.00000       0.00000       0.00000       0.00000       0.00000       0.00000       0.00000       0.00000       0.00000       0.00000       0.00000       0.00000       0.00000       0.00000       0.00000       0.00000       0.00000       0.00000       0.00000       0.00000       0.00000       0.00000       0.00000       0.00000       0.00000       0.00000
   4  22 3408.2429    3.2554  2.1703 11.5631  0.0055       1.06843  0.1035   0.1047   0.2099    0.5026   0.0000      0.539741   452.1231       39.0023      -15.0838      -31.8399      -4.74580      -2.57865       2.99989   -0.00678563       0.00000       0.00000       0.00000       0.00000       0.00000       0.00000       0.00000       0.00000       0.00000       0.00000       0.00000       0.00000       0.00000       0.00000       0.00000       0.00000       0.00000       0.00000       0.00000       0.00000       0.00000       0.00000       0.00000       0.00000       0.00000       0.00000       0.00000       0.00000       29.1067       30.1389       24.8976       16.9162       9.59923       4.89730       1.86184      0.467259       0.00000       0.00000       0.00000       0.00000       0.00000       0.00000       0.00000       0.00000       0.00000       0.00000       0.00000       0.00000       0.00000       0.00000       0.00000       0.00000       0.00000       0.00000       0.00000       0.00000       0.00000       0.00000       0.00000       0.00000       0.00000       0.00000       0.00000       0.00000
   4  25 3819.5410    1.9377  6.3964 10.1507 -0.0018      0.505535  0.2042   0.0387   0.3772    0.2768   0.0000      0.145908   478.8373       32.8966      -37.5948       14.8783       8.17746      -8.10520       2.25195     -0.479965       0.00000       0.00000       0.00000       0.00000       0.00000       0.00000       0.00000       0.00000       0.00000       0.00000       0.00000       0.00000       0.00000       0.00000       0.00000       0.00000       0.00000       0.00000       0.00000       0.00000       0.00000       0.00000       0.00000       0.00000       0.00000       0.00000       0.00000       0.00000       52.9457       57.7667       47.5073       31.1555       18.8856       9.03909       3.76842      0.953274       0.00000       0.00000       0.00000       0.00000       0.00000       0.00000       0.00000       0.00000       0.00000       0.00000       0.00000       0.00000       0.00000       0.00000       0.00000       0.00000       0.00000       0.00000       0.00000       0.00000       0.00000       0.00000       0.00000       0.00000       0.00000       0.00000       0.00000       0.00000
   5  11 1960.6416    0.5215  0.3990  9.8544 -0.0056       10.5238  0.0632   0.0333   0.0742    0.1312   0.0000       3.27610   438.2610      -1.75054       3.18043      -5.24187      -3.27267       2.98544     -0.211938     -0.245851      0.369171    -0.0165506       0.00000       0.00000       0.00000       0.00000       0.00000       0.00000       0.00000       0.00000       0.00000       0.00000       0.00000       0.00000       0.00000       0.00000       0.00000       0.00000       0.00000       0.00000       0.00000       0.00000       0.00000       0.00000       0.00000       0.00000       0.00000       0.00000       15.8317       12.4291       14.1896       10.8753       9.13091       5.50848       1.92971       1.07092      0.390614     0.0597952       0.00000       0.00000       0.00000       0.00000       0.00000       0.00000       0.00000       0.00000       0.00000       0.00000       0.00000       0.00000       0.00000       0.00000       0.00000       0.00000       0.00000       0.00000       0.00000       0.00000       0.00000       0.00000       0.00000       0.00000       0.00000       0.00000
   5  12 2098.5338    0.7712  0.4992  9.8971  0.0061       8.74254  0.0472   0.0467   0.0744    0.1833   0.0000       1.99995   453.0315      -7.29016       15.5118       5.04764       2.21954      -1.49527     -0.669324      0.226525      0.615361    -0.0838240       0.00000       0.00000       0.00000       0.00000       0.00000       0.00000       0.00000       0.00000       0.00000       0.00000       0.00000       0.00000       0.00000       0.00000       0.00000       0.00000       0.00000       0.00000       0.00000       0.00000       0.00000       0.00000       0.00000       0.00000       0.00000       0.00000       11.2087       13.9946       10.7100       9.47871       6.31747       3.64671       1.89784      0.710739      0.289351     0.0785496       0.00000       0.00000       0.00000       0.00000       0.00000       0.00000       0.00000       0.00000       0.00000       0.00000       0.00000       0.00000       0.00000       0.00000       0.00000       0.00000       0.00000       0.00000       0.00000       0.00000       0.00000       0.00000       0.00000       0.00000       0.00000       0.00000
   5  13 2235.4443    0.9209  0.9605  9.6494 -0.0001       5.12028  0.0622   0.0371   0.1150    0.3543   0.0000       1.36823   423.0344     -0.835009      -7.62284      -3.46240      0.344062       8.76789      0.484380      0.506009     -0.437957    -0.0841539       0.00000       0.00000       0.00000       0.00000       0.00000       0.00000       0.00000       0.00000       0.00000       0.00000       0.00000       0.00000       0.00000       0.00000       0.00000       0.00000       0.00000       0.00000       0.00000       0.00000       0.00000       0.00000       0.00000       0.00000       0.00000       0.00000       14.1967       15.4674       12.6957       10.6701       7.78038       4.39967       2.10434      0.825855      0.292961     0.0731748       0.00000       0.00000       0.00000       0.00000       0.00000       0.00000       0.00000       0.00000       0.00000       0.00000       0.00000       0.00000       0.00000       0.00000       0.00000       0.00000       0.00000       0.00000       0.00000       0.00000       0.00000       0.00000       0.00000       0.00000       0.00000       0.00000
   5  14 2371.2663    1.4244  0.7961  9.7970  0.0066       4.78292  0.0549   0.0587   0.0881    0.4606   0.0000       1.21405   437.2324      -4.17313       5.26717       16.6725      -8.22019       1.48086       1.04540      0.441559      0.399474    -0.0762703       0.00000       0.00000       0.00000       0.00000       0.00000       0.00000       0.00000       0.00000       0.00000       0.00000       0.00000       0.00000       0.00000       0.00000       0.00000       0.00000       0.00000       0.00000       0.00000       0.00000       0.00000       0.00000       0.00000       0.00000       0.00000       0.00000       11.0588       13.2637       11.3702       9.44682       6.93840       3.78946       2.22480      0.822876      0.321479     0.0780312       0.00000       0.00000       0.00000       0.00000       0.00000       0.00000       0.00000       0.00000       0.00000       0.00000       0.00000       0.00000       0.00000       0.00000       0.00000       0.00000       0.00000       0.00000       0.00000       0.00000       0.00000       0.00000       0.00000       0.00000       0.00000       0.00000
   5  15 2506.2157    1.7871  0.8607 10.9865 -0.0078       3.92936  0.0561   0.0793   0.1116    0.3737   0.0000       1.38239   441.4457      -11.8205       32.5874      -17.6916      0.838629      -5.51681      0.713595     -0.220988     -0.426046    -0.0291275       0.00000       0.00000       0.00000       0.00000       0.00000       0.00000       0.00000       0.00000       0.00000       0.00000       0.00000       0.00000       0.00000       0.00000       0.00000       0.00000       0.00000       0.00000       0.00000       0.00000       0.00000       0.00000       0.00000       0.00000       0.00000       0.00000       13.0173       13.4567       13.1502       9.48400       6.11813       3.69059       2.05333      0.857891      0.289074     0.0560067       0.00000       0.00000       0.00000       0.00000       0.00000       0.00000       0.00000       0.00000       0.00000       0.00000       0.00000       0.00000       0.00000       0.00000       0.00000       0.00000       0.00000       0.00000       0.00000       0.00000       0.00000       0.00000       0.00000       0.00000       0.00000       0.00000
   5  16 2641.2924    2.3223  0.7931 10.8983 -0.0021       1.31476  0.0558   0.1045   0.0921    0.6372   0.0000       1.05551   461.0912       14.6300       26.3267      -3.84284      -1.40000      -1.74226      0.914032      0.747960     -0.191246     -0.320098       0.00000       0.00000       0.00000       0.00000       0.00000       0.00000       0.00000       0.00000       0.00000       0.00000       0.00000       0.00000       0.00000       0.00000       0.00000       0.00000       0.00000       0.00000       0.00000       0.00000       0.00000       0.00000       0.00000       0.00000       0.00000       0.00000       14.7900       16.8221       14.1142       10.3753       7.21717       3.79968       2.04934      0.736378      0.295808     0.0728457       0.00000       0.00000       0.00000       0.00000       0.00000       0.00000       0.00000       0.00000       0.00000       0.00000       0.00000       0.00000       0.00000       0.00000       0.00000       0.00000       0.00000       0.00000       0.00000       0.00000       0.00000       0.00000       0.00000       0.00000       0.00000       0.00000
   5  18 2913.7210    3.7201  0.7952  4.3799  0.0000      0.952735  0.0589   0.1651   0.0932 1000.0000   0.0000       1.23382   422.8484       31.7345       10.4293      -21.2295       6.82151       3.14448       0.00000       0.00000       0.00000       0.00000       0.00000       0.00000       0.00000       0.00000       0.00000       0.00000       0.00000       0.00000       0.00000       0.00000       0.00000       0.00000       0.00000       0.00000       0.00000       0.00000       0.00000       0.00000       0.00000       0.00000       0.00000       0.00000       0.00000       0.00000       0.00000       0.00000       13.4590       13.9629       13.6460       10.0230       8.55506       4.89680       2.20379       1.01033      0.381528     0.0738487       0.00000       0.00000       0.00000       0.00000       0.00000       0.00000       0.00000       0.00000       0.00000       0.00000       0.00000       0.00000       0.00000       0.00000       0.00000       0.00000       0.00000       0.00000       0.00000       0.00000       0.00000       0.00000       0.00000       0.00000       0.00000       0.00000
   5  19 3050.1119    3.5163  1.0059 12.3362 -0.0131     0.0691595  0.0651   0.1571   0.1328    0.9686   0.0000       1.14249   439.2479       39.4274       19.6713      -13.1921       5.29864       4.39648       1.62688      0.727131      0.372165     -0.158960       0.00000       0.00000       0.00000       0.00000       0.00000       0.00000       0.00000       0.00000       0.00000       0.00000       0.00000       0.00000       0.00000       0.00000       0.00000       0.00000       0.00000       0.00000       0.00000       0.00000       0.00000       0.00000       0.00000       0.00000       0.00000       0.00000       13.5957       14.7107       15.2871       10.7199       8.10547       4.83199       2.70019       1.14946      0.421570     0.0809278       0.00000       0.00000       0.00000       0.00000       0.00000       0.00000       0.00000       0.00000       0.00000       0.00000       0.00000       0.00000       0.00000       0.00000       0.00000       0.00000       0.00000       0.00000       0.00000       0.00000       0.00000       0.00000       0.00000       0.00000       0.00000       0.00000
   5  20 3186.3391    3.6761  1.5725  2.2688  0.0000       1.66869  0.0922   0.1324   0.1567 1000.0000   0.0000      0.751239   412.7796      0.534983       11.5775      -6.14626       5.09950      -2.94814       0.00000       0.00000       0.00000       0.00000       0.00000       0.00000       0.00000       0.00000       0.00000       0.00000       0.00000       0.00000       0.00000       0.00000       0.00000       0.00000       0.00000       0.00000       0.00000       0.00000       0.00000       0.00000       0.00000       0.00000       0.00000       0.00000       0.00000       0.00000       0.00000       0.00000       16.7914       21.6937       18.5400       14.9813       10.0112       5.37371       3.52104       1.27234      0.509644      0.123915       0.00000       0.00000       0.00000       0.00000       0.00000       0.00000       0.00000       0.00000       0.00000       0.00000       0.00000       0.00000       0.00000       0.00000       0.00000       0.00000       0.00000       0.00000       0.00000       0.00000       0.00000       0.00000       0.00000       0.00000       0.00000       0.00000
   5  21 3322.6077    3.4776  1.3251 12.0355 -0.0016     -0.130809  0.0881   0.1330   0.1411    0.8760   0.0000       1.11847   443.8118       24.7343       42.9929      -11.2485      -3.67675     -0.260250       2.33177      0.277141    -0.0888734    0.00165028       0.00000       0.00000       0.00000       0.00000       0.00000       0.00000       0.00000       0.00000       0.00000       0.00000       0.00000       0.00000       0.00000       0.00000       0.00000       0.00000       0.00000       0.00000       0.00000       0.00000       0.00000       0.00000       0.00000       0.00000       0.00000       0.00000       17.8263       19.2435       16.2544       14.7257       10.6331       5.80651       3.60088       1.16558      0.436253      0.105073       0.00000       0.00000       0.00000       0.00000       0.00000       0.00000       0.00000       0.00000       0.00000       0.00000       0.00000       0.00000       0.00000       0.00000       0.00000       0.00000       0.00000       0.00000       0.00000       0.00000       0.00000       0.00000       0.00000       0.00000       0.00000       0.00000
   5  22 3459.4796    3.0252  2.7195  1.2007  0.0000      0.291879  0.1109   0.0789   0.2066 1000.0000   0.0000      0.294968   417.4507       46.6588      -22.8764      -24.7946      -11.7710      -13.3568       0.00000       0.00000       0.00000       0.00000       0.00000       0.00000       0.00000       0.00000       0.00000       0.00000       0.00000       0.00000       0.00000       0.00000       0.00000       0.00000       0.00000       0.00000       0.00000       0.00000       0.00000       0.00000       0.00000       0.00000       0.00000       0.00000       0.00000       0.00000       0.00000       0.00000       23.2967       26.9347       23.7618       18.3084       11.8240       7.27322       3.73023       1.67325      0.550708      0.134901       0.00000       0.00000       0.00000       0.00000       0.00000       0.00000       0.00000       0.00000       0.00000       0.00000       0.00000       0.00000       0.00000       0.00000       0.00000       0.00000       0.00000       0.00000       0.00000       0.00000       0.00000       0.00000       0.00000       0.00000       0.00000       0.00000
   5  23 3596.6302    2.5680  3.7522  9.5838 -0.0041      0.358761  0.1336   0.0570   0.2369    1.3295   0.0000      0.210261   478.4441       2.65595      -26.8598       6.85733       4.82256       4.58901       3.66392      0.616396       1.00492     -0.317183       0.00000       0.00000       0.00000       0.00000       0.00000       0.00000       0.00000       0.00000       0.00000       0.00000       0.00000       0.00000       0.00000       0.00000       0.00000       0.00000       0.00000       0.00000       0.00000       0.00000       0.00000       0.00000       0.00000       0.00000       0.00000       0.00000       27.3179       31.9582       26.9380       22.2946       14.8248       9.15733       4.54590       1.96205      0.655457      0.168796       0.00000       0.00000       0.00000       0.00000       0.00000       0.00000       0.00000       0.00000       0.00000       0.00000       0.00000       0.00000       0.00000       0.00000       0.00000       0.00000       0.00000       0.00000       0.00000       0.00000       0.00000       0.00000       0.00000       0.00000       0.00000       0.00000
   5  24 3734.0052    2.1598  5.5454  9.9759 -0.0005      0.295066  0.1651   0.0394   0.3050    0.3308   0.0000      0.132219   354.1583       77.6832       54.8884      -1.71570      -31.3742       2.19834      -1.94248      -4.61931      0.230006      0.153395       0.00000       0.00000       0.00000       0.00000       0.00000       0.00000       0.00000       0.00000       0.00000       0.00000       0.00000       0.00000       0.00000       0.00000       0.00000       0.00000       0.00000       0.00000       0.00000       0.00000       0.00000       0.00000       0.00000       0.00000       0.00000       0.00000       33.4703       38.4132       34.9903       27.0607       17.1117       10.3990       5.68511       2.46051      0.831680      0.194892       0.00000       0.00000       0.00000       0.00000       0.00000       0.00000       0.00000       0.00000       0.00000       0.00000       0.00000       0.00000       0.00000       0.00000       0.00000       0.00000       0.00000       0.00000       0.00000       0.00000       0.00000       0.00000       0.00000       0.00000       0.00000       0.00000
   5  25 3872.3648    1.7952  7.0973 10.2194 -0.0015      0.501517  0.1992   0.0312   0.3803    0.1696   0.0000      0.119449   441.7222       4.91262       14.0462      -21.3673      -17.4937      -32.2409       3.71544       3.38927      0.133962    -0.0957417       0.00000       0.00000       0.00000       0.00000       0.00000       0.00000       0.00000       0.00000       0.00000       0.00000       0.00000       0.00000       0.00000       0.00000       0.00000       0.00000       0.00000       0.00000       0.00000       0.00000       0.00000       0.00000       0.00000       0.00000       0.00000       0.00000       38.1448       45.7017       39.7739       31.7752       22.7066       13.2547       7.02213       2.93916       1.06733      0.250038       0.00000       0.00000       0.00000       0.00000       0.00000       0.00000       0.00000       0.00000       0.00000       0.00000       0.00000       0.00000       0.00000       0.00000       0.00000       0.00000       0.00000       0.00000       0.00000       0.00000       0.00000       0.00000       0.00000       0.00000       0.00000       0.00000
   5  26 4009.7220    1.5328  9.5448  9.9679 -0.0007      0.127918  0.2579   0.0246   0.4717    0.1381   0.0000      0.103257   406.1322       71.2175      -38.6861      -36.6381      -28.0594      -10.6443      -2.32633      0.495333       1.58723     0.0158153       0.00000       0.00000       0.00000       0.00000       0.00000       0.00000       0.00000       0.00000       0.00000       0.00000       0.00000       0.00000       0.00000       0.00000       0.00000       0.00000       0.00000       0.00000       0.00000       0.00000       0.00000       0.00000       0.00000       0.00000       0.00000       0.00000       49.6711       55.6589       51.8309       38.4345       27.0994       16.7549       7.85622       3.79331       1.28819      0.274573       0.00000       0.00000       0.00000       0.00000       0.00000       0.00000       0.00000       0.00000       0.00000       0.00000       0.00000       0.00000       0.00000       0.00000       0.00000       0.00000       0.00000       0.00000       0.00000       0.00000       0.00000       0.00000       0.00000       0.00000       0.00000       0.00000
   6  10 1866.1224    0.4152  0.3430  9.8677 -0.0286       10.0564  0.0603   0.0297   0.0658    0.0974   0.0000       3.75813   439.4165       15.5742      -2.73833       3.66815       2.21406      -1.30727      0.470265       2.11442     0.0155813     0.0402960     -0.168451    0.00173622       0.00000       0.00000       0.00000       0.00000       0.00000       0.00000       0.00000       0.00000       0.00000       0.00000       0.00000       0.00000       0.00000       0.00000       0.00000       0.00000       0.00000       0.00000       0.00000       0.00000       0.00000       0.00000       0.00000       0.00000       8.71851       15.0863       12.4422       9.41162       8.31974       4.31317       3.55356       1.26068      0.983615      0.246468      0.143196     0.0280102       0.00000       0.00000       0.00000       0.00000       0.00000       0.00000       0.00000       0.00000       0.00000       0.00000       0.00000       0.00000       0.00000       0.00000       0.00000       0.00000       0.00000       0.00000       0.00000       0.00000       0.00000       0.00000       0.00000       0.00000
   6  11 2004.2512    0.5494  0.5493  9.8462 -0.0081       10.9590  0.0679   0.0305   0.0779    0.1355   0.0000       2.49513   440.4403      -3.51423      -6.83526      -11.9849      -3.72072      -1.92864       1.36728      0.791175      0.337652      0.105788    -0.0630753    0.00106955       0.00000       0.00000       0.00000       0.00000       0.00000       0.00000       0.00000       0.00000       0.00000       0.00000       0.00000       0.00000       0.00000       0.00000       0.00000       0.00000       0.00000       0.00000       0.00000       0.00000       0.00000       0.00000       0.00000       0.00000       13.0448       11.0047       15.3266       12.3681       7.33218       6.29114       3.33882       1.81850       1.05435      0.390788     0.0968153     0.0141985       0.00000       0.00000       0.00000       0.00000       0.00000       0.00000       0.00000       0.00000       0.00000       0.00000       0.00000       0.00000       0.00000       0.00000       0.00000       0.00000       0.00000       0.00000       0.00000       0.00000       0.00000       0.00000       0.00000       0.00000
   6  13 2279.9372    1.0704  0.9538  9.9411 -0.0023       4.82678  0.0588   0.0420   0.1016    0.3503   0.0000       1.18911   445.7393       12.8280       9.66751      -4.03596       9.34507      -3.87754      -1.13469       1.86091      0.320632     -0.444959     -0.155084    0.00691061       0.00000       0.00000       0.00000       0.00000       0.00000       0.00000       0.00000       0.00000       0.00000       0.00000       0.00000       0.00000       0.00000       0.00000       0.00000       0.00000       0.00000       0.00000       0.00000       0.00000       0.00000       0.00000       0.00000       0.00000       11.6821       12.8365       12.7784       10.2809       7.02441       4.40894       2.75412       1.59587      0.687443      0.265601     0.0795240     0.0158123       0.00000       0.00000       0.00000       0.00000       0.00000       0.00000       0.00000       0.00000       0.00000       0.00000       0.00000       0.00000       0.00000       0.00000       0.00000       0.00000       0.00000       0.00000       0.00000       0.00000       0.00000       0.00000       0.00000       0.00000
   6  14 2415.6628    1.4802  1.1299  9.4787  0.0004       4.60669  0.0648   0.0496   0.1111    0.7691   0.0000       1.16670   440.4323       18.5059      -1.13065     0.0533038       5.03953       6.87429      -1.97793     -0.351897   -0.00746473    -0.0203189    -0.0575906   -0.00593465       0.00000       0.00000       0.00000       0.00000       0.00000       0.00000       0.00000       0.00000       0.00000       0.00000       0.00000       0.00000       0.00000       0.00000       0.00000       0.00000       0.00000       0.00000       0.00000       0.00000       0.00000       0.00000       0.00000       0.00000       11.1142       12.8655       11.9145       10.1067       7.24816       5.38010       2.82520       1.60506      0.660837      0.292045     0.0779496     0.0185871       0.00000       0.00000       0.00000       0.00000       0.00000       0.00000       0.00000       0.00000       0.00000       0.00000       0.00000       0.00000       0.00000       0.00000       0.00000       0.00000       0.00000       0.00000       0.00000       0.00000       0.00000       0.00000       0.00000       0.00000
   6  15 2551.1844    1.9643  0.9262 10.8677 -0.0047       1.27245  0.0472   0.0782   0.1215    0.4262   0.0000       1.09195   432.7203       13.6103       10.7831       1.37255       6.82675     -0.881335       2.27332     -0.685777      0.811695      0.330724   0.000686272   -0.00351308       0.00000       0.00000       0.00000       0.00000       0.00000       0.00000       0.00000       0.00000       0.00000       0.00000       0.00000       0.00000       0.00000       0.00000       0.00000       0.00000       0.00000       0.00000       0.00000       0.00000       0.00000       0.00000       0.00000       0.00000       9.86314       10.8044       10.9885       8.26852       5.88145       4.08768       2.32624       1.24300      0.554784      0.237393     0.0670725     0.0127689       0.00000       0.00000       0.00000       0.00000       0.00000       0.00000       0.00000       0.00000       0.00000       0.00000       0.00000       0.00000       0.00000       0.00000       0.00000       0.00000       0.00000       0.00000       0.00000       0.00000       0.00000       0.00000       0.00000       0.00000
   6  16 2687.1307    2.3398  0.9846 11.2231 -0.0130       1.52065  0.0617   0.0914   0.1088    0.5200   0.0000       1.02737   438.0220       4.53945       10.8802       19.5910      -5.85639      -2.86740       3.00358      -1.07827      0.429683     -0.614195     -0.111357     0.0140764       0.00000       0.00000       0.00000       0.00000       0.00000       0.00000       0.00000       0.00000       0.00000       0.00000       0.00000       0.00000       0.00000       0.00000       0.00000       0.00000       0.00000       0.00000       0.00000       0.00000       0.00000       0.00000       0.00000       0.00000       10.2751       11.0706       11.1541       10.0929       6.35753       4.54716       2.74755       1.70646      0.707939      0.283947     0.0735811     0.0175948       0.00000       0.00000       0.00000       0.00000       0.00000       0.00000       0.00000       0.00000       0.00000       0.00000       0.00000       0.00000       0.00000       0.00000       0.00000       0.00000       0.00000       0.00000       0.00000       0.00000       0.00000       0.00000       0.00000       0.00000
   6  17 2823.8108    2.9327  1.1287 10.9332 -0.0027       1.65151  0.0624   0.1026   0.1187    0.9287   0.0000      0.982124   431.4126       6.04412       5.10753       14.1672      -3.85926      -4.44056     -0.187900      0.272435      0.849693     -0.398085     0.0247875    -0.0173175       0.00000       0.00000       0.00000       0.00000       0.00000       0.00000       0.00000       0.00000       0.00000       0.00000       0.00000       0.00000       0.00000       0.00000       0.00000       0.00000       0.00000       0.00000       0.00000       0.00000       0.00000       0.00000       0.00000       0.00000       10.6083       12.7543       10.9875       10.0101       7.43447       4.79297       3.09377       1.51004      0.751563      0.248231     0.0836806     0.0186444       0.00000       0.00000       0.00000       0.00000       0.00000       0.00000       0.00000       0.00000       0.00000       0.00000       0.00000       0.00000       0.00000       0.00000       0.00000       0.00000       0.00000       0.00000       0.00000       0.00000       0.00000       0.00000       0.00000       0.00000
   6  18 2960.8284    3.7149  0.8348 12.0454 -0.0030       1.93361  0.0476   0.1518   0.0938    0.5799   0.0000      0.833208   433.9648       23.9946       6.38619       12.3994      -4.43047      -4.68413       2.79962     -0.323058      0.492977     -0.424319    -0.0773619    0.00625374       0.00000       0.00000       0.00000       0.00000       0.00000       0.00000       0.00000       0.00000       0.00000       0.00000       0.00000       0.00000       0.00000       0.00000       0.00000       0.00000       0.00000       0.00000       0.00000       0.00000       0.00000       0.00000       0.00000       0.00000       9.82654       10.4263       10.2705       8.41629       6.17020       4.35957       2.57786       1.19724      0.649457      0.235249     0.0676951     0.0138462       0.00000       0.00000       0.00000       0.00000       0.00000       0.00000       0.00000       0.00000       0.00000       0.00000       0.00000       0.00000       0.00000       0.00000       0.00000       0.00000       0.00000       0.00000       0.00000       0.00000       0.00000       0.00000       0.00000       0.00000
   6  19 3097.5076    4.0780  1.1233 12.5165 -0.0067       3.35468  0.0689   0.1444   0.1108    0.4870   0.0000       1.50370   407.5372       22.9665       22.2857      -15.7632       4.92997      -2.37890      -4.73855      -1.99303     -0.195152      0.102887     -0.141522    -0.0182674       0.00000       0.00000       0.00000       0.00000       0.00000       0.00000       0.00000       0.00000       0.00000       0.00000       0.00000       0.00000       0.00000       0.00000       0.00000       0.00000       0.00000       0.00000       0.00000       0.00000       0.00000       0.00000       0.00000       0.00000       12.4136       13.9346       11.8789       10.7768       7.95646       5.25255       3.09040       1.62676      0.669220      0.250497     0.0783136     0.0176739       0.00000       0.00000       0.00000       0.00000       0.00000       0.00000       0.00000       0.00000       0.00000       0.00000       0.00000       0.00000       0.00000       0.00000       0.00000       0.00000       0.00000       0.00000       0.00000       0.00000       0.00000       0.00000       0.00000       0.00000
   6  20 3234.0681    3.9079  1.3955 11.2658  0.0059     -0.164171  0.0720   0.1226   0.1302    1.0910   0.0000      0.985565   431.3156       24.9159      -25.0286       9.41570       1.75869      -12.0833      0.866196      -1.18101    -0.0183417     -0.135721     0.0365890   -0.00784316       0.00000       0.00000       0.00000       0.00000       0.00000       0.00000       0.00000       0.00000       0.00000       0.00000       0.00000       0.00000       0.00000       0.00000       0.00000       0.00000       0.00000       0.00000       0.00000       0.00000       0.00000       0.00000       0.00000       0.00000       11.9047       13.3969       13.4179       10.8439       8.07402       5.49725       3.13753       1.74473      0.759148      0.319630     0.0958880     0.0184957       0.00000       0.00000       0.00000       0.00000       0.00000       0.00000       0.00000       0.00000       0.00000       0.00000       0.00000       0.00000       0.00000       0.00000       0.00000       0.00000       0.00000       0.00000       0.00000       0.00000       0.00000       0.00000       0.00000       0.00000
   6  21 3371.2234    3.2304  2.1275 10.4101  0.0020      0.616834  0.0870   0.0793   0.1632    1.0267   0.0000      0.401517   435.2156       17.4486       40.1022      -3.26356       8.01619      -10.8837      -1.13635      0.205300      0.140418     -0.715154   -0.00945019     0.0194152       0.00000       0.00000       0.00000       0.00000       0.00000       0.00000       0.00000       0.00000       0.00000       0.00000       0.00000       0.00000       0.00000       0.00000       0.00000       0.00000       0.00000       0.00000       0.00000       0.00000       0.00000       0.00000       0.00000       0.00000       15.8630       17.1692       16.7819       14.0699       10.3327       6.35445       4.08511       2.25874      0.980153      0.360894      0.113052     0.0216665       0.00000       0.00000       0.00000       0.00000       0.00000       0.00000       0.00000       0.00000       0.00000       0.00000       0.00000       0.00000       0.00000       0.00000       0.00000       0.00000       0.00000       0.00000       0.00000       0.00000       0.00000       0.00000       0.00000       0.00000
   6  22 3508.6847    2.9579  2.7562 10.4919  0.0018       1.00241  0.1060   0.0679   0.1905    0.7084   0.0000      0.335199   419.3485       62.3249       4.11654      -9.76271       11.1415      -16.8253      -1.93175      -2.12103      0.231561     -0.227495     0.0663271    0.00405158       0.00000       0.00000       0.00000       0.00000       0.00000       0.00000       0.00000       0.00000       0.00000       0.00000       0.00000       0.00000       0.00000       0.00000       0.00000       0.00000       0.00000       0.00000       0.00000       0.00000       0.00000       0.00000       0.00000       0.00000       18.5758       21.3964       20.0154       16.2059       12.0721       8.03331       4.65031       2.42674       1.09384      0.435194      0.132063     0.0269099       0.00000       0.00000       0.00000       0.00000       0.00000       0.00000       0.00000       0.00000       0.00000       0.00000       0.00000       0.00000       0.00000       0.00000       0.00000       0.00000       0.00000       0.00000       0.00000       0.00000       0.00000       0.00000       0.00000       0.00000
   6  23 3646.3460    2.4647  4.0224 10.8055 -0.0016      0.415167  0.1404   0.0491   0.2325    0.2526   0.0000      0.224015   417.0570      0.643799      -21.9536      -5.62052      -15.4251       7.94928       6.56526      -1.68003      -1.25542      -1.53001    -0.0875143    -0.0430840       0.00000       0.00000       0.00000       0.00000       0.00000       0.00000       0.00000       0.00000       0.00000       0.00000       0.00000       0.00000       0.00000       0.00000       0.00000       0.00000       0.00000       0.00000       0.00000       0.00000       0.00000       0.00000       0.00000       0.00000       24.5427       29.5423       27.1543       22.0526       14.9670       10.3518       5.80294       3.14606       1.41667      0.598406      0.167094     0.0363464       0.00000       0.00000       0.00000       0.00000       0.00000       0.00000       0.00000       0.00000       0.00000       0.00000       0.00000       0.00000       0.00000       0.00000       0.00000       0.00000       0.00000       0.00000       0.00000       0.00000       0.00000       0.00000       0.00000       0.00000
   6  25 3922.4324    1.7341  8.0819 10.0659 -0.0001      0.347114  0.2062   0.0257   0.3719    0.1315   0.0000     0.0987506   459.4943       21.7192       26.3999      -10.3287      -7.48045      -1.37744      -12.2629      -1.44660      0.960884      0.310168      0.114337     0.0202069       0.00000       0.00000       0.00000       0.00000       0.00000       0.00000       0.00000       0.00000       0.00000       0.00000       0.00000       0.00000       0.00000       0.00000       0.00000       0.00000       0.00000       0.00000       0.00000       0.00000       0.00000       0.00000       0.00000       0.00000       33.7112       42.8542       37.6125       31.8431       23.0916       15.5914       9.15636       4.56454       2.20080      0.860844      0.273034     0.0614568       0.00000       0.00000       0.00000       0.00000       0.00000       0.00000       0.00000       0.00000       0.00000       0.00000       0.00000       0.00000       0.00000       0.00000       0.00000       0.00000       0.00000       0.00000       0.00000       0.00000       0.00000       0.00000       0.00000       0.00000
   6  27 4199.1961    1.1762 13.0751 10.1184 -0.0031    -0.0205520  0.3477   0.0187   0.6585    0.0807   0.0000     0.0970959   408.5584      -44.4922       79.8969      -17.1915       24.5582      -2.42770       10.1133       3.99881       5.24826     -0.760557      0.151008     -0.147858       0.00000       0.00000       0.00000       0.00000       0.00000       0.00000       0.00000       0.00000       0.00000       0.00000       0.00000       0.00000       0.00000       0.00000       0.00000       0.00000       0.00000       0.00000       0.00000       0.00000       0.00000       0.00000       0.00000       0.00000       49.9182       59.3671       55.6731       48.0224       35.3336       23.6447       14.6917       7.62163       3.65803       1.36511      0.427189     0.0897837       0.00000       0.00000       0.00000       0.00000       0.00000       0.00000       0.00000       0.00000       0.00000       0.00000       0.00000       0.00000       0.00000       0.00000       0.00000       0.00000       0.00000       0.00000       0.00000       0.00000       0.00000       0.00000       0.00000       0.00000
   7  11 2045.9126    0.6416  0.5147  9.8341 -0.0041       5.98866  0.0375   0.0298   0.0663    0.1472   0.0000       1.87832   435.9703       6.45578       11.5286      -3.41517       6.06697       5.04759       2.26734      -1.71389      0.202292     -0.201407     0.0757534    -0.0252437    -0.0110732    0.00480165       0.00000       0.00000       0.00000       0.00000       0.00000       0.00000       0.00000       0.00000       0.00000       0.00000       0.00000       0.00000       0.00000       0.00000       0.00000       0.00000       0.00000       0.00000       0.00000       0.00000       0.00000       0.00000       6.62861       8.49882       7.31924       6.82279       5.18803       3.69718       2.40532       1.43772      0.744267      0.357084      0.141132     0.0504089     0.0148911    0.00347724       0.00000       0.00000       0.00000       0.00000       0.00000       0.00000       0.00000       0.00000       0.00000       0.00000       0.00000       0.00000       0.00000       0.00000       0.00000       0.00000       0.00000       0.00000       0.00000       0.00000       0.00000       0.00000
   7  12 2184.6772    0.8232  0.7643  9.7608  0.0001       4.86615  0.0465   0.0325   0.0971    0.2194   0.0000       1.42430   450.1857       1.17170       25.1517       7.98440      -3.55268      -9.35565     -0.642540       1.31190      -1.51792      0.129650      0.151969    0.00821993    -0.0231087    0.00771268       0.00000       0.00000       0.00000       0.00000       0.00000       0.00000       0.00000       0.00000       0.00000       0.00000       0.00000       0.00000       0.00000       0.00000       0.00000       0.00000       0.00000       0.00000       0.00000       0.00000       0.00000       0.00000       7.60134       8.89639       8.84103       7.41277       5.89619       4.15248       2.85527       1.63658      0.910618      0.402114      0.179698     0.0615132     0.0180703    0.00345435       0.00000       0.00000       0.00000       0.00000       0.00000       0.00000       0.00000       0.00000       0.00000       0.00000       0.00000       0.00000       0.00000       0.00000       0.00000       0.00000       0.00000       0.00000       0.00000       0.00000       0.00000       0.00000
   7  14 2458.3790    1.5947  1.0422  9.7981  0.0057       4.90654  0.0584   0.0524   0.0940    0.5553   0.0000       1.12595   419.1426     -0.693640       6.84776      0.240836      -1.60122       4.28986       1.59144      -1.48867     -0.590825     -0.399737    -0.0690776    -0.0205249     0.0126788    0.00295847       0.00000       0.00000       0.00000       0.00000       0.00000       0.00000       0.00000       0.00000       0.00000       0.00000       0.00000       0.00000       0.00000       0.00000       0.00000       0.00000       0.00000       0.00000       0.00000       0.00000       0.00000       0.00000       8.74524       10.5807       9.79218       8.82712       6.43776       4.70163       3.12697       1.72409      0.964474      0.436297      0.197649     0.0621006     0.0179260    0.00377297       0.00000       0.00000       0.00000       0.00000       0.00000       0.00000       0.00000       0.00000       0.00000       0.00000       0.00000       0.00000       0.00000       0.00000       0.00000       0.00000       0.00000       0.00000       0.00000       0.00000       0.00000       0.00000
   7  15 2594.3275    2.0386  1.1200  8.2496  0.0015      0.955098  0.0554   0.0652   0.0960    2.2720   0.0000      0.889303   419.1550      0.390961       23.5356     -0.918712    -0.0401770      -3.37933     -0.806256      -1.30600     -0.552099     -0.555249     -0.187525     -0.149228     0.0277003    0.00566043       0.00000       0.00000       0.00000       0.00000       0.00000       0.00000       0.00000       0.00000       0.00000       0.00000       0.00000       0.00000       0.00000       0.00000       0.00000       0.00000       0.00000       0.00000       0.00000       0.00000       0.00000       0.00000       8.86984       9.94536       9.56441       8.19117       6.77578       4.72889       3.01577       1.87338      0.957504      0.449212      0.172434     0.0653661     0.0179556    0.00337058       0.00000       0.00000       0.00000       0.00000       0.00000       0.00000       0.00000       0.00000       0.00000       0.00000       0.00000       0.00000       0.00000       0.00000       0.00000       0.00000       0.00000       0.00000       0.00000       0.00000       0.00000       0.00000
   7  16 2731.3528    2.5530  0.9980 11.2407 -0.0015       2.70378  0.0578   0.0869   0.0987    0.4387   0.0000       1.02733   437.6108       7.08153       2.06893      -12.4880       1.99999       13.9130       2.62485      0.157325      0.519994     -0.593436     -0.220434    0.00266496    -0.0188201    0.00114330       0.00000       0.00000       0.00000       0.00000       0.00000       0.00000       0.00000       0.00000       0.00000       0.00000       0.00000       0.00000       0.00000       0.00000       0.00000       0.00000       0.00000       0.00000       0.00000       0.00000       0.00000       0.00000       9.26907       10.2861       10.9720       8.82497       6.42825       4.86572       3.22420       1.66095      0.883675      0.481108      0.203387     0.0684008     0.0174843    0.00306259       0.00000       0.00000       0.00000       0.00000       0.00000       0.00000       0.00000       0.00000       0.00000       0.00000       0.00000       0.00000       0.00000       0.00000       0.00000       0.00000       0.00000       0.00000       0.00000       0.00000       0.00000       0.00000
   7  17 2868.4069    3.1730  0.9194 11.8372  0.0061       2.19857  0.0530   0.1080   0.0892    0.3536   0.0000      0.789051   427.6791       6.96576       6.24496       4.02920      -11.5016       3.77470       1.73751     -0.725517      -1.06083     -0.284024      0.166820     0.0668709    -0.0318673   -0.00456663       0.00000       0.00000       0.00000       0.00000       0.00000       0.00000       0.00000       0.00000       0.00000       0.00000       0.00000       0.00000       0.00000       0.00000       0.00000       0.00000       0.00000       0.00000       0.00000       0.00000       0.00000       0.00000       8.58476       10.4152       9.31661       8.96323       5.88936       4.94685       3.02341       1.82667      0.820480      0.506558      0.181202     0.0694554     0.0153826    0.00411217       0.00000       0.00000       0.00000       0.00000       0.00000       0.00000       0.00000       0.00000       0.00000       0.00000       0.00000       0.00000       0.00000       0.00000       0.00000       0.00000       0.00000       0.00000       0.00000       0.00000       0.00000       0.00000
   7  18 3005.7329    3.6492  1.0135 11.7873 -0.0110     -0.394844  0.0543   0.1286   0.0975    0.6703   0.0000      0.613619   431.0517       21.1724       16.9272       7.02276       9.36618      -7.76420      -1.35560      -4.52326      0.567739     -0.245012     -0.124130   -0.00585913   -0.00237268   -0.00534511       0.00000       0.00000       0.00000       0.00000       0.00000       0.00000       0.00000       0.00000       0.00000       0.00000       0.00000       0.00000       0.00000       0.00000       0.00000       0.00000       0.00000       0.00000       0.00000       0.00000       0.00000       0.00000       9.22611       10.3582       10.3210       8.35124       7.06147       4.54270       3.08781       1.91156      0.898036      0.475595      0.169293     0.0630082     0.0190573    0.00324313       0.00000       0.00000       0.00000       0.00000       0.00000       0.00000       0.00000       0.00000       0.00000       0.00000       0.00000       0.00000       0.00000       0.00000       0.00000       0.00000       0.00000       0.00000       0.00000       0.00000       0.00000       0.00000
   7  19 3142.9168    4.0135  1.1350 11.6455 -0.0061       1.12323  0.0566   0.1293   0.1121    1.0263   0.0000      0.713009   421.3788       19.6795      0.437846       1.60198      -3.17635      -7.70067     -0.722933       2.75833      0.426191      0.138140      0.259288    -0.0519106   -0.00716447    0.00196858       0.00000       0.00000       0.00000       0.00000       0.00000       0.00000       0.00000       0.00000       0.00000       0.00000       0.00000       0.00000       0.00000       0.00000       0.00000       0.00000       0.00000       0.00000       0.00000       0.00000       0.00000       0.00000       9.60413       12.2531       10.8737       9.12935       6.94475       5.14399       3.08831       1.83592      0.926261      0.432506      0.185708     0.0683208     0.0181074    0.00387785       0.00000       0.00000       0.00000       0.00000       0.00000       0.00000       0.00000       0.00000       0.00000       0.00000       0.00000       0.00000       0.00000       0.00000       0.00000       0.00000       0.00000       0.00000       0.00000       0.00000       0.00000       0.00000
   7  20 3280.0051    3.6992  1.5314 11.7576 -0.0115      0.635934  0.0810   0.1051   0.1132    0.5093   0.0000      0.709413   437.6642       17.3657       4.20216      -1.69306      -12.5524     -0.402958      -1.83670     -0.388642       1.17427     -0.473949      0.176450      0.199498    -0.0252702   -0.00297856       0.00000       0.00000       0.00000       0.00000       0.00000       0.00000       0.00000       0.00000       0.00000       0.00000       0.00000       0.00000       0.00000       0.00000       0.00000       0.00000       0.00000       0.00000       0.00000       0.00000       0.00000       0.00000       12.2579       15.0007       12.9813       11.8992       8.72052       6.42490       3.91032       2.37317       1.19085      0.555500      0.212683     0.0811977     0.0207364    0.00512207       0.00000       0.00000       0.00000       0.00000       0.00000       0.00000       0.00000       0.00000       0.00000       0.00000       0.00000       0.00000       0.00000       0.00000       0.00000       0.00000       0.00000       0.00000       0.00000       0.00000       0.00000       0.00000
   7  21 3417.6113    3.1750  2.2539 11.6302 -0.0087       1.02909  0.0847   0.0760   0.1550    0.3315   0.0000      0.397670   447.6700       40.5686      -4.27289      -1.94856      -6.81846      -8.60462      -6.05367       1.18481      0.417214     -0.263729      0.624275     0.0157619    -0.0122433   -0.00636716       0.00000       0.00000       0.00000       0.00000       0.00000       0.00000       0.00000       0.00000       0.00000       0.00000       0.00000       0.00000       0.00000       0.00000       0.00000       0.00000       0.00000       0.00000       0.00000       0.00000       0.00000       0.00000       13.5578       16.1590       16.0576       12.7582       10.3086       7.30585       4.39179       2.78178       1.45585      0.658985      0.280077      0.109215     0.0298876    0.00540717       0.00000       0.00000       0.00000       0.00000       0.00000       0.00000       0.00000       0.00000       0.00000       0.00000       0.00000       0.00000       0.00000       0.00000       0.00000       0.00000       0.00000       0.00000       0.00000       0.00000       0.00000       0.00000
   7  22 3555.6435    2.6771  3.1286 10.9215  0.0005      0.706444  0.1000   0.0526   0.1870    0.2701   0.0000      0.272004   414.9698       2.29968       27.3741       24.1609       9.34602       2.87704      -3.26307      -8.38072     -0.631648      -1.77921      0.144131    -0.0557212    -0.0408470   -0.00177114       0.00000       0.00000       0.00000       0.00000       0.00000       0.00000       0.00000       0.00000       0.00000       0.00000       0.00000       0.00000       0.00000       0.00000       0.00000       0.00000       0.00000       0.00000       0.00000       0.00000       0.00000       0.00000       15.4565       17.7939       16.7656       15.3512       11.7066       8.51495       5.45777       3.33143       1.85596      0.797674      0.352231      0.117619     0.0322534    0.00653036       0.00000       0.00000       0.00000       0.00000       0.00000       0.00000       0.00000       0.00000       0.00000       0.00000       0.00000       0.00000       0.00000       0.00000       0.00000       0.00000       0.00000       0.00000       0.00000       0.00000       0.00000       0.00000
   7  23 3693.8758    2.2250  4.8472 10.4383 -0.0009      0.519575  0.1357   0.0358   0.2449    0.1976   0.0000      0.155884   444.9067       38.5792      -7.29432       9.65264       2.02827      -13.2108       11.0221      -4.92844      -1.53058       2.68115    -0.0551269    -0.0867426     0.0407324     0.0114757       0.00000       0.00000       0.00000       0.00000       0.00000       0.00000       0.00000       0.00000       0.00000       0.00000       0.00000       0.00000       0.00000       0.00000       0.00000       0.00000       0.00000       0.00000       0.00000       0.00000       0.00000       0.00000       19.2254       23.1795       22.7851       19.0336       15.4057       11.5594       7.38561       4.37991       2.37525       1.07969      0.481976      0.175066     0.0487176    0.00915980       0.00000       0.00000       0.00000       0.00000       0.00000       0.00000       0.00000       0.00000       0.00000       0.00000       0.00000       0.00000       0.00000       0.00000       0.00000       0.00000       0.00000       0.00000       0.00000       0.00000       0.00000       0.00000
   7  24 3832.1303    1.8725  6.2923 10.3996 -0.0004      0.308956  0.1710   0.0290   0.2883    0.1389   0.0000      0.121834   449.3821       14.0790      -5.99641    -0.0715743       21.6628      0.464432      -1.96335      -10.3233       1.01714      0.537653     -0.264203     0.0497277     0.0907298    -0.0236278       0.00000       0.00000       0.00000       0.00000       0.00000       0.00000       0.00000       0.00000       0.00000       0.00000       0.00000       0.00000       0.00000       0.00000       0.00000       0.00000       0.00000       0.00000       0.00000       0.00000       0.00000       0.00000       24.0658       29.7510       28.0702       24.6880       19.1904       13.7780       9.15379       5.22369       2.85511       1.33177      0.581533      0.201560     0.0589397     0.0116273       0.00000       0.00000       0.00000       0.00000       0.00000       0.00000       0.00000       0.00000       0.00000       0.00000       0.00000       0.00000       0.00000       0.00000       0.00000       0.00000       0.00000       0.00000       0.00000       0.00000       0.00000       0.00000
   7  25 3970.7016    1.6426  9.0780 10.0471 -0.0034      0.209897  0.2069   0.0219   0.3853    0.1057   0.0000     0.0856921   422.8555       49.6924       46.4476      -64.3737      -37.1880      -20.5906       8.69678      -9.15716      -2.35949      -1.46830      0.291278     -0.256549     -0.119124    -0.0145323       0.00000       0.00000       0.00000       0.00000       0.00000       0.00000       0.00000       0.00000       0.00000       0.00000       0.00000       0.00000       0.00000       0.00000       0.00000       0.00000       0.00000       0.00000       0.00000       0.00000       0.00000       0.00000       28.9311       34.1690       32.7765       29.0974       23.4629       16.7245       11.2020       6.52943       3.58795       1.64403      0.708963      0.242607     0.0716514     0.0134457       0.00000       0.00000       0.00000       0.00000       0.00000       0.00000       0.00000       0.00000       0.00000       0.00000       0.00000       0.00000       0.00000       0.00000       0.00000       0.00000       0.00000       0.00000       0.00000       0.00000       0.00000       0.00000
   7  27 4248.1658    1.1686 13.6200 10.0130 -0.0006    -0.0437158  0.3289   0.0166   0.6104    0.0730   0.0000     0.0837495   442.6034      0.381340       13.8262       40.1097      -49.1615      -27.2366       10.2494       1.99572      -1.14964      -1.94881      -1.05348      0.346683     0.0166947    -0.0221903       0.00000       0.00000       0.00000       0.00000       0.00000       0.00000       0.00000       0.00000       0.00000       0.00000       0.00000       0.00000       0.00000       0.00000       0.00000       0.00000       0.00000       0.00000       0.00000       0.00000       0.00000       0.00000       41.8150       47.0510       47.4696       41.0535       33.3841       24.4710       16.2094       9.74187       5.09412       2.56145       1.02147      0.371194      0.101017     0.0176653       0.00000       0.00000       0.00000       0.00000       0.00000       0.00000       0.00000       0.00000       0.00000       0.00000       0.00000       0.00000       0.00000       0.00000       0.00000       0.00000       0.00000       0.00000       0.00000       0.00000       0.00000       0.00000
   8  11 2086.2728    0.7072  0.5687  9.9402 -0.0103       8.64259  0.0375   0.0306   0.0650    0.1360   0.0000       1.68590   440.2769       9.24026       28.9743      -2.65457       1.60402      -2.00560     -0.545786      -3.00636       1.88847     -0.189157      0.377031    -0.0887445     0.0464503     0.0107372  -0.000199086   0.000978643       0.00000       0.00000       0.00000       0.00000       0.00000       0.00000       0.00000       0.00000       0.00000       0.00000       0.00000       0.00000       0.00000       0.00000       0.00000       0.00000       0.00000       0.00000       0.00000       0.00000       5.94936       7.20106       6.69597       6.25418       4.92843       3.94188       2.69324       1.68637       1.03612      0.478960      0.276128     0.0979141     0.0460676     0.0133094    0.00352100   0.000708539       0.00000       0.00000       0.00000       0.00000       0.00000       0.00000       0.00000       0.00000       0.00000       0.00000       0.00000       0.00000       0.00000       0.00000       0.00000       0.00000       0.00000       0.00000       0.00000       0.00000
   8  12 2225.2430    0.9005  0.6545 10.5999 -0.0067       6.57614  0.0524   0.0372   0.0793    0.1446   0.0000       1.61092   434.7017       10.5879       19.8528      -5.90484      -11.4006      -1.15351      -1.12958     -0.170816     -0.865689     -0.603167     0.0642115      0.159531     0.0608797    -0.0130108   -0.00108939  -0.000459306       0.00000       0.00000       0.00000       0.00000       0.00000       0.00000       0.00000       0.00000       0.00000       0.00000       0.00000       0.00000       0.00000       0.00000       0.00000       0.00000       0.00000       0.00000       0.00000       0.00000       9.24479       9.38770       8.53695       9.07622       7.48376       4.39451       3.11251       2.33487       1.53458      0.850080      0.396436      0.154136     0.0500950     0.0137369    0.00384454   0.000714108       0.00000       0.00000       0.00000       0.00000       0.00000       0.00000       0.00000       0.00000       0.00000       0.00000       0.00000       0.00000       0.00000       0.00000       0.00000       0.00000       0.00000       0.00000       0.00000       0.00000
   8  13 2363.0186    1.2625  0.9401  9.6341 -0.0078       5.27655  0.0478   0.0420   0.0854    0.4473   0.0000       1.00205   438.1800       4.47690       8.58910      -5.41729      -2.95340       1.40969       2.61672     -0.201084      0.719720      -1.71061     -0.141489     -0.103979      0.125090   -0.00860655   -0.00279760  -0.000124787       0.00000       0.00000       0.00000       0.00000       0.00000       0.00000       0.00000       0.00000       0.00000       0.00000       0.00000       0.00000       0.00000       0.00000       0.00000       0.00000       0.00000       0.00000       0.00000       0.00000       6.89814       8.09372       8.11264       6.98021       5.81877       4.32501       3.23015       2.02888       1.08163      0.641635      0.306951      0.141139     0.0500631     0.0164574    0.00433375   0.000722366       0.00000       0.00000       0.00000       0.00000       0.00000       0.00000       0.00000       0.00000       0.00000       0.00000       0.00000       0.00000       0.00000       0.00000       0.00000       0.00000       0.00000       0.00000       0.00000       0.00000
   8  14 2499.5200    1.6997  0.8849 10.7639  0.0024       2.49159  0.0472   0.0586   0.0881    0.2901   0.0000       1.01518   443.4117       10.2910       16.6785       2.91344      -6.04849       1.84375       4.97376     -0.943411     -0.984320      0.394540     -0.118137     -0.142836     0.0206200     0.0368420   -0.00434089  -0.000200393       0.00000       0.00000       0.00000       0.00000       0.00000       0.00000       0.00000       0.00000       0.00000       0.00000       0.00000       0.00000       0.00000       0.00000       0.00000       0.00000       0.00000       0.00000       0.00000       0.00000       8.10486       9.40853       9.43589       8.30109       6.55445       4.52366       2.82640       1.96790       1.18471      0.644480      0.308322      0.123880     0.0466730     0.0163664    0.00379884   0.000684907       0.00000       0.00000       0.00000       0.00000       0.00000       0.00000       0.00000       0.00000       0.00000       0.00000       0.00000       0.00000       0.00000       0.00000       0.00000       0.00000       0.00000       0.00000       0.00000       0.00000
   8  15 2636.3004    2.1682  1.1505 10.7910 -0.0055       2.57591  0.0613   0.0659   0.0941    0.4770   0.0000      0.936523   438.2696      -1.86548       9.95761       3.11505      -1.51597      -8.65791      0.599417      -1.68299       2.83602     -0.301070     -0.636423      0.128078     0.0753082    -0.0205729    0.00256761   0.000527305       0.00000       0.00000       0.00000       0.00000       0.00000       0.00000       0.00000       0.00000       0.00000       0.00000       0.00000       0.00000       0.00000       0.00000       0.00000       0.00000       0.00000       0.00000       0.00000       0.00000       8.02312       9.36013       9.54814       8.34636       6.85605       4.84855       3.34925       2.23944       1.32439      0.727243      0.365379      0.151880     0.0569182     0.0190504    0.00496634   0.000854135       0.00000       0.00000       0.00000       0.00000       0.00000       0.00000       0.00000       0.00000       0.00000       0.00000       0.00000       0.00000       0.00000       0.00000       0.00000       0.00000       0.00000       0.00000       0.00000       0.00000
   8  16 2773.9233    2.6993  0.8552 11.5805 -0.0010       3.39035  0.0502   0.0901   0.0802    0.3336   0.0000      0.982862   430.9872       6.97647       10.4987      0.279564       3.52629      -3.27169       2.95613      -1.79790     -0.673107      0.409443     -0.173391    -0.0978491     0.0170372     0.0254826   0.000594834   0.000222012       0.00000       0.00000       0.00000       0.00000       0.00000       0.00000       0.00000       0.00000       0.00000       0.00000       0.00000       0.00000       0.00000       0.00000       0.00000       0.00000       0.00000       0.00000       0.00000       0.00000       7.54125       9.65772       8.00688       7.58712       6.46641       5.30568       3.48628       2.37652       1.18248      0.689983      0.263349      0.142464     0.0428564     0.0184245    0.00438127   0.000996701       0.00000       0.00000       0.00000       0.00000       0.00000       0.00000       0.00000       0.00000       0.00000       0.00000       0.00000       0.00000       0.00000       0.00000       0.00000       0.00000       0.00000       0.00000       0.00000       0.00000
   8  17 2911.6846    3.4348  0.9713  9.3538 -0.0010       1.54565  0.0696   0.1056   0.0783    2.0254   0.0000      0.879257   438.2130       13.2143     -0.628473      -1.47935      -4.97050      -1.10530     -0.153000      -2.53718     -0.229953      0.255597      0.236520     0.0275268     0.0150162    -0.0448021  -0.000913987   -0.00130817       0.00000       0.00000       0.00000       0.00000       0.00000       0.00000       0.00000       0.00000       0.00000       0.00000       0.00000       0.00000       0.00000       0.00000       0.00000       0.00000       0.00000       0.00000       0.00000       0.00000       7.89786       10.9310       10.3606       8.18535       9.22327       4.63617       5.00178       2.46094       1.51261      0.933478      0.320106      0.224668     0.0612010     0.0215036    0.00892510    0.00124209       0.00000       0.00000       0.00000       0.00000       0.00000       0.00000       0.00000       0.00000       0.00000       0.00000       0.00000       0.00000       0.00000       0.00000       0.00000       0.00000       0.00000       0.00000       0.00000       0.00000
   8  18 3049.3035    4.0083  1.0115 12.1862 -0.0196       2.16466  0.0534   0.1295   0.0850    0.5905   0.0000       1.00922   440.0020       16.3695       13.2253       1.43511       4.94630      -4.93503      -4.01474       1.13041       2.25841      -1.22115      0.375440     -0.194501    0.00676163    -0.0251832    0.00199033   -0.00129713       0.00000       0.00000       0.00000       0.00000       0.00000       0.00000       0.00000       0.00000       0.00000       0.00000       0.00000       0.00000       0.00000       0.00000       0.00000       0.00000       0.00000       0.00000       0.00000       0.00000       7.49087       8.87078       8.50283       7.80394       6.02976       4.70002       3.04212       2.01735       1.18542      0.659641      0.285455      0.135111     0.0478929     0.0167696    0.00386815   0.000831709       0.00000       0.00000       0.00000       0.00000       0.00000       0.00000       0.00000       0.00000       0.00000       0.00000       0.00000       0.00000       0.00000       0.00000       0.00000       0.00000       0.00000       0.00000       0.00000       0.00000
   8  19 3186.8760    3.7452  1.2383 12.5068 -0.0007      0.497714  0.0592   0.1180   0.1138    0.3553   0.0000      0.933497   436.9009       15.2511       20.9917       4.61763      -15.5080      -1.05335      -2.53136      -1.96148      -1.72142      -1.84029      0.341564     -0.285960     0.0544973     0.0214073   -0.00405099   0.000202330       0.00000       0.00000       0.00000       0.00000       0.00000       0.00000       0.00000       0.00000       0.00000       0.00000       0.00000       0.00000       0.00000       0.00000       0.00000       0.00000       0.00000       0.00000       0.00000       0.00000       8.49009       9.83275       9.69745       8.15685       7.57097       5.36236       3.73894       2.47714       1.45276      0.758125      0.380925      0.144364     0.0597244     0.0200334    0.00558936   0.000887549       0.00000       0.00000       0.00000       0.00000       0.00000       0.00000       0.00000       0.00000       0.00000       0.00000       0.00000       0.00000       0.00000       0.00000       0.00000       0.00000       0.00000       0.00000       0.00000       0.00000
   8  20 3324.5765    3.5230  1.8355 11.2789 -0.0047      0.564267  0.0701   0.0814   0.1227    0.4290   0.0000      0.445770   435.1549       10.8197      -19.5864       9.02776      -9.50754      -8.03290      -2.79807      -3.57316     -0.799520     -0.165274    -0.0479532     -0.137098     0.0231348    -0.0363626    0.00103723    0.00356713       0.00000       0.00000       0.00000       0.00000       0.00000       0.00000       0.00000       0.00000       0.00000       0.00000       0.00000       0.00000       0.00000       0.00000       0.00000       0.00000       0.00000       0.00000       0.00000       0.00000       8.85651       11.2492       10.3404       10.0730       7.88230       5.95201       4.23898       2.64719       1.65806      0.884914      0.422990      0.189324     0.0728572     0.0228136    0.00623693    0.00128972       0.00000       0.00000       0.00000       0.00000       0.00000       0.00000       0.00000       0.00000       0.00000       0.00000       0.00000       0.00000       0.00000       0.00000       0.00000       0.00000       0.00000       0.00000       0.00000       0.00000
   8  21 3462.6202    3.0333  2.5311 10.8215 -0.0052      0.403048  0.0835   0.0611   0.1441    0.3739   0.0000      0.291028   417.7830       13.8961       28.9162      -7.35771      0.349240      -19.3041       2.11829      -3.20297      -1.17999     -0.846774      -1.38487     -0.177395    -0.0598827     0.0168918   1.97342e-05   0.000955813       0.00000       0.00000       0.00000       0.00000       0.00000       0.00000       0.00000       0.00000       0.00000       0.00000       0.00000       0.00000       0.00000       0.00000       0.00000       0.00000       0.00000       0.00000       0.00000       0.00000       12.4251       15.2840       15.1657       12.7692       10.1832       7.30539       4.81102       3.10641       1.77463      0.937904      0.477685      0.195114     0.0768332     0.0260466    0.00672610    0.00120054       0.00000       0.00000       0.00000       0.00000       0.00000       0.00000       0.00000       0.00000       0.00000       0.00000       0.00000       0.00000       0.00000       0.00000       0.00000       0.00000       0.00000       0.00000       0.00000       0.00000
   8  22 3601.1360    2.5016  3.9466 10.7843  0.0017      0.495646  0.1074   0.0419   0.1919    0.1923   0.0000      0.182607   442.7574       6.26985       5.18051       11.0325       12.5281      -11.3811      -12.7885      -9.12740       2.81977      -1.26996     -0.807021     -0.207195      0.161310   -0.00346639   -0.00714636    0.00200932       0.00000       0.00000       0.00000       0.00000       0.00000       0.00000       0.00000       0.00000       0.00000       0.00000       0.00000       0.00000       0.00000       0.00000       0.00000       0.00000       0.00000       0.00000       0.00000       0.00000       14.6427       17.0975       15.7001       14.7314       12.5014       9.76094       6.61125       4.30855       2.60237       1.33285      0.645689      0.261357      0.105198     0.0336261    0.00884502    0.00168092       0.00000       0.00000       0.00000       0.00000       0.00000       0.00000       0.00000       0.00000       0.00000       0.00000       0.00000       0.00000       0.00000       0.00000       0.00000       0.00000       0.00000       0.00000       0.00000       0.00000
   8  23 3739.7332    2.1620  5.2085 10.2688 -0.0006      0.380066  0.1268   0.0313   0.2282    0.1821   0.0000      0.124113   435.2701       22.4200      -12.6734       10.2885      -10.9954       2.16133      -21.4075      -7.88993       1.76962      -2.64484      -1.50098     -0.429259      0.186450     0.0553527    0.00162034   -0.00274172       0.00000       0.00000       0.00000       0.00000       0.00000       0.00000       0.00000       0.00000       0.00000       0.00000       0.00000       0.00000       0.00000       0.00000       0.00000       0.00000       0.00000       0.00000       0.00000       0.00000       17.0023       20.8240       20.0323       18.1557       14.6885       11.1594       7.75352       5.01469       2.88798       1.61164      0.758249      0.347058      0.127426     0.0432485     0.0111794    0.00208549       0.00000       0.00000       0.00000       0.00000       0.00000       0.00000       0.00000       0.00000       0.00000       0.00000       0.00000       0.00000       0.00000       0.00000       0.00000       0.00000       0.00000       0.00000       0.00000       0.00000
   8  24 3878.9928    1.7845  7.2665 10.3705 -0.0029      0.447295  0.1687   0.0245   0.3009    0.1092   0.0000     0.0967975   455.3222       15.5675      -14.4644       12.4275      -9.49808       8.49815      -1.17372      -4.03216      -2.10281      -1.89328      0.236372     0.0643329     0.0216235    -0.0136713    -0.0357245   0.000398318       0.00000       0.00000       0.00000       0.00000       0.00000       0.00000       0.00000       0.00000       0.00000       0.00000       0.00000       0.00000       0.00000       0.00000       0.00000       0.00000       0.00000       0.00000       0.00000       0.00000       22.1103       27.1983       26.4115       23.7473       19.1176       14.4884       10.2444       6.52243       3.78370       2.01613       1.05203      0.442174      0.174110     0.0561594     0.0149517    0.00267248       0.00000       0.00000       0.00000       0.00000       0.00000       0.00000       0.00000       0.00000       0.00000       0.00000       0.00000       0.00000       0.00000       0.00000       0.00000       0.00000       0.00000       0.00000       0.00000       0.00000
   8  28 4434.5142    0.8882 17.4511 10.0726 -0.0007     -0.321063  0.4809   0.0129   0.8129    0.0566   0.0000      0.101773   393.3863       5.56330       120.244      -16.3564      -6.80905       3.49859      -11.1201      -36.2254       2.71104       4.71549       2.10319     -0.734937     -0.280277     -0.224519     0.0487822    0.00240698       0.00000       0.00000       0.00000       0.00000       0.00000       0.00000       0.00000       0.00000       0.00000       0.00000       0.00000       0.00000       0.00000       0.00000       0.00000       0.00000       0.00000       0.00000       0.00000       0.00000       46.5337       56.9102       56.3412       49.8399       43.0548       32.1481       23.0500       14.9689       8.91793       4.91117       2.36127       1.06330      0.401623      0.133739     0.0352675    0.00581229       0.00000       0.00000       0.00000       0.00000       0.00000       0.00000       0.00000       0.00000       0.00000       0.00000       0.00000       0.00000       0.00000       0.00000       0.00000       0.00000       0.00000       0.00000       0.00000       0.00000
   9  10 1984.2868    0.5426  0.4900  9.7672 -0.0044       8.96158  0.0393   0.0240   0.0628    0.1167   0.0000       2.08266   433.2723       12.0599       12.2632       6.04237       2.72083      -2.26714      -1.63977       2.83697     -0.789982      0.405311     -0.698577     0.0720422     -0.101173     0.0389192    0.00339692   0.000951491   0.000785431   0.000144276       0.00000       0.00000       0.00000       0.00000       0.00000       0.00000       0.00000       0.00000       0.00000       0.00000       0.00000       0.00000       0.00000       0.00000       0.00000       0.00000       0.00000       0.00000       5.51535       6.70813       7.69956       5.85816       5.64933       4.01857       2.76363       2.16537       1.10224      0.770057      0.412755      0.193442      0.103440     0.0386696     0.0137631    0.00530751    0.00116220   0.000150575       0.00000       0.00000       0.00000       0.00000       0.00000       0.00000       0.00000       0.00000       0.00000       0.00000       0.00000       0.00000       0.00000       0.00000       0.00000       0.00000       0.00000       0.00000
   9  11 2125.2064    0.7985  0.6514  9.7856 -0.0033       6.14287  0.0382   0.0302   0.0746    0.1960   0.0000       1.26939   438.4033      -7.69724       10.0706      -4.46969     -0.918260       7.26166      -3.57605      0.116415      0.109754       1.10453     -0.352592     -0.245588     0.0851443     0.0439982     0.0112645    0.00285784  -0.000353396  -0.000492331       0.00000       0.00000       0.00000       0.00000       0.00000       0.00000       0.00000       0.00000       0.00000       0.00000       0.00000       0.00000       0.00000       0.00000       0.00000       0.00000       0.00000       0.00000       5.95832       6.98739       7.07093       6.49478       5.17889       3.91816       3.06388       1.82481       1.25255      0.709901      0.378363      0.198680     0.0855397     0.0380239     0.0129593    0.00344624   0.000974221   0.000164270       0.00000       0.00000       0.00000       0.00000       0.00000       0.00000       0.00000       0.00000       0.00000       0.00000       0.00000       0.00000       0.00000       0.00000       0.00000       0.00000       0.00000       0.00000
   9  12 2264.6131    1.0310  0.7691 10.4071 -0.0111       3.78876  0.0476   0.0364   0.0783    0.1780   0.0000       1.28505   430.9994       14.4436       10.3641      -1.35730       7.57566      -3.20545       1.08683     -0.532031      0.859130      -1.31277      0.584764    -0.0883736     0.0360224    -0.0621925     0.0113344    0.00182472  -0.000431938   0.000278304       0.00000       0.00000       0.00000       0.00000       0.00000       0.00000       0.00000       0.00000       0.00000       0.00000       0.00000       0.00000       0.00000       0.00000       0.00000       0.00000       0.00000       0.00000       5.58797       6.97095       6.57389       6.54484       5.58854       4.13335       3.22973       2.00178       1.46230      0.835344      0.483638      0.213179      0.106777     0.0401019     0.0154696    0.00395738    0.00117927   0.000201341       0.00000       0.00000       0.00000       0.00000       0.00000       0.00000       0.00000       0.00000       0.00000       0.00000       0.00000       0.00000       0.00000       0.00000       0.00000       0.00000       0.00000       0.00000
   9  13 2402.4928    1.4104  0.9798 10.3186 -0.0092       4.20092  0.0513   0.0443   0.0913    0.2970   0.0000       1.01610   438.1575      -9.57278       9.50638       13.7079      -4.27051      -9.07571      -2.77670       2.45215      0.433713      0.463946     -0.561046      0.105244    -0.0798208    -0.0673326    -0.0244501   0.000822382   -0.00175464  -0.000191158       0.00000       0.00000       0.00000       0.00000       0.00000       0.00000       0.00000       0.00000       0.00000       0.00000       0.00000       0.00000       0.00000       0.00000       0.00000       0.00000       0.00000       0.00000       5.59256       7.76445       6.81838       6.91286       5.59491       4.74116       3.32934       2.37701       1.46618      0.884766      0.462818      0.236133      0.105947     0.0446151     0.0156200    0.00501726    0.00123285   0.000250924       0.00000       0.00000       0.00000       0.00000       0.00000       0.00000       0.00000       0.00000       0.00000       0.00000       0.00000       0.00000       0.00000       0.00000       0.00000       0.00000       0.00000       0.00000
   9  14 2539.7104    1.9108  0.9070 11.0823 -0.0007       2.90827  0.0438   0.0617   0.0817    0.2474   0.0000      0.917234   444.9171       3.69169       6.35740       18.1726       2.87381      -5.84495      -1.61270      -2.83330       2.58874     -0.314047      0.410805     -0.355951     0.0104075   -0.00999023     0.0233878   -0.00876402  -0.000440608   0.000214197       0.00000       0.00000       0.00000       0.00000       0.00000       0.00000       0.00000       0.00000       0.00000       0.00000       0.00000       0.00000       0.00000       0.00000       0.00000       0.00000       0.00000       0.00000       5.80607       6.90319       7.08517       6.43809       5.25078       4.23197       3.14017       2.11147       1.34995      0.736827      0.429371      0.208683     0.0995973     0.0385974     0.0148726    0.00420441    0.00106318   0.000178651       0.00000       0.00000       0.00000       0.00000       0.00000       0.00000       0.00000       0.00000       0.00000       0.00000       0.00000       0.00000       0.00000       0.00000       0.00000       0.00000       0.00000       0.00000
   9  16 2815.2630    2.8197  1.0438 11.6700 -0.0075       1.00710  0.0549   0.0843   0.0865    0.3321   0.0000       1.11671   456.0920       8.41729       26.2422     -0.756258      -11.9498      -3.57815       3.95296      0.283561    -0.0216626      -1.52117     -0.524993     -0.269712    -0.0254636     0.0651883    0.00579112    0.00330717  -6.27847e-05  -0.000134791       0.00000       0.00000       0.00000       0.00000       0.00000       0.00000       0.00000       0.00000       0.00000       0.00000       0.00000       0.00000       0.00000       0.00000       0.00000       0.00000       0.00000       0.00000       7.42960       8.47069       8.29254       7.83872       6.10709       4.96007       3.79140       2.67344       1.49580      0.826317      0.459693      0.243958      0.110152     0.0422746     0.0138629    0.00407337   0.000923959   0.000175094       0.00000       0.00000       0.00000       0.00000       0.00000       0.00000       0.00000       0.00000       0.00000       0.00000       0.00000       0.00000       0.00000       0.00000       0.00000       0.00000       0.00000       0.00000
   9  17 2953.5911    3.6554  0.9373 11.6213 -0.0095      0.383805  0.0430   0.1147   0.0799    0.5498   0.0000      0.703293   432.3922       2.15588       20.1478      -5.08082       2.77101      -2.97855      -2.00460      0.599808     0.0259023      -1.49994    -0.0136972   -0.00868652     0.0227384    0.00550581    -0.0244626   -0.00109098   -0.00167555   0.000469458       0.00000       0.00000       0.00000       0.00000       0.00000       0.00000       0.00000       0.00000       0.00000       0.00000       0.00000       0.00000       0.00000       0.00000       0.00000       0.00000       0.00000       0.00000       5.87785       6.73351       6.79765       5.92373       5.41650       4.21781       3.26016       2.12321       1.40050      0.792677      0.412761      0.212328     0.0887743     0.0383454     0.0135439    0.00387472    0.00104683   0.000159094       0.00000       0.00000       0.00000       0.00000       0.00000       0.00000       0.00000       0.00000       0.00000       0.00000       0.00000       0.00000       0.00000       0.00000       0.00000       0.00000       0.00000       0.00000
   9  18 3091.6096    3.9097  1.0278 12.3001 -0.0069      0.892805  0.0508   0.1166   0.0816    0.3587   0.0000      0.741010   425.7835       12.4777       3.89965       9.07680      -1.34042       3.58719      -7.35807      -1.02634       1.52821     -0.586601      0.596382     0.0952299      0.159664    -0.0176045     0.0156827    0.00601373   8.30253e-05  -0.000106120       0.00000       0.00000       0.00000       0.00000       0.00000       0.00000       0.00000       0.00000       0.00000       0.00000       0.00000       0.00000       0.00000       0.00000       0.00000       0.00000       0.00000       0.00000       6.44784       7.55104       7.57236       7.42590       5.75460       4.84504       3.40366       2.35018       1.48092      0.865851      0.474651      0.250933      0.106971     0.0444284     0.0156557    0.00482033    0.00104834   0.000200853       0.00000       0.00000       0.00000       0.00000       0.00000       0.00000       0.00000       0.00000       0.00000       0.00000       0.00000       0.00000       0.00000       0.00000       0.00000       0.00000       0.00000       0.00000
   9  19 3229.7996    3.8801  1.3078 11.9558  0.0021       1.80062  0.0658   0.1038   0.0944    0.4041   0.0000      0.766115   443.8360       24.9720       18.8385      -1.81312       5.34950      -5.37060      -2.50671      -4.69515     -0.723908      -1.15427     -0.442500     -0.285003    -0.0872486     0.0507073     0.0250074     0.0128422    0.00138324  -0.000118720       0.00000       0.00000       0.00000       0.00000       0.00000       0.00000       0.00000       0.00000       0.00000       0.00000       0.00000       0.00000       0.00000       0.00000       0.00000       0.00000       0.00000       0.00000       7.77928       8.55086       9.49866       9.09939       7.13254       5.27018       4.23690       3.00175       1.77074      0.930260      0.607602      0.320844      0.150797     0.0542874     0.0198473    0.00570201    0.00137422   0.000227008       0.00000       0.00000       0.00000       0.00000       0.00000       0.00000       0.00000       0.00000       0.00000       0.00000       0.00000       0.00000       0.00000       0.00000       0.00000       0.00000       0.00000       0.00000
   9  20 3367.9810    3.3190  1.9329 11.7497 -0.0004      0.502396  0.0694   0.0727   0.1194    0.2191   0.0000      0.493508   439.7647       8.93172       5.70137      -3.39938       7.65736      -13.2669      -3.89748      -1.70885      0.984521      -1.87957    -0.0552312     0.0884779      0.217854    -0.0630134    -0.0103408   -0.00745280    0.00146448  -9.99883e-05       0.00000       0.00000       0.00000       0.00000       0.00000       0.00000       0.00000       0.00000       0.00000       0.00000       0.00000       0.00000       0.00000       0.00000       0.00000       0.00000       0.00000       0.00000       8.39350       9.78651       9.66551       9.21707       7.66122       6.06470       4.50597       3.18562       1.91922       1.12580      0.624098      0.313681      0.144481     0.0552024     0.0194032    0.00600209    0.00142873   0.000255654       0.00000       0.00000       0.00000       0.00000       0.00000       0.00000       0.00000       0.00000       0.00000       0.00000       0.00000       0.00000       0.00000       0.00000       0.00000       0.00000       0.00000       0.00000
   9  21 3506.4373    2.7889  2.9869 11.0423  0.0004      0.360287  0.0867   0.0500   0.1547    0.1921   0.0000      0.239017   424.8838       18.6997       4.85149       18.2603      -12.7404      -6.90621       7.27932      -4.80633      0.909028      0.712463       1.49411   -0.00720537   0.000496251     0.0429073     0.0246627    0.00445591   -0.00245507   8.22792e-05       0.00000       0.00000       0.00000       0.00000       0.00000       0.00000       0.00000       0.00000       0.00000       0.00000       0.00000       0.00000       0.00000       0.00000       0.00000       0.00000       0.00000       0.00000       10.4157       11.8354       12.2298       11.5210       9.53372       7.70507       5.56146       3.73905       2.46527       1.48671      0.802725      0.378423      0.181192     0.0721051     0.0260157    0.00760706    0.00181875   0.000312754       0.00000       0.00000       0.00000       0.00000       0.00000       0.00000       0.00000       0.00000       0.00000       0.00000       0.00000       0.00000       0.00000       0.00000       0.00000       0.00000       0.00000       0.00000
   9  22 3645.4751    2.3699  4.1757 10.7871 -0.0024      0.442869  0.1077   0.0366   0.1821    0.1451   0.0000      0.154170   415.7168       8.09154      -1.27308       2.40970      -7.01600      -8.29496      -8.86086     -0.836905      -1.50455      0.418741      -1.15268     -0.620275      0.249942   -0.00142609     0.0221872   0.000723464   -0.00471484  -4.69611e-05       0.00000       0.00000       0.00000       0.00000       0.00000       0.00000       0.00000       0.00000       0.00000       0.00000       0.00000       0.00000       0.00000       0.00000       0.00000       0.00000       0.00000       0.00000       13.0677       15.8056       16.0112       14.6342       12.1944       9.42859       6.63660       4.59668       2.92737       1.74059      0.942039      0.475412      0.208907     0.0860133     0.0306564    0.00950395    0.00228443   0.000388559       0.00000       0.00000       0.00000       0.00000       0.00000       0.00000       0.00000       0.00000       0.00000       0.00000       0.00000       0.00000       0.00000       0.00000       0.00000       0.00000       0.00000       0.00000
   9  23 3784.5609    1.9795  5.2199 10.8142 -0.0035      0.514927  0.1259   0.0290   0.2269    0.1035   0.0000      0.130507   437.6304      0.626529       28.8968       2.78988      -10.7588      -11.5156      -4.03767       5.79192      0.548966     0.0671120     -0.987073     -0.321987      0.244070     -0.166638     0.0727423     0.0301161   -0.00213147   0.000195851       0.00000       0.00000       0.00000       0.00000       0.00000       0.00000       0.00000       0.00000       0.00000       0.00000       0.00000       0.00000       0.00000       0.00000       0.00000       0.00000       0.00000       0.00000       14.7687       17.8536       17.5556       16.3723       13.8230       11.2773       8.27428       5.68879       3.61898       2.07128       1.13940      0.581049      0.255305      0.105422     0.0383716     0.0115503    0.00280044   0.000486558       0.00000       0.00000       0.00000       0.00000       0.00000       0.00000       0.00000       0.00000       0.00000       0.00000       0.00000       0.00000       0.00000       0.00000       0.00000       0.00000       0.00000       0.00000
   9  24 3924.2068    1.6589  7.5971 10.3793 -0.0024      0.494557  0.1712   0.0218   0.2990    0.0902   0.0000     0.0987102   437.2898       30.0136       2.07046      -30.4986       5.63710      -20.6028       5.27266      -12.0793      -3.94887      -1.09164      -1.11318     -0.701679      0.348159     -0.291793    -0.0228756   -0.00216874   -0.00270411   0.000512358       0.00000       0.00000       0.00000       0.00000       0.00000       0.00000       0.00000       0.00000       0.00000       0.00000       0.00000       0.00000       0.00000       0.00000       0.00000       0.00000       0.00000       0.00000       18.5988       24.3693       23.0119       22.4055       18.5168       14.6339       10.9515       7.20131       4.80306       2.75757       1.52099      0.763822      0.342239      0.143063     0.0520603     0.0153868    0.00407809   0.000724136       0.00000       0.00000       0.00000       0.00000       0.00000       0.00000       0.00000       0.00000       0.00000       0.00000       0.00000       0.00000       0.00000       0.00000       0.00000       0.00000       0.00000       0.00000
   9  25 4063.2500    1.4177  9.3224 10.1943 -0.0038    0.00877129  0.1990   0.0181   0.3703    0.0779   0.0000     0.0835638   449.3395       20.6118      -34.8712      -20.5617       22.8767      -8.67031      -10.2177      -4.66106      -2.13832       2.96232      -2.69463      0.766758    -0.0481874     -0.176009     0.0208621    -0.0345943    0.00363162   0.000364833       0.00000       0.00000       0.00000       0.00000       0.00000       0.00000       0.00000       0.00000       0.00000       0.00000       0.00000       0.00000       0.00000       0.00000       0.00000       0.00000       0.00000       0.00000       21.8156       27.7368       26.7235       25.4085       21.6634       17.0157       12.4092       8.59462       5.44418       3.29286       1.77463      0.872246      0.403122      0.163040     0.0582400     0.0185474    0.00456341   0.000789594       0.00000       0.00000       0.00000       0.00000       0.00000       0.00000       0.00000       0.00000       0.00000       0.00000       0.00000       0.00000       0.00000       0.00000       0.00000       0.00000       0.00000       0.00000
   9  28 4482.2380    0.8476 19.5183 10.0296 -0.0008     -0.257150  0.5694   0.0107   0.8550    0.0498   0.0000      0.102139   420.9819      -42.2630       31.3371       9.73204       23.1088       16.7598      -73.4537       53.3515       11.5604      -4.56800      -2.93914       1.98994     -0.509558     -0.412290     -0.195590   0.000888822     0.0104914    0.00310560       0.00000       0.00000       0.00000       0.00000       0.00000       0.00000       0.00000       0.00000       0.00000       0.00000       0.00000       0.00000       0.00000       0.00000       0.00000       0.00000       0.00000       0.00000       45.1431       56.5931       56.8263       52.8750       45.6607       36.4373       27.0164       18.9324       12.4167       7.27484       4.11074       2.12922      0.940303      0.390972      0.141684     0.0425031     0.0101491    0.00165964       0.00000       0.00000       0.00000       0.00000       0.00000       0.00000       0.00000       0.00000       0.00000       0.00000       0.00000       0.00000       0.00000       0.00000       0.00000       0.00000       0.00000       0.00000
  10  12 2302.9016    1.1492  0.8392 10.5055 -0.0028       6.04899  0.0561   0.0383   0.0788    0.1945   0.0000       1.30807   442.0342       11.4586       9.65988       7.21395     -0.357538       1.57751       1.67863      -5.09459       2.13460     -0.286055     -0.314521     -0.153327     -0.137455    -0.0451317    0.00208105   -0.00160273    0.00441311   -0.00131835  -0.000355303   3.08537e-05       0.00000       0.00000       0.00000       0.00000       0.00000       0.00000       0.00000       0.00000       0.00000       0.00000       0.00000       0.00000       0.00000       0.00000       0.00000       0.00000       5.72317       7.40025       5.99589       7.35886       5.49138       5.07465       3.61229       2.72657       1.86881       1.07811      0.737163      0.330872      0.199848     0.0797111     0.0403696     0.0115338    0.00496786    0.00117299   0.000305678   6.87102e-05       0.00000       0.00000       0.00000       0.00000       0.00000       0.00000       0.00000       0.00000       0.00000       0.00000       0.00000       0.00000       0.00000       0.00000       0.00000       0.00000
  10  13 2440.8638    1.5861  0.8451 10.0411  0.0022       3.11173  0.0421   0.0489   0.0726    0.3424   0.0000      0.728101   437.1486      -2.73313       23.1155     0.0911394      0.242148      -5.71900       7.28095       2.97309       2.15032       1.11471      0.118362     -0.288558    0.00760329     0.0165315    -0.0331480  -0.000308647   -0.00277408    0.00202091  -0.000195704   9.36702e-05       0.00000       0.00000       0.00000       0.00000       0.00000       0.00000       0.00000       0.00000       0.00000       0.00000       0.00000       0.00000       0.00000       0.00000       0.00000       0.00000       5.29987       6.08779       5.94440       5.43041       4.70987       4.26281       3.55604       2.56053       1.70135      0.939498      0.511514      0.303350      0.158065     0.0680074     0.0297960     0.0115308    0.00390227    0.00105016   0.000239447   3.98686e-05       0.00000       0.00000       0.00000       0.00000       0.00000       0.00000       0.00000       0.00000       0.00000       0.00000       0.00000       0.00000       0.00000       0.00000       0.00000       0.00000
  10  14 2578.6247    2.0996  0.8891 11.0188 -0.0092     -0.426904  0.0419   0.0622   0.0705    0.3169   0.0000      0.513597   432.2398       8.44511       5.65159      -1.51818       1.62850      -1.62873      0.282383      -5.31948    -0.0232390    -0.0933466     -0.700080     0.0748009    -0.0778429     0.0340705     0.0368349    0.00303998   0.000815160   0.000494714  -0.000104985  -1.56189e-05       0.00000       0.00000       0.00000       0.00000       0.00000       0.00000       0.00000       0.00000       0.00000       0.00000       0.00000       0.00000       0.00000       0.00000       0.00000       0.00000       5.30806       6.17074       6.20098       5.88731       5.17803       4.28778       3.19021       2.23779       1.54460      0.990706      0.579560      0.304281      0.162783     0.0622273     0.0317194     0.0112901    0.00386297    0.00104939   0.000246447   3.97448e-05       0.00000       0.00000       0.00000       0.00000       0.00000       0.00000       0.00000       0.00000       0.00000       0.00000       0.00000       0.00000       0.00000       0.00000       0.00000       0.00000
  10  15 2717.0878    2.4434  1.0365 11.1190 -0.0038       1.33824  0.0576   0.0777   0.0795    0.3778   0.0000      0.640585   442.9400       15.6290       29.5177      -4.43651      0.438589      -1.86382       8.21153      -2.92151      -1.78782      -1.06014      0.544069    -0.0323546      0.108339     -0.134920   -0.00658229     0.0142776   -0.00316387   -0.00229771  -0.000283907   7.30438e-05       0.00000       0.00000       0.00000       0.00000       0.00000       0.00000       0.00000       0.00000       0.00000       0.00000       0.00000       0.00000       0.00000       0.00000       0.00000       0.00000       8.39362       9.52937       7.46669       5.86054       6.31169       6.55989       5.94708       4.31630       2.52772       1.45101      0.705598      0.359587      0.164391     0.0739921     0.0296999     0.0116101    0.00357016    0.00116778   0.000277837   4.55854e-05       0.00000       0.00000       0.00000       0.00000       0.00000       0.00000       0.00000       0.00000       0.00000       0.00000       0.00000       0.00000       0.00000       0.00000       0.00000       0.00000
  10  16 2855.7631    3.0553  0.9307 11.6724 -0.0009       2.73114  0.0516   0.0923   0.0761    0.3006   0.0000       1.01974   436.4285       12.1817       5.75653      -9.33838       4.46895      -1.53327       4.39682      -1.04316      -1.61638     -0.825377     -0.573336      0.190975      0.147222     0.0328712    -0.0361115   -0.00992078    0.00449445   -0.00183173  -0.000706325   8.56199e-05       0.00000       0.00000       0.00000       0.00000       0.00000       0.00000       0.00000       0.00000       0.00000       0.00000       0.00000       0.00000       0.00000       0.00000       0.00000       0.00000       7.27044       9.57000       9.84307       8.64460       7.09168       5.20309       3.52752       2.48544       1.57593      0.896345      0.521935      0.289702      0.148982     0.0670462     0.0268593     0.0100360    0.00350990    0.00100188   0.000227205   3.62841e-05       0.00000       0.00000       0.00000       0.00000       0.00000       0.00000       0.00000       0.00000       0.00000       0.00000       0.00000       0.00000       0.00000       0.00000       0.00000       0.00000
  10  17 2994.6209    3.8999  0.9035 12.0872  0.0021      0.249999  0.0436   0.1244   0.0763    0.3212   0.0000      0.954744   428.4660       13.5025       9.55000      -9.45770      0.394916      -5.54184      -2.26600      -4.40012     -0.192938      -1.15510     -0.428178      0.154486      0.157998     0.0642900    0.00342921   0.000404847   -0.00649920    0.00112043  -6.51508e-05  -7.13409e-05       0.00000       0.00000       0.00000       0.00000       0.00000       0.00000       0.00000       0.00000       0.00000       0.00000       0.00000       0.00000       0.00000       0.00000       0.00000       0.00000       5.21803       6.28243       6.68614       6.03999       5.12983       4.34212       3.12890       1.94847       1.59993      0.925431      0.538705      0.317149      0.158331     0.0632369     0.0277906     0.0126006    0.00431895    0.00100726   0.000253190   4.10418e-05       0.00000       0.00000       0.00000       0.00000       0.00000       0.00000       0.00000       0.00000       0.00000       0.00000       0.00000       0.00000       0.00000       0.00000       0.00000       0.00000
  10  18 3132.9974    3.7719  1.0696 12.1975 -0.0002    -0.0116863  0.0543   0.1083   0.0834    0.3423   0.0000      0.729692   442.4513       27.7546       2.35392     -0.759756       8.41228       4.24353      -4.63048      -6.86789      -1.76667      0.485481    -0.0810955    -0.0396907      0.230412     0.0591804    -0.0425363    -0.0266388    0.00224811   0.000183158   0.000184572   9.04893e-05       0.00000       0.00000       0.00000       0.00000       0.00000       0.00000       0.00000       0.00000       0.00000       0.00000       0.00000       0.00000       0.00000       0.00000       0.00000       0.00000       6.43364       8.05195       7.40027       7.32650       5.92312       5.33003       3.96803       3.04621       1.91508       1.13857      0.633209      0.371340      0.177177     0.0852510     0.0324031     0.0136384    0.00435869    0.00130526   0.000265096   5.58381e-05       0.00000       0.00000       0.00000       0.00000       0.00000       0.00000       0.00000       0.00000       0.00000       0.00000       0.00000       0.00000       0.00000       0.00000       0.00000       0.00000
  10  20 3410.4019    3.1916  2.1994 11.5799 -0.0008       1.26162  0.0702   0.0618   0.1216    0.1938   0.0000      0.348841   435.7491       4.76753       11.3037      0.223953      -2.30970      0.870187    -0.0220436      -3.82824      0.246324     -0.780709     -0.167054    -0.0116249    -0.0926811   -0.00562756     0.0110178    0.00119864  -0.000701851   0.000999765  -1.65817e-05  -1.77629e-05       0.00000       0.00000       0.00000       0.00000       0.00000       0.00000       0.00000       0.00000       0.00000       0.00000       0.00000       0.00000       0.00000       0.00000       0.00000       0.00000       7.93257       9.39665       9.47743       8.71414       7.93790       6.23673       4.79491       3.35752       2.31244       1.42669      0.860031      0.463080      0.222943      0.109648     0.0425271     0.0168843    0.00573818    0.00160189   0.000393946   5.88219e-05       0.00000       0.00000       0.00000       0.00000       0.00000       0.00000       0.00000       0.00000       0.00000       0.00000       0.00000       0.00000       0.00000       0.00000       0.00000       0.00000
  10  21 3549.3201    2.6927  2.8948 11.6782 -0.0018      0.734238  0.0919   0.0481   0.1480    0.1196   0.0000      0.282283   431.1303      -8.33940       12.2970       25.8561      -7.97411      -6.03261       9.18155      0.905470      -1.10774      -1.17737       1.16386      0.179267      0.147699    -0.0115616   -0.00985363    0.00591512     0.0118371   0.000282089   0.000304527   5.08628e-05       0.00000       0.00000       0.00000       0.00000       0.00000       0.00000       0.00000       0.00000       0.00000       0.00000       0.00000       0.00000       0.00000       0.00000       0.00000       0.00000       9.24261       11.3611       12.0764       10.8664       9.83506       7.90732       6.01429       4.49969       3.00293       1.79241       1.12013      0.598040      0.310286      0.150151     0.0614727     0.0233355    0.00856242    0.00244503   0.000565885   8.55870e-05       0.00000       0.00000       0.00000       0.00000       0.00000       0.00000       0.00000       0.00000       0.00000       0.00000       0.00000       0.00000       0.00000       0.00000       0.00000       0.00000
  10  22 3688.7104    2.3004  4.4552 10.8681 -0.0026      0.516977  0.1046   0.0339   0.1912    0.1178   0.0000      0.143531   424.2980       36.7287       25.4973       3.23082      -6.77826      -3.27760      -9.06109     -0.484915      -2.53884      0.194686       1.43403     0.0130682     -0.239122    -0.0927693     0.0174377    -0.0134910    0.00923468  -0.000220318   0.000394313   4.97111e-05       0.00000       0.00000       0.00000       0.00000       0.00000       0.00000       0.00000       0.00000       0.00000       0.00000       0.00000       0.00000       0.00000       0.00000       0.00000       0.00000       11.6690       14.2224       14.4764       13.3830       11.6704       9.45317       7.21937       5.23120       3.38485       2.13829       1.25380      0.678767      0.339383      0.164958     0.0682296     0.0259489    0.00873116    0.00260750   0.000593846   9.44686e-05       0.00000       0.00000       0.00000       0.00000       0.00000       0.00000       0.00000       0.00000       0.00000       0.00000       0.00000       0.00000       0.00000       0.00000       0.00000       0.00000
  10  23 3828.4754    1.8894  6.2174 10.7367  0.0008      0.542235  0.1395   0.0249   0.2443    0.0837   0.0000      0.109621   462.8767       26.4115      -4.25667       12.0540      -24.4368      -8.74639       21.4116     -0.103341      -3.36133      -2.29957      -2.20646      0.450090      0.413593    -0.0672781     -0.183260   -0.00822150    0.00398153    0.00260059  -0.000962425   0.000298107       0.00000       0.00000       0.00000       0.00000       0.00000       0.00000       0.00000       0.00000       0.00000       0.00000       0.00000       0.00000       0.00000       0.00000       0.00000       0.00000       14.3983       17.9135       18.1994       17.1071       14.9382       11.7001       9.20295       6.66523       4.32186       2.73281       1.60608      0.877021      0.455293      0.213034     0.0916161     0.0338648     0.0114240    0.00341553   0.000804454   0.000126558       0.00000       0.00000       0.00000       0.00000       0.00000       0.00000       0.00000       0.00000       0.00000       0.00000       0.00000       0.00000       0.00000       0.00000       0.00000       0.00000
  10  24 3968.3492    1.5968  8.8468 10.2567  0.0003      0.485816  0.1686   0.0188   0.3263    0.0774   0.0000     0.0779308   449.5072       69.2565      -27.4904      -9.87072       3.08580       4.44807      -22.0326      0.992897       4.64581       1.65319      -1.30103      -1.93011     -0.361327      0.254491      0.196546    -0.0404594    -0.0219895    0.00429671   -0.00112065   8.82243e-05       0.00000       0.00000       0.00000       0.00000       0.00000       0.00000       0.00000       0.00000       0.00000       0.00000       0.00000       0.00000       0.00000       0.00000       0.00000       0.00000       17.2816       21.1994       20.6883       20.0962       17.7908       14.6958       11.2383       8.13697       5.43960       3.58710       2.05860       1.15637      0.563957      0.271056      0.112177     0.0443789     0.0141940    0.00426633   0.000969683   0.000159028       0.00000       0.00000       0.00000       0.00000       0.00000       0.00000       0.00000       0.00000       0.00000       0.00000       0.00000       0.00000       0.00000       0.00000       0.00000       0.00000
  10  25 4108.0605    1.3551 11.2590 10.1803 -0.0020      0.131360  0.2179   0.0156   0.4117    0.0629   0.0000     0.0753611   439.8465       31.8188       25.6985      -12.6282      -13.9789       6.13963      -1.96934       3.60853       1.43732      -2.27115       1.40094       3.04710     0.0976498     -0.157460    -0.0803996    -0.0104705    -0.0353224   -0.00143281   0.000433121   4.95657e-05       0.00000       0.00000       0.00000       0.00000       0.00000       0.00000       0.00000       0.00000       0.00000       0.00000       0.00000       0.00000       0.00000       0.00000       0.00000       0.00000       20.5771       25.8196       25.8349       24.5243       21.6701       17.6255       13.5096       9.95431       6.62244       4.14518       2.45380       1.35843      0.697474      0.324595      0.137939     0.0524244     0.0181260    0.00533149    0.00121913   0.000192844       0.00000       0.00000       0.00000       0.00000       0.00000       0.00000       0.00000       0.00000       0.00000       0.00000       0.00000       0.00000       0.00000       0.00000       0.00000       0.00000
  10  27 4387.5965    0.9785 17.1374 10.0081 -0.0009     -0.170174  0.4154   0.0113   0.6577    0.0543   0.0000     0.0884725   378.8132       109.257       8.88960      -38.5074       1.24000       2.83961       26.3326      -27.7403      -11.7702      -8.50086       2.86727     -0.919337      -1.21957      0.433902      0.105381     0.0227905    -0.0227679   -0.00899800    0.00550731   5.89631e-05       0.00000       0.00000       0.00000       0.00000       0.00000       0.00000       0.00000       0.00000       0.00000       0.00000       0.00000       0.00000       0.00000       0.00000       0.00000       0.00000       32.4035       39.8748       40.7561       38.5413       33.4056       28.0704       21.2491       15.7062       10.4356       6.69716       3.91620       2.18208       1.12161      0.519371      0.225485     0.0864378     0.0291408    0.00850121    0.00185141   0.000293926       0.00000       0.00000       0.00000       0.00000       0.00000       0.00000       0.00000       0.00000       0.00000       0.00000       0.00000       0.00000       0.00000       0.00000       0.00000       0.00000
  10  28 4527.6912    0.8019 18.8660 10.0187 -0.0003     -0.251613  0.5347   0.0103   0.7935    0.0476   0.0000      0.103642   442.3793       10.9835       45.9109       37.6273      -5.78675       31.6263      -10.5411      -74.8313      -6.16924       8.94976      -1.32500      0.109626      -1.00599      -1.02501    -0.0852713    -0.0158665     0.0114893     0.0127024   -0.00379454  -0.000385889       0.00000       0.00000       0.00000       0.00000       0.00000       0.00000       0.00000       0.00000       0.00000       0.00000       0.00000       0.00000       0.00000       0.00000       0.00000       0.00000       38.9413       49.1421       50.8149       47.7844       41.6484       35.1595       26.3642       19.5605       13.2290       8.47600       5.14017       2.79310       1.43976      0.686924      0.294775      0.112651     0.0390632     0.0111336    0.00243463   0.000384312       0.00000       0.00000       0.00000       0.00000       0.00000       0.00000       0.00000       0.00000       0.00000       0.00000       0.00000       0.00000       0.00000       0.00000       0.00000       0.00000
  11   9 1915.5047    0.4952  0.4091  9.8522 -0.0123       10.8903  0.0317   0.0220   0.0471    0.0831   0.0000       2.41357   435.5640     -0.418857       14.0022       2.29020      -8.02402      -1.64135     -0.991848      -1.89498     -0.264214       1.00311    -0.0194101      0.126527     -0.229566      0.182734     0.0161216    -0.0171092   -0.00762577   -0.00221519    0.00116462   9.81104e-05  -2.11346e-05  -6.88791e-06       0.00000       0.00000       0.00000       0.00000       0.00000       0.00000       0.00000       0.00000       0.00000       0.00000       0.00000       0.00000       0.00000       0.00000       3.47283       4.27780       4.30888       4.70760       3.53297       3.05800       2.63617       1.97294       1.23190      0.856507      0.585498      0.319345      0.171999     0.0849327     0.0522897     0.0206558    0.00909373    0.00274075   0.000945134   0.000235892   5.24932e-05   9.77028e-06       0.00000       0.00000       0.00000       0.00000       0.00000       0.00000       0.00000       0.00000       0.00000       0.00000       0.00000       0.00000       0.00000       0.00000
  11  10 2058.0407    0.6433  0.4762 10.0056  0.0027       8.62546  0.0331   0.0246   0.0501    0.0973   0.0000       1.77638   439.3387       9.84145       11.7878       3.47547      -4.42144       2.59431      0.338876       1.16233     -0.413166     -0.118383     -0.378442     0.0701270      0.343893     0.0184678    -0.0637869    -0.0122805     0.0123338   -0.00296329   0.000370094   7.04096e-05   6.42929e-05  -2.29909e-06       0.00000       0.00000       0.00000       0.00000       0.00000       0.00000       0.00000       0.00000       0.00000       0.00000       0.00000       0.00000       0.00000       0.00000       4.34892       5.37623       5.27663       4.94073       4.67119       3.65069       2.74756       1.87912       1.32656      0.972307      0.588569      0.365298      0.188871     0.0906671     0.0427948     0.0169503    0.00738082    0.00267106   0.000753588   0.000234385   5.23164e-05   7.38405e-06       0.00000       0.00000       0.00000       0.00000       0.00000       0.00000       0.00000       0.00000       0.00000       0.00000       0.00000       0.00000       0.00000       0.00000
  11  11 2199.8310    0.9130  0.7293 10.1339  0.0002       2.65968  0.0437   0.0304   0.0683    0.1647   0.0000       1.16315   442.5896       4.67051       13.6577       5.95889      -3.62600       3.83673      -2.12685     -0.794445      0.315441      0.646146      0.118450      0.698680      0.265168    -0.0342507   0.000330017     0.0150379     0.0101093  -0.000275637  -0.000998675  -6.04501e-06   7.13126e-05   1.03415e-05       0.00000       0.00000       0.00000       0.00000       0.00000       0.00000       0.00000       0.00000       0.00000       0.00000       0.00000       0.00000       0.00000       0.00000       4.44097       6.09438       5.20122       5.83401       4.78289       4.31389       3.32922       2.47740       1.73495       1.11498      0.787575      0.394720      0.257109      0.106616     0.0609724     0.0224783     0.0112146    0.00309567    0.00127360   0.000303590   7.31161e-05   1.37068e-05       0.00000       0.00000       0.00000       0.00000       0.00000       0.00000       0.00000       0.00000       0.00000       0.00000       0.00000       0.00000       0.00000       0.00000
  11  12 2340.1855    1.2087  0.9177 10.1236 -0.0040       3.28919  0.0442   0.0368   0.0775    0.2851   0.0000      0.896776   433.6219      -6.22611      -1.14961      -10.9947      -5.70063       4.50118       1.83125       2.23217      0.600244     -0.501384     -0.969653     -0.825926      0.246120     -0.108565    -0.0764027   -0.00581411   -0.00769292   -0.00321138   -0.00180750  -0.000649738   7.29097e-05  -9.12204e-06       0.00000       0.00000       0.00000       0.00000       0.00000       0.00000       0.00000       0.00000       0.00000       0.00000       0.00000       0.00000       0.00000       0.00000       4.96959       6.00253       5.88491       5.71937       5.47915       4.27327       3.30404       2.35683       1.65679       1.20055      0.730950      0.464368      0.234839      0.116972     0.0575209     0.0229579    0.00935651    0.00333411   0.000982300   0.000310269   7.00381e-05   9.99069e-06       0.00000       0.00000       0.00000       0.00000       0.00000       0.00000       0.00000       0.00000       0.00000       0.00000       0.00000       0.00000       0.00000       0.00000
  11  13 2478.6732    1.6596  1.0192 10.6502 -0.0028       4.84145  0.0488   0.0463   0.0817    0.3069   0.0000       1.12767   439.4647      -3.74052       10.5457       7.07471      -5.52100      -3.19236      -2.44109      -1.72845     -0.586502      0.607651     -0.619708     -0.185165     0.0525640     0.0378492     0.0291281    -0.0382840     0.0105579   -0.00537803  -0.000278288   9.49245e-05   2.21630e-05  -1.14050e-05       0.00000       0.00000       0.00000       0.00000       0.00000       0.00000       0.00000       0.00000       0.00000       0.00000       0.00000       0.00000       0.00000       0.00000       4.75878       5.74913       5.93767       5.70294       5.17292       4.44672       3.33914       2.42437       1.93167       1.08637      0.803041      0.445666      0.235227      0.121971     0.0615935     0.0250974    0.00953348    0.00375872    0.00135609   0.000305755   7.48222e-05   1.10925e-05       0.00000       0.00000       0.00000       0.00000       0.00000       0.00000       0.00000       0.00000       0.00000       0.00000       0.00000       0.00000       0.00000       0.00000
  11  14 2617.0109    2.1806  1.0043 11.0499 -0.0015      0.592598  0.0475   0.0613   0.0762    0.3282   0.0000      0.812991   439.2186       7.05987       20.2435      -6.56174       4.74014      -4.94579     -0.104707       2.27991      0.152178      0.810515       1.47627     -0.223467     -0.157836    0.00239582    0.00450485     0.0234372   -0.00668980   -0.00460688   2.21184e-05   0.000123938  -0.000156158   7.27355e-06       0.00000       0.00000       0.00000       0.00000       0.00000       0.00000       0.00000       0.00000       0.00000       0.00000       0.00000       0.00000       0.00000       0.00000       5.77354       7.30672       7.68852       7.18233       6.05617       4.86279       3.52620       2.61194       1.64975       1.11301      0.757161      0.425893      0.205676      0.112388     0.0565079     0.0258175    0.00922014    0.00345102    0.00112203   0.000309014   6.27168e-05   1.00228e-05       0.00000       0.00000       0.00000       0.00000       0.00000       0.00000       0.00000       0.00000       0.00000       0.00000       0.00000       0.00000       0.00000       0.00000
  11  15 2756.2201    2.8511  0.8447 11.8371 -0.0017       2.10120  0.0355   0.0849   0.0716    0.2350   0.0000      0.896835   436.4577       6.05778       5.44329       1.65213      -5.86286      0.429980       3.18054     -0.555707      0.696597      0.420102     -0.190894      0.353598      0.104355   -0.00850376     0.0488245     0.0238975   -0.00926321   -0.00231981   0.000327536  -0.000182342   9.74897e-06   4.77042e-06       0.00000       0.00000       0.00000       0.00000       0.00000       0.00000       0.00000       0.00000       0.00000       0.00000       0.00000       0.00000       0.00000       0.00000       4.25068       4.53934       4.97277       5.08235       4.11036       3.56616       2.87695       2.08202       1.37355      0.991862      0.645386      0.362651      0.197274     0.0980428     0.0504796     0.0228459    0.00912403    0.00291639   0.000902063   0.000229967   4.69442e-05   7.95731e-06       0.00000       0.00000       0.00000       0.00000       0.00000       0.00000       0.00000       0.00000       0.00000       0.00000       0.00000       0.00000       0.00000       0.00000
  11  16 2895.3764    3.3668  0.9248 11.6279 -0.0101     -0.487979  0.0406   0.0943   0.0707    0.3661   0.0000      0.882753   434.8279       6.20681       21.3877       4.19605      0.646203      -1.81867       1.87133      -3.43586       2.50438     -0.410934     -0.113953     0.0183567    -0.0374793    -0.0924080     0.0603431  -5.73008e-05   0.000349888    0.00141132   8.23513e-05   0.000186358   4.86381e-05   5.38791e-06       0.00000       0.00000       0.00000       0.00000       0.00000       0.00000       0.00000       0.00000       0.00000       0.00000       0.00000       0.00000       0.00000       0.00000       4.45555       5.16357       5.74948       4.71615       4.80383       4.11529       2.97586       2.43700       1.75910       1.04976      0.694375      0.419035      0.214454      0.112474     0.0577364     0.0217372    0.00871482    0.00359659    0.00124188   0.000328292   6.56031e-05   8.65810e-06       0.00000       0.00000       0.00000       0.00000       0.00000       0.00000       0.00000       0.00000       0.00000       0.00000       0.00000       0.00000       0.00000       0.00000
  11  17 3034.6063    3.9714  0.9671 11.5563 -0.0020    -0.0369414  0.0415   0.1086   0.0716    0.5020   0.0000      0.646613   435.3093       5.44320       8.69021       3.11880      -4.84449     -0.192146      -3.79896      -1.80506      0.400444       1.52782     -0.727613     -0.332402     0.0475837     0.0370499    0.00216578    -0.0138062    -0.0189401   0.000986886   -0.00132008   4.18247e-05  -4.35120e-05   1.58564e-05       0.00000       0.00000       0.00000       0.00000       0.00000       0.00000       0.00000       0.00000       0.00000       0.00000       0.00000       0.00000       0.00000       0.00000       4.74607       5.95990       5.72021       5.39224       4.89385       4.06654       3.43773       2.43782       1.79202       1.08578      0.680169      0.376453      0.213704      0.108138     0.0487155     0.0220646    0.00860106    0.00302377    0.00101870   0.000257383   6.76146e-05   1.00523e-05       0.00000       0.00000       0.00000       0.00000       0.00000       0.00000       0.00000       0.00000       0.00000       0.00000       0.00000       0.00000       0.00000       0.00000
  11  18 3173.5065    3.6354  1.2453 12.7578 -0.0038     -0.266486  0.0548   0.0986   0.0947    0.2293   0.0000      0.689971   437.3793       18.8807       7.88395      -5.23149      -8.19402      -6.83623      -3.25557      0.439587      0.371770      -1.71259     -0.342126     0.0529700     -0.293056    0.00473892     0.0987879    0.00709777    0.00822362   -0.00766209    0.00161749   0.000413642  -9.61904e-05   1.35793e-08       0.00000       0.00000       0.00000       0.00000       0.00000       0.00000       0.00000       0.00000       0.00000       0.00000       0.00000       0.00000       0.00000       0.00000       6.10636       7.25368       6.57664       6.28109       5.56861       5.43386       4.40156       3.34198       2.28829       1.53241      0.904595      0.516985      0.261642      0.127381     0.0637457     0.0257566     0.0108718    0.00400716    0.00123970   0.000340884   6.95070e-05   1.25357e-05       0.00000       0.00000       0.00000       0.00000       0.00000       0.00000       0.00000       0.00000       0.00000       0.00000       0.00000       0.00000       0.00000       0.00000
  11  19 3312.4679    3.5784  1.7831 11.1094  0.0039      0.940364  0.0619   0.0719   0.1033    0.3282   0.0000      0.385603   431.4608       17.3118       12.7819       9.32880     -0.167664      -3.05814       2.83388      -4.77614      -4.03173       1.38138      0.583630      0.115174   -0.00662912     -0.161412    -0.0279813   -0.00677377   0.000526333   -0.00224483  -0.000554314  -0.000634356  -5.18068e-05  -3.61127e-06       0.00000       0.00000       0.00000       0.00000       0.00000       0.00000       0.00000       0.00000       0.00000       0.00000       0.00000       0.00000       0.00000       0.00000       6.55656       8.10562       8.19941       7.79224       6.64473       5.50128       4.36229       3.17722       2.13127       1.38771      0.889866      0.494703      0.255604      0.132937     0.0663285     0.0293085     0.0114059    0.00399996    0.00123941   0.000337807   7.46756e-05   1.16700e-05       0.00000       0.00000       0.00000       0.00000       0.00000       0.00000       0.00000       0.00000       0.00000       0.00000       0.00000       0.00000       0.00000       0.00000
  11  20 3451.9890    3.0802  2.4777 11.1542 -0.0003       1.17424  0.0701   0.0536   0.1268    0.1900   0.0000      0.275752   427.5301       11.0708       5.44994      0.863563      -1.75654      -11.4658       1.53046      -4.73881      0.854891     -0.724054     -0.585473     -0.530412     -0.219410     -0.172447    -0.0170582     0.0205073   -0.00602332    0.00450503   0.000972732  -0.000210578   2.58810e-05   9.30436e-06       0.00000       0.00000       0.00000       0.00000       0.00000       0.00000       0.00000       0.00000       0.00000       0.00000       0.00000       0.00000       0.00000       0.00000       6.87541       8.63107       8.75866       8.04002       7.09132       6.40471       4.85511       3.75514       2.54539       1.66165       1.08233      0.569806      0.333149      0.160678     0.0763684     0.0347594     0.0144479    0.00490786    0.00179970   0.000470563   9.77212e-05   1.59098e-05       0.00000       0.00000       0.00000       0.00000       0.00000       0.00000       0.00000       0.00000       0.00000       0.00000       0.00000       0.00000       0.00000       0.00000
  11  21 3591.4715    2.5882  3.3025 11.1424  0.0011      0.913883  0.0913   0.0403   0.1426    0.1235   0.0000      0.215710   436.2038       34.9903       14.6910       16.0926       7.62184      -17.0169      -1.19238      -8.88663      -2.77075      0.817721     -0.658394     -0.631567     -0.273239      0.166921      0.118260    -0.0131166  -0.000201103    0.00565009   0.000342711  -0.000166016   2.16706e-05  -2.79029e-05       0.00000       0.00000       0.00000       0.00000       0.00000       0.00000       0.00000       0.00000       0.00000       0.00000       0.00000       0.00000       0.00000       0.00000       8.92893       11.3194       11.1727       11.2367       9.26381       8.07018       6.08150       4.66683       3.14301       2.14205       1.23612      0.795898      0.398748      0.222609      0.102708     0.0460323     0.0173008    0.00696259    0.00196275   0.000591077   0.000119943   2.17392e-05       0.00000       0.00000       0.00000       0.00000       0.00000       0.00000       0.00000       0.00000       0.00000       0.00000       0.00000       0.00000       0.00000       0.00000
  11  22 3731.1473    2.1282  5.0498 10.6249 -0.0014      0.508219  0.1095   0.0280   0.1982    0.1037   0.0000      0.128782   442.3472       36.1951       13.1285       14.3020       9.03087      -9.71236      -10.7197      -16.6104       2.16474      0.371240      -3.49178      0.247624      0.731479     -0.403111     -0.134677     0.0501087     0.0410509   1.00075e-05    0.00365142   0.000246893  -0.000108180   2.03727e-05       0.00000       0.00000       0.00000       0.00000       0.00000       0.00000       0.00000       0.00000       0.00000       0.00000       0.00000       0.00000       0.00000       0.00000       10.2806       12.9281       12.8428       12.5385       11.2310       9.36030       7.26941       5.45927       3.76504       2.54608       1.59934      0.932021      0.516366      0.261099      0.124580     0.0543520     0.0219544    0.00777265    0.00253593   0.000714793   0.000158306   2.52119e-05       0.00000       0.00000       0.00000       0.00000       0.00000       0.00000       0.00000       0.00000       0.00000       0.00000       0.00000       0.00000       0.00000       0.00000
  11  23 3871.4868    1.8104  6.8478 10.5108 -0.0011      0.501472  0.1401   0.0224   0.2443    0.0839   0.0000     0.0969589   437.5600       30.8283       27.9269      0.503152       4.03183      -10.8352      -13.5777      -8.55783      -3.52283     -0.311550       1.65390      -2.57414     -0.167977     -0.321734     0.0892793    -0.0376469     0.0327677   -0.00824901    0.00229828   0.000775286   4.70457e-05   2.59193e-05       0.00000       0.00000       0.00000       0.00000       0.00000       0.00000       0.00000       0.00000       0.00000       0.00000       0.00000       0.00000       0.00000       0.00000       12.6355       16.6876       16.2497       16.4679       13.6799       12.1709       9.14884       7.04753       4.86219       3.22867       2.00604       1.16968      0.661504      0.338507      0.161553     0.0716550     0.0291934     0.0104181    0.00341895   0.000933985   0.000200409   3.53047e-05       0.00000       0.00000       0.00000       0.00000       0.00000       0.00000       0.00000       0.00000       0.00000       0.00000       0.00000       0.00000       0.00000       0.00000
  11  24 4011.2451    1.5354  9.7937 10.2229 -0.0017      0.138363  0.1791   0.0169   0.3366    0.0710   0.0000     0.0739284   434.7485      -12.9237       25.1600       9.45010      -44.9624      -13.7425       11.1932       8.60906      -11.2550      -2.69080      0.636588       1.46694     0.0790507     -0.568263     0.0624974     0.0439947     0.0350419   -0.00138343   0.000475287   -0.00151318  -8.17939e-06   0.000143580       0.00000       0.00000       0.00000       0.00000       0.00000       0.00000       0.00000       0.00000       0.00000       0.00000       0.00000       0.00000       0.00000       0.00000       16.0535       20.6319       20.5328       19.9880       17.8461       14.9773       11.8028       8.73185       6.22423       4.07977       2.62545       1.53375      0.825215      0.435437      0.201894     0.0926977     0.0356162     0.0134288    0.00432598    0.00117776   0.000266027   4.08983e-05       0.00000       0.00000       0.00000       0.00000       0.00000       0.00000       0.00000       0.00000       0.00000       0.00000       0.00000       0.00000       0.00000       0.00000
  11  25 4151.2812    1.3003 11.4522 10.2357 -0.0027    -0.0192191  0.2187   0.0151   0.4097    0.0602   0.0000     0.0735715   433.2860       6.35517      -9.86874       6.68814      -6.63430       5.91295      -10.1314       13.7525      -11.7373      -10.3791      0.433221     -0.826753       1.31191    -0.0451671      0.190625     0.0837698    -0.0466466    -0.0299601    0.00307610    0.00133087   4.52636e-06  -4.35069e-05       0.00000       0.00000       0.00000       0.00000       0.00000       0.00000       0.00000       0.00000       0.00000       0.00000       0.00000       0.00000       0.00000       0.00000       18.6956       23.7061       23.8298       23.4093       20.9880       17.2320       13.9923       10.2237       7.25490       4.87834       3.10563       1.84448       1.00641      0.518429      0.258204      0.110822     0.0453641     0.0162033    0.00510779    0.00140583   0.000319996   4.74129e-05       0.00000       0.00000       0.00000       0.00000       0.00000       0.00000       0.00000       0.00000       0.00000       0.00000       0.00000       0.00000       0.00000       0.00000
  11  27 4432.0145    0.9231 18.0392 10.0686 -0.0016     -0.256746  0.4397   0.0102   0.6934    0.0462   0.0000     0.0872932   434.5318       27.3235       7.72898      -20.2888       43.9210       26.8576      -15.1054      -5.33527      -24.9216      -9.60782      -7.51943      -1.77507     -0.397676       1.34101     -0.218469     0.0628411    0.00874341     0.0121826   -0.00796455    0.00104442  -0.000152953  -2.94932e-05       0.00000       0.00000       0.00000       0.00000       0.00000       0.00000       0.00000       0.00000       0.00000       0.00000       0.00000       0.00000       0.00000       0.00000       30.1585       38.1080       39.3619       37.8351       34.3970       28.6686       22.8438       17.1636       12.1558       8.15895       5.36946       3.04064       1.76468      0.884747      0.435462      0.191410     0.0791433     0.0271284    0.00916080    0.00242841   0.000532238   7.77831e-05       0.00000       0.00000       0.00000       0.00000       0.00000       0.00000       0.00000       0.00000       0.00000       0.00000       0.00000       0.00000       0.00000       0.00000
  12  10 2093.7655    0.7074  0.5682  9.9753 -0.0127       7.40686  0.0353   0.0268   0.0631    0.1210   0.0000       1.37935   440.0198      -1.53413       10.3456      -1.67266      -1.94652      -3.10680      -1.96572       1.48093      0.428112     -0.862591      0.537327     -0.198616     -0.306492    -0.0831459     0.0876453    -0.0403146    -0.0256904    0.00507035    0.00226029    0.00110773   0.000359113   4.96002e-05   2.22252e-06   1.02632e-06       0.00000       0.00000       0.00000       0.00000       0.00000       0.00000       0.00000       0.00000       0.00000       0.00000       0.00000       0.00000       3.94779       5.15833       5.01918       5.16845       4.09135       3.54104       3.05234       2.45983       1.66389       1.08157      0.722155      0.445967      0.238107      0.122430     0.0735034     0.0353675     0.0184585    0.00672451    0.00268592   0.000816878   0.000254895   6.64044e-05   1.41328e-05   2.53471e-06       0.00000       0.00000       0.00000       0.00000       0.00000       0.00000       0.00000       0.00000       0.00000       0.00000       0.00000       0.00000
  12  12 2376.4628    1.3694  0.8322 10.7795 -0.0054       3.51676  0.0488   0.0406   0.0683    0.1899   0.0000       1.04281   439.3810      0.357436       7.43487       3.30260      -1.91936      -6.10987      -2.54337       1.48798     -0.897120       1.49965      0.315895     -0.311900    -0.0178132     0.0168618     0.0729279    -0.0178596    -0.0145452   -0.00457254  -1.84978e-06  -6.19175e-06   0.000115849   7.12713e-05  -2.40726e-05   3.49369e-07       0.00000       0.00000       0.00000       0.00000       0.00000       0.00000       0.00000       0.00000       0.00000       0.00000       0.00000       0.00000       4.45154       4.81588       5.43729       5.85243       4.78389       3.61258       3.45922       2.77415       1.73507       1.15995      0.906279      0.593475      0.301705      0.157172     0.0905512     0.0551284     0.0238729    0.00987040    0.00313847   0.000995897   0.000303766   7.74066e-05   1.70169e-05   2.39885e-06       0.00000       0.00000       0.00000       0.00000       0.00000       0.00000       0.00000       0.00000       0.00000       0.00000       0.00000       0.00000
  12  13 2515.5577    1.7627  1.0870 10.3991 -0.0147       3.44842  0.0514   0.0479   0.0803    0.5690   0.0000      0.891738   432.7106       2.19926       9.89022       4.53499      -1.07280      0.102823       2.08735     -0.131669       2.65869      -1.64379      0.681065     -0.139827     -0.122372     -0.228426    -0.0652102     0.0323005     0.0134212   -0.00965312  -0.000184782  -0.000455129  -0.000730242   0.000112046  -7.34555e-06   1.39498e-06       0.00000       0.00000       0.00000       0.00000       0.00000       0.00000       0.00000       0.00000       0.00000       0.00000       0.00000       0.00000       4.69146       5.36733       6.09982       5.68835       4.75458       4.48755       3.65262       2.61475       1.98649       1.36655      0.903736      0.528303      0.318150      0.178576     0.0864679     0.0425013     0.0200461    0.00896047    0.00345741    0.00117437   0.000355906   8.00943e-05   1.65907e-05   2.44079e-06       0.00000       0.00000       0.00000       0.00000       0.00000       0.00000       0.00000       0.00000       0.00000       0.00000       0.00000       0.00000
  12  14 2654.6638    2.3840  0.7984 11.4773 -0.0054       1.47573  0.0372   0.0726   0.0669    0.2671   0.0000      0.783380   439.0666       1.53061       13.9215      -1.38896      -1.66939       3.50540      -3.26880       1.38729     -0.274917       1.14468     -0.182067      0.364158     -0.170850     0.0731748    -0.0630826   -0.00772682     0.0134889    0.00225873  -0.000376846   0.000829725   1.39686e-06  -5.37110e-05   3.15226e-06   4.03112e-06       0.00000       0.00000       0.00000       0.00000       0.00000       0.00000       0.00000       0.00000       0.00000       0.00000       0.00000       0.00000       4.28727       4.48714       4.76804       4.73284       4.04211       3.96565       3.29349       2.26585       1.57515       1.31393      0.827565      0.496580      0.304540      0.171652     0.0761093     0.0325110     0.0177230    0.00800054    0.00296249   0.000954174   0.000246881   6.67262e-05   1.26649e-05   2.09593e-06       0.00000       0.00000       0.00000       0.00000       0.00000       0.00000       0.00000       0.00000       0.00000       0.00000       0.00000       0.00000
  12  15 2794.6541    3.0643  0.8759 11.5240 -0.0030       2.18446  0.0359   0.0861   0.0675    0.3831   0.0000      0.746624   440.2640       6.43937       12.8571      0.116716      -3.23278      -2.04716       2.04508     -0.460071      0.759202      -1.07902     0.0598339     -0.739225      0.189053     0.0879923   -0.00838478    -0.0264909     0.0273910   -0.00427650   -0.00279895   -0.00236507   0.000311818   1.51940e-05  -2.71093e-06   1.77175e-07       0.00000       0.00000       0.00000       0.00000       0.00000       0.00000       0.00000       0.00000       0.00000       0.00000       0.00000       0.00000       3.78028       4.29661       4.45396       4.60516       3.99393       3.41803       2.81407       2.22276       1.50756       1.06213      0.737350      0.471812      0.258087      0.136934     0.0722810     0.0389990     0.0169038    0.00709914    0.00244918   0.000848865   0.000249074   6.47250e-05   1.30041e-05   2.08914e-06       0.00000       0.00000       0.00000       0.00000       0.00000       0.00000       0.00000       0.00000       0.00000       0.00000       0.00000       0.00000
  12  16 2934.4216    3.6782  0.7915 11.8025 -0.0046      0.878567  0.0337   0.1049   0.0582    0.3471   0.0000      0.741053   435.8295       6.80105       8.51380       4.52360     0.0103281      -2.82623       3.78065     -0.541225     -0.932091     -0.473841       1.25231     -0.384933      0.311176     -0.161247   -0.00871392    -0.0349816    0.00594006  -0.000300420   0.000848192  -1.76195e-05  -0.000139169   9.12677e-05  -3.67409e-06   1.05373e-06       0.00000       0.00000       0.00000       0.00000       0.00000       0.00000       0.00000       0.00000       0.00000       0.00000       0.00000       0.00000       3.65138       4.52737       4.47377       4.32846       3.92463       3.33881       2.74733       2.15880       1.50297       1.07289      0.652838      0.415277      0.232060      0.130405     0.0656493     0.0311990     0.0142059    0.00570841    0.00218559   0.000764750   0.000214467   6.46479e-05   1.24303e-05   1.94114e-06       0.00000       0.00000       0.00000       0.00000       0.00000       0.00000       0.00000       0.00000       0.00000       0.00000       0.00000       0.00000
  12  18 3213.3524    3.8991  1.3094 11.8160 -0.0063      0.705680  0.0554   0.0913   0.0863    0.4236   0.0000      0.597167   437.8469       6.56834       10.5106     0.0242154      -1.67134      -11.2108      -11.9956     -0.865217      -1.47934     -0.809465      0.105773      0.464200      0.235353     -0.234117    -0.0309524    -0.0364471    0.00276687  -4.17818e-05  -0.000866399   -0.00140408  -0.000347338  -8.12336e-05  -9.36523e-06   1.91429e-06       0.00000       0.00000       0.00000       0.00000       0.00000       0.00000       0.00000       0.00000       0.00000       0.00000       0.00000       0.00000       4.52618       6.87004       6.25765       6.41528       5.85616       4.60974       4.37644       2.70949       2.59235       1.29980       1.11235      0.574607      0.363661      0.216931     0.0916616     0.0597712     0.0183167     0.0115928    0.00316836    0.00140567   0.000452909   8.53503e-05   2.93904e-05   4.00287e-06       0.00000       0.00000       0.00000       0.00000       0.00000       0.00000       0.00000       0.00000       0.00000       0.00000       0.00000       0.00000
  12  19 3352.8980    3.4809  1.6961 12.0180 -0.0019       1.40889  0.0578   0.0722   0.1022    0.1999   0.0000      0.433000   436.1073       11.8526       8.07681      -8.06414       7.76517      -7.15040      -2.22096      -2.51943      0.183406     -0.640382      -1.16520      0.691510      0.270841     -0.199134     -0.160740     0.0829835     0.0142678    0.00244899    0.00276781   -0.00103998  -8.00969e-06  -6.28513e-05   3.99941e-06   3.82152e-06       0.00000       0.00000       0.00000       0.00000       0.00000       0.00000       0.00000       0.00000       0.00000       0.00000       0.00000       0.00000       6.43510       8.53453       8.98798       8.66790       7.26319       5.90490       4.60148       3.19989       2.34217       1.49083      0.981942      0.603510      0.350552      0.183429      0.101636     0.0485332     0.0224807    0.00897622    0.00367725    0.00122515   0.000370352   8.69643e-05   2.08773e-05   3.11870e-06       0.00000       0.00000       0.00000       0.00000       0.00000       0.00000       0.00000       0.00000       0.00000       0.00000       0.00000       0.00000
  12  20 3492.6575    2.8953  2.9053 11.0061 -0.0001      0.831335  0.0728   0.0445   0.1269    0.1585   0.0000      0.225502   444.4189       23.0247      -13.6431       5.65356       3.96869      -13.3763       2.08110     -0.368398      -1.99238      -1.76905      0.909147      0.477985     -0.104515     -0.536763     -0.233106    -0.0717137     0.0154680    0.00887629   -0.00576859  -0.000935077  -2.79910e-05  -5.09899e-05   3.03571e-05   1.49368e-06       0.00000       0.00000       0.00000       0.00000       0.00000       0.00000       0.00000       0.00000       0.00000       0.00000       0.00000       0.00000       6.57725       8.13026       8.40802       7.97653       7.39314       6.19421       5.20130       3.97348       2.94398       1.99050       1.28782      0.779822      0.461225      0.260046      0.132299     0.0643186     0.0288766     0.0122345    0.00459976    0.00160889   0.000492046   0.000128551   2.82228e-05   3.93335e-06       0.00000       0.00000       0.00000       0.00000       0.00000       0.00000       0.00000       0.00000       0.00000       0.00000       0.00000       0.00000
  12  22 3773.1179    2.0145  5.4611 10.6794 -0.0013      0.618881  0.1096   0.0251   0.2062    0.0885   0.0000      0.110285   429.5184      -3.11639      0.663053       24.8644      -4.59870       8.36164       3.78409      -5.11712      -3.59830       3.10733      0.416116      -1.62008      0.965081     -0.352300    -0.0565711    -0.0793951    -0.0574588     0.0251759   -0.00203733   -0.00122782   0.000523244   0.000185806   8.83595e-05   6.17654e-06       0.00000       0.00000       0.00000       0.00000       0.00000       0.00000       0.00000       0.00000       0.00000       0.00000       0.00000       0.00000       9.89316       12.5333       12.8590       12.6272       11.0152       9.71209       7.64974       5.98743       4.26408       2.98913       1.92402       1.17661      0.695438      0.386437      0.197807     0.0961702     0.0435125     0.0186186    0.00706783    0.00243006   0.000750463   0.000197024   3.98414e-05   6.25121e-06       0.00000       0.00000       0.00000       0.00000       0.00000       0.00000       0.00000       0.00000       0.00000       0.00000       0.00000       0.00000
  12  23 3913.4460    1.7083  7.7300 10.4446 -0.0020      0.373954  0.1449   0.0197   0.2643    0.0787   0.0000     0.0830231   449.6531       47.4225       29.8460       24.7735       12.9471       3.58136      -11.8375       12.7836       2.62895      -6.66699      0.320155       1.20253       1.37475     -0.473891     -0.190731      0.185356    -0.0696430   -0.00772502    0.00117728   0.000969915   -0.00108454   0.000236814   0.000146888  -2.40393e-06       0.00000       0.00000       0.00000       0.00000       0.00000       0.00000       0.00000       0.00000       0.00000       0.00000       0.00000       0.00000       12.8207       16.4830       16.3085       16.2050       14.5298       12.5708       10.0390       7.54876       5.61622       3.80855       2.58321       1.57512      0.937162      0.511911      0.266341      0.127392     0.0584674     0.0240534    0.00927620    0.00317570   0.000991954   0.000246187   5.39599e-05   8.10237e-06       0.00000       0.00000       0.00000       0.00000       0.00000       0.00000       0.00000       0.00000       0.00000       0.00000       0.00000       0.00000
  12  24 4054.1840    1.4367  9.9351 10.3068 -0.0029      0.253863  0.1799   0.0162   0.3407    0.0648   0.0000     0.0731941   449.2845     0.0533293       9.32983      -11.3575      -37.2591       7.20432       5.43223      -11.5099      -2.94944       9.43724      0.443212      -1.31681      0.564721      0.828710     -0.365637      0.212550     0.0227382   -0.00683310    0.00204068  -0.000421844  -0.000377408  -0.000525919   0.000180577   4.48229e-08       0.00000       0.00000       0.00000       0.00000       0.00000       0.00000       0.00000       0.00000       0.00000       0.00000       0.00000       0.00000       14.6382       18.8771       19.1641       18.5627       16.8322       14.5646       12.0440       9.28371       6.82647       4.68265       3.05694       1.88120       1.09732      0.617806      0.319590      0.152771     0.0718807     0.0295780     0.0114269    0.00398901    0.00122350   0.000321199   6.88824e-05   9.92360e-06       0.00000       0.00000       0.00000       0.00000       0.00000       0.00000       0.00000       0.00000       0.00000       0.00000       0.00000       0.00000
  12  26 4335.7004    1.0183 15.4145 10.1798 -0.0012     0.0834697  0.3326   0.0116   0.5570    0.0490   0.0000     0.0820191   464.0875       9.36857       52.6177      -44.7221       31.6914      -34.0329       8.86683       1.59010       18.8956      -4.84890       2.60285       4.63213      -4.76794      -1.24410      0.876100    -0.0404070   -0.00949662     0.0229622    -0.0241751    0.00933483    0.00328749  -0.000221281  -3.26654e-05  -1.07118e-05       0.00000       0.00000       0.00000       0.00000       0.00000       0.00000       0.00000       0.00000       0.00000       0.00000       0.00000       0.00000       22.9403       28.6647       29.9609       29.1523       26.6762       22.4804       18.7944       14.4533       10.6198       7.28320       4.86713       3.07812       1.79246      0.992781      0.522193      0.264879      0.117156     0.0497681     0.0185975    0.00648774    0.00194954   0.000504895   0.000106360   1.46817e-05       0.00000       0.00000       0.00000       0.00000       0.00000       0.00000       0.00000       0.00000       0.00000       0.00000       0.00000       0.00000
  12  27 4476.5164    0.8374 16.8967 10.1294  0.0038    -0.0993467  0.4189   0.0102   0.6570    0.0440   0.0000      0.101932   438.1082      -42.4319       72.4336      -9.67648       42.2192      -35.9950       12.4077     -0.561853     -0.599565      -6.55775       9.93529       3.14442       3.56592      -1.82181     -0.281026     0.0442727     0.0613377     0.0438917    -0.0224393    0.00227052   -0.00128379   0.000190616   0.000190954  -2.20194e-05       0.00000       0.00000       0.00000       0.00000       0.00000       0.00000       0.00000       0.00000       0.00000       0.00000       0.00000       0.00000       26.6926       34.1023       35.8608       35.0356       31.5837       27.4284       22.2884       17.2111       12.6466       8.93562       5.90623       3.77833       2.20172       1.26818      0.642700      0.332890      0.144170     0.0641609     0.0235040    0.00845305    0.00247512   0.000641485   0.000129955   1.86927e-05       0.00000       0.00000       0.00000       0.00000       0.00000       0.00000       0.00000       0.00000       0.00000       0.00000       0.00000       0.00000
  13   9 1983.9245    0.5370  0.5023  9.8359 -0.0074       10.0436  0.0378   0.0198   0.0558    0.0927   0.0000       1.91606   441.1785      -6.99739       12.0045       4.24133      0.262208      -6.35469      0.450351       1.54098      -1.36751      -1.08690      0.415478     -0.520940      0.159615      0.201849    -0.0988760    -0.0200899   0.000643273   -0.00133448   -0.00308771    0.00232652   0.000540902  -0.000127751  -7.16464e-05   2.77533e-05  -4.22813e-06  -9.27469e-07       0.00000       0.00000       0.00000       0.00000       0.00000       0.00000       0.00000       0.00000       0.00000       0.00000       3.88290       4.09346       4.18889       4.89277       4.53608       3.18826       3.19585       2.72558       1.91190       1.21252      0.870394      0.692027      0.397132      0.192078      0.110287     0.0644936     0.0383824     0.0162069    0.00674202    0.00217581   0.000786027   0.000230230   6.41373e-05   1.86852e-05   4.02206e-06   5.27656e-07       0.00000       0.00000       0.00000       0.00000       0.00000       0.00000       0.00000       0.00000       0.00000       0.00000
  13  10 2128.5636    0.8253  0.6860  9.6031  0.0001       7.13954  0.0306   0.0254   0.0593    0.1562   0.0000       1.06226   436.7606       2.98873       8.75966      -4.83021      0.183078     -0.400560       1.45836      -1.21963       2.04468     -0.131513     -0.269904    -0.0687260     -0.287198     -0.153430    -0.0351393     0.0364981    -0.0231044    -0.0145326   -0.00398370    0.00117418  -0.000890925  -0.000112183  -3.81881e-05  -9.06546e-06  -1.17272e-06   1.16757e-08       0.00000       0.00000       0.00000       0.00000       0.00000       0.00000       0.00000       0.00000       0.00000       0.00000       3.17606       3.90423       3.83557       3.84454       3.60135       3.28962       2.67286       1.86098       1.42563       1.02674      0.767237      0.488661      0.318496      0.175633     0.0944013     0.0473027     0.0227760     0.0102901    0.00455709    0.00183381   0.000678930   0.000210187   6.30241e-05   1.44572e-05   3.26914e-06   4.56470e-07       0.00000       0.00000       0.00000       0.00000       0.00000       0.00000       0.00000       0.00000       0.00000       0.00000
  13  11 2271.2463    1.1140  0.7835  9.8017 -0.0074       4.15927  0.0524   0.0310   0.0591    0.2211   0.0000      0.879308   439.2985       1.46496       9.27726       4.71754      -1.55046       3.53771      0.157067      -1.19066       4.84077     -0.883091      0.173922      0.523320     -0.359932      0.115601      0.108209     0.0106153   -0.00491610    -0.0205688    0.00740169  -0.000978782   0.000256407  -0.000168024  -7.31142e-06  -2.30333e-05  -3.59297e-06   1.35305e-07       0.00000       0.00000       0.00000       0.00000       0.00000       0.00000       0.00000       0.00000       0.00000       0.00000       3.73225       6.47384       5.31498       5.69429       5.94210       3.98016       4.57889       2.25598       2.58838       1.41487       1.07225      0.739158      0.384625      0.278222      0.122860     0.0702655     0.0363509     0.0125944    0.00743582    0.00242224   0.000899467   0.000394417   9.07821e-05   2.63471e-05   8.76543e-06   1.06652e-06       0.00000       0.00000       0.00000       0.00000       0.00000       0.00000       0.00000       0.00000       0.00000       0.00000
  13  12 2411.9115    1.5619  0.9179 10.0700 -0.0083       2.28370  0.0649   0.0408   0.0625    0.3547   0.0000      0.907286   437.4214      -3.55745       13.8203       2.79330      0.354491      -3.37388      -2.54860     0.0815243      -2.39520      0.499366    0.00923562     -0.175522      0.212635      0.369948   -0.00773966    -0.0758630     0.0196053    -0.0101797   -0.00323419   -0.00588950   3.41232e-05   0.000141544   8.27706e-05   2.33838e-05  -4.46920e-06  -7.88671e-08       0.00000       0.00000       0.00000       0.00000       0.00000       0.00000       0.00000       0.00000       0.00000       0.00000       5.02937       4.42633       7.01271       6.65693       3.97518       5.81106       4.61869       2.37015       2.71361       2.11417      0.824253      0.775840      0.603250      0.240737      0.122881     0.0994038     0.0536643     0.0146340    0.00736615    0.00466100    0.00180811   0.000512321   0.000117873   2.24567e-05   3.77863e-06   6.33221e-07       0.00000       0.00000       0.00000       0.00000       0.00000       0.00000       0.00000       0.00000       0.00000       0.00000
  13  13 2551.8986    1.8580  0.9326 11.0911 -0.0119       4.10679  0.0417   0.0516   0.0715    0.2680   0.0000      0.865920   439.1534       6.85448       16.8190       6.78948       9.61482       2.82546      -3.47321      0.924539       1.22621     -0.447394      0.793847      0.478896      0.156027      0.155743     -0.186912     0.0415727     0.0401286    -0.0126960    -0.0100860    0.00288182    0.00117310  -0.000316775  -6.48167e-05   2.96809e-05   1.55958e-06   1.84258e-07       0.00000       0.00000       0.00000       0.00000       0.00000       0.00000       0.00000       0.00000       0.00000       0.00000       3.57311       4.94288       4.99897       4.97357       4.37834       3.90004       2.98169       2.36805       1.78548       1.22336      0.845799      0.534294      0.336760      0.193022      0.117418     0.0549723     0.0291766     0.0132279    0.00593916    0.00215850   0.000891225   0.000276498   8.70125e-05   2.02505e-05   4.17989e-06   6.53301e-07       0.00000       0.00000       0.00000       0.00000       0.00000       0.00000       0.00000       0.00000       0.00000       0.00000
  13  14 2691.8197    2.5019  0.9301 10.8543 -0.0037       2.02570  0.0401   0.0656   0.0649    0.5145   0.0000      0.685164   434.1185       8.17035       9.72337       4.83293      -3.25210      -4.73632      0.418124      -1.84308      0.468641      0.526654      0.189876     -0.363481     -0.112603      0.140816      0.116083     -0.158460     0.0440998    0.00336159    0.00457175    0.00252957  -0.000510897  -0.000478618  -0.000157261  -4.06207e-06   7.70312e-08   7.57974e-07       0.00000       0.00000       0.00000       0.00000       0.00000       0.00000       0.00000       0.00000       0.00000       0.00000       3.72538       4.79115       4.78415       4.55577       4.24129       3.74316       3.13329       2.57584       1.81042       1.35291      0.908289      0.577363      0.359411      0.198077      0.112912     0.0571197     0.0287626     0.0131992    0.00580299    0.00226470   0.000834483   0.000255999   8.29194e-05   2.12577e-05   4.00249e-06   5.98246e-07       0.00000       0.00000       0.00000       0.00000       0.00000       0.00000       0.00000       0.00000       0.00000       0.00000
  13  15 2832.3463    2.9091  0.8947 12.1551  0.0019       3.26140  0.0393   0.0789   0.0651    0.2228   0.0000      0.828987   435.1941       9.32772       9.46616      -4.33878      -4.35455     -0.146889       2.72730       1.40147     -0.395346     -0.538405      -1.05997     -0.444525      0.114218      0.117888      0.153198    -0.0537552     0.0350518     0.0228747   -0.00253482   -0.00431597  -0.000157091   0.000277080  -2.35145e-05  -8.89310e-06   2.00174e-07   9.53208e-07       0.00000       0.00000       0.00000       0.00000       0.00000       0.00000       0.00000       0.00000       0.00000       0.00000       3.66784       4.54111       4.45373       4.57227       4.06827       3.83620       2.97879       2.28847       1.59983       1.24852      0.870854      0.578059      0.349942      0.205163      0.112376     0.0547185     0.0265532     0.0121430    0.00541748    0.00214620   0.000784513   0.000250308   7.11794e-05   1.84950e-05   3.41354e-06   5.82657e-07       0.00000       0.00000       0.00000       0.00000       0.00000       0.00000       0.00000       0.00000       0.00000       0.00000
  13  16 2972.7333    3.4992  0.9388 12.6299 -0.0048       1.85364  0.0435   0.0955   0.0673    0.2300   0.0000      0.851319   442.5936       7.77500       8.05368       6.42092      -3.40269      -7.80998      -5.76343      -7.51849       1.76795     -0.623080     0.0685103    -0.0794444      0.140654   -0.00829427     -0.253282     0.0785629   0.000435736   -0.00748264   -0.00535671  -6.37646e-05   0.000510917  -0.000309284   9.58116e-05   1.65920e-05  -1.66789e-06  -1.03640e-07       0.00000       0.00000       0.00000       0.00000       0.00000       0.00000       0.00000       0.00000       0.00000       0.00000       3.58923       4.72883       4.71328       4.98089       4.40539       3.82448       3.22447       2.38619       1.84734       1.29067      0.930483      0.564494      0.376638      0.219049      0.129596     0.0639641     0.0315440     0.0146068    0.00649328    0.00257269   0.000943799   0.000291430   8.94232e-05   2.00527e-05   4.60522e-06   6.83599e-07       0.00000       0.00000       0.00000       0.00000       0.00000       0.00000       0.00000       0.00000       0.00000       0.00000
  13  17 3112.6266    4.0093  1.0589 12.0922 -0.0075       1.34377  0.0494   0.0980   0.0729    0.4164   0.0000      0.765034   435.1682       12.2930       9.15900       5.21941      0.387221       1.44392      -1.69796      -5.31360    -0.0194302      -1.09173      0.555433     -0.108464     0.0562294     0.0727648    0.00821120     0.0531785    0.00648626    0.00230183    0.00712306   -0.00134157    0.00163050   5.66907e-05  -9.98474e-06  -3.16924e-06   2.10709e-06   2.07388e-07       0.00000       0.00000       0.00000       0.00000       0.00000       0.00000       0.00000       0.00000       0.00000       0.00000       3.93945       5.22977       5.66486       4.50833       5.43201       3.80506       3.64024       3.04235       1.91513       1.72088      0.969655      0.665355      0.464298      0.201248      0.156340     0.0689925     0.0316374     0.0191447    0.00568171    0.00286266    0.00118308   0.000257510   0.000106582   3.28016e-05   6.02160e-06   6.28230e-07       0.00000       0.00000       0.00000       0.00000       0.00000       0.00000       0.00000       0.00000       0.00000       0.00000
  13  18 3252.5296    3.8497  1.3256 12.1931 -0.0062      0.817729  0.0506   0.0864   0.0835    0.2941   0.0000      0.660856   438.5866       6.25944       15.3320       10.7961      -4.97742       2.34553       1.83344      -4.54656      -1.54046       1.02606     -0.629511     -0.360972     -0.376016      0.348131      0.266770    -0.0221947    -0.0239435   -0.00218367    0.00311506    0.00214493  -0.000777782  -9.05513e-05   8.72796e-05   5.38498e-06   4.72333e-06  -7.75325e-07       0.00000       0.00000       0.00000       0.00000       0.00000       0.00000       0.00000       0.00000       0.00000       0.00000       4.81837       6.05707       6.34416       6.03489       5.40789       4.57424       3.82564       3.02405       2.14748       1.52337       1.01163      0.653348      0.400392      0.222147      0.120132     0.0652861     0.0323639     0.0149031    0.00633133    0.00258101   0.000902814   0.000289304   8.47685e-05   2.16123e-05   4.22367e-06   5.63339e-07       0.00000       0.00000       0.00000       0.00000       0.00000       0.00000       0.00000       0.00000       0.00000       0.00000
  13  19 3392.5391    3.3096  1.9148 11.6628 -0.0040      0.648006  0.0591   0.0633   0.1004    0.1978   0.0000      0.356736   442.6024       21.3840       11.1301       2.66631       1.20009      -3.29716      -8.84209      -6.17876       1.61387      -2.71316     -0.935559      -1.22280      -1.13896     -0.135339     -0.213482     -0.133749     0.0199631    -0.0242882     0.0170264  -0.000671525   0.000634775   1.60885e-05   0.000121642   4.06996e-05  -1.10803e-05   1.11802e-08       0.00000       0.00000       0.00000       0.00000       0.00000       0.00000       0.00000       0.00000       0.00000       0.00000       5.40601       6.34222       6.23888       6.26211       5.70200       5.15438       4.45721       3.48323       2.58018       1.83247       1.28962      0.819979      0.498793      0.285634      0.155173     0.0790675     0.0378439     0.0183934    0.00771020    0.00301472    0.00103967   0.000338832   9.97302e-05   2.34634e-05   4.97783e-06   7.08906e-07       0.00000       0.00000       0.00000       0.00000       0.00000       0.00000       0.00000       0.00000       0.00000       0.00000
  13  20 3532.8918    2.7230  2.9810 11.4258 -0.0001      0.840952  0.0761   0.0410   0.1308    0.1093   0.0000      0.220288   448.1249       15.3367       9.67718      -6.03941       10.1323       1.30606      -2.64153      -5.19198      0.140292    -0.0136406      -2.73148      0.283440      0.182254      0.275668     -0.150415     0.0874437     0.0351059  -0.000218342   -0.00647796   -0.00123208   0.000807621  -0.000154761   0.000191488  -3.19148e-05  -5.42728e-06   2.16915e-07       0.00000       0.00000       0.00000       0.00000       0.00000       0.00000       0.00000       0.00000       0.00000       0.00000       6.37827       7.96075       8.29668       7.95827       7.15530       6.53735       5.23372       4.30460       3.19532       2.22551       1.52660      0.979939      0.590084      0.344466      0.191069     0.0991944     0.0496426     0.0229730    0.00988460    0.00383192    0.00142836   0.000482179   0.000142157   3.44132e-05   6.58153e-06   9.85551e-07       0.00000       0.00000       0.00000       0.00000       0.00000       0.00000       0.00000       0.00000       0.00000       0.00000
  13  21 3673.3778    2.3122  4.3661 10.8617 -0.0014      0.475247  0.0924   0.0295   0.1605    0.0953   0.0000      0.129516   435.6744       15.9965       18.6119      -1.76814      -15.2591      -6.83647      -3.09294      -3.42992     -0.243191      0.131644       2.20392      0.905861     -0.322490      0.513746      0.223197    -0.0508976     0.0715492     0.0221310   -0.00437875   0.000874614    0.00351738  -0.000417472  -0.000110375  -3.53785e-05  -6.52042e-07   4.96798e-07       0.00000       0.00000       0.00000       0.00000       0.00000       0.00000       0.00000       0.00000       0.00000       0.00000       7.61601       9.75191       9.81143       9.79649       8.98917       7.82128       6.70205       5.10165       3.87660       2.76063       1.89086       1.25249      0.765876      0.432905      0.243886      0.124210     0.0618414     0.0291886     0.0122804    0.00491217    0.00185585   0.000593608   0.000172769   4.39279e-05   9.41977e-06   1.30959e-06       0.00000       0.00000       0.00000       0.00000       0.00000       0.00000       0.00000       0.00000       0.00000       0.00000
  13  22 3814.4789    1.9076  5.7585 10.7930 -0.0008      0.598328  0.1139   0.0231   0.2039    0.0738   0.0000      0.106255   442.5184       3.84135       15.9955       3.49456       5.42075      -8.16093      -5.30792      -11.5909      -3.79456       3.26268       6.49784     -0.682802     -0.376823     -0.115090     -0.212578    -0.0655762    -0.0171614   -0.00615127    -0.0154688    0.00106301    0.00140746  -0.000194850  -5.69772e-05   6.97327e-05   1.35412e-06  -2.21900e-08       0.00000       0.00000       0.00000       0.00000       0.00000       0.00000       0.00000       0.00000       0.00000       0.00000       9.16204       11.6121       12.2046       11.9984       11.1150       9.46210       7.89458       6.21378       4.62246       3.26306       2.28926       1.48496      0.923053      0.536102      0.290608      0.158357     0.0783056     0.0359602     0.0155379    0.00624954    0.00221908   0.000747796   0.000220531   5.49765e-05   1.12740e-05   1.53129e-06       0.00000       0.00000       0.00000       0.00000       0.00000       0.00000       0.00000       0.00000       0.00000       0.00000
  13  25 4236.9416    1.1446 13.0443 10.2286 -0.0009     0.0928434  0.2516   0.0134   0.4450    0.0551   0.0000     0.0758258   470.5720       26.0606       30.0850       15.4787       11.2286       31.5361       11.9316      -12.6608       2.32275      -1.89053       3.23688      -1.79484      0.164348    -0.0959150     -0.810275     -0.325240      0.103224     0.0110237    -0.0650238     0.0318123    0.00830141   -0.00135442   1.60678e-05   2.33340e-05   2.18629e-06   1.57412e-06       0.00000       0.00000       0.00000       0.00000       0.00000       0.00000       0.00000       0.00000       0.00000       0.00000       17.7359       22.2622       23.7101       23.5261       21.5721       18.5498       15.3039       12.1673       9.02152       6.40018       4.48441       2.94547       1.80489       1.05907      0.596510      0.307156      0.157959     0.0718860     0.0320057     0.0121597    0.00454996    0.00149441   0.000441208   0.000109345   2.16646e-05   2.94316e-06       0.00000       0.00000       0.00000       0.00000       0.00000       0.00000       0.00000       0.00000       0.00000       0.00000
  14   9 2017.0657    0.6449  0.5022  9.8671 -0.0081       8.15219  0.0383   0.0246   0.0499    0.1143   0.0000       1.55788   435.6431       1.15424       11.5762     -0.395344   -0.00925059      -1.72217      -4.25020     -0.418524     -0.743967     -0.250977     0.0350447     -0.397782     -0.124036    -0.0644406      0.236782    -0.0769646    -0.0432511   -0.00407796    0.00132737   -0.00425427   0.000526020  -4.33990e-05  -0.000518804   1.99277e-05   3.21856e-05  -6.89492e-06   7.91559e-08  -3.18323e-08       0.00000       0.00000       0.00000       0.00000       0.00000       0.00000       0.00000       0.00000       2.77163       4.72272       3.24250       5.27285       3.48945       4.03872       2.96131       2.85960       1.80947       1.41463      0.984043      0.716127      0.514534      0.264637      0.173517     0.0809070     0.0586444     0.0208825     0.0157059    0.00410970    0.00271755   0.000638451   0.000356833   7.63111e-05   2.74446e-05   6.24114e-06   1.20210e-06   2.61822e-07       0.00000       0.00000       0.00000       0.00000       0.00000       0.00000       0.00000       0.00000
  14  10 2162.6464    0.8443  0.6478 10.0967 -0.0056       6.09346  0.0467   0.0262   0.0592    0.1249   0.0000       1.15227   441.6899       7.56835       11.5860      -1.58449      -7.80704       4.86450       6.33059       2.08052     -0.520036       1.19304     -0.982415     -0.740962     -0.226737     -0.124874      0.194953      0.106419    -0.0217614     0.0254136    0.00844182    0.00198341   -0.00126039  -0.000679076   0.000130721   1.95187e-05  -1.58511e-06   2.11965e-06  -2.76221e-07   2.79666e-09       0.00000       0.00000       0.00000       0.00000       0.00000       0.00000       0.00000       0.00000       4.69277       4.35197       5.18684       5.99260       4.94013       4.12605       4.48752       3.33241       1.67052       1.56072       1.52236      0.897272      0.497062      0.341118      0.251538      0.117541     0.0414374     0.0232647     0.0159828    0.00806235    0.00310451    0.00100186   0.000283279   7.15315e-05   2.20731e-05   4.97505e-06   9.46797e-07   1.19232e-07       0.00000       0.00000       0.00000       0.00000       0.00000       0.00000       0.00000       0.00000
  14  12 2446.8157    1.5578  1.0087 10.4923  0.0004       3.41352  0.0402   0.0378   0.0710    0.2370   0.0000      0.856434   440.2572       7.39947       13.4001      -1.51271       1.55260       2.29396     -0.323531      -1.92001      0.171028      -2.83489       1.70153      0.572483     -0.427762     -0.153705      0.161109      0.190313   -0.00550667    -0.0195354    0.00618334   -0.00169922   0.000396041   0.000880451  -0.000167922   8.61948e-05   3.59702e-05  -4.97792e-06   4.23401e-08  -2.43348e-07       0.00000       0.00000       0.00000       0.00000       0.00000       0.00000       0.00000       0.00000       3.30500       4.02620       4.16010       4.24615       4.02201       3.47945       2.87826       2.25915       1.73083       1.35104      0.925534      0.614890      0.379295      0.247321      0.151435     0.0850708     0.0412905     0.0205471    0.00951356    0.00428803    0.00170140   0.000668735   0.000225911   7.17486e-05   1.95835e-05   4.97570e-06   9.39935e-07   1.29768e-07       0.00000       0.00000       0.00000       0.00000       0.00000       0.00000       0.00000       0.00000
  14  13 2587.3792    2.0207  0.9062 11.3733 -0.0067       1.74930  0.0417   0.0557   0.0674    0.1861   0.0000      0.831477   433.6772      -2.91507       14.3798       3.26163      -5.96231      -3.18212   1.44167e-05      -3.08566     0.0883856      -1.25681     -0.730415       2.08810    -0.0961420    0.00804476    -0.0644464     -0.218617    -0.0650654    0.00549203    0.00342680   0.000760022    0.00138742   0.000162431   0.000198373   0.000145101  -1.93485e-06   3.93412e-06  -1.04938e-06  -1.20509e-07       0.00000       0.00000       0.00000       0.00000       0.00000       0.00000       0.00000       0.00000       3.98204       4.55769       4.57383       4.20720       3.67687       3.34656       3.28432       3.00229       2.29653       1.69338       1.17133      0.755436      0.429555      0.251926      0.143622     0.0832162     0.0404672     0.0219010     0.0107287    0.00473411    0.00187808   0.000690543   0.000218894   7.22317e-05   2.02921e-05   4.64619e-06   8.52860e-07   1.11008e-07       0.00000       0.00000       0.00000       0.00000       0.00000       0.00000       0.00000       0.00000
  14  14 2728.2911    2.5828  0.9379 11.7366 -0.0030       1.15519  0.0426   0.0683   0.0692    0.2508   0.0000      0.799579   436.8288       3.32166       18.0374      -4.19655      -2.19339      -8.95559      -1.89937      -1.14952      0.258440     -0.866612     0.0929306      0.714307     -0.512633    -0.0292976     -0.324190      0.130971    0.00657947   -0.00229219    -0.0128190   -0.00169972   -0.00115790   0.000830465  -0.000294154  -0.000155455  -5.52314e-07   6.28332e-06   1.74576e-06  -1.48886e-08       0.00000       0.00000       0.00000       0.00000       0.00000       0.00000       0.00000       0.00000       3.03855       4.25691       4.35188       4.20921       4.27743       3.30252       3.22442       2.28347       1.85040       1.35459      0.907234      0.738793      0.375517      0.289202      0.140252     0.0901735     0.0437609     0.0212532     0.0116572    0.00440038    0.00213863   0.000756115   0.000246625   9.86733e-05   1.94920e-05   6.74356e-06   1.38851e-06   1.53250e-07       0.00000       0.00000       0.00000       0.00000       0.00000       0.00000       0.00000       0.00000
  14  15 2869.3444    3.2957  0.8033 12.2806 -0.0014       1.47489  0.0366   0.0927   0.0622    0.2340   0.0000      0.829094   434.2453       7.15344       7.94888      -10.2666      -2.82091      -3.96520      -4.28230      -1.43985       2.62882     -0.138616      0.190019     0.0999675      0.308203    -0.0328204    -0.0236294     0.0874741     0.0486832     0.0223655   -0.00135744  -0.000283667   -0.00143406   0.000531283   9.56953e-05  -0.000153740   8.79012e-06  -3.36859e-06  -1.48192e-07  -2.29920e-08       0.00000       0.00000       0.00000       0.00000       0.00000       0.00000       0.00000       0.00000       3.38561       4.25310       4.36756       4.32072       3.57353       3.26896       3.03625       2.57697       1.87838       1.42320       1.00015      0.623669      0.365798      0.217658      0.141348     0.0699440     0.0373521     0.0174518    0.00954845    0.00431768    0.00183708   0.000614959   0.000223829   6.21107e-05   1.89384e-05   4.46377e-06   8.26720e-07   1.27654e-07       0.00000       0.00000       0.00000       0.00000       0.00000       0.00000       0.00000       0.00000
  14  16 3010.2778    3.7284  1.0285 11.5201 -0.0106       1.14476  0.0379   0.0911   0.0690    0.8476   0.0000      0.646848   436.4267       13.0374       9.34772      -4.50064      -9.52900      -2.18210     -0.896478      -2.85198      -1.03447     -0.548776       1.49095      -1.72311     -0.403727      0.294986     0.0326763   -0.00879569    -0.0540902    -0.0326102   0.000607276   0.000472333    0.00368559  -0.000868254  -0.000300399   0.000154704   1.64420e-05   4.23171e-06  -1.80623e-07  -6.62408e-08       0.00000       0.00000       0.00000       0.00000       0.00000       0.00000       0.00000       0.00000       3.13381       3.74744       4.10880       4.07407       3.67364       3.30286       2.86099       2.21065       1.71342       1.28429      0.911983      0.596896      0.389661      0.236190      0.142274     0.0771773     0.0411231     0.0202564    0.00950711    0.00430457    0.00180468   0.000695101   0.000243796   7.26849e-05   2.01909e-05   4.60858e-06   9.15812e-07   1.21140e-07       0.00000       0.00000       0.00000       0.00000       0.00000       0.00000       0.00000       0.00000
  14  17 3150.6692    3.7454  1.1999 12.5886 -0.0065       1.61845  0.0507   0.0887   0.0798    0.2593   0.0000      0.773118   435.9562       17.5416       10.1109       2.97618      -7.30795      -1.09755       1.80531      0.871088      -1.11397      -1.67322      0.442164     -0.517686     -0.933397     0.0458548     0.0776257   -0.00348850    0.00124369     0.0388121    0.00760559   -0.00536037    0.00405754   0.000713941  -0.000429585  -7.34592e-05   1.20750e-05   1.13618e-05  -4.34178e-08  -3.76437e-09       0.00000       0.00000       0.00000       0.00000       0.00000       0.00000       0.00000       0.00000       3.78109       5.06794       4.68714       5.38924       4.62801       4.12826       3.44219       2.89202       2.28750       1.52770       1.12225      0.788922      0.519933      0.303802      0.169609     0.0954827     0.0555700     0.0280540     0.0134173    0.00554511    0.00232662   0.000814866   0.000295757   9.31167e-05   2.59566e-05   6.00292e-06   1.30682e-06   2.03357e-07       0.00000       0.00000       0.00000       0.00000       0.00000       0.00000       0.00000       0.00000
  14  18 3290.9438    3.6502  1.5357 12.0374 -0.0027      0.532268  0.0507   0.0747   0.0910    0.2609   0.0000      0.567691   444.9997       12.8454       7.16094      -5.62856      -8.05496      -4.42609       2.09878      -9.03454       1.64398     -0.363933     -0.741554     -0.484969      0.291515     -0.267848     -0.143956    -0.0851655     0.0591129    -0.0205019    -0.0170343   -0.00589239  -0.000417700    0.00107720  -5.15055e-05  -5.44720e-05  -1.54973e-05   3.28865e-06  -1.03054e-06  -1.06349e-07       0.00000       0.00000       0.00000       0.00000       0.00000       0.00000       0.00000       0.00000       3.93419       4.98119       5.23193       5.24491       4.78043       4.46006       3.59965       2.85596       2.19097       1.53123       1.12755      0.788859      0.525526      0.305622      0.177209     0.0987890     0.0504473     0.0262258     0.0123194    0.00530728    0.00213125   0.000869122   0.000305477   9.72104e-05   2.72645e-05   6.10845e-06   1.23094e-06   1.74118e-07       0.00000       0.00000       0.00000       0.00000       0.00000       0.00000       0.00000       0.00000
  14  19 3431.5193    3.0946  2.1351 11.7612 -0.0036      0.116031  0.0606   0.0530   0.1055    0.1390   0.0000      0.303865   437.8436       16.2373       12.6255       6.22853      -4.60448      -5.34433       2.70507      -4.00225      -2.93738      -5.64657      -1.86711      0.483684      0.583830     -0.175753    -0.0216665     0.0938389    -0.0676468     0.0258951   -0.00762333    0.00618897   -0.00103929    0.00115020   0.000156008   5.80911e-05   4.12772e-05   1.87317e-06  -1.64367e-06  -1.08682e-07       0.00000       0.00000       0.00000       0.00000       0.00000       0.00000       0.00000       0.00000       4.71920       5.90313       5.78407       6.16445       5.79700       5.10119       4.17751       3.32637       2.76460       1.98255       1.44179      0.875615      0.591153      0.368001      0.224347      0.126438     0.0655335     0.0323828     0.0142323    0.00658991    0.00254752   0.000993678   0.000334953   0.000109000   3.22645e-05   7.01656e-06   1.53648e-06   2.06264e-07       0.00000       0.00000       0.00000       0.00000       0.00000       0.00000       0.00000       0.00000
  14  20 3572.5442    2.6482  3.3344 11.3160 -0.0017      0.818852  0.0795   0.0381   0.1310    0.1114   0.0000      0.172274   435.3547     -0.148010       15.8687       4.70269      -6.49623      -5.94310      0.560890      -5.34402       3.44785       4.38391       3.21297       1.28458    -0.0882357     -0.374145     -0.111792     -0.130407     0.0282649    0.00918335     0.0218430    0.00240401   0.000719240    0.00226997   0.000645630   0.000285596   5.71556e-06   1.95577e-05  -6.10832e-07  -2.66443e-07       0.00000       0.00000       0.00000       0.00000       0.00000       0.00000       0.00000       0.00000       6.08009       8.11387       8.04120       8.24558       7.46620       6.62865       5.64090       4.52243       3.56507       2.57165       1.86264       1.17074      0.760303      0.463990      0.282500      0.152032     0.0815156     0.0396655     0.0184994    0.00846199    0.00345594    0.00129254   0.000461650   0.000143722   4.22966e-05   9.76980e-06   2.05860e-06   2.88009e-07       0.00000       0.00000       0.00000       0.00000       0.00000       0.00000       0.00000       0.00000
  14  21 3713.3653    2.1737  4.9064 10.7267  0.0001      0.351354  0.0964   0.0258   0.1726    0.0926   0.0000      0.111961   446.6272      -1.72603       24.0443      -17.8494      -10.9167      -1.17241       11.7415      -7.02234      0.193155      -6.48739      -3.12163      -1.49207      0.306123     -0.339065     -0.207533    -0.0449662      0.190344     0.0271815     0.0136560   -0.00129763  -0.000712720   0.000915508   0.000499336   0.000236028   4.67188e-05   1.62950e-05   4.63316e-08   1.87754e-07       0.00000       0.00000       0.00000       0.00000       0.00000       0.00000       0.00000       0.00000       7.23345       9.45478       9.73793       9.60103       9.28086       7.76462       7.04491       5.19747       4.30273       3.03007       2.18191       1.47212      0.937935      0.591932      0.334297      0.189776      0.101543     0.0489257     0.0243365    0.00994181    0.00445914    0.00162365   0.000578423   0.000187296   5.01296e-05   1.23256e-05   2.70631e-06   3.25175e-07       0.00000       0.00000       0.00000       0.00000       0.00000       0.00000       0.00000       0.00000
  14  22 3854.9754    1.7884  6.7757 10.7468 -0.0042      0.611382  0.1255   0.0203   0.2254    0.0661   0.0000     0.0889221   434.9986       9.17784       18.5927       4.30010     -0.583059      -14.9723      -9.16024       1.50706       10.2907      -7.44632      0.584934       2.16045     -0.254324      0.132044     -0.172458     0.0905002    -0.0626304     -0.122552    -0.0366536   -0.00411789    0.00123436  -0.000902032  -0.000770432  -4.84901e-05  -8.88564e-05  -5.67111e-06  -2.37628e-06  -2.19215e-07       0.00000       0.00000       0.00000       0.00000       0.00000       0.00000       0.00000       0.00000       9.50294       11.8432       12.6655       12.5542       11.6605       10.0744       8.78771       7.09469       5.29210       3.88575       2.81777       1.90036       1.21463      0.744333      0.434922      0.239611      0.126654     0.0640708     0.0310840     0.0138094    0.00571165    0.00211477   0.000729858   0.000231038   6.56311e-05   1.57405e-05   3.05437e-06   3.95296e-07       0.00000       0.00000       0.00000       0.00000       0.00000       0.00000       0.00000       0.00000
  14  24 4137.1919    1.3175 11.5499 10.2195 -0.0013      0.172901  0.2019   0.0139   0.3695    0.0620   0.0000     0.0699930   446.1525      -6.07730       14.6156       11.4663       2.16624       5.99332      -13.9900      -6.59823       7.15204      -13.8500      -7.35174      -2.02236     -0.420406      0.338668      0.430750    -0.0416137      0.360902   -0.00277878    -0.0794818  -0.000561833    0.00913739   -0.00143175   -0.00186861   0.000459767   2.05418e-05  -5.36299e-06  -6.42697e-06  -2.84094e-07       0.00000       0.00000       0.00000       0.00000       0.00000       0.00000       0.00000       0.00000       14.0220       17.6653       18.7425       18.4702       17.2437       15.2794       12.9477       10.4748       8.09017       5.89210       4.19530       2.87247       1.84557       1.13098      0.660557      0.368840      0.196370     0.0994694     0.0470919     0.0208826    0.00852678    0.00326097    0.00114577   0.000364627   0.000101021   2.39712e-05   4.59015e-06   5.99199e-07       0.00000       0.00000       0.00000       0.00000       0.00000       0.00000       0.00000       0.00000
  14  25 4278.3403    1.1161 15.0422 10.2127 -0.0008     0.0350826  0.2961   0.0115   0.5000    0.0503   0.0000     0.0732449   484.0008       26.7398      -1.95656      -39.2317       3.75279       39.9494       2.34923      -24.6475       11.4104      0.939032      -4.86511      -4.91456       2.08372       3.52497    -0.0602237     -0.490034     0.0425228     0.0693853     0.0561881    -0.0179940     0.0142172    0.00197276  -0.000627594  -4.98913e-05   4.18938e-05  -5.74979e-05   6.32256e-07   1.05608e-06       0.00000       0.00000       0.00000       0.00000       0.00000       0.00000       0.00000       0.00000       17.5545       23.1438       24.1232       23.9650       22.3354       19.6270       17.2454       13.5893       10.7904       7.81938       5.63852       3.77183       2.42801       1.49772      0.886549      0.494596      0.258180      0.130954     0.0623941     0.0279477     0.0114995    0.00444768    0.00156110   0.000496800   0.000139621   3.32449e-05   6.69172e-06   8.55851e-07       0.00000       0.00000       0.00000       0.00000       0.00000       0.00000       0.00000       0.00000
  14  26 4420.3881    0.9122 16.7479 10.1782 -0.0056      0.125312  0.3794   0.0093   0.5842    0.0417   0.0000     0.0912578   472.4650       26.6522      -32.2405      -17.5074      -5.28721      -5.62672      -25.0528     -0.910589       12.0602      -14.2792       4.95393      -2.91425      0.913457      0.673434      -1.03817     -0.286538     0.0280952     -0.172360     -0.173882     0.0148799   0.000488850    0.00651944    0.00342770   6.29195e-05  -0.000452141   2.36057e-05  -4.51552e-06   5.63209e-07       0.00000       0.00000       0.00000       0.00000       0.00000       0.00000       0.00000       0.00000       21.0529       26.9024       28.5086       28.3854       26.5266       23.6294       19.8956       16.1723       12.5602       9.28871       6.64946       4.49090       2.94582       1.81764       1.08078      0.600199      0.327215      0.160485     0.0784077     0.0336371     0.0144285    0.00534592    0.00191356   0.000592877   0.000167089   3.90604e-05   7.42372e-06   9.79786e-07       0.00000       0.00000       0.00000       0.00000       0.00000       0.00000       0.00000       0.00000
  14  27 4559.8444    0.7796 20.5571 10.0739  0.0021     -0.418380  0.4972   0.0083   0.7508    0.0360   0.0000     0.0847641   423.3908      -7.15720       61.6967       1.72209      -36.0163      -11.4957       28.3533       19.7686      -14.4645       2.36734       11.8842      -3.61905       6.67398     -0.145910     -0.131771      0.701815      0.139987    -0.0734375    -0.0413466    -0.0268869     0.0183683   -0.00189143   -0.00392848  -0.000128443   0.000359244  -6.39483e-05   6.79990e-06   8.61389e-07       0.00000       0.00000       0.00000       0.00000       0.00000       0.00000       0.00000       0.00000       25.8219       33.6360       35.2089       35.5229       33.1770       29.4775       24.7888       20.0683       15.5868       11.7565       8.17223       5.73926       3.66909       2.30679       1.37470      0.773708      0.414699      0.204395      0.101354     0.0426003     0.0184286    0.00684623    0.00245933   0.000767476   0.000208407   5.07752e-05   9.46090e-06   1.26641e-06       0.00000       0.00000       0.00000       0.00000       0.00000       0.00000       0.00000       0.00000
  15   9 2049.7666    0.6478  0.5300  9.8496 -0.0064       11.5381  0.0279   0.0214   0.0506    0.0950   0.0000       1.63149   437.8617      0.584353       11.1526      -2.74574      -5.18874      -5.14935      0.536731      -1.01727     -0.824442      0.267315      0.778351    -0.0863601     -0.175513     -0.300090      0.100642     0.0755360    -0.0702952    -0.0419341    -0.0173979   -0.00533739    0.00316593    0.00165417  -5.48365e-05   0.000147455   7.93189e-05  -1.19947e-05  -2.82596e-06   5.09716e-07   9.43710e-08  -1.45680e-08       0.00000       0.00000       0.00000       0.00000       0.00000       0.00000       2.35153       3.00496       3.35850       3.27180       3.08101       2.55920       2.32836       1.89994       1.37042       1.12287      0.736371      0.556407      0.353612      0.219538      0.144010     0.0815768     0.0469968     0.0242699     0.0125238    0.00661422    0.00277829    0.00129682   0.000462898   0.000181237   6.11726e-05   1.62223e-05   4.54142e-06   1.18980e-06   1.93322e-07   2.39552e-08       0.00000       0.00000       0.00000       0.00000       0.00000       0.00000
  15  10 2195.9334    0.9393  0.7045  9.9656 -0.0041       5.05277  0.0344   0.0263   0.0550    0.1475   0.0000       1.00726   435.3072       3.14956       7.68705     0.0587708      0.276217     -0.430299       3.23441      0.307308      -1.36414      -3.17910      0.896469      0.621977      0.279510     -0.600024      0.105189     0.0339023     0.0292293    -0.0233780     0.0153645     0.0129062   -0.00288806  -0.000645641  -0.000112989  -0.000404503  -2.79118e-05   1.14219e-06  -6.22392e-06   8.94180e-07  -2.15747e-07   1.82747e-08       0.00000       0.00000       0.00000       0.00000       0.00000       0.00000       3.04875       3.99975       4.18407       4.08587       3.82754       3.28748       2.83191       2.26330       1.79521       1.36529      0.966575      0.642727      0.394574      0.264327      0.155525     0.0955232     0.0506837     0.0265943     0.0128667    0.00641509    0.00280567    0.00124378   0.000474093   0.000180344   5.65435e-05   1.89962e-05   4.77926e-06   1.11872e-06   2.21043e-07   2.72936e-08       0.00000       0.00000       0.00000       0.00000       0.00000       0.00000
  15  11 2339.5578    1.2447  0.8638 10.0606 -0.0065       2.83261  0.0332   0.0322   0.0652    0.2203   0.0000      0.765672   437.7132       6.07413       14.8441       3.01642       5.10651       1.80954      0.711915      -3.97982     -0.712800     -0.492021     -0.441414      -1.61265      -1.18933     -0.623026    -0.0857579   -0.00410151     0.0256992   -0.00234913   -0.00297514  -1.05517e-05   -0.00147484  -0.000948807   1.08132e-05  -7.68806e-05  -0.000123609   1.87297e-05   7.74086e-06   1.60991e-06  -3.70640e-07  -1.91160e-08       0.00000       0.00000       0.00000       0.00000       0.00000       0.00000       2.81907       3.63481       3.68942       3.70659       3.37086       3.02118       2.75252       2.18504       1.79216       1.30756      0.922650      0.656926      0.434791      0.271173      0.156433     0.0917499     0.0520889     0.0263274     0.0146474    0.00661566    0.00303615    0.00119672   0.000525745   0.000181649   6.44666e-05   1.86218e-05   4.78744e-06   1.14673e-06   2.36874e-07   3.07739e-08       0.00000       0.00000       0.00000       0.00000       0.00000       0.00000
  15  12 2481.2081    1.7341  0.9436 10.9792 -0.0004       4.21506  0.0398   0.0428   0.0641    0.1766   0.0000      0.827314   434.5819       3.69331       9.60502      -5.01580      -3.91434     -0.620477      -2.35948      -2.11675       2.65128     -0.907779     -0.503838     -0.432474     0.0695408    -0.0499840      0.140099    -0.0492870    -0.0321558    -0.0375267    -0.0162921   -0.00735241    0.00185363   -0.00121651  -0.000230628   2.37593e-05   5.27378e-05   2.37078e-05  -8.54485e-06   1.16704e-06   1.40287e-07  -2.08041e-09       0.00000       0.00000       0.00000       0.00000       0.00000       0.00000       2.89084       3.77884       3.92519       4.01192       3.54118       3.29529       2.91396       2.33436       1.91242       1.44879       1.04258      0.704809      0.451798      0.314450      0.168073      0.106669     0.0571290     0.0325357     0.0154224    0.00750875    0.00324555    0.00151240   0.000595786   0.000224232   6.84920e-05   2.34623e-05   5.55051e-06   1.37482e-06   2.66691e-07   3.61615e-08       0.00000       0.00000       0.00000       0.00000       0.00000       0.00000
  15  13 2622.4179    2.1677  0.9893 10.9929 -0.0146       1.78364  0.0392   0.0524   0.0661    0.2718   0.0000      0.826510   436.3140      -6.15657       11.2091      0.560819      -2.29084       4.32186      -3.25631      0.285009       1.72246    -0.0605479      0.984779      0.524899     -0.740022     -0.231633      0.247052      0.170002     0.0270393    -0.0173229    -0.0182344    0.00582727   -0.00308760   -0.00210066    0.00113987   0.000117216  -6.80198e-05  -1.05550e-05   1.05230e-06   1.17851e-06  -3.65679e-08   9.50482e-08       0.00000       0.00000       0.00000       0.00000       0.00000       0.00000       3.05286       3.73719       3.95363       3.67306       3.29455       3.29437       2.93792       2.41187       1.94095       1.45860       1.03200      0.742147      0.480339      0.292277      0.184614      0.101389     0.0562836     0.0283170     0.0148708    0.00683971    0.00332746    0.00132332   0.000555560   0.000202159   7.34589e-05   2.01470e-05   5.18628e-06   1.20413e-06   2.21187e-07   3.04385e-08       0.00000       0.00000       0.00000       0.00000       0.00000       0.00000
  15  14 2764.2099    2.8195  1.0090 11.1669 -0.0025      0.287932  0.0399   0.0683   0.0653    0.3712   0.0000      0.665531   432.6362       7.10388       12.9407       5.81059     -0.150066       1.83820      -5.19543      -2.90072       2.54485     -0.342344      -2.34851     -0.620412      0.946434      0.358115     0.0837437    -0.0565305     0.0738207     0.0327525   -0.00490699  -0.000125227   0.000717308   0.000513844   0.000306052  -0.000206594  -0.000101802   2.30424e-05   4.86958e-06   3.16662e-07   2.64467e-07   2.74441e-08       0.00000       0.00000       0.00000       0.00000       0.00000       0.00000       3.07740       3.93754       3.93965       3.97508       3.61497       3.41599       2.99370       2.49206       1.96258       1.48200       1.06159      0.728339      0.515916      0.304779      0.185069      0.105581     0.0586151     0.0299081     0.0159792    0.00720597    0.00343885    0.00132798   0.000574493   0.000207754   7.00644e-05   2.04565e-05   5.87334e-06   1.30138e-06   2.46398e-07   3.48845e-08       0.00000       0.00000       0.00000       0.00000       0.00000       0.00000
  15  16 3047.1922    4.0301  0.9320 12.2962 -0.0063       1.02539  0.0371   0.1010   0.0633    0.3756   0.0000      0.800976   438.8663       7.85530       9.21806       4.66690      -1.22467      -6.95152       1.21936      -3.73307      -1.65481      0.351839     -0.830906     -0.453116    -0.0492432     -0.426850     -0.257053     0.0428893     0.0409034    -0.0414444   -0.00430766    0.00377761    0.00244716  -4.76595e-05   0.000555136   4.90205e-05  -0.000182981  -1.35027e-05   4.17512e-06   1.90465e-07  -5.51651e-08  -1.53321e-08       0.00000       0.00000       0.00000       0.00000       0.00000       0.00000       2.84180       3.55253       3.66977       3.51329       3.65746       3.07068       2.76642       2.17659       1.80549       1.47054      0.955171      0.692590      0.437913      0.282834      0.182216      0.106097     0.0620759     0.0298052     0.0152264    0.00738280    0.00284765    0.00133561   0.000522714   0.000193608   7.22446e-05   1.95803e-05   5.28360e-06   1.42638e-06   2.57918e-07   2.94366e-08       0.00000       0.00000       0.00000       0.00000       0.00000       0.00000
  15  17 3188.1469    4.0603  1.2570 11.9371 -0.0064      0.426627  0.0470   0.0896   0.0762    0.4697   0.0000      0.593678   441.9678       10.1214       6.13362       5.12908      -7.21924      -4.08785      -5.86976      -7.28828     -0.367361      -1.94489     -0.652693     -0.590255     -0.596596      0.166369  -0.000609966      0.249724     0.0578315    -0.0112627    0.00752241   -0.00289366   -0.00464326   0.000348266   0.000216752  -0.000232319  -6.85897e-05  -6.93769e-06   3.79857e-06   1.07238e-06   3.53866e-07  -8.02398e-09       0.00000       0.00000       0.00000       0.00000       0.00000       0.00000       3.31812       4.16292       4.35064       4.54201       4.08545       3.72867       3.35327       2.64629       2.10760       1.61645       1.13392      0.811788      0.505257      0.368561      0.190867      0.122661     0.0651225     0.0372039     0.0178976    0.00834031    0.00392805    0.00169638   0.000680459   0.000247031   7.50029e-05   2.68230e-05   5.86593e-06   1.59191e-06   3.01205e-07   3.92788e-08       0.00000       0.00000       0.00000       0.00000       0.00000       0.00000
  15  18 3328.9927    3.5949  1.6465 12.1319 -0.0170      0.986108  0.0511   0.0728   0.0913    0.2786   0.0000      0.414534   433.3626       12.4059       22.8950       5.83834       4.13250      0.735816       3.09741      -5.86849      -8.19219     -0.277986     -0.670158      -1.97511       1.46235     -0.491311      0.513443     -0.144350     0.0795938   -0.00234118    -0.0266298   -0.00533879    0.00240672   -0.00105655  -7.42993e-05  -8.16744e-05  -3.93844e-06  -2.97246e-05   3.61051e-06  -7.57681e-07  -3.32688e-07   2.24096e-08       0.00000       0.00000       0.00000       0.00000       0.00000       0.00000       3.79297       4.82794       5.04436       5.11645       4.74000       4.18801       3.66753       3.11943       2.50147       1.77992       1.38022      0.907899      0.605348      0.377268      0.235363      0.140821     0.0758873     0.0403909     0.0200107     0.0103680    0.00432993    0.00196956   0.000723014   0.000279029   8.95065e-05   2.86977e-05   7.88208e-06   1.69224e-06   3.39487e-07   4.37698e-08       0.00000       0.00000       0.00000       0.00000       0.00000       0.00000
  15  19 3470.1048    3.0267  2.6564 11.2475 -0.0039      0.436741  0.0650   0.0459   0.1139    0.1928   0.0000      0.241768   438.4660       5.60498       14.0468     -0.105701      -3.86334     -0.413748      0.304498      0.315194      -1.16990      -2.10643      -1.44974     -0.355401     -0.589490      0.673175   -0.00966099      0.505359    0.00477006    -0.0458290     0.0258605     0.0144115  -0.000918581   0.000647829   0.000888387  -0.000115166  -3.56795e-05  -8.92419e-06   2.39521e-05   1.21228e-06   3.17610e-07  -5.10517e-08       0.00000       0.00000       0.00000       0.00000       0.00000       0.00000       4.87417       6.13586       6.31124       6.41181       6.00874       5.38042       4.64662       3.81303       2.93988       2.23996       1.60387       1.14864      0.755673      0.483590      0.290976      0.173654     0.0926884     0.0501394     0.0253484     0.0120183    0.00558862    0.00224212   0.000906777   0.000330913   0.000108499   3.33864e-05   8.92489e-06   2.14201e-06   3.90553e-07   5.26556e-08       0.00000       0.00000       0.00000       0.00000       0.00000       0.00000
  15  20 3611.4930    2.5029  4.2233 10.7878 -0.0021      0.382901  0.0827   0.0300   0.1482    0.1164   0.0000      0.117857   442.7777       12.1176       13.4818      -3.07336       2.41412       5.91985     0.0229559       2.35931       3.80169      -4.83193      -3.65203     0.0619631     -0.313967     -0.522317      0.153728    -0.0431729   -0.00955645     0.0998060     0.0135269   -0.00460950   -0.00319244   4.02175e-05  -0.000342254   0.000628018   0.000370093  -3.19865e-05  -8.88439e-06  -1.09226e-06   8.40665e-07  -8.45806e-08       0.00000       0.00000       0.00000       0.00000       0.00000       0.00000       6.22152       7.87541       8.21151       8.14795       7.67252       6.96374       5.82218       4.95714       3.86102       2.97767       2.14051       1.45611      0.957881      0.600776      0.377740      0.223661      0.123216     0.0641462     0.0325118     0.0154624    0.00701938    0.00289090    0.00116366   0.000427216   0.000144134   4.40433e-05   1.22155e-05   2.79817e-06   5.02423e-07   6.80499e-08       0.00000       0.00000       0.00000       0.00000       0.00000       0.00000
  15  21 3752.8699    2.0677  5.2124 10.6597 -0.0007      0.432073  0.0976   0.0233   0.1744    0.0886   0.0000      0.100788   431.8721       10.1290       29.4363       1.49555      -5.35888      -6.94543       9.41791       2.93055       4.55065     -0.639326      -1.07588      0.709066    -0.0240022      0.355823    -0.0595726    -0.0218762     0.0322161     0.0316451    0.00943895    0.00920888     0.0113606   -0.00401870    0.00107227  -0.000211602  -7.23393e-07  -3.10723e-05   1.10933e-05   2.14788e-06   4.91598e-07   9.00784e-08       0.00000       0.00000       0.00000       0.00000       0.00000       0.00000       7.18536       9.02720       9.52678       9.48965       8.96053       8.11623       6.92192       5.67541       4.37984       3.35970       2.46246       1.65046       1.14133      0.725183      0.437066      0.255056      0.141444     0.0764270     0.0377745     0.0174286    0.00816293    0.00341273    0.00139381   0.000507717   0.000164794   5.09802e-05   1.42415e-05   3.20747e-06   5.97089e-07   7.73789e-08       0.00000       0.00000       0.00000       0.00000       0.00000       0.00000
  15  22 3894.6478    1.7600  7.3412 10.4412 -0.0016      0.484505  0.1251   0.0182   0.2271    0.0712   0.0000     0.0772959   436.4101       2.39232       6.11807       11.5091      -20.0237      -17.0508       11.4666     -0.374624       1.78635      -1.71029       3.15988      -2.57142      -1.51241     -0.389598     -0.158171     -0.145555     -0.117005    -0.0106004    0.00606653   -0.00398927     0.0174040  -8.11756e-05    0.00161737   0.000583945  -0.000172564   1.67160e-05  -2.47365e-05  -2.23791e-06  -1.57435e-07  -2.28391e-08       0.00000       0.00000       0.00000       0.00000       0.00000       0.00000       8.71327       11.0586       11.7077       11.8165       11.2162       9.82265       8.58586       7.01171       5.50864       4.13790       3.00371       2.10440       1.41516      0.899149      0.548061      0.322873      0.176908     0.0972874     0.0482642     0.0234533     0.0105720    0.00448046    0.00174219   0.000655028   0.000213553   6.57940e-05   1.78827e-05   4.19968e-06   7.95890e-07   1.00021e-07       0.00000       0.00000       0.00000       0.00000       0.00000       0.00000
  15  23 4036.2981    1.4293  9.9187 10.4111 -0.0002      0.338238  0.1689   0.0149   0.3151    0.0571   0.0000     0.0725068   447.8297       19.6385       19.4844       4.87971       16.2533      -2.10151       4.58172      -3.97948      -4.21589     -0.321572      -2.35459      -1.19431       1.45159     -0.745370     -0.505786     0.0410244      0.195702     0.0689966    -0.0253971    0.00703206     0.0295489   0.000515906   -0.00209538    0.00175279  -0.000503596  -6.12741e-05   1.90933e-05   3.09045e-06   4.25181e-07  -1.99444e-07       0.00000       0.00000       0.00000       0.00000       0.00000       0.00000       10.9387       14.1270       14.6698       15.1273       13.9604       12.7766       10.8575       9.12621       7.04843       5.47485       3.88927       2.76450       1.82897       1.19575      0.711200      0.429591      0.235007      0.127758     0.0646111     0.0306248     0.0141481    0.00585793    0.00237306   0.000874777   0.000286136   8.97636e-05   2.36301e-05   5.68577e-06   1.01602e-06   1.38985e-07       0.00000       0.00000       0.00000       0.00000       0.00000       0.00000
  15  24 4178.1497    1.2313 12.8633 10.2796 -0.0003      0.298596  0.2307   0.0130   0.4096    0.0550   0.0000     0.0719553   452.8857       11.8497      -23.2343      -30.0856      0.170027       19.5721      -20.4443      -11.9016       1.85463      -2.68891       9.27206      -4.23782       2.87913      -1.64012     -0.582202     0.0575533      0.285092      0.146872    -0.0357281     0.0397478     0.0199352   -0.00139655   -0.00144519   0.000717875  -0.000125998  -0.000264314   5.90769e-05   8.45456e-07  -1.65663e-06   9.56514e-08       0.00000       0.00000       0.00000       0.00000       0.00000       0.00000       13.8822       17.8835       18.9731       19.0157       17.8177       16.2075       14.0107       11.4749       9.01903       6.82265       4.93891       3.53965       2.35471       1.51163      0.919922      0.538182      0.297836      0.161052     0.0807315     0.0395106     0.0176994    0.00762605    0.00298410    0.00112255   0.000377858   0.000116070   3.07144e-05   7.18174e-06   1.31505e-06   1.69209e-07       0.00000       0.00000       0.00000       0.00000       0.00000       0.00000
  15  25 4319.9421    1.0274 14.7826 10.2352 -0.0058      0.134400  0.2978   0.0103   0.4879    0.0441   0.0000     0.0814809   429.0088       25.1852       18.5108      -19.3821       35.7033       8.54635      -19.3846      -6.40311      -14.2826      0.539504       10.5626       5.19663     -0.357898      -1.13363      0.934796      0.310073     -0.104122      0.221512    -0.0610261    -0.0388859   0.000256721     0.0240060   -0.00459547    0.00140175   0.000914632  -0.000371853  -6.64955e-05   8.88484e-06  -1.64728e-06  -3.79519e-07       0.00000       0.00000       0.00000       0.00000       0.00000       0.00000       16.1033       20.8331       22.4986       21.7505       21.5895       18.7941       16.5287       13.7878       10.4439       8.29672       5.92652       4.20383       2.86735       1.80746       1.14218      0.660838      0.364477      0.204504     0.0993435     0.0482960     0.0224158    0.00952362    0.00367648    0.00141290   0.000462456   0.000139310   3.91249e-05   9.25622e-06   1.62149e-06   1.97393e-07       0.00000       0.00000       0.00000       0.00000       0.00000       0.00000
  16   9 2081.7221    0.7110  0.5191  9.8777 -0.0024       9.03134  0.0330   0.0221   0.0443    0.1073   0.0000       1.35600   436.3476       1.15711       14.6361      0.185155      0.224033      -6.14926       2.05344     -0.832359      0.778039      -1.34773      0.691223     -0.198538      0.281088     -0.122041      0.138500     -0.106448    -0.0936961    0.00928213     0.0181703   -0.00174640   -0.00238931    0.00482494  -0.000199330   9.15775e-05   7.58058e-05  -3.22627e-06  -1.64216e-05  -8.52415e-07   2.09913e-07  -1.29670e-07  -4.15523e-08   2.88106e-09       0.00000       0.00000       0.00000       0.00000       3.00754       4.12485       4.20958       4.70987       4.28591       3.56300       3.06761       2.31512       1.99529       1.24033       1.05409      0.605570      0.532372      0.311485      0.222487      0.109620     0.0698029     0.0432009     0.0225650     0.0127882    0.00502361    0.00293161   0.000951345   0.000489294   0.000137487   5.88418e-05   1.73083e-05   4.71368e-06   1.53279e-06   2.28341e-07   7.16129e-08   8.56320e-09       0.00000       0.00000       0.00000       0.00000
  16  10 2228.4914    0.9542  0.7576 10.0408 -0.0069       5.77600  0.0373   0.0265   0.0612    0.1810   0.0000      0.885340   437.6841       4.10026       19.4181      -1.87683      -4.96619      -5.14544     0.0577108       2.12039      -2.75070      -2.02997     -0.127977      0.796953     -0.261504     -0.387480    -0.0810299      0.254087     0.0583904     0.0188056     0.0174821   -0.00928292    0.00650359    0.00497245   -0.00322446  -0.000419083   2.04238e-05   5.90201e-05  -1.56446e-05   1.15298e-06  -9.39126e-07   1.63160e-08  -1.41318e-08  -5.22223e-09       0.00000       0.00000       0.00000       0.00000       2.59104       4.12800       3.64349       4.28411       3.54624       3.68721       2.70814       2.55989       1.81281       1.60465      0.952512      0.891049      0.446055      0.386620      0.200664      0.151229     0.0744911     0.0491654     0.0215348     0.0136771    0.00514102    0.00318373    0.00100372   0.000559264   0.000154063   7.36705e-05   2.03509e-05   7.37448e-06   1.34735e-06   4.67034e-07   6.33269e-08   1.27334e-08       0.00000       0.00000       0.00000       0.00000
  16  11 2372.7274    1.3428  0.9113 10.6946 -0.0049       5.59575  0.0384   0.0340   0.0646    0.1670   0.0000      0.913219   437.1170       6.31259       16.2158      0.581052      -2.91802      -1.42741      -2.75616      -2.20302     -0.448353     -0.841232     -0.430326     -0.822975     -0.618319     -0.155690     -0.175124     0.0151073    -0.0279973     0.0709018   -0.00109626     0.0152013   -0.00411134   0.000450421   -0.00172356   8.32756e-05   5.58679e-05   1.77053e-06  -1.80191e-05  -4.29362e-06   2.22253e-06   6.48313e-08   5.64600e-08  -3.06360e-09       0.00000       0.00000       0.00000       0.00000       2.96179       3.44153       3.30547       3.99572       3.76526       3.13195       2.67099       2.40762       2.07052       1.52012       1.03954      0.767417      0.584971      0.376633      0.228532      0.131194     0.0811096     0.0472363     0.0278232     0.0143847    0.00704563    0.00288081    0.00121721   0.000446347   0.000182233   5.81092e-05   1.93810e-05   5.17007e-06   1.42347e-06   3.15215e-07   6.20935e-08   8.43621e-09       0.00000       0.00000       0.00000       0.00000
  16  12 2514.9152    1.8477  1.0780 10.4086 -0.0024       2.19898  0.0389   0.0402   0.0687    0.2907   0.0000      0.684849   434.2427     -0.916835       15.9103       2.48068     -0.407123       5.05558     -0.174382      -3.31907    -0.0317518     0.0513310     -0.145122      0.230874      0.460531       1.05705    -0.0340746     0.0472508      0.134055    -0.0372469   -0.00358610    -0.0145285   -0.00344471   -0.00184137   0.000171672   0.000214395   4.68878e-05  -4.36325e-05  -1.34371e-05  -1.90448e-06   1.19573e-06  -4.92333e-08   3.37681e-08  -3.18202e-09       0.00000       0.00000       0.00000       0.00000       2.90413       3.55203       3.68408       3.62262       3.71524       3.30565       2.81111       2.41619       1.86463       1.62231       1.16929      0.797348      0.531174      0.348322      0.225925      0.148743     0.0837608     0.0482479     0.0256237     0.0118722    0.00573847    0.00268980    0.00115619   0.000449613   0.000181558   6.33070e-05   1.90012e-05   5.97128e-06   1.62465e-06   3.83573e-07   6.20876e-08   7.90763e-09       0.00000       0.00000       0.00000       0.00000
  16  13 2657.0037    2.2538  1.1122 11.2022 -0.0077       1.67457  0.0412   0.0511   0.0725    0.2662   0.0000      0.689232   439.2410       6.62900       12.9435     -0.599397      -1.75048      -1.06468       1.45439      -2.22594       1.77662       2.50777       2.32047     -0.298966     -0.234966    -0.0642386     0.0120074      0.175778     -0.256802     0.0589335     0.0185501     0.0135692   -0.00764144    0.00531984  -0.000211947  -0.000170198  -0.000128896   0.000108450   1.20070e-05  -7.70338e-06  -6.27585e-07  -2.49252e-07   8.92056e-08   7.09443e-09       0.00000       0.00000       0.00000       0.00000       2.96184       3.64343       3.80703       4.09467       3.67184       3.24542       3.12754       2.45861       1.99101       1.51219       1.18624      0.816394      0.557076      0.368432      0.245817      0.136949     0.0835139     0.0463089     0.0257820     0.0122757    0.00582255    0.00305406    0.00126271   0.000536500   0.000191119   6.51769e-05   2.15106e-05   5.66481e-06   1.53632e-06   3.40515e-07   6.98778e-08   8.49609e-09       0.00000       0.00000       0.00000       0.00000
  16  14 2799.6107    3.0393  0.8826 11.7072 -0.0053       1.75017  0.0341   0.0729   0.0578    0.2381   0.0000      0.637197   440.3431       12.3108       15.2506     -0.527427      0.798601      0.361450      0.398244      -4.90522     -0.124143      -1.62738     -0.125105      -1.18376     -0.537413     0.0160576      0.234751     -0.124079    -0.0142851    -0.0324613    -0.0168425     0.0145891    0.00211213    0.00137810   -0.00137351   0.000690827   0.000175568  -7.18379e-06  -1.27781e-05   1.52802e-06  -1.11894e-06   8.25632e-08  -8.13638e-09  -7.55222e-10       0.00000       0.00000       0.00000       0.00000       3.07251       3.68252       3.48334       3.25532       3.47994       3.58329       3.27595       2.45144       1.68989       1.16163      0.978436      0.843766      0.641656      0.443559      0.267067      0.154181     0.0800469     0.0410410     0.0204329     0.0102227    0.00507971    0.00218745    0.00102285   0.000401280   0.000159211   5.48698e-05   1.75963e-05   5.43932e-06   1.31187e-06   3.03826e-07   5.71144e-08   6.75246e-09       0.00000       0.00000       0.00000       0.00000
  16  15 2941.8877    3.5502  0.9632 12.3206 -0.0048       1.58327  0.0342   0.0841   0.0623    0.2416   0.0000      0.647160   440.4243       7.66629       7.64407       4.01122       5.30270      -4.95156     -0.262763     -0.151091      -2.11035      -1.87659       1.13033      -1.79313      0.238164     -0.171730      0.264891     -0.239579   -0.00841382     0.0361098     0.0142339    -0.0137728   -0.00335348   -0.00227381  -0.000920549   0.000126539   7.28637e-05  -5.57492e-05  -7.85635e-06  -7.00677e-07  -2.14634e-06  -2.12247e-07   1.38381e-08   9.88124e-11       0.00000       0.00000       0.00000       0.00000       2.62063       3.30739       3.56786       3.41184       3.44718       3.04144       2.62911       2.18171       1.71958       1.31246       1.00607      0.718985      0.469619      0.325027      0.199293      0.126988     0.0742107     0.0393339     0.0209189     0.0107364    0.00510877    0.00242713   0.000999977   0.000428623   0.000158186   5.39786e-05   1.82215e-05   5.64990e-06   1.44210e-06   3.27081e-07   5.80664e-08   6.75444e-09       0.00000       0.00000       0.00000       0.00000
  16  16 3083.6140    3.9955  0.9608 12.0949 -0.0014       1.64998  0.0337   0.0940   0.0644    0.4197   0.0000      0.667385   437.7605       15.7851       17.6354      -3.28554      -1.19561      -3.07836      0.315451      -2.68193       1.20207     -0.568869      0.826798      -1.23291      0.650321      0.212616     0.0941495     -0.230911    -0.0848263     0.0201083    0.00351926    0.00102361   -0.00620731   -0.00488485   0.000502741   0.000239535   0.000271768   1.26477e-05  -3.20833e-05  -8.13680e-06   1.68977e-06   6.59793e-07   8.34602e-10   8.91414e-10       0.00000       0.00000       0.00000       0.00000       2.64086       3.37490       3.53022       3.64204       3.41302       3.03128       2.60158       2.19216       1.64931       1.27953      0.970213      0.676763      0.480091      0.306867      0.199248      0.120726     0.0676873     0.0397147     0.0197981     0.0105197    0.00491910    0.00236242    0.00100776   0.000413083   0.000146542   5.48592e-05   1.63458e-05   4.97458e-06   1.37803e-06   2.94720e-07   5.26560e-08   6.80331e-09       0.00000       0.00000       0.00000       0.00000
  16  17 3225.1038    3.9614  1.3397 11.6875 -0.0060      0.450820  0.0466   0.0813   0.0799    0.5620   0.0000      0.560101   434.0127       16.9941       17.2877      -4.97964      -1.85026      -1.97366      -3.04233      -1.30103       4.81009      -1.93860      0.795203     -0.250440     -0.438103     -0.217850    -0.0258825      0.125608    -0.0915363    -0.0282358     0.0292314     0.0102402    0.00112236    0.00324999  -0.000118721   0.000914021  -6.80298e-05   2.91490e-05  -7.51267e-06  -7.91858e-06  -1.49931e-06   3.26844e-07   2.85452e-08   4.52563e-09       0.00000       0.00000       0.00000       0.00000       3.21001       3.98227       4.25514       4.35208       3.85464       3.47225       3.17173       2.74600       2.28461       1.78182       1.24706      0.883341      0.616817      0.393374      0.248954      0.139105     0.0843688     0.0490337     0.0273329     0.0139567    0.00684739    0.00307516    0.00138071   0.000556518   0.000211276   7.37650e-05   2.37404e-05   6.37140e-06   1.70481e-06   3.82521e-07   6.99746e-08   9.31099e-09       0.00000       0.00000       0.00000       0.00000
  16  18 3366.5532    3.2887  1.9098 12.0175 -0.0034       1.00314  0.0541   0.0592   0.0979    0.2059   0.0000      0.338704   439.9808       5.65772       18.2710       4.27535       13.2097      -1.05343       1.15915      -1.50732       3.48193      -2.30844     -0.551994       1.55112     -0.404923    -0.0543097     -0.466125     0.0866663     0.0409398    0.00660076    -0.0400417    0.00225321    -0.0111133    0.00878613   0.000143385   0.000708945  -0.000599767   7.30546e-06  -5.31840e-06  -7.28713e-06  -1.65962e-06   2.55050e-09  -1.36693e-07  -7.99939e-09       0.00000       0.00000       0.00000       0.00000       3.72040       4.89064       4.97484       5.25320       4.97538       4.33628       3.79147       3.19131       2.56861       1.99821       1.47582       1.04163      0.710252      0.469825      0.300010      0.180900      0.109657     0.0594186     0.0333007     0.0161373    0.00841831    0.00353325    0.00166644   0.000621300   0.000254761   8.14504e-05   2.81913e-05   8.12018e-06   2.18218e-06   4.95148e-07   9.15392e-08   1.18528e-08       0.00000       0.00000       0.00000       0.00000
  16  19 3508.1663    2.8687  2.7700 11.3686 -0.0011      0.916247  0.0671   0.0422   0.1178    0.1727   0.0000      0.225321   438.4702       20.9630       10.6791       4.84617       5.71094      -10.1644       4.44085      -4.09377     -0.146479       1.74538       1.77762     0.0765727      -1.26561     -0.429907      0.457491      0.355941     -0.242619    -0.0951659   -0.00191491   -0.00484799   -0.00283148   -0.00202646   1.78755e-05   0.000859412   2.37316e-05   0.000151266   1.46891e-05   1.45223e-05   2.12956e-09  -3.83628e-07   1.71615e-07   7.86622e-09       0.00000       0.00000       0.00000       0.00000       4.61412       5.80549       6.04337       6.17347       5.91907       5.23175       4.92159       3.84361       3.19785       2.34706       1.78945       1.31052      0.904599      0.592251      0.377934      0.226849      0.134094     0.0710546     0.0391680     0.0198198    0.00947586    0.00472779    0.00184751   0.000812972   0.000300916   0.000104858   3.49103e-05   9.78216e-06   2.55046e-06   5.85125e-07   1.17147e-07   1.33527e-08       0.00000       0.00000       0.00000       0.00000
  16  20 3650.0677    2.3884  4.1949 10.9215 -0.0023      0.398004  0.0837   0.0288   0.1461    0.1060   0.0000      0.128424   440.2264       12.0871       18.8928       7.81483       6.13860       3.18254      -7.95289      -4.08114      -1.61594     -0.377660       3.51039      -1.16800     -0.712781     -0.411247      0.412141    -0.0341288     0.0652005      0.139733     -0.113576     0.0425826  -0.000173441    0.00561652   0.000805747   0.000562028   0.000618127   8.08746e-05   1.82386e-06  -1.07237e-06   1.97909e-06  -8.08477e-07   1.80418e-07  -2.77793e-08       0.00000       0.00000       0.00000       0.00000       5.73821       7.27202       7.67359       7.62087       7.42343       6.53759       5.86231       4.84049       3.92540       3.05480       2.25354       1.61791       1.07736      0.704204      0.453092      0.279804      0.164940     0.0895446     0.0481643     0.0242083     0.0119873    0.00541703    0.00237723   0.000948211   0.000367530   0.000127075   4.22730e-05   1.21673e-05   3.21612e-06   7.51308e-07   1.36412e-07   1.60084e-08       0.00000       0.00000       0.00000       0.00000
  16  21 3792.0716    2.0085  5.8424 10.5834 -0.0012      0.589403  0.1043   0.0217   0.1854    0.0862   0.0000     0.0876352   440.7401       2.73194       9.33662      -9.84255       9.48675      -12.1737       2.83353      -1.42171       7.11448     -0.426139      -4.41552       6.04670     -0.994462      0.355547       1.39702      0.584168     0.0486134     0.0808493      0.102614    -0.0363445    -0.0139504     0.0146025  -0.000484244   -0.00184637  -0.000571031   3.53685e-05  -6.51310e-05   1.35158e-05   2.55837e-07   7.15728e-08   2.42896e-07  -1.70432e-08       0.00000       0.00000       0.00000       0.00000       7.21803       8.97092       9.38462       9.82286       9.17917       8.22784       7.15484       5.94776       4.93207       3.79931       2.79940       1.94583       1.33649      0.865581      0.559792      0.335243      0.202890      0.112773     0.0610477     0.0311719     0.0149814    0.00674958    0.00292361    0.00118922   0.000448943   0.000156083   5.10326e-05   1.44098e-05   3.86570e-06   8.46025e-07   1.60372e-07   2.00993e-08       0.00000       0.00000       0.00000       0.00000
  16  22 3934.0193    1.7025  8.2425 10.3325 -0.0017      0.405675  0.1295   0.0163   0.2459    0.0687   0.0000     0.0682756   434.0445       19.9053       18.4127      -6.89731      -24.8381       9.16597       5.91530      -9.99703      -8.53028     -0.899937      -5.13440    -0.0262545       3.15725      -1.87604       1.36910     -0.330581      0.188082     0.0170537    -0.0357788     0.0148637     0.0310085   -0.00145249   -0.00450558   -0.00199394  -0.000175453   0.000264912  -9.94338e-06  -1.90786e-05  -3.17288e-06   2.55201e-07   2.66403e-07  -2.35790e-08       0.00000       0.00000       0.00000       0.00000       8.59193       10.9655       11.5767       11.9476       11.2041       9.98677       8.85293       7.35761       5.97343       4.53696       3.38371       2.40159       1.65503       1.09879      0.688786      0.422661      0.244950      0.138789     0.0748594     0.0381449     0.0186540    0.00852703    0.00372716    0.00150188   0.000577016   0.000202028   6.50156e-05   1.92352e-05   4.94879e-06   1.12117e-06   2.08456e-07   2.56024e-08       0.00000       0.00000       0.00000       0.00000
  16  23 4076.3291    1.4049 10.5159 10.2771 -0.0009      0.383742  0.1709   0.0138   0.3127    0.0583   0.0000     0.0652915   422.9580      -13.4960       27.5989     -0.528851      -9.90954      -10.1105      -17.8593     -0.497484       5.02557     -0.611102       4.61310     0.0200236       2.66422      0.702492      0.592670     0.0713857      0.242724    0.00746155     -0.226164     0.0484049     0.0265501    -0.0130408    0.00495045    0.00389966   0.000466247  -0.000100523   4.40540e-05   4.96932e-05  -7.62479e-06  -3.38526e-06  -4.50891e-07   2.99159e-09       0.00000       0.00000       0.00000       0.00000       10.4812       13.1861       14.0206       14.4421       13.9330       12.3015       10.7500       9.16685       7.40020       5.71392       4.25258       3.03231       2.08608       1.37902      0.880015      0.540428      0.319174      0.179447     0.0977162     0.0496827     0.0243928     0.0111362    0.00484248    0.00194477   0.000743334   0.000259026   8.46362e-05   2.50067e-05   6.56671e-06   1.46930e-06   2.63895e-07   3.22841e-08       0.00000       0.00000       0.00000       0.00000
  16  24 4218.5430    1.2038 14.1935 10.2850  0.0003      0.237226  0.2517   0.0115   0.4302    0.0487   0.0000     0.0684583   423.6142       2.49030       53.1680       10.9983      0.865129      -5.61097       18.2463      -21.0832       7.76524      -13.8268       1.47788       8.01146      -3.84873     -0.976457       2.13377     0.0965806     -0.411946      0.194499      0.165779    -0.0583416    -0.0397507    0.00746640    0.00481751   7.71437e-05  -0.000121400  -0.000124943   3.46823e-05  -2.01306e-05   9.63576e-06   3.61449e-06   8.10206e-07   3.21722e-08       0.00000       0.00000       0.00000       0.00000       13.3173       17.5067       18.4639       18.9397       18.1052       16.6354       14.1423       11.8980       9.50671       7.51527       5.58165       3.96390       2.75251       1.83913       1.15868      0.732349      0.427690      0.238675      0.128662     0.0653223     0.0316564     0.0146046    0.00625729    0.00260564    0.00101408   0.000356532   0.000115276   3.48529e-05   9.08317e-06   2.02170e-06   3.54891e-07   4.52169e-08       0.00000       0.00000       0.00000       0.00000
  16  25 4360.8484    0.9658 15.1273 10.3014 -0.0028      0.236391  0.3075   0.0102   0.5033    0.0417   0.0000     0.0821188   429.6540       22.3609      -12.4878      -4.25591      -9.31683      -6.46663       26.9824       20.0125      -4.43631      -10.2263      -7.83997      0.137889      -1.40931       2.97115       2.39058      -1.37826     -0.859019      0.366149     0.0711038    -0.0920927     0.0324553   -0.00418920   -0.00562045   -0.00512659  -0.000651673  -1.40922e-05   0.000361706   1.72750e-05  -1.01894e-05   2.43442e-06   1.29815e-07   6.47090e-08       0.00000       0.00000       0.00000       0.00000       16.1971       20.7494       22.5923       22.4620       21.6284       19.7507       16.9364       14.3143       11.1654       8.68075       6.47248       4.71907       3.23803       2.24651       1.36765      0.864285      0.499426      0.281358      0.152061     0.0781704     0.0379147     0.0176575    0.00758801    0.00316410    0.00120987   0.000419925   0.000135960   4.16580e-05   1.03353e-05   2.34384e-06   3.96256e-07   4.93359e-08       0.00000       0.00000       0.00000       0.00000
  17   7 1812.0044    0.3768  0.3185  9.8987 -0.0408       11.1412  0.0357   0.0205   0.0409    0.0681   0.0000       3.12097   441.6521      -1.90139       12.0923      0.478649      -5.63075       1.06258       5.76108      -1.11807       1.91473     -0.330995       1.61567       1.62834     -0.182723      0.228900     -0.199554    -0.0396586     0.0411699    0.00651827    -0.0236975    -0.0247961     0.0100917   -0.00147260    0.00205870  -0.000514173   0.000589239  -3.95405e-06   3.76768e-05  -7.44250e-06   1.79885e-06  -3.02556e-07  -2.42393e-07  -9.66458e-08  -2.05856e-10  -2.07735e-09       0.00000       0.00000       2.95221       2.85280       2.86669       3.35046       3.99583       3.04291       2.06636       2.11797       2.37141       1.70343       1.14736      0.821459      0.604642      0.503245      0.286973      0.145676     0.0814990     0.0590905     0.0387290     0.0259376     0.0129408    0.00536528    0.00216383   0.000783062   0.000314611   0.000111219   4.04019e-05   1.42316e-05   4.61322e-06   1.39365e-06   3.54109e-07   7.53583e-08   1.03639e-08   1.25598e-09       0.00000       0.00000
  17   8 1963.3686    0.5622  0.4751  9.9362  0.0000       9.94609  0.0305   0.0188   0.0438    0.0754   0.0000       1.70455   439.9525     -0.733626       15.6622       3.16277      -5.35265      -1.36810     0.0754756       1.77157       1.73172     -0.278039      -1.02181      0.172511      0.214304     0.0345558    -0.0318381     -0.114519     -0.158377     0.0254675     0.0232451    0.00569242   -0.00441057    0.00384475    0.00286788  -0.000189784  -0.000299069   0.000171419   7.69794e-06   4.20446e-06  -2.35451e-06   2.86610e-06   9.11471e-07  -5.80646e-08   1.95086e-08   2.03676e-09       0.00000       0.00000       2.23114       3.29288       2.98058       3.18243       2.87892       2.62297       2.62713       2.04646       1.91537       1.32697       1.11902      0.758964      0.549518      0.376718      0.219958      0.158662     0.0782853     0.0551761     0.0247473     0.0155074    0.00750152    0.00367647    0.00188467   0.000693646   0.000350955   0.000124776   4.67250e-05   1.78028e-05   4.22526e-06   1.69938e-06   3.53753e-07   8.11085e-08   1.89840e-08   2.11305e-09       0.00000       0.00000
  17   9 2113.1370    0.7809  0.6376  9.8133 -0.0031       7.89665  0.0281   0.0216   0.0504    0.1111   0.0000       1.07562   437.1146       3.61886       11.5483      -1.92734       5.03263      -5.66877      -5.26438      0.881860       2.19088      0.457369       1.08233      0.122672     -0.520392     0.0167338      0.394817      0.148360     -0.112904     0.0593519     0.0201913   -0.00819106    0.00520650    0.00520771  -4.38152e-05  -0.000322447   0.000224624  -4.42715e-05  -2.34864e-05   1.52099e-05  -7.31748e-06  -7.18103e-07   2.51860e-07  -1.35318e-07  -2.40962e-09  -3.48647e-09       0.00000       0.00000       2.37511       2.80655       2.98016       2.92247       2.60818       2.34000       2.33937       2.02425       1.74950       1.43157       1.07957      0.751827      0.489621      0.341252      0.218947      0.131661     0.0732162     0.0452883     0.0278928     0.0148136    0.00688400    0.00337562    0.00165828   0.000747650   0.000310316   0.000123167   4.29092e-05   1.41487e-05   4.28321e-06   1.18316e-06   2.77708e-07   6.47843e-08   1.11811e-08   1.33318e-09       0.00000       0.00000
  17  10 2260.4133    1.0880  0.8172 10.0192  0.0008       5.13680  0.0326   0.0272   0.0606    0.1593   0.0000      0.852740   436.7937     -0.110410       16.8271     -0.635867      -7.00154       3.59942     -0.883810       1.36046      -1.20399      0.213189     -0.879938      0.978713     0.0646427   0.000513592     -0.282700      0.347631     0.0991077    0.00664088    -0.0344419   -0.00433832   0.000221143  -0.000323581   -0.00173406  -0.000472353   0.000101648   5.74151e-06   1.01199e-05   2.33970e-05  -4.37069e-06   1.45425e-07  -3.30024e-07  -6.23491e-08   1.73601e-08   1.34691e-09       0.00000       0.00000       2.40658       2.92142       3.17240       3.34588       3.00035       2.59873       2.67854       2.10217       1.74581       1.38127       1.09336      0.774936      0.502477      0.373683      0.233281      0.148141     0.0877273     0.0525157     0.0295233     0.0151975    0.00809862    0.00387411    0.00179749   0.000884236   0.000379629   0.000144625   5.24877e-05   1.58744e-05   4.91256e-06   1.40254e-06   3.23108e-07   7.94387e-08   1.50293e-08   1.64705e-09       0.00000       0.00000
  17  11 2405.1844    1.4181  0.9712 10.4314  0.0006       4.79626  0.0372   0.0321   0.0653    0.2125   0.0000      0.854666   443.8164       8.25073       8.22592       2.03855      -1.77620       2.18871      -1.23187      0.801643      -1.27252     -0.998201     -0.136258    -0.0330142      0.218072     0.0272915     0.0609517      0.285678    -0.0690122     -0.115648     0.0142560   -0.00758106    0.00335743   -0.00312081   -0.00184773   0.000816141   0.000239894  -0.000132575  -5.22633e-05   1.26547e-05  -2.39963e-06  -3.15907e-06  -6.83094e-07  -1.57531e-08   6.55927e-09   8.81339e-10       0.00000       0.00000       2.56110       3.09461       3.26715       3.58608       3.19175       2.94989       2.66961       2.28455       1.81932       1.45823       1.13207      0.811762      0.548921      0.386555      0.254153      0.163134     0.0945577     0.0571666     0.0331923     0.0171515    0.00896485    0.00407442    0.00215252   0.000904127   0.000412688   0.000144663   5.57881e-05   1.73742e-05   5.46794e-06   1.55174e-06   3.68846e-07   8.11629e-08   1.46882e-08   1.94169e-09       0.00000       0.00000
  17  12 2548.1651    2.0319  0.9622 10.5732 -0.0080       1.19413  0.0369   0.0457   0.0615    0.3069   0.0000      0.679365   444.4006       2.49904       8.93560       2.33455      -3.46224     -0.657903      -4.66665       1.07683       1.36505      0.963547      0.790356     -0.492515      0.391945    -0.0254734    -0.0817876    -0.0309037    -0.0687515     0.0881379  -8.87924e-05   -0.00834396   -0.00914446  -7.19520e-05  -0.000870119    0.00181311   0.000279906   0.000314089   0.000101970   3.12111e-06   2.49562e-06  -6.59581e-07  -2.12766e-07   2.90944e-08   2.54088e-08  -1.42123e-09       0.00000       0.00000       2.53872       3.28974       3.10634       3.45029       3.52061       2.99383       2.79946       2.16553       1.86732       1.33821       1.14522      0.829504      0.577568      0.363857      0.242968      0.174587      0.104983     0.0638232     0.0309067     0.0171947    0.00871507    0.00436850    0.00217411   0.000863632   0.000371202   0.000132389   4.86363e-05   1.73792e-05   4.81366e-06   1.58181e-06   3.83337e-07   8.47988e-08   1.83995e-08   2.02088e-09       0.00000       0.00000
  17  13 2691.1054    2.5179  1.0510 10.3040 -0.0016       1.63690  0.0363   0.0532   0.0635    0.4988   0.0000      0.595383   437.6802       7.07943       12.9853       1.06460      -1.05750      -6.92186      -1.15923      -3.30040      -1.37370     -0.908932       1.85930      0.879243     -0.747958     -0.281949     0.0750078     0.0462229    -0.0615227    -0.0661730     0.0272291    0.00870232    0.00877591   -0.00241109    0.00158342  -0.000512789   0.000194206  -4.36398e-05   1.06419e-05   1.79992e-06  -1.06625e-06   3.76201e-07   4.39588e-07   2.99509e-08  -2.86365e-09   2.99440e-09       0.00000       0.00000       2.50271       3.06995       3.30073       3.45410       3.23560       2.98354       2.55436       2.24058       1.79538       1.37689       1.07949      0.770567      0.524938      0.388668      0.241163      0.153240     0.0885558     0.0545191     0.0303362     0.0168706    0.00827438    0.00414590    0.00185968   0.000880150   0.000355788   0.000141923   4.76704e-05   1.66446e-05   5.12583e-06   1.60456e-06   3.64816e-07   8.11251e-08   1.37707e-08   1.75338e-09       0.00000       0.00000
  17  14 2834.3985    3.0236  1.0109 11.6765 -0.0017       1.56874  0.0353   0.0656   0.0645    0.2325   0.0000      0.637150   439.5493       13.0606       12.5952      -3.77392      0.389867     -0.325896     -0.138719      -1.33454      -1.11163    -0.0569063      0.459269      0.123648     -0.286540    -0.0618187     0.0896030    0.00380863   -0.00295486    -0.0209407    -0.0272729    0.00197643    0.00507488   -0.00896659   -0.00138214    0.00124938  -0.000524487  -2.13746e-05   6.92838e-05  -1.71408e-05  -3.21219e-06   1.37319e-06  -1.05114e-07  -1.11324e-07  -1.31685e-08   7.30964e-10       0.00000       0.00000       2.48232       3.27866       3.55557       3.38130       3.07920       2.94603       2.63170       2.27571       1.94635       1.43027       1.16858      0.785663      0.565727      0.377265      0.241281      0.142927     0.0921701     0.0507277     0.0280999     0.0152558    0.00784192    0.00396574    0.00176961   0.000810283   0.000346169   0.000142876   4.98455e-05   1.70482e-05   5.77103e-06   1.64192e-06   4.08618e-07   7.65350e-08   1.55103e-08   1.83535e-09       0.00000       0.00000
  17  15 2977.3512    3.8068  0.9226 11.9567 -0.0014       1.74335  0.0327   0.0915   0.0608    0.2626   0.0000      0.642814   437.7177       3.46068       8.32454       3.72138      -3.87508      -3.70879      0.326117       1.32634     -0.416707       2.58344      -2.16159     -0.211710     -0.586302      0.256400     -0.649797    -0.0604936     0.0782951    -0.0113422    -0.0391784    0.00293472    -0.0109827    0.00626598   0.000232950   3.28711e-05   0.000394669  -7.02328e-05  -1.74061e-05   2.07786e-05   1.44068e-05   1.08765e-06   8.60464e-07   3.06168e-09  -1.39361e-08  -1.23073e-09       0.00000       0.00000       2.47933       2.96754       3.16985       3.50347       3.28891       2.63645       2.48703       2.23233       1.80469       1.33022      0.982497      0.791338      0.533391      0.348946      0.221491      0.143131     0.0954941     0.0493447     0.0274320     0.0145811    0.00865191    0.00443786    0.00205877   0.000873727   0.000345460   0.000129185   4.59868e-05   1.42564e-05   4.98644e-06   1.26692e-06   3.23626e-07   7.83525e-08   1.37438e-08   1.63156e-09       0.00000       0.00000
  17  16 3119.5459    4.0244  1.3046 11.4303 -0.0033       1.06813  0.0443   0.0820   0.0721    0.5824   0.0000      0.617029   434.4180       4.66844       9.58030      -3.70512      -4.33025      -3.19061      0.525780      -2.96777       1.50262      0.652567      0.377509     -0.750195    -0.0768629    -0.0768327     -0.193440     -0.263430   -0.00731317     0.0613589    0.00214622   -0.00373531   -0.00179272   -0.00102792  -0.000143585   0.000642708   0.000223257  -1.79376e-05   3.71133e-05   2.47268e-05   2.70771e-06   8.90714e-07   6.40706e-07   6.73339e-08  -5.72621e-10   3.43917e-09       0.00000       0.00000       3.01125       3.62859       3.58842       3.70198       3.49895       3.40115       3.17570       2.62930       2.02582       1.53514       1.14792      0.934371      0.684509      0.471820      0.302211      0.192345      0.111951     0.0611285     0.0328945     0.0170468    0.00916178    0.00448852    0.00218496   0.000899194   0.000383315   0.000143564   5.48354e-05   1.78215e-05   5.58109e-06   1.52032e-06   3.70218e-07   8.58134e-08   1.46772e-08   1.93456e-09       0.00000       0.00000
  17  17 3261.5547    3.8117  1.5021 11.8221 -0.0026       1.24229  0.0462   0.0740   0.0834    0.3902   0.0000      0.452025   440.0428       7.67094       9.44221      -1.15735      -4.76950      -5.39311     -0.134938      -3.36955       4.54807     -0.686476     -0.446587     -0.733460     -0.612981     -0.286199     0.0588761     -0.120331    0.00227558    -0.0166927   -0.00521368   -0.00188068    0.00401429    -0.0102003   0.000999449   0.000226690  -0.000131406   6.24966e-05   1.46633e-05  -5.33873e-05  -6.83892e-06   1.25047e-06   2.55281e-08  -6.59367e-08  -2.40562e-09   1.45547e-09       0.00000       0.00000       3.14104       3.73322       3.99350       4.17767       3.90421       3.63613       3.35338       2.79502       2.19732       1.66191       1.30824       1.00834      0.674712      0.499225      0.319652      0.201307      0.119226     0.0680799     0.0391364     0.0204827     0.0100822    0.00516196    0.00240656    0.00113236   0.000449142   0.000181217   6.25593e-05   2.09726e-05   6.83215e-06   1.91623e-06   4.36130e-07   1.02103e-07   1.72953e-08   2.16394e-09       0.00000       0.00000
  17  18 3403.5617    3.2273  2.3213 11.3389 -0.0097      0.947187  0.0582   0.0510   0.1015    0.3021   0.0000      0.269215   438.4348       6.48657       18.6750       5.86936       1.30473      -4.84517       8.87636      -2.90349      -1.92642      -3.29606      0.670699      -2.63127      0.433339      0.633806      0.249644    -0.0512283    -0.0831291    -0.0460216     0.0803603     0.0760187  -0.000358328   -0.00613282    0.00173732    0.00164139   0.000182847  -0.000136917  -0.000135067   4.87484e-05   9.34000e-06  -3.89964e-06  -4.29611e-07  -1.41269e-08   1.55354e-08  -6.75722e-10       0.00000       0.00000       3.86303       4.67852       4.75523       5.02360       4.93454       4.53795       4.08501       3.40217       2.80026       2.09828       1.65478       1.27509      0.885441      0.599686      0.392936      0.256478      0.156454     0.0921546     0.0463333     0.0257612     0.0134475    0.00669906    0.00305303    0.00133163   0.000556724   0.000209803   7.42687e-05   2.72710e-05   8.27209e-06   2.43626e-06   5.89351e-07   1.28827e-07   2.34765e-08   2.80178e-09       0.00000       0.00000
  17  19 3545.6853    2.8164  3.1564 11.2031 -0.0011      0.525785  0.0686   0.0389   0.1280    0.1668   0.0000      0.191252   446.2099       5.09464       8.89806      -3.01922     -0.673634      -13.7030     -0.521071      -4.50786       3.83820      -4.43530     -0.579290     -0.252045      0.641683     -0.582681      0.406453     -0.179357     -0.148888   -0.00558603    0.00572118    0.00927615    -0.0182769  -0.000928038   0.000974325    0.00121245   0.000749431  -0.000148669  -2.58508e-05  -5.29659e-05  -4.96236e-06   1.71811e-06  -1.44719e-06  -1.68833e-07   3.65515e-09  -1.02433e-09       0.00000       0.00000       4.47072       5.73905       5.93362       6.16318       5.89275       5.31540       4.74195       3.96779       3.29108       2.54320       2.01389       1.42531      0.989451      0.660716      0.442931      0.279911      0.172453      0.100409     0.0559148     0.0299095     0.0149297    0.00733499    0.00345703    0.00153244   0.000638743   0.000249452   8.94464e-05   3.06879e-05   9.76406e-06   2.78943e-06   7.14746e-07   1.51434e-07   2.83763e-08   3.38046e-09       0.00000       0.00000
  17  20 3688.0453    2.3084  4.5123 10.5933 -0.0024      0.295734  0.0830   0.0256   0.1510    0.1177   0.0000      0.106506   444.0114       18.6109       16.8629      -1.16640      -3.63918       3.01178       1.41798      -6.39512       2.59273      -2.26314     0.0770221      0.152909      0.899526      0.993949     -0.197169     -0.289597     -0.462075    -0.0806640     -0.101676     0.0400188    -0.0173541    -0.0133121   -0.00485917    0.00272862   0.000376959   7.85734e-05   0.000126169   0.000107590   2.23113e-05  -5.08255e-06   6.62482e-07  -2.54314e-07  -7.48359e-08  -8.04395e-09       0.00000       0.00000       5.29960       6.79314       7.11281       7.39426       7.03265       6.50802       5.66318       4.85365       3.86087       3.11651       2.32431       1.71611       1.20269      0.825912      0.546625      0.337308      0.206703      0.124640     0.0660005     0.0376903     0.0185792    0.00938445    0.00417253    0.00192452   0.000796229   0.000322500   0.000109722   4.06012e-05   1.20402e-05   3.46320e-06   8.87782e-07   1.95264e-07   3.30032e-08   4.25878e-09       0.00000       0.00000
  17  21 3830.8059    1.8888  6.5264 10.5995 -0.0037      0.642929  0.1097   0.0190   0.2001    0.0695   0.0000     0.0786399   437.1454       2.45657       18.4573      -3.87591       11.2362      -4.86348      -7.80879      -7.04210       9.23092      -5.23033      -1.35179      -1.33577      0.459283      0.496874      0.505355     -0.175085      0.302758     -0.155760    -0.0843329     0.0219811    0.00851505    -0.0279985    0.00166995  -0.000440724  -0.000516112   0.000558826  -0.000192521   5.99450e-05  -4.59720e-05  -3.14692e-06   8.82579e-07   5.21174e-08  -6.37971e-09   8.95200e-09       0.00000       0.00000       6.68184       8.75926       9.19505       9.51135       9.16654       8.31847       7.44738       6.14883       5.02064       3.94932       3.04764       2.21638       1.56464       1.04200      0.704450      0.441213      0.277834      0.159375     0.0881035     0.0481091     0.0237794     0.0123758    0.00545954    0.00259487    0.00101348   0.000430714   0.000148143   5.26113e-05   1.65058e-05   4.56696e-06   1.20115e-06   2.59771e-07   4.70544e-08   5.59435e-09       0.00000       0.00000
  17  22 3972.9325    1.5952  8.8694 10.3038  0.0002      0.384001  0.1390   0.0149   0.2571    0.0619   0.0000     0.0681586   433.5547       13.1542       22.3392       9.60325       6.62437      -6.01515      -11.9900      -9.43872      0.637677       1.07309      -3.55710      0.282756      -3.52363      -2.46219      0.315442      0.853864      0.610050     0.0791429     0.0399150     0.0254443    -0.0104976     0.0117825     0.0120106   -0.00182242   0.000116570   0.000348876  -8.83805e-05  -1.20836e-05   1.09563e-05  -9.69153e-06  -1.00446e-06   4.38455e-07  -3.98187e-08  -6.59772e-09       0.00000       0.00000       8.35134       10.5127       11.3373       11.6434       11.1097       10.0671       9.11031       7.53479       6.29006       5.02647       3.76870       2.73714       1.95812       1.30001      0.854148      0.550415      0.331775      0.196062      0.108874     0.0593615     0.0301337     0.0148362    0.00706177    0.00301131    0.00129130   0.000509278   0.000189563   6.52715e-05   1.97652e-05   5.64298e-06   1.43266e-06   3.12851e-07   5.56917e-08   6.48890e-09       0.00000       0.00000
  17  23 4115.4079    1.3507 11.2585 10.2471 -0.0014      0.301783  0.1828   0.0127   0.3170    0.0540   0.0000     0.0657237   458.3753      -1.27040       13.6301      0.658695      -11.9692       7.27092      -6.06817      -3.79827       2.36633       12.2294      -4.84112      -3.65778     -0.105682       3.14166      -3.46423      0.532630     -0.754173    -0.0943466    0.00522307    -0.0397426     0.0425301     0.0419437   0.000661255  -0.000906445   -0.00176449  -0.000419179   8.94691e-05   6.81718e-05  -2.72105e-05   2.17958e-06   1.77304e-06   5.18578e-07   1.19368e-07   6.99043e-09       0.00000       0.00000       10.4379       13.5376       14.1000       14.4734       13.6910       12.6050       11.3199       9.62477       7.85405       6.29989       4.85438       3.48560       2.42343       1.62555       1.08811      0.682012      0.418896      0.243460      0.138645     0.0731995     0.0370920     0.0185748    0.00847391    0.00399310    0.00159505   0.000648683   0.000233462   7.91170e-05   2.50318e-05   7.04315e-06   1.81975e-06   3.90939e-07   6.89623e-08   8.38694e-09       0.00000       0.00000
  17  25 4400.6627    0.9244 16.6937 10.2454 -0.0051      0.114657  0.3520   0.0087   0.5374    0.0380   0.0000     0.0825422   454.8113       54.9977       16.3549      -11.6208       10.4293       16.9050      -16.0506      -35.8413       16.1318       8.30581       5.39678      -7.19248       7.23236      -1.42285      -4.47374       2.31862       1.43793     -0.688790     -0.134568    -0.0682343    -0.0561902     0.0537337    -0.0182603   -0.00924179   -0.00588896    0.00247866   0.000421820   3.54550e-05  -1.37601e-05   3.64785e-05  -1.83035e-06  -2.89179e-07   1.01161e-07   2.03288e-08       0.00000       0.00000       16.4633       21.0924       22.9384       22.8667       21.9868       20.0915       17.9859       15.2654       12.8468       9.88368       7.70681       5.59300       3.93847       2.70154       1.77570       1.11985      0.683838      0.406746      0.224977      0.124670     0.0633183     0.0318260     0.0146882    0.00666274    0.00277199    0.00110679   0.000394863   0.000138739   4.31822e-05   1.23923e-05   3.02480e-06   6.33703e-07   1.12129e-07   1.28730e-08       0.00000       0.00000
  18   9 2143.8125    0.8352  0.6218 10.0559 -0.0092       7.75922  0.0285   0.0240   0.0496    0.1077   0.0000       1.02833   436.2399       3.40729       15.7148      -1.25158       2.18712       3.20093       1.64426     -0.668766      -2.57980     0.0376330     -0.676796     -0.109060      0.387610    -0.0273290     -0.165585    0.00211586      0.113542    -0.0282124    -0.0253162    -0.0155591     0.0211759    0.00138836  -0.000275715  -0.000657292   9.64392e-06  -0.000226922   6.23027e-05  -1.44945e-05  -4.12246e-06   9.61454e-07  -4.33177e-07  -4.82872e-07  -8.64035e-08  -7.61431e-09  -2.63150e-09  -2.39229e-11       1.93766       2.62644       2.66647       3.01330       2.38266       2.60162       2.25877       1.94482       1.56522       1.33793      0.980520      0.724459      0.541455      0.398199      0.244178      0.168921      0.103221     0.0664319     0.0331797     0.0218947     0.0106234    0.00626551    0.00272933    0.00149676   0.000538255   0.000292364   0.000107973   4.93966e-05   1.45850e-05   5.49913e-06   1.34846e-06   4.35246e-07   9.15402e-08   2.01945e-08   3.34935e-09   5.03683e-10
  18  10 2291.7527    1.1458  0.8656  9.9578 -0.0009       4.42436  0.0306   0.0278   0.0589    0.2073   0.0000      0.788473   436.1076       2.02510       11.0331      -2.93245       1.69812       5.27532       2.21544      -3.33584      0.610573       1.87347      -1.73239     -0.286290     -0.109413    -0.0965669      0.130580     -0.259531    -0.0693387    -0.0200741     0.0253667    -0.0292812    0.00876989  -0.000290669   0.000155812   0.000133748  -0.000442714   0.000154101   0.000180833   2.75058e-05  -6.22697e-07  -5.20313e-06   8.02177e-07   4.28288e-07  -1.56879e-07   1.95407e-08   3.25824e-09   3.29622e-10       1.92327       2.48373       2.63922       2.77066       2.64236       2.36878       2.19516       1.90996       1.55978       1.23159      0.991919      0.709997      0.523673      0.365007      0.249852      0.160581      0.100689     0.0598682     0.0360261     0.0199542     0.0113173    0.00536823    0.00294427    0.00130775   0.000644123   0.000258625   0.000115028   3.83714e-05   1.48087e-05   4.49708e-06   1.43807e-06   3.98385e-07   9.95450e-08   2.02713e-08   3.61822e-09   4.20720e-10
  18  11 2436.9601    1.5487  0.9406 10.5569 -0.0075       2.86775  0.0348   0.0355   0.0613    0.2258   0.0000      0.736201   438.5940       1.67969       12.9697       1.10609     -0.545971       2.07399      -3.62421      -1.79072      0.859887     -0.832763     -0.529638      0.646955       1.32786     0.0765917     0.0375369      0.169117    -0.0396517     0.0513941    -0.0718563    -0.0300573     0.0221782  -0.000586105   0.000297565   -0.00163891  -0.000785794   0.000676364   3.82914e-05  -7.46378e-05  -1.77910e-05   6.48924e-06   1.67291e-06  -3.25645e-08  -6.87990e-08   1.70880e-08   3.58543e-09  -1.59225e-10       2.28130       2.98550       3.30336       3.37283       3.31942       2.79681       2.64082       2.16417       1.82463       1.39790       1.08354      0.826977      0.568226      0.402563      0.271902      0.169901      0.113992     0.0644549     0.0391096     0.0225481     0.0119103    0.00608809    0.00313666    0.00150685   0.000671848   0.000287500   0.000118804   4.42477e-05   1.48321e-05   5.11176e-06   1.63463e-06   4.16753e-07   1.04173e-07   2.33210e-08   4.10310e-09   4.31235e-10
  18  12 2580.9376    2.0802  0.9989 11.1095 -0.0059       2.69118  0.0345   0.0465   0.0621    0.2020   0.0000      0.676589   438.4705       5.52211       15.1586     -0.128636      -2.14812      -7.00642      -4.96681      -3.15487     -0.968326     -0.335988      0.867653       1.22161     -0.560857     -0.353930     0.0228353      0.217784     -0.309805      0.105296   -0.00601734     0.0237533    0.00321276   -0.00454734   -0.00603987   -0.00150416   0.000392841  -0.000152577  -0.000276066   3.58381e-05  -9.30421e-06  -2.62625e-06   1.65586e-06   1.39919e-08   3.42604e-09  -4.12704e-09   1.33382e-09  -5.12663e-10       2.20857       2.75924       3.06207       2.98661       2.88612       2.83722       2.39473       2.14543       1.77381       1.38862       1.05765      0.812889      0.588522      0.425381      0.282056      0.182382      0.113769     0.0694185     0.0400289     0.0209103     0.0124982    0.00625644    0.00315674    0.00142537   0.000650474   0.000283326   0.000114283   4.08157e-05   1.63820e-05   5.17276e-06   1.64335e-06   4.46841e-07   1.06379e-07   2.16119e-08   3.43881e-09   4.35154e-10
  18  13 2724.8393    2.6405  0.9483 11.4713 -0.0111       1.99883  0.0352   0.0602   0.0584    0.2400   0.0000      0.665237   437.0654       7.57736       14.2347       1.35398       1.33482      0.601351       4.41687      -2.38392       1.83791       1.06931       1.46399      0.702057    -0.0297384      0.459889     0.0867099     0.0735209     -0.204737    -0.0754179    -0.0545922    -0.0174410    0.00222990   -0.00970374    0.00100173   -0.00132847    0.00118045   0.000704693  -5.63147e-05   2.20943e-05  -4.85939e-07   1.11254e-05   5.22721e-06   4.58977e-07  -1.30228e-08  -2.29617e-08   5.10221e-09   2.03096e-10       2.29878       2.95223       3.15169       3.43466       3.18451       2.87973       2.43549       2.31169       1.85425       1.42843       1.08309      0.834519      0.610867      0.399034      0.267089      0.166668      0.118321     0.0700904     0.0387561     0.0205621     0.0123304    0.00644652    0.00350402    0.00157952   0.000697791   0.000291392   0.000118895   4.07271e-05   1.54541e-05   5.06332e-06   1.63860e-06   4.15546e-07   1.09367e-07   2.16840e-08   3.61633e-09   4.83442e-10
  18  14 2868.7390    3.3696  0.9158 11.9263 -0.0028       1.22205  0.0327   0.0754   0.0559    0.2397   0.0000      0.616896   439.4405       8.46690       14.2273       1.96570      -3.98485    -0.0339912       2.00354      -1.28245       1.67121      -3.93256      0.858328     -0.177905      0.377568      -1.06044     -0.134845    -0.0512649     0.0706324     0.0112787    -0.0346289    -0.0127134    -0.0150703    0.00451979  -0.000759305  -0.000913946  -0.000509333   0.000254902   6.90119e-05  -5.40051e-05  -1.60467e-05   6.97534e-06   1.88561e-06   1.57282e-07  -1.78824e-07  -3.79563e-08  -9.50370e-10  -2.48038e-10       2.44057       2.93241       2.89553       3.18004       3.06530       2.90289       2.49156       2.12497       1.76286       1.40357       1.08439      0.816937      0.596383      0.409298      0.267482      0.184020      0.116378     0.0709742     0.0412507     0.0218381     0.0120769    0.00607117    0.00299162    0.00139355   0.000607811   0.000253441   9.71628e-05   3.66125e-05   1.34327e-05   4.09502e-06   1.24800e-06   3.45933e-07   8.30121e-08   1.70865e-08   2.91600e-09   3.76635e-10
  18  15 3012.3059    3.8858  0.9114 12.3832 -0.0002       1.99356  0.0312   0.0879   0.0580    0.2122   0.0000      0.622683   436.6611       5.94086       11.8891       2.57839    -0.0311223      -2.34950      0.762983      -2.55426     -0.950643      -1.09289      -1.68069      0.435702     -0.305771     -0.103503    -0.0620768     -0.393566    -0.0579546    -0.0575519    -0.0428881     0.0266661    -0.0107404  -0.000106663   -0.00301823  -2.88393e-05   0.000424988   0.000337955   4.22106e-05  -5.23319e-05   2.80766e-05   2.10977e-07  -4.86644e-07  -3.08493e-07   3.63814e-08  -1.73590e-08  -3.48460e-09   1.17016e-10       2.19323       2.74218       2.87480       2.97659       2.83243       2.63229       2.31199       2.01957       1.68327       1.37541       1.03445      0.758140      0.562381      0.381311      0.257923      0.163254      0.105978     0.0617986     0.0364687     0.0207531     0.0112689    0.00558319    0.00294783    0.00129988   0.000588754   0.000233958   0.000104209   3.76267e-05   1.38660e-05   4.41054e-06   1.36369e-06   3.50066e-07   9.30517e-08   1.87961e-08   3.19079e-09   3.90510e-10
  18  16 3155.0337    3.9514  1.1766 11.7302 -0.0076       1.67395  0.0380   0.0806   0.0680    0.4943   0.0000      0.576144   441.1079       14.1434       8.99460       2.53915      -5.83589      -2.69822      -6.42832       2.39486      0.379289      -3.37152      0.242495     0.0449380     -0.203336     -0.223641    -0.0528652    -0.0145317      0.104463     0.0444725  -0.000138956     0.0398626    0.00565315    0.00717665   0.000165905    0.00104379   0.000502555   0.000294608  -0.000149328   1.98929e-05  -1.99572e-05  -4.05404e-06  -9.50002e-07   2.32651e-07  -9.65607e-08   2.53601e-08   3.38817e-09  -2.27243e-10       2.58005       3.18391       3.30411       3.42062       3.37513       2.98969       2.74044       2.42442       1.95004       1.55610       1.22259      0.895232      0.667011      0.441859      0.304520      0.191689      0.125529     0.0765705     0.0417583     0.0240354     0.0124187    0.00679841    0.00327467    0.00158382   0.000674904   0.000295664   0.000113769   4.38414e-05   1.42724e-05   5.08472e-06   1.46054e-06   4.14603e-07   1.11287e-07   2.17960e-08   3.80771e-09   4.31741e-10
  18  17 3297.6278    3.5683  1.5250 12.4252 -0.0039       1.59775  0.0500   0.0666   0.0797    0.1847   0.0000      0.510655   439.8933       3.33501       12.5227       6.56226      -5.35769      -2.76196       2.79186      -3.14360      -2.43871      -1.72390      0.299974     -0.741070   -0.00938990     -0.265236      0.318265     -0.131882     -0.119280     -0.163934   -0.00785717     0.0451270    -0.0219022    0.00217803    0.00337142   -0.00324620  -0.000381742   0.000260369  -3.86328e-05   5.42519e-05   1.65272e-05  -8.85523e-08   1.47591e-07  -4.38032e-07  -1.79309e-07  -8.99364e-09   5.42398e-10  -6.40235e-10       3.03239       4.08128       3.96413       4.34732       3.78221       3.76315       3.25355       3.02189       2.42308       2.08183       1.50911       1.17928      0.787823      0.580287      0.371066      0.246685      0.144320     0.0896926     0.0508305     0.0305447     0.0156490    0.00795572    0.00401409    0.00188759   0.000876263   0.000359135   0.000151393   5.57439e-05   1.93835e-05   6.69967e-06   1.93760e-06   5.68197e-07   1.26045e-07   3.07481e-08   4.69300e-09   6.99334e-10
  18  18 3440.2102    3.1450  2.5510 11.1801 -0.0006      0.793365  0.0591   0.0453   0.1042    0.2328   0.0000      0.225164   434.1936      -2.14977       18.1258      -1.04490      -4.55314      -6.75674      -3.62825      -7.20657     -0.959004      0.819622       3.70545       2.82290      -2.35060     -0.750982      0.656446   -0.00500141     0.0441823     0.0169632     0.0657717     0.0393189     0.0130086   -0.00113889   -0.00133468   5.08636e-05    0.00112242  -0.000398552  -0.000242736   1.55559e-05   2.12921e-05  -1.03963e-05   7.90490e-07   6.05286e-07   2.27343e-07  -1.55169e-08  -1.08932e-08   7.29967e-10       3.60626       4.51611       4.85215       5.02909       4.79075       4.30778       4.09805       3.48583       2.75988       2.25182       1.76706       1.30770      0.933337      0.671371      0.452909      0.287735      0.176856      0.109723     0.0610796     0.0364120     0.0187229    0.00992768    0.00487414    0.00228452    0.00108904   0.000460236   0.000193499   7.13393e-05   2.37073e-05   8.11549e-06   2.29621e-06   6.61501e-07   1.63847e-07   3.57598e-08   5.97449e-09   6.83300e-10
  18  19 3583.0615    2.6353  3.5573 10.7087  0.0024      0.867905  0.0737   0.0326   0.1253    0.1717   0.0000      0.146624   436.6411       17.6785       9.28991       4.09755       14.7944       1.61169      -4.09997      -7.43442      -2.60057       3.69818      -1.67389     -0.732692      0.378573     -0.864005     -0.589615     -0.394832      0.505747     0.0297391    0.00270952     0.0213437    -0.0211977    -0.0118847   -0.00525151    0.00661411  -0.000610516  -0.000736889  -4.30347e-05  -8.03353e-06  -9.63394e-06   1.73786e-05   4.65174e-06   1.99169e-07   2.75617e-07   1.32732e-08  -9.60770e-09   1.53830e-09       4.37889       5.65064       5.81511       6.14904       5.85649       5.45162       4.95989       4.15286       3.48867       2.81999       2.14668       1.60226       1.17248      0.839513      0.565694      0.360858      0.225939      0.138572     0.0795666     0.0446993     0.0241834     0.0129557    0.00608317    0.00285378    0.00128512   0.000564258   0.000224355   8.75578e-05   3.04035e-05   1.02522e-05   3.05324e-06   8.43412e-07   2.07482e-07   4.48608e-08   7.77300e-09   9.14761e-10
  18  20 3725.7493    2.1780  5.1504 10.6869 -0.0009      0.506865  0.0922   0.0227   0.1601    0.0940   0.0000     0.0993745   442.1293       20.9507       14.5392       5.98604       6.04159      -5.57504      -2.17963      -9.92564      -1.94388       2.34961      -2.47577     0.0809502       2.89389     -0.841607      -1.67640      0.855308      0.349691    -0.0563168     -0.121336    -0.0424882     0.0144288     0.0112738   -0.00743765   -0.00496224    0.00167155  -0.000486436   0.000211776   7.25511e-05  -2.35797e-05  -1.00886e-06  -4.60352e-06   6.46610e-07  -5.00915e-08  -6.37618e-08  -9.90620e-09   1.13351e-09       5.39656       6.98309       7.47476       7.60455       7.53432       6.83969       6.15143       5.26452       4.31282       3.54776       2.64474       2.03104       1.45758       1.03235      0.704779      0.449966      0.287295      0.169138      0.102508     0.0568044     0.0303868     0.0162081    0.00778883    0.00359453    0.00172246   0.000692557   0.000288168   0.000111539   3.95412e-05   1.30860e-05   4.09127e-06   1.08940e-06   2.76695e-07   6.00234e-08   9.74540e-09   1.11976e-09
  18  21 3868.6488    1.8402  7.1643 10.3815 -0.0002      0.440786  0.1124   0.0167   0.2010    0.0697   0.0000     0.0695488   445.4501       6.32526       8.06310       1.66437       4.90353      -8.11681       2.53590     -0.520514      -2.83273      -3.61792      -1.84885       1.10298      -2.97659     -0.331274      0.520620     -0.432673     -0.375109    -0.0619852     0.0655496     0.0173487   -0.00637591     0.0115128   0.000337766    0.00612941    0.00198511   0.000735562   3.63158e-05   0.000148105   2.41309e-06  -1.67036e-05  -4.00658e-06  -9.14557e-07   3.86764e-07   2.63663e-08   2.04824e-08  -2.05434e-09       6.40318       8.46351       8.95412       9.02830       8.88970       8.16160       7.39326       6.30349       5.23383       4.37965       3.22898       2.46904       1.77696       1.24693      0.827504      0.548243      0.337554      0.207147      0.121122     0.0678682     0.0373234     0.0189599    0.00947079    0.00449824    0.00196558   0.000864297   0.000347559   0.000134526   4.93853e-05   1.60787e-05   4.83685e-06   1.35165e-06   3.33907e-07   7.41402e-08   1.20245e-08   1.39485e-09
  18  22 4011.4606    1.5264  9.4803 10.3007  0.0024      0.388779  0.1442   0.0136   0.2640    0.0559   0.0000     0.0665390   435.7511       16.1458       21.0066       6.10176      -2.19047      -22.1987      -9.94398       1.62000       5.62917      -3.75060       8.16608      -1.67469      -4.54164      -1.89164       1.24941      0.368442     -0.318231   0.000652099     -0.185679    -0.0815509  -0.000656981     0.0152707    -0.0122918    0.00254440   -0.00177973   0.000847230  -0.000341544   9.39882e-05  -2.52847e-06  -2.35283e-05   2.10173e-06   3.28829e-07   6.09524e-08  -4.29653e-08  -1.54619e-08   1.70196e-09       8.06739       10.3472       11.2903       11.3544       10.9967       10.4661       8.90572       7.91014       6.41414       5.20065       4.01773       3.00721       2.15426       1.51761       1.00699      0.665031      0.420750      0.255354      0.148886     0.0832234     0.0451146     0.0232321     0.0115726    0.00545461    0.00244337    0.00105057   0.000427945   0.000163261   5.87892e-05   1.94487e-05   6.02188e-06   1.68830e-06   4.08386e-07   8.42954e-08   1.34028e-08   1.64361e-09
  18  24 4297.8593    1.0564 14.7418 10.2774 -0.0049      0.262160  0.2754   0.0095   0.4449    0.0414   0.0000     0.0719369   412.9707       10.5589       10.8636       3.17249      -3.21532      -25.8623       26.4042      -5.29087      -15.4863      -5.95983      0.945655      -1.65861      -1.52341      -2.25584      0.589358     -0.855800      0.597536    -0.0641889    -0.0759855    -0.0169671      0.184080    -0.0134765    -0.0171668   -0.00553932    0.00380117  -0.000725865  -0.000251905  -0.000583938  -1.45832e-05   1.58192e-05  -1.70009e-06  -4.28636e-06   6.81794e-07   1.62684e-07   1.67674e-08  -2.54438e-10       12.5648       16.0786       17.6086       17.7884       17.6629       16.2795       14.3578       12.4304       10.1379       8.28261       6.37362       4.76727       3.50880       2.44060       1.68339       1.10648      0.688043      0.422090      0.250435      0.141988     0.0761808     0.0399849     0.0193400    0.00943674    0.00418492    0.00184320   0.000720221   0.000284840   0.000100801   3.36944e-05   1.00717e-05   2.80240e-06   6.90349e-07   1.41056e-07   2.28856e-08   2.62007e-09
  18  25 4440.7987    0.8940 18.3989 10.2252 -0.0015      0.207017  0.3872   0.0081   0.5678    0.0359   0.0000     0.0844368   444.4848       39.9460       22.7232      -13.9258      0.354821       3.50418      -14.9735       29.2220      -29.7238      -1.17418       8.75090      -1.06030     -0.998836      -4.11386      -1.58813     -0.240486       1.98984     -0.873123     -0.340047     0.0466318     0.0851752     0.0483602     0.0112540    -0.0155618    0.00717688    0.00520769  -7.87832e-05  -0.000634450  -0.000152818  -1.45971e-05   1.38424e-05   4.14072e-06   8.97452e-07   1.33604e-07   1.81686e-08  -4.52797e-09       16.0741       20.6360       22.3579       22.9027       22.3857       20.9407       18.3636       16.1690       13.0344       10.6514       8.16938       6.21650       4.50473       3.21425       2.18728       1.43330      0.903627      0.551910      0.324888      0.184088     0.0996223     0.0523410     0.0256300     0.0124393    0.00551918    0.00243303   0.000962307   0.000374149   0.000131525   4.38306e-05   1.32966e-05   3.66647e-06   8.87818e-07   1.83722e-07   2.91977e-08   3.48431e-09
  19   8 2021.8772    0.6338  0.5655  9.9659 -0.0035       10.8531  0.0354   0.0186   0.0469    0.0814   0.0000       1.53209   435.9408       5.86887       12.3613       1.37237      -2.30953       2.57127      -3.00510       1.72473       1.17125      -1.33189       1.61240      -1.03221     -0.131039    -0.0210679      0.175059     -0.204906     -0.206682      0.117525    0.00612043    0.00166850   -0.00390116   -0.00960648    0.00177898    0.00325542   -0.00130287   0.000220639   4.07576e-05  -8.88145e-05  -2.55381e-05   1.09685e-05  -4.90449e-06   8.81758e-07   2.99096e-08   8.01693e-08  -1.91861e-09  -1.98241e-09       2.19697       3.04816       3.56076       3.29310       3.65836       3.06640       2.75387       2.40981       1.64952       1.55178       1.07807      0.892388      0.610575      0.410098      0.304353      0.192702      0.136658     0.0899962     0.0452012     0.0331562     0.0164644    0.00815311    0.00535965    0.00226528    0.00112797   0.000668366   0.000205829   0.000106999   4.77314e-05   1.33764e-05   5.21459e-06   1.97624e-06   4.36477e-07   1.53902e-07   3.99627e-08   6.81191e-09
  19   9 2173.8112    0.8888  0.7243  9.8605 -0.0045       4.29767  0.0280   0.0229   0.0563    0.1335   0.0000      0.840264   438.8856       2.40924       14.2266      0.918000      -1.52050    -0.0256150       2.02269      0.765784      0.669460      -1.30050      0.356202      0.726423     -0.800765    -0.0555691     -0.228088     -0.274146     0.0167530     0.0129334     0.0174844    -0.0206613   -0.00479335     0.0169216    0.00494535    0.00271380    0.00146181  -0.000428391   0.000158239   9.40770e-05   7.57787e-05  -1.30792e-05   1.02708e-06  -3.69724e-07   1.52845e-07  -5.71174e-08   1.56682e-08   2.18042e-09       1.77920       2.39511       2.52666       2.59830       2.73829       2.34467       2.02051       1.92001       1.50386       1.30711      0.978699      0.749116      0.558773      0.377988      0.281885      0.183713      0.117368     0.0721113     0.0448198     0.0267924     0.0155371    0.00852526    0.00409202    0.00223864    0.00103582   0.000474775   0.000196740   8.39104e-05   2.97547e-05   1.14826e-05   3.92706e-06   1.29917e-06   3.97134e-07   1.09239e-07   3.03560e-08   5.81697e-09
  19  10 2322.4235    1.2282  1.0057  9.6529 -0.0019       2.86308  0.0347   0.0255   0.0617    0.2403   0.0000      0.694490   437.7953       2.34959       17.7357       4.34146      -1.27173       2.39547       2.42296       1.42007       2.58083     -0.931471      0.603930     -0.170158      0.649413      -1.09101     0.0346933    -0.0950857      0.106819    0.00873984    0.00993450    -0.0243223    0.00559154  -0.000685175    0.00219989    0.00200651  -0.000930382   0.000802113  -0.000107585  -4.82604e-05  -1.77005e-05  -5.67705e-06  -3.93167e-07  -2.48960e-07  -4.18732e-07   1.63492e-07   1.25496e-08  -1.03358e-08       2.39416       3.13232       3.56040       3.70009       3.48691       3.17751       2.87882       2.33329       1.82217       1.51610       1.07333      0.823651      0.622447      0.448543      0.298904      0.196062      0.136782     0.0794629     0.0495185     0.0277349     0.0152754    0.00855440    0.00442204    0.00226356    0.00109347   0.000465549   0.000214331   8.58571e-05   3.60760e-05   1.38629e-05   4.44860e-06   1.37896e-06   4.15629e-07   1.00080e-07   2.67867e-08   5.60390e-09
  19  11 2468.2861    1.6908  1.0680 10.1053 -0.0040       3.80010  0.0390   0.0346   0.0640    0.3170   0.0000      0.688603   438.0424       9.11408       15.8944       3.45860     -0.402482      -4.43997      0.515250     -0.969793     0.0257612     -0.956345      0.211808     -0.478264      0.578651     -0.147667       1.04421      0.118937    -0.0821288    -0.0460579    -0.0747648     0.0127923   -0.00942334    0.00193266   -0.00243135    0.00185650   0.000984620  -0.000854120  -0.000200439   8.03782e-05  -3.39036e-05  -5.87175e-06  -1.29437e-06   1.52961e-06  -1.30827e-07  -3.33558e-07   1.19150e-08   8.96750e-09       2.25776       3.13299       2.98723       3.43298       2.93769       3.27120       2.47569       2.47720       1.82637       1.60748       1.05889      0.965363      0.632754      0.524913      0.337764      0.242729      0.140574     0.0950757     0.0509922     0.0329595     0.0164551    0.00994355    0.00461916    0.00254860    0.00112144   0.000536584   0.000222764   9.43888e-05   3.41663e-05   1.35930e-05   4.48471e-06   1.59306e-06   4.35657e-07   1.20857e-07   2.55597e-08   5.81940e-09
  19  12 2613.1680    2.1855  0.9465 10.9543 -0.0073       1.61484  0.0348   0.0470   0.0568    0.2694   0.0000      0.665688   435.2757      0.410426       10.2774      -3.52954    -0.0143844       2.56777      0.225852       1.31108     -0.145700      0.784850      0.730360      0.405096      -1.45394     0.0425275      0.314027      0.303845      0.146529     0.0679019     0.0170292   -0.00518341   -0.00877022     0.0151177  -0.000400347  -0.000244868    0.00160582  -0.000366972  -3.41801e-05  -8.35620e-05   3.58193e-05   1.69105e-05  -3.82986e-06  -2.10660e-06  -4.57326e-07  -9.35460e-08   3.30762e-09   1.03554e-08       2.24421       2.65921       2.90553       2.84623       2.91011       2.49036       2.40805       2.07039       1.84837       1.58440       1.20009      0.874720      0.630306      0.490890      0.333766      0.212236      0.133971     0.0756499     0.0493564     0.0291103     0.0174202    0.00975178    0.00472351    0.00243264    0.00110686   0.000466363   0.000218539   8.93719e-05   3.55637e-05   1.34779e-05   4.29865e-06   1.32727e-06   4.10275e-07   1.05777e-07   2.51179e-08   5.50688e-09
  19  13 2758.0626    2.6868  1.0756 11.1351 -0.0010       1.85218  0.0365   0.0541   0.0611    0.2782   0.0000      0.592648   439.0039       5.97582       17.8848     -0.321731       1.22800      -2.85420      -2.09353       1.05055      -1.56224      -1.25145     0.0775919     -0.235923     -0.378622     0.0942238     -0.362201    -0.0125697     -0.163422     -0.104073     0.0532486     0.0165102    0.00679016    0.00379293    0.00378016   -0.00407478   -0.00300934   0.000378597   0.000366067   0.000134441  -1.52688e-05  -6.44446e-06   5.19645e-06  -1.37062e-06  -3.77051e-07  -1.18150e-07  -1.59139e-08  -3.02366e-10       2.16196       2.71768       3.17001       2.91716       2.99068       2.76125       2.36699       2.19394       1.85065       1.48908       1.23856      0.890821      0.639056      0.486595      0.314712      0.203698      0.144888     0.0802469     0.0528585     0.0312615     0.0165830    0.00935198    0.00516293    0.00225824    0.00121227   0.000526994   0.000244277   8.90323e-05   4.30133e-05   1.43414e-05   4.74698e-06   1.57153e-06   5.23598e-07   1.33716e-07   3.11183e-08   5.85114e-09
  19  14 2902.6514    3.5381  0.8313 12.1574 -0.0054       1.90258  0.0285   0.0806   0.0509    0.2071   0.0000      0.615151   438.0755       6.54859       17.6294      -1.84618      -1.46052       1.17454       1.06108      -2.06503      -1.52616       1.33276     -0.748173     -0.531273     0.0603157     -0.536806     -0.203319      0.209342     0.0315159    0.00920483   0.000357761     0.0403021    0.00576676    0.00584740    0.00325990   -0.00250268    0.00221908  -0.000158267  -7.13169e-05  -6.79426e-05   6.47384e-05   2.10961e-05  -3.73624e-06   2.54191e-06  -1.80606e-07   7.25009e-08   9.79009e-09  -3.03724e-09       1.86862       2.43351       2.56115       2.64626       2.61904       2.36507       2.19614       1.81689       1.54771       1.25162      0.983494      0.756189      0.536369      0.387742      0.263762      0.178403      0.111913     0.0739878     0.0432228     0.0253065     0.0143176    0.00756220    0.00389083    0.00198964   0.000923637   0.000429005   0.000183697   8.06082e-05   2.98421e-05   1.11566e-05   3.86147e-06   1.25485e-06   3.52465e-07   9.67623e-08   2.25538e-08   4.96894e-09
  19  15 3046.6924    4.0078  0.9840 12.2651 -0.0056       2.15128  0.0332   0.0866   0.0581    0.2406   0.0000      0.613026   439.1915       6.46896       15.0382      0.794654       2.52871      -3.59598       1.96719      -4.35227       1.93110      -4.54848       2.23207      -1.52600     -0.356191     -0.309889    -0.0275573     -0.166999      0.221210     0.0321297    -0.0289812    -0.0124967    -0.0106252   -0.00504533    0.00569036    0.00288029   0.000362899   0.000233022   0.000178137  -5.11803e-05  -1.30564e-05   7.91670e-06  -3.44877e-06   1.43872e-07  -8.30494e-08   8.06302e-08   2.15044e-08  -1.86758e-09       2.13960       2.81367       2.90642       2.91490       2.83067       2.64617       2.40075       2.11416       1.74732       1.48643       1.14143      0.834561      0.620829      0.444819      0.306822      0.205529      0.129578     0.0772205     0.0468273     0.0284096     0.0156264    0.00869295    0.00417709    0.00218551    0.00101639   0.000467524   0.000201232   8.55644e-05   3.28002e-05   1.30535e-05   4.11756e-06   1.34721e-06   3.95197e-07   1.04821e-07   2.60757e-08   5.12112e-09
  19  16 3190.0090    3.9010  1.2945 12.2211 -0.0092       1.43911  0.0416   0.0751   0.0691    0.2323   0.0000      0.604869   437.8545       4.72994       5.87247       2.09361       2.50413      -2.26124     -0.179704      -5.01370    -0.0570242     -0.679020      0.632672     -0.291884    0.00219750     -0.608100      0.162588    -0.0728709     0.0155293      0.167195    -0.0817943    -0.0253089     0.0181802    -0.0113883   -0.00630899    0.00272219   0.000374125   0.000674574  -0.000290760   0.000165395   3.05525e-05  -3.13406e-05   5.61940e-06   1.93997e-06  -2.98051e-08  -3.01530e-07  -5.56730e-08   4.59922e-09       2.32753       3.09161       3.17788       3.39654       3.20443       2.99453       2.67089       2.32041       1.96433       1.65178       1.25056      0.920998      0.699192      0.491139      0.348782      0.217925      0.148089     0.0870768     0.0550633     0.0311110     0.0189149    0.00966142    0.00521149    0.00260066    0.00119158   0.000555398   0.000223710   0.000102846   3.90800e-05   1.45581e-05   5.10429e-06   1.54656e-06   4.81718e-07   1.19582e-07   3.17411e-08   6.19106e-09
  19  17 3333.0282    3.5310  1.7197 12.0189 -0.0043      0.769730  0.0472   0.0581   0.0828    0.1696   0.0000      0.382240   436.8122       14.3338       16.3214       3.63942      -3.11160      -6.76024      -3.47067      -5.12053     -0.749732      -1.45004       2.77346       2.39109     -0.316653     -0.713546     0.0542340      0.254152    -0.0255562     0.0103433    -0.0850500     0.0524745    0.00280679    0.00715944   -0.00284266    0.00462889  -0.000332972  -0.000440064  -0.000696471   5.44620e-05   3.61191e-06  -1.30241e-06  -6.93073e-06  -1.46718e-06   3.58977e-07  -9.51857e-08  -1.99402e-08   1.34527e-09       2.65989       3.54175       3.63165       3.85239       3.68289       3.46789       3.13908       2.63631       2.29292       1.83159       1.42942       1.11836      0.806322      0.570997      0.404590      0.272461      0.168992      0.108374     0.0648246     0.0393089     0.0201677     0.0121050    0.00598309    0.00293799    0.00140924   0.000660507   0.000294775   0.000112543   4.52058e-05   1.74887e-05   5.78052e-06   2.03341e-06   5.51332e-07   1.50089e-07   3.47688e-08   7.61734e-09
  19  18 3476.4688    2.9918  2.6045 11.3278 -0.0025       1.12983  0.0580   0.0404   0.1016    0.1551   0.0000      0.213386   441.7857       17.2458       19.8433       4.08721       2.77909      0.350894       3.57942      -1.66308      -6.54698      -3.33958     -0.828118      0.469265      0.840975    -0.0140927      0.778358     0.0198321      0.299521      0.103931     -0.126746    -0.0666994   -0.00204963    -0.0273153    0.00110161    0.00357886    0.00136703   0.000755193   0.000388115  -1.19304e-05  -1.93345e-05  -4.99604e-05   1.47922e-06  -5.24032e-07  -9.26033e-07   1.11437e-07   5.11985e-08   4.84615e-09       3.31063       4.25710       4.49611       4.77355       4.49542       4.35764       3.86973       3.33904       2.75892       2.27929       1.78604       1.35390      0.983618      0.718278      0.507699      0.326014      0.218165      0.134728     0.0824600     0.0471058     0.0274012     0.0143403    0.00754126    0.00371804    0.00173723   0.000810582   0.000349294   0.000153044   5.90079e-05   2.13095e-05   7.46137e-06   2.36628e-06   7.18597e-07   1.81219e-07   4.42155e-08   9.05668e-09
  19  19 3619.7889    2.4815  4.0721 10.8089 -0.0014      0.868771  0.0754   0.0274   0.1365    0.1189   0.0000      0.133583   439.6478       9.96295       15.3565      0.311020       2.09870       1.41447       2.88029      -7.10778     -0.170335       1.13833       2.24667     -0.447030       1.65443      0.113524     -0.188231    -0.0188850      0.103311     0.0112774      0.145649      0.107694    -0.0429070    -0.0115081   0.000309876    0.00133286   -0.00155774  -0.000900213   0.000359959  -0.000107303  -0.000154365   1.60325e-05  -8.14619e-06  -5.75745e-06   1.05658e-06  -1.39525e-07   1.67101e-08   1.14520e-09       4.26050       5.42853       5.88148       6.18141       5.89464       5.42924       5.00606       4.32106       3.60354       2.94177       2.31758       1.73160       1.31741      0.923613      0.619722      0.432005      0.279933      0.168061      0.102367     0.0616946     0.0347136     0.0181628    0.00932725    0.00488536    0.00242562    0.00104528   0.000469847   0.000188140   7.77254e-05   2.87112e-05   9.63835e-06   2.98055e-06   8.91681e-07   2.44047e-07   5.78250e-08   1.18945e-08
  19  20 3762.9273    2.1026  5.8374 10.4756 -0.0024      0.459177  0.0936   0.0200   0.1730    0.0847   0.0000     0.0825282   431.0547       12.1824       14.8772      -13.0801      0.254940      -13.1754      -1.87248      -12.3975       2.29854      -1.94315     -0.186544     -0.242236      -1.22453      -1.83789      0.846626      0.294532      0.511974     -0.211839    -0.0827507    -0.0397832     0.0714207    -0.0186518     0.0145757   -0.00752991    0.00132453  -0.000449833   0.000268832   0.000196499  -0.000259489  -3.70303e-05   1.55376e-05   5.16614e-06   5.68136e-07  -3.49782e-07  -1.38230e-07   1.11546e-08       5.29616       6.81527       7.46709       7.77299       7.38464       6.85326       6.28478       5.31360       4.61792       3.74370       2.87538       2.20111       1.64043       1.15003      0.789149      0.543260      0.335853      0.213834      0.129032     0.0758246     0.0429073     0.0232857     0.0122561    0.00606387    0.00296598    0.00133533   0.000592086   0.000236729   9.58065e-05   3.55017e-05   1.26868e-05   3.97193e-06   1.13352e-06   3.11535e-07   7.18323e-08   1.51970e-08
  19  21 3906.2583    1.7575  7.7918 10.3913 -0.0013      0.403631  0.1162   0.0154   0.2152    0.0590   0.0000     0.0659734   434.9849       19.9876       13.4993    -0.0429329      -8.66250      -5.59902      -11.1070      0.724022       3.16647      -9.11331      -3.58418      -6.37716       2.35506      -1.34445      0.618797     -0.306415    -0.0400897      0.410280   -0.00635333     0.0640396    -0.0579348    -0.0536852    -0.0103560     0.0134365    0.00155787   -0.00164021  -6.15769e-06  -6.67383e-05   2.61048e-05   1.55213e-05   5.49421e-06   7.51572e-07  -7.86025e-07  -3.50810e-07   1.85591e-07   1.95352e-09       6.56400       8.32086       8.81537       9.28268       8.86028       8.23891       7.42404       6.61892       5.54874       4.50299       3.51544       2.69422       1.99416       1.42357      0.969137      0.646052      0.422483      0.264631      0.157442     0.0923368     0.0514701     0.0284662     0.0147040    0.00763764    0.00355296    0.00166438   0.000694976   0.000298837   0.000112259   4.25892e-05   1.41110e-05   4.63674e-06   1.34497e-06   3.61871e-07   8.52618e-08   1.73519e-08
  19  22 4049.5614    1.4648 10.5728 10.2479 -0.0015      0.312479  0.1577   0.0122   0.2852    0.0508   0.0000     0.0620431   430.4719       28.0365       21.2058      -3.82843      -6.90818       7.59675       10.4793       1.79735       2.91131      -3.48532       7.13824      -1.59833      0.748768       1.34275      0.330531      0.135592     -0.267977      0.442060     0.0984306     -0.200406     -0.124731     0.0438434    -0.0118203   -0.00468945   -0.00498493    0.00141628   0.000128538   0.000129387  -0.000153043   1.04317e-05   3.39512e-06  -6.77357e-06  -9.63788e-07   3.03827e-08  -1.76152e-07   1.71860e-09       8.36297       10.8365       11.6771       12.0598       11.5084       11.0594       9.67952       8.53301       7.01354       5.74315       4.48875       3.44783       2.49168       1.81722       1.26175      0.824828      0.544407      0.336956      0.205774      0.117853     0.0670093     0.0360392     0.0190426    0.00929367    0.00445932    0.00204826   0.000901839   0.000376265   0.000148812   5.40086e-05   1.89105e-05   6.07666e-06   1.84584e-06   4.76789e-07   1.13329e-07   2.28875e-08
  19  23 4192.7607    1.2186 12.7603 10.2627 -0.0030     0.0703898  0.2092   0.0104   0.3626    0.0453   0.0000     0.0675898   417.0417       7.85345       57.5028       15.7231       5.72263      -26.2004       27.6525       11.5299       5.90587      -8.21800      -3.01449      -4.18758       5.78246       4.34779      -7.34371       1.22713      0.260170     0.0380230    -0.0452779     0.0962113     0.0130168    -0.0401723    -0.0152284    -0.0164323   -0.00280532    0.00573009   0.000290600  -6.98402e-05  -0.000169541   0.000196479   1.27506e-05  -1.05510e-05   1.14701e-06   1.35430e-07  -8.60115e-09   9.31689e-09       9.87940       12.8221       13.7306       14.4362       13.9245       13.2329       11.5359       10.2410       8.57541       6.95470       5.48998       4.15385       3.10003       2.20665       1.55024       1.02599      0.667383      0.418989      0.253889      0.147836     0.0848938     0.0454039     0.0238932     0.0120192    0.00565955    0.00264315    0.00111902   0.000479081   0.000183757   6.83572e-05   2.39316e-05   7.69327e-06   2.28691e-06   6.14744e-07   1.44465e-07   2.88319e-08
  20   7 1893.9728    0.4633  0.4042  9.9673 -0.0162       9.58975  0.0267   0.0193   0.0467    0.0603   0.0000       2.04681   436.6296     -0.921092       15.7674       1.49063      -3.40133       1.53404     -0.390208      -1.39576      -2.25624      0.314332      0.868171     -0.997773      0.108064     -0.322287      0.365007     -0.135364    -0.0240740     0.0598307   -0.00987588     0.0625304   -0.00410620   -0.00453125   -0.00270977   -0.00249205  -0.000754837   7.88447e-05  -3.14731e-06  -8.71856e-05   0.000120180  -1.94553e-05  -7.55673e-06   5.04161e-06   6.59277e-07  -1.14893e-09   1.40774e-07   1.48266e-08       1.75994       2.23848       2.83485       2.70356       2.71314       2.51616       2.36279       1.68776       1.60044       1.30130      0.977435      0.747149      0.635128      0.504126      0.282764      0.255943      0.137729     0.0960766     0.0627745     0.0387774     0.0205828     0.0121806    0.00687011    0.00386373    0.00158201   0.000825153   0.000513571   0.000152986   8.74528e-05   3.14282e-05   1.24345e-05   5.29139e-06   1.57278e-06   4.61009e-07   1.37163e-07   3.66353e-08
  20  10 2352.5074    1.3296  0.9272 10.2620 -0.0024       4.19275  0.0335   0.0286   0.0543    0.1855   0.0000      0.684526   438.4427       3.47762       19.7752       5.56215      0.203501     -0.894334      0.202726       3.11621       2.58953    -0.0383905     -0.337340      0.426493      -1.09086      0.108349      0.170915    -0.0468335     -0.127034     -0.239710      0.130880     0.0237163     0.0369567    0.00719415  -6.89766e-05    0.00344172    0.00155332   -0.00135705  -0.000516624   7.81612e-05   0.000137141   3.47534e-06   8.21314e-06  -5.32523e-06  -4.18069e-07   2.23843e-07  -6.24530e-08  -1.62984e-08       2.02581       2.47815       2.65761       2.84805       2.89045       2.51478       2.35807       2.01507       1.83209       1.34651       1.12218      0.851908      0.673391      0.476568      0.328796      0.231723      0.152643      0.102420     0.0615050     0.0371076     0.0222782     0.0117374    0.00672541    0.00348704    0.00181554   0.000901306   0.000406292   0.000177060   6.94780e-05   2.91755e-05   1.03961e-05   3.66314e-06   1.30879e-06   3.77793e-07   1.14800e-07   2.89943e-08
  20  11 2499.0729    1.7265  1.0863 10.7736 -0.0057       3.17996  0.0356   0.0360   0.0672    0.2326   0.0000      0.710569   437.8090       8.40239       14.5345       6.88072       1.82615       3.43515      -6.44987      -1.43209      -2.09119      0.824525     -0.481604     -0.683445     -0.462048      0.398906      0.221015    -0.0117669     -0.187435    -0.0245077   -0.00846585     0.0119608   -0.00780836     0.0171700   0.000482994    0.00171959    0.00293009  -0.000514293   0.000648568   0.000220134  -0.000108303  -2.29356e-05  -4.34522e-06   2.24198e-06   1.18067e-06  -2.87378e-07   4.07993e-07  -2.85591e-08       2.05458       2.57860       2.72408       2.89493       2.88941       2.69770       2.46574       2.11139       1.71291       1.43218       1.14746      0.893787      0.699958      0.484007      0.327052      0.223586      0.159907      0.106390     0.0663231     0.0388927     0.0230256     0.0119664    0.00679655    0.00339374    0.00183902   0.000863422   0.000392181   0.000171434   7.25543e-05   2.93144e-05   1.15581e-05   3.84375e-06   1.39076e-06   3.95233e-07   1.19236e-07   3.15425e-08
  20  12 2644.8991    2.3225  0.9758 11.4752 -0.0067       2.30250  0.0360   0.0487   0.0570    0.1954   0.0000      0.792377   437.8098       3.46346       13.6317       2.83384     -0.602716       1.39874     -0.354266      -5.30637      -1.23449       1.66835     -0.369799     -0.682484     -0.625774      0.417529      0.363250      0.202815     -0.288724      0.229114      0.134897     0.0284765    -0.0121952    0.00723316   -0.00624055   -0.00103565    0.00262578  -0.000293155  -0.000182530   6.71424e-05   0.000158377   1.56094e-05   2.67935e-06  -2.99735e-07  -8.12888e-07   7.33038e-07   5.53650e-09  -4.25682e-08       2.09131       2.57253       2.57773       3.05756       2.84424       2.76180       2.38950       2.15562       1.74529       1.49523       1.21416      0.902829      0.656446      0.497534      0.359377      0.237796      0.152094      0.106486     0.0693336     0.0392048     0.0230918     0.0130808    0.00786430    0.00387790    0.00188749   0.000845492   0.000409293   0.000186426   8.18918e-05   3.15466e-05   1.16518e-05   3.88524e-06   1.35118e-06   3.77895e-07   1.13335e-07   2.84022e-08
  20  13 2790.8010    2.8744  0.9469 11.7014 -0.0050      0.400291  0.0329   0.0611   0.0549    0.2251   0.0000      0.593262   441.3198       1.23497       12.7509       3.28419      -1.69638      -5.46813      0.149859     -0.597500     -0.212592      0.420591      0.113746     -0.812944       1.17007      0.997478     -0.214453     -0.228758    -0.0295534     0.0258565    -0.0285267    -0.0825966    -0.0355972     0.0349752    0.00530029   -0.00402264    0.00134978   0.000812286  -4.46239e-05  -0.000212599  -3.33133e-05  -2.29657e-05  -5.39708e-06   2.67480e-06  -2.89606e-07  -3.32354e-08  -1.50928e-07  -3.51204e-08       2.19854       2.55870       2.56662       2.69946       2.71282       2.73142       2.48990       2.00755       1.65577       1.43705       1.23491      0.944081      0.737000      0.486192      0.330646      0.221230      0.162991      0.112293     0.0716619     0.0434410     0.0238598     0.0128093    0.00668083    0.00343733    0.00169237   0.000792569   0.000356518   0.000158867   6.77781e-05   2.73881e-05   1.06430e-05   3.67694e-06   1.19478e-06   3.62317e-07   9.85762e-08   2.56043e-08
  20  14 2936.0340    3.8351  0.9085 11.8118  0.0017       2.03423  0.0343   0.0799   0.0507    0.2600   0.0000      0.665023   440.4498       9.51436       16.0536      -5.78588      -6.86185      0.614358      -2.18779      -4.45488     -0.459055      0.288641       1.72687      0.109313    -0.0708113     -0.638052      0.586533      0.336987     0.0813037     0.0158349    0.00548776     0.0550086    -0.0219011    0.00858265   -0.00329479   -0.00118086   -0.00108506   0.000275206   0.000340811  -2.90764e-05   3.54015e-05  -2.31609e-06  -8.19384e-06   4.44725e-06   2.83559e-06  -2.31905e-07  -2.29792e-08  -2.07345e-08       1.79117       2.47386       2.48189       2.79146       2.52903       2.57338       2.37704       1.80562       1.75716       1.36612       1.12471      0.804649      0.663551      0.441000      0.344469      0.221151      0.158261     0.0906602     0.0606836     0.0386567     0.0209828     0.0128996    0.00638457    0.00374275    0.00155125   0.000853375   0.000386957   0.000159639   6.91910e-05   2.77114e-05   1.15675e-05   4.23879e-06   1.34107e-06   4.14347e-07   1.20405e-07   2.69124e-08
  20  15 3080.5073    3.9122  1.0662 12.3067  0.0018     -0.346603  0.0342   0.0784   0.0614    0.2177   0.0000      0.647557   443.7693       3.11544       11.4681     -0.563578     -0.926891      -5.96790       1.76874      -2.15352     -0.183668      -1.75095      -1.94428      -2.27944      0.658144    -0.0609157     -0.958129     -0.244257   -0.00283549     0.0723114     0.0476258    -0.0107246     0.0268469   -0.00335056    0.00595489  -0.000842925   -0.00178850   0.000639372   0.000248845   0.000227346  -4.09888e-05   3.89593e-05   2.01976e-06  -4.97470e-06  -1.93930e-06  -5.57189e-08   2.63960e-08   6.15694e-08       2.00092       2.43995       2.79182       2.83362       2.66020       2.57793       2.32840       2.08336       1.77304       1.40951       1.14054      0.895351      0.653620      0.460912      0.360725      0.231341      0.152514     0.0982126     0.0597174     0.0356189     0.0220679     0.0119903    0.00654738    0.00325038    0.00178930   0.000838419   0.000386361   0.000183568   7.77441e-05   2.99304e-05   1.12430e-05   3.81124e-06   1.38878e-06   4.24602e-07   1.19907e-07   2.97294e-08
  20  16 3224.5335    3.8639  1.3897 12.0842 -0.0010      0.773722  0.0410   0.0675   0.0717    0.1979   0.0000      0.390640   437.8653       7.80856       15.7932      -4.72332      -5.42213     -0.904677      -5.66848      -2.03904       1.96799      -2.08443       2.24059      -2.17206     -0.463475      0.489498     0.0764775    -0.0666390    -0.0547422     -0.322240     0.0511345     0.0109802    -0.0131529     0.0240823    0.00124065   -0.00446424   -0.00104964  -0.000913471   0.000694772   0.000165059  -5.97465e-05   6.33120e-06  -5.43097e-06   3.43160e-06   2.87072e-06  -6.53894e-07   9.66547e-08   5.38100e-09       2.33317       2.79020       3.21411       3.29535       3.22347       3.10824       2.81043       2.38586       1.99705       1.62411       1.29913       1.05220      0.762291      0.541731      0.388685      0.268316      0.184798      0.114939     0.0739190     0.0445865     0.0262255     0.0148682    0.00774547    0.00381805    0.00216233   0.000981302   0.000463141   0.000212476   8.92864e-05   3.33440e-05   1.40355e-05   4.81764e-06   1.64509e-06   5.10105e-07   1.46675e-07   3.49507e-08
  20  17 3368.2948    3.3140  2.0489 11.7903 -0.0017       1.05062  0.0493   0.0478   0.0880    0.1240   0.0000      0.280623   439.2717       9.05310       11.9474       5.58764      0.414214      -4.43120      -5.79193       2.63167      -1.23025      0.120901      -1.78858      0.506438    -0.0965103      0.158898    -0.0874046     -0.308283      0.193668     -0.183852     0.0753987     0.0694954     0.0275224    0.00243672     0.0253784   -0.00484240    0.00241210   0.000232867  -0.000966832   0.000249737   9.69010e-05  -4.72845e-05  -2.67386e-05   3.98733e-06   6.49145e-07  -1.02064e-06   2.49379e-07   2.76400e-08       2.78706       3.42617       3.72137       4.03333       3.72645       3.61515       3.23268       2.96105       2.46101       1.97457       1.48624       1.21760      0.947751      0.664463      0.476623      0.347095      0.221814      0.137331     0.0842949     0.0526190     0.0303560     0.0164378    0.00939011    0.00475719    0.00243594    0.00122686   0.000609275   0.000247034   0.000103328   3.96395e-05   1.58990e-05   5.59242e-06   1.94305e-06   5.74935e-07   1.59818e-07   4.22726e-08
  20  18 3512.2267    2.8813  2.9499 11.4394 -0.0032      0.924194  0.0603   0.0361   0.1092    0.1148   0.0000      0.181674   438.5731       2.33973       10.3310       5.44313      -4.90942      -10.2927       7.16869      -5.73968      -2.86004      -4.63954      -2.93665      0.207286      0.388473     -0.478527      0.258709     -0.183268     -0.284083    -0.0597728    -0.0325068   -0.00359727    -0.0570894    0.00917196    -0.0191796   -0.00560357   -0.00385109    0.00250808   0.000338065   0.000302293   0.000140329  -3.82465e-06   2.48871e-05   1.75451e-06   2.76336e-06   8.07392e-08   1.26161e-07  -3.98831e-08       3.39490       4.38605       4.59384       4.87352       4.64844       4.53559       4.09261       3.54701       3.03321       2.43592       1.91578       1.45130       1.12830      0.845807      0.606662      0.410705      0.270837      0.173502      0.107402     0.0633722     0.0367118     0.0209875     0.0113655    0.00607772    0.00298081    0.00143273   0.000657849   0.000289336   0.000124610   4.98955e-05   1.89176e-05   6.91417e-06   2.28370e-06   7.19555e-07   2.01835e-07   5.27120e-08
  20  19 3656.1073    2.4150  4.1761 10.9331 -0.0006      0.843603  0.0740   0.0258   0.1358    0.0985   0.0000      0.123338   437.5304       15.0995       5.27834       1.25972       8.98662      -9.34387      -1.30720      -1.85424       1.28285       3.78614     -0.205352      0.574728      -1.67419       1.31519      -1.14250     -0.574954      0.251816     0.0966361     -0.135741     -0.102512     0.0563675   -0.00763566    -0.0366521   -0.00322550   -0.00245262   3.42325e-05   -0.00236333  -0.000123158  -7.77149e-06  -1.83303e-05   2.59798e-06   4.65787e-06   3.54200e-06  -7.92688e-07  -4.58321e-07   2.84610e-08       4.13829       5.22409       5.61824       5.62774       5.56561       5.26692       4.86050       4.31187       3.60502       3.02885       2.39746       1.88507       1.40270       1.02634      0.715892      0.497285      0.321551      0.211780      0.131458     0.0785173     0.0444302     0.0256001     0.0135683    0.00721635    0.00356957    0.00172745   0.000806239   0.000360694   0.000153628   6.06575e-05   2.29152e-05   8.48130e-06   2.76824e-06   8.82421e-07   2.45702e-07   6.65548e-08
  20  20 3799.6214    2.0011  5.9904 10.5718 -0.0037      0.474693  0.0946   0.0186   0.1706    0.0741   0.0000     0.0800886   444.9353       7.22151       3.20859      -8.85789       6.40978       3.94491      -3.49699      -15.8610       1.94000      -5.20577      -2.18137      -4.76365       3.79091      -1.49046      0.730555     -0.263205    -0.0386984      0.255324     -0.190180     0.0359464    -0.0990256    -0.0162507    -0.0239208     0.0121107  -0.000174485    0.00187478    0.00145283   0.000663531   0.000261200  -0.000147558  -5.49855e-05  -7.39140e-06   2.62349e-06  -7.10606e-07   2.79232e-07   5.48551e-08       5.09142       6.57470       7.03964       7.26932       7.20015       6.78476       6.22273       5.41491       4.55718       3.74961       2.96481       2.30165       1.72017       1.28463      0.920082      0.624547      0.417618      0.266385      0.162926      0.100639     0.0581508     0.0332704     0.0177276    0.00946876    0.00463863    0.00230356    0.00104620   0.000471807   0.000197521   8.16699e-05   3.04586e-05   1.10512e-05   3.56419e-06   1.17945e-06   3.20399e-07   8.51290e-08
  20  21 3943.7228    1.6750  8.1013 10.3740 -0.0040      0.410729  0.1206   0.0144   0.2169    0.0573   0.0000     0.0631755   442.4610       22.3051       7.06811      0.861883      0.999074       1.09332       23.2906      -12.8033      -4.05640       3.80547      -1.44245       3.20336      0.555413       1.28478     -0.391677      -1.15783      0.527077      0.279832     -0.274851    -0.0273215      0.118509     0.0113214   -0.00593757   -0.00551084    0.00727852   -0.00399920    0.00414561   0.000708512  -0.000364224   3.51445e-05  -1.71505e-05   1.37575e-05  -7.85797e-06  -1.29737e-06   1.15608e-06  -1.72521e-07       6.34018       8.23739       8.60867       9.19257       8.97721       8.43657       7.62826       6.60998       5.74870       4.73770       3.77392       2.89058       2.21681       1.60402       1.10175      0.772868      0.505237      0.335435      0.207025      0.126268     0.0713975     0.0409975     0.0223595     0.0119067    0.00584654    0.00286534    0.00130301   0.000578403   0.000236641   9.77482e-05   3.70472e-05   1.36475e-05   4.49828e-06   1.41915e-06   3.92066e-07   1.06818e-07
  20  22 4087.2217    1.3959 10.5414 10.3321 -0.0021      0.334531  0.1573   0.0116   0.2874    0.0465   0.0000     0.0633639   436.1322       32.5232       11.9501      -4.81995      -2.53391       1.06669      -7.74457      -9.28339      -9.18858      -2.08679       3.66709      -6.14834      -4.87118      0.143250     -0.791776      0.128851     -0.879656     -0.543555    -0.0523161     0.0147211     0.0325717     -0.119550    -0.0511026     0.0148214    0.00607000   -0.00203782    0.00325536  -0.000520253  -0.000813882   0.000155627  -4.07528e-05   7.23227e-06  -5.25648e-06   4.97969e-07  -5.08531e-07  -1.31639e-07       7.75059       10.0041       10.7276       11.2611       10.9069       10.3766       9.45165       8.16219       7.01369       5.76657       4.58658       3.59038       2.70840       1.93901       1.38995      0.943058      0.635467      0.406980      0.262624      0.153657     0.0898252     0.0505504     0.0278373     0.0145481    0.00728159    0.00349282    0.00165910   0.000724967   0.000312218   0.000122312   4.73346e-05   1.71592e-05   5.76483e-06   1.77847e-06   5.02865e-07   1.28439e-07
  20  23 4231.0919    1.1582 13.3561 10.3220 -0.0010      0.179752  0.2284   0.0097   0.3752    0.0414   0.0000     0.0687934   449.6416       14.3621      -2.04162      -17.0983       4.16074       8.11227       3.74296     -0.960429       20.4959       6.29567      -10.6739      -2.24663       4.12896      -3.14459      -2.77572      -2.39133       1.05137    -0.0624274     -0.127650      0.450860      0.136452     0.0493143    -0.0632218     0.0109995    -0.0214613    -0.0113761   0.000988078    0.00162653  -0.000568118  -0.000355881  -1.05913e-05   1.31182e-05  -8.97457e-06   4.89942e-06  -1.59407e-06   4.07916e-09       9.86812       13.0699       14.2128       14.6867       14.3844       13.5112       12.3009       10.6642       9.29123       7.56616       6.05791       4.73170       3.47970       2.59778       1.83857       1.25292      0.845653      0.535944      0.339343      0.204506      0.122810     0.0674722     0.0382787     0.0197361    0.00994906    0.00489112    0.00226513    0.00101544   0.000423918   0.000175266   6.64638e-05   2.34537e-05   8.05029e-06   2.50475e-06   7.21504e-07   1.80722e-07
  21   8 2077.8117    0.7171  0.5671 10.1016 -0.0106       7.47058  0.0237   0.0200   0.0454    0.0849   0.0000       1.14648   438.8748     -0.964107       9.75105      -2.88548      -1.31927       1.63878       2.17703       2.78370     -0.816273      -1.35300     -0.639675    -0.0324984      0.266166     -0.101830     -0.177406    -0.0228479     -0.113981    -0.0929786     0.0497052   -0.00716953   -0.00711915   -0.00147436    0.00784159    0.00214957  -0.000845974  -9.05398e-05   0.000855477  -0.000361856  -8.96891e-05  -2.08520e-05   7.69358e-06   6.88693e-06   2.54922e-06   2.18685e-07  -4.29415e-07  -7.70574e-08       1.51313       2.01161       2.05952       2.05480       1.98102       1.96549       1.82595       1.69908       1.44310       1.15040      0.955458      0.733570      0.567205      0.440296      0.306175      0.225805      0.147603     0.0993366     0.0602283     0.0383041     0.0206776     0.0125787    0.00725221    0.00361059    0.00205989   0.000995935   0.000504933   0.000224777   0.000109251   4.47468e-05   1.79356e-05   7.05761e-06   2.79537e-06   8.87486e-07   3.06308e-07   9.55772e-08
  21   9 2231.9992    1.0130  0.7861 10.2999 -0.0151       5.46207  0.0308   0.0244   0.0535    0.1318   0.0000      0.888272   439.0691       1.33917       14.7630       1.85292     -0.918471       3.67315      -2.76789       2.94551     -0.444575      -1.26461    -0.0966120      0.367878      0.391400      0.348975      0.577722      0.176697     -0.200293    -0.0289057     0.0804218     0.0381622   -0.00343392   -0.00141703  -9.23730e-05   0.000196250   -0.00413065   0.000901281   0.000545236  -4.29040e-05  -3.56382e-05  -4.36065e-05   2.96270e-05   4.07106e-06  -2.18688e-06   6.08818e-07  -9.93775e-07   1.52318e-08       1.94730       2.50884       2.43094       2.37889       2.35800       2.41767       2.26796       2.12791       1.84697       1.38871       1.08470      0.805837      0.669678      0.559888      0.440346      0.296434      0.202476      0.125290     0.0761991     0.0451049     0.0252030     0.0143974    0.00841308    0.00465246    0.00235812    0.00124640   0.000550990   0.000261724   0.000119848   4.93004e-05   1.97077e-05   8.17452e-06   2.83575e-06   9.80500e-07   3.37484e-07   1.05905e-07
  21  10 2382.0474    1.4829  0.9794 10.3446  0.0002       4.02625  0.0316   0.0303   0.0569    0.1807   0.0000      0.664009   437.4666       1.95759       18.0215       1.49033      -3.69695    -0.0680921       4.78995     -0.145681     -0.748444      0.394943     -0.678548      -2.19854      0.449204      0.431112     -0.355620      0.456391      0.110905   -0.00465179    -0.0762046    -0.0404136     0.0124197    0.00109962   0.000588659    0.00127708   0.000413239   6.03134e-05   0.000212155  -0.000493443  -3.46436e-05   6.40906e-05  -6.76645e-06   1.14880e-05  -2.65304e-06  -2.34044e-06  -1.32780e-07  -1.55307e-07       1.71130       2.20845       2.48003       2.47517       2.49711       2.40733       2.19241       1.84828       1.71148       1.39802       1.06638      0.920072      0.639939      0.483717      0.375754      0.246896      0.173457      0.112690     0.0694739     0.0443643     0.0270429     0.0162019    0.00849961    0.00518865    0.00255866    0.00122430   0.000653255   0.000311820   0.000124810   5.94708e-05   2.44674e-05   9.40699e-06   3.31723e-06   1.27737e-06   4.27502e-07   1.36098e-07
  21  11 2529.3833    1.8577  1.0800 10.7669  0.0013       2.43788  0.0340   0.0364   0.0606    0.2120   0.0000      0.636421   438.5682       3.73327       13.7045      -1.75226      0.148059       2.42456       1.34446     -0.217407      0.925405     -0.776579    -0.0460119     -0.399457      0.130302     -0.459266      0.435508      0.247336     -0.204842     0.0130844    -0.0954093     0.0838789    0.00494320    0.00921188  -0.000577902    0.00336412   -0.00176018   0.000129587    0.00119565   0.000305971  -4.55328e-05  -9.14258e-05   3.80593e-05  -9.31488e-06  -3.76262e-06   1.86734e-07  -9.09036e-08  -2.02881e-07       1.84508       2.38153       2.60019       2.63212       2.53361       2.42635       2.27933       2.02196       1.67687       1.46338       1.13717      0.903281      0.689810      0.512486      0.371723      0.256210      0.171697      0.116450     0.0727723     0.0449974     0.0261723     0.0160225    0.00848735    0.00469754    0.00249259    0.00127162   0.000627000   0.000280303   0.000132845   5.73208e-05   2.46181e-05   9.17400e-06   3.48608e-06   1.22074e-06   3.92107e-07   1.20509e-07
  21  12 2676.2874    2.5294  1.0371 11.0473 -0.0016       2.46127  0.0344   0.0494   0.0577    0.2626   0.0000      0.613647   437.7402       4.17162       9.91176      -5.06055      -5.14788      -2.33877       1.86132      -1.21626      0.155499      -2.48015      -1.09063      0.520090   -0.00384493    -0.0852655      0.803469    -0.0854626     -0.312476     0.0165527   -0.00270585     0.0115087    -0.0261485    -0.0312707    -0.0145009    0.00492348    0.00470678   -0.00127933  -0.000530549   0.000462245   8.08956e-05  -4.12148e-05  -1.21322e-05  -3.17191e-06   1.92469e-06  -3.61554e-07  -5.58119e-07  -7.75343e-08       1.88814       2.41115       2.56246       2.84596       2.77068       2.52377       2.33020       2.02272       1.77643       1.36447       1.12257      0.850883      0.684460      0.486717      0.367403      0.243219      0.162902      0.116256     0.0732527     0.0471948     0.0260267     0.0147504    0.00884482    0.00513261    0.00266047    0.00132441   0.000644079   0.000308125   0.000136979   5.75128e-05   2.30229e-05   9.10606e-06   3.16742e-06   1.10171e-06   3.86054e-07   1.05871e-07
  21  13 2823.1013    3.1252  0.9951 11.4690 -0.0058       2.22268  0.0309   0.0619   0.0549    0.3414   0.0000      0.580859   439.5561       5.16870       19.1114       1.35741       1.09893     -0.192818      -1.53578      -5.48646      -1.64458      -1.78693     -0.459248      -1.18428     -0.614907     -0.872381     -0.186295      0.410514    -0.0701908     -0.146327     -0.158320     0.0389606     0.0245035   -0.00328646   -0.00170823  -0.000771569   -0.00247263   0.000679258   0.000899051  -0.000322017   1.94175e-05   9.51618e-05  -2.15188e-05  -7.68906e-07   3.59291e-06   5.20368e-07  -4.30458e-07  -4.02721e-08       1.74453       2.16570       2.38361       2.42295       2.42274       2.33238       2.12385       1.85840       1.60252       1.32898       1.05366      0.818312      0.652769      0.459004      0.349298      0.244426      0.162748      0.106190     0.0696999     0.0420308     0.0259108     0.0147001    0.00844197    0.00461643    0.00240930    0.00118985   0.000584786   0.000281756   0.000120389   5.40184e-05   2.13219e-05   8.39522e-06   3.12899e-06   1.14088e-06   3.73064e-07   1.06963e-07
  21  14 2969.0192    3.6020  1.0256 12.1488 -0.0019       1.55442  0.0317   0.0710   0.0567    0.2211   0.0000      0.617080   439.0206       2.13296       12.7293      0.774028      -2.71500      -3.97541      0.328749      -1.67729      0.759102      0.301869      0.116474     -0.957903      0.258669     -0.902300    -0.0784862      0.196562      0.104974     0.0236101     0.0997099     0.0485900    -0.0183565    0.00329880   -0.00207300    0.00146210   0.000862678    0.00152163  -6.26128e-05   0.000201587  -2.36525e-05  -2.14688e-05  -9.23965e-06  -9.58383e-07   8.31538e-07  -1.12206e-06  -7.14521e-08   6.88694e-08       1.85336       2.34237       2.56193       2.69169       2.71130       2.48928       2.27481       1.91128       1.70994       1.38506       1.14227      0.856755      0.678786      0.499960      0.334076      0.248948      0.164511      0.109458     0.0717406     0.0449548     0.0268751     0.0153798    0.00866874    0.00492552    0.00251112    0.00124990   0.000624972   0.000293756   0.000127760   5.25468e-05   2.21773e-05   8.61302e-06   3.27879e-06   1.16813e-06   3.49000e-07   1.08781e-07
  21  15 3114.0387    3.9549  1.1510 12.1931 -0.0042      0.762140  0.0373   0.0765   0.0606    0.2753   0.0000      0.595288   440.8633       2.35580       17.0400     -0.568976      -4.09957      -3.86558      -2.19137     0.0866102       2.41986     -0.804625       1.16018      -1.01160     -0.528366      0.347853     -0.449643     0.0415738      0.148898      0.118333     -0.108399     0.0166110     0.0872471     0.0139104   -0.00863184    0.00433512    0.00414089   -0.00213832  -0.000455207  -0.000192716   9.41856e-05  -5.80732e-05  -3.57617e-05   2.38031e-06  -6.62361e-07   5.05001e-07   4.08229e-07   7.65389e-08       2.02174       2.48672       2.64736       2.76252       2.64061       2.52997       2.43283       2.13876       1.85149       1.51827       1.22047      0.960765      0.758714      0.549722      0.401441      0.275747      0.188602      0.123301     0.0829615     0.0485337     0.0296745     0.0157892    0.00926747    0.00518126    0.00268075    0.00132276   0.000658873   0.000310653   0.000141696   5.85712e-05   2.49984e-05   9.41425e-06   3.51664e-06   1.23449e-06   3.96356e-07   1.14867e-07
  21  16 3258.7453    3.7622  1.5085 12.2286 -0.0021       1.77260  0.0450   0.0623   0.0698    0.1747   0.0000      0.442477   443.0738       11.5551       18.2053       3.90225       3.41754      -1.98381      -2.92088      -2.41418      0.570454      -2.52583     -0.237035     -0.274368      0.299137      0.209134     -0.136651      0.245840     -0.113708     0.0671500      0.100799    -0.0188171     0.0126357     0.0721698   0.000759331    0.00330903   -0.00467712   0.000394868   0.000204976  -0.000197112  -8.75704e-05   8.08184e-05   1.84030e-05  -4.56955e-06  -4.61574e-06  -2.00146e-06   7.43698e-08  -1.16628e-08       2.39867       3.28401       3.56432       3.91425       3.72796       3.43804       3.12818       2.70266       2.21895       1.83086       1.43313       1.11700      0.845102      0.603955      0.448878      0.302572      0.209865      0.137018     0.0906853     0.0537964     0.0344362     0.0190803     0.0113292    0.00576790    0.00323008    0.00158037   0.000786005   0.000369891   0.000165098   7.40450e-05   2.87386e-05   1.16340e-05   4.07889e-06   1.43000e-06   4.78584e-07   1.32767e-07
  21  17 3403.0305    3.2394  2.2292 11.6915 -0.0036      0.604657  0.0516   0.0432   0.0832    0.1090   0.0000      0.264689   443.8949       18.3304       16.0507      -1.75339     -0.464187      -5.91653      -2.33471      -6.02013      -2.43263      -2.26425     -0.997551      0.129778      -2.30541      -1.61068     0.0411781      0.779038      0.272247     -0.198354     0.0883708      0.141707   0.000266497   -0.00935823    -0.0212361    0.00204573   0.000128920    0.00171874   0.000435034  -0.000133400   6.27770e-05  -8.56155e-05  -5.55018e-06  -1.34122e-05   1.08381e-06   1.17082e-06   4.06422e-07  -6.22884e-08       2.75788       3.52655       3.88454       4.00965       3.92886       3.65678       3.43891       2.96629       2.60625       2.07153       1.65020       1.32130       1.00940      0.739662      0.551939      0.381209      0.257575      0.168667      0.108645     0.0669925     0.0389224     0.0233319     0.0127974    0.00716279    0.00376087    0.00189802   0.000927842   0.000447847   0.000195565   8.76696e-05   3.43418e-05   1.34073e-05   4.96745e-06   1.75882e-06   5.75469e-07   1.76957e-07
  21  18 3547.4296    2.7260  3.2834 11.2937 -0.0013      0.541683  0.0637   0.0311   0.1095    0.0956   0.0000      0.151669   437.5354       10.5277       14.1463      -8.73031      -7.80735     -0.913924      -1.10567      -4.63874     -0.983759      -1.87088      -1.60589      -2.02456     0.0552360   -0.00612808      0.369782      0.214231     -0.590358     0.0104123      0.134764      0.167132    -0.0275665    -0.0243071   -0.00415422     0.0126306   -0.00272339  -0.000343098  -0.000917663   0.000761161  -9.33598e-05  -7.79451e-05  -7.46704e-06   1.76469e-06   2.78414e-06   7.51979e-07   1.03635e-06  -9.98310e-09       3.32605       4.17159       4.62941       4.91242       4.73501       4.51775       4.10968       3.58765       3.11390       2.53792       2.01319       1.62023       1.23061      0.885470      0.667179      0.465303      0.312201      0.206215      0.131061     0.0826196     0.0490425     0.0287854     0.0163623    0.00886065    0.00467650    0.00235482    0.00115916   0.000550368   0.000250500   0.000106413   4.30268e-05   1.65640e-05   6.15666e-06   2.16426e-06   7.29268e-07   2.16535e-07
  21  19 3692.0267    2.2869  4.6292 10.8351 -0.0016      0.807947  0.0784   0.0228   0.1380    0.0849   0.0000      0.105613   436.4219       23.5802      0.352938       1.35978       2.13882      -9.32764      -4.16632       1.41199      -4.06013      -3.41562      -2.35567     -0.397362     -0.139202      0.392861      0.761149      0.261808     -0.662273     -0.164467    -0.0830952    -0.0372839     0.0403565     0.0323438    0.00816156     0.0163343   -0.00376377  -0.000243230  -0.000448407  -0.000754030  -5.97883e-05  -0.000185061   3.74570e-05   9.14252e-06   2.27961e-06   1.48902e-06   2.82853e-07  -2.86965e-07       4.07343       5.21678       5.66156       5.84715       5.74198       5.46649       5.00018       4.39514       3.85654       3.10052       2.58983       1.98353       1.52547       1.15303      0.792906      0.575850      0.390769      0.253245      0.162518      0.101022     0.0609673     0.0352481     0.0201340     0.0105429    0.00579650    0.00281989    0.00143775   0.000664279   0.000296700   0.000126890   5.25498e-05   2.03518e-05   7.87795e-06   2.61398e-06   8.57839e-07   2.57901e-07
  21  20 3836.0060    1.9329  6.7125 10.5640 -0.0047      0.412026  0.1002   0.0169   0.1777    0.0638   0.0000     0.0706717   429.0781       16.5656       24.3973       1.87947      -6.06327      -4.44095      -17.5992      -13.1288       1.02422      -7.98528       3.38890      -3.81953      -2.09723      0.658743       3.56425      0.818266     -0.352245     -0.389895     -0.246482   -0.00413646    -0.0960032    -0.0616318     0.0383174     0.0195875    -0.0132193   -0.00683445  -0.000234281  -8.40460e-05  -0.000776211  -0.000282998   8.61845e-05   6.41284e-07   7.21853e-06   2.94762e-06  -3.14194e-06  -2.01870e-07       5.21649       6.70103       7.25917       7.67217       7.55167       7.16081       6.45046       5.75783       4.86977       4.00848       3.24143       2.54444       1.93065       1.44331       1.04064      0.741997      0.505556      0.323021      0.209857      0.129898     0.0784103     0.0467342     0.0257649     0.0142503    0.00730202    0.00381018    0.00182216   0.000880763   0.000388799   0.000169212   6.74974e-05   2.68353e-05   9.75847e-06   3.51921e-06   1.07695e-06   3.40208e-07
  21  21 3980.2491    1.5992  9.4849 10.3731 -0.0009      0.284467  0.1356   0.0127   0.2430    0.0495   0.0000     0.0581400   430.8655       24.7482       22.2887      -13.4506      -11.3706       4.73708      -4.48312       5.66907       5.46193       1.07298     -0.743122      -1.35025     -0.836093       2.35078     -0.217023      -1.20463       1.11369     -0.350725      0.145868     -0.224953      0.111441     0.0980795    -0.0227861    0.00376820    0.00494396    0.00118632  -0.000324837  -0.000539282   3.52201e-05   0.000189377  -0.000134277  -4.35655e-05   9.93480e-06   1.55065e-06   1.18235e-07  -3.76585e-07       6.59473       8.51927       9.06727       9.56877       9.18306       8.86423       8.13176       7.33727       6.17853       5.27162       4.11854       3.39840       2.52924       1.89399       1.35795      0.949031      0.641183      0.427532      0.276467      0.172175      0.100490     0.0583850     0.0330140     0.0182733    0.00956783    0.00479858    0.00238710    0.00111382   0.000516629   0.000216190   9.03845e-05   3.45152e-05   1.28850e-05   4.48496e-06   1.45679e-06   4.41781e-07
  21  22 4124.9978    1.3494 12.2105 10.2864 -0.0021      0.331750  0.1802   0.0104   0.3155    0.0441   0.0000     0.0588493   438.3316      -2.01479       18.4226       8.49585      -19.4315      -13.7915     -0.965212      -2.52562      -9.86717      -8.64935       8.75668     -0.431598      -3.09323      -2.73630      0.539141      0.568027       1.60694     -0.367722     -0.343047    -0.0656013   -0.00506858    -0.0924788    -0.0814879    -0.0166048    0.00451057    0.00206784    0.00466141   0.000718188   0.000114653   0.000176794  -1.56957e-06  -9.23654e-05   1.29199e-05   2.01326e-06  -1.65114e-08   1.50219e-07       7.89389       10.2485       11.2640       11.6728       11.3702       10.9134       9.88934       8.80030       7.61035       6.33097       5.18714       4.06693       3.08839       2.30870       1.63938       1.16796      0.792664      0.522633      0.333840      0.207778      0.128258     0.0735721     0.0418711     0.0229206     0.0118181    0.00617293    0.00296150    0.00143796   0.000628742   0.000277796   0.000112088   4.57456e-05   1.63164e-05   5.84665e-06   1.87717e-06   5.72915e-07
  21  23 4268.6092    1.1144 14.2916 10.2886 -0.0011      0.156948  0.2352   0.0085   0.3986    0.0383   0.0000     0.0720866   417.5359       9.70495       4.92342       13.5822      -9.23511      -5.94915      -18.3013      -10.5484      -1.54780      -11.5941      -2.48450      -8.98906       4.05101      -1.12162       5.85381       1.32935     -0.683401     -0.206239      0.539400     -0.191299     -0.265940     0.0229922   9.15955e-05    -0.0102976     0.0192898   -0.00609058    0.00250061    0.00167423   0.000782013   4.51695e-05   6.58652e-05   5.82964e-06  -7.67735e-06   2.51419e-06   4.51929e-07  -5.95722e-08       9.62199       12.5364       13.9154       14.2964       14.1130       13.4413       12.1185       10.8954       9.18074       7.79252       6.19763       4.90814       3.73728       2.78913       2.02234       1.43624      0.959452      0.643241      0.413399      0.254730      0.156577     0.0912460     0.0522365     0.0281077     0.0151679    0.00762136    0.00378063    0.00174825   0.000807839   0.000345566   0.000144691   5.53432e-05   2.08948e-05   7.24218e-06   2.36390e-06   7.00240e-07
  22   7 1945.1070    0.5816  0.4598  9.8999 -0.0142       7.02325  0.0254   0.0192   0.0374    0.0738   0.0000       1.32277   439.9324      -1.37048       14.4959       3.19869      -4.02894      -1.31058     -0.140872       2.10689      0.352635      0.881081    -0.0695494      0.975786     -0.728040     -0.395180      0.154816      0.480720      0.174162    -0.0509710      0.131563     -0.129194    -0.0185684     0.0127977   -0.00568902  -0.000804021   0.000696076   -0.00310053   0.000178587  -0.000141024   0.000146798   4.55081e-05  -2.19098e-05  -1.52694e-05   3.59466e-06   4.13562e-07  -5.86897e-08  -6.44971e-08       1.21576       2.19230       1.78823       2.56004       1.77752       2.44050       1.69781       2.05485       1.33096       1.35265      0.911456      0.945048      0.585525      0.553799      0.346770      0.303897      0.180051      0.142788     0.0787405     0.0546803     0.0327946     0.0204128     0.0118516    0.00717909    0.00378270    0.00226195   0.000930494   0.000589525   0.000203203   0.000123864   3.92899e-05   2.18321e-05   6.31103e-06   3.18641e-06   8.40374e-07   3.74612e-07
  22   8 2104.8617    0.7592  0.7032  9.7905 -0.0086       6.47281  0.0264   0.0192   0.0493    0.1143   0.0000      0.930740   441.3402      0.615933       15.8386     -0.151014      -5.18339       2.62078      -3.51969      -1.05507      -3.19655     -0.209129      -2.23887     0.0740932    -0.0254743      0.133516     -0.495290      0.230660     -0.287972   -0.00573216     0.0473581    -0.0119974    -0.0360774     0.0319324    0.00498489    0.00636804   -0.00452780    0.00261273  -0.000893071  -0.000165692  -0.000399800   7.20674e-05   1.37275e-05  -2.22462e-05   5.54064e-08  -4.60056e-06   5.65954e-07  -1.60218e-07       1.65675       2.01256       2.12277       2.28493       2.39866       2.09983       1.90110       1.73124       1.58547       1.31481       1.08102      0.843508      0.636776      0.503167      0.362960      0.250927      0.159539      0.112936     0.0803110     0.0519338     0.0304265     0.0166784     0.0102258    0.00615436    0.00367768    0.00182898   0.000946753   0.000421680   0.000209160   9.59223e-05   3.92043e-05   1.60610e-05   6.46834e-06   2.26892e-06   8.32377e-07   2.67564e-07
  22   9 2260.1338    1.0727  0.8486 10.2040 -0.0045       4.56526  0.0296   0.0237   0.0530    0.1440   0.0000      0.760000   437.2555      -1.68001       20.0846      -1.11176     -0.624647      0.666439      -2.22132       1.06199      0.757877      -1.39440     -0.495584      -1.20204     -0.862887      0.142376       1.30280     -0.201015     -0.368552     -0.226600     0.0155628     0.0868936    -0.0493319    -0.0361955    0.00531117    -0.0104635   -0.00142854   0.000584027   0.000794662   4.94358e-05  -0.000188481   3.61064e-05  -2.48405e-05  -2.18693e-05   3.03356e-06  -1.43640e-06   2.18427e-07  -2.45833e-09       1.70101       2.16717       2.32221       2.32391       2.30745       2.19624       2.13185       1.85765       1.63292       1.35951       1.09566      0.813948      0.672957      0.532577      0.382841      0.282509      0.192765      0.130629     0.0796888     0.0529049     0.0321583     0.0176467     0.0106673    0.00620151    0.00344239    0.00172587   0.000889449   0.000438406   0.000209407   9.52734e-05   3.73597e-05   1.67047e-05   7.09613e-06   2.84016e-06   9.58404e-07   3.17153e-07
  22  10 2410.8836    1.5388  0.9689 10.5077 -0.0019       2.82841  0.0307   0.0317   0.0575    0.1953   0.0000      0.670329   438.0921      0.294102       12.7299       2.26428      -1.08126      0.787041     -0.655438      -1.88358       1.18018      0.392437      0.325623      0.135751     -0.933677      0.462996      0.177180     0.0499604     -0.147715    -0.0380808     0.0186028    -0.0254950    -0.0287886    -0.0344779    0.00464106   -0.00285546   0.000983634    0.00191678  -0.000393539  -0.000416223  -0.000162269  -3.07823e-05   3.43701e-05   2.22038e-06  -6.65095e-07  -2.12668e-06  -4.27907e-07   2.67247e-08       1.62970       2.12575       2.17079       2.41789       2.33573       2.26709       1.95673       1.89775       1.59299       1.38458       1.05473      0.812799      0.689902      0.497819      0.389167      0.252686      0.189014      0.118986     0.0838151     0.0504375     0.0322940     0.0175266     0.0109690    0.00591935    0.00352063    0.00182370   0.000940750   0.000468713   0.000217705   9.22438e-05   4.17452e-05   1.67403e-05   6.57759e-06   2.58277e-06   9.07281e-07   3.03447e-07
  22  11 2559.2852    1.9506  1.1031 10.6341 -0.0068       2.51293  0.0345   0.0363   0.0576    0.2558   0.0000      0.637094   437.2719       8.31055       16.7790      -1.05674      -2.20589      0.601550      -2.61791      -1.40820      -1.72449     -0.397040       1.42085     -0.612679     -0.495084     -0.469484      0.260885      0.170769      0.121689    0.00326745     0.0715061   -0.00646509    -0.0212048    0.00445490   -0.00761844     0.0120971   -0.00818859    0.00543199   -0.00106252   0.000136280   1.68511e-05   0.000165113   4.98661e-05  -5.98493e-07  -1.58602e-06   3.18001e-06   6.54108e-07   2.67877e-07       1.96996       2.61449       3.00492       3.11764       3.06643       2.95172       2.58278       2.24132       1.89841       1.45240       1.23769      0.939186      0.714267      0.552826      0.370450      0.285616      0.191195      0.130353     0.0839851     0.0576727     0.0332827     0.0199685     0.0118846    0.00662527    0.00360224    0.00191110   0.000953693   0.000458710   0.000227421   0.000104634   4.50646e-05   1.80442e-05   7.36240e-06   2.88931e-06   1.02053e-06   3.46895e-07
  22  12 2707.1848    2.5045  1.0872 11.2652 -0.0028      0.579527  0.0341   0.0479   0.0587    0.2511   0.0000      0.661949   437.0033       5.58165       14.4149       1.80967      -2.18920      -4.89467      0.393998       1.49928     -0.613568      -2.14190     -0.603259     -0.780855      -2.42111    -0.0137344    -0.0934169      0.129353      0.237431     0.0655736     0.0303967    -0.0256508    0.00372735    -0.0191311     0.0234459   -0.00266159  -0.000304290    0.00220172  -0.000561751  -0.000253733   0.000331858  -9.59507e-05  -4.01274e-05  -6.51885e-06   1.27724e-06   2.76073e-06  -1.51314e-06   1.08181e-07       1.77795       2.23569       2.41223       2.61308       2.48841       2.35942       2.16628       1.95426       1.63933       1.41296       1.15087      0.948899      0.735982      0.536561      0.375859      0.262702      0.182610      0.126622     0.0858016     0.0543847     0.0340346     0.0192600     0.0117542    0.00626398    0.00355202    0.00184637   0.000949853   0.000471379   0.000222816   0.000104605   4.46024e-05   1.88692e-05   7.39378e-06   2.84701e-06   9.78962e-07   3.32884e-07
  22  13 2854.8653    3.2389  0.9288 11.8955 -0.0080       1.43684  0.0281   0.0674   0.0544    0.2409   0.0000      0.556083   435.6564       6.33829       13.9491      0.552458     -0.920150     -0.592765      -3.30917      -5.90063      -1.42328     -0.639043      0.477298      -1.27692      0.977141      0.701947     -0.229360     -0.377738      0.193103   -0.00350925     0.0653684    -0.0243249    0.00109828    -0.0397222    0.00387427    0.00760009   0.000172329   -0.00123134   0.000324649   7.15641e-06  -0.000137745  -0.000142812  -7.66813e-05   1.98700e-05   7.80232e-06  -1.79282e-06  -1.44196e-06   6.02593e-07       1.62723       1.97154       2.14542       2.33476       2.19831       2.05461       1.93111       1.76332       1.57802       1.28878       1.08439      0.850569      0.667039      0.482246      0.358774      0.255690      0.178221      0.110336     0.0785843     0.0495750     0.0303433     0.0174008     0.0105842    0.00615235    0.00331744    0.00173714   0.000907412   0.000415768   0.000214950   0.000102045   4.24300e-05   1.69524e-05   6.84721e-06   2.54203e-06   9.37665e-07   3.12360e-07
  22  14 3001.5578    3.7693  0.9352 12.3924 -0.0080       1.79598  0.0281   0.0772   0.0531    0.2141   0.0000      0.595879   438.6775       5.35026       12.8126      0.382065      -2.89203      -2.00450      0.958841      -3.91398      0.753365      -1.37606      -1.08158      -1.88756     -0.387835     -0.251117    -0.0531646     -0.486055    -0.0528006    -0.0438757      0.110258    -0.0142296    -0.0478519    0.00723848    0.00802960    0.00500661    0.00120264    0.00400926    0.00147863   0.000613892  -0.000220839  -3.36825e-05   5.70353e-05  -1.04760e-05   7.40422e-06  -1.06487e-06  -2.33243e-06  -3.04623e-07       1.58134       1.93782       2.20359       2.25637       2.16624       2.15593       1.97980       1.73893       1.52110       1.24658      0.996874      0.832128      0.633274      0.469230      0.345643      0.253800      0.174195      0.114985     0.0778846     0.0480212     0.0297158     0.0184135     0.0103722    0.00581143    0.00316905    0.00162932   0.000870437   0.000408861   0.000201406   9.28869e-05   3.97387e-05   1.69651e-05   6.65365e-06   2.44853e-06   9.73010e-07   3.15567e-07
  22  15 3147.1308    4.0487  1.2252 11.8901 -0.0056      0.414063  0.0344   0.0724   0.0624    0.3306   0.0000      0.553225   437.9167       7.08756       8.14185     -0.866057      -7.32421      -2.81317      0.745498      -2.08294     -0.620082      -1.14731      0.329824      0.483138     -0.349292     -0.272841      0.261724    -0.0252402    -0.0915257    -0.0749621    -0.0505585    -0.0498662   -0.00794826    -0.0259656   -0.00561196    -0.0127549   -0.00180426    0.00317194   0.000103793   0.000225645  -4.80918e-05  -0.000211856  -0.000116753   1.73209e-06   5.92111e-06  -2.33281e-06   5.90997e-07  -3.17822e-07       1.89087       2.41168       2.47880       2.68722       2.58660       2.56104       2.22368       1.98271       1.76013       1.54315       1.26050       1.02065      0.772160      0.555535      0.409283      0.288087      0.200171      0.131626     0.0876704     0.0545798     0.0352278     0.0214881     0.0130147    0.00686555    0.00379561    0.00194963    0.00104168   0.000462017   0.000227282   0.000101613   4.45786e-05   1.75762e-05   7.22968e-06   2.62973e-06   1.02512e-06   3.34540e-07
  22  16 3292.2783    3.6623  1.6680 11.7683 -0.0022      0.374098  0.0427   0.0541   0.0719    0.1581   0.0000      0.344458   442.9321       4.51651       15.5870       2.21621      -1.27513       4.19412     -0.440749      -4.29221      -1.30312       1.84694      -2.23495       1.08484       2.14177      0.805837     -0.379055      0.493694     0.0502457    0.00921563    -0.0971008     -0.101380    -0.0109654    -0.0242456     0.0261442   -0.00778023   -0.00414504    0.00297465    0.00182921  -0.000256046   0.000178752   7.43158e-06  -7.03162e-05   9.68210e-06  -4.13881e-06  -1.03557e-06  -1.23501e-06   9.63110e-07       2.26369       2.93153       3.23308       3.43571       3.35456       3.18428       2.96668       2.46876       2.09884       1.78404       1.42087       1.11415      0.847494      0.650133      0.474481      0.331980      0.232911      0.159793      0.104936     0.0637923     0.0414240     0.0252020     0.0144459    0.00808289    0.00423908    0.00236844    0.00118727   0.000575789   0.000270101   0.000115280   5.59946e-05   2.27157e-05   9.57952e-06   3.52143e-06   1.22570e-06   4.45104e-07
  22  17 3437.4900    3.1404  2.2953 11.4755 -0.0019      0.854187  0.0510   0.0395   0.0828    0.1069   0.0000      0.218250   439.2447       5.19168       7.04433       2.89465      -4.93046      0.907239      -5.55877     -0.201259     -0.781880      -3.70590      0.585085     -0.816703       1.28054      0.465690      0.247253     0.0804671      0.184347      0.172327    -0.0320053      0.131003     0.0601028     0.0414129   -0.00358409   -0.00292782   -0.00235339   -0.00117733  -0.000487930   0.000218540  -0.000280793  -0.000125407  -6.26105e-05   7.80540e-06   3.67872e-06  -3.56409e-06  -3.36477e-06   2.45413e-08       2.57698       3.31573       3.48303       3.82071       3.70873       3.53254       3.20022       2.81205       2.53168       2.08286       1.74289       1.38528       1.05486      0.791117      0.582106      0.402197      0.281366      0.190223      0.127734     0.0801626     0.0506476     0.0301444     0.0178822    0.00994011    0.00549017    0.00294192    0.00147882   0.000740716   0.000335781   0.000158808   6.71245e-05   2.90820e-05   1.09961e-05   4.28310e-06   1.47177e-06   5.06886e-07
  22  18 3582.4377    2.6065  3.6292 11.1951 -0.0028      0.676610  0.0647   0.0276   0.1133    0.0806   0.0000      0.134190   438.6866       12.1453       10.4084       5.15661       4.23635       2.57658     0.0648369      -3.56763      -3.55292      -1.23747       1.62882     -0.598525     -0.237584     -0.245817     -0.493708      0.587675     -0.808603     -0.250445      0.149684      0.172439     0.0833952    -0.0316854    -0.0456218   -0.00625014   -0.00710994   -0.00259758  -0.000701832    0.00179311   0.000238672  -0.000381184   1.81689e-05   2.99604e-05  -2.69214e-05   2.85241e-06   1.42171e-07   9.28529e-08       3.22449       4.13908       4.72857       4.87519       4.84408       4.50345       4.17662       3.73798       3.11765       2.63097       2.18122       1.68886       1.30576      0.972763      0.731499      0.523284      0.347642      0.243078      0.159322     0.0990011     0.0621335     0.0370776     0.0223579     0.0122805    0.00674375    0.00363517    0.00188181   0.000886434   0.000422436   0.000203907   8.84717e-05   3.80898e-05   1.49771e-05   5.59198e-06   1.99040e-06   6.77957e-07
  22  19 3727.2664    2.2103  5.2390 10.7184  0.0008      0.576141  0.0835   0.0203   0.1447    0.0728   0.0000     0.0915481   445.1384       14.8201       4.44892       6.09748      -2.59392     -0.894241       2.37127      -9.03009       5.03605      -6.61744      0.596734     -0.726898      -2.86359      0.504194       1.42906      -1.23805     -0.171868      0.200818    -0.0116431     0.0993300    -0.0769494    -0.0224919    -0.0256531    -0.0136250   -0.00857005    0.00706142    0.00392037   0.000877170  -0.000192785  -0.000176981  -7.01754e-05   3.15072e-05  -2.75186e-05   4.39396e-06   1.89448e-06  -4.53360e-07       4.09855       5.29678       5.70315       6.02081       5.88856       5.64969       5.07977       4.61458       3.98783       3.40006       2.79582       2.25180       1.68089       1.28968      0.940087      0.656671      0.451162      0.308859      0.204813      0.127165     0.0813820     0.0479225     0.0281832     0.0160090    0.00860431    0.00466646    0.00236272    0.00114036   0.000541592   0.000244130   0.000110013   4.52062e-05   1.85324e-05   6.82668e-06   2.37539e-06   8.38491e-07
  22  20 3872.0901    1.8012  7.2782 10.4946 -0.0025      0.354019  0.1050   0.0150   0.1899    0.0572   0.0000     0.0678333   437.2597       8.75408       20.7473       7.12857      -14.3082       1.70905       1.27189       5.18730      -1.58884      -7.13063       1.46850       1.01052      -1.27826     -0.642691      -2.92113      0.379529    -0.0568683     -0.574628     -0.444507     0.0376518     0.0631401     0.0852269     0.0426118   -0.00204875    -0.0174589    0.00913928    0.00563811    0.00172486  -0.000716016   0.000552451   0.000158799   1.59661e-05  -2.56076e-06  -5.62793e-06   4.08230e-06   1.83311e-06       5.09280       6.46423       7.13007       7.31827       7.34129       6.91245       6.36306       5.67536       5.01827       4.31828       3.44225       2.76808       2.13886       1.61521       1.18810      0.830946      0.584440      0.388179      0.258117      0.161939     0.0998702     0.0615636     0.0351173     0.0200973     0.0110952    0.00587757    0.00298195    0.00147734   0.000696783   0.000303745   0.000139114   5.65918e-05   2.30089e-05   8.68198e-06   3.18411e-06   1.08589e-06
  22  21 4016.9658    1.4993  9.6533 10.4158 -0.0022      0.356607  0.1382   0.0120   0.2526    0.0454   0.0000     0.0610524   443.3379       32.6810       15.1549       20.5527      -3.84450      -7.00951      -15.7142      -5.18986      -1.23464      -7.11077      -3.00252      -5.97411      0.603587     -0.495932      -1.73911       1.08058     -0.366268     -0.414712     -0.297618      0.135493     0.0705283    -0.0767972    -0.0402204   -0.00517982    0.00838466    -0.0195318   -0.00120738   7.84883e-05  -5.95664e-05   -0.00109732  -3.63023e-05   0.000142151   4.54007e-05  -1.47128e-05   9.69026e-06   2.13585e-06       6.30855       8.18723       8.88481       9.26712       9.23614       8.74845       8.24990       7.17129       6.28406       5.34596       4.26001       3.37922       2.66415       2.01438       1.49086       1.07139      0.737961      0.502198      0.329140      0.209061      0.131197     0.0764789     0.0460963     0.0258153     0.0142377    0.00765521    0.00384745    0.00190729   0.000911367   0.000407576   0.000183145   7.43830e-05   3.05145e-05   1.16830e-05   4.11702e-06   1.41764e-06
  22  22 4161.7212    1.2868 12.0322 10.2855 -0.0016      0.217824  0.1806   0.0100   0.3152    0.0428   0.0000     0.0610616   441.4077       12.4102       18.9950      -7.49150      -21.2294      -3.15823      -9.87204     -0.357086      -21.8861      0.793705       4.78359     -0.536024       1.73471       1.86489       2.07058      0.329042     -0.925109    -0.0822424     -0.104627      0.340040     -0.202093    -0.0827462     0.0237719    0.00830037     0.0109104   -0.00289775    -0.0120002    0.00478929   0.000365690  -0.000209199  -7.84598e-05  -1.03786e-05   1.33654e-05   1.62526e-05  -8.41887e-06   2.19727e-06       7.65579       10.1318       10.9300       11.4543       11.3216       10.7950       10.0359       8.82209       7.65575       6.47983       5.32549       4.15144       3.30118       2.45630       1.80791       1.29684      0.908956      0.616793      0.393720      0.257864      0.158298     0.0969078     0.0565902     0.0315559     0.0173718    0.00912886    0.00472640    0.00232773    0.00110641   0.000501180   0.000219568   9.22358e-05   3.69757e-05   1.43509e-05   5.06219e-06   1.69412e-06
  22  23 4306.4470    1.0521 14.8758 10.3026 -0.0040      0.287854  0.2535   0.0079   0.4045    0.0351   0.0000     0.0755143   432.5262       40.9902       10.4849      -5.02183       10.8819       26.2087       12.0356      -19.9392      -14.7804      -9.05114      -2.86218      -6.12771      -2.16467       3.67730       1.19871      0.649464      -1.06049      0.340668      0.611076      0.233295     -0.385339     -0.265886     0.0638321     0.0658515     0.0347287    0.00899955    -0.0109423    0.00321523    0.00315766    0.00101170  -0.000875155  -2.08879e-05  -1.12626e-05  -6.63581e-06  -1.22820e-05   1.66906e-06       9.41659       12.2582       13.3927       14.0716       13.8346       13.2413       12.3621       10.9205       9.49850       7.88475       6.57848       5.19430       4.06756       3.05816       2.28090       1.60277       1.12572      0.769523      0.509958      0.326048      0.202358      0.121331     0.0714500     0.0402246     0.0219204     0.0119731    0.00597892    0.00301994    0.00141241   0.000653505   0.000291334   0.000121808   4.82959e-05   1.87865e-05   6.35293e-06   2.21028e-06
  23   7 1969.6854    0.5851  0.4834  9.9444 -0.0122       9.20978  0.0231   0.0167   0.0394    0.0711   0.0000       1.37374   439.3967      -1.99885       14.6534      -4.51150      -3.16658     -0.650638       1.63558      0.435114      0.241921     -0.266182     -0.666949      -1.13811     -0.812496     -0.349997     -0.504564    -0.0334510     -0.110778    -0.0564294     -0.107769    -0.0423505   -0.00643790    -0.0422703    0.00259304   0.000538914   -0.00330371   -0.00404693  -0.000979726   0.000330585   7.73834e-05   1.77219e-05  -5.40393e-05  -5.22723e-06   2.17670e-05   1.41816e-06   1.03531e-06  -3.30140e-07       1.59362       1.63669       1.83884       2.29554       2.23982       1.65838       1.76264       1.90460       1.55256       1.05765      0.981722      0.938675      0.684070      0.409168      0.377250      0.317403      0.205147      0.110694     0.0824911     0.0671385     0.0409556     0.0199235     0.0105471    0.00787622    0.00533936    0.00284830    0.00116206   0.000516247   0.000335402   0.000198727   9.79196e-05   4.30674e-05   1.66893e-05   5.94420e-06   2.04843e-06   6.87985e-07
  23   8 2131.1932    0.8097  0.6354 10.0293 -0.0042       6.69562  0.0256   0.0194   0.0435    0.0989   0.0000      0.961870   438.8467       1.66472       14.7374      -1.20431     -0.273526       1.05690     0.0386049      -1.34472      0.621349       1.92177    -0.0835996     -0.565275     -0.632253     -0.432135     -0.202951     -0.114571     -0.135325      0.253461     0.0769581    0.00844137    -0.0466041   -0.00397465    0.00204929   -0.00460246    0.00114057    0.00213934    0.00184740   -0.00133698  -0.000211975  -4.71914e-05  -2.03240e-05  -3.56658e-05  -2.18346e-05  -2.91270e-06   1.93338e-06  -8.07242e-09       1.55975       1.74772       1.81422       2.25127       2.25170       1.95863       1.80146       1.73467       1.53464       1.23346      0.912453      0.808745      0.710697      0.517052      0.335133      0.261799      0.202494      0.139483     0.0892393     0.0556682     0.0376414     0.0242659     0.0145233    0.00835803    0.00414879    0.00234828    0.00135821   0.000762401   0.000388571   0.000186567   8.43053e-05   3.39339e-05   1.29699e-05   5.09419e-06   2.03259e-06   7.42969e-07
  23   9 2287.5854    1.1327  0.9580 10.2972  0.0009       4.28400  0.0307   0.0230   0.0586    0.1400   0.0000      0.815066   436.1447       2.04762       13.8893     -0.426485      -4.19409       1.55016      0.332350      -1.94316     -0.880160     -0.710528     -0.426495     0.0896208      -1.28238      0.144284      0.385240      0.189099    0.00214811    -0.0210137     0.0288029    -0.0825641    -0.0146834    0.00834833   -0.00253896   0.000361477    0.00345042    0.00246831   0.000825903   0.000903916  -2.10489e-05   0.000114211  -0.000100085   1.25898e-05   9.70491e-06  -1.19689e-05  -2.01437e-06  -3.69510e-07       1.61904       2.03334       2.09791       2.36311       2.32340       2.25616       1.94361       1.76441       1.62418       1.36232       1.10556      0.895716      0.679957      0.547038      0.393040      0.292253      0.190201      0.139738     0.0917979     0.0621533     0.0393606     0.0232101     0.0142513    0.00831087    0.00492624    0.00279895    0.00143257   0.000738172   0.000365609   0.000169835   7.60874e-05   3.32452e-05   1.42967e-05   5.45126e-06   2.19250e-06   7.83265e-07
  23  10 2439.2561    1.6217  1.0361 10.5602 -0.0026       2.69705  0.0342   0.0308   0.0551    0.2091   0.0000      0.665242   440.0211       2.41229       13.9501     -0.982225      -2.90202      -1.65290     -0.524093       1.28468      -2.10589      -1.28843     -0.928987      -1.44924     -0.524692      0.899405     -0.308393     -0.479627      0.109753    -0.0323933    -0.0705306    -0.0874260     0.0189102    0.00206291     0.0118264   -0.00425444    0.00364822    0.00342273  -0.000962738  -0.000283398   0.000606308   7.38932e-05  -9.70877e-05   4.17149e-06   2.03646e-05  -2.01801e-07  -4.55737e-07   4.64191e-07       1.72576       2.14442       2.30443       2.41017       2.36870       2.32515       2.08822       1.89325       1.70884       1.41734       1.25495       1.00243      0.795848      0.583448      0.443787      0.299570      0.207586      0.150230      0.100309     0.0675252     0.0431217     0.0253823     0.0159518    0.00898497    0.00496596    0.00284898    0.00148009   0.000755696   0.000380090   0.000175549   8.09389e-05   3.64611e-05   1.59644e-05   6.22377e-06   2.43556e-06   8.44030e-07
  23  11 2588.8053    2.0950  1.1318 10.4766 -0.0099       2.23496  0.0356   0.0384   0.0561    0.3893   0.0000      0.557597   439.5147       7.13218       16.0635     -0.431807      -1.39270       1.41830       4.46654      -2.36832     -0.101024     -0.847739      0.783164     -0.261235     -0.981169      0.411798      0.323400      0.234025     0.0532522      0.187524    -0.0512933    -0.0838008    -0.0395532     0.0415539    0.00864940   8.09624e-05    0.00504073    0.00197683   -0.00126990  -0.000436258  -0.000530145  -2.76314e-06   5.20900e-05   1.32840e-06   1.95184e-05  -3.63138e-06   6.63039e-08   4.81409e-07       1.85653       2.22875       2.48927       2.67277       2.55103       2.43266       2.26681       1.99503       1.76285       1.50833       1.33254       1.02640      0.802380      0.606274      0.446199      0.331272      0.219197      0.164309      0.102460     0.0627139     0.0416072     0.0281963     0.0159395    0.00958123    0.00543787    0.00287162    0.00152127   0.000806516   0.000399062   0.000191561   8.10535e-05   3.90794e-05   1.68685e-05   7.31858e-06   2.50121e-06   9.33625e-07
  23  12 2737.6666    2.6898  1.0093 11.4883 -0.0061       1.48217  0.0294   0.0515   0.0557    0.2117   0.0000      0.571702   436.1390       3.68725       14.2409      -4.40519     -0.351607       1.25416       2.18388     -0.697721    -0.0819215     -0.579209       1.80469     -0.779807      -1.36659      0.857043     0.0866926    -0.0729288      0.211239    -0.0658189     -0.201150    -0.0900955    -0.0151502     0.0475471    -0.0197305    0.00224221   0.000590199   -0.00266204   -0.00149571  -0.000707774  -9.92221e-05   0.000115024  -9.14726e-05  -6.05281e-07   2.89090e-05   9.89685e-06   2.19509e-06  -6.21296e-07       1.57251       2.00342       2.03251       2.25044       2.15669       2.15304       1.93929       1.78414       1.51372       1.39853       1.09437      0.892791      0.677637      0.529672      0.390871      0.303110      0.212629      0.141544     0.0898167     0.0586868     0.0374064     0.0234334     0.0142077    0.00844767    0.00488338    0.00258525    0.00133716   0.000677076   0.000334972   0.000164080   7.25368e-05   3.22052e-05   1.33427e-05   5.54381e-06   2.09773e-06   8.09713e-07
  23  14 3033.5361    4.0139  1.0250 12.0946 -0.0079       1.27322  0.0311   0.0770   0.0551    0.2769   0.0000      0.562366   439.8641       8.84132       12.4195       1.10963      -3.98116      0.536931       2.24028      -1.00152       1.35741      -6.01759      0.488854      -1.78962      0.474408     0.0358440     -0.305286     -0.329035     -0.366983    -0.0615808     0.0576073     0.0635884    -0.0541661    -0.0360819     0.0186813   -0.00941985  -0.000264011    0.00100133   -0.00293618   0.000866690  -0.000148274  -0.000123421   5.77144e-05  -4.38485e-09  -3.52191e-05  -9.23349e-06   1.39275e-06  -4.34257e-07       1.73113       2.04878       2.06304       2.17371       2.49359       2.40106       2.11802       1.73813       1.55537       1.45356       1.24818      0.940003      0.649211      0.512310      0.414640      0.327809      0.238760      0.151990     0.0927690     0.0605665     0.0393066     0.0270686     0.0173023     0.0104060    0.00585099    0.00311628    0.00151216   0.000743778   0.000352891   0.000166090   7.36295e-05   3.34480e-05   1.40893e-05   5.76888e-06   2.19262e-06   8.41756e-07
  23  15 3179.8280    3.9548  1.2396 12.4573 -0.0036       1.19858  0.0371   0.0695   0.0607    0.2066   0.0000      0.544743   437.5139       5.23185       12.7404    -0.0921098       3.21499      -3.41071    -0.0479099      -1.85904      0.801581     -0.711482      -1.46810     -0.798523      0.210870     -0.403939     0.0692251     -0.135014     -0.197278      0.162942     -0.130255    -0.0155474    -0.0241063     0.0125468   -0.00236197   -0.00673333   -0.00210624   -0.00397194   0.000530037  -0.000619321   0.000120969   0.000189990  -3.54779e-05  -5.74946e-05   1.37558e-06   1.60279e-05  -1.94457e-06  -1.66629e-06       1.84939       2.38897       2.56458       2.79068       2.64561       2.63956       2.36915       2.07682       1.83916       1.58486       1.33407       1.04831      0.833969      0.627214      0.446758      0.330063      0.235805      0.153064      0.107494     0.0691470     0.0447178     0.0263694     0.0170653    0.00947876    0.00554964    0.00289940    0.00165459   0.000771201   0.000403243   0.000182374   8.83481e-05   3.85056e-05   1.61293e-05   6.22306e-06   2.69241e-06   9.59812e-07
  23  16 3325.7122    3.5495  1.7388 12.0425 -0.0029      0.865662  0.0430   0.0518   0.0736    0.1287   0.0000      0.352546   438.9732      0.844021       9.94510       3.10738     -0.209684      -8.04475     -0.999732     -0.869550      -1.77018      -4.11212     -0.801907     -0.448135     -0.254452      -1.59044     0.0343088     -0.416440     -0.463791    -0.0498066      0.101576    -0.0210167     0.0542227     0.0260232     0.0179891    0.00294724   -0.00229367    0.00541253  -0.000653357   0.000566223  -0.000361455   0.000371955  -7.65240e-05   3.75280e-05  -2.91520e-05  -1.00614e-05  -4.14895e-06   4.49919e-07       2.26220       2.94759       3.14642       3.24759       3.21691       2.95809       2.64680       2.50646       2.26095       1.97654       1.64148       1.34439       1.06236      0.784801      0.554743      0.390207      0.274363      0.187618      0.121371     0.0803211     0.0511604     0.0320607     0.0185845     0.0112196    0.00611032    0.00331984    0.00183955   0.000922296   0.000474358   0.000223819   0.000104225   4.32680e-05   1.83522e-05   7.20294e-06   2.89282e-06   1.00641e-06
  23  17 3471.4248    2.9637  2.7695 11.4856 -0.0022      0.588708  0.0532   0.0337   0.0959    0.0811   0.0000      0.189607   435.8532       2.23427       16.8245      -6.33202      -6.73266     -0.819077       5.78257      -5.28108     -0.183069      -2.70791      -1.23940      -1.08203      0.991034       1.86311     -0.340159    -0.0670279     -0.368799     0.0457485      0.131834     0.0949909     0.0280487   -0.00944064    -0.0129945   -0.00928349    -0.0109427   -0.00152588   0.000533832    0.00222621   -0.00104451   9.81903e-05   0.000142066   3.02316e-05  -3.84858e-05   6.18150e-06  -2.15270e-06   1.25486e-07       2.63121       3.38527       3.59476       3.67651       3.75014       3.60990       3.48188       2.98744       2.65803       2.19897       1.83327       1.52757       1.16557      0.903635      0.668579      0.482088      0.349045      0.237663      0.160836      0.104496     0.0663582     0.0412591     0.0245171     0.0140452    0.00787245    0.00416356    0.00224430    0.00114594   0.000556503   0.000270850   0.000125144   5.48026e-05   2.34837e-05   9.71942e-06   3.63520e-06   1.37432e-06
  23  18 3616.9532    2.5310  3.7941 11.0874  0.0005      0.553078  0.0639   0.0255   0.1144    0.0728   0.0000      0.120993   437.9778       13.3343       12.6186       2.64396      -9.35380      -1.54510      -2.81257      -5.92776       2.30955       3.16462       3.15686     -0.610228       1.54757     -0.583885     -0.957617      0.930937     -0.580589     -0.339061     0.0389132     0.0948172     0.0383143     0.0581661   -0.00803794     0.0198732     0.0195853    0.00570938  -0.000449078   0.000564388   9.49336e-05  -0.000271270   4.35718e-05  -7.36437e-06   5.13130e-05   1.02991e-05   2.10280e-06  -5.41927e-07       3.13518       4.03213       4.28740       4.59745       4.55660       4.17869       3.97638       3.59540       3.21003       2.69059       2.23913       1.82816       1.40578       1.10503      0.798092      0.580869      0.409392      0.279116      0.189835      0.121355     0.0769132     0.0475534     0.0284140     0.0166341    0.00916865    0.00523903    0.00271108    0.00142882   0.000715879   0.000333633   0.000157914   6.80494e-05   2.96362e-05   1.14578e-05   4.55181e-06   1.64976e-06
  23  19 3762.5060    2.0988  5.6894 10.6864 -0.0006      0.515162  0.0847   0.0184   0.1514    0.0657   0.0000     0.0790763   442.1123       1.90176       22.8619      0.225465     -0.287566       3.96029      -4.67091      -1.21905      -6.33950      -2.09331      -1.05855      -4.26128       1.30025      -1.00909      0.476936     -0.579930     -0.937984      0.324179     -0.205643     0.0679849    -0.0338069     0.0467257    0.00584822     0.0340612     0.0252932   -0.00728854   -0.00232464    0.00226255    0.00100807  -0.000372810   0.000145980   0.000163091  -1.86909e-05   7.00203e-06   4.13945e-06  -1.21103e-06       3.96864       5.06883       5.34188       5.73824       5.75781       5.61714       5.17343       4.63228       3.97432       3.44252       2.88068       2.32096       1.81802       1.40790       1.04705      0.744116      0.526368      0.371882      0.250927      0.167145      0.105736     0.0646570     0.0389141     0.0226502     0.0127019    0.00695718    0.00372354    0.00191581   0.000900645   0.000445284   0.000200752   9.07164e-05   3.76458e-05   1.60499e-05   6.01483e-06   2.26845e-06
  23  20 3908.0938    1.7199  8.1477 10.4204 -0.0023      0.505602  0.1139   0.0136   0.2014    0.0532   0.0000     0.0634489   442.2977       13.8269       8.22652      -6.31154       7.34291      -14.8120     -0.397408      -4.27358      0.411483      -5.68260      0.783896      -1.93189      0.613228     -0.761488       1.00939      0.579722      0.801888     -0.544573      0.497149      0.283945     -0.173373     0.0627865    -0.0713721     0.0227266    -0.0107166   -0.00377085   -0.00401565    0.00554442  -0.000363412   2.03574e-05  -0.000433144  -0.000136609   8.24619e-05   3.49884e-06  -5.59554e-06   1.54563e-06       5.11289       6.61947       7.05367       7.58469       7.41809       7.24581       6.66332       5.96683       5.22722       4.53641       3.68907       3.02828       2.35803       1.80184       1.33716      0.977793      0.686358      0.476684      0.317985      0.208805      0.131644     0.0824824     0.0495582     0.0286184     0.0162650    0.00885741    0.00470373    0.00241381    0.00119812   0.000570259   0.000261101   0.000116667   4.95578e-05   2.01150e-05   7.71229e-06   2.89795e-06
  23  21 4053.0867    1.4301 10.2131 10.3948 -0.0034      0.310756  0.1449   0.0110   0.2587    0.0424   0.0000     0.0622118   438.8831       14.3813       23.3874       5.88945      -5.28474     0.0494829       6.14270      -26.6371       3.60348      -4.35015       4.25359       2.80268      -2.05023      -2.30909      0.783415       1.41751      0.198304     -0.716691   0.000494931      0.370070     0.0549434     0.0403333    -0.0342086     0.0626772     0.0413198    0.00769918   -0.00206853   -0.00182133  -0.000666649   -0.00168697   0.000514352   0.000297372  -5.30362e-05  -4.67096e-06   1.67746e-05   2.83552e-06       6.12571       8.16313       8.93067       9.26844       9.30398       8.82452       8.16415       7.29305       6.50964       5.48219       4.55635       3.68572       2.86894       2.21292       1.63622       1.18798      0.833923      0.575231      0.388610      0.253737      0.160402     0.0999540     0.0590168     0.0349508     0.0197921     0.0108467    0.00577781    0.00297870    0.00146117   0.000703205   0.000326559   0.000142536   6.17237e-05   2.51513e-05   9.46999e-06   3.55340e-06
  23  22 4197.8561    1.2202 12.9887 10.2968 -0.0048      0.174397  0.2007   0.0089   0.3369    0.0403   0.0000     0.0666665   432.1109       9.90334       22.5132       3.68790       6.62038      -7.64975      0.447922      -8.17474       13.0592      -13.1476      -9.38916       6.89874       1.84711     -0.790962      -3.67363      -1.47843      0.747238       1.84493     -0.842537     0.0134314     0.0669302     0.0309401     0.0452291    -0.0853451     0.0335016    -0.0116358    -0.0191427  -2.23146e-05    0.00286134   -0.00121612  -0.000715469   6.36937e-06   0.000102621  -6.36763e-06   3.30718e-06   2.27214e-07       7.76340       10.2630       11.1306       11.7136       11.9156       11.0991       10.1897       9.34753       8.11802       7.01259       5.78324       4.69526       3.65705       2.79121       2.10278       1.50165       1.05899      0.732551      0.493164      0.324560      0.208837      0.126120     0.0770769     0.0450402     0.0259345     0.0143737    0.00756383    0.00392253    0.00194209   0.000928363   0.000438168   0.000188666   8.23325e-05   3.27639e-05   1.25192e-05   4.57096e-06
  24   6 1826.3440    0.4271  0.3512  9.9299 -0.0098       13.8787  0.0206   0.0147   0.0367    0.0500   0.0000       2.42074   440.2553     -0.460092       22.2306     -0.676981      -2.39407       1.17021      -1.14258      -1.02523      -1.37810     -0.203147     0.0602255     -0.306998     -0.285536      0.239486    -0.0833419     0.0232537     0.0292731     0.0164328      0.140649     0.0466710    -0.0296657    -0.0176647     0.0275176   -0.00910676    0.00189898   -0.00150308   0.000561978   0.000725507   0.000885950  -0.000283035   5.55172e-05   2.59330e-05  -2.18091e-05   3.81162e-06  -2.39147e-06  -5.16260e-07       1.40929       1.64976       1.63178       1.76161       1.85027       1.75424       1.61977       1.43284       1.24086       1.15839       1.09611      0.850075      0.597877      0.436504      0.367248      0.286751      0.216570      0.133100     0.0895584     0.0538975     0.0343154     0.0231815     0.0164900     0.0103300    0.00615939    0.00329954    0.00178409   0.000881997   0.000449274   0.000191553   8.93283e-05   4.32637e-05   2.22993e-05   9.68216e-06   3.87669e-06   1.33657e-06
  24   7 1993.6786    0.6013  0.4834  9.7706 -0.0118       10.7076  0.0228   0.0161   0.0373    0.0794   0.0000       1.38043   439.0487       2.41479       14.8945       2.88803      -2.31051      -1.64987       3.19856    -0.0947470       2.19935      -3.18832      0.484403     -0.860215      0.237709      0.459342      0.511370      0.232794     -0.147578      0.277201     -0.244106     0.0180471     0.0321936    -0.0116412   0.000813375    -0.0163841    0.00454697   -0.00211939   -0.00328455  -0.000397419   9.24622e-05  -9.03951e-05   1.52451e-05  -5.14829e-05  -1.48613e-05   6.48069e-06   2.02750e-06  -4.35717e-07       1.41877       1.50842       1.62669       1.88155       2.06916       1.86083       1.44209       1.50922       1.52921       1.23086      0.864455      0.721255      0.674682      0.501710      0.366295      0.252524      0.195547      0.156770      0.102802     0.0567192     0.0383376     0.0258111     0.0180908     0.0107267    0.00528500    0.00298223    0.00179444    0.00103492   0.000605601   0.000306976   0.000133698   6.01211e-05   2.53446e-05   9.65461e-06   3.66151e-06   1.41803e-06
  24   8 2156.8553    0.8764  0.6436 10.2309 -0.0139       8.07322  0.0270   0.0210   0.0415    0.0981   0.0000      0.989300   440.6718      0.843063       15.7062     -0.479999      0.436744      0.680056       2.00114      -3.13189       3.23931      -1.15323      0.440874     -0.847451     0.0206872     -0.475392    -0.0350855      0.200986     0.0569741      0.184355     0.0412747     0.0528922     0.0897578     0.0222524     0.0383179   -0.00309369   -0.00661486   -0.00468767   -0.00222073  -0.000389653  -0.000468846  -0.000229002   6.92777e-05  -5.79194e-05  -6.66805e-06   9.97414e-06   1.44080e-06   3.47551e-07       1.61111       1.93641       1.90766       2.28352       2.46035       2.16111       1.93770       1.84047       1.66768       1.40517       1.04759      0.906012      0.786996      0.608572      0.397684      0.285699      0.212701      0.172809      0.114741     0.0663271     0.0469853     0.0303827     0.0207473     0.0121642    0.00613187    0.00327819    0.00189587    0.00112382   0.000645568   0.000317916   0.000149468   6.68590e-05   2.74549e-05   1.08237e-05   4.58094e-06   1.71542e-06
  24   9 2314.3945    1.2159  0.9858 10.1742 -0.0032       4.93708  0.0320   0.0234   0.0542    0.1535   0.0000      0.740616   439.4482       1.87124       18.2519   -0.00764636   -0.00909544      -1.37211      0.410357      0.972066      -2.90524       1.47467     -0.449202     -0.311528    -0.0260390    0.00298345      0.401845      0.535676     -0.506256      0.118701    -0.0551401      0.112294    -0.0585221    0.00798022    -0.0275043    0.00375707   -0.00389987    0.00656030    0.00294178    0.00180295   -0.00124696   0.000200688  -3.90447e-05   1.31009e-05  -6.28562e-06   7.18971e-06   4.61004e-06  -1.15871e-07       1.53974       2.03611       2.08005       2.24844       2.20643       2.30319       1.99796       1.83355       1.57642       1.39624       1.16016      0.962651      0.730139      0.602427      0.447756      0.312508      0.227163      0.153405      0.112116     0.0790776     0.0522038     0.0306237     0.0193277     0.0110863    0.00657666    0.00388167    0.00212354    0.00111985   0.000593127   0.000257976   0.000134795   6.17127e-05   2.68659e-05   1.20945e-05   4.80665e-06   1.95210e-06
  24  10 2467.0974    1.6951  1.0587 10.6404 -0.0093       2.39499  0.0320   0.0329   0.0556    0.2214   0.0000      0.628558   436.2526       5.89348       13.6178      -2.07850      -3.25052      0.938902       1.60152      -1.54953       2.12372      -3.49753      0.642582      0.649894     -0.336160     -0.886768      0.123004     -0.448606     -0.391663    -0.0670266     -0.239238    0.00760151    -0.0233465     0.0365376   0.000220692    -0.0223117   -0.00322530    0.00576788    0.00236114  -0.000318126   0.000262975  -0.000229805  -0.000156207  -4.72767e-05  -1.15159e-05  -1.56345e-05  -5.31820e-06   1.81972e-06       1.60443       2.08628       2.19250       2.33206       2.28623       2.18195       2.05963       1.88798       1.67070       1.42637       1.17462       1.00498      0.775993      0.603582      0.437011      0.332579      0.231802      0.166158      0.112297     0.0728217     0.0494474     0.0309106     0.0186118     0.0114450    0.00639291    0.00369028    0.00193195    0.00103087   0.000524978   0.000277614   0.000135147   6.16934e-05   2.83391e-05   1.16504e-05   4.96890e-06   1.95538e-06
  24  11 2617.7528    2.2363  1.0854 10.9718 -0.0071       2.61918  0.0328   0.0409   0.0551    0.2770   0.0000      0.597528   440.5271       1.20779       13.8967      -3.68351      -5.08031      0.341266      -2.48757      0.114438      -3.02975      -1.17386       1.04666     -0.242109     -0.198297     -0.240155      0.750876      0.410935      0.196468    -0.0864646    -0.0244479    -0.0122577    -0.0883326    -0.0182264     0.0154214   0.000360491   -0.00410921   -0.00242944  -0.000655294  -0.000256736   0.000345079  -0.000361282   0.000180722  -5.89522e-05   7.87695e-07   5.60660e-06   6.64690e-06   1.57511e-06       1.64709       2.09527       2.18865       2.25741       2.35453       2.22048       2.08383       1.84369       1.66855       1.42845       1.25294      0.998061      0.803887      0.629052      0.468758      0.332968      0.223171      0.160506      0.115448     0.0773997     0.0512534     0.0318582     0.0189937     0.0113067    0.00658037    0.00376004    0.00209173    0.00110605   0.000561196   0.000277951   0.000124711   6.07645e-05   2.53933e-05   1.17160e-05   4.80498e-06   1.93575e-06
  24  12 2767.7507    2.8960  1.0774 11.3366 -0.0041       1.33811  0.0312   0.0521   0.0553    0.2814   0.0000      0.532432   438.5274       3.02740       13.7174       5.00393     -0.111497      0.657836       1.57430      -2.90873    -0.0642084      -1.11988    -0.0869744      -1.34757     -0.860046      0.702056   -0.00443100     -0.302905     0.0947360    -0.0466784   -0.00577583     0.0459995     0.0407334     0.0524926     0.0215012    -0.0208020    0.00294966  -0.000275985   0.000835148   -0.00119408  -0.000767371  -0.000144371  -0.000110732   6.49718e-06  -1.30232e-05   1.52958e-05  -2.61211e-06  -1.87935e-06       1.52537       1.96204       2.05354       2.34376       2.30083       2.12854       1.99720       1.84941       1.56669       1.39243       1.09925      0.917538      0.763269      0.565750      0.419736      0.303968      0.219742      0.155627      0.102310     0.0742024     0.0472513     0.0294948     0.0183500     0.0106671    0.00632215    0.00356651    0.00195234    0.00108280   0.000530857   0.000285080   0.000134849   6.46366e-05   2.81450e-05   1.15884e-05   4.57460e-06   1.89483e-06
  24  13 2917.1010    3.5055  0.9916 11.9520 -0.0028       2.52180  0.0317   0.0650   0.0478    0.2368   0.0000      0.625052   440.7500       4.24578       17.0556      -1.05816      -2.75592      -3.83145      -2.59551     -0.506709     -0.896275    -0.0712520      0.178773     -0.928733       1.23812     -0.461348      0.667364    -0.0718001    -0.0747737      0.174154      0.138359    -0.0231425    0.00446762    -0.0177188     0.0359637   -0.00926905    0.00313418    0.00204981   0.000879109   0.000303994  -0.000134951   5.19473e-05  -0.000199629   2.35571e-05  -6.41484e-05  -5.05604e-06  -2.38019e-07  -9.26034e-07       1.51106       2.07278       2.17944       2.42365       2.36082       2.23130       2.10919       1.86655       1.65084       1.39529       1.11525      0.912879      0.726642      0.556125      0.426874      0.308697      0.229101      0.155185      0.107231     0.0712709     0.0446030     0.0296528     0.0171350     0.0105436    0.00610890    0.00352561    0.00191563    0.00102257   0.000529323   0.000269437   0.000132192   5.75286e-05   2.78183e-05   1.07932e-05   4.94270e-06   1.76045e-06
  24  14 3065.0971    4.0508  1.0413 12.0846 -0.0101      0.409859  0.0308   0.0742   0.0546    0.3129   0.0000      0.584330   440.4132       6.28526       13.6628     -0.946182      0.691712      -1.95824       2.56298      -1.80449     -0.371362   -0.00188066     -0.724348      -1.70781      0.292538      0.140846   -0.00571788      0.138577      0.461656      0.390432    -0.0928287    -0.0627442     0.0756715    0.00974806    0.00997797    -0.0281439   0.000896422    0.00879296   0.000424278   -0.00169505  -0.000240977  -3.87611e-05  -0.000137665  -3.77692e-05   1.22569e-05  -1.44392e-05  -2.95978e-06  -8.02464e-07       1.59651       2.05293       2.16764       2.12991       2.00798       2.12990       2.05065       2.01939       1.73529       1.39241       1.08793      0.848783      0.682263      0.566092      0.466929      0.359401      0.267646      0.185456      0.123282     0.0799835     0.0482618     0.0299610     0.0172689     0.0105274    0.00585230    0.00317670    0.00183108   0.000941164   0.000493278   0.000248055   0.000119031   5.62630e-05   2.56879e-05   1.10377e-05   4.43325e-06   1.85500e-06
  24  15 3212.1718    3.9747  1.4030 11.8296  0.0012       1.08829  0.0365   0.0645   0.0635    0.2820   0.0000      0.426659   439.9933       8.06723       14.8933      -1.96162      -1.58118     0.0662632      -1.67194      -3.10860     0.0223555     -0.705591       1.15337      -1.71375       1.24568     -0.205169     -0.392232     -0.232285     -0.169154     0.0912524    -0.0839192     0.0672352    0.00735135     0.0174478   -0.00422780     0.0227366   -0.00271945     0.0111029    0.00109464  -0.000146255   6.91031e-05   2.25966e-05  -8.38387e-05   9.94299e-05  -7.01391e-06   1.69515e-05   5.19318e-06   3.54539e-06       1.78329       2.26933       2.42575       2.47375       2.49219       2.42228       2.29714       2.01084       1.80957       1.53325       1.32073       1.10305      0.871856      0.645180      0.499418      0.348502      0.256548      0.180814      0.121142     0.0810717     0.0528195     0.0337829     0.0210623     0.0126637    0.00716769    0.00390802    0.00213637    0.00113277   0.000585897   0.000278408   0.000141655   6.47652e-05   2.88640e-05   1.25771e-05   5.20223e-06   2.07371e-06
  24  16 3358.6229    3.4385  1.9962 12.1329 -0.0012      0.864277  0.0475   0.0458   0.0761    0.0954   0.0000      0.316143   444.1854       5.04211       19.7767       2.53122       2.16843     -0.769444       1.64810      0.244494      0.128049     -0.475921      0.590745      -2.81149     -0.654228     0.0574013      -1.05815     -0.432224     -0.654206     0.0425328     -0.138980     -0.102564     0.0800650     0.0570913     0.0402155    -0.0194037    -0.0109370    0.00562991    0.00114864   0.000713012  -5.06118e-05  -0.000465712  -9.39816e-05   4.63267e-05   3.65460e-05  -4.69112e-06  -2.09286e-06   5.52397e-06       2.16253       2.79578       3.12021       3.27664       3.22925       3.13096       2.83858       2.66290       2.27288       1.94474       1.62499       1.24963       1.01217      0.797848      0.603364      0.449673      0.328889      0.229265      0.155581      0.102028     0.0641225     0.0413912     0.0257523     0.0152283    0.00883399    0.00497742    0.00274366    0.00147787   0.000791709   0.000376609   0.000186845   8.38436e-05   3.81835e-05   1.65499e-05   6.83826e-06   2.67375e-06
  24  17 3505.0237    2.8747  2.8528 11.6039 -0.0021      0.348530  0.0549   0.0320   0.0958    0.0722   0.0000      0.191129   438.3331       6.34392       12.5814       4.64840      0.151180      -3.93910      0.274643      -1.07805      -2.23062      -3.54052      -1.25733      -2.99590     -0.933850       1.19084      0.212728     -0.441601      0.219141     -0.500398     0.0718234      0.137513      0.242175    -0.0660129   -0.00534213    -0.0114463    0.00197539  -6.62606e-05   -0.00492635   -0.00192812  -0.000744289   0.000797223   5.02817e-05  -2.61395e-05   1.72622e-05   8.53023e-06  -3.94362e-06  -1.76205e-06       2.46058       3.06688       3.41267       3.60535       3.54492       3.40912       3.21336       2.93843       2.52332       2.25983       1.91938       1.54427       1.23943      0.949571      0.714321      0.524390      0.377023      0.271082      0.180955      0.116081     0.0797986     0.0489724     0.0312078     0.0191673     0.0105370    0.00623486    0.00327300    0.00179972   0.000932447   0.000463871   0.000224543   0.000105939   4.62425e-05   2.08395e-05   8.53844e-06   3.44823e-06
[truncated: 1,537,030 more chars]
