# Supplementary material for: Global-Mode Analysis of Full-Disk Data from the Michelson Doppler Imager and the Helioseismic and Magnetic Imager
Source: Sol Phys. 2018 Jan 31;293(2):29. doi: 10.1007/s11207-017-1201-5 (PMC6566312; doi:10.1007/s11207-017-1201-5)
Supplement: Supplementary file 2 — (TAR 362.4 MB) [file 11207_2017_1201_MOESM2_ESM.tar › HMI/hmiv72dasym.7048]

   0  16 2362.9114    1.1937  0.9253  0.5331  0.0000       2.63108  0.2306   0.1759   0.3628 1000.0000   0.0000       4.78598    -0.0000       0.00000       0.00000       0.00000       0.00000       0.00000       0.00000       0.00000       0.00000       0.00000       0.00000       0.00000
   0  19 2764.2650    2.7824  0.5633 11.7525  0.0000      -1.21418  0.1230   0.4418   0.2527    1.5746   0.0000       2.62515    -0.0000       0.00000       0.00000       0.00000       0.00000       0.00000       0.00000       0.00000       0.00000       0.00000       0.00000       0.00000
   0  25 3575.4991    2.6648  2.6701 12.3312  0.0949       5.05892  0.5958   0.4327   0.8712    0.6901   0.0000       6.67242    -0.0000       0.00000       0.00000       0.00000       0.00000       0.00000       0.00000       0.00000       0.00000       0.00000       0.00000       0.00000
   1  12 1885.1325    0.4518  0.3575  8.9927  0.0000       14.4275  0.0756   0.0606   0.1358    0.4274   0.0000       6.69937   355.5442      -3.32082       0.00000       0.00000       0.00000       0.00000       80.2073       42.8426       0.00000       0.00000       0.00000       0.00000
   1  13 2020.9412    0.5968  0.4481  9.6245  0.0000       16.1371  0.1943   0.0740   0.1297    0.2798   0.0000       8.25374   384.7287      -3.42902       0.00000       0.00000       0.00000       0.00000       214.339       76.6562       0.00000       0.00000       0.00000       0.00000
   1  14 2156.7793    0.8690  0.5688 10.2748  0.0000       2.90206  0.0838   0.0850   0.1744    0.4315   0.0000       3.38676   336.9451      -58.8735       0.00000       0.00000       0.00000       0.00000       93.6509       49.8181       0.00000       0.00000       0.00000       0.00000
   1  15 2291.9339    1.1960  0.5526 10.6502  0.0000       4.47619  0.0782   0.1265   0.1716    0.4354   0.0000       3.44205   411.4822       59.3151       0.00000       0.00000       0.00000       0.00000       70.2699       47.1313       0.00000       0.00000       0.00000       0.00000
   1  16 2425.6982    1.4398  0.9283  6.9871  0.0000       2.29343  0.0911   0.1095   0.2725   23.3050   0.0000       1.78247   465.8035       17.2834       0.00000       0.00000       0.00000       0.00000       81.7965       57.6347       0.00000       0.00000       0.00000       0.00000
   1  19 2828.2542    2.8602  1.1985 10.6242  0.0000      0.311134  0.1367   0.2274   0.3102    5.1556   0.0000       2.31624   469.4308       12.5834       0.00000       0.00000       0.00000       0.00000       122.047       68.4087       0.00000       0.00000       0.00000       0.00000
   1  24 3504.4731    2.8716  2.5045 11.7582 -0.0167       1.07232  0.2227   0.1864   0.5144    1.2980   0.0000      0.946991   464.9155       149.234       0.00000       0.00000       0.00000       0.00000       195.041       107.859       0.00000       0.00000       0.00000       0.00000
   1  25 3640.3062    2.3027  3.1851 11.5060  0.0002      0.314150  0.2602   0.1478   0.6137    0.7504   0.0000      0.872269   574.6875       277.094       0.00000       0.00000       0.00000       0.00000       224.164       123.216       0.00000       0.00000       0.00000       0.00000
   1  26 3777.6620    2.0057  5.7452 10.1531 -0.0138      0.334818  0.3937   0.0781   0.8127    1.1447   0.0000      0.479268   481.9765       48.2556       0.00000       0.00000       0.00000       0.00000       309.110       169.445       0.00000       0.00000       0.00000       0.00000
   2  12 1945.8953    0.5012  0.6112  9.3470  0.0000       11.0361  0.0704   0.0388   0.1828    0.2698   0.0000       4.68167   486.3258       3.82382      -7.86090       15.5159       0.00000       0.00000       39.6417       32.9960       18.1736       7.36187       0.00000       0.00000
   2  13 2082.1199    0.7334  0.6861  9.1703  0.0000       4.39865  0.0687   0.0521   0.1384    0.6149   0.0000       2.23307   341.4036       14.4703       23.8388      -1.92374       0.00000       0.00000       36.1771       31.1277       20.5582       7.61061       0.00000       0.00000
   2  14 2217.7977    1.0400  0.5794  7.6533  0.0000       4.20421  0.0583   0.0742   0.1118    3.0115   0.0000       1.83967   457.7510       12.4147       11.2555      -8.54282       0.00000       0.00000       36.4583       29.2105       17.7991       5.63476       0.00000       0.00000
   2  16 2485.9111    1.7692  0.8949 10.4680  0.0000       3.18080  0.0895   0.1108   0.1685    1.0615   0.0000       1.57101   444.4684      -53.1311      -1.67721       10.9680       0.00000       0.00000       49.0138       43.2742       19.9528       7.81703       0.00000       0.00000
   2  18 2754.5402    2.7030  0.7356 11.8229  0.0000       1.42202  0.1291   0.1763   0.1356    0.6540   0.0000       2.02348   486.9054       8.86478       6.96204      -5.63474       0.00000       0.00000       88.0440       64.2435       26.2315       7.59736       0.00000       0.00000
   2  19 2889.7384    3.0270  0.9458 11.9393  0.0000      0.649482  0.0832   0.1955   0.2077    0.9097   0.0000       1.74673   431.6484       70.2002      -17.9928       14.2907       0.00000       0.00000       43.9351       34.1437       26.9610       8.76634       0.00000       0.00000
   2  20 3024.7513    3.7800  0.8730 12.0348  0.0000      0.996812  0.0754   0.2337   0.1671    1.1099   0.0000       1.40501   429.1310      0.641539      -11.3029      -3.44613       0.00000       0.00000       40.8411       34.9872       18.4654       7.87856       0.00000       0.00000
   3  11 1865.2983    0.4581  0.2868  9.7354  0.0000       22.3539  0.0406   0.0406   0.0697    0.1615   0.0000       6.76860   444.3021       4.39965       21.4008       1.22969      -7.50243       1.60745       16.3455       16.0506       12.6332       7.75861       3.50893       1.05149
   3  14 2273.6205    1.0409  0.7872 10.0636 -0.0048       5.50668  0.0645   0.0581   0.1319    0.4312   0.0000       1.93660   402.7998     -0.333900      -12.4621      -1.46417       3.34610       2.73074       23.6873       22.8173       17.3228       10.3402       4.64004       1.41132
   3  15 2407.7187    1.4719  0.9332 10.4548  0.0000       3.68004  0.0889   0.0753   0.1395    0.5792   0.0000       1.43556   402.7783      -18.9456       29.1279       19.5602      -4.04729       1.03281       34.4009       23.1129       25.8535       19.3164       7.36253       1.58456
   3  16 2541.8427    1.7557  1.0273 11.3008  0.0000       3.64794  0.0809   0.0889   0.1869    0.4405   0.0000       1.75774   436.8567       9.40923      -6.23587       11.8763      -6.16052      -3.50019       29.1396       29.5477       22.6210       12.1137       6.49018       1.85329
   3  18 2811.4398    2.9127  1.0143 10.2848  0.0000      0.665589  0.0867   0.1401   0.1458    2.9384   0.0000       1.30158   422.3271       24.5774      -16.1570      -2.83855      -1.08735     -0.665565       28.6070       26.4026       21.6070       13.7740       6.10579       1.71130
   3  19 2947.1689    3.3994  0.8806 12.5119  0.0000       2.12099  0.0728   0.1750   0.1371    0.4432   0.0000       1.43679   378.7020       22.4257       11.3612      -7.51665       5.13112      -1.36258       28.2992       22.6605       21.3221       15.3885       5.82964       1.50607
   3  20 3082.4013    3.9373  0.9864  3.8004  0.0000      0.333131  0.0801   0.1833   0.1314 1000.0000   0.0000       1.47134   433.4789       41.5633       28.4177       2.70129      -2.74001     -0.218080       31.6109       25.7486       20.9287       13.1479       5.28705       1.37654
   3  21 3217.7898    3.8923  1.2736  0.1728  0.0000     -0.196978  0.0839   0.1732   0.1673 1000.0000   0.0000       1.12709   424.9155       94.6696       1.41893      -2.69773       5.89773     0.0733493       25.9547       28.0533       21.5746       11.7008       6.53812       1.99288
   3  22 3353.4455    3.3315  1.9423  9.6438  0.0035      0.129264  0.1009   0.1152   0.2124    2.2826   0.0000      0.515776   440.5738       43.6640      -16.3007      -2.48714      -2.22705      -2.69871       34.5686       34.2402       25.1897       14.4486       6.80179       2.01948
   3  23 3489.8174    2.9603  1.9094 11.7259 -0.0272       1.42858  0.1197   0.1043   0.1897    0.5408   0.0000      0.607175   427.6918       74.8633       58.8683       10.4219      -4.02523      0.656702       40.4023       39.2125       29.0817       19.5467       7.63833       2.53229
   3  24 3626.3768    2.4252  4.0933 10.8827  0.0001      0.190287  0.1700   0.0634   0.3201    0.2734   0.0000      0.313781   308.9139       48.8505       4.39683       1.43476      -2.37510     -0.641969       55.2059       54.5561       40.9267       24.8872       11.2347       3.47124
   3  25 3762.8981    2.0714  5.5114 10.5772  0.0000      0.256100  0.2070   0.0486   0.4103    0.2377   0.0000      0.203665   589.8734      -70.8963      -31.1090       37.0565      -5.50736      -8.17300       70.8220       68.1063       50.3018       28.4907       13.4250       3.90795
   4  11 1914.8311    0.4965  0.2578  9.8928  0.0000       13.6236  0.0253   0.0396   0.0625    0.1169   0.0000       4.74762   425.5572       3.96769       9.33789      -12.6712      -4.34413     -0.130813       8.30370       8.22367       7.42276       5.50529       3.25818       1.69969
   4  12 2051.7580    0.6921  0.4964  9.7720  0.0000       6.48314  0.0470   0.0413   0.0882    0.1972   0.0000       2.42022   430.1683      -7.75682      -4.38799       5.38592      -3.40362       3.23178       13.1258       12.7785       13.4632       8.89241       5.24695       2.99448
   4  13 2188.3943    0.8974  0.9011  8.8553  0.0000       1.87643  0.0792   0.0426   0.1069    1.0720   0.0000       1.59736   429.0860      -5.71109      -3.48375       9.14036       1.70889      -1.09413       20.1319       21.8765       18.5135       12.8571       7.08573       3.97175
   4  14 2324.1194    1.3818  0.8437 -3.2837  0.0000       1.80935  0.0663   0.0635   0.1147 1000.0000   0.0000       1.61525   416.7416      -6.44548      -8.23704      -26.9714       7.20695      -4.48199       22.5582       24.1083       17.9041       10.9423       6.00886       2.66613
   4  15 2458.4812    1.5962  1.0115 10.3740  0.0000     -0.197611  0.0686   0.0764   0.1508    1.1758   0.0000       1.27043   423.2038      -2.33498       4.98389      -15.7249     -0.330576     -0.973558       22.0985       23.9414       17.3507       12.3845       6.95785       3.12808
   4  16 2593.1643    2.0904  0.9855  6.6279  0.0000       1.66535  0.0761   0.0926   0.1181   61.2105   0.0000       1.06174   477.5626       6.12702      -4.71418      -1.73720       1.58138      -1.79500       18.4862       19.4812       16.6501       12.4182       8.38846       3.43674
   4  17 2728.5528    2.6363  0.9382 11.3224  0.0000       1.20636  0.0584   0.1289   0.1429    1.0829   0.0000      0.921636   441.7476       40.2903      -3.87871      -17.4758      -5.96777       5.30814       16.6801       18.4918       15.6314       10.8592       6.45353       3.15832
   4  18 2864.2331    3.1052  0.8861 11.4595 -0.0015     -0.907247  0.0590   0.1418   0.1132    0.8392   0.0000      0.868521   425.9724       15.3579       41.2328       3.98808      -1.61609       2.12660       16.8095       17.7821       14.3057       10.7304       6.34832       3.04713
   4  19 3000.1721    3.6520  1.0859  6.9975  0.0000      0.232288  0.0692   0.1550   0.1423  118.6938   0.0000      0.826526   443.3647      -4.35375      -15.3800      -3.93136       2.51192      -2.64396       22.8340       22.8531       18.0755       12.4914       6.89793       3.03352
   4  21 3271.8229    3.7221  1.2572 12.3522  0.0000      0.237745  0.0823   0.1521   0.1545    0.6539   0.0000       1.25330   485.2629       27.1373       14.5088      -12.0977       5.78954      -1.69816       19.9040       22.2491       17.1071       13.8199       8.15290       3.69613
   4  22 3408.2412    3.2461  2.1575 11.6628 -0.0002       1.06230  0.1031   0.1042   0.2085    0.5019   0.0000      0.538415   454.3046       40.4173      -18.2539      -33.7517      -3.35488      -2.83242       29.0696       30.0592       24.8541       16.9044       9.58403       4.88067
   4  25 3819.5509    1.9395  6.4183 10.1284  0.0000      0.510286  0.2038   0.0386   0.3776    0.2757   0.0000      0.145658   477.8624       30.9877      -36.7749       15.5281       8.90677      -8.65080       52.9224       57.3896       47.2537       31.0374       18.4868       9.01281
   5  11 1960.6558    0.5230  0.4075  9.8382  0.0000       10.9182  0.0495   0.0313   0.0718    0.1303   0.0000       3.11613   439.8052      -5.49454    -0.0872946      -5.03322      -1.50316       4.04287       12.4870       10.6139       9.98973       10.1211       6.63248       4.58053
   5  12 2098.5449    0.7688  0.5362  9.8564  0.0000       8.33982  0.0462   0.0394   0.0738    0.1805   0.0000       1.95595   450.3577      -10.5731       22.5316       4.21178      -2.84447     -0.537567       10.9046       13.4966       9.67850       9.07019       5.73814       3.51367
   5  13 2235.4453    0.9210  0.9737  9.6460  0.0000       5.19571  0.0619   0.0367   0.1163    0.3533   0.0000       1.36324   422.4672      0.395576      -7.31324      -4.96071       1.33056       9.48508       13.7290       15.3144       12.4340       10.3612       7.62099       4.33874
   5  14 2371.2604    1.4197  0.7879  9.9547  0.0000       4.76115  0.0540   0.0579   0.0866    0.4555   0.0000       1.20854   437.4772      -3.52361       4.90566       17.1266      -7.60480       1.31988       10.9582       12.9098       11.0338       9.31846       6.53368       3.72385
   5  15 2506.2145    1.7941  0.8801 10.9121  0.0000       3.80978  0.0551   0.0748   0.1094    0.3714   0.0000       1.37565   440.7384      -12.1568       33.8701      -18.2071     -0.222171      -5.23981       12.7378       13.2600       12.8550       9.18219       6.00017       3.60566
   5  16 2641.3378    2.3247  0.8278 10.9218  0.0000       1.33045  0.0546   0.0965   0.0928    0.6362   0.0000       1.05391   461.6503     -0.966450       25.1900       4.58399     -0.913112      -3.32315       14.7301       16.0427       13.7295       9.96714       6.96264       3.66903
   5  18 2913.7210    3.7201  0.7952  4.3799  0.0000      0.952735  0.0526   0.1617   0.0922 1000.0000   0.0000       1.21244   422.8484       31.7345       10.4293      -21.2295       6.82151       3.14448       12.4492       13.2753       12.3336       9.54779       8.14395       4.38952
   5  19 3050.1243    3.5394  1.0340 12.1620  0.0000      0.143418  0.0617   0.1494   0.1339    0.9547   0.0000       1.12443   438.6758       37.9336       19.6063      -13.8418       6.90011       4.89742       13.4351       13.8250       14.8588       10.4521       7.48513       4.53395
   5  20 3186.3391    3.6761  1.5725  2.2688  0.0000       1.66869  0.0864   0.1319   0.1559 1000.0000   0.0000      0.744797   412.7796      0.534983       11.5775      -6.14626       5.09950      -2.94814       16.3520       20.5603       17.1390       14.5517       8.28459       5.25728
   5  21 3322.6236    3.4804  1.3204 12.0604  0.0000    0.00966441  0.0796   0.1315   0.1393    0.8741   0.0000       1.08327   446.8213       24.4182       40.4895      -11.9835      -2.85687     -0.735344       17.0996       17.6622       14.8980       13.7606       9.64775       5.61224
   5  22 3459.4796    3.0252  2.7195  1.2007  0.0000      0.291879  0.1101   0.0784   0.2048 1000.0000   0.0000      0.294707   417.4507       46.6588      -22.8764      -24.7946      -11.7710      -13.3568       23.1314       26.7472       23.5961       18.0676       11.6276       7.07777
   5  23 3596.6347    2.5730  3.7795  9.4944 -0.0002      0.385161  0.1331   0.0559   0.2358    1.3262   0.0000      0.209301   482.9903      0.953799      -33.5197       11.1193       7.26781       6.25610       27.1833       31.4033       26.5245       21.5796       14.4366       8.84330
   5  24 3733.9940    2.1603  5.5695  9.9681  0.0000      0.281774  0.1629   0.0392   0.3058    0.3304   0.0000      0.131547   355.1558       80.0450       54.5786      -4.77773      -34.2505      0.982566       33.1244       38.3291       34.7517       26.9710       16.5648       10.3221
   5  25 3872.3413    1.7966  7.1233 10.2115  0.0000      0.489974  0.1986   0.0312   0.3799    0.1694   0.0000      0.119336   439.6806       7.04313       15.5694      -22.9836      -15.4714      -29.6548       37.9114       45.4324       39.0255       31.4317       21.7543       12.8428
   5  26 4009.7360    1.5334  9.5694  9.9634  0.0000      0.134397  0.2560   0.0246   0.4715    0.1380   0.0000      0.102977   406.9319       69.0068      -40.2061      -33.7701      -28.5230      -11.6669       49.4083       55.3388       50.7724       37.9399       26.5395       15.6803
   6   7 1443.8416    0.1436  0.0696  9.9890  0.0000       81.8315  0.0307   0.0235   0.0412    0.0731   0.0000       62.6383   421.3153       4.51286       17.2892      -20.4145       6.44376     -0.166776       5.12532       8.20326       7.08295       5.60793       5.06369       2.07032
   6   8 1587.4709    0.2164  0.1090  9.9719  0.0000       41.2238  0.0316   0.0248   0.0352    0.0681   0.0000       24.0768   438.3652       4.98376       10.4087       5.70258       2.37540      0.218241       6.13375       6.51238       7.96613       5.19226       3.90448       2.63993
   6  10 1866.1378    0.4212  0.3718  9.8287  0.0000       9.86997  0.0378   0.0246   0.0659    0.0896   0.0000       3.55973   436.7178       12.4785      0.935017       3.52990       1.28929       1.14999       7.74603       8.26337       9.93999       5.80551       5.14279       2.99498
   6  11 2004.2514    0.5516  0.5639  9.8239  0.0000       10.8425  0.0467   0.0265   0.0751    0.1321   0.0000       2.38695   440.6537      -4.25810      -6.77490      -10.0771      -3.36695      -2.22141       9.71506       10.0900       10.3280       8.56167       6.14176       4.26675
   6  12 2142.6207    0.7364  0.6495 10.0671  0.0000       8.39594  0.0443   0.0326   0.0839    0.1540   0.0000       1.92005   442.9998       11.7998       23.6762      -5.27043      -2.33737      -7.87035       8.69938       10.4151       9.76290       7.30432       6.71825       4.48603
   6  13 2279.9287    1.0716  0.9749  9.9383  0.0000       4.74122  0.0574   0.0404   0.1009    0.3469   0.0000       1.16091   447.5594       15.3684       5.98474      -6.71747       10.6641      -1.19671       11.2738       12.7144       12.5885       9.93400       6.75179       4.35681
   6  14 2415.6594    1.4799  1.1296  9.5029  0.0000       4.57138  0.0617   0.0495   0.1099    0.7644   0.0000       1.13058   439.8554       18.2956     -0.609941      0.859443       5.12215       6.86300       10.9021       12.4307       11.7184       9.63626       7.13442       5.12522
   6  15 2551.1881    1.9688  0.9386 10.8340 -0.0001       1.17008  0.0463   0.0747   0.1193    0.4237   0.0000       1.07586   433.9028       12.3142       8.70865       1.08744       6.70859     -0.630606       9.63931       10.5069       10.5928       7.98347       5.67161       3.93422
   6  16 2687.1389    2.3514  1.0062 11.1780 -0.0031       1.57621  0.0570   0.0838   0.1076    0.5091   0.0000      0.990942   435.9602       8.71281       11.6791       13.6282      -4.69006      -2.08366       9.79595       10.5646       10.8559       9.39191       6.01772       4.31403
   6  17 2823.8003    2.9367  1.1412 10.9610  0.0000       1.52577  0.0572   0.0994   0.1173    0.9200   0.0000      0.947993   431.3026       7.70156       5.50192       12.8833      -4.24848      -3.87862       10.4321       11.7344       10.5882       9.36859       7.08682       4.64764
   6  18 2960.8352    3.7206  0.8540 11.9695  0.0000       2.00235  0.0454   0.1421   0.0929    0.5725   0.0000      0.823248   432.1507       24.8496       7.90002       12.1809      -4.11013      -5.18590       9.49787       10.1041       9.70796       8.07812       5.83237       4.08896
   6  19 3097.4755    4.0916  1.1515 12.4585  0.0000       2.63767  0.0677   0.1398   0.1116    0.4844   0.0000       1.48848   405.0939       20.2565       24.9306      -12.8259       4.90073      -3.32955       12.1051       13.7370       11.5460       10.5564       7.76391       5.01419
   6  20 3234.0687    3.8965  1.3924 11.4433  0.0000     -0.165249  0.0698   0.1214   0.1271    1.0836   0.0000      0.975449   429.4588       24.9629      -23.6108       10.0909       2.32050      -12.9711       11.4566       13.2941       13.0130       10.4357       7.88520       5.29472
   6  21 3371.2273    3.2272  2.1265 10.5431  0.0000      0.614998  0.0855   0.0790   0.1625    1.0254   0.0000      0.398818   434.0426       17.6257       42.2803      -5.09583       6.64473      -9.91025       15.5338       17.0319       16.4959       13.7277       9.99259       6.28783
   6  22 3508.6747    2.9552  2.7576 10.5573  0.0000      0.988458  0.1038   0.0676   0.1876    0.7061   0.0000      0.332306   417.6944       62.5636       7.40049      -8.50211       9.56660      -18.0027       18.4669       21.2332       19.5430       16.0828       11.7930       7.86494
   6  23 3646.3536    2.4667  4.0687 10.8024  0.0000      0.419154  0.1368   0.0485   0.2333    0.2515   0.0000      0.221179   413.7681     -0.208354      -22.6268      -3.55438      -11.8502       6.96288       24.4500       29.0986       26.9064       21.3971       14.7356       9.85876
   6  25 3922.4181    1.7342  8.0813 10.0713  0.0000      0.337352  0.2056   0.0257   0.3696    0.1312   0.0000     0.0984532   455.3637       21.2000       34.8253      -9.04610      -13.9939      -2.55612       33.5559       42.5798       36.7315       30.8253       22.3042       15.0154
   6  27 4199.1720    1.1780 13.2156 10.1124  0.0000    -0.0224052  0.3453   0.0187   0.6643    0.0806   0.0000     0.0967943   403.2850      -33.3556       81.7399      -26.8302       28.9671       1.18705       49.7967       59.1299       55.1974       47.7277       33.7974       22.9227
   7  11 2045.9167    0.6429  0.5221  9.8353  0.0000       5.97779  0.0359   0.0284   0.0665    0.1451   0.0000       1.85091   437.0615       3.99985       12.3367      -2.20564       4.77147       5.86617       6.41195       8.26369       7.08052       6.52696       4.81746       3.43302
   7  12 2184.6410    0.8232  0.7627  9.8031  0.0000       4.47260  0.0428   0.0304   0.0864    0.2168   0.0000       1.36068   452.3787       6.39750       22.1878       5.79383      -2.56800      -7.62937       7.39463       8.45029       8.39881       7.11056       5.55630       3.88984
   7  13 2322.3038    1.1434  0.8484 10.2512  0.0002       3.54308  0.0477   0.0409   0.0897    0.2582   0.0000       1.24337   418.5620      -5.38076      -12.0965      -5.60172      -5.10210      -3.17682       8.76645       9.85331       8.81199       8.53542       6.53199       4.20983
   7  14 2458.3961    1.5899  1.0354  9.9481 -0.0002       5.21852  0.0543   0.0516   0.0923    0.5483   0.0000       1.08939   419.7872     -0.293354       3.89491      0.889242      -1.52245       4.79276       8.66952       10.2252       9.53057       8.52506       6.23966       4.62479
   7  15 2594.3411    2.0371  1.1377  8.9326  0.0000       1.13183  0.0543   0.0631   0.0959    2.2432   0.0000      0.884924   421.9281     -0.236224       18.6362     -0.176971      0.403953      -5.31626       8.76038       9.85015       9.30390       8.08261       6.68891       4.62394
   7  16 2731.3429    2.5535  1.0086 11.2437 -0.0011       2.70973  0.0537   0.0842   0.0967    0.4307   0.0000      0.983640   437.5152       5.88952       2.53625      -9.66333       2.05756       13.8213       8.76308       10.1498       10.5297       8.26540       6.22453       4.65575
   7  17 2868.4378    3.1668  0.9267 11.9390  0.0022       2.20923  0.0469   0.1057   0.0879    0.3487   0.0000      0.770507   426.7080       6.64289       5.23576       4.21774      -9.26473       4.80555       8.30087       9.62920       8.77534       8.04938       5.69700       4.41388
   7  18 3005.7172    3.6696  1.0461 11.6302  0.0002     -0.427778  0.0512   0.1188   0.0970    0.6650   0.0000      0.599792   430.7702       24.4660       22.2191       4.37478       6.31475      -6.82003       9.09223       9.95857       9.81946       8.17267       6.53328       4.48834
   7  19 3142.9165    4.0258  1.1536 11.4945  0.0000       1.01900  0.0548   0.1253   0.1109    1.0103   0.0000      0.707379   423.3961       20.0782     -0.965432      0.226950      -4.21782      -8.21948       9.40783       11.9697       10.5982       8.75164       6.59378       4.96994
   7  20 3279.9991    3.7176  1.5670 11.6200 -0.0016      0.733514  0.0752   0.1017   0.1149    0.5062   0.0000      0.687612   437.9948       20.9864       4.17399      -3.42181      -11.7952      0.876100       11.9141       14.2256       12.6141       11.3406       8.49585       6.07735
   7  21 3417.6056    3.1892  2.2946 11.5455  0.0002      0.985607  0.0821   0.0746   0.1558    0.3292   0.0000      0.395422   446.5670       41.4802     -0.841100      -5.15334      -8.30095      -5.44362       13.3572       15.8539       15.3163       12.5547       9.98795       6.91929
   7  22 3555.6266    2.6764  3.1636 10.9236  0.0000      0.652721  0.0967   0.0516   0.1883    0.2673   0.0000      0.269756   417.2112       3.87623       22.7131       22.6583       9.60782       1.63593       15.2322       17.2513       16.1678       14.9440       11.3161       8.25987
   7  23 3693.9070    2.2260  4.8840 10.4314  0.0000      0.546818  0.1336   0.0355   0.2440    0.1972   0.0000      0.154998   444.7631       35.7080      -7.03192       10.9116       3.42651      -15.4995       19.0422       22.9388       22.4295       18.7125       14.9870       11.2030
   7  24 3832.2091    1.8729  6.3158 10.3997  0.0000      0.343186  0.1696   0.0288   0.2884    0.1386   0.0000      0.121387   450.8593       1.52521      -5.03450       12.2273       16.0644      -6.70644       24.0076       29.6019       27.7838       24.3942       18.6835       13.4901
   7  25 3970.7451    1.6450  9.1540 10.0307 -0.0005      0.214742  0.2063   0.0217   0.3878    0.1055   0.0000     0.0856022   426.1499       43.6868       37.6214      -62.8503      -29.2963      -24.2865       28.7554       33.8134       32.3925       28.6813       22.7539       16.3196
   7  27 4248.1910    1.1690 13.6724 10.0101  0.0000    -0.0388495  0.3261   0.0165   0.6114    0.0730   0.0000     0.0834158   441.4728      -1.96924       14.4847       38.2906      -46.6391      -22.5071       41.6072       46.8993       47.0848       40.8863       32.7166       23.9172
   8   8 1665.7730    0.2687  0.1276  9.9332  0.0000      0.207522  0.0167   0.0285   0.0449    0.0547   0.0000       10.4000   438.7219       3.83845       10.1674      -1.65351      -1.79457       1.49166       4.18985       3.92484       4.88531       4.83925       2.50886       3.62772
   8   9 1806.2937    0.3835  0.3025  9.9136  0.0000       12.9461  0.0292   0.0223   0.0492    0.0772   0.0000       3.68103   437.2218      0.337798       5.99166      -1.93870      -1.08730       1.82643       5.68593       5.00072       5.81869       6.09199       4.14829       3.61983
   8  10 1946.1545    0.4964  0.4306  9.8967  0.0000       10.3578  0.0348   0.0231   0.0544    0.0965   0.0000       2.59780   430.0944       12.8821       7.84506      -6.31104       4.29405      -2.69251       5.90972       5.78570       5.59486       6.02160       4.66732       3.70655
   8  11 2086.2867    0.7109  0.6010  9.8916  0.0000       8.49109  0.0348   0.0287   0.0670    0.1334   0.0000       1.65396   438.7312       7.72248       29.8993      -2.29391       2.70114      -3.93359       5.81079       6.63641       6.42185       5.85299       4.60303       3.67878
   8  12 2225.2561    0.9035  0.6708 10.5775  0.0000       6.53671  0.0412   0.0356   0.0772    0.1430   0.0000       1.49528   436.3571       8.89724       18.7591      -6.13739      -11.4528     -0.204043       7.16169       8.57074       8.05571       7.87060       6.17263       3.91840
   8  13 2363.0140    1.2680  0.9685  9.5797  0.0009       5.21188  0.0460   0.0395   0.0857    0.4402   0.0000      0.988558   437.6460       1.03933       8.37144      -3.84157     -0.410085       2.99325       6.67349       7.86043       7.92096       6.71697       5.58633       4.17432
   8  14 2499.5342    1.6980  0.8957 10.8029  0.0003       2.67580  0.0443   0.0565   0.0881    0.2876   0.0000      0.999883   443.0506       11.9458       15.0962       1.81136      -5.08464       2.41134       7.52578       8.81986       8.89005       7.54431       5.89750       4.27656
   8  15 2636.2836    2.1741  1.1851 10.7600  0.0000       2.40060  0.0585   0.0621   0.0940    0.4720   0.0000      0.906283   438.1313     -0.468073       9.42680       2.75467      -1.04744      -8.08909       7.83195       9.13015       9.35683       8.21274       6.67209       4.76229
   8  16 2773.9122    2.7007  0.8563 11.5953  0.0000       3.30757  0.0434   0.0884   0.0777    0.3276   0.0000      0.952506   431.1784       8.73331       8.38124     -0.317352       5.87818      -3.63957       6.76242       8.48226       7.70245       6.72053       5.71059       4.15123
   8  17 2911.6761    3.4304  0.9754 10.1717 -0.0036       1.61701  0.0479   0.1022   0.0771    1.9363   0.0000      0.790508   438.3581       13.8851       1.22417     -0.456614      -6.88080      -1.67175       6.98937       8.05955       7.66637       6.77974       6.00721       4.33689
   8  18 3049.2916    4.0477  1.0656 11.8859  0.0000       1.91078  0.0519   0.1201   0.0865    0.5691   0.0000      0.991552   440.8290       16.3035       12.5506       1.28674       4.13768      -4.04755       7.44699       8.71934       8.44261       7.58342       5.98558       4.59038
   8  19 3186.8926    3.7465  1.2680 12.5355  0.0000      0.637181  0.0554   0.1122   0.1124    0.3481   0.0000      0.916584   432.4967       12.6475       23.4374       2.61599      -13.8831       1.12282       8.15462       9.51089       9.27110       7.83043       7.38802       5.10895
   8  20 3324.5621    3.5312  1.8724 11.1973  0.0000      0.514433  0.0656   0.0791   0.1226    0.4252   0.0000      0.437851   432.9505       11.0637      -19.8754       7.89379      -7.52099      -6.87560       8.73320       10.5377       10.0350       9.59692       7.42187       5.61123
   8  21 3462.6346    3.0413  2.5647 10.7428  0.0000      0.407211  0.0826   0.0597   0.1439    0.3682   0.0000      0.289437   419.0032       13.4213       26.7101      -8.38711      0.953560      -18.9232       12.2686       15.1277       14.6945       12.6184       10.0789       7.23562
   8  22 3601.1515    2.4995  3.9613 10.8141  0.0000      0.530182  0.1062   0.0415   0.1920    0.1914   0.0000      0.180851   437.8884       1.09792       7.90665       13.4725       10.4643      -12.0710       14.2424       16.8405       15.4451       14.3281       12.2619       9.63652
   8  23 3739.7581    2.1626  5.2697 10.2719  0.0000      0.378283  0.1254   0.0309   0.2304    0.1814   0.0000      0.123908   441.1804       21.7684      -12.8557       9.95492      -19.8083      -1.53486       16.8131       20.3927       19.8261       17.7920       14.2938       10.7777
   8  24 3878.9600    1.7871  7.3101 10.3598  0.0000      0.424617  0.1671   0.0243   0.3019    0.1088   0.0000     0.0959724   454.2821       13.6110      -14.0486       16.8400      -7.20455       6.58610       21.9837       26.9851       26.1292       23.3377       18.6995       14.1768
   8  28 4434.5160    0.8896 17.6790 10.0686  0.0025     -0.314693  0.4792   0.0129   0.8227    0.0566   0.0000      0.101568   391.0100       3.99158       125.951      -1.80001      -13.2701      -16.8185       46.3219       56.7257       55.6000       49.4184       41.6795       31.1050
   9   7 1557.6703    0.1646  0.1499 10.1232  0.0000       12.1967  0.0270   0.0159   0.0527    0.0474   0.0000       23.4541   426.7924      -4.64770       8.53736      -3.58666       1.55301       3.35866       5.08594       5.89598       5.49890       4.65680       3.93292       2.97190
   9   9 1843.6197    0.4012  0.3342  9.8711  0.0000       10.7634  0.0285   0.0205   0.0508    0.0777   0.0000       3.40883   431.5834       7.42741       10.5915      -7.75488       1.80640       1.88326       3.77190       5.37878       5.83578       3.94639       4.15779       2.70329
   9  10 1984.2849    0.5441  0.5138  9.7582  0.0012       8.53333  0.0353   0.0223   0.0637    0.1130   0.0000       2.00640   435.6201       9.91073       11.9595       5.68503      0.912496       1.29387       5.12596       6.01156       6.62639       5.49332       4.71655       3.50230
   9  11 2125.1955    0.7998  0.6693  9.7784  0.0000       5.88140  0.0341   0.0290   0.0754    0.1919   0.0000       1.23978   437.9572      -5.28549       10.7699      -6.38066      -1.99663       7.24714       5.60243       6.67993       6.46704       5.93601       4.73020       3.65341
   9  12 2264.6202    1.0367  0.7988 10.3409  0.0000       3.89888  0.0414   0.0340   0.0778    0.1744   0.0000       1.21568   431.2854       14.2153       10.3268      -1.28230       6.97442      -3.56694       5.24243       6.31491       6.26679       5.74433       5.06522       3.76230
   9  13 2402.4778    1.4164  1.0044 10.2684 -0.0007       3.80783  0.0466   0.0422   0.0908    0.2946   0.0000      0.974288   436.1144      -6.71228       8.76410       13.2852      -3.19586      -9.64158       5.33567       7.13915       6.64544       6.36767       5.23261       4.29430
   9  14 2539.6661    1.9114  0.9355 11.0993 -0.0001       2.29283  0.0423   0.0577   0.0809    0.2443   0.0000      0.902007   446.6339       6.61039       6.60957       17.0822       1.19891      -3.99745       5.63009       6.56459       6.96558       6.19527       5.09847       4.02531
   9  15 2677.0999    2.3925  1.0830  7.1365  0.0000       2.32373  0.0446   0.0641   0.0825   13.0706   0.0000      0.779768   441.5669      -6.37908       12.7501      -12.9435       2.76632      -3.10412       5.87240       7.20401       6.99014       6.15835       5.30666       4.38872
   9  16 2815.2366    2.8303  1.0692 11.5993  0.0000      0.517711  0.0481   0.0817   0.0863    0.3268   0.0000       1.03516   454.1588       7.67519       25.8768      0.796354      -9.67672      -2.62807       6.82247       8.13161       8.03698       7.37300       5.66023       4.43520
   9  17 2953.5845    3.6728  0.9699 11.4470  0.0000      0.241141  0.0394   0.1052   0.0791    0.5446   0.0000      0.678871   434.9814       1.50469       18.0400      -3.08507       2.14972      -4.53558       5.54425       6.34202       6.60176       5.68769       4.99250       3.88035
   9  18 3091.5750    3.9224  1.0552 12.2568 -0.0004      0.518589  0.0475   0.1102   0.0821    0.3536   0.0000      0.717468   426.2761       13.3326       3.21966       7.67420      -3.41851       5.68075       6.31623       7.31277       7.27263       7.03252       5.53313       4.53250
   9  19 3229.8136    3.8771  1.3323 12.0165  0.0005       1.82963  0.0574   0.0994   0.0947    0.3943   0.0000      0.738717   442.6235       20.9972       17.2338     -0.170266       8.01942      -4.88482       6.82699       8.19433       8.47557       7.58913       6.48087       4.89474
   9  20 3367.9568    3.3194  1.9494 11.7602 -0.0002      0.402630  0.0680   0.0714   0.1196    0.2182   0.0000      0.489078   441.6802       8.77287       4.29597      -3.06051       5.98295      -11.8619       8.29223       9.69683       9.55016       9.02332       7.57581       6.01475
   9  21 3506.4371    2.7884  3.0053 11.0487  0.0000      0.381535  0.0856   0.0494   0.1543    0.1908   0.0000      0.236919   424.7228       19.3307       3.68593       19.4209      -10.8196      -8.26563       10.3076       11.6811       12.0923       11.3537       9.37051       7.54631
   9  22 3645.4933    2.3727  4.2026 10.7752  0.0000      0.470420  0.1066   0.0361   0.1813    0.1447   0.0000      0.153672   416.8156       6.83711       2.40728       1.13325      -11.7286      -9.32717       12.8869       15.6101       15.8780       14.5138       12.1572       9.32361
   9  23 3784.5775    1.9830  5.2838 10.7991  0.0000      0.526024  0.1250   0.0287   0.2283    0.1033   0.0000      0.130068   436.9540       1.05281       27.0060       3.22404      -10.4198      -11.0297       14.6391       17.6921       17.4024       16.2538       13.6780       11.0878
   9  24 3924.1769    1.6608  7.6785 10.3706  0.0000      0.470297  0.1683   0.0217   0.3005    0.0901   0.0000     0.0980621   438.3628       24.0341       1.24028      -22.4213       5.14609      -23.7865       18.4990       23.9344       22.5215       21.9292       17.6743       14.2071
   9  25 4063.2683    1.4204  9.4071 10.1823  0.0000     0.0186630  0.1983   0.0179   0.3710    0.0778   0.0000     0.0833806   449.8787       19.8099      -31.2752      -18.8859       16.7492      -9.69228       21.6690       27.5557       26.3628       24.9321       21.0649       16.4907
   9  28 4482.1061    0.8483 19.8600 10.0290  0.0008     -0.278175  0.5661   0.0107   0.8680    0.0498   0.0000      0.101957   414.5229      -45.0251       59.7049      -4.73630      -10.6599       49.8124       44.8351       56.2951       56.0088       52.0797       43.9222       34.6427
  10   7 1592.9360    0.2070  0.1795 10.0073  0.0000       20.7300  0.0203   0.0155   0.0486    0.0480   0.0000       14.7245   430.6173     -0.186033       11.6215       3.51776      -3.50890       1.92372       2.43501       3.19479       3.16225       2.90140       2.58397       1.94824
  10   8 1737.8751    0.2936  0.2393  9.9393  0.0000       27.3293  0.0256   0.0172   0.0396    0.0603   0.0000       7.77399   429.1223       11.5815       14.8833       3.20463      -6.04539      -1.25324       3.79794       4.77455       3.92930       3.92620       4.26292       3.03657
  10   9 1880.0721    0.4283  0.4665  9.8151  0.0000       12.7329  0.0293   0.0183   0.0631    0.0789   0.0000       2.79419   437.1951      -8.55056       9.31855       3.23610      -2.06101       6.99303       3.86563       4.22987       4.65955       4.28845       3.97138       3.09025
  10  10 2021.6084    0.5678  0.4539 10.0808  0.0000       10.1730  0.0271   0.0236   0.0569    0.0881   0.0000       2.23370   429.0984       1.57166       13.1642      -2.52430      0.813358       6.55811       3.61493       4.09223       4.45542       3.85932       3.72956       2.84044
  10  11 2163.0042    0.8426  0.6205 10.0743  0.0000       6.17118  0.0331   0.0306   0.0667    0.1409   0.0000       1.30081   444.9295      -6.78063       17.0728      -1.30908       1.35750       5.53079       4.66142       4.61357       4.72990       4.90904       4.30780       3.36454
  10  12 2302.9353    1.1508  0.8641 10.4736  0.0000       6.13946  0.0424   0.0357   0.0775    0.1916   0.0000       1.22223   438.9314       8.28100       10.2921       8.62819      0.266076      0.535394       5.09323       5.82220       5.49154       6.06209       4.91493       4.08791
  10  13 2440.8826    1.5847  0.8570 10.1448  0.0005       3.11007  0.0369   0.0463   0.0717    0.3397   0.0000      0.704006   441.1010     -0.443408       24.8649     0.0512003     -0.819430      -7.53440       4.38353       5.35803       5.47826       5.03195       4.11872       3.72277
  10  14 2578.6250    2.1093  0.9138 10.9140  0.0000     -0.321197  0.0397   0.0586   0.0714    0.3125   0.0000      0.504109   432.9953       8.10057       6.52338      -1.72517     -0.160495      -1.62334       5.11516       5.92563       5.90032       5.63522       4.90481       4.02387
  10  15 2717.0792    2.4481  1.0720 11.0863  0.0000       1.45535  0.0460   0.0653   0.0791    0.3638   0.0000      0.617370   445.4857       12.3930       29.9040      -4.80416     -0.275516       2.34780       5.44093       6.61872       6.06617       5.75003       5.19859       4.29270
  10  16 2855.7562    3.0567  0.9552 11.6959  0.0000       2.50465  0.0462   0.0863   0.0739    0.2933   0.0000      0.970605   436.0293       11.9867       7.33805      -8.69309       3.56792      -2.96534       6.42959       8.21055       8.25548       7.00904       6.04221       4.55963
  10  17 2994.6074    3.8958  0.9235 12.1299  0.0000      0.120820  0.0391   0.1118   0.0719    0.3127   0.0000      0.926796   428.2819       16.7780       11.3621      -9.24168       1.45356      -5.01333       4.82940       5.97260       6.02152       5.59711       4.83219       3.89824
  10  18 3133.0172    3.7723  1.1000 12.2190  0.0000      0.156348  0.0480   0.0984   0.0811    0.3357   0.0000      0.696986   442.5044       24.6432       2.52126       1.94953       7.69306       3.20994       6.01681       7.43122       7.06760       6.67226       5.51289       4.87155
  10  20 3410.3936    3.1926  2.2057 11.5766 -0.0002       1.22495  0.0688   0.0614   0.1193    0.1928   0.0000      0.345215   436.6990       4.27390       11.4968      0.883491      -3.17578      0.466971       7.84630       9.25911       9.35782       8.59069       7.80069       6.17749
  10  21 3549.3140    2.6951  2.9119 11.6697  0.0000      0.690016  0.0858   0.0473   0.1473    0.1189   0.0000      0.277798   432.0165      -7.87030       12.2873       24.5470      -6.68114      -4.84439       8.85087       10.7951       11.1244       10.4628       8.91872       7.38591
  10  22 3688.7234    2.3034  4.4746 10.8526  0.0000      0.534138  0.1036   0.0335   0.1901    0.1175   0.0000      0.142926   423.5962       36.2602       28.0770       2.10618      -8.52261      -1.94710       11.6044       14.1417       14.3163       13.2030       11.4972       9.21149
  10  23 3828.4786    1.8887  6.2741 10.7409  0.0000      0.543467  0.1367   0.0247   0.2453    0.0835   0.0000      0.109055   465.0677       26.9620      -10.8489       12.2316      -17.3069      -7.43590       14.2534       17.6814       17.8223       16.8889       14.4686       11.4438
  10  24 3968.3772    1.5966  8.8843 10.2605  0.0000      0.492359  0.1671   0.0187   0.3257    0.0773   0.0000     0.0777626   446.8268       67.6310      -25.2878      -8.22433      -2.18035       2.14113       17.1041       21.0006       20.4851       19.8961       17.4247       14.3808
  10  25 4108.0971    1.3565 11.3213 10.1730  0.0000      0.138918  0.2161   0.0156   0.4129    0.0628   0.0000     0.0750765   437.8378       31.9556       29.8583      -14.8487      -15.4417       8.10326       20.4589       25.6937       25.5546       24.2816       21.2029       17.0570
  10  27 4387.5581    0.9789 17.3253 10.0061  0.0000     -0.176771  0.4124   0.0113   0.6623    0.0542   0.0000     0.0881979   379.9063       102.427      -7.91306      -23.2860       19.4160      -7.03348       32.2004       39.6993       40.4899       38.0866       32.8215       27.2800
  10  28 4527.6393    0.8013 19.0075 10.0245 -0.0019     -0.256728  0.5308   0.0103   0.7971    0.0476   0.0000      0.103304   444.3959       12.6202       49.5862       64.2206      -8.81489      -12.6438       38.7540       48.8552       50.0195       47.0129       40.4161       33.3814
  11   8 1772.2806    0.3302  0.2660  9.8944  0.0000       22.7838  0.0238   0.0171   0.0398    0.0597   0.0000       5.21647   438.6681      -6.12143       16.8723      0.911219      -10.0879       1.04563       2.80250       3.44408       3.88313       3.09099       2.77526       2.55766
  11   9 1915.4939    0.4982  0.4282  9.8401  0.0000       9.89228  0.0263   0.0199   0.0472    0.0816   0.0000       2.30658   434.8486      0.107347       16.0864       1.39046      -8.94750      -2.66702       3.05046       3.69381       3.96857       3.83120       3.11837       2.66759
  11  10 2058.0700    0.6424  0.4968  9.9889  0.0000       9.12440  0.0296   0.0232   0.0501    0.0961   0.0000       1.74782   439.0543       6.71038       11.5564       4.20239      -4.12493       2.94625       3.91416       4.74034       4.85103       4.63575       4.12136       3.33229
  11  11 2199.8422    0.9129  0.7482 10.1346  0.0000       2.89719  0.0361   0.0279   0.0655    0.1624   0.0000       1.12240   443.1885       4.50229       13.6759       5.07573      -4.73964       3.97066       4.18370       5.05605       4.86816       4.83493       4.35851       3.56798
  11  12 2340.1981    1.2118  0.9527 10.0747  0.0011       3.46572  0.0408   0.0335   0.0755    0.2820   0.0000      0.876472   433.8455      -4.75976      -1.55927      -11.9891      -5.46488       3.81252       4.62893       5.60292       5.51868       5.37670       4.98683       4.04096
  11  13 2478.6795    1.6587  1.0178 10.7261 -0.0039       4.94885  0.0445   0.0454   0.0789    0.3011   0.0000       1.08596   438.8629      -3.51211       10.8355       6.28098      -5.04837      -2.81336       4.52213       5.49791       5.44983       5.39931       4.85078       4.06432
  11  14 2617.0095    2.1823  1.0184 11.0885  0.0000      0.379128  0.0434   0.0583   0.0756    0.3255   0.0000      0.789137   439.9846       7.21118       19.1369      -7.94289       4.52984      -5.04124       5.24666       6.67222       6.69277       6.19842       5.43077       4.32385
  11  15 2756.2152    2.8535  0.8506 11.8400  0.0000       2.04783  0.0334   0.0824   0.0701    0.2319   0.0000      0.885597   436.3745       6.67480       4.84526       1.07202      -5.32739     -0.112471       4.03130       4.41981       4.67439       4.75303       3.96557       3.39876
  11  16 2895.3672    3.3838  0.9215 11.6232  0.0000     -0.474260  0.0359   0.0911   0.0682    0.3622   0.0000      0.858560   436.3193       5.32809       20.6665       5.50978       1.07748      -2.65783       3.96729       5.01626       5.04640       4.38667       4.54440       3.62141
  11  17 3034.6049    3.9754  0.9849 11.5807  0.0000     -0.144276  0.0377   0.1035   0.0708    0.4967   0.0000      0.627813   434.1141       6.33168       10.4980       2.51743      -5.49390     -0.376120       4.47362       5.48672       5.46063       5.08802       4.54228       3.72267
  11  18 3173.5085    3.6423  1.2726 12.7482  0.0000     -0.206480  0.0509   0.0936   0.0937    0.2269   0.0000      0.676344   436.8024       19.3019       7.76026      -6.41576      -8.70224      -6.10060       5.32218       6.29891       6.09902       6.01898       5.26262       4.99975
  11  19 3312.4585    3.5718  1.7933 11.2114  0.0002      0.865923  0.0587   0.0711   0.1022    0.3262   0.0000      0.372515   431.4637       17.3838       11.3072       8.95394      0.724621      -3.11711       6.25584       7.68466       7.79119       7.43880       6.37791       5.28547
  11  20 3451.9679    3.0807  2.4864 11.1603  0.0000       1.13803  0.0667   0.0531   0.1258    0.1891   0.0000      0.271535   428.4358       10.5421       4.48974     0.0255437      -1.02347      -10.1623       6.64907       8.24376       8.49778       7.76786       6.80184       6.22631
  11  21 3591.4935    2.5868  3.3115 11.1582  0.0000      0.922841  0.0871   0.0399   0.1414    0.1229   0.0000      0.212857   436.2582       32.6049       14.7355       16.4699       5.47380      -18.5379       8.78762       10.8512       10.8812       10.7860       8.98165       7.73024
  11  22 3731.1551    2.1297  5.1146 10.6216  0.0000      0.512201  0.1082   0.0276   0.1985    0.1034   0.0000      0.127978   441.3600       36.7133       13.8722       11.5145       7.21454      -10.7123       10.2044       12.8163       12.6648       12.3912       11.0599       9.16104
  11  23 3871.5350    1.8113  6.8952 10.5048  0.0000      0.521187  0.1375   0.0222   0.2445    0.0836   0.0000     0.0964983   438.6959       29.5237       29.7007       2.10680       4.13484      -10.6804       12.5682       16.3310       16.1011       16.0312       13.4391       11.7119
  11  24 4011.2208    1.5368  9.8600 10.2189  0.0000      0.129882  0.1770   0.0168   0.3369    0.0709   0.0000     0.0735816   436.9708      -12.2539       18.7706       6.51502      -37.2983      -7.88583       15.8730       20.4079       20.2571       19.6165       17.4437       14.6596
  11  25 4151.2823    1.3021 11.5701 10.2269  0.0000    -0.0184335  0.2167   0.0151   0.4119    0.0600   0.0000     0.0733339   433.7415       10.2089      -10.3217       4.05199      -3.74277       9.46583       18.5869       23.5757       23.4820       23.2305       20.3392       16.8588
  11  27 4432.1513    0.9250 18.2637 10.0633  0.0023     -0.233667  0.4366   0.0102   0.7008    0.0462   0.0000     0.0869823   435.6238       30.4986       11.0982      -21.3394       42.2602       22.8787       30.0291       37.8639       38.9263       37.5391       33.2534       27.6601
  12   6 1509.6930    0.1462  0.0567 10.0922  0.0000       19.0261  0.0307   0.0193   0.0219    0.0371   0.0000       58.1233   435.5029      -3.34614       13.8865      -7.26146      -2.66599      -1.98969       2.25537       4.16352       3.94052       3.04733       4.32268       2.10607
  12   7 1660.2431    0.2769  0.1877 10.0230  0.0000       8.81613  0.0186   0.0183   0.0424    0.0471   0.0000       7.39675   438.9727      -2.05009       13.2176      -1.04280     -0.458248     -0.310917       2.56586       2.82654       3.11701       2.93289       2.81745       2.05300
  12   8 1805.8367    0.3618  0.3260  9.9345  0.0000       10.3140  0.0209   0.0163   0.0492    0.0598   0.0000       3.94498   435.0534     -0.719236       16.4036      -1.50774      -2.60893      -2.71162       2.91585       3.51857       3.46807       3.12917       2.87184       2.33033
  12   9 1950.0682    0.5324  0.4662  9.7907  0.0000       12.0233  0.0261   0.0191   0.0486    0.0809   0.0000       2.03891   442.3345     -0.695595       12.3690       3.69334       1.61183      -3.74544       2.66769       3.42011       3.39004       3.16491       2.91009       2.75813
  12  10 2093.7644    0.7119  0.6091  9.9050  0.0000       7.17587  0.0298   0.0231   0.0602    0.1179   0.0000       1.32024   438.2062      -2.98193       13.1034     0.0377828      -3.09657      -2.53348       3.39588       4.65722       4.62470       4.64215       3.70438       2.98346
  12  11 2236.0117    1.0122  0.7471 10.0616 -0.0002       5.99100  0.0306   0.0298   0.0649    0.1505   0.0000       1.01753   435.1727      -1.92237       15.3733      -6.11787       3.62199      -1.93836       3.40913       4.10788       4.21342       4.27787       3.81495       3.07289
  12  12 2376.4570    1.3732  0.8523 10.7424  0.0000       3.61100  0.0376   0.0383   0.0650    0.1869   0.0000      0.917712   439.7969       2.27923       6.80526       1.26315      -2.05462      -5.56549       3.74034       4.55244       4.72093       4.82983       4.16379       3.38125
  12  13 2515.5482    1.7761  1.1244 10.1520  0.0005       3.19305  0.0466   0.0457   0.0801    0.5549   0.0000      0.854672   434.0309       1.71320       8.28957       3.79001     -0.342210      0.319959       4.29943       5.19196       5.58531       5.19662       4.53290       4.11426
  12  14 2654.6692    2.3905  0.8119 11.4421  0.0000       1.50580  0.0328   0.0669   0.0631    0.2640   0.0000      0.761525   438.3872       2.35240       12.5891      -1.00363      -1.25893       3.62144       3.56587       4.08673       4.21014       4.11198       3.58847       3.34952
  12  15 2794.6432    3.0688  0.8905 11.5195  0.0000       1.88627  0.0342   0.0831   0.0670    0.3798   0.0000      0.730176   440.8877       5.10734       13.2475      0.568491      -2.44576      -2.15701       3.63335       4.20660       4.29925       4.32519       3.83939       3.28560
  12  16 2934.4247    3.6867  0.8033 11.7514  0.0000      0.971415  0.0326   0.1000   0.0564    0.3409   0.0000      0.731535   436.8607       4.38576       8.87634       4.79663      -1.15153      -2.54809       3.58506       4.35812       4.34623       4.16454       3.78693       3.24016
  12  17 3073.9349    3.9349  1.0346 11.8694  0.0000       1.00611  0.0384   0.0995   0.0727    0.4239   0.0000      0.696439   436.2724       13.0328       12.6919      -2.50656       7.06152      -6.43537       4.45701       5.55494       5.65870       5.58067       4.86731       4.06645
  12  18 3213.3500    3.9113  1.3381 11.7605  0.0000      0.713733  0.0467   0.0876   0.0834    0.4121   0.0000      0.581389   437.2923       7.49664       10.4147      0.110675      -1.68888      -11.3468       4.36132       5.54448       5.68475       5.44493       4.77011       4.16796
  12  19 3352.9197    3.4845  1.7145 12.0091  0.0002       1.52160  0.0546   0.0699   0.1000    0.1980   0.0000      0.424450   435.8449       12.2756       10.0900      -7.79675       7.96048      -5.48483       5.90735       7.92848       8.05292       7.70701       6.42039       5.32161
  12  20 3492.6521    2.8954  2.9213 11.0185  0.0000      0.816372  0.0719   0.0439   0.1268    0.1579   0.0000      0.222978   443.6470       21.3597      -13.7877       6.66965       5.00410      -12.5554       6.47967       7.95104       8.27722       7.88517       7.25541       6.10587
  12  22 3773.1124    2.0158  5.5026 10.6794  0.0000      0.602062  0.1074   0.0249   0.2054    0.0882   0.0000      0.109387   429.0895      -5.05026       1.98926       26.6679      -5.12256       7.14355       9.77816       12.2947       12.7313       12.3399       10.8515       9.48493
  12  23 3913.4681    1.7100  7.7850 10.4384  0.0000      0.377462  0.1436   0.0196   0.2648    0.0785   0.0000     0.0828176   448.6568       46.9596       30.6830       24.4712       10.0804       5.19966       12.7241       16.2705       16.1424       15.9296       14.2808       12.4198
  12  24 4054.1849    1.4388 10.0315 10.2992  0.0000      0.257143  0.1784   0.0161   0.3429    0.0646   0.0000     0.0729801   449.4228       2.53688       8.45258      -8.50250      -35.2370     -0.351053       14.5125       18.6717       18.9587       18.4281       16.3943       14.2489
  12  26 4335.7655    1.0189 15.5917 10.1788  0.0000     0.0952368  0.3300   0.0116   0.5612    0.0490   0.0000     0.0817749   462.4865       5.88221       52.9853      -40.5681       27.9716      -32.5184       22.8210       28.4748       29.7129       28.9412       26.0222       22.0708
  12  27 4476.4558    0.8369 16.9919 10.1331  0.0026     -0.113772  0.4168   0.0101   0.6592    0.0440   0.0000      0.101800   439.2890      -45.0664       65.2736      -4.94627       46.9102      -29.3530       26.5653       33.7480       35.5885       34.5791       30.6157       26.3956
  13   7 1692.3785    0.2839  0.2453  9.9819  0.0000       6.18934  0.0204   0.0154   0.0457    0.0477   0.0000       5.60366   433.6116      0.715733       11.8149      -1.07314      -1.69920     -0.445745       2.12865       2.46603       2.86744       2.46900       2.56238       2.10271
  13   8 1838.6959    0.4055  0.3347  9.8403  0.0000       12.4748  0.0230   0.0174   0.0408    0.0636   0.0000       2.92729   435.8538      -2.82706       9.31302      -5.37123       2.35826      0.595141       2.66825       3.45189       3.70155       3.25247       3.00332       2.58237
  13   9 1983.9214    0.5390  0.5182  9.8269  0.0000       9.79484  0.0261   0.0185   0.0536    0.0912   0.0000       1.75918   441.3036      -5.16394       11.7846       1.94441       1.68746      -5.21077       2.69725       3.34968       3.37701       3.34541       3.18848       2.78837
  13  10 2128.5801    0.8253  0.6987  9.5936  0.0000       7.32590  0.0291   0.0237   0.0576    0.1543   0.0000       1.04362   436.3778       1.99429       9.49786      -4.74494     -0.678346     -0.954023       2.97296       3.68745       3.75251       3.67663       3.37521       3.04973
  13  11 2271.2461    1.1181  0.8070  9.7559  0.0000       4.00952  0.0332   0.0291   0.0575    0.2154   0.0000      0.834220   437.6728       1.29559       10.3610       3.87393     0.0145382       3.60440       3.08345       3.81194       3.70812       3.83974       3.63109       3.13182
  13  12 2411.9092    1.5683  0.9451  9.9730  0.0000       2.05458  0.0366   0.0380   0.0623    0.3487   0.0000      0.695113   436.7707      -3.34247       14.4234       2.93281      0.630845      -3.86972       3.31518       4.00688       4.19697       4.32588       3.73618       3.41372
  13  13 2551.9174    1.8691  0.9683 10.9813  0.0000       4.03833  0.0379   0.0477   0.0706    0.2631   0.0000      0.843136   438.5467       3.04060       18.2225       9.00868       6.76666       1.99642       3.46280       4.47930       4.70335       4.53842       4.15740       3.55691
  13  14 2691.8046    2.5065  0.9563 10.8383  0.0000       1.87266  0.0370   0.0622   0.0635    0.5057   0.0000      0.669778   436.3974       7.47608       8.79824       4.58151      -4.05157      -2.78303       3.44555       4.41181       4.41946       4.34160       3.95830       3.49549
  13  15 2832.3622    2.9063  0.9084 12.1823  0.0000       3.47394  0.0368   0.0758   0.0643    0.2194   0.0000      0.805567   434.8965       8.24297       9.08852      -3.63730      -3.20921     -0.352008       3.49379       4.30112       4.38430       4.37189       3.88517       3.62511
  13  16 2972.7591    3.5081  0.9637 12.6017  0.0002       1.96226  0.0390   0.0898   0.0676    0.2266   0.0000      0.813749   440.8993       4.38428       7.49475       6.78994      -4.53839      -11.3715       3.37454       4.38462       4.46536       4.65953       4.13282       3.57883
  13  17 3112.6200    4.0244  1.0816 11.9876  0.0000       1.26214  0.0404   0.0941   0.0710    0.4032   0.0000      0.733860   435.3052       10.6454       8.52525       5.23814       1.59071       2.44046       3.58686       4.35806       4.34707       4.30986       4.01042       3.48692
  13  18 3252.5396    3.8617  1.3498 12.1402  0.0000      0.904394  0.0477   0.0840   0.0828    0.2912   0.0000      0.644678   438.8913       6.26301       16.7765       12.2164      -4.89323       1.83022       4.44141       5.54376       5.91394       5.63943       5.13447       4.31331
  13  19 3392.5045    3.3162  1.9683 11.6389  0.0000      0.518607  0.0571   0.0599   0.1003    0.1963   0.0000      0.350904   442.1350       21.2801       11.4420       2.35982     -0.117397      -3.44088       5.21298       6.10040       5.98688       6.05261       5.57889       4.97637
  13  20 3532.8813    2.7232  2.9933 11.4339  0.0000      0.827736  0.0742   0.0406   0.1294    0.1087   0.0000      0.218070   447.7579       16.1514       8.16584      -5.38394       10.2959     -0.546069       6.26568       7.83347       8.12297       7.85477       7.05446       6.37543
  13  21 3673.3971    2.3138  4.3870 10.8528  0.0000      0.497449  0.0904   0.0292   0.1597    0.0948   0.0000      0.128374   435.2855       14.0398       17.2526     -0.764295      -13.1877      -6.53779       7.47916       9.54497       9.57057       9.69536       8.63142       7.64957
  13  22 3814.4829    1.9084  5.7930 10.7934  0.0000      0.604681  0.1121   0.0229   0.2043    0.0737   0.0000      0.105576   442.3676       4.41622       15.1220       5.49183       5.87547      -11.8910       9.09219       11.4949       12.0388       11.8437       10.8917       9.28605
  13  25 4236.9510    1.1451 13.1495 10.2281  0.0000     0.0936136  0.2492   0.0134   0.4475    0.0551   0.0000     0.0755437   468.3912       27.3901       26.4130       18.3108       12.7804       32.4633       17.5231       22.0974       23.3644       23.2439       21.1821       18.1501
  14   6 1571.5655    0.1824  0.1206 10.0679  0.0000       9.17149  0.0158   0.0142   0.0313    0.0371   0.0000       19.5451   438.9957       3.03842       15.4309      -3.24013      -2.79910       1.62920       1.69498       2.21732       2.45961       2.98320       2.25648       1.79741
  14   7 1723.5746    0.2936  0.1874 10.0054  0.0000       18.5935  0.0166   0.0163   0.0303    0.0481   0.0000       6.24009   434.7838     -0.203624       16.1090       2.50907      -5.75891       1.44512       2.08629       2.03379       2.24071       2.34239       2.65484       2.27114
  14   8 1870.8527    0.4333  0.4269  9.7948 -0.0000       8.31036  0.0289   0.0160   0.0483    0.0740   0.0000       2.33153   436.2166      0.613693       12.0979      0.449200      -3.17342    0.00144374       3.57649       4.88509       5.20663       4.87641       4.45781       3.21585
  14   9 2017.0738    0.6476  0.5344  9.8283  0.0000       7.92139  0.0257   0.0208   0.0492    0.1085   0.0000       1.48157   434.9418      0.591540       12.4365      0.287901      -1.88676      -2.51827       2.31747       2.77356       2.72055       3.25569       2.61263       2.40300
  14  10 2162.6431    0.8467  0.6683 10.0849  0.0000       5.76664  0.0294   0.0240   0.0538    0.1222   0.0000       1.04924   443.4485       8.43375       11.2973     -0.657825      -7.79778       3.29041       2.76713       3.59373       3.86769       3.80870       3.55722       3.06001
  14  11 2305.8107    1.1598  0.8071 10.2406  0.0000       4.27065  0.0315   0.0302   0.0592    0.1727   0.0000      0.818998   434.1907       5.23884       15.1644      -6.27441      0.721910     -0.841582       2.76208       3.52109       3.44883       3.81700       3.48104       2.94339
  14  12 2446.8239    1.5575  1.0367 10.5089  0.0000       3.37892  0.0382   0.0362   0.0718    0.2331   0.0000      0.831953   440.4495       6.49415       13.6682     -0.592103       2.78898      0.856156       3.15788       3.92021       4.07590       4.06491       3.85261       3.37852
  14  13 2587.3962    2.0270  0.9408 11.3430 -0.0004       1.89570  0.0351   0.0493   0.0653    0.1840   0.0000      0.785030   433.3565      -2.66744       12.2815       2.16590      -2.87896      -3.84989       3.07154       3.55826       3.80875       3.71312       3.39742       3.03129
  14  14 2728.3290    2.5867  0.9683 11.6924  0.0000       1.61870  0.0340   0.0631   0.0695    0.2462   0.0000      0.726995   437.5743      0.732608       17.2914      -1.81268     -0.632586      -9.97344       2.87071       3.60095       3.87539       3.69238       3.59441       3.11373
  14  15 2869.3431    3.2980  0.8213 12.2799  0.0000       1.50416  0.0320   0.0863   0.0596    0.2301   0.0000      0.793865   434.7131       7.32741       8.79636      -10.2677      -3.60201      -3.07429       3.03161       3.84620       4.05417       3.94673       3.37863       2.95429
  14  16 3010.2737    3.7482  1.0690 11.1928  0.0000       1.08890  0.0360   0.0859   0.0700    0.8335   0.0000      0.626833   437.1472       11.9863       9.19206      -3.16204      -10.6184      -2.60899       3.05385       3.69114       3.95859       3.95248       3.56508       3.23346
  14  17 3150.6792    3.7520  1.2203 12.5801 -0.0030       1.90237  0.0456   0.0845   0.0772    0.2548   0.0000      0.748458   436.1015       17.4058       8.64690       3.58127      -4.37577      -1.09439       3.53934       4.58684       4.45884       4.77560       4.18508       3.81529
  14  18 3290.9441    3.6551  1.5640 12.0192  0.0000      0.419653  0.0487   0.0723   0.0900    0.2576   0.0000      0.558825   444.9672       13.7554       6.68696      -3.49598      -9.54781      -6.65274       3.79419       4.75644       5.08594       4.99826       4.59262       4.24780
  14  19 3431.5377    3.1009  2.1647 11.7455  0.0004      0.149236  0.0575   0.0515   0.1055    0.1376   0.0000      0.299703   437.0724       15.1437       11.3499       5.26453      -4.60341      -6.11906       4.55069       5.60321       5.67396       5.86127       5.50119       4.82059
  14  20 3572.5177    2.6505  3.3720 11.3189  0.0000      0.756348  0.0771   0.0374   0.1309    0.1106   0.0000      0.169820   435.7258     -0.253608       15.0179       5.46103      -5.96326      -7.74771       5.99319       7.88601       7.85918       7.98316       7.23786       6.41378
  14  21 3713.3976    2.1737  4.9495 10.7274  0.0001      0.376683  0.0930   0.0255   0.1720    0.0922   0.0000      0.110988   445.5926      -3.27937       19.2818      -17.3755      -8.04132     -0.310090       7.16772       9.12367       9.47336       9.38141       8.86218       7.63374
  14  22 3854.9598    1.7917  6.8527 10.7337 -0.0005      0.599866  0.1238   0.0201   0.2269    0.0659   0.0000     0.0884020   433.5518       7.92480       21.1666       5.88375      -3.56182      -12.0195       9.36485       11.7513       12.5085       12.3998       11.3824       9.91763
  14  24 4137.1347    1.3184 11.6321 10.2203  0.0000      0.156719  0.2009   0.0138   0.3708    0.0619   0.0000     0.0697652   444.2998      -7.41810       14.2530       11.0117       1.02365       10.7790       13.9755       17.6228       18.6679       18.3460       17.0138       15.0703
  14  25 4278.3391    1.1172 15.1463 10.2096  0.0012     0.0336222  0.2939   0.0115   0.5018    0.0502   0.0000     0.0730997   485.3284       19.6762     -0.928866      -33.2354       1.96215       34.2859       17.4095       22.8839       23.7895       23.6993       21.4926       19.1535
  14  26 4420.2325    0.9144 17.0087 10.1716 -0.0008     0.0861131  0.3776   0.0093   0.5916    0.0417   0.0000     0.0909911   466.7075       26.7491      -27.6765      -19.6687      -15.9189      0.205383       21.0064       26.7662       28.3447       28.1881       26.0070       23.0361
  14  27 4559.9082    0.7803 20.7900 10.0741  0.0038     -0.402973  0.4954   0.0083   0.7566    0.0360   0.0000     0.0845703   427.5087      -13.3114       46.6763       8.70264      -22.7682      -13.8062       25.7081       33.4616       34.8047       35.1198       32.3694       28.5791
  15   5 1440.0220    0.1162  0.0883 10.0796  0.0000       21.8617  0.0206   0.0118   0.0279    0.0341   0.0000       58.3304   435.2289      0.390409       11.9599      0.674625      -6.72014       3.65191       2.23567       2.41473       3.26976       3.76036       3.00435       2.67815
  15   7 1753.8535    0.3209  0.2518  9.9455  0.0000       19.6188  0.0170   0.0154   0.0393    0.0491   0.0000       4.89923   437.6910       1.07002       16.4467      -2.15175      -6.16436      0.742372       1.46860       1.98767       1.72622       1.98289       1.77725       1.66526
  15   8 1902.4045    0.4899  0.3844  9.9393  0.0000       13.9464  0.0192   0.0182   0.0429    0.0645   0.0000       2.32258   436.0840      0.235808       10.7649      -2.02029       2.02767      -3.54322       2.03182       2.45126       2.65591       2.60031       2.32133       1.99696
  15   9 2049.7566    0.6499  0.5512  9.8330  0.0000       11.2136  0.0252   0.0197   0.0487    0.0928   0.0000       1.58251   437.5616      0.450506       12.0390      -1.89642      -4.83932      -4.90707       2.18098       2.74763       3.09273       3.05191       2.77581       2.37234
  15  10 2195.9073    0.9413  0.7386  9.9454  0.0000       4.50542  0.0311   0.0241   0.0540    0.1444   0.0000      0.965667   435.0526       3.95032       7.53200       1.01245      0.542811     -0.349284       2.83803       3.63135       3.93882       3.80010       3.47289       3.01778
  15  11 2339.5752    1.2488  0.8851 10.0514  0.0000       3.04024  0.0310   0.0301   0.0633    0.2167   0.0000      0.750158   437.9350       3.34947       13.3426       2.25226       5.61535       2.16757       2.68163       3.46194       3.53374       3.57666       3.17435       2.92603
  15  12 2481.2053    1.7345  0.9652 10.9746  0.0000       4.18953  0.0347   0.0408   0.0636    0.1750   0.0000      0.784669   434.5994       3.40669       9.62064      -4.94914      -4.58407     -0.830457       2.75834       3.43466       3.71052       3.60493       3.33144       3.01300
  15  13 2622.4038    2.1836  1.0369 10.8054  0.0000       1.50548  0.0342   0.0484   0.0664    0.2670   0.0000      0.780897   436.8590      -5.82909       10.6238      0.726836      -2.88225       3.93778       2.73841       3.32213       3.54760       3.44462       3.11200       3.04353
  15  14 2764.2122    2.8230  1.0381 11.1558  0.0000      0.468202  0.0359   0.0637   0.0647    0.3657   0.0000      0.634569   431.4799       5.48414       13.3907       5.98503      -1.08096       1.97089       2.82568       3.51340       3.68358       3.64123       3.35248       3.03595
  15  15 2905.9375    3.5347  0.8753 11.6472  0.0000       2.63972  0.0288   0.0866   0.0609    0.3822   0.0000      0.613099   438.4980       10.2825       15.1276       3.55551       3.23990     -0.973190       2.59571       3.13001       3.49954       3.36527       3.21639       2.79653
  15  16 3047.1808    4.0427  0.9554 12.2047  0.0000      0.818050  0.0335   0.0973   0.0628    0.3684   0.0000      0.768428   438.7748       7.58129       9.04493       4.91220      -1.05571      -7.78566       2.60502       3.29913       3.40755       3.30273       3.25475       2.89722
  15  17 3188.1435    4.0618  1.2792 11.9931 -0.0056      0.427852  0.0422   0.0858   0.0755    0.4549   0.0000      0.569425   441.3042       10.0598       7.24686       5.69277      -6.92731      -3.90663       3.20886       3.87310       4.10521       4.23928       3.82544       3.52670
  15  18 3328.9926    3.6264  1.7242 11.9431  0.0004      0.961320  0.0495   0.0670   0.0920    0.2735   0.0000      0.409221   434.5988       12.6700       22.4868       3.12518       3.35220      0.775391       3.68355       4.65725       4.92737       4.85919       4.58159       4.05117
  15  19 3470.0832    3.0326  2.6888 11.2248  0.0000      0.348709  0.0634   0.0448   0.1141    0.1915   0.0000      0.239153   437.7910       4.32541       14.8838       1.39335      -3.77095     -0.363287       4.81501       6.01821       6.20480       6.29091       5.87393       5.27229
  15  20 3611.4923    2.5055  4.2691 10.7679  0.0000      0.383705  0.0813   0.0296   0.1483    0.1161   0.0000      0.116777   443.0439       12.4555       13.0077      -4.41484       1.35473       7.30255       6.10930       7.73914       8.12364       7.99159       7.55821       6.83459
  15  21 3752.8763    2.0684  5.2300 10.6571  0.0000      0.438648  0.0957   0.0231   0.1735    0.0884   0.0000     0.0999922   432.3629       9.16766       28.9093      0.271921      -5.52009      -5.97822       7.08428       8.89875       9.39480       9.33039       8.82394       7.96889
  15  22 3894.6433    1.7615  7.3681 10.4371  0.0000      0.479386  0.1236   0.0181   0.2267    0.0711   0.0000     0.0769355   438.0109       3.25142       5.06084       11.4437      -18.0822      -17.3869       8.63728       10.9694       11.5489       11.6899       10.9625       9.68254
  15  23 4036.3365    1.4295  9.9562 10.4128  0.0000      0.345962  0.1672   0.0149   0.3149    0.0570   0.0000     0.0722228   447.8391       16.4725       19.8449       7.45275       15.9987      -3.71407       10.8624       13.9344       14.5753       14.8932       13.6639       12.4169
  15  24 4178.1353    1.2314 12.9566 10.2827  0.0000      0.295393  0.2292   0.0129   0.4104    0.0548   0.0000     0.0717925   451.1918       12.4519      -21.2009      -31.3517      -4.63287       19.0219       13.7447       17.7400       18.7931       18.7989       17.4627       15.7744
  15  25 4319.9330    1.0300 15.0588 10.2268 -0.0007      0.129831  0.2938   0.0103   0.4961    0.0440   0.0000     0.0811823   428.9355       26.5190       14.4106      -22.7670       36.7241       11.9719       15.9345       20.5441       21.9400       21.6180       20.5339       18.1580
  16   6 1629.5263    0.2268  0.1884  9.9951  0.0000       33.8201  0.0167   0.0126   0.0305    0.0446   0.0000       10.2486   438.2266      -2.12762       16.4781     0.0294761      -3.98009      -3.50318       1.43123       1.72151       2.08490       1.96429       1.95036       1.98205
  16   7 1783.2914    0.3710  0.2665  9.9801  0.0000       18.1003  0.0168   0.0158   0.0337    0.0501   0.0000       3.87436   438.8579      0.376233       17.8000       2.95492      -1.48619      -3.15423       1.64445       1.75590       2.06038       2.01366       1.96574       1.92472
  16   8 1933.2016    0.4927  0.4223  9.9386  0.0000       12.8784  0.0229   0.0167   0.0417    0.0674   0.0000       2.17022   438.1667       2.05904       14.2042      -1.59964      -1.59571    -0.0781191       1.89464       2.44289       2.71497       2.30866       2.45244       2.13020
  16   9 2081.7141    0.7118  0.5277  9.8826 -0.0001       8.71687  0.0245   0.0207   0.0417    0.1043   0.0000       1.28920   436.3827       3.13181       12.7465      0.752085     -0.931843      -4.66550       2.27209       2.83311       3.02056       3.23909       3.06891       2.65222
  16  10 2228.5008    0.9575  0.8088  9.9552  0.0000       5.53964  0.0294   0.0238   0.0599    0.1754   0.0000      0.859663   438.4314       3.39019       17.3145      -2.91275      -2.61316      -4.52360       2.46516       3.19237       3.26595       3.28244       3.16176       2.92255
  16  11 2372.7274    1.3464  0.9333 10.6694  0.0004       5.51605  0.0340   0.0316   0.0641    0.1631   0.0000      0.889557   435.0168       4.93384       16.5408      0.616843      -2.34490      -2.42009       2.49194       3.17304       3.05705       3.37852       3.09562       2.80423
  16  12 2514.9247    1.8500  1.0936 10.4129  0.0000       2.25468  0.0358   0.0385   0.0672    0.2881   0.0000      0.665205   435.7744     -0.665210       15.1199       3.07977      -1.14136       3.33666       2.63545       3.27536       3.34581       3.42647       3.31641       2.93757
  16  13 2657.0300    2.2616  1.1557 11.1405 -0.0008       2.00753  0.0377   0.0476   0.0726    0.2592   0.0000      0.671232   439.3861       6.14317       14.8701     -0.797423      -2.49246      -1.71004       2.76992       3.43162       3.49961       3.73356       3.44977       3.07978
  16  14 2799.6120    3.0474  0.9025 11.6717  0.0000       1.75507  0.0294   0.0687   0.0568    0.2347   0.0000      0.624442   440.2981       12.6864       15.9554    -0.0250070       2.63308      0.103983       2.23097       2.84376       3.09432       3.07721       2.90893       2.64255
  16  15 2941.8939    3.5586  0.9852 12.2972 -0.0001       1.67242  0.0325   0.0800   0.0622    0.2368   0.0000      0.637733   439.0815       8.47113       6.61349       3.79365       6.24773      -6.01601       2.50587       3.19865       3.40380       3.30148       3.25231       2.92382
  16  16 3083.6208    3.9984  0.9905 12.0710  0.0000       1.63352  0.0323   0.0900   0.0641    0.4087   0.0000      0.652827   438.2331       14.1836       17.7380      -2.76267      0.919101      -2.88340       2.58884       3.25377       3.39365       3.49537       3.26705       2.94102
  16  17 3225.1212    3.9733  1.3695 11.5837  0.0000      0.731757  0.0414   0.0782   0.0777    0.5542   0.0000      0.537186   434.5924       16.7777       16.4104      -4.55998      -2.81167      -1.48496       2.86120       3.60864       3.89320       4.03881       3.50009       3.19869
  16  18 3366.5498    3.2943  1.9399 12.0112  0.0000      0.940307  0.0529   0.0574   0.0974    0.2036   0.0000      0.335689   439.3717       5.65873       19.4455       2.18094       13.4802  -0.000148891       3.61120       4.80799       4.79685       5.08152       4.81571       4.16338
  16  19 3508.1963    2.8703  2.8009 11.3590  0.0000      0.968616  0.0638   0.0414   0.1171    0.1715   0.0000      0.221022   439.6361       19.1419       9.27241       5.03944       7.08353      -9.43345       4.46781       5.59147       5.79045       5.98717       5.60457       5.06666
  16  20 3650.0546    2.3911  4.2469 10.9075  0.0000      0.385399  0.0822   0.0282   0.1467    0.1055   0.0000      0.127578   441.7939       12.4614       16.8539       7.11861       5.86407       1.96596       5.63144       7.14789       7.52279       7.49576       7.24291       6.42125
  16  21 3792.1398    2.0096  5.9265 10.5739 -0.0002      0.620013  0.1015   0.0214   0.1867    0.0857   0.0000     0.0864305   441.3200       2.87879       12.6047      -11.6315       7.27365      -11.3347       7.07737       8.79176       9.23115       9.70547       9.01151       8.05694
  16  22 3933.9840    1.7040  8.3058 10.3291  0.0000      0.390808  0.1282   0.0162   0.2464    0.0686   0.0000     0.0680664   432.9246       20.1855       16.0788      -6.66763      -19.8912       8.13350       8.49849       10.8824       11.4531       11.8052       10.9755       9.85111
  16  23 4076.3445    1.4053 10.6099 10.2788 -0.0003      0.381486  0.1695   0.0137   0.3142    0.0582   0.0000     0.0650397   423.6689      -16.2323       29.0102       4.22032      -14.4420      -14.0556       10.3800       13.0987       13.9302       14.3092       13.5618       11.9828
  16  24 4218.5604    1.2036 14.3180 10.2895  0.0000      0.235702  0.2496   0.0115   0.4320    0.0487   0.0000     0.0682555   425.9996      -1.73289       48.6862       16.7881       5.85544      -11.9522       13.1890       17.2972       18.2355       18.6120       17.7019       16.0284
  16  25 4360.8643    0.9672 15.3650 10.2963  0.0000      0.237116  0.3048   0.0102   0.5095    0.0416   0.0000     0.0818415   428.2051       20.6292      -12.0390      -2.60176      -2.24757      -2.05026       16.0564       20.5098       22.2854       22.1936       21.2884       19.3495
  17   4 1318.0619    0.1105  0.0527 10.0957  0.0000       53.4592  0.0174   0.0148   0.0231    0.0338   0.0000       86.0372   437.7836      -2.70380       16.9148      0.657062      -1.17982     -0.291126       1.44937       3.50654       3.38302       2.75175       3.83436       3.59182
  17   6 1657.0882    0.2516  0.1735  9.9228  0.0000       25.1903  0.0120   0.0136   0.0310    0.0421   0.0000       8.53188   437.1115      -1.58538       13.0254       1.65500      -5.39964     0.0238977       1.13898       1.56948       1.73355       2.02121       1.90676       1.50797
  17   7 1812.0167    0.3846  0.3835  9.8401  0.0000       10.4219  0.0197   0.0137   0.0433    0.0582   0.0000       2.66205   440.6022      -1.32947       13.6874      -1.43861      -4.10426      0.517054       1.63233       2.01143       2.21709       2.09763       2.15872       1.94837
  17   8 1963.3650    0.5622  0.4945  9.9416  0.0000       9.52377  0.0232   0.0172   0.0430    0.0740   0.0000       1.60855   439.8542      0.142854       13.9715       1.97927      -3.86992     -0.225308       1.93712       2.53379       2.54924       2.60343       2.34311       2.17999
  17   9 2113.1410    0.7821  0.6610  9.8050  0.0000       7.81695  0.0247   0.0202   0.0495    0.1098   0.0000       1.03685   437.1954       3.49912       13.3438      -2.33764       2.24023      -4.01142       1.96270       2.38273       2.49393       2.48395       2.40216       2.17855
  17  10 2260.4202    1.0876  0.8346 10.0213  0.0000       5.16046  0.0284   0.0253   0.0576    0.1571   0.0000      0.827841   436.8204      -1.13149       16.0020      0.364804      -5.83651       3.76575       2.09627       2.68205       2.83062       2.87313       2.64538       2.36605
  17  11 2405.1919    1.4177  0.9918 10.4509  0.0000       5.06124  0.0339   0.0310   0.0640    0.2092   0.0000      0.828957   444.2855       8.35676       7.49566       1.49985      -1.97500       2.53711       2.39311       2.92962       3.09549       3.26254       2.97171       2.79254
  17  12 2548.1564    2.0400  0.9922 10.4923  0.0000       1.10360  0.0317   0.0434   0.0610    0.3004   0.0000      0.651733   443.0281       3.79261       9.81067       1.57556      -3.47104     -0.736443       2.26279       2.93351       2.84040       3.07826       3.00266       2.68652
  17  13 2691.1129    2.5199  1.0617 10.3655  0.0000       1.67323  0.0342   0.0512   0.0613    0.4902   0.0000      0.578243   437.8746       7.17966       12.4620      0.455128      0.536128      -6.68166       2.40918       2.98031       3.17564       3.25701       3.10225       2.86129
  17  14 2834.3812    3.0259  1.0266 11.6686 -0.0001       1.30771  0.0324   0.0632   0.0625    0.2302   0.0000      0.615218   439.7311       13.5069       11.3626      -3.77674       1.45583     -0.795049       2.26534       3.00863       3.29627       3.20950       2.92187       2.72589
  17  15 2977.3731    3.8094  0.9568 11.9766  0.0000       2.08784  0.0289   0.0833   0.0599    0.2590   0.0000      0.625632   437.3227       3.49014       7.43784       4.80852      -3.75013      -5.60192       2.15845       2.70394       2.95673       3.12132       2.87790       2.46858
  17  16 3119.5238    4.0310  1.3156 11.4094  0.0000      0.879257  0.0406   0.0793   0.0713    0.5698   0.0000      0.588690   434.7457       5.36527       10.5366      -4.24248      -4.76712      -3.50467       2.75261       3.30839       3.39587       3.52385       3.30688       3.07683
  17  17 3261.5679    3.8161  1.5329 11.7750 -0.0003       1.30221  0.0439   0.0709   0.0820    0.3870   0.0000      0.442830   439.9081       6.38745       8.61748     -0.432021      -3.91682      -6.12668       2.97456       3.52197       3.80106       3.94445       3.71839       3.45694
  17  18 3403.5662    3.2429  2.3679 11.2152  0.0000      0.944899  0.0563   0.0493   0.1022    0.2972   0.0000      0.264953   439.1548       6.27361       18.1482       5.20494       2.74305      -6.28210       3.65732       4.52474       4.56123       4.81959       4.69037       4.35423
  17  19 3545.7109    2.8180  3.1830 11.2055  0.0000      0.580463  0.0671   0.0383   0.1277    0.1656   0.0000      0.189187   445.6223       4.58712       8.77527      -2.29896      -1.53911      -13.0448       4.40867       5.64567       5.83641       6.02764       5.76108       5.21550
  17  20 3688.0475    2.3112  4.5711 10.5885  0.0000      0.298554  0.0809   0.0251   0.1514    0.1173   0.0000      0.105451   444.2190       18.3415       16.6029     -0.534886      -3.91632       2.69839       5.26629       6.66384       7.00044       7.25310       6.90860       6.35184
  17  21 3830.7746    1.8923  6.6035 10.5843  0.0000      0.631529  0.1080   0.0188   0.2007    0.0692   0.0000     0.0780391   437.6664       1.22611       19.5565      0.267033       10.4418      -7.70448       6.62101       8.66258       9.08775       9.38766       8.93230       8.16774
  17  22 3972.9303    1.5950  8.8974 10.3094  0.0000      0.380013  0.1371   0.0148   0.2568    0.0618   0.0000     0.0678082   434.6657       13.7166       20.2239       7.87564       5.60631      -5.98345       8.24609       10.3937       11.1388       11.5279       10.8529       9.85301
  17  23 4115.4822    1.3516 11.3868 10.2439  0.0000      0.320854  0.1803   0.0126   0.3197    0.0538   0.0000     0.0654238   457.1228    -0.0853626       11.9298       4.52380      -15.4313       1.49436       10.2849       13.3169       13.8974       14.2380       13.4034       12.3324
  17  25 4400.7228    0.9265 17.1856 10.2394 -0.0006      0.135537  0.3499   0.0087   0.5509    0.0380   0.0000     0.0823650   458.6248       58.7306       13.4767      -9.03162       6.76712       10.7973       16.3233       20.8515       22.6880       22.7296       21.5407       19.7534
  18   5 1518.7224    0.1636  0.1191 10.0086  0.0000       35.7492  0.0143   0.0119   0.0295    0.0368   0.0000       21.2274   436.4441      -1.54207       19.3006      -1.30180     -0.997396      0.572252       1.22175       1.48401       1.50925       1.76038       1.55332       1.63618
  18   6 1683.6667    0.2817  0.2216  9.9487  0.0000       18.4967  0.0174   0.0129   0.0280    0.0424   0.0000       5.96845   438.0659     -0.232168       15.5939      0.623350      -2.93548     -0.168671       1.23238       1.72934       1.89652       1.58296       1.72035       1.67319
  18   7 1840.0582    0.3858  0.4272  9.9634  0.0000       15.9663  0.0229   0.0133   0.0458    0.0534   0.0000       2.86623   439.0280       2.37285       11.5058     -0.565920      -1.95011       1.38720       1.55123       2.08648       2.29840       2.28672       2.22671       2.16080
  18   8 1992.9610    0.6065  0.5117  9.7949  0.0000       8.58623  0.0202   0.0176   0.0444    0.0831   0.0000       1.36801   439.6364      -3.96730       14.4653       1.29112      -3.10143      -1.09314       1.53559       1.89187       2.00863       1.98977       1.87975       1.87600
  18   9 2143.8189    0.8391  0.6523  9.9989  0.0000       7.61090  0.0237   0.0216   0.0483    0.1055   0.0000      0.985044   435.7602       2.55512       16.1009     -0.813548       1.54994       3.58190       1.75623       2.34038       2.42113       2.53310       2.20038       2.31605
  18  10 2291.7593    1.1463  0.8829  9.9715  0.0000       4.46678  0.0288   0.0258   0.0579    0.2045   0.0000      0.765362   436.3454       1.66484       10.3571      -3.22031       2.30303       5.09083       1.85553       2.40456       2.54216       2.65872       2.47327       2.24329
  18  11 2436.9523    1.5545  0.9728 10.5041  0.0000       2.85984  0.0323   0.0331   0.0601    0.2221   0.0000      0.717747   439.0088       2.32815       13.0966       1.06833      -1.10377       2.70634       2.13706       2.76571       3.03844       3.17609       3.05191       2.66073
  18  12 2580.9327    2.0864  1.0369 11.0775  0.0000       2.53196  0.0315   0.0429   0.0629    0.1982   0.0000      0.655135   438.1606       3.88467       14.5497     -0.142586      -1.78418      -6.47880       2.07415       2.59396       2.83053       2.77136       2.72906       2.59197
  18  13 2724.8364    2.6552  1.0009 11.3633  0.0000       1.92980  0.0312   0.0543   0.0590    0.2359   0.0000      0.638623   436.1845       8.07191       15.3176       1.23808      0.234579     -0.858502       2.07274       2.76603       2.94324       3.10589       2.83514       2.58996
  18  14 2868.7535    3.3744  0.9409 11.8950  0.0000       1.39040  0.0307   0.0718   0.0557    0.2359   0.0000      0.603804   439.6478       7.44274       14.9994      0.816454      -2.73223      0.941214       2.26221       2.75685       2.80266       3.04870       2.87628       2.70407
  18  15 3012.2762    3.8863  0.9258 12.4252  0.0000       1.60180  0.0291   0.0830   0.0564    0.2089   0.0000      0.607183   436.9117       5.92121       11.6228       3.08735     -0.155764      -1.43340       2.07753       2.58827       2.75119       2.78673       2.71652       2.49557
  18  16 3155.0539    3.9664  1.2101 11.5582  0.0000       1.82789  0.0357   0.0755   0.0678    0.4818   0.0000      0.556702   440.4410       12.9790       9.59484       2.64110      -5.90677      -2.25459       2.47198       3.03576       3.14686       3.24399       3.22883       2.82864
  18  17 3297.6099    3.5753  1.5503 12.4088  0.0000       1.39520  0.0463   0.0644   0.0789    0.1826   0.0000      0.490164   439.6469       1.27196       12.3036       6.05905      -4.74107      -2.68688       2.85245       3.71778       3.78063       4.01120       3.60230       3.48373
  18  18 3440.2300    3.1459  2.5913 11.1888  0.0000      0.857001  0.0568   0.0440   0.1044    0.2308   0.0000      0.221460   434.6286      -1.01904       18.0967      -3.14836      -5.93499      -6.17932       3.49329       4.42453       4.71187       4.89026       4.64385       4.20395
  18  19 3583.0621    2.6361  3.5917 10.7220  0.0031      0.883015  0.0716   0.0320   0.1255    0.1710   0.0000      0.144792   436.5868       17.3998       9.73452       6.03925       13.7676      0.603156       4.26056       5.54339       5.68132       5.98557       5.64626       5.30510
  18  20 3725.7671    2.1790  5.1874 10.6864  0.0000      0.516096  0.0900   0.0224   0.1595    0.0937   0.0000     0.0988135   441.8324       19.2322       16.4517       7.32941       3.37012      -7.89379       5.31233       6.86076       7.24828       7.53318       7.25680       6.65737
  18  21 3868.6456    1.8404  7.1997 10.3816  0.0000      0.440260  0.1108   0.0166   0.2010    0.0695   0.0000     0.0691067   445.8663       5.81752       7.23457       1.70542       4.14591      -7.70272       6.31603       8.35247       8.79584       8.87528       8.61320       7.95460
  18  22 4011.4535    1.5265  9.5320 10.3027  0.0024      0.385101  0.1428   0.0136   0.2642    0.0558   0.0000     0.0663091   435.3944       16.9128       22.9496       3.87404      -3.53482      -20.7865       8.01290       10.2600       11.1503       11.2015       10.9032       10.2362
  18  24 4297.7800    1.0579 14.9058 10.2737 -0.0020      0.241628  0.2721   0.0094   0.4482    0.0414   0.0000     0.0715955   412.3200       14.0880       9.91612      0.330780       1.30659      -25.1506       12.3893       15.8744       17.3713       17.5923       17.2664       15.7487
  18  25 4440.7833    0.8947 18.6156 10.2242  0.0000      0.199089  0.3848   0.0081   0.5730    0.0359   0.0000     0.0842065   443.2477       37.9058       27.1429      -18.1196       2.31974       10.4935       15.9687       20.4600       22.1841       22.7146       21.9599       20.3349
  19   4 1364.3050    0.0935  0.0637 10.0443  0.0000       23.1585  0.0214   0.0119   0.0243    0.0291   0.0000       99.2541   438.0915      -2.46364       14.1879     -0.577957      -2.02196      0.888127       1.50401       1.62208       2.20519       1.91002       2.99726       2.84346
  19   5 1543.0736    0.1755  0.1991 10.0163  0.0000       36.6242  0.0200   0.0106   0.0362    0.0368   0.0000       15.8551   438.6116       1.72503       16.4064       3.28262      0.850527       3.89631       1.26363       1.79756       1.78652       1.83207       2.19613       1.79952
  19   7 1867.3587    0.4307  0.4320  9.8094  0.0000       12.8812  0.0195   0.0143   0.0452    0.0572   0.0000       2.17824   438.3792      0.439295       15.6714      -3.30594      0.838775      -4.31149       1.60239       1.93341       1.98296       2.14046       2.06306       1.91832
  19   8 2021.8731    0.6349  0.5894  9.9594  0.0000       10.1026  0.0249   0.0171   0.0452    0.0798   0.0000       1.42651   436.8199       5.04283       11.8174       2.54701      -2.85826       2.18429       1.65041       2.09791       2.46132       2.50427       2.39102       2.35093
  19   9 2173.8313    0.8908  0.7514  9.8256  0.0000       4.36303  0.0246   0.0209   0.0548    0.1321   0.0000      0.816010   438.6123       1.31829       14.0730     -0.127927      -2.36042      0.138156       1.58369       2.22098       2.23640       2.33952       2.41806       2.12409
  19  10 2322.4238    1.2294  1.0250  9.6575  0.0000       2.84465  0.0311   0.0246   0.0607    0.2373   0.0000      0.671276   437.6923       1.06835       17.5031       2.67660      -2.78314       2.16970       2.05259       2.63264       2.92628       3.02919       2.84389       2.68678
  19  11 2468.2688    1.6942  1.1019 10.0541  0.0000       3.65855  0.0325   0.0330   0.0641    0.3109   0.0000      0.649483   438.5202       11.0376       16.2151       1.86613     -0.804746      -3.59015       2.05595       2.61353       2.83447       2.96600       2.79709       2.67173
  19  12 2613.1689    2.1936  0.9729 10.8821  0.0000       1.57314  0.0299   0.0447   0.0560    0.2644   0.0000      0.636012   434.6657     -0.105295       12.5054      -2.80127      -1.02667       2.10881       1.90949       2.33000       2.63095       2.51774       2.54222       2.23921
  19  13 2758.0738    2.6886  1.0907 11.1654  0.0003       2.02304  0.0321   0.0516   0.0597    0.2738   0.0000      0.562437   439.1355       5.63534       16.4295     -0.521765       1.33946      -2.62121       2.02137       2.54421       2.84130       2.79145       2.79220       2.50229
  19  14 2902.6408    3.5476  0.8599 12.1034  0.0000       1.67149  0.0272   0.0749   0.0507    0.2034   0.0000      0.603081   438.8410       6.36423       16.2800     -0.655522      -1.11957     0.0793023       1.82265       2.33816       2.46734       2.55285       2.49948       2.25368
  19  15 3046.6860    4.0204  1.0137 12.1840  0.0007       2.26458  0.0308   0.0805   0.0578    0.2355   0.0000      0.597489   440.1052       5.55730       16.2377       1.54378       3.16282      -2.74044       2.03565       2.64894       2.74036       2.75254       2.65786       2.51105
  19  16 3190.0301    3.9171  1.3334 12.1373 -0.0009       1.63329  0.0386   0.0707   0.0690    0.2282   0.0000      0.584824   437.4820       4.15212       5.43012       2.78649       1.19956      -2.24402       2.22547       2.93284       3.08558       3.18889       3.05695       2.83282
  19  17 3333.0401    3.5386  1.7531 11.9907  0.0000      0.862445  0.0441   0.0559   0.0822    0.1685   0.0000      0.371942   437.6212       12.7006       14.8763       4.60055      -3.58135      -7.85603       2.60427       3.37241       3.48858       3.65407       3.56085       3.32164
  19  18 3476.4900    2.9955  2.6478 11.3109  0.0000       1.17262  0.0564   0.0393   0.1023    0.1542   0.0000      0.210932   441.9411       15.9048       18.3482       3.99912       4.18929      0.938854       3.23530       4.17962       4.38837       4.63520       4.37845       4.21359
  19  19 3619.7964    2.4832  4.1027 10.8001  0.0000      0.882527  0.0732   0.0270   0.1362    0.1183   0.0000      0.132400   440.2793       10.2258       14.6536      0.718715       2.53235     -0.140548       4.14264       5.39871       5.69588       5.98071       5.76681       5.27269
  19  20 3762.9329    2.1051  5.8880 10.4667  0.0000      0.457055  0.0911   0.0197   0.1727    0.0845   0.0000     0.0818024   431.7609       11.1668       14.1548      -12.1826       1.00525      -14.5632       5.18308       6.68417       7.27293       7.56520       7.15983       6.67776
  19  21 3906.2280    1.7587  7.8545 10.3884  0.0000      0.399712  0.1150   0.0152   0.2156    0.0589   0.0000     0.0657221   434.6895       19.4231       14.1881     -0.741531      -10.3522      -3.75660       6.49294       8.24033       8.73262       9.18158       8.74871       8.11268
  19  22 4049.5545    1.4659 10.6338 10.2439  0.0001      0.309309  0.1559   0.0121   0.2856    0.0508   0.0000     0.0617955   432.0176       28.9833       20.8504      -4.86420      -7.62046       7.29125       8.28261       10.7086       11.5778       11.8538       11.3888       10.8518
  19  23 4192.7291    1.2204 12.9866 10.2552  0.0000     0.0613037  0.2077   0.0104   0.3678    0.0452   0.0000     0.0673559   418.1418       7.68412       57.6276       10.2096       2.81851      -18.4636       9.83693       12.7524       13.6518       14.2802       13.7801       12.9360
  20   5 1566.5553    0.1954  0.1368 10.0786 -0.0011       11.2939  0.0150   0.0116   0.0263    0.0335   0.0000       14.9617   438.4576      -2.42409       15.5447      0.808637     -0.975491     -0.744841      0.992175       1.21471       1.47219       1.64035       1.84330       1.46235
  20   6 1734.2490    0.3222  0.2942  9.8533  0.0000       21.4122  0.0159   0.0123   0.0349    0.0442   0.0000       4.02890   437.6973      -1.50087       16.3346       1.67551      -3.01714      0.336428       1.07129       1.32859       1.41634       1.56012       1.37699       1.39628
  20   7 1893.9594    0.4670  0.4406  9.9433  0.0000       7.92004  0.0194   0.0141   0.0407    0.0585   0.0000       1.93565   437.0384     -0.584198       14.5678       2.78783      -2.09874      0.758651       1.26016       1.73929       1.76699       1.98143       2.02080       1.82700
  20   8 2050.1425    0.6671  0.6099  9.8440  0.0000       8.55526  0.0230   0.0165   0.0445    0.0856   0.0000       1.18021   437.5666      0.310688       16.0164     -0.893051     -0.614176      -1.32255       1.51098       1.92062       2.14362       2.22271       2.06406       1.95230
  20   9 2203.3232    0.9600  0.7947  9.8839  0.0000       5.42753  0.0256   0.0213   0.0517    0.1462   0.0000      0.776798   439.5856     -0.779895       18.0531       5.08146      -1.98407    -0.0247250       1.72463       2.19088       2.45026       2.49266       2.45804       2.28826
  20  10 2352.5139    1.3312  0.9552 10.2591  0.0000       4.14530  0.0306   0.0269   0.0542    0.1826   0.0000      0.666221   439.1592       3.43391       18.9393       3.96165      0.339260      -1.60085       1.90687       2.32686       2.53917       2.63429       2.67049       2.40535
  20  11 2499.0718    1.7315  1.1155 10.7544  0.0000       3.09710  0.0334   0.0343   0.0648    0.2293   0.0000      0.692910   438.2925       8.16247       15.0352       6.24740       1.24090       1.91418       1.91570       2.46627       2.62409       2.76182       2.70519       2.51863
  20  12 2644.9033    2.3302  1.0084 11.4211  0.0000       2.12879  0.0314   0.0463   0.0575    0.1936   0.0000      0.758958   438.2651       2.15587       13.0733       3.43560      -1.23106      0.660235       1.85555       2.33397       2.40227       2.71952       2.59206       2.51348
  20  13 2790.7927    2.8816  0.9815 11.6378  0.0000      0.280058  0.0297   0.0573   0.0550    0.2221   0.0000      0.577803   441.2883       1.61602       13.3575       2.76322      -2.21019      -5.14785       1.91341       2.25597       2.43825       2.55532       2.42395       2.31459
  20  14 2936.0381    3.8319  0.9177 11.8960  0.0000       1.92955  0.0278   0.0763   0.0498    0.2565   0.0000      0.624786   440.0338       7.36351       15.7254      -5.26024      -6.62386      0.370657       1.65113       2.11698       2.22105       2.40113       2.25470       2.25537
  20  15 3080.5194    3.9088  1.0919 12.3610  0.0000     -0.280498  0.0317   0.0747   0.0598    0.2148   0.0000      0.633014   443.2683       1.48105       10.5926     -0.191880      -1.84344      -5.43093       1.88046       2.32278       2.58616       2.66815       2.52607       2.42654
  20  16 3224.5451    3.8659  1.4197 12.0893  0.0000      0.898776  0.0378   0.0642   0.0703    0.1955   0.0000      0.377373   437.6725       7.88669       15.5254      -4.07295      -6.88503      -1.49590       2.17244       2.61291       3.04443       3.09353       3.03087       2.84137
  20  17 3368.2754    3.3168  2.0806 11.7922  0.0000       1.01327  0.0465   0.0465   0.0877    0.1232   0.0000      0.275622   439.7690       9.87780       10.5099       5.27768       1.48686      -5.13977       2.61746       3.30078       3.55192       3.84833       3.56930       3.41334
  20  18 3512.2226    2.8859  2.9873 11.4232  0.0000      0.914676  0.0586   0.0353   0.1094    0.1140   0.0000      0.179227   439.1174       2.60677       9.81283       6.19953      -6.06974      -11.2187       3.28757       4.24246       4.51111       4.73674       4.53557       4.43156
  20  19 3656.1017    2.4158  4.2156 10.9323  0.0001      0.831718  0.0727   0.0256   0.1360    0.0982   0.0000      0.122763   437.2258       14.4878       4.52245       1.96970       10.2771      -9.58763       4.03675       5.08780       5.52166       5.53570       5.46419       5.15481
  20  20 3799.6358    2.0048  6.0876 10.5487  0.0000      0.479252  0.0934   0.0183   0.1719    0.0738   0.0000     0.0797875   445.4876       5.24420       2.17274      -7.57692       5.32343       1.34371       5.01752       6.42846       6.89818       7.15659       7.01340       6.64519
  20  21 3943.7458    1.6783  8.2162 10.3597  0.0000      0.421254  0.1194   0.0142   0.2185    0.0571   0.0000     0.0628610   442.0724       23.8469       4.95684     -0.100653       3.85244      0.745850       6.26560       8.15394       8.51343       9.05046       8.83104       8.31419
  20  22 4087.2456    1.3970 10.6530 10.3298 -0.0006      0.341067  0.1561   0.0116   0.2892    0.0464   0.0000     0.0631147   434.2419       31.6991       13.0667      -6.40518      -1.18767       1.10274       7.69305       9.94825       10.6256       11.1597       10.7617       10.2309
  20  23 4231.0211    1.1588 13.5501 10.3245  0.0000      0.166681  0.2270   0.0096   0.3785    0.0414   0.0000     0.0685694   448.4097       14.1082      -2.14859      -16.7721       1.52666       12.2787       9.81300       13.0086       14.0743       14.5785       14.0262       13.1850
  21   4 1408.0718    0.1273  0.0785 10.1130  0.0000       11.4721  0.0160   0.0118   0.0245    0.0278   0.0000       51.1486   439.5543   0.000480918       19.6004     -0.631793      -1.10952       2.00805      0.982419       1.20125       1.54720       1.31211       1.31752       1.32100
  21   5 1589.3222    0.2123  0.1266 10.0179 -0.0060       31.5362  0.0166   0.0120   0.0195    0.0353   0.0000       13.3978   439.2572   -0.00855430       17.4535     -0.352711      -2.15118     -0.965276      0.934172       1.24816       1.43037       1.41705       1.42309       1.32805
  21   6 1758.2808    0.3555  0.2947  9.9086  0.0000       16.7843  0.0162   0.0125   0.0306    0.0474   0.0000       3.55759   438.0831     0.0588689       17.4842    -0.0332332     -0.547460     -0.402253       1.05657       1.31157       1.57986       1.49402       1.36618       1.37445
  21   7 1919.8857    0.5094  0.4924 10.0369  0.0000       12.0465  0.0208   0.0146   0.0428    0.0555   0.0000       1.74216   437.4595       1.52936       16.1886       2.28161      -5.97347      -1.76276       1.43230       1.78265       1.96671       1.83728       1.98205       1.84053
  21   8 2077.7973    0.7209  0.5931 10.0690  0.0000       6.76731  0.0217   0.0178   0.0436    0.0836   0.0000       1.10757   438.6054     -0.262360       10.4929      -3.04279      -1.39716       1.54281       1.38132       1.82969       1.88111       1.93613       1.86710       1.77140
  21   9 2231.9850    1.0207  0.8237 10.2180  0.0000       5.01901  0.0263   0.0226   0.0528    0.1282   0.0000      0.839502   439.5607       1.65902       15.0362       1.88484      -1.31834       3.78735       1.54458       2.01505       2.09566       2.17788       2.14942       1.98674
  21  10 2382.0464    1.4828  0.9964 10.3641  0.0000       4.03801  0.0298   0.0286   0.0557    0.1781   0.0000      0.652013   437.6727       2.13842       17.2189       1.31705      -2.57059      0.321623       1.60587       2.12752       2.33709       2.31531       2.33895       2.17899
  21  11 2529.3835    1.8565  1.0909 10.8120  0.0000       2.36454  0.0315   0.0352   0.0596    0.2102   0.0000      0.616902   438.3933       4.23666       13.7777      -2.30641      0.898648       1.91472       1.76109       2.26831       2.47964       2.50268       2.40144       2.31530
  21  12 2676.3034    2.5313  1.0534 11.0630  0.0000       2.58101  0.0303   0.0476   0.0559    0.2603   0.0000      0.590026   437.7910       3.55279       10.7785      -3.83754      -4.06242      -3.18301       1.67746       2.14068       2.29444       2.55736       2.45247       2.25952
  21  13 2823.0808    3.1357  1.0208 11.4011  0.0009       1.94726  0.0296   0.0592   0.0546    0.3362   0.0000      0.568861   438.6247       3.80041       18.1271      0.468812      0.392611      -1.07257       1.69322       2.12595       2.30237       2.36602       2.36259       2.28618
  21  14 2969.0222    3.6054  1.0347 12.1469  0.0000       1.57316  0.0297   0.0682   0.0546    0.2190   0.0000      0.607116   439.2376       2.45605       12.2363       1.50296      -2.90153      -4.05094       1.70865       2.14817       2.34832       2.49956       2.50367       2.34458
  21  15 3114.0354    3.9631  1.1815 12.1595  0.0000      0.649623  0.0351   0.0717   0.0602    0.2714   0.0000      0.578613   441.4098       1.82404       17.7354      -1.25295      -4.98447      -3.00514       1.90927       2.32203       2.46169       2.62208       2.49302       2.43212
  21  16 3258.7643    3.7662  1.5364 12.2219  0.0000       1.90719  0.0413   0.0597   0.0694    0.1719   0.0000      0.427183   443.2305       11.7047       17.5783       3.96948       2.64895      -2.27407       2.18218       2.96307       3.11397       3.44706       3.31701       3.09954
  21  17 3403.0183    3.2452  2.2636 11.6667  0.0000      0.532863  0.0496   0.0420   0.0835    0.1083   0.0000      0.260358   443.3195       17.2102       16.2970     -0.251789     0.0986096      -5.43846       2.70478       3.43270       3.78514       3.89575       3.84115       3.54779
  21  18 3547.4459    2.7278  3.3098 11.2852  0.0000      0.567771  0.0623   0.0307   0.1097    0.0954   0.0000      0.150210   437.9694       10.3018       14.6647      -7.60747      -7.56890      -2.08518       3.25134       4.11708       4.52573       4.81174       4.65214       4.42075
  21  19 3692.0267    2.2887  4.6609 10.8252  0.0000      0.803116  0.0768   0.0226   0.1378    0.0847   0.0000      0.104696   436.4436       24.2508       1.05629      0.965734       1.86777      -8.79538       4.02770       5.15632       5.57482       5.78365       5.64485       5.40447
  21  20 3836.0236    1.9375  6.8349 10.5398  0.0001      0.405987  0.0992   0.0166   0.1803    0.0636   0.0000     0.0703474   429.6232       17.5707       23.4800       4.62789      -6.19216      -5.62439       5.15096       6.61707       7.15519       7.56281       7.47018       7.06536
  21  21 3980.2445    1.6000  9.5285 10.3713  0.0000      0.278830  0.1334   0.0126   0.2432    0.0494   0.0000     0.0578335   431.3759       23.2344       22.8919      -12.9391      -12.8831       5.03484       6.48661       8.37118       8.96153       9.40694       8.98862       8.65689
  21  22 4124.9779    1.3508 12.3022 10.2826  0.0000      0.324853  0.1790   0.0103   0.3168    0.0441   0.0000     0.0587039   438.7361      -2.89794       17.1816       10.0633      -16.4208      -14.0976       7.85058       10.1827       11.1710       11.5901       11.1844       10.7100
  21  23 4268.6473    1.1145 14.3455 10.2900 -0.0008      0.166103  0.2340   0.0085   0.3993    0.0382   0.0000     0.0719099   419.1862       13.0357       6.20247       15.3780      -12.9332      -7.20945       9.56946       12.4604       13.7880       14.1601       13.9287       13.1910
  22   4 1429.1376    0.1318  0.1129 10.1081 -0.0041      0.276894  0.0196   0.0096   0.0273    0.0279   0.0000       37.6504   440.6987      -1.81126       17.8264     -0.312516      -3.21224       1.47217       1.12658       1.69620       1.34719       1.32262       1.72004       1.83537
  22   5 1611.3653    0.2199  0.1656  9.9458  0.0008       25.5310  0.0133   0.0108   0.0244    0.0355   0.0000       8.53137   438.1278      0.983962       19.4840       1.56448      -2.69556      0.656274       1.01627       1.38264       1.47293       1.35949       1.55765       1.24424
  22   6 1781.6120    0.3742  0.3292  9.9820  0.0000       21.7610  0.0164   0.0129   0.0344    0.0426   0.0000       3.59273   438.8947      -1.10200       18.8397      -1.59567      -3.42950      0.443875       1.08634       1.29355       1.38781       1.36796       1.42397       1.31717
  22   7 1945.0988    0.5858  0.4978  9.8537  0.0000       6.46988  0.0195   0.0154   0.0378    0.0700   0.0000       1.28380   440.9887     -0.966131       14.1307       2.51481      -3.33399     -0.816373       1.13122       1.57132       1.59873       1.81444       1.55865       1.61119
  22   8 2104.8657    0.7625  0.7439  9.7417  0.0000       6.38409  0.0237   0.0170   0.0493    0.1109   0.0000      0.904779   440.7684      0.339470       16.2495      0.486221      -3.79316       1.74013       1.41070       1.83461       1.95023       2.00523       2.12199       1.93418
  22   9 2260.1309    1.0751  0.8868 10.1675  0.0000       4.47051  0.0270   0.0218   0.0536    0.1421   0.0000      0.737952   437.4783      -1.86665       21.1345     0.0498237      -2.10495     -0.251423       1.56932       2.03252       2.14993       2.15721       2.21783       2.06254
  22  10 2410.8882    1.5402  0.9749 10.5097  0.0000       2.86338  0.0277   0.0305   0.0554    0.1940   0.0000      0.643097   438.2352      0.372964       12.6979       2.40821     -0.988776      0.153129       1.55921       1.96570       2.10759       2.23238       2.20547       2.08627
  22  11 2559.2912    1.9573  1.1309 10.5701  0.0000       2.51414  0.0321   0.0347   0.0578    0.2522   0.0000      0.622054   436.7132       8.03667       16.3890     -0.682315      -1.78065      0.246505       1.75870       2.24864       2.48982       2.56574       2.53174       2.53080
  22  12 2707.1845    2.5081  1.1066 11.2624  0.0000      0.757227  0.0316   0.0460   0.0585    0.2483   0.0000      0.637582   436.5463       5.03888       14.0463       1.61690      -2.33520      -4.01994       1.67853       2.12465       2.33814       2.51161       2.38822       2.24632
  22  13 2854.8566    3.2513  0.9659 11.7990 -0.0004       1.20571  0.0267   0.0630   0.0543    0.2377   0.0000      0.542988   435.8327       5.32796       14.3880      0.635531      -2.22461      -1.83609       1.56204       1.87983       2.04812       2.20050       2.11064       1.95877
  22  14 3001.5307    3.7845  0.9672 12.3271  0.0000       1.39701  0.0266   0.0731   0.0535    0.2108   0.0000      0.581060   438.9751       4.29174       12.7456    -0.0311363      -2.30047      -2.13673       1.51762       1.86963       2.13378       2.15174       2.09985       2.05015
  22  15 3147.1463    4.0601  1.2475 11.8133  0.0000      0.670430  0.0331   0.0693   0.0618    0.3265   0.0000      0.546854   438.1591       6.68848       8.14254      -1.20166      -7.40118      -2.04239       1.79079       2.29235       2.38502       2.56734       2.49124       2.44827
  22  16 3292.2900    3.6665  1.6990 11.7575  0.0001      0.424669  0.0399   0.0526   0.0719    0.1573   0.0000      0.333362   442.9784       4.57153       15.5342       2.32907     -0.765576       4.33976       2.14479       2.80850       3.03110       3.20892       3.11609       3.02221
  22  17 3437.4853    3.1433  2.3171 11.4665  0.0000      0.839491  0.0490   0.0387   0.0822    0.1064   0.0000      0.214398   439.4562       6.03432       8.32560       3.06004      -5.08218      0.934573       2.47909       3.22391       3.40480       3.74211       3.60082       3.41391
  22  18 3582.4136    2.6092  3.6670 11.1863 -0.0008      0.643790  0.0636   0.0271   0.1133    0.0804   0.0000      0.133302   438.7896       13.2931       10.3797       4.57830       2.69084       2.42754       3.16266       4.07096       4.61099       4.73532       4.71939       4.41916
  22  19 3727.2866    2.2116  5.2808 10.7125  0.0020      0.593071  0.0814   0.0200   0.1444    0.0727   0.0000     0.0905015   445.7972       15.5154       4.85814       4.70294      -2.52601     -0.651309       4.00775       5.19497       5.60165       5.90456       5.80992       5.52219
  22  20 3872.0772    1.8034  7.3445 10.4861  0.0000      0.347594  0.1044   0.0148   0.1903    0.0570   0.0000     0.0676780   436.7730       7.93654       18.9937       7.84298      -12.4798       3.18325       5.04393       6.41631       7.07950       7.26078       7.23304       6.82724
  22  21 4016.9626    1.5010  9.7485 10.4106  0.0000      0.358614  0.1364   0.0119   0.2541    0.0453   0.0000     0.0608474   443.6507       32.6206       15.2901       20.5426      -5.77013      -5.92545       6.17529       8.07111       8.73650       9.13717       8.97899       8.56373
  22  22 4161.7227    1.2874 12.1278 10.2846 -0.0007      0.223215  0.1794   0.0099   0.3165    0.0428   0.0000     0.0608448   443.5811       12.8732       17.0816      -5.12277      -20.5476      -5.20220       7.60623       10.0903       10.8191       11.3421       11.1466       10.6542
  22  23 4306.4135    1.0532 15.0994 10.3008 -0.0020      0.279558  0.2521   0.0079   0.4097    0.0350   0.0000     0.0752804   431.6235       39.6411       9.68732      -4.90852       11.5554       23.1589       9.36169       12.1848       13.3003       13.9589       13.5724       13.0383
  23   4 1449.6941    0.1320  0.1120 10.0983 -0.0025       21.2329  0.0174   0.0098   0.0276    0.0285   0.0000       36.0644   441.4179      0.673381       19.3491       1.36767      -2.56188      0.976850       1.05578       1.41332       1.70861       1.56757       1.47845       1.39824
  23   6 1804.2507    0.3930  0.3221  9.9461  0.0000       11.7020  0.0147   0.0130   0.0338    0.0457   0.0000       2.85747   439.0328      0.441964       16.3775      -1.26833      -2.63842     -0.932374       1.01447       1.23369       1.48873       1.58176       1.67535       1.58250
  23   7 1969.6868    0.5887  0.5145  9.9081  0.0000       8.85492  0.0185   0.0152   0.0397    0.0689   0.0000       1.35248   440.0246      -1.29608       15.1922      -4.32573      -3.25805      -1.01168       1.10431       1.42399       1.60199       1.54902       1.60905       1.52885
  23   8 2131.1999    0.8114  0.6509 10.0186  0.0000       6.75351  0.0217   0.0184   0.0425    0.0969   0.0000      0.925454   439.2199       1.09603       14.6428     -0.840402     -0.266367      0.605727       1.26455       1.57744       1.66802       1.88928       1.87741       1.72675
  23   9 2287.5908    1.1322  0.9692 10.3072  0.0000       4.40208  0.0285   0.0224   0.0577    0.1384   0.0000      0.798129   436.3473       2.64671       14.0680     -0.295595      -4.31349      0.269969       1.50581       1.87698       2.02324       2.22104       2.18668       2.07755
  23  10 2439.2590    1.6238  1.0551 10.5384  0.0000       2.75902  0.0310   0.0298   0.0546    0.2068   0.0000      0.642072   439.9309       2.27160       13.2516      -1.64653      -3.14147      -1.26459       1.57882       1.98260       2.11711       2.24065       2.19773       2.12330
  23  11 2588.7903    2.1054  1.1590 10.3071  0.0000       2.02043  0.0317   0.0366   0.0565    0.3832   0.0000      0.539021   439.0981       7.29928       16.9156      -1.47616     -0.526907      0.863873       1.68170       2.04091       2.26750       2.44689       2.29048       2.21025
  23  12 2737.6767    2.6980  1.0373 11.4375  0.0000       1.44026  0.0276   0.0490   0.0554    0.2101   0.0000      0.557031   436.4782       2.99039       14.2277      -4.29744     -0.597609      0.952800       1.45908       1.87899       1.94124       2.10604       2.04556       1.98443
  23  13 2886.1949    3.5936  0.9540 11.7251  0.0000       1.54542  0.0270   0.0674   0.0508    0.2711   0.0000      0.559872   438.2369       3.90298       13.7207      -3.15166      -3.79293      -4.01374       1.64329       2.08397       2.10356       2.15992       2.15345       2.06503
  23  14 3033.5327    4.0298  1.0659 11.9932  0.0000      0.959149  0.0282   0.0715   0.0557    0.2727   0.0000      0.546789   438.8127       9.02139       11.8799       1.18693      -3.97452       1.12458       1.42828       1.80718       1.95132       2.02261       2.14683       2.00505
  23  15 3179.8259    3.9619  1.2550 12.4469  0.0000       1.24832  0.0348   0.0677   0.0604    0.2050   0.0000      0.530181   437.8211       5.11213       12.7892      0.254111       2.10029      -2.61651       1.75423       2.30579       2.46174       2.60418       2.54179       2.49462
  23  16 3325.7068    3.5546  1.7611 12.0315  0.0000      0.910646  0.0407   0.0503   0.0731    0.1277   0.0000      0.345735   439.1159      0.391658       9.97163       2.68684     -0.903234      -7.22977       2.08504       2.75258       2.92865       3.03231       3.06016       2.88245
  23  17 3471.4292    2.9670  2.7942 11.4776  0.0000      0.621856  0.0520   0.0331   0.0951    0.0808   0.0000      0.187919   436.1406       1.86127       16.4809      -6.47531      -6.04721      -1.15788       2.56696       3.30269       3.53272       3.62349       3.65464       3.54440
  23  18 3616.9553    2.5304  3.8162 11.0928  0.0000      0.553925  0.0622   0.0252   0.1145    0.0727   0.0000      0.119586   437.7269       12.8498       12.2080       3.94578      -9.22001      -2.03211       3.07219       3.94012       4.18816       4.51450       4.43075       4.11830
  23  19 3762.5169    2.0999  5.7204 10.6849  0.0004      0.516684  0.0835   0.0183   0.1511    0.0655   0.0000     0.0785460   441.6334       1.30710       21.8866      0.502337     -0.812297       2.11687       3.88267       4.99414       5.26724       5.65818       5.61831       5.45010
  23  20 3908.0852    1.7218  8.2079 10.4128  0.0000      0.500396  0.1131   0.0135   0.2023    0.0531   0.0000     0.0631868   443.5088       12.4329       9.78909      -5.98458       6.91747      -14.7785       5.07341       6.55030       7.00075       7.52580       7.33252       7.12397
  23  21 4053.0600    1.4325 10.3310 10.3871  0.0000      0.299933  0.1440   0.0109   0.2611    0.0423   0.0000     0.0620474   438.0392       15.7242       23.1055       8.74801      -7.29812      -4.37080       6.07508       8.09520       8.81045       9.15346       9.16360       8.68478
  23  22 4197.8875    1.2213 13.1230 10.2938 -0.0030      0.176625  0.1990   0.0089   0.3396    0.0403   0.0000     0.0664135   431.6576       8.11344       20.3222       4.43802       7.77520      -7.04480       7.67356       10.1892       10.9655       11.6028       11.6859       10.8382
  24   3 1270.9796    0.0750  0.0475 10.1694  0.0000       53.9956  0.0220   0.0096   0.0214    0.0266   0.0000       204.297   439.1445     -0.350235       18.3950      -1.83629      -2.45062     -0.501404       1.00066       1.39209       1.82112       1.41380       1.56128       1.54334
  24   4 1469.8211    0.1388  0.1134 10.0495  0.0000       30.4812  0.0148   0.0093   0.0245    0.0283   0.0000       30.8517   441.0993     -0.749367       18.4012       1.93761     -0.959516       1.60278      0.818066       1.11616       1.28080       1.36240       1.18939       1.12081
  24   5 1653.7314    0.2846  0.1889 10.0173  0.0000       23.5845  0.0121   0.0120   0.0227    0.0335   0.0000       6.46189   439.6237      0.163083       18.9728      -2.11134     -0.673793      -2.27595      0.702881      0.894284      0.984655       1.14209       1.04579       1.10140
  24   6 1826.3474    0.4292  0.3785  9.9071  0.0000       13.3296  0.0156   0.0128   0.0348    0.0488   0.0000       2.30110   439.7915     -0.706959       21.3380      -1.47166      -2.01455      0.919019      0.942613       1.17958       1.25662       1.32310       1.36900       1.29245
  24   7 1993.6677    0.6048  0.5116  9.7452  0.0000       9.91119  0.0189   0.0147   0.0369    0.0768   0.0000       1.33605   439.9828       2.69573       15.3233       2.24957      -1.94543      -1.41170       1.07123       1.27610       1.46470       1.45425       1.54195       1.44162
  24   8 2156.8682    0.8825  0.6788 10.1699  0.0000       7.80906  0.0227   0.0193   0.0419    0.0951   0.0000      0.962174   439.2720       1.91589       15.0702      0.391191      0.499376      0.488698       1.24202       1.62771       1.67807       1.94159       1.93558       1.79661
  24   9 2314.4115    1.2179  1.0077 10.1547  0.0000       4.97304  0.0291   0.0223   0.0539    0.1516   0.0000      0.721023   439.6427       1.92265       17.1164     -0.418479       1.00811      -1.73575       1.38613       1.82906       1.98034       2.05486       2.03153       1.99448
  24  10 2467.1123    1.7029  1.0983 10.5459  0.0000       2.61085  0.0307   0.0302   0.0557    0.2183   0.0000      0.617558   435.9478       5.09982       13.8771      -2.31684      -2.68200       1.36923       1.52080       1.98198       2.10311       2.19282       2.14484       2.09069
  24  11 2617.7585    2.2442  1.1124 10.8737  0.0000       2.65064  0.0300   0.0390   0.0555    0.2737   0.0000      0.578171   440.4654      0.349437       13.7053      -3.51782      -4.65473      0.551366       1.48426       1.89805       2.02401       2.10633       2.13258       2.04051
  24  12 2767.7500    2.9019  1.0948 11.2962  0.0000       1.22786  0.0285   0.0502   0.0545    0.2777   0.0000      0.513461   438.9084       3.12918       14.2786       4.77493     -0.228865     -0.499509       1.42293       1.86447       1.94501       2.21071       2.16306       1.97390
  24  13 2917.1012    3.5105  1.0071 11.9314  0.0000       2.47726  0.0302   0.0624   0.0474    0.2334   0.0000      0.614556   441.0768       3.14498       17.1986     -0.686167      -4.04324      -3.68101       1.42013       1.97344       2.01416       2.21481       2.15097       2.10872
  24  14 3065.0995    4.0714  1.0683 11.9270  0.0000      0.468399  0.0278   0.0708   0.0550    0.3085   0.0000      0.566291   439.5598       5.22711       13.6961     -0.306246       1.05112      -2.18720       1.36299       1.77294       1.94553       2.01634       1.94707       1.96111
  24  15 3212.1606    3.9836  1.4282 11.7698  0.0057       1.03509  0.0351   0.0623   0.0630    0.2788   0.0000      0.418169   440.5522       7.80917       14.6723      -2.06311      -2.24158     -0.164415       1.70811       2.18196       2.34689       2.41517       2.39796       2.31085
  24  16 3358.6290    3.4405  2.0201 12.1367  0.0000      0.904372  0.0459   0.0449   0.0757    0.0951   0.0000      0.311486   444.1185       5.09978       20.1136       2.98495       2.27303     -0.420271       2.06028       2.70654       2.98476       3.13891       3.11338       2.97735
  24  17 3505.0095    2.8774  2.8819 11.6010 -0.0002      0.329875  0.0534   0.0315   0.0958    0.0721   0.0000      0.188278   438.0574       6.18971       13.1103       4.92909     -0.984468      -5.24815       2.39399       3.00705       3.32510       3.52380       3.38632       3.29471
  24  18 3651.2082    2.3828  4.2073 11.1332  0.0000      0.450803  0.0674   0.0224   0.1187    0.0608   0.0000      0.105450   436.1337       12.4456       18.7044       1.24482      -2.52429      -5.39154       3.07548       4.02919       4.31470       4.53132       4.50448       4.39840
  24  19 3797.2020    1.9649  6.1396 10.7603  0.0000      0.496858  0.0878   0.0165   0.1601    0.0546   0.0000     0.0771527   442.4324       13.5677       26.0214       3.23309       5.42010      -11.8543       3.90615       5.14747       5.51012       5.96981       5.79869       5.73423
  24  20 3943.0849    1.6643  9.0338 10.3974  0.0000      0.372244  0.1200   0.0124   0.2161    0.0494   0.0000     0.0582051   434.4403       16.9450       9.80906      -5.54023       2.45920      -5.16390       5.07274       6.71842       7.32912       7.71354       7.65049       7.39267
  24  21 4088.9123    1.3774 10.6853 10.4062 -0.0001      0.308414  0.1502   0.0104   0.2695    0.0409   0.0000     0.0610562   436.5691       9.93491       15.5755       5.76519      -3.17468      -2.47651       6.09286       8.10741       8.76412       9.06825       9.15477       8.78546
  24  22 4234.3038    1.1711 13.7021 10.3059 -0.0006      0.280845  0.2112   0.0084   0.3485    0.0374   0.0000     0.0693451   439.4765       18.2509       14.5554      -8.05793       4.42444      -14.4304       7.65664       10.1525       11.0209       11.6022       11.6350       11.1897
  25   5 1674.1192    0.2767  0.2247 10.0083  0.0000       11.3840  0.0137   0.0108   0.0270    0.0348   0.0000       5.80770   439.4479      -1.01965       20.2083      -1.65496      -1.14523      -2.30637      0.926536       1.28272       1.38747       1.40851       1.29176       1.20185
  25   6 1847.9422    0.4585  0.3872  9.8918  0.0000       14.8914  0.0160   0.0131   0.0320    0.0483   0.0000       2.13484   439.7927      0.661812       20.0585      -2.86897      -2.13134     -0.759434      0.876834       1.11010       1.20148       1.28311       1.33980       1.34232
  25   7 2017.0634    0.6564  0.5767  9.9643  0.0000       13.7791  0.0200   0.0155   0.0399    0.0645   0.0000       1.29797   439.0224       2.78770       18.9348      0.646238      -2.61379     -0.709674       1.06372       1.31855       1.43400       1.62779       1.49653       1.51720
  25   8 2181.8689    0.9476  0.8052  9.7101  0.0000       6.43321  0.0235   0.0184   0.0450    0.1332   0.0000      0.756917   437.9124       1.59132       18.4257   -0.00446331      -2.15207      0.733338       1.12555       1.44646       1.68858       1.69311       1.71957       1.63470
  25   9 2340.6534    1.3084  1.0603 10.1535  0.0000       4.96189  0.0294   0.0231   0.0543    0.1707   0.0000      0.657044   438.3731      -1.25552       16.3280      0.163659      -2.58714     0.0743327       1.45907       1.94363       2.00483       2.09809       2.06715       2.01324
  25  10 2494.4492    1.7554  1.1902 10.3585 -0.0001       2.69190  0.0334   0.0292   0.0553    0.2483   0.0000      0.649051   441.9090       3.25786       17.3592       1.04365     -0.681805      -1.15774       1.57514       2.07618       2.18016       2.38452       2.32158       2.29448
  25  11 2646.2816    2.3719  1.0653 11.1828  0.0000      0.902326  0.0291   0.0421   0.0539    0.2200   0.0000      0.589314   437.9749      0.227730       15.6023       1.09686      -4.53600      0.740138       1.43632       1.85345       1.98228       2.08275       2.04489       2.00865
  25  12 2797.4306    2.9945  0.9475 11.7422  0.0000       1.78741  0.0256   0.0544   0.0493    0.1860   0.0000      0.561729   440.5339       6.40749       16.6789     -0.455716      -2.67735     -0.841593       1.22013       1.63011       1.72336       1.90420       1.85425       1.77935
  25  13 2947.5274    3.7962  0.9228 11.8150  0.0000      0.997154  0.0233   0.0685   0.0469    0.2432   0.0000      0.492001   443.1893       5.26950       15.0650       1.23372     -0.310367      -1.76037       1.20966       1.54575       1.66720       1.86290       1.78665       1.69609
  25  14 3096.3436    4.0324  1.1929 12.3579  0.0000       1.35496  0.0314   0.0672   0.0569    0.2229   0.0000      0.534736   439.5867       5.53074       14.9146       1.64867      -2.33235      -4.14529       1.41417       1.81404       1.98008       2.02943       2.07234       1.97518
  25  15 3244.0512    3.9072  1.4662 12.2347  0.0000       1.22695  0.0362   0.0591   0.0653    0.1809   0.0000      0.440364   439.6467       10.8233       12.0042     -0.607500      -1.21944      -3.92790       1.63713       2.16131       2.27232       2.41887       2.43721       2.36990
  25  16 3391.2857    3.2856  2.0876 12.1489  0.0000      0.977490  0.0449   0.0425   0.0779    0.0951   0.0000      0.289306   438.1299       6.21447       17.7694       5.42527      -3.59990      -4.66669       2.02477       2.66662       2.77564       2.99059       2.93819       2.87224
  25  17 3538.3149    2.7875  3.0625 11.6227  0.0001      0.571207  0.0543   0.0295   0.0976    0.0668   0.0000      0.177135   442.3007       9.21654       21.8229      -6.35847      -1.76338      -9.00473       2.41762       3.16592       3.42262       3.62685       3.61768       3.44413
  25  18 3685.0830    2.2990  4.6444 11.0802  0.0004      0.335081  0.0705   0.0205   0.1258    0.0563   0.0000      0.100733   442.2613       13.8838       12.2827      -3.54024      -1.33721       4.43655       3.08974       4.00934       4.39172       4.63573       4.57580       4.49189
  25  19 3831.8258    1.9126  6.7695 10.7208  0.0000      0.443718  0.0909   0.0152   0.1699    0.0501   0.0000     0.0672944   433.9008       22.0603       31.6138     -0.637917      -8.45845       9.02625       3.89293       5.11014       5.61582       5.88610       5.79108       5.59806
  25  20 3978.0759    1.5933  9.6541 10.3653  0.0000      0.356245  0.1268   0.0115   0.2303    0.0476   0.0000     0.0587497   445.5233       1.75222       21.7491       10.1259      -10.0631      -22.9611       5.10304       6.70747       7.23041       7.59691       7.72375       7.47419
  25  21 4124.1149    1.3334 11.6829 10.4016  0.0001      0.252056  0.1643   0.0096   0.2951    0.0386   0.0000     0.0622811   440.4058     -0.350662       24.1737       1.49176       6.42341      -4.87810       6.12858       8.00482       8.87625       9.09230       9.22263       8.92266
  25  22 4270.4350    1.1045 14.5237 10.3083 -0.0014      0.206940  0.2326   0.0076   0.3760    0.0343   0.0000     0.0730814   442.3986      -1.15704       35.0819       15.4074      -7.29214      -16.3651       7.87572       10.3474       11.3349       12.0909       12.0072       11.4033
  26   3 1307.4969    0.0885  0.0961 10.1133 -0.0036       19.7173  0.0232   0.0092   0.0299    0.0260   0.0000       82.2844   439.9462      -2.52624       18.7301      -2.74335      -1.28276      -1.18080       1.67072       1.79762       2.92764       2.60114       2.51771       2.99090
  26   4 1508.7139    0.1491  0.1248 10.0032  0.0000       40.1183  0.0152   0.0091   0.0263    0.0298   0.0000       24.0817   439.3742     -0.497439       20.9146      0.187731      -2.99736     0.0621079      0.871596       1.04050       1.06151       1.38915       1.02753       1.02674
  26   5 1694.0871    0.3095  0.2696  9.9341  0.0000       20.3200  0.0141   0.0113   0.0300    0.0355   0.0000       4.54349   440.7733     -0.732724       19.2360     -0.286571      -3.40544    -0.0229277      0.768893      0.897529       1.03931       1.10801       1.28029       1.16412
  26   6 1869.0902    0.4714  0.4246  9.9179  0.0000       13.1769  0.0175   0.0126   0.0326    0.0514   0.0000       1.99560   440.4487      -1.62370       18.2422       1.02649      -2.10893      -2.08525      0.979364       1.17628       1.34776       1.39275       1.42679       1.29664
  26   7 2039.8372    0.6912  0.6013  9.9746  0.0000       8.80087  0.0203   0.0154   0.0388    0.0735   0.0000       1.17724   438.7992      -1.49619       18.4558       1.95086     -0.378166      -2.94019       1.00740       1.32099       1.47897       1.47652       1.52507       1.45704
  26   8 2206.1840    1.0226  0.8560  9.9867  0.0000       5.90806  0.0240   0.0193   0.0474    0.1205   0.0000      0.740427   439.0246      0.691988       16.2548      0.822020     -0.275814     -0.128099       1.14849       1.42583       1.65623       1.67058       1.68267       1.74553
  26   9 2366.2410    1.4130  1.0779 10.1677  0.0000       3.81595  0.0280   0.0241   0.0544    0.2010   0.0000      0.623154   437.5243      -1.71296       17.7653       1.81296      -3.39473      -1.52696       1.28091       1.66585       1.81676       1.96026       1.91752       1.91045
  26  10 2521.3163    1.9199  1.0163 10.8100  0.0000       2.12742  0.0272   0.0331   0.0502    0.1938   0.0000      0.598049   439.5337       1.76210       16.0294      -2.03293      -2.50203      -4.96780       1.27934       1.62938       1.75413       1.81360       1.84065       1.87335
  26  11 2674.4482    2.5064  1.0835 10.9275  0.0000       1.65461  0.0280   0.0421   0.0518    0.3009   0.0000      0.513910   437.8318      0.978122       14.1032       2.43177      -2.30633      -1.68236       1.26397       1.65334       1.80803       1.94357       1.87044       1.91376
  26  12 2826.7205    3.2136  1.0302 11.4450  0.0000       2.57010  0.0259   0.0544   0.0501    0.2802   0.0000      0.527201   440.7940     -0.726161       13.8476       2.13745      -2.22589      -3.33722       1.33337       1.74482       1.90939       1.97706       1.91800       1.89208
  26  13 2977.5659    3.7887  1.1419 11.5020  0.0000      0.793071  0.0284   0.0613   0.0541    0.3601   0.0000      0.567959   440.5943       8.76644       14.7985      0.968664     0.0682767      -1.22428       1.34035       1.65908       1.80999       1.88754       1.90454       1.96007
  26  14 3127.0398    4.0504  1.2084 12.0455  0.0002      0.232426  0.0314   0.0655   0.0568    0.2863   0.0000      0.540948   437.4078       4.59458       18.8720     -0.843530     -0.442798      -2.19147       1.38137       1.82136       1.92169       2.11853       2.09351       1.98343
  26  15 3275.5267    3.7179  1.5733 12.4550  0.0000      0.787342  0.0368   0.0544   0.0673    0.1333   0.0000      0.370216   437.8524       5.31545       13.6653       1.45167      -4.07891      -7.78625       1.59126       2.04449       2.21830       2.41855       2.36903       2.37651
  26  16 3423.3952    3.2383  2.3199 11.8270  0.0000      0.517987  0.0450   0.0385   0.0810    0.0988   0.0000      0.239058   439.1653       8.45216       21.5184     -0.259900     -0.317613      -2.59170       1.94722       2.51257       2.72645       2.89759       2.75650       2.75265
  26  17 3571.0983    2.6507  3.1936 11.7196  0.0000      0.289519  0.0560   0.0279   0.1012    0.0618   0.0000      0.162847   443.1479       1.09476       21.3581     -0.777014      -1.98652      -5.98367       2.43026       3.16151       3.59015       3.70831       3.67142       3.62949
  26  18 3718.7198    2.1712  4.9928 11.0808  0.0000      0.462888  0.0747   0.0189   0.1319    0.0520   0.0000     0.0937570   437.1554       4.78083       24.4670       2.97802       3.94438      -11.2337       3.14098       4.16490       4.55470       4.88725       4.83563       4.75657
  26  19 3865.7740    1.8294  7.3207 10.6912  0.0000      0.314424  0.0964   0.0141   0.1791    0.0477   0.0000     0.0661443   442.8261       6.21480       19.0908       4.76305       8.06062      -1.93798       3.93911       5.14001       5.72086       5.95787       5.96992       5.88219
  26  20 4012.7743    1.5319 10.0125 10.4048  0.0000      0.296078  0.1332   0.0109   0.2367    0.0444   0.0000     0.0599906   437.0276       6.95379       19.5304       26.2906      -7.80041      -5.18698       4.94995       6.60371       7.20458       7.64594       7.70720       7.50448
  26  21 4159.4971    1.2924 12.8816 10.3750 -0.0003      0.223684  0.1853   0.0086   0.3183    0.0372   0.0000     0.0607615   446.1544       4.44237       7.58040       7.21335       8.35165       1.00693       6.29756       8.38425       9.18501       9.65111       9.57225       9.39927
  26  22 4306.5716    1.0613 15.1269 10.3072  0.0003      0.429359  0.2371   0.0072   0.3779    0.0326   0.0000     0.0725220   439.2821       28.8000       31.8296      -1.76233      -26.7179      -1.08293       7.49739       9.67999       10.7854       11.3540       11.4822       10.9663
  27   3 1325.2359    0.1140  0.1345 10.0684  0.0000       51.5873  0.0190   0.0085   0.0436    0.0288   0.0000       48.0846   440.5804     -0.374914       20.8148       2.19952      0.307686     -0.625016       1.17703       1.13276       1.14786       1.24309       1.49987       1.75122
  27   4 1527.5834    0.1810  0.1344  9.9695  0.0000       36.5831  0.0120   0.0095   0.0207    0.0298   0.0000       16.2430   440.4985    -0.0535551       20.4760     -0.108859      -2.92211      -1.40052      0.666429      0.904225      0.987042       1.07402       1.06197       1.02497
  27   5 1713.6242    0.3260  0.2176  9.9708  0.0000       17.5487  0.0114   0.0119   0.0231    0.0354   0.0000       4.38071   439.8724     0.0386761       20.2083    -0.0409115      -1.79450      0.590262      0.605801      0.752002      0.826832      0.919836      0.919442      0.884142
  27   6 1889.8462    0.5052  0.4387  9.8897  0.0000       13.9474  0.0159   0.0132   0.0341    0.0511   0.0000       1.75096   441.0034     -0.447528       18.6465      0.327500      -2.01514      -1.62736      0.865783       1.08357       1.16703       1.26379       1.24247       1.20720
  27   7 2062.1181    0.7582  0.6648  9.8028  0.0000       6.34566  0.0204   0.0157   0.0392    0.0945   0.0000      0.934415   440.6562       2.37705       17.5618      0.499097      -1.11358       1.59131       1.01951       1.28746       1.42362       1.56518       1.48389       1.48696
  27   8 2229.8223    1.0489  0.9387  9.7600  0.0000       4.01794  0.0257   0.0184   0.0495    0.1618   0.0000      0.674379   437.3221      0.541493       20.4041      0.534050      -3.01546      0.100128       1.18102       1.64537       1.73749       1.91949       1.87012       1.80880
  27   9 2391.1518    1.4353  1.0872 10.2925  0.0000       3.54603  0.0295   0.0238   0.0528    0.1840   0.0000      0.634829   440.4416       1.25624       15.2009       2.86881      -3.33062      -4.22847       1.20858       1.62050       1.73554       1.88381       1.86543       1.85103
  27  10 2547.6445    1.9559  1.1393 11.1675  0.0000       3.43945  0.0301   0.0333   0.0558    0.1677   0.0000      0.613772   440.1635       4.40185       15.8185      0.171640     -0.579111       3.06809       1.26338       1.67857       1.83777       1.93982       1.96856       1.87722
  27  11 2702.2207    2.6132  1.0981 11.0961  0.0000       2.94904  0.0285   0.0426   0.0505    0.2385   0.0000      0.568288   439.4164       1.74454       13.9425     -0.439268      -2.51231      -1.70335       1.27217       1.65947       1.79416       1.88928       1.89967       1.75001
  27  12 2855.4435    3.4350  0.9692 11.4447  0.0000       1.92072  0.0247   0.0587   0.0469    0.3272   0.0000      0.526791   439.4284       2.72332       14.0975      0.160479      -3.46115     -0.298191       1.13351       1.48394       1.64218       1.76836       1.73323       1.71613
  27  13 3007.1538    3.8367  1.0887 12.3591  0.0000       1.39986  0.0267   0.0642   0.0537    0.1944   0.0000      0.526900   441.4307       6.42684       12.9143     -0.989348      -1.78155      -4.39458       1.17631       1.54049       1.65845       1.80121       1.79120       1.73927
  27  14 3157.3490    4.0342  1.2640 12.5342  0.0000       1.19440  0.0324   0.0637   0.0556    0.1731   0.0000      0.515635   437.5221       4.88562       15.2194      -1.05074      -2.60387      -3.34584       1.35235       1.78345       1.90864       2.03373       1.98012       1.96850
  27  15 3306.6036    3.6987  1.6837 12.3020  0.0001       1.01827  0.0368   0.0508   0.0659    0.1245   0.0000      0.342528   441.0930       6.88101       13.4322      -1.48526      0.459197      -5.50236       1.55298       2.02393       2.19661       2.28998       2.34700       2.27067
  27  16 3455.4988    3.0230  2.5444 11.8214  0.0000      0.812780  0.0468   0.0345   0.0878    0.0894   0.0000      0.210675   442.6516       10.9268       14.4521       1.44877      -4.96448      -8.57650       1.95785       2.46654       2.70236       2.90833       3.06562       2.92074
  27  17 3603.8180    2.4859  3.8397 11.3401  0.0000      0.676607  0.0610   0.0240   0.1110    0.0646   0.0000      0.131812   437.1154       7.80542       15.2652      0.548070      -3.97900      -3.57280       2.45123       3.22956       3.48301       3.79219       3.84755       3.65245
  27  18 3751.7474    2.1007  5.8435 10.8680 -0.0001      0.292546  0.0795   0.0164   0.1434    0.0492   0.0000     0.0789903   437.5619       3.54192       12.4900      -3.12115      -8.59314      -9.40224       3.15916       4.11358       4.48028       4.74761       4.74397       4.65351
  27  19 3899.6520    1.7454  7.8606 10.5894  0.0000      0.368993  0.1009   0.0126   0.1865    0.0451   0.0000     0.0619125   435.3466       14.0769       16.1303       4.24092      -14.4161      -2.66236       3.96186       5.17475       5.62363       6.08257       6.19365       5.95027
  27  20 4046.9656    1.4631 10.4699 10.4460  0.0000      0.369939  0.1380   0.0103   0.2514    0.0419   0.0000     0.0616527   447.1903       13.0524       19.2232       8.94854      -15.4404       3.65410       4.96192       6.56072       7.16874       7.58842       7.72006       7.51464
  27  21 4194.1036    1.2373 13.8621 10.3099 -0.0002      0.230938  0.2025   0.0076   0.3270    0.0360   0.0000     0.0683866   422.9596       10.2796       21.5843       3.21251       16.5009      -4.01799       6.39292       8.49309       9.25515       9.80624       10.0252       9.61578
  28   3 1342.6568    0.1335  0.1229 10.0965  0.0000       17.6582  0.0157   0.0088   0.0354    0.0252   0.0000       36.7119   440.3990     0.0365939       19.5781     -0.576595      -2.86949    0.00847546      0.767870      0.844100       1.21531       1.14418       1.10291       1.16378
  28   4 1546.0450    0.2014  0.1857 10.0076  0.0000       24.9048  0.0130   0.0090   0.0261    0.0297   0.0000       11.1186   439.7771      -1.28767       21.4305    0.00526820      -2.87409      -1.65436      0.648071      0.832603      0.952928      0.940280      0.946858      0.915307
  28   5 1732.8021    0.3389  0.3070  9.9258  0.0000       17.0322  0.0146   0.0108   0.0295    0.0375   0.0000       3.36959   441.3751      -1.23034       19.9552     -0.616419      -1.20826     0.0614008      0.644582      0.907776      0.976320       1.06915       1.03427      0.991610
  28   6 1910.2200    0.5061  0.5339  9.9308  0.0000       10.4779  0.0189   0.0119   0.0381    0.0529   0.0000       1.56097   441.0843      0.154290       18.7840       4.26358      -2.38381     -0.914080      0.900220       1.11256       1.25575       1.35919       1.36321       1.40136
  28   7 2083.9866    0.7452  0.7072 10.0379  0.0000       8.69674  0.0217   0.0153   0.0418    0.0790   0.0000       1.01139   438.3838      0.227608       21.6171       2.30557      -1.76451     -0.925228       1.00187       1.32761       1.42391       1.52400       1.47949       1.57318
  28   8 2252.9571    1.1081  0.9066 10.2122  0.0000       6.37891  0.0253   0.0199   0.0470    0.1239   0.0000      0.730632   438.9462      -1.20771       20.7339       2.30247     -0.585637      -1.84517       1.08122       1.47415       1.54127       1.74765       1.71602       1.77898
  28   9 2415.5032    1.5269  1.1282 10.8331  0.0000       5.19757  0.0304   0.0261   0.0550    0.1462   0.0000      0.676839   442.3480       1.77378       20.6575      -1.68156      -2.17972     -0.204448       1.25750       1.65583       1.85061       1.89643       1.90835       1.82919
  28  10 2573.4745    2.0850  1.0429 11.2094  0.0000       2.66145  0.0277   0.0347   0.0490    0.1603   0.0000      0.623938   439.6007       3.80303       14.0112      0.347961    -0.0952490   0.000692360       1.16231       1.57958       1.66203       1.84231       1.86300       1.81584
  28  11 2729.4539    2.7324  1.2007 11.0612  0.0000       1.47663  0.0294   0.0420   0.0532    0.2763   0.0000      0.523140   440.6005       3.34619       13.4506      -1.18928      -2.99463      -2.48629       1.18965       1.56779       1.70854       1.83249       1.88303       1.75683
  28  12 2883.8258    3.3953  1.0433 12.0227  0.0000       1.61773  0.0254   0.0573   0.0510    0.1947   0.0000      0.596157   441.5910       5.21979       17.3616       1.04623      0.136216      -2.52098       1.10811       1.40224       1.57635       1.70091       1.68723       1.69872
  28  13 3036.2579    3.9798  1.1053 12.3110  0.0000      0.378094  0.0271   0.0645   0.0527    0.2028   0.0000      0.557545   440.7975       4.75557       19.0969     -0.890322      -2.11985      -1.15417       1.12241       1.47741       1.57926       1.67090       1.68451       1.68719
  28  14 3187.2888    3.9516  1.4667 11.7892  0.0000      0.715799  0.0321   0.0551   0.0594    0.2127   0.0000      0.346534   440.0364       4.11041       10.4653      -1.59681      -1.68791     -0.621588       1.31327       1.71153       1.89479       1.98577       1.99277       1.97377
  28  15 3337.4787    3.5881  1.9206 12.0990  0.0000       1.05245  0.0392   0.0453   0.0705    0.1130   0.0000      0.288426   438.6118       8.78825       17.3102       3.66644      -1.73928      -2.04999       1.56880       1.95056       2.14160       2.35232       2.31279       2.31781
  28  16 3486.9454    2.9194  2.7310 11.7945  0.0000      0.705844  0.0485   0.0317   0.0884    0.0826   0.0000      0.190191   437.3274       5.52213       17.9571       3.39911      -6.43623      -1.68670       1.91575       2.54468       2.74097       3.00910       2.92214       2.98867
  28  17 3635.9792    2.4256  4.2231 11.1861  0.0000      0.468709  0.0610   0.0216   0.1168    0.0615   0.0000      0.108911   439.0997       10.2924       8.54668      -1.15646      -3.56717      -14.6668       2.41206       3.20664       3.49263       3.79444       3.75958       3.68879
  28  18 3784.5974    2.0126  6.0946 10.7938 -0.0001      0.319921  0.0801   0.0153   0.1515    0.0483   0.0000     0.0760346   440.6252       4.71168       15.2793      -5.26182       3.99528      -6.89674       3.03114       3.97455       4.32555       4.68815       4.67106       4.62332
  28  19 3933.0870    1.6893  8.7075 10.5868  0.0000      0.316147  0.1107   0.0117   0.1987    0.0420   0.0000     0.0597565   446.4661       16.4484       16.8466       5.01641      0.561370       2.85483       4.05196       5.24885       5.86178       6.18477       6.26138       6.10646
  28  20 4081.1393    1.4097 11.3470 10.4446 -0.0003      0.327851  0.1525   0.0094   0.2665    0.0398   0.0000     0.0609904   444.3496       3.85038       21.1061      -13.8153       14.5831       7.42956       5.22504       6.81724       7.47042       7.93182       8.01779       7.87307
  28  21 4228.4513    1.1753 14.1843 10.3380  0.0003      0.191711  0.2109   0.0071   0.3354    0.0332   0.0000     0.0695154   442.5537       27.5118       21.1801      -6.00590      -9.41329      -10.6050       6.37052       8.44547       9.31461       9.94215       9.88501       9.78062
  29   4 1564.1639    0.2061  0.1711  9.9982  0.0000       27.9676  0.0118   0.0093   0.0266    0.0292   0.0000       11.2563   441.0104     -0.957182       19.2426      0.758715      -2.59152      -1.05766      0.570643      0.743696      0.933641      0.946371      0.842775      0.785673
  29   5 1751.5853    0.3586  0.3008  9.9251  0.0000       16.9406  0.0144   0.0111   0.0277    0.0373   0.0000       3.21769   440.6049      -1.70971       21.3060      -1.03789      -2.31188      0.410893      0.710120       1.06189       1.02640       1.19238       1.26469       1.16921
  29   6 1930.2858    0.5467  0.5383  9.9522  0.0000       8.66433  0.0180   0.0125   0.0366    0.0556   0.0000       1.39346   441.0112      0.203616       18.2914      -1.13001      0.288568     -0.327323      0.862764       1.12068       1.25857       1.35503       1.28668       1.27471
  29   7 2105.4187    0.8213  0.7352  9.8417  0.0000       7.04482  0.0204   0.0159   0.0414    0.0949   0.0000      0.839534   441.1652     0.0776002       18.6040      -1.37963      -3.73121     -0.361062      0.930336       1.21901       1.32127       1.37398       1.37054       1.38592
  29   8 2275.4790    1.2013  0.9612  9.9072  0.0000       4.97832  0.0250   0.0204   0.0471    0.1707   0.0000      0.640320   440.6635      -2.99611       20.7021    -0.0878693     -0.613623      0.613947       1.04508       1.34716       1.57661       1.66770       1.69638       1.65355
  29   9 2439.1526    1.6487  1.1332 10.6861  0.0000       3.38186  0.0287   0.0261   0.0546    0.1682   0.0000      0.598184   439.2384       2.23266       15.7074      -1.20828      -5.36134     -0.376925       1.19849       1.57139       1.72697       1.82869       1.82857       1.77366
  29  10 2598.7833    2.1625  1.1166 11.3574  0.0000       2.91002  0.0287   0.0352   0.0512    0.1537   0.0000      0.590329   438.4512     -0.116422       16.5449      0.210316      -3.43788      -4.24185       1.17252       1.47164       1.66599       1.70887       1.75503       1.69788
  29  11 2756.2660    2.8382  1.1099 11.4968  0.0000       1.89423  0.0271   0.0446   0.0509    0.1948   0.0000      0.561277   438.4527       4.08382       16.9461       1.40882      -2.69872      -5.13080       1.06767       1.39754       1.53417       1.61415       1.62031       1.60853
  29  12 2911.7230    3.5821  0.9925 12.2428  0.0000       1.23240  0.0253   0.0597   0.0464    0.1815   0.0000      0.549730   439.5438       2.18127       14.6221     -0.160688      -3.76430      -3.00869       1.05554       1.33009       1.44163       1.54165       1.61771       1.50606
  29  13 3065.1074    4.0648  1.0962 12.4356  0.0000       1.34857  0.0259   0.0658   0.0532    0.2039   0.0000      0.522516   439.4099       6.47987       15.3795       3.30746      -5.81800      -2.60266       1.06846       1.38566       1.57882       1.66765       1.59298       1.57603
  29  14 3216.8881    3.9033  1.4330 12.4061  0.0000       1.04905  0.0326   0.0560   0.0595    0.1412   0.0000      0.432401   437.6229       5.81397       14.0270      -1.09918    -0.0353053      -3.92731       1.24844       1.65987       1.70504       1.96199       1.91934       1.89712
  29  15 3367.7809    3.3842  2.1398 11.9432  0.0000      0.844591  0.0410   0.0389   0.0719    0.0890   0.0000      0.243722   439.2427       11.6186       14.1847     -0.444093      0.546853       1.05726       1.61339       2.10954       2.31609       2.46930       2.49337       2.50333
  29  16 3518.1716    2.8249  3.1081 11.5010  0.0000      0.754058  0.0509   0.0283   0.0931    0.0771   0.0000      0.157146   444.4874       4.96203       18.4317      0.554878     0.0859231      -2.99426       1.91073       2.51435       2.83384       2.99903       2.93585       2.89028
  29  17 3667.9963    2.3428  4.6463 11.0508 -0.0001      0.488967  0.0668   0.0197   0.1189    0.0592   0.0000     0.0959251   441.4976       5.20932       17.1071      -1.08452       2.17001      -10.9568       2.50832       3.28977       3.63628       3.80447       3.95414       3.85041
  29  18 3817.2671    1.9248  6.4590 10.9026  0.0000      0.510503  0.0854   0.0146   0.1564    0.0425   0.0000     0.0744358   439.0577       9.75570       14.4565       5.55268      0.959468      -3.11465       3.11806       4.09027       4.50517       4.79653       4.84318       4.76117
  29  19 3966.1116    1.6267  9.0100 10.4606  0.0000      0.310995  0.1118   0.0107   0.2053    0.0423   0.0000     0.0593809   437.0011       20.9670       15.7621       3.23460       1.44140      -16.4324       3.95926       5.21564       5.72598       6.14501       6.27540       6.15759
  29  20 4114.9322    1.3469 12.0675 10.4344  0.0000      0.400921  0.1650   0.0086   0.2785    0.0368   0.0000     0.0629024   443.1141      0.532101       1.87941       5.12956       2.16955      -4.64875       5.10293       6.74688       7.43268       7.98478       8.00457       7.93860
  29  21 4262.7880    1.0872 13.8613 10.3832  0.0000      0.192968  0.2140   0.0070   0.3327    0.0316   0.0000     0.0764508   438.3522       31.2506       17.6346       16.4896      -5.90807      -1.93660       6.20525       8.28667       9.17377       9.90437       10.0632       9.70731
  30   3 1376.6173    0.1136  0.1003 10.0747  0.0000       29.4554  0.0156   0.0081   0.0223    0.0241   0.0000       53.4718   441.1803      0.292085       21.1962    -0.0634193      -1.95198     -0.999791      0.732225      0.915853      0.896796      0.931533       1.17240       1.19995
  30   4 1581.9090    0.2212  0.1865  9.9648  0.0000       30.7643  0.0112   0.0092   0.0255    0.0291   0.0000       9.44481   439.7835       1.58827       20.0534      -1.25795      -2.72778    -0.0480070      0.600808      0.839875      0.946057      0.977427       1.01137       1.07856
  30   5 1770.0837    0.3862  0.3209  9.9367  0.0000       17.1656  0.0136   0.0113   0.0287    0.0366   0.0000       2.87843   440.3616     -0.945660       19.6974      -1.52907      -2.23562       1.57364      0.575594      0.763260      0.891494      0.954471      0.993287      0.990528
  30   6 1950.0406    0.5602  0.5896  9.8817  0.0000       9.24053  0.0189   0.0122   0.0391    0.0586   0.0000       1.27369   439.3051     -0.776942       20.6679      -3.04741      -5.31820      0.154847      0.838367       1.16111       1.23426       1.32111       1.35895       1.37655
  30   7 2126.4372    0.8581  0.7395 10.0044  0.0000       6.57065  0.0202   0.0163   0.0408    0.0903   0.0000      0.826278   439.5949     -0.215497       18.5698      0.674055       1.54202     -0.371978      0.891458       1.13300       1.27176       1.36033       1.38504       1.33522
  30   8 2297.4697    1.2515  0.9660 10.1201  0.0000       4.30949  0.0239   0.0208   0.0481    0.1490   0.0000      0.641176   439.3270       2.44738       19.6134     -0.794020       1.62905      -1.14077       1.01139       1.26765       1.36709       1.44215       1.54627       1.50164
  30   9 2462.4414    1.7373  1.1887 10.5510  0.0000       4.17839  0.0297   0.0270   0.0527    0.2016   0.0000      0.629204   441.2889       2.03379       15.8220       1.46719     -0.948991       1.13550       1.11134       1.46696       1.54795       1.74131       1.76044       1.72642
  30  10 2623.5359    2.2916  1.1662 10.9350  0.0000       1.07211  0.0279   0.0351   0.0519    0.2292   0.0000      0.552390   438.9992       1.68610       18.1206      -2.88432      -3.44504      -2.70441       1.07520       1.35562       1.56047       1.64335       1.64522       1.66159
  30  11 2782.6019    3.0025  1.1437 11.6325  0.0000       1.72629  0.0281   0.0463   0.0500    0.1998   0.0000      0.517393   440.2486       2.45615       16.6419     -0.964028     -0.341580      -1.10950       1.10907       1.40669       1.59622       1.77031       1.79467       1.71698
  30  12 2939.1786    3.7514  1.1149 11.4804 -0.0000       1.32426  0.0254   0.0573   0.0502    0.3180   0.0000      0.534868   440.1754       4.73844       15.8381      0.429891      -2.84660      -3.24365       1.04186       1.32980       1.45151       1.64744       1.64192       1.59602
  30  13 3093.4658    4.1166  1.0979 12.4463  0.0000      0.351567  0.0265   0.0655   0.0504    0.2167   0.0000      0.527456   439.1595       5.13903       13.5715     -0.766398       2.11051      -4.35281       1.03726       1.39706       1.51539       1.61922       1.61120       1.63025
  30  14 3246.0824    3.8731  1.5999 12.1425  0.0002      0.481583  0.0345   0.0505   0.0607    0.1437   0.0000      0.329081   440.3241       5.38667       16.4675       2.56731      -3.11367      -5.35400       1.32330       1.72763       1.83737       2.03912       2.05424       2.03522
  30  15 3397.9141    3.3214  2.0718 12.1644  0.0000      0.889081  0.0392   0.0387   0.0722    0.0759   0.0000      0.246976   439.9200       3.13613       13.0031      0.483431     -0.702920      -4.13417       1.47954       1.89954       2.10016       2.27785       2.26358       2.26224
  30  16 3549.0576    2.7365  3.2394 11.6689 -0.0005      0.831457  0.0525   0.0266   0.0958    0.0620   0.0000      0.154324   438.2262       9.81986       12.9251    -0.0685192     -0.170661      -5.40838       1.89986       2.47990       2.68685       2.92322       2.98657       2.99761
  30  17 3699.6128    2.2636  5.0950 10.9055  0.0001      0.712728  0.0687   0.0178   0.1225    0.0559   0.0000     0.0867468   437.8828       7.45206       20.0798     -0.202950      -1.53614       5.50157       2.52358       3.32366       3.58677       3.88499       3.98593       3.86222
  30  18 3849.2299    1.8490  7.4319 10.6761  0.0000      0.354983  0.0917   0.0128   0.1707    0.0433   0.0000     0.0654421   442.4510       3.29392       7.26911       4.70926       5.26473      -6.81109       3.31627       4.23067       4.86763       5.06437       5.19859       5.09885
  30  19 3998.9287    1.5555 10.2397 10.4745  0.0003      0.319188  0.1289   0.0096   0.2283    0.0388   0.0000     0.0601461   450.0434       3.67751       10.4528      -3.52557       9.92412      0.136725       4.15831       5.46376       6.12259       6.47073       6.68069       6.60583
  30  20 4147.8287    1.2961 12.5461 10.4459  0.0000      0.193289  0.1747   0.0079   0.2886    0.0347   0.0000     0.0661492   436.7050       6.27799       5.68687      -7.16507       12.4992       6.72234       5.19301       6.81053       7.59335       8.01192       8.24847       8.08135
  31   2 1164.9960    0.0621  0.0199 10.2352  0.0000       34.8503  0.0177   0.0098   0.0119    0.0215   0.0000       566.724   438.8647      -5.37464       17.5509     -0.658596      -2.67170      -1.86182      0.841898      0.944372       1.16859       1.15602       1.62113       1.31441
  31   4 1599.3299    0.2272  0.1659 10.0000  0.0000       19.5349  0.0104   0.0093   0.0209    0.0281   0.0000       9.27705   440.2510     -0.771488       21.7542     -0.236873     -0.196417     -0.866932      0.527955      0.606544      0.703567      0.807964      0.809296      0.759211
  31   5 1788.3102    0.3954  0.3543  9.9628  0.0000       12.9899  0.0144   0.0109   0.0297    0.0396   0.0000       2.56553   440.4783     -0.582033       21.2845      0.346123      -4.28099     -0.442631      0.667019      0.830270       1.00029       1.05593       1.00350       1.08050
  31   6 1969.5031    0.6088  0.6112  9.8684  0.0000       8.01856  0.0180   0.0128   0.0390    0.0648   0.0000       1.11864   440.8748     -0.617121       20.8580    -0.0664732      -2.34093     0.0283684      0.773544      0.999151       1.11714       1.22446       1.17692       1.21810
  31   7 2147.1072    0.8843  0.7906 10.0195  0.0000       5.49857  0.0215   0.0160   0.0420    0.0978   0.0000      0.794373   440.0902      0.415379       20.5904       2.27311      -1.77993    -0.0682873      0.892576       1.20869       1.30188       1.41273       1.41245       1.34454
  31   8 2319.0424    1.3056  1.0000 10.5485  0.0000       4.77113  0.0248   0.0218   0.0491    0.1310   0.0000      0.666090   440.5651      -1.20398       19.1467       1.34424      -1.85407     -0.860691      0.988990       1.30517       1.42478       1.58854       1.51079       1.47654
  31   9 2485.1323    1.8318  1.2434 10.5207  0.0000       2.70144  0.0303   0.0265   0.0505    0.1879   0.0000      0.516469   440.4929       1.83330       22.6535       2.85216      -3.37114     -0.484369       1.12124       1.47049       1.65787       1.74672       1.77883       1.74398
  31  10 2647.9752    2.3913  1.1528 11.3512  0.0010       3.39500  0.0278   0.0368   0.0517    0.1695   0.0000      0.597719   438.5849       2.25576       12.9632      0.480068      -4.60354    -0.0713472       1.08992       1.40117       1.57998       1.72893       1.77683       1.86791
  31  11 2808.4389    3.1541  1.1223 11.6570  0.0000       1.22697  0.0267   0.0475   0.0477    0.2077   0.0000      0.533099   439.2587       2.98637       14.9215       2.04967     0.0622379      -1.75730       1.04171       1.30482       1.43389       1.58785       1.60459       1.52997
  31  12 2966.2176    3.8415  0.9679 12.3520  0.0000       1.17192  0.0231   0.0627   0.0457    0.1645   0.0000      0.545267   439.4247       4.39037       15.3919     0.0716885      -2.91839     -0.274489      0.974810       1.31921       1.42983       1.53282       1.50011       1.49642
  31  13 3121.4346    4.1769  1.2726 12.0455  0.0000      0.802979  0.0292   0.0610   0.0535    0.2775   0.0000      0.463907   439.9944       4.71423       13.3326      0.740414     -0.246864      -4.76860       1.04460       1.37393       1.46803       1.61095       1.61761       1.62214
  31  14 3274.9591    3.8187  1.6949 11.9783  0.0000       1.07769  0.0342   0.0480   0.0605    0.1522   0.0000      0.295320   440.4908       6.02526       15.4870       3.00211      -2.09961      -1.78106       1.27593       1.70553       1.82228       2.01959       2.01881       2.05566
  31  15 3427.5322    3.1746  2.6153 11.7921 -0.0000      0.963887  0.0443   0.0319   0.0798    0.0698   0.0000      0.191829   440.5447       6.57330       15.5441      0.563958      -2.73048      -3.33468       1.60978       2.10214       2.30087       2.52263       2.56640       2.47137
  31  16 3579.4905    2.6601  3.7648 11.3521  0.0000      0.614852  0.0553   0.0230   0.1001    0.0594   0.0000      0.126389   437.2293       8.99034       17.3411      -5.39151      -2.19872      -1.48929       1.95044       2.51301       2.82589       3.02481       3.05026       3.00673
  31  17 3730.7096    2.1670  5.4318 10.8545  0.0000      0.494973  0.0704   0.0162   0.1295    0.0520   0.0000     0.0810450   431.6301       10.6761       25.5697      0.187225     -0.540401      -8.66872       2.42959       3.21074       3.54595       3.80563       3.95653       3.87181
  31  18 3881.3242    1.8134  7.9237 10.5776  0.0000      0.410619  0.0965   0.0118   0.1739    0.0429   0.0000     0.0612084   437.1322       10.5879       22.1849      -2.17795       7.33452      -6.25374       3.29111       4.32819       4.83636       5.10642       5.26043       5.20366
  31  19 4031.5242    1.5129 10.5261 10.4532  0.0008      0.302088  0.1338   0.0092   0.2323    0.0386   0.0000     0.0595511   442.9389       10.9627       19.5451       12.8202      0.928085      -5.83874       4.11567       5.44900       6.04277       6.53866       6.57011       6.45955
  31  20 4180.9532    1.2416 13.2608 10.4156 -0.0007      0.291059  0.1870   0.0072   0.3045    0.0334   0.0000     0.0689432   439.1842       12.7838       11.9877       3.27192       2.96605      -18.1918       5.28250       6.95789       7.74929       7.99138       8.44817       8.26819
  32   3 1409.4093    0.1251  0.0886 10.0995  0.0000       25.6888  0.0124   0.0089   0.0222    0.0234   0.0000       44.1258   441.4870     0.0571487       21.2148     -0.706610      -2.90508       2.14470      0.544350      0.738728      0.794980      0.963153      0.891003       1.00763
  32   4 1616.4318    0.2496  0.2040 10.0082  0.0000       21.6510  0.0113   0.0094   0.0242    0.0284   0.0000       7.09262   441.1041     -0.936886       21.5367    -0.0915313      -1.06844      -1.49885      0.507905      0.702773      0.784352      0.822245      0.828679      0.755471
  32   5 1806.2292    0.4105  0.3915  9.9642  0.0000       15.2590  0.0151   0.0106   0.0299    0.0392   0.0000       2.29648   441.0869     -0.305379       21.1939      0.432263      -2.48455      -1.13185      0.646338      0.852095      0.977047      0.954581       1.00283       1.04652
  32   6 1988.7353    0.6499  0.6004  9.8180  0.0000       8.50642  0.0175   0.0133   0.0366    0.0687   0.0000       1.08841   440.6803      -2.62961       21.2784      -1.53733      -3.06580     -0.263996      0.746472      0.984208       1.15101       1.20256       1.23034       1.17063
  32   7 2167.4490    0.9745  0.8224  9.9257  0.0000       5.81931  0.0219   0.0166   0.0411    0.1100   0.0000      0.715208   440.6447       3.03375       20.1252     0.0434394     -0.956310       3.09851      0.901210       1.24412       1.32371       1.40467       1.36002       1.33688
  32   8 2340.1692    1.3799  1.1862  9.8534  0.0000       3.99243  0.0285   0.0206   0.0518    0.2307   0.0000      0.624917   441.0991       1.28287       21.1699       1.73214      -2.61667      -1.28570       1.02616       1.28622       1.39787       1.51942       1.53790       1.56562
  32   9 2507.3384    1.9450  1.2181 10.6268  0.0003       1.78489  0.0286   0.0282   0.0530    0.2159   0.0000      0.573229   438.6107       2.42696       17.9934       2.13451      -3.70773     -0.712028       1.02372       1.36806       1.43580       1.60450       1.62159       1.61994
  32  11 2833.8300    3.2401  1.0702 12.0229  0.0000       1.14705  0.0244   0.0496   0.0473    0.1616   0.0000      0.505406   440.8083       1.98297       17.8863       1.70800      -3.68026     -0.654876      0.940808       1.19891       1.31022       1.42896       1.48576       1.43366
  32  12 2992.8451    3.9470  1.1081 12.0954  0.0000       1.79087  0.0256   0.0591   0.0473    0.2110   0.0000      0.472975   439.4445       4.23037       16.7757       3.04251      -2.63920      0.308342      0.943957       1.27945       1.34252       1.49655       1.50617       1.46889
  32  13 3149.0147    4.0942  1.3023 12.6441  0.0000       1.64775  0.0291   0.0591   0.0545    0.1506   0.0000      0.486414   439.7687       7.57658       16.5800      -2.39611      -2.61756      -2.36121       1.05856       1.41728       1.52004       1.64644       1.70221       1.67887
  32  14 3303.4082    3.7721  1.8303 11.9839  0.0000      0.565395  0.0349   0.0448   0.0637    0.1297   0.0000      0.292655   439.9041       6.19304       14.4610      0.559996      -3.06007     -0.567704       1.26922       1.62722       1.78035       1.95908       1.97459       1.96541
  32  15 3456.9091    3.1029  2.5828 11.8020  0.0000      0.889566  0.0430   0.0312   0.0779    0.0706   0.0000      0.181028   440.6148       6.26922       12.8821       1.53309     -0.393509      -3.19443       1.53624       2.01338       2.17465       2.37191       2.46362       2.42889
  32  16 3609.6251    2.5170  4.1290 11.1388  0.0000      0.654567  0.0576   0.0203   0.1025    0.0573   0.0000      0.105486   433.2885       3.06404       12.6663       2.80455      -5.69730      -12.0381       2.01409       2.63628       2.88673       3.09824       3.17563       3.17816
  32  17 3761.7069    2.0484  5.7768 10.9786  0.0000      0.677194  0.0752   0.0150   0.1352    0.0446   0.0000     0.0813756   438.9537       7.28917       13.5061       6.99033      -5.64496      -4.31545       2.52765       3.30234       3.65465       3.87585       4.02736       3.93731
  32  18 3912.9771    1.7224  8.3722 10.5665  0.0000      0.433466  0.1001   0.0109   0.1855    0.0410   0.0000     0.0640735   440.6291       15.8804       13.7631       2.66744       8.54361      -5.12259       3.26840       4.25880       4.76765       5.08420       5.18979       5.08176
  32  19 4063.2653    1.4315 10.9248 10.4796 -0.0002      0.214583  0.1440   0.0085   0.2397    0.0370   0.0000     0.0642414   442.3354       18.2852       24.4251       9.12014       1.76984      -11.5592       4.14312       5.43925       6.06180       6.55861       6.69668       6.62175
  32  20 4213.4908    1.2054 14.4883 10.3900  0.0000      0.226111  0.2092   0.0066   0.3262    0.0321   0.0000     0.0688069   440.1429       8.24502       3.37743       6.21290      -10.4001      -3.81863       5.45196       7.11065       8.02417       8.53926       8.60865       8.53582
  33   2 1193.8705    0.0544  0.0256 10.1951  0.0000       15.3630  0.0221   0.0114   0.0169    0.0209   0.0000       498.446   440.2790      -1.46469       22.5185      -1.35649      -5.53120      -1.09472      0.941705      0.978863       1.50731       1.72173       2.11850       1.49905
  33   3 1425.4207    0.1443  0.1097 10.0474  0.0000       7.03256  0.0113   0.0086   0.0241    0.0230   0.0000       29.5897   440.7233     -0.965034       20.8907      0.149024      -2.61255     -0.321140      0.478525      0.596340      0.625663      0.705852      0.988876      0.832914
  33   4 1633.2375    0.2674  0.2316  9.9220  0.0000       16.2366  0.0115   0.0092   0.0249    0.0295   0.0000       5.70699   442.0297     -0.798741       21.1679       1.16674      -3.16586     -0.721827      0.524793      0.652292      0.675104      0.806008      0.818514      0.818545
  33   5 1823.8740    0.4408  0.4322  9.8670  0.0000       11.3707  0.0165   0.0106   0.0295    0.0432   0.0000       1.91354   441.3740      -1.05042       21.7912     0.0706084      -2.73767      -2.54329      0.663781      0.877756      0.918767       1.03159       1.08767       1.09090
  33   6 2007.7171    0.6491  0.6232  9.9330  0.0000       10.7255  0.0184   0.0130   0.0365    0.0632   0.0000       1.12821   440.9252     -0.717688       18.6937      0.902374      -1.18296      0.967955      0.734499      0.932515       1.06336       1.16402       1.19955       1.08171
  33   7 2187.4349    0.9887  0.8887 10.0522  0.0000       5.54373  0.0234   0.0168   0.0430    0.1153   0.0000      0.758766   439.1665      0.154516       20.1580     0.0115748      -1.34155      0.655888      0.871878       1.19736       1.25975       1.38843       1.34273       1.39269
  33   8 2360.9278    1.3886  1.0591 10.7549  0.0000       4.77137  0.0258   0.0223   0.0510    0.1219   0.0000      0.687053   442.1933       1.84392       18.4708      0.580758      -2.50344     -0.623631      0.931500       1.22452       1.40352       1.47084       1.51957       1.46627
  33   9 2529.2657    2.0015  1.2302 10.6596  0.0014       2.67738  0.0284   0.0289   0.0518    0.2255   0.0000      0.574949   441.7265       1.33607       19.6861       2.64344      -2.80103      -2.24818      0.956253       1.25098       1.36784       1.50951       1.56529       1.56839
  33  10 2695.1458    2.6006  1.1711 11.4862  0.0000       1.87184  0.0275   0.0381   0.0501    0.1771   0.0000      0.582594   441.5341       2.73852       17.3404     -0.337748      -3.88562      -2.34646      0.995366       1.29233       1.40788       1.53105       1.57989       1.57456
  33  11 2858.6428    3.4491  1.1772 11.6647  0.0000      0.935274  0.0262   0.0500   0.0496    0.2424   0.0000      0.571782   440.9281       4.21801       16.6632      0.143537      -2.91297    -0.0698182      0.949549       1.21420       1.38251       1.48430       1.47402       1.52807
  33  12 3018.8792    4.0564  1.0756 12.5720  0.0000      0.222258  0.0240   0.0619   0.0485    0.1515   0.0000      0.518398   440.9133       3.51051       16.8040       1.38233      -2.67137      -2.53463      0.881402       1.15809       1.28040       1.36495       1.35446       1.35213
  33  13 3176.1732    3.9687  1.4309 12.2430  0.0000      0.859224  0.0309   0.0521   0.0534    0.1540   0.0000      0.350461   440.6259       7.60923       18.0716       4.51080      -2.31133      -2.68270       1.11733       1.45885       1.60544       1.68416       1.70721       1.73375
  33  14 3331.5924    3.5895  2.0704 11.7631  0.0000      0.603557  0.0368   0.0386   0.0654    0.1108   0.0000      0.229068   438.7894       6.28576       13.7409      0.602572    -0.0293968      -6.43908       1.26200       1.60921       1.77857       1.92649       1.96678       1.92618
  33  15 3485.9753    3.0063  2.8631 11.5481  0.0000      0.817496  0.0442   0.0283   0.0800    0.0754   0.0000      0.150213   441.0732       9.64425       15.3499      0.886546      0.183983      -4.06795       1.49827       1.96947       2.17654       2.30919       2.36569       2.30621
  33  16 3639.5004    2.4169  4.6846 11.1305 -0.0000      0.598415  0.0624   0.0185   0.1103    0.0511   0.0000     0.0931875   442.6208       5.20725       10.1697       2.16794     -0.397207      -3.14578       2.03528       2.68535       2.97441       3.21385       3.19202       3.20031
  33  17 3792.2034    2.0540  6.5149 10.7933  0.0000      0.519514  0.0772   0.0139   0.1426    0.0430   0.0000     0.0663661   436.9514       4.17766       18.0583    -0.0805741      -4.65580     -0.127328       2.49823       3.26817       3.63181       3.89041       3.99377       3.96392
  33  18 3944.4143    1.6575  9.3527 10.5602 -0.0003      0.532384  0.1122   0.0100   0.2015    0.0380   0.0000     0.0612419   440.2343       7.29754       22.3690      -2.88030      -7.31533      -4.63203       3.38716       4.44333       4.95388       5.31993       5.45659       5.40131
  33  19 4095.2926    1.4020 12.1248 10.4159  0.0000      0.296659  0.1576   0.0076   0.2631    0.0351   0.0000     0.0630567   445.2785       19.3899       26.8973    -0.0389661       2.37546     -0.694242       4.27842       5.69534       6.29311       6.74122       6.91176       6.92737
  33  20 4246.3534    1.1493 13.9711 10.3991  0.0003      0.310698  0.1997   0.0067   0.3137    0.0316   0.0000     0.0685925   449.5530       4.63841       13.9553       13.1802       8.34718      -7.05460       5.16427       6.76183       7.67566       8.07074       8.32297       8.19975
  34   3 1441.1623    0.1670  0.1138 10.0237  0.0000       39.0719  0.0105   0.0088   0.0221    0.0245   0.0000       22.4629   440.9420      0.204000       21.2395     -0.600502      -2.06451     -0.225550      0.418800      0.502677      0.573121      0.667681      0.572123      0.635472
  34   4 1649.7563    0.2713  0.2738 10.0099  0.0000       18.8504  0.0136   0.0086   0.0268    0.0306   0.0000       5.61511   440.1714     -0.475135       20.7301       1.52306      -2.94654     0.0333993      0.621516      0.788541      0.892243      0.996052       1.00336       1.19145
  34   5 1841.3057    0.4635  0.4481  9.9146  0.0000       12.5214  0.0151   0.0109   0.0317    0.0428   0.0000       1.75918   440.2508      0.684268       20.7936     -0.217827      -3.35516      0.426373      0.601285      0.760874      0.912898      0.945169      0.991631       1.03078
  34   6 2026.4302    0.6921  0.6699  9.7783  0.0000       8.83091  0.0186   0.0128   0.0369    0.0754   0.0000      0.976187   440.5085      -2.38110       20.8281      0.569374      -4.23512      -2.03357      0.683770      0.905392       1.00859       1.11150       1.13767       1.12569
  34   7 2207.1638    1.0359  0.9559 10.2092  0.0000       6.26696  0.0236   0.0169   0.0467    0.1045   0.0000      0.757956   441.0657      0.807453       19.5617      -1.28135      -1.49994      0.275608      0.848215       1.09627       1.14511       1.28383       1.33217       1.31774
  34   8 2381.3694    1.4824  1.1749 10.3085  0.0000       4.24171  0.0276   0.0218   0.0502    0.1738   0.0000      0.607902   440.2167      0.955738       20.2965     0.0764899      -4.99224      -1.35184      0.922040       1.22666       1.32964       1.51162       1.54728       1.59895
  34   9 2550.7754    2.0498  1.3505 10.7296 -0.0025       2.22015  0.0284   0.0274   0.0526    0.1892   0.0000      0.451698   441.5844       1.77654       18.2710     -0.909486      -2.21209     -0.878144      0.964180       1.26649       1.39113       1.49684       1.51438       1.56843
  34  10 2718.0355    2.8061  1.1844 10.8364  0.0000       1.69936  0.0264   0.0392   0.0481    0.3173   0.0000      0.537449   441.8623       1.51633       19.5502     -0.692550      0.301690    -0.0767438      0.898282       1.18163       1.31639       1.35792       1.36962       1.42190
  34  11 2883.0098    3.5563  1.0485 12.3892  0.0000      0.810310  0.0239   0.0541   0.0457    0.1465   0.0000      0.548465   439.5041       3.22671       16.0363      0.719807      -3.44900      -1.32124      0.869779       1.10705       1.18920       1.36773       1.31140       1.37441
  34  12 3044.5309    4.1310  1.1332 12.3000  0.0000      0.736710  0.0256   0.0596   0.0459    0.1977   0.0000      0.491463   440.4411       6.02510       16.3805      0.150198      -1.37595      -1.18854      0.887715       1.11034       1.23459       1.38552       1.40971       1.41269
  34  13 3202.9002    4.0650  1.5065 11.9004  0.0000      0.536916  0.0298   0.0502   0.0536    0.1793   0.0000      0.321828   440.0688       5.91460       15.3783       1.07371      -1.32937      -3.63212       1.02638       1.33057       1.51557       1.64228       1.65529       1.64216
  34  14 3359.3976    3.5828  2.2726 11.2107  0.0000      0.810474  0.0371   0.0361   0.0659    0.1519   0.0000      0.188582   439.1106       6.15381       13.2395      0.880632       1.42851      -6.88055       1.21359       1.56986       1.74252       1.89589       1.95792       1.94341
  34  15 3514.5974    2.8980  3.3521 11.2757  0.0000      0.481077  0.0479   0.0246   0.0850    0.0725   0.0000      0.124429   443.9343       7.77523       15.3501       4.43881       1.04998       2.14298       1.56491       2.04538       2.30011       2.43452       2.53857       2.57851
  34  16 3668.9369    2.3659  4.7780 11.0685  0.0000      0.464683  0.0621   0.0175   0.1091    0.0492   0.0000     0.0871029   435.6819       7.82779       13.6684       1.95515      -3.77453      -6.42178       1.97592       2.62056       2.92749       3.16171       3.16050       3.14077
  34  17 3822.3800    1.9214  6.8170 10.7768 -0.0001      0.396378  0.0815   0.0126   0.1473    0.0416   0.0000     0.0669583   438.8319       10.0844       21.1903       6.71549      -6.54586      -9.53002       2.60687       3.40299       3.78510       4.03127       4.11060       4.08187
  34  18 3975.0073    1.6273  9.6218 10.5279 -0.0004      0.354800  0.1148   0.0094   0.2011    0.0364   0.0000     0.0586877   440.8181       13.7407       8.77620     -0.252956     -0.156447      -4.51841       3.26762       4.32017       4.89149       5.25020       5.26808       5.31145
  34  19 4126.9781    1.3411 12.7604 10.4110  0.0000      0.287102  0.1667   0.0070   0.2754    0.0331   0.0000     0.0668758   439.3931       18.4926       14.5981       6.33877      -11.5755      -13.3508       4.35841       5.79869       6.46021       6.83036       7.05002       7.00349
  35   2 1221.9536    0.0570  0.0138 10.2182  0.0000       86.6628  0.0133   0.0126   0.0114    0.0211   0.0000       685.329   442.6568      -1.10856       22.1697       1.11319      -3.67640     -0.447357      0.450237      0.781476      0.749093      0.794995      0.998958       1.64379
  35   3 1456.6287    0.1636  0.1368 10.0598  0.0000       21.3058  0.0111   0.0078   0.0214    0.0236   0.0000       20.2407   440.8046      -1.59859       20.1323     -0.957648      -3.31433      0.529268      0.430237      0.626420      0.656326      0.686984      0.705842      0.679497
  35   4 1665.9843    0.2773  0.2524  9.9894  0.0000       32.9818  0.0123   0.0089   0.0243    0.0304   0.0000       5.45463   441.3413      0.588491       21.7547      0.767710      -3.08305     -0.526087      0.452774      0.613028      0.692486      0.720103      0.720474      0.772750
  35   5 1858.4934    0.4820  0.4863  9.8498  0.0000       10.4718  0.0150   0.0107   0.0331    0.0478   0.0000       1.49871   440.7255     -0.173593       20.5733      0.619730      -2.27110      -1.57980      0.592489      0.794993      0.857499      0.946763      0.947091      0.976241
  35   6 2044.9463    0.7190  0.6761  9.9557  0.0000       9.69762  0.0186   0.0133   0.0369    0.0693   0.0000       1.00683   440.4653    -0.0746550       20.8211     -0.771518      -2.89520     -0.206340      0.679399      0.896557      0.953399       1.06316       1.05989       1.10409
  35   7 2226.5226    1.0792  1.0121 10.0677  0.0000       5.00314  0.0242   0.0166   0.0467    0.1232   0.0000      0.692521   440.1491      -1.00234       20.3003     -0.828877      -2.09177      0.700800      0.854535       1.15184       1.26083       1.34604       1.40138       1.43305
  35   8 2401.4333    1.5382  1.1695 10.6873  0.0000       3.02014  0.0271   0.0225   0.0507    0.1434   0.0000      0.610328   440.7844       1.78640       21.7260      0.768763      -5.76168     -0.337171      0.894792       1.15193       1.31241       1.42302       1.42527       1.43345
  35   9 2571.9239    2.1303  1.2926 10.9454  0.0000       2.09832  0.0277   0.0288   0.0510    0.1585   0.0000      0.479984   441.7325    -0.0583453       21.8380      0.238400      -6.50694     -0.527144      0.937541       1.20574       1.32459       1.43734       1.48264       1.48696
  35  10 2740.6274    2.9009  1.1320 11.5183  0.0000       1.77466  0.0249   0.0415   0.0475    0.1992   0.0000      0.569000   439.7854       3.05250       19.1314       1.63230      -2.25103      -2.20849      0.839782       1.08880       1.15577       1.28930       1.29673       1.36672
  35  11 2906.8970    3.7912  1.0155 12.2334  0.0000      0.476337  0.0228   0.0562   0.0429    0.1708   0.0000      0.554027   439.8607       6.08722       18.6191      -1.09449      -3.24233      -1.85925      0.806639       1.06427       1.20808       1.27534       1.31254       1.30108
  35  12 3069.7255    4.1937  1.1014 12.3235  0.0002      0.349596  0.0249   0.0599   0.0451    0.1928   0.0000      0.449803   439.9272       3.02226       16.6876      -1.12826      -2.56987      -5.12727      0.828386       1.12534       1.19002       1.31654       1.32205       1.36007
  35  13 3229.3158    4.0131  1.5686 12.3060  0.0000       1.19970  0.0308   0.0486   0.0560    0.1241   0.0000      0.331503   440.6017       4.69929       15.2554       1.94860      -1.10221      -1.88132       1.00035       1.35539       1.50291       1.60627       1.65291       1.66278
  35  14 3386.7215    3.4471  2.1975 12.0728  0.0000      0.314615  0.0383   0.0358   0.0663    0.0761   0.0000      0.234868   440.3153       6.10671       17.9785     -0.564717      0.689003      -4.91782       1.21093       1.59000       1.69346       1.81664       1.92351       1.92530
  35  15 3543.0193    2.7588  3.6141 11.2913  0.0000      0.505090  0.0506   0.0223   0.0899    0.0636   0.0000      0.112511   439.0791       6.19844       14.4014       2.90892      -3.90753      -5.35506       1.56990       2.13461       2.29842       2.52763       2.59473       2.62818
  35  16 3698.1785    2.2539  5.0506 11.0930 -0.0001      0.514236  0.0633   0.0162   0.1162    0.0465   0.0000     0.0827777   442.9264       6.68448       15.9206       2.08123      -3.73465      -6.42586       1.98539       2.61244       2.88187       3.14368       3.17062       3.18912
  35  17 3852.3104    1.8740  7.4008 10.7548 -0.0003      0.471008  0.0877   0.0118   0.1550    0.0406   0.0000     0.0650013   441.5320       11.6862       13.5603      -1.99353      -2.69870      -7.43430       2.64154       3.51299       3.84731       4.20886       4.37655       4.33112
  35  18 4005.7150    1.5376 10.1551 10.5685  0.0000      0.305362  0.1239   0.0086   0.2144    0.0350   0.0000     0.0633384   436.3452       11.2239       17.3813       1.89434      -7.82341       1.88522       3.44998       4.54645       5.06731       5.43358       5.68971       5.59343
  35  19 4158.0905    1.2689 13.0521 10.4514 -0.0006      0.198946  0.1805   0.0066   0.2838    0.0316   0.0000     0.0697638   444.9984       13.8405       14.2507       6.01289      -2.14190      -5.30862       4.46055       5.87502       6.55867       7.02627       7.23553       7.20966
  36   2 1235.6374    0.0834  0.0481 10.1043  0.0000       1.70184  0.0167   0.0099   0.0184    0.0204   0.0000       158.218   441.2787       1.27156       23.0732      -1.07004      -5.38689      0.911638      0.787199       1.00465      0.810721       1.07462       1.13536      0.911843
  36   4 1681.9424    0.3019  0.2784  9.9006  0.0000       21.1514  0.0125   0.0089   0.0242    0.0311   0.0000       4.22961   440.7953      -2.00151       21.2030      0.355735      -3.27879       1.65293      0.485486      0.675436      0.720108      0.713255      0.815112      0.799840
  36   5 1875.5041    0.4943  0.5253  9.8452  0.0000       11.3614  0.0165   0.0104   0.0332    0.0475   0.0000       1.51212   440.3307      0.577463       21.2350      0.439735      -2.00568     -0.153627      0.644895      0.782427      0.869100      0.931249      0.988974      0.973931
  36   6 2063.1932    0.7130  0.7967  9.8585  0.0000       6.84453  0.0215   0.0122   0.0406    0.0782   0.0000      0.904728   441.7887     -0.655655       20.5638      0.145918      -2.98656     -0.862467      0.737580      0.978944       1.13244       1.24141       1.21969       1.23625
  36   7 2245.6431    1.1251  1.0447 10.0404  0.0000       5.12101  0.0240   0.0168   0.0468    0.1282   0.0000      0.653925   440.0020      0.430690       21.2006       1.68324      -4.84163       1.77985      0.790749       1.04610       1.17530       1.26016       1.29013       1.30652
  36   8 2421.2488    1.6595  1.2277 10.4463  0.0000       2.37968  0.0263   0.0230   0.0505    0.1624   0.0000      0.554784   441.9442       2.18489       20.3423       2.64764      -2.99308      0.331155      0.849099       1.09377       1.23473       1.34911       1.37524       1.39429
  36   9 2592.8088    2.2521  1.2911 10.7789  0.0000       1.31609  0.0262   0.0301   0.0514    0.1841   0.0000      0.454882   440.2741       1.66912       22.3069     -0.295109     -0.424557      -4.57167      0.869333       1.11646       1.22606       1.35807       1.35798       1.36180
  36  10 2762.8182    2.9746  1.1327 11.8244  0.0000       1.77465  0.0256   0.0430   0.0463    0.1630   0.0000      0.558147   440.2413       2.57158       20.9861      0.108841      -3.24133    -0.0226904      0.809163       1.05321       1.17808       1.28085       1.30321       1.29588
  36  11 2930.3469    3.7566  1.2055 11.8806 -0.0000      0.754789  0.0265   0.0516   0.0469    0.2142   0.0000      0.636713   442.4520       3.79047       18.6879     -0.809458      -2.91514      -4.56261      0.807850       1.09401       1.17681       1.32400       1.30989       1.34570
  36  13 3255.2262    3.8581  1.7063 12.2935 -0.0006      0.830579  0.0321   0.0446   0.0587    0.0979   0.0000      0.272381   442.6269       7.19383       16.1957       4.52554     -0.633997      -1.99506       1.02413       1.32123       1.43266       1.60056       1.62578       1.63735
  36  14 3413.8593    3.2874  2.4446 12.0223 -0.0014      0.754956  0.0401   0.0318   0.0712    0.0633   0.0000      0.201271   440.1015       6.48410       14.2645      -1.23230      -1.62656      0.553668       1.23227       1.61936       1.77633       1.94516       1.99105       2.08074
  36  15 3571.0825    2.6854  3.8728 11.2173 -0.0000      0.741823  0.0519   0.0209   0.0926    0.0572   0.0000      0.109180   438.0021       2.42807       14.4090       1.48292      0.185309      -3.86368       1.56444       2.11146       2.29770       2.51930       2.59301       2.55173
  36  16 3727.0721    2.1945  5.9234 10.7719 -0.0001      0.555010  0.0685   0.0141   0.1256    0.0448   0.0000     0.0706054   439.0831       10.3383       15.4584       2.08281      -5.00191     -0.934150       2.07903       2.75763       3.08531       3.30075       3.42096       3.43558
  36  17 3881.9114    1.7990  8.1626 10.6464 -0.0006      0.450955  0.0943   0.0107   0.1687    0.0392   0.0000     0.0641670   439.2318       2.84285       14.3384       12.8986       2.59646     -0.467267       2.71936       3.50922       3.94534       4.20766       4.38706       4.37946
  36  18 4035.6535    1.5000 10.8594 10.5029  0.0010      0.200354  0.1351   0.0080   0.2268    0.0344   0.0000     0.0624073   440.9179       6.86025       14.7183       1.65122       10.9333       3.12801       3.46160       4.60873       5.11104       5.62026       5.81244       5.86914
  36  19 4189.5161    1.2547 14.2945 10.3790  0.0004      0.355047  0.1942   0.0062   0.2981    0.0302   0.0000     0.0662050   436.6826       9.47592       13.1477       2.64068       11.0654      -8.74604       4.47305       5.86424       6.60861       7.14701       7.34481       7.39880
  37   3 1486.8194    0.1673  0.1132 10.0194  0.0000       16.2494  0.0100   0.0081   0.0166    0.0227   0.0000       20.3584   441.0401     -0.171428       20.8059      0.302633      -3.55506      -2.03973      0.387763      0.497739      0.518161      0.564229      0.601727      0.569045
  37   4 1697.6034    0.3215  0.2918  9.9171  0.0000       12.4288  0.0121   0.0090   0.0249    0.0318   0.0000       3.34736   441.7532     -0.166937       21.6352    -0.0281778      -2.36688      0.480516      0.476835      0.596348      0.686108      0.707879      0.791154      0.843843
  37   5 1892.3280    0.5145  0.5558  9.8049  0.0000       12.1091  0.0164   0.0105   0.0333    0.0498   0.0000       1.35163   441.8098     -0.144548       21.1041      0.488067      -2.60696      0.638027      0.591589      0.782507      0.886770      0.970135      0.960554      0.945148
  37   6 2081.2566    0.7926  0.7583  9.9983  0.0000       7.33639  0.0190   0.0136   0.0393    0.0761   0.0000      0.884013   441.2714       1.53436       21.0106      -2.53091      -1.78485      0.178391      0.661652      0.895137      0.983511       1.06183       1.09424       1.04257
  37   7 2264.4462    1.1698  1.1671  9.8238  0.0000       4.23154  0.0265   0.0167   0.0490    0.1798   0.0000      0.620786   439.9947      -2.46896       21.9316      0.941720      -4.12009      -1.33201      0.816878       1.05890       1.16669       1.24751       1.30397       1.25471
  37   8 2440.7609    1.7243  1.2729 10.3840  0.0000       2.41566  0.0269   0.0234   0.0506    0.1869   0.0000      0.507952   439.9587       1.15212       20.5238      0.743640      -4.78676      0.365828      0.817618       1.12583       1.19635       1.30976       1.33758       1.41640
  37   9 2613.4620    2.3432  1.2232 11.1793  0.0107       2.17532  0.0265   0.0330   0.0511    0.1749   0.0000      0.576685   440.3445       4.29607       19.9226      -1.68621      -3.33310      -1.78854      0.839314       1.09051       1.18748       1.32863       1.37353       1.38567
  37  10 2784.6329    3.1308  1.1297 11.9224  0.0000       1.17874  0.0251   0.0446   0.0454    0.1686   0.0000      0.550856   442.4337       4.84388       19.0599      0.369811      -1.60464      -1.22062      0.826736       1.13837       1.21770       1.35445       1.35829       1.34567
  37  11 2953.3487    3.8969  1.1085 12.1709  0.0000      0.842154  0.0231   0.0554   0.0457    0.1979   0.0000      0.588518   440.4646       1.23239       18.7738    -0.0192260      -5.24728      -2.57387      0.771155      0.975328       1.06864       1.15492       1.17079       1.18169
  37  12 3118.5634    4.2456  1.2762 12.6141  0.0000     -0.283898  0.0281   0.0574   0.0501    0.1687   0.0000      0.467447   440.5984       2.74186       19.0886     -0.358151      -4.57329     -0.955759      0.885620       1.18560       1.27138       1.42177       1.46098       1.47214
  37  14 3440.5402    3.1748  2.7353 11.7650  0.0000      0.640280  0.0417   0.0282   0.0740    0.0609   0.0000      0.172249   440.0359       4.09924       15.4329      0.685883      0.193206      -3.48822       1.21915       1.63718       1.79534       1.94838       1.99302       2.00466
  37  15 3598.7336    2.6277  4.1960 11.1250  0.0000      0.579342  0.0528   0.0193   0.0958    0.0566   0.0000     0.0946374   441.7416       7.17539       12.5843       2.77225      -2.30594      -4.08764       1.58014       2.12856       2.31162       2.53046       2.60093       2.62170
  37  16 3755.5353    2.1150  6.2921 10.7604  0.0000      0.511420  0.0726   0.0131   0.1281    0.0435   0.0000     0.0682637   439.7610       6.39467       15.1506      0.541932       1.58790      -3.17044       2.08110       2.72397       3.08823       3.33057       3.41228       3.39575
  37  17 3911.0128    1.7620  9.0790 10.5672  0.0008      0.269186  0.1058   0.0096   0.1815    0.0396   0.0000     0.0594923   437.1007       2.51624       22.4841       6.67557     -0.886213     0.0595130       2.81747       3.76082       4.16859       4.51472       4.71874       4.75236
  37  18 4066.1235    1.4220 11.4795 10.5118 -0.0009      0.386720  0.1477   0.0073   0.2390    0.0339   0.0000     0.0690601   440.3450       10.4644       8.84673      -11.0079     -0.526710      -10.3475       3.63576       4.71644       5.36032       5.79414       5.92650       5.98064
  38   3 1501.5512    0.1729  0.1447 10.0358  0.0000       26.5583  0.0107   0.0078   0.0214    0.0233   0.0000       16.8984   441.5937     -0.875158       20.8484     -0.497272      -3.76689     -0.313917      0.409960      0.561200      0.580067      0.535219      0.559253      0.676039
  38   4 1713.0765    0.3321  0.3134  9.9834  0.0000       18.2428  0.0121   0.0091   0.0269    0.0303   0.0000       3.46633   441.7215      0.195572       20.6558      0.969801      -2.56189    -0.0658898      0.428894      0.565755      0.674168      0.685720      0.715710      0.731719
  38   5 1908.8593    0.5442  0.5541  9.7309  0.0000       9.13439  0.0164   0.0107   0.0326    0.0550   0.0000       1.22221   441.8985     -0.420575       20.3498      0.118444      -1.11280      0.186913      0.561605      0.721262      0.784197      0.877065      0.912355      0.921359
  38   6 2099.1103    0.7969  0.8509  9.8684  0.0000       7.37460  0.0204   0.0130   0.0417    0.0883   0.0000      0.804985   442.1070      0.441223       18.7054     -0.510007      -3.48124      -1.70261      0.676469      0.903134      0.987767       1.09145       1.09519       1.10241
  38   7 2283.0158    1.2427  1.0990  9.9182  0.0000       3.77287  0.0238   0.0178   0.0477    0.1722   0.0000      0.631018   441.9508       1.08259       20.6082      -1.08538      -2.25460     -0.401506      0.760377      0.955140       1.12406       1.21489       1.20256       1.25794
  38   8 2460.0600    1.7694  1.2600 10.6408  0.0000       1.77009  0.0269   0.0237   0.0511    0.1634   0.0000      0.509850   439.1048       3.23256       21.1304      -1.11692      -3.09110    0.00232904      0.804239       1.06422       1.19258       1.26662       1.28364       1.30663
  38  10 2806.1544    3.1927  1.2015 11.6791  0.0000      0.821849  0.0250   0.0434   0.0491    0.2078   0.0000      0.537798   441.7130      0.875905       17.8667       1.36727      -3.52808     0.0659333      0.762325      0.996278       1.07668       1.19675       1.27425       1.25231
  38  11 2975.9829    4.0268  1.1033 12.3293  0.0000       1.02666  0.0234   0.0560   0.0445    0.1789   0.0000      0.454128   439.6530       3.95566       18.4435       1.14525      -1.03129      -2.34219      0.723064      0.969174       1.03876       1.20572       1.18739       1.18789
  38  12 3142.5041    4.2031  1.2978 12.4800  0.0006       1.74359  0.0270   0.0551   0.0485    0.1490   0.0000      0.444011   441.3465       4.74750       18.0399     -0.781616      -2.94587      -3.04478      0.839397       1.09131       1.21340       1.32634       1.34021       1.31794
  38  13 3305.8565    3.7574  1.9730 12.2002  0.0000      0.908471  0.0349   0.0391   0.0599    0.0857   0.0000      0.265439   440.3375       6.01981       19.0804      -2.30899       1.10992      -2.47002       1.04981       1.32196       1.47969       1.66596       1.72555       1.68999
  38  14 3466.9578    3.0909  2.8575 11.8595 -0.0001      0.922205  0.0422   0.0269   0.0768    0.0527   0.0000      0.168559   440.7781       8.07282       15.2179       2.79485      -3.25069     -0.509684       1.24594       1.62625       1.81421       1.94396       2.04895       2.10928
  38  15 3626.1768    2.5023  4.5122 11.1572  0.0000      0.607154  0.0556   0.0178   0.1008    0.0495   0.0000     0.0948833   441.5752       5.83425       16.1698       6.82508      -4.80393      -3.38439       1.59278       2.11709       2.36561       2.58359       2.68114       2.70247
  38  16 3783.6643    2.0765  6.6177 10.7025  0.0002      0.372461  0.0737   0.0123   0.1348    0.0425   0.0000     0.0660181   442.7291       5.48841       19.3259       6.17543       1.32160      -3.91264       2.04754       2.74451       3.02727       3.27001       3.35422       3.39209
  38  17 3940.2077    1.6825  9.4830 10.6109  0.0000      0.363514  0.1123   0.0089   0.1894    0.0360   0.0000     0.0618292   444.3840       4.43550       14.8016      -3.33741      -5.61923      -4.58414       2.79189       3.77391       4.12017       4.48655       4.68557       4.69295
  38  18 4095.8984    1.3939 12.5874 10.4688 -0.0003      0.423317  0.1617   0.0067   0.2556    0.0320   0.0000     0.0696068   446.5968       6.29287       17.7374       3.60331      -9.29928      -10.3609       3.66519       4.99499       5.49256       6.04118       6.09885       6.09289
  39   2 1275.7359    0.0931  0.0673 10.1175  0.0000       67.4511  0.0160   0.0086   0.0180    0.0217   0.0000       105.256   440.9176     -0.189774       21.5907       1.28637      -2.85217      -1.72122      0.442310      0.773546      0.705195      0.862190      0.827080      0.709926
  39   3 1516.0395    0.1890  0.1844 10.0265  0.0000       8.39005  0.0118   0.0075   0.0230    0.0233   0.0000       11.9222   440.9649    -0.0851011       21.6831      0.541228      -2.91825      0.311895      0.406388      0.557584      0.584355      0.675227      0.714335      0.675517
  39   4 1728.2652    0.3505  0.3435  9.9368  0.0000       13.3187  0.0129   0.0090   0.0265    0.0329   0.0000       2.83281   441.9096      0.278006       21.2637       1.32571      -2.62592      0.183450      0.472302      0.597723      0.650523      0.714093      0.756295      0.770855
  39   5 1925.2724    0.5715  0.5164  9.7910  0.0000       10.9952  0.0147   0.0111   0.0294    0.0526   0.0000       1.22368   440.8792     -0.107413       19.7856     -0.938818      -2.12684       1.19585      0.503801      0.671120      0.711210      0.795441      0.814978      0.823601
  39   6 2116.6570    0.8443  0.8790  9.8438  0.0000       5.87901  0.0209   0.0132   0.0417    0.0968   0.0000      0.771128   440.5704       2.15040       22.0764      0.867788     -0.653625      -2.49660      0.638331      0.852486      0.904141       1.02568       1.01993       1.02485
  39   7 2301.3772    1.2602  1.0945 10.3265  0.0000       4.78845  0.0242   0.0182   0.0478    0.1314   0.0000      0.673386   439.4381       2.67832       20.6176      0.654302      -2.29400     -0.210076      0.730177       1.00303       1.09093       1.18031       1.17708       1.19863
  39   8 2479.1372    1.8225  1.2658 10.7526  0.0000       1.89770  0.0277   0.0240   0.0486    0.1566   0.0000      0.524037   440.3510       1.64118       22.1507    -0.0454411      -3.73798      -1.98981      0.799526       1.02182       1.14588       1.25698       1.32864       1.33621
  39   9 2653.9909    2.4418  1.3357 11.2594 -0.0000       2.82339  0.0270   0.0314   0.0502    0.1462   0.0000      0.518464   440.4939       2.06844       19.6146      -1.15438      -1.22185      -2.25561      0.807241       1.05214       1.11932       1.26380       1.25893       1.32014
  39  10 2827.3670    3.3976  1.1234 11.6889  0.0000      0.550390  0.0239   0.0460   0.0433    0.2228   0.0000      0.517625   441.2410       3.93785       21.3640      0.465636      -1.09599     -0.595955      0.725754      0.951864       1.05739       1.15381       1.16992       1.22374
  39  11 2998.2419    4.0806  1.1623 12.1851  0.0000      0.993716  0.0248   0.0550   0.0455    0.2038   0.0000      0.519716   441.2406      0.998046       16.3681      0.792197      -3.97866      -1.24526      0.773690      0.969920       1.07039       1.21938       1.23033       1.25066
  39  12 3165.7793    4.3074  1.3681 12.4559  0.0000      0.303098  0.0278   0.0535   0.0486    0.1427   0.0000      0.411593   441.8427       4.01003       19.5317      0.986724     -0.693614    -0.0722829      0.811669       1.08824       1.17302       1.31054       1.34282       1.36616
  39  13 3330.5855    3.6286  2.1219 12.1385  0.0000      0.891644  0.0357   0.0362   0.0636    0.0759   0.0000      0.226799   441.2462       5.38352       16.4580     -0.139414       1.74202      -1.27902      0.989362       1.35631       1.46069       1.61458       1.63402       1.68803
  39  14 3492.8354    2.9783  3.2596 11.7127  0.0000      0.770541  0.0461   0.0239   0.0805    0.0495   0.0000      0.144647   439.6592       4.78812       16.5434       2.14953      -1.91181      -7.21706       1.28329       1.73988       1.89832       2.09020       2.17168       2.17528
  39  15 3653.1128    2.4122  4.7263 11.3014 -0.0000      0.561843  0.0583   0.0167   0.1044    0.0419   0.0000     0.0932294   442.5041       2.63735       16.0588       1.22723      -5.80264      -4.73735       1.61470       2.16664       2.38140       2.61138       2.72413       2.70063
  39  16 3811.6047    1.9620  7.1424 10.7843 -0.0001      0.456634  0.0800   0.0114   0.1449    0.0392   0.0000     0.0657006   441.8585       12.3764       9.79040       2.18005       1.57088     -0.944510       2.16871       2.88338       3.22005       3.45078       3.61522       3.62139
  39  17 3968.8458    1.6143  9.9077 10.6070  0.0012      0.390506  0.1176   0.0084   0.2025    0.0353   0.0000     0.0648407   435.0187       11.1247       22.4019      -8.87975      -2.76481       2.03911       2.88373       3.79178       4.28428       4.58654       4.81804       4.76433
  39  18 4125.2158    1.3416 12.6776 10.5245  0.0000      0.306955  0.1653   0.0065   0.2606    0.0306   0.0000     0.0707250   439.5122       5.95717       11.7188       12.8112       6.35670      -15.2638       3.63527       4.93389       5.45371       5.89221       6.15255       6.18927
  40   3 1530.3391    0.2035  0.1460 10.0355  0.0000       23.9915  0.0096   0.0081   0.0176    0.0236   0.0000       12.2433   441.1004     -0.193932       21.6747      0.301227      -2.93255      0.533594      0.345097      0.441810      0.416777      0.492412      0.501784      0.519909
  40   4 1743.2801    0.3807  0.3666  9.9160  0.0000       13.3460  0.0124   0.0092   0.0278    0.0342   0.0000       2.47864   442.4203     -0.955695       20.8080      0.239957      -3.90302     -0.544203      0.444603      0.586880      0.687429      0.704250      0.787600      0.726424
  40   5 1941.4878    0.6095  0.5858  9.9030  0.0000       10.9531  0.0158   0.0114   0.0327    0.0523   0.0000       1.18930   441.5473      0.847976       20.2219     -0.216309      -2.46679     -0.542635      0.531645      0.698891      0.740972      0.827943      0.861460      0.869013
  40   6 2134.0969    0.8917  0.8533  9.9687  0.0000       7.22462  0.0205   0.0139   0.0387    0.0913   0.0000      0.780790   440.8220     -0.300241       19.1614     -0.668073      -2.70069     -0.754353      0.626073      0.841036      0.958925      0.993763       1.06234       1.03863
  40   7 2319.4476    1.3379  1.1828 10.3484  0.0000       4.39850  0.0258   0.0184   0.0492    0.1420   0.0000      0.637202   440.0346     -0.865576       20.4657      -2.99566      -2.65284      -1.09853      0.736289      0.953679       1.09142       1.21028       1.20594       1.21967
  40   8 2498.0380    1.9029  1.2290 10.8042  0.0000       2.64521  0.0259   0.0250   0.0474    0.1621   0.0000      0.523623   441.5134       2.28109       23.0824      0.755386      -4.62106      -2.51711      0.781468       1.01271       1.10893       1.19229       1.20652       1.25043
  40   9 2673.8764    2.6390  1.2626 11.1025  0.0000       1.72417  0.0256   0.0336   0.0466    0.2071   0.0000      0.468134   441.8267       2.51273       20.9684     -0.328307      -2.30338      0.627742      0.740050      0.953446       1.05511       1.13105       1.13589       1.18640
  40  10 2848.3871    3.5331  1.0724 11.9696  0.0000       1.83899  0.0221   0.0489   0.0419    0.1893   0.0000      0.477189   441.6130       3.93610       19.5983       1.40732      -2.28272      -2.07078      0.670589      0.862812      0.948614       1.05607       1.08666       1.11299
  40  11 3020.2035    4.2324  1.2434 12.1077  0.0000       1.79626  0.0246   0.0545   0.0468    0.2081   0.0000      0.445678   440.3404       2.51362       21.7012      0.231640     -0.455316      -1.77003      0.743060      0.983647       1.06338       1.16602       1.19228       1.23831
  40  12 3188.8546    4.1020  1.5690 12.3114  0.0000       1.52502  0.0288   0.0472   0.0522    0.1237   0.0000      0.359568   441.1509       4.72226       16.7099     -0.783531      -2.67400      -1.50428      0.830636       1.06109       1.21065       1.28370       1.33713       1.35756
  40  13 3354.7654    3.5777  2.0850 12.1902  0.0000      0.614021  0.0354   0.0355   0.0607    0.0777   0.0000      0.249772   441.4656       5.62451       16.7740       2.20490      -1.87669      -3.40985      0.958746       1.31686       1.40131       1.57298       1.58551       1.63203
  40  14 3518.4105    2.8425  3.4523 11.7798 -0.0001      0.778401  0.0463   0.0224   0.0877    0.0458   0.0000      0.135580   441.5966       4.00130       19.1766      0.103069     -0.203283      -6.04347       1.26471       1.67363       1.85645       1.99895       2.07954       2.10169
  40  15 3679.7056    2.3136  5.2192 11.2321 -0.0002      0.516882  0.0621   0.0151   0.1111    0.0384   0.0000     0.0895010   443.8550       2.59260       15.0913    -0.0702970      -1.52292      -3.88192       1.68305       2.23247       2.47264       2.73296       2.79705       2.78328
  40  16 3839.0554    1.9397  7.8825 10.7961  0.0000      0.213728  0.0864   0.0106   0.1542    0.0365   0.0000     0.0640780   440.9620       5.73998       17.1220      -2.53198     -0.717348      -3.55434       2.23371       2.90987       3.28245       3.52601       3.66333       3.68536
  40  17 3997.0147    1.5881 10.5944 10.5723  0.0000      0.260114  0.1246   0.0077   0.2123    0.0349   0.0000     0.0652497   444.1392       3.14098       11.7438      0.382294     -0.687968      -8.72932       2.90487       3.88092       4.34923       4.66493       4.91065       4.96788
  41   2 1301.5611    0.1030  0.0862 10.1070  0.0000       33.3284  0.0149   0.0075   0.0212    0.0202   0.0000       75.1724   441.5789      0.171569       21.7675  -7.07648e-05      -3.78721      0.992341      0.447877      0.477921      0.672063      0.711912      0.749994      0.705975
  41   3 1544.3756    0.1999  0.1641 10.0105  0.0000       27.5561  0.0097   0.0076   0.0200    0.0243   0.0000       12.3104   442.2430      0.209956       20.9746     -0.600433      -3.74715     -0.124559      0.335917      0.485137      0.516857      0.553418      0.556297      0.557083
  41   4 1758.1005    0.3789  0.3773  9.9356 -0.0001       18.8899  0.0131   0.0090   0.0265    0.0344   0.0000       2.56214   441.6336      0.446918       21.1979      0.298813      -3.52184      0.213643      0.459381      0.594944      0.703110      0.790498      0.796018      0.817426
  41   5 1957.5552    0.6120  0.6843  9.8704  0.0000       7.27426  0.0179   0.0106   0.0356    0.0614   0.0000       1.04307   441.1581      -1.49203       21.0387     -0.860144      -3.96625       1.73143      0.567922      0.747124      0.859087      0.926887      0.985263      0.969592
  41   6 2151.2397    0.9168  0.9363 10.0387  0.0000       6.55021  0.0210   0.0140   0.0433    0.0970   0.0000      0.748325   441.7675      0.132160       21.0504      0.656438      -4.49042       1.70067      0.635734      0.814949      0.902795      0.972680      0.986635       1.04615
  41   7 2337.3372    1.3770  1.2556 10.1533  0.0000       4.27524  0.0263   0.0178   0.0481    0.1524   0.0000      0.540303   441.7006       1.34671       21.5737     -0.396309     -0.982278    -0.0394922      0.728337      0.966379       1.04627       1.17476       1.25431       1.24791
  41   8 2516.6717    1.9671  1.3161 10.7710  0.0000       3.33699  0.0259   0.0248   0.0488    0.1523   0.0000      0.500297   441.1361       1.99167       20.9718       1.00309      -1.19981      -1.50757      0.745014      0.946856       1.06907       1.18025       1.25118       1.25398
  41   9 2693.6121    2.7056  1.2497 11.3762  0.0000       1.21875  0.0256   0.0346   0.0465    0.1765   0.0000      0.510394   440.9586       1.02850       20.2111      0.138623      -2.09680     -0.980513      0.718971      0.908981       1.03995       1.08690       1.11788       1.15709
  41  10 2869.0379    3.5074  1.2461 11.6245  0.0000       1.46477  0.0247   0.0445   0.0464    0.2334   0.0000      0.450552   441.7198       1.91079       19.3708      -1.28179      0.565026     -0.956931      0.701908      0.932179       1.02021       1.11837       1.15821       1.17781
  41  11 3041.7828    4.1610  1.2055 12.4560  0.0000      0.915086  0.0241   0.0555   0.0482    0.1811   0.0000      0.529135   442.5325       4.42609       18.0769       1.64116      -3.20665      -3.23149      0.692596      0.862121      0.955826       1.05927       1.11106       1.14166
  41  12 3211.4637    4.1768  1.5499 12.5006  0.0001      0.819306  0.0281   0.0473   0.0522    0.1057   0.0000      0.324405   441.5989       3.74659       20.0590      0.601946     -0.874519      -1.91381      0.785584       1.04973       1.14630       1.23070       1.26809       1.30591
  41  13 3378.8111    3.4630  2.3937 11.9876  0.0000       1.34289  0.0363   0.0313   0.0669    0.0655   0.0000      0.196202   442.0299       4.85366       19.0555      0.736317      -2.57408     -0.524572      0.978603       1.31641       1.46874       1.59196       1.66865       1.67413
  41  14 3543.6398    2.8148  3.7375 11.5250  0.0000      0.984803  0.0476   0.0206   0.0863    0.0467   0.0000      0.118779   441.6354       4.29044       12.9667      0.896012     -0.575039      -3.61293       1.25839       1.72225       1.90954       2.07758       2.17451       2.20101
  41  15 3706.1068    2.2378  5.5566 11.1729 -0.0001      0.686801  0.0648   0.0140   0.1165    0.0371   0.0000     0.0876667   440.6680       10.3736       17.3918      -2.39815      -2.99152      -6.23363       1.66290       2.23471       2.45551       2.66383       2.80626       2.79964
  41  16 3866.4227    1.8655  8.0607 10.7653  0.0003      0.291157  0.0902   0.0100   0.1599    0.0371   0.0000     0.0681411   436.3206       10.7769       13.3343      0.345877       1.74053      -4.50542       2.26198       2.97606       3.34491       3.65563       3.81598       3.80418
  41  17 4025.2700    1.5385 10.9487 10.5506  0.0001      0.305166  0.1308   0.0072   0.2182    0.0334   0.0000     0.0686000   440.3834       4.48717       18.7520      0.433530      -12.7743      -4.27755       2.93775       3.95127       4.42416       4.75590       4.98975       5.02066
  42   2 1314.2479    0.1012  0.0773 10.1148  0.0000       28.6382  0.0128   0.0075   0.0182    0.0198   0.0000       77.3894   442.1448     -0.578560       20.0408       1.09595      -2.33378      -1.38181      0.412415      0.575804      0.635508      0.734307      0.639894      0.724287
  42   3 1558.2299    0.2092  0.2101  9.9103  0.0000       37.3904  0.0107   0.0072   0.0235    0.0263   0.0000       9.47022   441.9556     -0.975826       20.8979      0.678741      -3.60120      -1.27628      0.381735      0.522816      0.617825      0.668677      0.669559      0.680355
  42   4 1772.6685    0.3966  0.4274  9.9077  0.0000       16.2216  0.0146   0.0089   0.0283    0.0364   0.0000       2.23369   440.7126     -0.117297       21.9339     -0.668209      -4.74657     -0.358824      0.501412      0.642686      0.725056      0.758000      0.773770      0.783795
  42   5 1973.4457    0.6441  0.6549  9.8496  0.0000       10.0746  0.0167   0.0112   0.0336    0.0596   0.0000       1.01702   442.1128    -0.0724080       22.1559      0.431801      -3.64193     -0.486398      0.521341      0.726990      0.785966      0.862563      0.897423      0.904494
  42   6 2168.2308    0.9583  0.9624  9.9279  0.0000       6.56548  0.0211   0.0140   0.0425    0.1068   0.0000      0.715546   441.0618      0.500298       21.3687      -2.25240      -3.68612      0.415318      0.629764      0.829670      0.936928       1.00248       1.03771       1.06826
  42   7 2354.8830    1.4595  1.1026 10.4233  0.0000       3.12156  0.0236   0.0199   0.0432    0.1494   0.0000      0.593227   441.9265       2.32287       21.9982      -1.74698      -1.90002     -0.227871      0.677906      0.885608      0.984489       1.07195       1.09805       1.11285
  42   8 2535.1147    2.0752  1.3932 10.7480  0.0000       2.04781  0.0269   0.0248   0.0486    0.1429   0.0000      0.437340   440.6230       2.31612       22.0005      -1.54648      -2.53937      0.322510      0.708770      0.943284       1.03371       1.15676       1.16716       1.18977
  42   9 2713.1427    2.8607  1.2380 11.3575  0.0000       2.27942  0.0246   0.0363   0.0452    0.1980   0.0000      0.454740   441.3783       2.17046       20.8114       2.21099      -2.07005     -0.584989      0.694291      0.926884      0.997527       1.11439       1.12518       1.16933
  42  10 2889.5086    3.6735  1.1902 11.8211  0.0000       1.50228  0.0241   0.0470   0.0440    0.2185   0.0000      0.506992   441.1837       3.22384       20.3155     -0.168949      -3.55929      -2.01261      0.661732      0.844813      0.945604       1.03674       1.04432       1.07567
  42  11 3063.1049    4.3468  1.2352 12.2287  0.0000       1.31461  0.0243   0.0546   0.0447    0.1881   0.0000      0.458998   440.4487       3.74232       20.2070      0.165609      -4.48112      -3.87546      0.673230      0.868152      0.949137       1.04400       1.08910       1.10316
  42  12 3233.8046    4.1062  1.5758 12.5429  0.0000       1.08501  0.0284   0.0467   0.0536    0.1053   0.0000      0.342709   439.2961       3.94712       20.3878      0.360533      -3.52791      0.130209      0.772147       1.02402       1.10405       1.26131       1.23641       1.30554
  42  13 3402.2767    3.3548  2.5650 12.0976  0.0000       1.20411  0.0378   0.0293   0.0689    0.0571   0.0000      0.189932   440.7795       3.62104       19.0503       1.09609      -2.20588      -2.09643       1.01253       1.33995       1.50442       1.61118       1.69557       1.72780
  42  14 3568.4060    2.6935  3.9592 11.5365  0.0000      0.766929  0.0501   0.0192   0.0891    0.0436   0.0000      0.113504   439.6093       5.78565       16.6965       1.28184      -2.34991      -1.41933       1.32279       1.77845       1.94673       2.13393       2.28902       2.25333
  42  15 3732.0015    2.2262  5.8609 11.0843  0.0001      0.671805  0.0653   0.0133   0.1185    0.0366   0.0000     0.0773906   439.4503       1.33662       15.9418      0.307383      -7.03578      -1.73934       1.68436       2.25389       2.50049       2.76384       2.90524       2.89978
  42  16 3893.3083    1.7691  8.5959 10.7610 -0.0012      0.407717  0.0975   0.0092   0.1707    0.0354   0.0000     0.0727634   438.8507       7.35672       20.8330      0.202881     -0.155761      -3.87904       2.29906       3.04630       3.41992       3.65077       3.87806       3.94390
  42  17 4052.9827    1.4689 12.1125 10.5398  0.0000      0.158895  0.1512   0.0065   0.2381    0.0319   0.0000     0.0748554   446.4761       4.36338       9.40838      -1.13682      -7.48441      -12.1452       3.13998       4.18034       4.68397       5.02283       5.31059       5.36132
  43   2 1326.7448    0.1016  0.0923 10.0944  0.0000       46.2320  0.0136   0.0073   0.0239    0.0204   0.0000       66.8248   441.8945     -0.229800       20.8757       1.07056      -4.22300      0.509764      0.439717      0.630128      0.615707      0.649193      0.669044      0.660824
  43   3 1571.8352    0.2229  0.1909  9.9546  0.0000       41.6705  0.0093   0.0077   0.0207    0.0262   0.0000       9.27557   442.0872     -0.524929       21.3673      0.158198      -3.15927     -0.555869      0.313833      0.398667      0.456565      0.517594      0.529318      0.537847
  43   4 1787.0838    0.3999  0.4290  9.9011  0.0000       14.8124  0.0143   0.0088   0.0294    0.0373   0.0000       2.22950   441.8741    -0.0884576       20.5026     -0.560368      -2.72769     -0.408343      0.500566      0.700890      0.761635      0.846522      0.867935      0.847382
  43   5 1989.1532    0.6626  0.7350  9.7168  0.0000       7.69663  0.0180   0.0108   0.0355    0.0721   0.0000      0.942019   442.2081      0.131251       21.8222     -0.282477      -2.01029      -1.50974      0.536024      0.706696      0.791548      0.922369      0.909610      0.917600
  43   6 2184.9672    1.0095  0.9173 10.0060  0.0000       6.18649  0.0199   0.0146   0.0399    0.1056   0.0000      0.674342   440.4821       1.69723       21.7153    -0.0348345      -1.95854      -1.70790      0.590509      0.776544      0.845397      0.937642      0.961677       1.02786
  43   7 2372.3557    1.4881  1.2900 10.2527  0.0000       3.78586  0.0262   0.0186   0.0476    0.1537   0.0000      0.516771   442.5587       2.09850       21.6052      0.839436      -2.32077     -0.319337      0.695951      0.934469       1.02425       1.11409       1.17236       1.22846
  43   8 2553.4372    2.1345  1.3413 10.5962 -0.0053       2.29787  0.0253   0.0250   0.0461    0.1751   0.0000      0.416030   441.7839       1.58943       21.6900      0.374430      -3.94523      0.705396      0.698026      0.879814      0.954749       1.05147       1.11649       1.14088
  43   9 2732.5003    2.8970  1.1901 11.5385  0.0000       2.03864  0.0242   0.0372   0.0441    0.1922   0.0000      0.493525   442.2751       2.38649       20.5490    -0.0896943     -0.866054      -1.78572      0.657662      0.857723      0.962126       1.06261       1.11740       1.13383
  43  10 2909.7739    3.7460  1.2347 11.9665  0.0000       1.92264  0.0242   0.0468   0.0444    0.1906   0.0000      0.509222   441.3476       2.25939       20.4279       2.89220      -3.95609      -2.79051      0.679800      0.898496       1.00272       1.13373       1.17806       1.16552
  43  11 3084.0503    4.2867  1.3262 12.2246  0.0000      0.308691  0.0252   0.0513   0.0466    0.1763   0.0000      0.434175   442.4943       5.02082       21.2000     -0.878966      -4.12534      -2.99026      0.665946      0.891757      0.966400       1.04511       1.08431       1.07761
  43  12 3255.8354    4.0928  1.8518 12.1415 -0.0000      0.997570  0.0304   0.0410   0.0546    0.0989   0.0000      0.239687   441.4354       4.66173       19.4593       2.66362      -1.33364      -1.97698      0.793414       1.03348       1.16268       1.27372       1.31650       1.38379
  43  13 3425.3748    3.2496  2.7955 12.0035  0.0000      0.954899  0.0397   0.0268   0.0721    0.0511   0.0000      0.175893   441.4211       5.45094       15.7734       3.05246       1.06455      -2.18896       1.01514       1.30873       1.45786       1.61246       1.64173       1.71105
  43  14 3592.7434    2.6421  4.3255 11.4092  0.0000      0.661433  0.0519   0.0176   0.0935    0.0421   0.0000      0.103653   440.4198       6.97015       18.5053       1.33298      -6.66967      -6.27237       1.29257       1.73344       1.91592       2.08592       2.22307       2.21747
  43  15 3757.4973    2.1756  6.6892 10.9007 -0.0011      0.422714  0.0711   0.0120   0.1299    0.0378   0.0000     0.0690697   440.3777       6.85710       16.0574       1.80141      -3.20654      -4.98314       1.77472       2.37993       2.61287       2.86001       2.99692       3.06780
  43  16 3919.8188    1.7668  9.3870 10.6546  0.0002      0.287745  0.1072   0.0084   0.1786    0.0358   0.0000     0.0669325   439.8102       11.9694       16.6732      -1.25652      -6.65055      -8.72505       2.35238       3.14287       3.55063       3.90654       4.00346       4.09759
  43  17 4080.6567    1.4189 12.2734 10.5710 -0.0015      0.220951  0.1601   0.0063   0.2422    0.0311   0.0000     0.0747627   441.0182       10.9647       12.6545       3.19129      -10.4822      -5.72297       3.19975       4.27823       4.83897       5.18791       5.39346       5.47738
  44   2 1339.0900    0.1169  0.1076 10.0492  0.0000       14.5130  0.0123   0.0068   0.0201    0.0195   0.0000       46.6695   441.2832     -0.609409       22.7865   -0.00898940      -3.51697     -0.159624      0.425439      0.526777      0.547000      0.590366      0.625138      0.821754
  44   3 1585.2234    0.2300  0.2153  9.9390  0.0000       31.1484  0.0098   0.0073   0.0225    0.0262   0.0000       7.96641   441.5950      0.229824       21.2102     -0.278370      -3.06931     -0.316847      0.301900      0.387636      0.477832      0.475527      0.483735      0.502018
  44   4 1801.3200    0.4150  0.4700  9.8212  0.0000       15.5015  0.0144   0.0087   0.0301    0.0394   0.0000       2.00661   441.4933      0.141078       21.7879     -0.209209      -2.36442     -0.158072      0.477599      0.626580      0.717765      0.756515      0.785659      0.798350
  44   5 2004.7408    0.6988  0.6587  9.8362  0.0000       10.3469  0.0159   0.0117   0.0325    0.0660   0.0000      0.971008   440.6422     -0.403144       21.0377     -0.319418      -4.43155     -0.585712      0.468946      0.624450      0.677566      0.731658      0.772674      0.778767
  44   6 2201.5527    1.0357  1.0589  9.9893  0.0000       5.80090  0.0230   0.0142   0.0428    0.1142   0.0000      0.685540   441.5322      0.601861       22.4603      0.356301      -3.12752      -1.23841      0.617302      0.813250      0.910202      0.985282       1.04027       1.07076
  44   7 2389.5832    1.5731  1.2971 10.3877  0.0000       3.92596  0.0252   0.0192   0.0480    0.1375   0.0000      0.559046   440.2679      0.952490       21.1049       1.02010      -1.77260      0.430283      0.644571      0.851861      0.951571       1.05942       1.04932       1.13317
  44   8 2571.4951    2.2112  1.3325 10.7800  0.0000       1.00573  0.0248   0.0261   0.0482    0.1799   0.0000      0.449338   440.3719      0.688376       21.1302     -0.638095      -1.60058      -1.08320      0.634854      0.847625      0.948680       1.00976       1.04797       1.08675
  44   9 2751.6792    2.9921  1.2365 11.4579  0.0001       1.80253  0.0241   0.0371   0.0440    0.1970   0.0000      0.435599   440.6371       2.30093       20.3926     0.0977890      -3.63918     -0.872665      0.647676      0.833991      0.932268       1.02530       1.02540       1.09745
  44  10 2929.7729    3.8866  1.2300 12.2042  0.0000       1.45605  0.0240   0.0485   0.0443    0.1640   0.0000      0.463921   441.2626       2.18503       21.3350       1.04803      -1.45571      -1.64190      0.645563      0.850405      0.941209       1.05648       1.11693       1.08961
  44  11 3104.9134    4.3831  1.3481 11.9928 -0.0003       1.42169  0.0250   0.0509   0.0454    0.1948   0.0000      0.394320   441.8850       5.03384       20.0837       1.62592      -3.24796      -3.18327      0.668133      0.866690      0.957486       1.05201       1.09132       1.11787
  44  12 3277.5429    3.9304  1.8984 12.2669 -0.0001      0.908754  0.0303   0.0387   0.0557    0.0848   0.0000      0.255967   442.1559       4.96380       17.1365      -1.60542      -1.43824     0.0500429      0.784733       1.04405       1.18247       1.30166       1.34424       1.33334
  44  13 3448.2123    3.2269  2.8976 11.9677  0.0000      0.959104  0.0397   0.0257   0.0713    0.0502   0.0000      0.156243   442.3222       3.87655       19.2218       2.17085      0.724977      0.641870      0.992634       1.34979       1.48515       1.62954       1.68494       1.70485
  44  14 3616.6932    2.6133  4.7250 11.2831  0.0000      0.677970  0.0546   0.0165   0.0957    0.0423   0.0000     0.0937183   442.3089       6.36420       14.6510     -0.804192      0.944885      -2.49072       1.35759       1.79959       1.99446       2.16630       2.29994       2.34746
  44  15 3782.5580    2.0484  6.7936 10.9978 -0.0005      0.329901  0.0762   0.0112   0.1339    0.0358   0.0000     0.0797950   438.2401       7.93317       15.9453     -0.318374       1.37208      -3.58253       1.81617       2.40815       2.68239       2.89683       3.04113       3.11045
  44  16 3946.1403    1.7372 10.3162 10.6243  0.0008      0.160853  0.1201   0.0076   0.1936    0.0353   0.0000     0.0678596   439.1140      0.950117       15.6861       1.82757       2.62664     -0.364549       2.51695       3.34682       3.75388       4.08392       4.27185       4.31925
  44  17 4107.4959    1.3874 13.0104 10.5783  0.0020      0.144441  0.1683   0.0060   0.2547    0.0294   0.0000     0.0787794   438.6599       9.03878       18.3312     -0.949123      -3.60146      -3.42026       3.21236       4.30818       4.84594       5.26834       5.47503       5.54309
  45   2 1351.2732    0.1221  0.1088 10.0550  0.0000       42.1430  0.0110   0.0072   0.0223    0.0201   0.0000       44.0950   441.8627      0.137654       21.2584     -0.467613      -4.37394      0.104287      0.403262      0.498129      0.660131      0.727969      0.756156      0.707029
  45   3 1598.4630    0.2405  0.2382  9.9439  0.0000       39.0025  0.0114   0.0072   0.0215    0.0267   0.0000       6.59345   441.4933     -0.695315       21.3832      0.609984      -2.62207      -1.02903      0.329718      0.461938      0.510571      0.555665      0.547538      0.581099
  45   4 1815.3712    0.4602  0.4424  9.8642  0.0003       16.6809  0.0127   0.0094   0.0277    0.0387   0.0000       1.84460   441.2949     -0.317605       22.2729     -0.126133      -4.74897     0.0248997      0.399802      0.491301      0.562644      0.619636      0.664985      0.675514
  45   5 2020.1097    0.7152  0.7180  9.9158  0.0000       9.82651  0.0169   0.0115   0.0342    0.0642   0.0000      0.951582   442.0339      0.346214       21.2280     -0.764683      -2.83761      0.765924      0.478069      0.637436      0.710509      0.790133      0.822828      0.848546
  45   6 2217.9287    1.0870  0.9918 10.0415  0.0000       5.40817  0.0211   0.0150   0.0406    0.1178   0.0000      0.647919   441.8969      0.188698       21.0227     -0.599028      -1.56014     -0.418324      0.556572      0.731012      0.821362      0.913614      0.913369      0.956749
  45   7 2406.6980    1.6194  1.2712 10.7698  0.0000       4.82590  0.0253   0.0206   0.0481    0.1213   0.0000      0.565096   440.7212      0.467076       21.8980       2.22734      -1.86430      -1.50622      0.637712      0.833764      0.922851       1.02346       1.02634       1.04217
  45   8 2589.5264    2.3325  1.4281 10.7897  0.0000       1.94476  0.0255   0.0262   0.0480    0.1546   0.0000      0.393133   440.3532      0.553666       22.1959     -0.187881      -3.36881     -0.336309      0.649490      0.893889      0.977220       1.09654       1.13059       1.15620
  45   9 2770.6310    3.1332  1.1994 11.6407  0.0000       2.07458  0.0236   0.0391   0.0440    0.1856   0.0000      0.558335   441.0824       2.73532       20.0165       1.64053      -3.43561     -0.744315      0.613631      0.798146      0.898322      0.985100       1.02841       1.02763
  45  10 2949.5390    3.9789  1.1880 12.4252  0.0000      0.483567  0.0230   0.0507   0.0446    0.1579   0.0000      0.526907   441.3277       2.85938       20.4962     -0.911432      -2.26493     -0.702854      0.621738      0.786037      0.865576      0.974150      0.986951       1.03059
  45  11 3125.4838    4.3228  1.3793 12.4087  0.0000      0.764909  0.0259   0.0502   0.0465    0.1505   0.0000      0.380123   440.3760       3.41908       19.2432       2.50558      -2.49852     -0.467898      0.666694      0.899271      0.970779       1.06865       1.10632       1.13258
  45  12 3298.9756    3.8651  1.8869 12.5573  0.0000      0.615124  0.0316   0.0389   0.0553    0.0732   0.0000      0.279662   440.5755       6.10160       17.8079      -1.30365      -4.25202      -2.29655      0.808945       1.05582       1.12757       1.26886       1.32156       1.35918
  45  13 3470.5560    3.1452  3.1985 11.8765  0.0000      0.364265  0.0419   0.0237   0.0753    0.0471   0.0000      0.143286   440.3278       6.31663       17.0368      0.353504      -1.58636       1.60558       1.02003       1.35056       1.51870       1.65893       1.71980       1.76204
  45  14 3640.1704    2.4866  4.9961 11.3270 -0.0001      0.371147  0.0574   0.0154   0.1029    0.0398   0.0000     0.0868850   439.3130       8.71132       14.6891       2.40154      0.907470      -2.53279       1.39839       1.88230       2.06865       2.26757       2.39070       2.38489
  45  15 3807.5875    2.0349  7.6658 10.8874  0.0022      0.490980  0.0839   0.0104   0.1482    0.0377   0.0000     0.0698825   445.3246       4.45150       16.0690       1.76531      -3.44043      -1.90951       1.89975       2.56168       2.83933       3.10117       3.23986       3.31103
  45  16 3972.2849    1.6165 10.4189 10.7152 -0.0014      0.327035  0.1277   0.0072   0.2074    0.0330   0.0000     0.0790767   443.5489      0.842906       15.7101       6.08543      -2.43884      -1.02793       2.52806       3.38833       3.78684       4.08849       4.26889       4.36268
  46   2 1363.3094    0.1245  0.1182 10.1012  0.0000       17.9386  0.0123   0.0068   0.0220    0.0194   0.0000       38.6109   441.2516      0.204206       22.0656     -0.564229      -3.77842      0.516542      0.440156      0.692776      0.722102      0.970474      0.880644      0.901695
  46   3 1611.4525    0.2529  0.2288  9.9903  0.0000       23.2517  0.0102   0.0075   0.0213    0.0255   0.0000       6.22955   442.1887     -0.400736       21.4646       1.34959      -3.18202      0.248533      0.333003      0.451067      0.521696      0.536096      0.568470      0.598278
  46   4 1829.2601    0.4634  0.4717  9.8372  0.0000       15.4728  0.0138   0.0091   0.0276    0.0410   0.0000       1.76548   441.4449      0.336196       21.3782       1.56336      -3.77389     -0.615540      0.426392      0.565156      0.626546      0.654024      0.685503      0.720209
  46   5 2035.3799    0.7374  0.7458  9.8337  0.0000       8.75237  0.0169   0.0113   0.0348    0.0695   0.0000      0.897267   441.7392     -0.803504       20.4892      0.497623      -2.18914     -0.938086      0.479496      0.622393      0.726826      0.784025      0.820306      0.805606
  46   6 2234.0974    1.1412  1.0813 10.0211  0.0000       5.14378  0.0226   0.0151   0.0420    0.1300   0.0000      0.665272   440.1397     -0.356134       22.3653     -0.321130      -2.09412     -0.898853      0.542755      0.725831      0.822809      0.885759      0.913147      0.959238
  46   7 2423.4224    1.7264  1.2130 10.5565  0.0003       2.52412  0.0243   0.0216   0.0440    0.1771   0.0000      0.527873   441.8376      0.937561       21.2364       1.66465     -0.720107      -2.14007      0.610338      0.812902      0.878793      0.979014      0.975359       1.01578
  46   8 2607.3789    2.3724  1.3525 11.0890  0.0028       2.61109  0.0249   0.0282   0.0471    0.1554   0.0000      0.456948   440.9412       3.57964       21.6107       2.27322     -0.336104      0.551466      0.622141      0.804373      0.917376      0.996148       1.03335       1.07951
  46   9 2789.4558    3.2577  1.2294 11.8790  0.0000       1.57973  0.0239   0.0402   0.0434    0.1609   0.0000      0.491091   441.5857       2.32648       20.0621     -0.193919      -3.93009      -3.04695      0.634026      0.798236      0.916298      0.997776       1.02571       1.02154
  46  10 2969.1563    4.0470  1.2474 12.1973  0.0000       1.27414  0.0230   0.0489   0.0450    0.1818   0.0000      0.445890   441.7381       3.65558       21.5690     -0.136130      -3.29241      -3.34990      0.610395      0.773366      0.857244      0.938926      0.949621       1.01725
  46  11 3145.8468    4.3676  1.4691 12.5591  0.0000       1.22513  0.0260   0.0495   0.0496    0.1242   0.0000      0.421624   442.1006       2.98285       23.3575     -0.742721      -2.27615      -2.24080      0.668842      0.849986      0.942939       1.03724       1.08782       1.11803
  46  12 3320.1734    3.7819  2.1039 12.1730  0.0000      0.382542  0.0318   0.0344   0.0577    0.0759   0.0000      0.239728   441.1657       7.89634       17.3102       2.45102      -1.48086      -2.74649      0.767495       1.02073       1.13349       1.24120       1.28900       1.31745
  46  13 3492.8701    3.0717  3.4599 11.8154  0.0000      0.448313  0.0443   0.0220   0.0774    0.0472   0.0000      0.122183   441.2372       5.16211       18.9849     0.0691752      -3.53349      -2.72010       1.06709       1.40790       1.58165       1.72215       1.77119       1.80229
  46  14 3663.6532    2.4102  5.4692 11.2452  0.0000      0.627622  0.0599   0.0139   0.1107    0.0392   0.0000     0.0839218   439.5622       8.43839       16.2662      0.217703      -2.31116      -4.97653       1.40069       1.85895       2.10145       2.25823       2.39423       2.39208
  46  15 3831.7803    1.9503  8.0762 10.9672 -0.0006      0.356233  0.0922   0.0096   0.1579    0.0362   0.0000     0.0772737   440.7991       5.35325       20.3668       4.76236      -3.88078      -4.88610       1.97387       2.61970       2.96300       3.22890       3.38752       3.42580
  46  16 3997.7412    1.6015 11.0604 10.7678  0.0003      0.383499  0.1346   0.0069   0.2141    0.0314   0.0000     0.0756417   440.6791       8.92523       15.5889      -1.31149      -4.94103      0.398196       2.61182       3.47279       3.91579       4.27870       4.50318       4.59499
  47   2 1375.1976    0.1278  0.0884 10.0984  0.0000       5.14558  0.0113   0.0073   0.0154    0.0187   0.0000       43.7018   442.0090      -1.25221       21.3732     -0.487659      -3.49059    -0.0124971      0.326001      0.361660      0.489818      0.468865      0.498095      0.642394
  47   3 1624.2680    0.2761  0.2514  9.9687  0.0000       24.2602  0.0101   0.0076   0.0220    0.0259   0.0000       4.96510   441.8558     -0.808372       21.1635     -0.100587      -3.00088     -0.813062      0.333920      0.440984      0.479045      0.498835      0.528595      0.552613
  47   4 1843.0471    0.4848  0.4874  9.9409  0.0000       16.6336  0.0132   0.0093   0.0288    0.0381   0.0000       1.67746   441.3780    -0.0809039       21.0379      0.627160      -3.05855      0.310470      0.385539      0.506435      0.589259      0.617881      0.646349      0.652197
  47   5 2050.4524    0.7461  0.7889  9.8921  0.0000       8.33605  0.0183   0.0112   0.0350    0.0735   0.0000      0.844411   441.4844    -0.0757809       22.6403     -0.697808      -2.97723     0.0598466      0.482643      0.627648      0.678685      0.766306      0.801694      0.851370
  47   6 2250.0263    1.1558  1.1339  9.9986 -0.0001       4.18936  0.0232   0.0149   0.0440    0.1436   0.0000      0.627777   441.9255      0.629008       22.6147       1.09226      -2.18084      -1.44930      0.588447      0.789308      0.886018      0.985577       1.02114       1.03319
  47   7 2440.1069    1.7646  1.3028 10.7271  0.0000       2.86959  0.0246   0.0212   0.0460    0.1349   0.0000      0.489467   441.3904       1.45441       21.9024      0.788518      -2.86590     -0.225847      0.600178      0.785931      0.883244      0.985749      0.997510       1.03333
  47   8 2624.9976    2.4708  1.3404 10.9419  0.0000       1.92223  0.0246   0.0285   0.0444    0.1871   0.0000      0.431788   440.8848       2.63229       21.7900     -0.517703      -2.92247      -1.93835      0.610572      0.790931      0.876753      0.989571       1.00693       1.01882
  47   9 2808.0935    3.2736  1.2581 11.7691  0.0000       1.61345  0.0240   0.0391   0.0436    0.1791   0.0000      0.466726   441.8992       1.86776       20.0154      0.219667      -3.80319      -1.72542      0.593929      0.753490      0.839550      0.954064      0.972802       1.00511
  47  10 2988.5623    4.1269  1.2268 12.1730  0.0000       1.14597  0.0233   0.0491   0.0422    0.1856   0.0000      0.438191   442.4748       3.30870       20.1709      0.588956      -2.97037      -1.62354      0.584289      0.768030      0.846515      0.946203      0.970809       1.04083
  47  11 3166.0276    4.3319  1.5051 12.4483  0.0000       1.44379  0.0261   0.0467   0.0482    0.1151   0.0000      0.380333   440.1119       3.37743       20.5976      -1.33797      -3.93128      -3.63320      0.661694      0.867789      0.944734       1.03925       1.08246       1.09652
  47  12 3341.1933    3.7399  2.1765 12.2689 -0.0001      0.429164  0.0331   0.0334   0.0590    0.0691   0.0000      0.245664   441.7497       5.84549       19.7814      0.614504      -3.59557      -2.19766      0.764585       1.01482       1.12126       1.26676       1.26935       1.31197
  47  13 3514.7727    3.0192  3.5646 11.8165 -0.0000      0.492535  0.0451   0.0211   0.0777    0.0454   0.0000      0.122629   443.1791       6.57130       18.2956      -1.20253       1.29020      -1.96786       1.05481       1.37416       1.54674       1.66618       1.77503       1.83943
  47  14 3686.5861    2.4013  6.0614 11.1202  0.0006      0.459613  0.0649   0.0129   0.1150    0.0398   0.0000     0.0730943   440.1048       4.55917       13.8294       3.05392       1.82193      -6.82152       1.48025       1.94087       2.19908       2.39369       2.49425       2.55925
  47  15 3856.2793    1.8714  8.3004 10.9328 -0.0016      0.788217  0.0968   0.0090   0.1621    0.0360   0.0000     0.0828229   441.0750     -0.427007       17.9790      -2.46782       3.85780      -1.57516       1.95476       2.62373       2.96040       3.23712       3.40021       3.43804
  47  16 4022.8872    1.5465 11.3093 10.8139  0.0007      0.242340  0.1429   0.0067   0.2147    0.0298   0.0000     0.0797216   442.0638       3.27018       30.9665       4.14740      -3.02543       2.75027       2.61959       3.52899       3.98773       4.33062       4.52345       4.61784
  48   2 1386.9308    0.1197  0.1045 10.0912  0.0000       39.3570  0.0114   0.0065   0.0193    0.0198   0.0000       44.2937   442.0988     -0.634854       21.9575      0.138974      -1.51812     -0.736032      0.328139      0.422053      0.545132      0.559805      0.580711      0.554608
  48   3 1636.9135    0.2809  0.3287  9.9440  0.0000       20.8985  0.0133   0.0072   0.0250    0.0269   0.0000       4.28274   441.7498     -0.211463       21.3088      0.509761      -2.32785     -0.301511      0.386957      0.543090      0.598510      0.687874      0.709022      0.772472
  48   4 1856.5691    0.5029  0.5500  9.8603  0.0000       11.2712  0.0149   0.0090   0.0292    0.0435   0.0000       1.38386   442.0331      0.949623       21.7373     -0.211630      -4.27460      0.575961      0.429820      0.584498      0.648267      0.706363      0.761361      0.777893
  48   5 2065.3788    0.7807  0.8453  9.9783  0.0000       8.25892  0.0187   0.0114   0.0374    0.0723   0.0000      0.821038   441.9154     -0.141633       20.8393       1.66422      -1.56253     -0.614981      0.477174      0.638161      0.726084      0.805550      0.803895      0.813157
  48   6 2265.8930    1.2116  1.2123  9.9498  0.0000       5.50727  0.0247   0.0152   0.0449    0.1599   0.0000      0.625169   441.3298    -0.0133637       21.2678      0.389494      -2.25981     -0.686610      0.572581      0.771895      0.864724      0.948952      0.977909      0.999839
  48   7 2456.6206    1.7995  1.3606 10.8182  0.0000       2.68797  0.0249   0.0209   0.0474    0.1152   0.0000      0.483863   442.2081       2.35806       19.8548       2.64315      -3.13207      -1.56774      0.600686      0.788817      0.849439      0.954113      0.978579       1.00625
  48   8 2642.5144    2.5081  1.3589 11.0497  0.0000       1.49484  0.0241   0.0282   0.0449    0.1598   0.0000      0.411603   440.7607       1.99846       19.8451      -1.22089      -3.84653      -1.96176      0.587400      0.758242      0.822417      0.945014      0.973121      0.993101
  48   9 2826.5798    3.4164  1.2956 11.8059 -0.0004       1.66324  0.0233   0.0392   0.0438    0.1575   0.0000      0.433942   441.2475       2.93177       20.0983    -0.0443175      -2.41941     -0.461293      0.550526      0.729445      0.804195      0.910961      0.914233      0.936224
  48  10 3007.7978    4.2191  1.3016 11.8698  0.0003      0.812800  0.0230   0.0479   0.0433    0.2104   0.0000      0.410222   441.7529       1.99577       21.2512      0.559954      -2.45243      -2.94246      0.572592      0.751657      0.837686      0.917867      0.959316      0.989217
  48  11 3186.0038    4.1953  1.6431 12.2206  0.0000       1.12691  0.0263   0.0424   0.0500    0.1089   0.0000      0.291776   441.1279       3.00321       20.1701     -0.391233      -2.14546      -2.84439      0.621844      0.824816      0.923556      0.984237       1.01770       1.07136
  48  12 3362.0657    3.6517  2.3609 12.0596  0.0000      0.983077  0.0336   0.0305   0.0609    0.0658   0.0000      0.216942   442.3753       6.59127       18.0372       1.70123      -6.19499      -2.39448      0.779526       1.03765       1.16364       1.24837       1.33503       1.36380
  48  13 3536.4745    2.9104  3.9456 11.5601 -0.0000      0.340020  0.0462   0.0189   0.0828    0.0454   0.0000      0.112041   443.8211       3.05751       20.7959      0.167808       2.44458      -4.63074       1.06891       1.43472       1.60274       1.74355       1.82751       1.85159
  48  14 3709.2940    2.3374  6.1420 11.1584  0.0000      0.448800  0.0671   0.0125   0.1168    0.0389   0.0000     0.0771651   442.8330       7.27378       19.6463       3.25104      -2.50756      -4.21693       1.48661       1.97596       2.22412       2.42189       2.52957       2.62082
  48  15 3879.8987    1.9373  9.7667 10.7811  0.0018      0.557709  0.1106   0.0081   0.1756    0.0362   0.0000     0.0753862   443.4645       5.81959       18.7514      -1.04725      -7.75485      -4.30878       2.15342       2.89617       3.30213       3.54703       3.75303       3.78246
  49   2 1398.5415    0.1363  0.1377 10.0983  0.0000       41.4211  0.0107   0.0065   0.0277    0.0201   0.0000       31.1849   442.3354    -0.0662775       21.3557      0.326493      -2.47326     -0.100990      0.253217      0.392374      0.421173      0.511268      0.641764      0.541468
  49   3 1649.3475    0.2930  0.3170  9.9681  0.0000       19.9173  0.0116   0.0072   0.0248    0.0263   0.0000       4.06244   441.7402     -0.681222       20.7406     -0.228710      -3.29676     -0.489745      0.334661      0.439780      0.508662      0.564116      0.608846      0.591851
  49   4 1870.0208    0.5286  0.5780  9.8653  0.0000       10.4071  0.0151   0.0092   0.0294    0.0451   0.0000       1.23606   441.6918     -0.747974       22.7808       1.14315      -2.86844     -0.661876      0.413388      0.538495      0.606011      0.668059      0.667885      0.738644
  49   5 2080.1606    0.8273  0.7971  9.9585  0.0000       6.77031  0.0176   0.0120   0.0341    0.0775   0.0000      0.777741   442.0244     0.0786911       20.5741      -1.69740      -2.38613     -0.968709      0.468221      0.629446      0.681904      0.755385      0.808536      0.800214
  49   6 2281.4653    1.2680  1.1677 10.2158 -0.0001       5.64438  0.0228   0.0160   0.0444    0.1369   0.0000      0.610691   442.7092       1.72965       20.8160     -0.691717      -4.20468     -0.936312      0.552870      0.711111      0.813268      0.877212      0.924935      0.933066
  49   7 2472.9471    1.8777  1.3949 10.3623  0.0000       2.59629  0.0249   0.0209   0.0456    0.1766   0.0000      0.429017   441.3777       1.45042       20.5150      0.425207      -3.90522     -0.196664      0.575156      0.761892      0.852534      0.946929      0.976032      0.999609
  49   8 2659.9143    2.5509  1.3861 11.1278  0.0000       2.30796  0.0250   0.0281   0.0455    0.1560   0.0000      0.446076   442.1893       1.48046       21.1359       1.44372      -2.18793     -0.399336      0.582444      0.781334      0.850058      0.945401      0.995051       1.01523
  49   9 2844.8969    3.4554  1.2892 11.6938  0.0009      0.971229  0.0237   0.0390   0.0417    0.1743   0.0000      0.430162   442.4009       2.04057       22.9341     -0.236610      -2.43721      -1.27272      0.572819      0.749154      0.812267      0.921054      0.955182      0.960820
  49  10 3026.8966    4.3026  1.3175 11.9638 -0.0001       1.22610  0.0237   0.0480   0.0424    0.2055   0.0000      0.421184   441.3389       3.92999       20.3058       1.44761      -2.76506      -3.55225      0.551269      0.716687      0.776223      0.876239      0.895978      0.929500
  49  11 3205.7254    4.2074  1.6623 12.4200 -0.0035      0.552566  0.0277   0.0420   0.0486    0.0979   0.0000      0.301084   442.9582       3.91503       21.7090     -0.177950      -2.24644      -2.17416      0.621416      0.855154      0.929588       1.05130       1.03453       1.08053
  49  12 3382.7294    3.6009  2.4883 12.3166  0.0000      0.892225  0.0352   0.0294   0.0618    0.0523   0.0000      0.191206   442.2411       5.72038       20.2880      0.972794     -0.645261      -2.11705      0.784693       1.05204       1.18196       1.27418       1.34466       1.40263
  49  13 3558.0200    2.8108  4.1520 11.6340  0.0000      0.439726  0.0490   0.0180   0.0864    0.0428   0.0000      0.115081   441.2422       5.63382       21.5183       1.46040      0.713411      -4.67132       1.09531       1.42339       1.61029       1.73585       1.81124       1.85448
  49  14 3731.4775    2.2559  6.7750 11.1907  0.0002      0.330922  0.0735   0.0116   0.1319    0.0379   0.0000     0.0841994   442.9386       7.29893       18.9071      0.682715      -1.59270       2.14613       1.53799       2.08335       2.35563       2.57027       2.69303       2.76409
  49  15 3902.8053    1.7941  9.3406 10.9300 -0.0015     0.0726236  0.1145   0.0077   0.1781    0.0340   0.0000     0.0900162   440.5013       1.51398       18.9851       1.78068      -7.74389      -6.54930       2.13087       2.85924       3.19970       3.50370       3.72698       3.79608
  50   2 1410.0030    0.1370  0.1335 10.0914  0.0000       43.0873  0.0110   0.0065   0.0242    0.0200   0.0000       29.5216   442.2221     -0.876584       21.4559     -0.486045      -2.91586      0.503902      0.358364      0.523159      0.586375      0.596987      0.663397      0.834177
  50   3 1661.6518    0.3071  0.3158  9.9358  0.0000       19.7411  0.0111   0.0075   0.0247    0.0268   0.0000       3.65751   441.6105     -0.744260       21.4132      0.892134      -4.34784     -0.481026      0.310476      0.428412      0.508694      0.518277      0.558180      0.580826
  50   4 1883.3650    0.5428  0.5735  9.8712  0.0000       9.49163  0.0139   0.0093   0.0305    0.0451   0.0000       1.19369   442.1469    -0.0763259       21.1910      0.915506      -1.68548     -0.458651      0.370598      0.491204      0.534824      0.595047      0.623188      0.638175
  50   5 2094.8076    0.8495  0.8680  9.9199  0.0000       7.64723  0.0183   0.0118   0.0358    0.0823   0.0000      0.759062   442.3419      0.982335       21.3317      0.141544      -2.96843     -0.204478      0.459877      0.604520      0.701873      0.752398      0.796025      0.792565
  50   6 2296.8569    1.3235  1.2130 10.2057  0.0000       4.19333  0.0235   0.0163   0.0444    0.1477   0.0000      0.584149   442.0808       1.28124       21.8383      0.981661      -2.15327     -0.146909      0.541312      0.695360      0.799209      0.872451      0.919389      0.951205
  50   7 2489.1575    1.8826  1.3795 10.8058  0.0000       3.14882  0.0250   0.0211   0.0457    0.1277   0.0000      0.443651   441.9049      0.716618       20.9667    -0.0956898      -2.27548     -0.541613      0.560016      0.742413      0.835394      0.929281      0.955911      0.997635
  50   8 2677.1599    2.7097  1.3460 11.4047  0.0000       2.78849  0.0244   0.0307   0.0442    0.1543   0.0000      0.446096   441.5291       2.21589       22.2094     -0.588100      -2.44912      -1.06443      0.567979      0.738590      0.819692      0.928223      0.958739      0.969002
  50   9 2863.0873    3.5975  1.2597 11.9851  0.0000       1.71674  0.0233   0.0417   0.0421    0.1736   0.0000      0.453627   442.4415       2.93694       20.3662       1.07943      -4.76564      -2.31834      0.560341      0.728916      0.822079      0.915401      0.923497      0.939565
  50  10 3045.7918    4.2880  1.3439 12.1799  0.0000       1.42097  0.0235   0.0478   0.0451    0.1737   0.0000      0.454698   442.0096       3.09876       20.5381      0.608901      -3.12808      -1.34875      0.546176      0.718844      0.792978      0.880226      0.920739      0.957678
  50  11 3225.3818    4.2623  1.6826 12.2455  0.0000      0.609039  0.0265   0.0415   0.0483    0.1039   0.0000      0.309835   441.9414       4.76907       22.3292     -0.141444      -4.52062      -3.65399      0.608882      0.806898      0.878989      0.986491       1.01631       1.06430
  50  12 3403.0918    3.4300  2.7461 12.0896  0.0001      0.475241  0.0367   0.0263   0.0653    0.0531   0.0000      0.168365   442.5242       4.63296       17.8943      -1.51048    -0.0836999      -3.05939      0.793792       1.06404       1.18537       1.30644       1.36105       1.39611
  50  13 3579.3817    2.7446  4.4946 11.5482  0.0001      0.580818  0.0510   0.0167   0.0900    0.0415   0.0000     0.0998096   443.2644       6.99734       21.1161       4.03029      -2.70193      -4.54791       1.11838       1.44091       1.63885       1.77940       1.88195       1.96177
  50  14 3753.8321    2.1758  6.9033 11.2842 -0.0001      0.501469  0.0760   0.0111   0.1363    0.0355   0.0000     0.0866104   442.2039       5.05226       21.2206       1.77077      -1.30767      -4.60815       1.55087       2.08485       2.34974       2.53441       2.69532       2.74073
  50  15 3926.2714    1.7792 10.4158 10.9519  0.0011      0.384172  0.1270   0.0073   0.1986    0.0325   0.0000     0.0897617   442.9436       3.54231       19.7993       5.73662       1.70280      -12.4319       2.24679       3.00432       3.38394       3.64376       3.87741       3.96153
  51   1 1120.2405    0.0670  0.0485 10.2290  0.0000       9.74403  0.0186   0.0084   0.0168    0.0169   0.0000       320.094   439.9716      -1.42384       22.3457       1.57449      -4.28426     -0.814009      0.458852      0.715015      0.745995      0.852511      0.747240      0.821647
  51   2 1421.2895    0.1377  0.1224 10.0341  0.0000       30.9722  0.0102   0.0064   0.0201    0.0193   0.0000       30.2630   441.9636     -0.408853       22.2576      0.307328      -3.55009      0.102996      0.273043      0.323424      0.450489      0.465275      0.547724      0.613203
  51   3 1673.7642    0.3103  0.3297  9.9193  0.0000       20.8650  0.0139   0.0074   0.0236    0.0268   0.0000       3.67582   442.3591     0.0529799       21.6560      0.633939      -3.24932      0.131635      0.467839      0.653121      0.744889      0.811425      0.857151      0.792570
  51   4 1896.5364    0.5669  0.5653  9.9253  0.0000       9.59951  0.0136   0.0097   0.0296    0.0447   0.0000       1.22073   442.2682      0.546660       22.4891      0.181011      -2.64396      0.659295      0.360501      0.481489      0.529550      0.577923      0.622398      0.614168
  51   5 2109.2854    0.8696  0.9202 10.0240  0.0000       7.27320  0.0191   0.0120   0.0381    0.0804   0.0000      0.760186   441.6477     -0.276330       22.9050     -0.119980      -2.68514      0.483211      0.457971      0.621818      0.689480      0.763646      0.802389      0.815899
  51   6 2312.0981    1.3791  1.2966  9.9192  0.0000       3.12954  0.0237   0.0156   0.0442    0.1550   0.0000      0.495984   441.6606      0.668168       21.1549      0.573344      -4.52813     -0.836560      0.531047      0.695864      0.768636      0.860459      0.879627      0.917020
  51   7 2505.1974    1.9823  1.4344 10.6684  0.0000       2.71196  0.0244   0.0214   0.0469    0.1359   0.0000      0.414209   442.1331      0.843578       20.4100      0.393260      -2.80946      0.818577      0.558053      0.724770      0.820520      0.896537      0.938074      0.950008
  51   8 2694.2023    2.7350  1.3788 11.4552  0.0000       1.69959  0.0244   0.0302   0.0445    0.1337   0.0000      0.439328   441.2327      0.637842       21.0593       2.22518      -2.76013      -2.23070      0.553090      0.729051      0.798524      0.896484      0.929569      0.934643
  51   9 2881.0572    3.6851  1.2702 11.6426  0.0000      0.977721  0.0226   0.0419   0.0418    0.2237   0.0000      0.416428   441.4986       2.63193       21.6213     -0.138438      -3.50687      -3.05482      0.523305      0.665211      0.728770      0.823712      0.838886      0.870950
  51  10 3064.5413    4.4384  1.3237 12.3253 -0.0001       2.06977  0.0230   0.0494   0.0432    0.1624   0.0000      0.406577   440.8240       3.83792       21.2187       1.17818     -0.989178      -2.42918      0.520793      0.682776      0.770861      0.900007      0.932897      0.983398
  51  11 3244.8405    4.1428  1.8075 12.3352  0.0000      0.837740  0.0276   0.0387   0.0509    0.0862   0.0000      0.288245   441.4492       3.49185       20.0786     -0.423366      -1.92793      -1.29533      0.633729      0.824828      0.927831       1.01366       1.06033       1.10341
  51  12 3423.4131    3.4167  2.8235 12.0724 -0.0000      0.697772  0.0367   0.0257   0.0664    0.0519   0.0000      0.172022   441.7521       4.59550       18.6657      0.984159     -0.742851      -1.96386      0.796279       1.06565       1.17236       1.29682       1.36500       1.39957
  51  13 3600.2336    2.6707  4.8147 11.4614  0.0001      0.292698  0.0525   0.0156   0.0967    0.0408   0.0000     0.0979665   444.7104       9.61166       20.9532      0.903914       2.06736     -0.212618       1.10806       1.48890       1.67675       1.81133       1.87109       1.92653
  51  14 3775.6860    2.1242  7.4242 11.1533 -0.0001      0.425108  0.0828   0.0103   0.1452    0.0372   0.0000     0.0853468   443.2292       4.67438       20.6747       2.52727      0.692303      -1.50644       1.62203       2.15651       2.43903       2.66511       2.75854       2.85383
  51  15 3948.8387    1.6841 10.2158 10.9618  0.0000      0.234602  0.1299   0.0071   0.2016    0.0317   0.0000     0.0932564   440.4931       4.22425       13.5380      -1.24283       4.92494       2.66459       2.22209       3.01766       3.35882       3.67153       3.84220       3.90688
  52   2 1432.4571    0.1552  0.1250 10.0305  0.0000       48.9579  0.0087   0.0067   0.0192    0.0202   0.0000       23.9649   441.9103    -0.0347824       21.4859      0.457807      -3.78298    -0.0379743      0.220188      0.311926      0.360854      0.386328      0.356238      0.377029
  52   3 1685.7155    0.3190  0.3060  9.9731  0.0000       16.4881  0.0101   0.0076   0.0233    0.0263   0.0000       3.57133   442.0705     -0.148097       21.9691      0.186688      -3.25262     -0.318764      0.287535      0.384690      0.442108      0.470134      0.494044      0.524139
  52   4 1909.6387    0.5774  0.6090  9.8763  0.0000       11.0975  0.0146   0.0095   0.0305    0.0474   0.0000       1.20540   442.5177     -0.164568       22.0812      0.687780      -3.50238      -1.14532      0.367393      0.510970      0.542420      0.608008      0.631354      0.638838
  52   5 2123.5957    0.9222  0.8951  9.9472  0.0000       5.64323  0.0183   0.0123   0.0357    0.0893   0.0000      0.681691   442.1766     -0.319893       21.6157      0.311275      -1.90055       1.55270      0.439341      0.576142      0.640060      0.723021      0.757527      0.787887
  52   6 2327.2190    1.3813  1.3381  9.9729  0.0000       4.04331  0.0246   0.0156   0.0449    0.1625   0.0000      0.496383   441.3032      0.395269       22.3067      0.173681      -1.90934      0.362094      0.534996      0.716363      0.803259      0.889899      0.913274      0.923981
  52   7 2521.1166    2.0128  1.4927 10.7827  0.0000       2.88590  0.0249   0.0209   0.0470    0.1121   0.0000      0.400903   441.4454      0.737810       21.7495     -0.729624      -3.88395     -0.421885      0.544534      0.734584      0.820942      0.921576      0.955849       1.00741
  52   8 2711.2234    2.8688  1.4053 11.0553  0.0000       1.99649  0.0235   0.0306   0.0445    0.1937   0.0000      0.403154   442.2362       2.46071       21.9826      0.288887      -2.29679      -1.77752      0.530958      0.688109      0.771086      0.873672      0.913393      0.922640
  52   9 2898.8889    3.7759  1.2315 12.1556  0.0000       1.36725  0.0224   0.0435   0.0408    0.1555   0.0000      0.481826   442.5221       3.07997       21.6299      0.234612      -2.70755      0.406545      0.513223      0.667188      0.734961      0.828409      0.899431      0.949349
  52  10 3083.0471    4.4348  1.3458 12.5939  0.0000      0.732722  0.0239   0.0494   0.0431    0.1325   0.0000      0.420214   439.9963       2.81526       21.9613      0.383713      -3.54189      -1.19177      0.534390      0.702457      0.780575      0.883617      0.917815      0.923374
  52  11 3264.2502    3.9597  1.9758 12.2182  0.0000       1.27317  0.0295   0.0351   0.0530    0.0818   0.0000      0.249621   441.7542       3.33136       20.1788     0.0837667      -1.70598     -0.684373      0.639142      0.855620      0.945038       1.03277       1.10491       1.11365
  52  12 3443.4658    3.3280  3.0850 11.9540 -0.0001      0.567054  0.0383   0.0236   0.0688    0.0500   0.0000      0.155475   443.3059       3.76851       20.2204      0.792301      -1.11436      -5.03379      0.822479       1.08762       1.22550       1.34141       1.40020       1.44749
  52  13 3621.2061    2.6279  5.0424 11.4294  0.0000      0.447793  0.0543   0.0148   0.1001    0.0408   0.0000     0.0948199   442.4716       5.38849       19.4293     -0.438516      -2.76571      -2.31346       1.12868       1.49912       1.70962       1.85348       1.97821       2.04601
  52  14 3797.3761    2.0954  7.9497 11.1113  0.0000      0.429163  0.0899   0.0096   0.1512    0.0375   0.0000     0.0853645   439.2897       3.14654       21.3840       8.24715       3.05891      -3.35378       1.67887       2.20179       2.50289       2.72329       2.88110       3.01053
  53   2 1443.4976    0.1537  0.1791 10.0253  0.0000       31.4147  0.0118   0.0061   0.0225    0.0197   0.0000       18.3681   442.0686     -0.367493       22.2218     -0.236042      -3.65463     -0.567503      0.311636      0.359349      0.473955      0.452309      0.501793      0.511449
  53   3 1697.5067    0.3370  0.3211  9.9228  0.0000       17.3503  0.0108   0.0076   0.0213    0.0278   0.0000       3.15146   442.2917     -0.628426       21.7698     0.0100715      -2.90871      0.358054      0.291012      0.357432      0.424467      0.485147      0.496515      0.500106
  53   4 1922.6049    0.5668  0.6552  9.9697  0.0000       12.1398  0.0159   0.0091   0.0316    0.0476   0.0000       1.24257   441.7895      0.281004       21.2941      0.817203      -2.50858     0.0595327      0.384595      0.497135      0.575147      0.630920      0.655865      0.685252
  53   5 2137.7810    0.9527  0.9558 10.0939  0.0000       5.40390  0.0192   0.0125   0.0378    0.0880   0.0000      0.698279   442.0380     -0.414388       20.5232      0.216120      -4.34567      0.265135      0.440010      0.567993      0.661292      0.712730      0.769840      0.775866
  53   6 2342.1609    1.4583  1.2709 10.3503  0.0002       5.09986  0.0234   0.0168   0.0439    0.1360   0.0000      0.537001   441.8969       1.36090       20.5163      0.912312      -2.24018     -0.197893      0.492095      0.677254      0.735456      0.807663      0.836043      0.872346
  53   7 2536.8392    2.1066  1.5035 10.7251  0.0000       2.35194  0.0253   0.0218   0.0451    0.1379   0.0000      0.374846   442.2301       1.83790       21.6159     -0.206180      -4.44587      -1.11191      0.564167      0.743921      0.820413      0.903159      0.956078      0.989014
  53   8 2728.0217    2.9749  1.3517 11.5676  0.0000       1.99138  0.0235   0.0318   0.0413    0.1294   0.0000      0.401871   441.5563       3.05363       21.0401      0.450283      -2.54155     -0.890645      0.505173      0.678291      0.749515      0.811939      0.861491      0.892632
  53   9 2916.6435    3.8318  1.2188 12.2478  0.0000       1.79604  0.0228   0.0442   0.0411    0.1666   0.0000      0.514922   442.5295       1.95444       21.3963      0.443007      -2.51034     -0.928313      0.478106      0.664483      0.698475      0.808588      0.830798      0.874521
  53  10 3101.4569    4.4589  1.4222 12.0636  0.0000      0.830326  0.0237   0.0455   0.0419    0.1658   0.0000      0.354405   441.0361       3.94685       19.9760     -0.204261      -4.27509      -1.70628      0.505705      0.681144      0.742624      0.852482      0.884786      0.908201
  53  11 3283.3417    3.9884  2.0755 12.2915 -0.0000       1.02910  0.0300   0.0340   0.0531    0.0723   0.0000      0.235734   441.6101       3.95346       20.7487       1.50648      -2.67131      -3.47067      0.627261      0.842511      0.933739       1.03823       1.09422       1.11190
  53  12 3463.3548    3.2317  3.2511 11.8669  0.0001      0.441147  0.0393   0.0221   0.0707    0.0497   0.0000      0.141307   442.3901       4.92195       19.4742    -0.0287408      -5.17289      -4.66459      0.814953       1.10597       1.21370       1.35162       1.41584       1.47985
  53  13 3642.0288    2.5491  5.4601 11.3328 -0.0003      0.520129  0.0588   0.0137   0.1044    0.0423   0.0000     0.0900989   441.7267       3.80309       22.4048     0.0173532      -3.70825      -6.95820       1.17145       1.58777       1.76607       1.94210       2.07464       2.10863
  53  14 3818.7377    2.0629  8.3958 11.0777  0.0000      0.287367  0.0976   0.0088   0.1562    0.0369   0.0000     0.0913782   444.3369       7.76571       15.5844       1.78937       2.11458       1.85431       1.75138       2.32793       2.60642       2.84446       3.03827       3.10815
  54   1 1147.8982    0.0609  0.0606 10.2107 -0.0384       36.6277  0.0223   0.0075   0.0224    0.0169   0.0000       309.205   440.1121      0.402361       21.9866      -1.52919      -4.33147     -0.225123      0.477632      0.642052      0.722564      0.867966      0.872346       1.08949
  54   2 1454.3971    0.1707  0.1622  9.9525  0.0000       14.6609  0.0087   0.0063   0.0206    0.0193   0.0000       15.5262   442.1687     -0.318447       22.0080     -0.234682      -4.20180      0.850657      0.229409      0.279752      0.326233      0.362195      0.430422      0.492090
  54   3 1709.1580    0.3551  0.3600  9.8716  0.0000       19.8721  0.0114   0.0076   0.0230    0.0291   0.0000       2.81081   441.7257     -0.598466       21.1441     -0.633792      -3.51058      0.686315      0.308177      0.402883      0.452568      0.488155      0.510373      0.518617
  54   4 1935.4418    0.6066  0.6431  9.8445  0.0000       11.5792  0.0147   0.0095   0.0301    0.0497   0.0000       1.12845   442.6992     -0.745196       22.3598      0.872965      -3.92636     -0.994623      0.348015      0.466361      0.534392      0.592458      0.607943      0.634240
  54   5 2151.8547    0.9843  0.9751  9.9406  0.0000       6.26486  0.0191   0.0126   0.0373    0.0996   0.0000      0.683955   442.0956     -0.384891       22.3514     -0.728574      -3.50068      -1.14684      0.426332      0.554574      0.639788      0.696356      0.739256      0.760606
  54   6 2356.8621    1.4920  1.3011 10.3614  0.0000       3.18449  0.0234   0.0166   0.0436    0.1210   0.0000      0.518911   441.9099       1.55062       21.1012      0.113382      -4.10956     -0.292319      0.487989      0.650341      0.727200      0.808567      0.850706      0.879257
  54   7 2552.4951    2.1953  1.4567 10.7260  0.0000       2.09263  0.0244   0.0228   0.0447    0.1533   0.0000      0.400641   441.7300      0.807629       20.7213       2.12392      -3.75665      -1.45110      0.514448      0.698373      0.781085      0.858198      0.882972      0.898342
  54   8 2744.7403    3.0430  1.3457 11.5206  0.0000       1.28426  0.0235   0.0330   0.0420    0.1623   0.0000      0.448707   441.6863       2.32580       22.6308       1.67363      -3.05965     -0.625219      0.503036      0.661384      0.737503      0.801591      0.838259      0.869395
  54   9 2934.1119    3.9659  1.2321 11.9852  0.0000      0.975043  0.0220   0.0443   0.0400    0.1911   0.0000      0.434531   441.7226       3.14796       20.0970      0.213295      -2.46618      0.710958      0.501080      0.655960      0.719599      0.816907      0.860659      0.880288
  54  10 3119.7395    4.3982  1.5493 12.2184  0.0000       1.41936  0.0248   0.0432   0.0445    0.1245   0.0000      0.308583   442.0700       4.36592       21.6260      0.258858     -0.899606     -0.371961      0.522941      0.702404      0.789975      0.852260      0.887505      0.942428
  54  11 3302.3583    3.9367  2.2267 11.9773  0.0000       1.08543  0.0306   0.0319   0.0547    0.0808   0.0000      0.219189   443.2046       4.15858       21.5569     -0.162646      -1.44465      -2.67669      0.634299      0.849750      0.943974       1.03808       1.08584       1.12359
  54  12 3483.2522    3.0938  3.4772 11.8905  0.0000      0.540689  0.0410   0.0205   0.0747    0.0439   0.0000      0.134616   440.5585       4.41294       20.0576     -0.231817      -2.02775      -2.92510      0.840956       1.11734       1.24147       1.37733       1.44392       1.45941
  54  13 3662.5950    2.4399  5.5845 11.4194 -0.0005      0.673270  0.0614   0.0131   0.1077    0.0388   0.0000     0.0973987   442.8876       3.53473       22.5533       3.69678     -0.731103      -1.20545       1.19814       1.59461       1.78252       1.97091       2.08305       2.14204
  54  14 3840.0977    1.9968  8.7705 11.0894 -0.0001      0.377765  0.1033   0.0084   0.1644    0.0352   0.0000     0.0958422   440.5683       9.85617       20.1674       3.35136      -2.08047     -0.251664       1.75621       2.35931       2.64714       2.86533       3.05049       3.12138
  55   2 1465.1678    0.1642  0.1437 10.0192  0.0000       23.6853  0.0091   0.0062   0.0171    0.0191   0.0000       18.6413   442.6185     -0.998452       21.5361     -0.327637      -3.97358       1.09727      0.218017      0.296488      0.318574      0.366498      0.342963      0.400126
  55   3 1720.6837    0.3613  0.3982  9.9043  0.0000       20.8672  0.0124   0.0073   0.0244    0.0295   0.0000       2.68835   442.1691     -0.774615       23.0822      0.193911      -3.24444     -0.492146      0.294610      0.397300      0.446576      0.458733      0.512302      0.525839
  55   4 1948.1247    0.6358  0.6789  9.9161 -0.0000       9.66159  0.0150   0.0096   0.0311    0.0529   0.0000       1.05616   442.3917     -0.442070       22.1645     -0.500040      -3.46676     -0.560703      0.358677      0.468016      0.527103      0.585559      0.594050      0.617613
  55   5 2165.7834    1.0005  1.0541  9.9380  0.0000       5.69867  0.0206   0.0124   0.0388    0.1090   0.0000      0.660642   442.3689       1.41234       20.9104      0.798736      -1.62326      -1.58756      0.450898      0.610577      0.671070      0.759060      0.778894      0.804417
  55   6 2371.4899    1.5171  1.4008 10.3623  0.0000       3.42120  0.0250   0.0164   0.0448    0.1287   0.0000      0.486130   442.4931      0.789243       20.9116     -0.608987      -1.67462     -0.803209      0.516792      0.687671      0.756497      0.854775      0.888468      0.917640
  55   7 2568.0076    2.2627  1.4371 11.0141  0.0000       2.29634  0.0241   0.0234   0.0442    0.1270   0.0000      0.414621   441.9873       2.10037       21.1505       1.13127      -3.46983     -0.894916      0.495488      0.661017      0.745399      0.833862      0.870522      0.899014
  55   8 2761.2986    3.0937  1.3209 11.7476  0.0000       1.69344  0.0230   0.0337   0.0413    0.1394   0.0000      0.426292   441.1681       2.09596       21.4466     -0.530211      -3.14903      -2.16096      0.482653      0.617267      0.681676      0.780954      0.805309      0.829341
  55   9 2951.5615    4.0478  1.3047 12.2369  0.0001       2.37464  0.0224   0.0436   0.0408    0.1490   0.0000      0.441893   441.4810       3.41007       21.3550     -0.460693      -1.60233     -0.876262      0.465473      0.616430      0.672320      0.763239      0.763563      0.797056
  55  10 3137.8259    4.5437  1.4359 12.3621  0.0000      0.602619  0.0234   0.0466   0.0425    0.1436   0.0000      0.359895   441.2963       4.63781       19.4930       2.18322      -4.29728      -1.18046      0.521738      0.700478      0.768170      0.869494      0.903269      0.923705
  55  11 3321.3091    3.8765  2.2679 12.0200  0.0003       1.03485  0.0299   0.0307   0.0554    0.0736   0.0000      0.195218   441.5577       5.98381       20.1371     0.0676187     -0.979262      -2.23717      0.618539      0.826090      0.932153       1.02561       1.09884       1.11225
  55  12 3502.8827    3.0707  3.7189 11.7735  0.0000      0.573765  0.0426   0.0194   0.0767    0.0460   0.0000      0.126962   441.7120       4.42401       18.8168      0.243251      -1.06409      -3.16107      0.845501       1.12313       1.23846       1.40609       1.48103       1.51071
  55  13 3682.8799    2.4767  6.2135 11.2198  0.0003      0.510811  0.0649   0.0121   0.1148    0.0426   0.0000     0.0907445   442.2435       4.02850       20.0829       5.07285      -4.75942      -3.98054       1.22778       1.63695       1.86193       2.05520       2.13979       2.22041
  55  14 3860.8091    1.9384  9.2563 11.1614  0.0001     0.0470004  0.1122   0.0081   0.1739    0.0341   0.0000     0.0941014   441.1750     -0.949537       20.4493       1.08414       8.24520      -9.00631       1.83262       2.45479       2.74049       3.02053       3.21715       3.30727
  56   2 1475.8006    0.1737  0.2017  9.9912  0.0000       34.1304  0.0102   0.0058   0.0223    0.0202   0.0000       13.8223   442.2454      0.308817       22.2084      0.106422      -3.38904     0.0479773      0.240001      0.320726      0.379035      0.421395      0.419501      0.457843
  56   3 1732.0357    0.3752  0.3801  9.9181  0.0000       18.5605  0.0114   0.0076   0.0238    0.0294   0.0000       2.60264   441.8654     -0.173169       22.8176      0.399069      -2.58094      0.815023      0.295342      0.387945      0.467818      0.507079      0.544757      0.530910
  56   4 1960.7387    0.6438  0.7041  9.8609  0.0000       10.2842  0.0157   0.0094   0.0309    0.0546   0.0000      0.989997   441.8223     0.0831203       21.5742      0.826974      -4.82961      0.281428      0.349772      0.471608      0.535222      0.575312      0.605230      0.625202
  56   5 2179.5730    1.0426  1.0073 10.1379  0.0000       6.85612  0.0196   0.0131   0.0370    0.0941   0.0000      0.676838   442.3258       1.26544       21.3008      0.405214      -3.56317      -2.44848      0.412008      0.555846      0.606737      0.678975      0.691724      0.724036
  56   6 2385.9545    1.6058  1.4293 10.2950  0.0000       3.98134  0.0246   0.0167   0.0434    0.1295   0.0000      0.436668   442.2446      0.310983       23.2405       2.17922      -2.89016      -1.18552      0.502090      0.673097      0.740441      0.831648      0.869846      0.913478
  56   7 2583.4282    2.3157  1.4655 11.0287  0.0000       3.24921  0.0243   0.0237   0.0446    0.1290   0.0000      0.412009   441.7951       2.93802       20.4106      -1.58049      -4.36271      -1.34262      0.486643      0.642414      0.702952      0.810823      0.845483      0.881167
  56   8 2777.7841    3.2249  1.3114 11.5736  0.0000       2.16933  0.0222   0.0343   0.0406    0.1642   0.0000      0.422128   442.0239       1.51883       21.2815     0.0598959      -2.07813     -0.189626      0.457457      0.602025      0.657613      0.737276      0.770916      0.792749
  56   9 2968.8084    4.1322  1.2747 12.4797  0.0000       1.58697  0.0225   0.0456   0.0409    0.1413   0.0000      0.467875   440.7659       2.98040       21.1383    -0.0539788      -3.12495      -1.00399      0.454562      0.594857      0.658564      0.735588      0.765181      0.791084
  56  10 3155.7943    4.4388  1.6031 12.2392  0.0000      0.958711  0.0249   0.0423   0.0449    0.1258   0.0000      0.317372   441.8511       3.43477       22.2297     -0.709089      -2.98494      -1.99557      0.508118      0.684733      0.750965      0.833396      0.850250      0.897928
  56  11 3340.0225    3.8326  2.4438 12.1783  0.0022       1.02320  0.0322   0.0292   0.0562    0.0632   0.0000      0.184515   442.6614       3.88995       20.0063       1.84604     -0.455101      -5.10888      0.638491      0.855732      0.952256       1.07082       1.13240       1.15778
  56  12 3522.4416    2.9843  3.8333 11.7987  0.0000      0.729954  0.0427   0.0186   0.0802    0.0425   0.0000      0.128344   441.2688       3.25207       22.0818       4.10401      -2.49470      -3.73415      0.829084       1.11235       1.24782       1.36688       1.43320       1.49365
  56  13 3703.0475    2.3929  6.3988 11.3189  0.0000      0.388838  0.0677   0.0116   0.1196    0.0390   0.0000     0.0948327   441.4828       4.60955       19.9824      -1.65493      -1.51956      -4.17706       1.23042       1.64249       1.87099       2.02361       2.18547       2.23653
  56  14 3882.2511    1.8557  9.5156 11.1808  0.0005      0.250526  0.1184   0.0078   0.1839    0.0327   0.0000     0.0969143   441.5912       3.54882       17.5659       4.72460       1.48512      -2.49081       1.87871       2.50986       2.89275       3.12240       3.31738       3.41693
  57   2 1486.3271    0.1811  0.1867 10.0573  0.0000       39.0365  0.0101   0.0061   0.0200    0.0200   0.0000       13.8784   441.7656     -0.362842       21.6569     -0.205093      -3.69926     -0.354982      0.233320      0.327687      0.360689      0.394515      0.398638      0.398951
  57   3 1743.2652    0.3805  0.4166  9.9079  0.0000       18.8184  0.0117   0.0074   0.0254    0.0306   0.0000       2.33010   442.1639     -0.262689       21.4866    -0.0670583      -3.01499    -0.0584612      0.288869      0.392113      0.451988      0.510809      0.524384      0.555944
  57   4 1973.2649    0.6785  0.7556  9.8757  0.0000       9.40192  0.0163   0.0096   0.0315    0.0581   0.0000      0.938369   441.7362     0.0953722       21.0609   0.000427978      -2.86589      0.353812      0.352012      0.477468      0.536855      0.595558      0.634285      0.647923
  57   5 2193.1520    1.0755  1.0455 10.2212  0.0000       4.97887  0.0198   0.0133   0.0384    0.0994   0.0000      0.650453   441.8043      0.353612       22.0182      0.626165      -2.97850      -1.99693      0.435721      0.579047      0.637959      0.722996      0.775177      0.806779
  57   6 2400.2543    1.6475  1.4616 10.1578  0.0000       3.20377  0.0244   0.0168   0.0442    0.1562   0.0000      0.422243   441.6156      0.889620       22.0401      0.738737      -3.81061     -0.820449      0.487952      0.651480      0.718643      0.806208      0.845038      0.868122
  57   7 2598.7131    2.4081  1.4432 10.9507  0.0000       2.57419  0.0238   0.0243   0.0426    0.1478   0.0000      0.384877   442.4026       1.56412       22.3827      0.600008      -3.05440      -1.67503      0.484274      0.654011      0.722993      0.799303      0.831928      0.854267
  57   8 2794.0890    3.2894  1.3570 11.8006  0.0000       1.82385  0.0227   0.0342   0.0406    0.1284   0.0000      0.414877   441.5285       2.84744       21.0015      0.837203      -2.58375      -1.41313      0.459296      0.605256      0.669709      0.774744      0.815303      0.850369
  57   9 2985.9162    4.2275  1.2763 12.2129  0.0000       1.41237  0.0222   0.0456   0.0398    0.1831   0.0000      0.469017   441.8461       2.07786       22.3049      0.222006      -1.34986     -0.701424      0.444587      0.598171      0.663032      0.749217      0.759876      0.807458
  57  10 3173.5919    4.3170  1.6953 12.1528  0.0000      0.520005  0.0249   0.0395   0.0455    0.1118   0.0000      0.283716   442.8657       2.97569       21.3978      0.660163      -1.69833      -2.63380      0.504396      0.668589      0.739529      0.830050      0.863715      0.907084
  57  11 3358.6178    3.6923  2.5138 12.1750 -0.0001      0.814238  0.0327   0.0274   0.0564    0.0562   0.0000      0.172473   442.8574       3.10790       19.7177      -1.64977      -1.97121      0.675814      0.633634      0.862106      0.960808       1.07340       1.13113       1.16488
  57  12 3541.7584    2.9208  4.3159 11.6861  0.0000      0.623177  0.0460   0.0169   0.0840    0.0420   0.0000      0.110796   442.1244       1.86251       20.8913       2.20749      -1.62054      -3.12426      0.882892       1.19014       1.32973       1.46255       1.55594       1.59170
  57  13 3723.2277    2.2889  6.8975 11.3213 -0.0003      0.308845  0.0750   0.0106   0.1303    0.0390   0.0000     0.0939763   441.3630       6.77517       18.3031     -0.432002      -2.20129      -2.62260       1.29829       1.75375       1.94905       2.15978       2.29315       2.36410
  58   1 1183.5583    0.0746  0.0719 10.1693  0.0000       32.3393  0.0168   0.0068   0.0223    0.0161   0.0000       207.970   440.6371     -0.317874       22.0855      0.310321      -3.67312     -0.101903      0.321454      0.420656      0.520984      0.551379      0.583071      0.621808
  58   2 1496.7043    0.1861  0.2075  9.9585  0.0000       25.0866  0.0102   0.0058   0.0206    0.0199   0.0000       11.6728   441.7657     -0.219878       22.3034     -0.507633      -3.68382     -0.434119      0.251684      0.355657      0.379329      0.415367      0.434048      0.457164
  58   3 1754.3586    0.3964  0.4165  9.9067  0.0000       14.4255  0.0115   0.0075   0.0253    0.0306   0.0000       2.25306   442.4949     -0.539907       21.6558      0.175423      -3.31490     -0.347205      0.263473      0.345523      0.418849      0.439914      0.482990      0.526523
  58   4 1985.6627    0.6767  0.7498  9.9711  0.0000       9.01497  0.0160   0.0096   0.0322    0.0541   0.0000      0.965173   442.4705      0.136482       21.4101      0.445837      -2.99522      0.151660      0.349440      0.454757      0.506227      0.583357      0.603902      0.630662
  58   5 2206.6228    1.1192  1.1565  9.8027  0.0000       4.27479  0.0211   0.0130   0.0408    0.1446   0.0000      0.614864   442.3417      0.337850       21.2050       1.37216      -3.22890     -0.871051      0.426448      0.559804      0.620402      0.702874      0.726869      0.753182
  58   6 2414.4988    1.6885  1.5271 10.3321  0.0000       4.08928  0.0247   0.0168   0.0449    0.1233   0.0000      0.408180   442.7841      0.540928       21.2750      0.355839      -2.38980     -0.522551      0.495904      0.643366      0.733666      0.832108      0.852657      0.890321
  58   7 2613.8741    2.4724  1.5385 10.6938  0.0000       1.91990  0.0246   0.0237   0.0440    0.1669   0.0000      0.374547   443.2561      0.939319       20.7827    -0.0351001      -4.03393      -1.10801      0.470887      0.637481      0.686111      0.781460      0.829506      0.851690
  58   8 2810.2586    3.3035  1.4283 11.8147  0.0000       1.73458  0.0232   0.0333   0.0412    0.1170   0.0000      0.403276   442.5047       2.00240       21.0165     -0.516463      -2.21150     -0.848638      0.455400      0.587396      0.680813      0.760514      0.775677      0.804763
  58   9 3002.8562    4.2478  1.4026 11.9033  0.0000      0.629446  0.0225   0.0425   0.0413    0.1889   0.0000      0.403738   441.8075       3.92521       20.6357      0.847883      -2.00583      -2.44275      0.455543      0.608415      0.677328      0.757593      0.798640      0.809485
  58  10 3191.3039    4.3711  1.6737 12.4327 -0.0000      0.353537  0.0245   0.0401   0.0465    0.0906   0.0000      0.293299   441.6637       3.65445       21.4189      0.426953      -4.13532      -1.53812      0.489223      0.640978      0.721395      0.804021      0.835347      0.856417
  58  11 3377.0362    3.6123  2.6899 12.1345 -0.0001      0.519660  0.0338   0.0260   0.0599    0.0544   0.0000      0.165216   442.3459       4.94049       19.8301      -1.34031      -2.59287      -1.34630      0.642846      0.870874      0.962956       1.07840       1.13222       1.17199
  58  12 3560.9228    2.8634  4.5410 11.4969  0.0003      0.412295  0.0479   0.0160   0.0864    0.0458   0.0000      0.104120   442.2398       4.58054       19.7043     0.0944100      -1.38055      0.777413      0.896027       1.19078       1.34768       1.48913       1.54114       1.61170
  58  13 3743.1188    2.2547  7.3279 11.2774  0.0000      0.239169  0.0818   0.0100   0.1372    0.0383   0.0000     0.0953558   443.3790       5.16963       22.0870      -1.30362      -1.75783      -5.83332       1.37306       1.83635       2.07627       2.25937       2.38728       2.45163
  59   2 1506.9773    0.1939  0.1883 10.0441  0.0000       24.4731  0.0088   0.0061   0.0195    0.0197   0.0000       11.4846   441.8804     -0.232752       21.3712      0.946142      -3.60851     -0.580642      0.212032      0.277512      0.321731      0.326872      0.335255      0.360663
  59   3 1765.3410    0.4160  0.4438  9.9488  0.0000       17.7594  0.0121   0.0076   0.0245    0.0319   0.0000       2.09569   442.4456     -0.161992       21.5984     0.0972933      -2.01996     -0.570294      0.289400      0.368405      0.409507      0.467995      0.500150      0.524908
  59   4 1997.9366    0.7275  0.7725  9.8441  0.0000       7.75115  0.0161   0.0098   0.0307    0.0657   0.0000      0.837201   441.8403      0.242252       20.8512     -0.254372      -3.41407     -0.532504      0.352237      0.475682      0.526347      0.582094      0.606881      0.606487
  59   5 2220.0005    1.1489  1.1836 10.1238  0.0000       5.08771  0.0224   0.0133   0.0413    0.1215   0.0000      0.653552   442.3628      0.248125       21.5151      0.556996      -4.12562     0.0556222      0.429141      0.583696      0.617682      0.693859      0.766979      0.790569
  59   6 2428.4864    1.7567  1.4796 10.4250  0.0000       2.68782  0.0232   0.0174   0.0441    0.1211   0.0000      0.392712   442.2348       1.37618       20.5485     -0.971926      -1.69116    -0.0333636      0.458330      0.605179      0.674613      0.746246      0.796070      0.834037
  59   7 2628.9638    2.5425  1.3836 11.4187  0.0000       3.10020  0.0229   0.0263   0.0424    0.1199   0.0000      0.450938   441.8077       1.65048       22.9016      0.397152      -2.64838     -0.448863      0.456853      0.597473      0.670746      0.738358      0.780804      0.818635
  59   8 2826.3250    3.4536  1.3988 11.8157 -0.0000      0.944676  0.0229   0.0349   0.0410    0.1430   0.0000      0.405545   441.3915       2.35808       20.7708      0.507152      -2.77376      -2.00648      0.445108      0.588084      0.644372      0.739719      0.762811      0.791446
  59   9 3019.7178    4.4084  1.3989 11.3617  0.0000       1.19478  0.0215   0.0431   0.0407    0.3057   0.0000      0.362891   442.4517       3.74416       20.4306     -0.102872      -2.06658     -0.980249      0.420222      0.563364      0.632077      0.712631      0.750532      0.775789
  59  10 3208.8574    4.3559  1.7617 12.2378  0.0000      0.549452  0.0248   0.0382   0.0464    0.0996   0.0000      0.277846   442.2353       4.13427       21.2490      0.542507      -2.67270      -2.88606      0.486295      0.650434      0.728152      0.810451      0.846104      0.864166
  59  11 3395.4234    3.4934  2.8071 12.2497 -0.0001      0.491001  0.0345   0.0247   0.0631    0.0498   0.0000      0.166259   440.2121       4.18594       21.3411      0.237037      -1.78649      0.197006      0.662117      0.887587      0.979686       1.10592       1.14647       1.19173
  59  12 3580.1223    2.7648  4.8227 11.5853 -0.0000      0.487016  0.0504   0.0149   0.0921    0.0415   0.0000      0.100519   440.4194       3.09269       19.6383     -0.131199     -0.314185      -3.13274      0.908607       1.22306       1.38119       1.51648       1.59442       1.63921
  59  13 3762.9249    2.1708  7.2963 11.3800 -0.0012      0.508676  0.0828   0.0098   0.1379    0.0368   0.0000      0.102962   440.6902       6.21611       22.9854       1.36619      0.912933     -0.132521       1.33316       1.80544       2.04831       2.25406       2.37900       2.44898
  60   1 1200.8746    0.0718  0.0471 10.1769  0.0000       44.5861  0.0149   0.0089   0.0165    0.0159   0.0000       233.347   441.1822     -0.407483       22.9036     -0.476617      -3.33138      0.418403      0.325637      0.437883      0.454796      0.460058      0.530010      0.646886
  60   2 1517.1042    0.2041  0.2271  9.9923  0.0000       31.6372  0.0101   0.0060   0.0211    0.0202   0.0000       9.63419   442.1978      0.367515       22.5068     -0.420798      -3.71885      0.302021      0.257683      0.352454      0.399160      0.453708      0.485929      0.546821
  60   3 1776.2105    0.4205  0.4370  9.9151  0.0000       18.5679  0.0117   0.0076   0.0241    0.0318   0.0000       2.06568   442.4198      0.268345       21.8206     -0.447531      -2.71497      0.130385      0.280941      0.371072      0.415118      0.452948      0.491170      0.504152
  60   4 2010.1475    0.7141  0.8600  9.9077  0.0000       7.61381  0.0173   0.0094   0.0349    0.0642   0.0000      0.870665   442.4026      0.409256       22.3255     -0.164980      -3.32244      0.515760      0.359915      0.478629      0.528827      0.599007      0.615021      0.643721
  60   5 2233.2280    1.1682  1.2017 10.3701  0.0000       6.54008  0.0225   0.0137   0.0425    0.1008   0.0000      0.710731   442.4576      0.453070       22.3512       1.86273      -4.80336      -1.35166      0.426520      0.560221      0.617807      0.688800      0.714124      0.766122
  60   6 2442.3609    1.8115  1.4889 10.1749 -0.0001       2.62622  0.0236   0.0174   0.0425    0.1525   0.0000      0.387868   442.0626      0.785043       21.1119     -0.407953      -3.53211      0.269294      0.455649      0.595922      0.655557      0.728847      0.776225      0.787137
  60   7 2643.9183    2.5805  1.5178 10.9602  0.0000       2.38951  0.0239   0.0245   0.0420    0.1445   0.0000      0.372378   442.1215       1.51581       22.4426      0.908291      -2.73087      -1.72966      0.465296      0.606295      0.682901      0.772772      0.809032      0.818858
  60   8 2842.2577    3.5452  1.3930 11.8664 -0.0001      0.961908  0.0222   0.0352   0.0411    0.1308   0.0000      0.438486   441.0184       2.06022       22.7634      0.730725      -2.90126      -1.28246      0.420346      0.541790      0.623406      0.684875      0.695775      0.757930
  60   9 3036.3929    4.3442  1.4090 12.0927  0.0000      0.589314  0.0223   0.0429   0.0408    0.1682   0.0000      0.377519   442.4465       2.52803       21.8319      0.284940      -3.24151      -2.37502      0.434839      0.576410      0.639219      0.725395      0.743097      0.759072
  60  10 3226.3250    4.2325  1.8369 12.5138  0.0000      0.570879  0.0265   0.0365   0.0476    0.0756   0.0000      0.259599   441.7636       5.05984       20.9485      0.613609      -2.16449      -2.92599      0.490411      0.652015      0.738025      0.839556      0.876000      0.890541
  60  11 3413.7290    3.4964  3.0381 12.0076 -0.0002      0.846413  0.0348   0.0231   0.0648    0.0503   0.0000      0.142292   442.1977       4.82159       21.3511     -0.420792      -2.50541      -3.56421      0.647595      0.862800      0.954909       1.06217       1.10430       1.14416
  60  12 3599.1173    2.6753  5.0324 11.6345  0.0000      0.599874  0.0528   0.0142   0.0967    0.0391   0.0000      0.110969   442.7619       5.61478       22.4298      0.211098     -0.367499      -4.03178      0.919752       1.22511       1.39107       1.53310       1.61774       1.67804
  60  13 3782.5608    2.1560  8.0759 11.3204  0.0019      0.220875  0.0920   0.0091   0.1487    0.0363   0.0000     0.0969720   442.2097       5.62779       20.7175      0.760362      0.471180      -2.55549       1.43322       1.94258       2.20300       2.41676       2.55444       2.66216
  61   1 1209.3936    0.0862  0.1139 10.1648  0.0000       20.0513  0.0148   0.0060   0.0310    0.0161   0.0000       102.712   440.8477     -0.462492       21.4644     -0.665596      -2.84477     -0.208543      0.307189      0.434310      0.501686      0.555422      0.555535      0.598105
  61   2 1527.1373    0.2166  0.2028  9.9972  0.0000       22.9953  0.0087   0.0062   0.0183    0.0202   0.0000       8.98392   442.0771     -0.129547       21.0398      0.107485      -3.34503      0.497309      0.201733      0.262917      0.314237      0.321516      0.359473      0.361728
  61   3 1786.9364    0.4304  0.5144  9.8531  0.0000       15.8890  0.0131   0.0073   0.0261    0.0345   0.0000       1.75916   442.1163    -0.0554950       22.0549    0.00537179      -2.64260      -1.27743      0.286936      0.379739      0.424114      0.472723      0.512939      0.532497
  61   4 2022.2761    0.7466  0.8195  9.9690  0.0000       9.03903  0.0165   0.0098   0.0332    0.0633   0.0000      0.883941   443.0776     -0.114620       20.5698      0.767123      -3.37883     -0.155395      0.323469      0.445953      0.505843      0.540040      0.579530      0.625584
  61   5 2246.2624    1.2080  1.2603 10.1329  0.0000       4.74173  0.0227   0.0134   0.0421    0.1228   0.0000      0.585055   442.3536      0.231199       22.7731     -0.425813      -3.43756     0.0107047      0.420337      0.568935      0.618369      0.688847      0.723942      0.743014
  61   6 2456.2160    1.8905  1.5037 10.5394 -0.0002       3.43328  0.0234   0.0181   0.0434    0.1244   0.0000      0.391569   442.1609       1.32786       20.8148       2.90922      -3.13832     -0.504491      0.445709      0.592055      0.668128      0.742034      0.774099      0.786651
  61   7 2658.7650    2.6765  1.4826 11.2423  0.0000       2.23351  0.0230   0.0255   0.0410    0.1157   0.0000      0.380847   442.6327       1.73529       21.8850   -0.00623496      -3.28154     -0.517450      0.431536      0.556366      0.651249      0.719372      0.752256      0.782454
  61   8 2858.0786    3.6226  1.3679 12.0656  0.0000       1.14111  0.0221   0.0365   0.0408    0.1262   0.0000      0.401711   441.8103       3.11679       20.6165      0.529790      -3.15221      -1.19598      0.414553      0.551370      0.588919      0.666627      0.717591      0.741927
  61   9 3053.0072    4.4106  1.3890 12.4957  0.0006       1.43277  0.0226   0.0440   0.0408    0.1252   0.0000      0.405018   442.2335       2.85947       21.4690     0.0963806      -3.41177     -0.622833      0.424285      0.556212      0.632365      0.695741      0.728114      0.749822
  61  10 3243.6718    4.2394  1.8580 12.1317 -0.0000      0.751202  0.0264   0.0356   0.0471    0.1048   0.0000      0.270186   441.4063       3.51313       21.4674       1.77515      -2.14233      -3.70249      0.480792      0.645224      0.731602      0.817794      0.858734      0.884800
  61  11 3431.7444    3.3522  3.0808 12.1708  0.0000      0.707127  0.0361   0.0223   0.0658    0.0452   0.0000      0.152091   442.1882       3.10225       18.4416      0.720404      -2.00083      -3.94874      0.653906      0.884208      0.984227       1.08263       1.17233       1.18947
  61  12 3617.9845    2.6569  5.3860 11.5611  0.0004      0.581578  0.0562   0.0136   0.0995    0.0408   0.0000      0.101105   444.3295       4.94215       19.8388     -0.991112      0.433808      -3.26949      0.961956       1.29520       1.44840       1.59483       1.72119       1.77001
  61  13 3802.1617    2.0110  7.6581 11.4096 -0.0029      0.415579  0.0926   0.0088   0.1505    0.0346   0.0000      0.112091   444.9751       5.76516       19.8741      -1.99427      -4.41163      0.443816       1.40236       1.90192       2.14476       2.34034       2.48307       2.58833
  62   1 1217.8394    0.0917  0.0716 10.1123  0.0000       19.4189  0.0122   0.0065   0.0175    0.0156   0.0000       123.740   440.5892      0.352289       22.0226      0.334224      -4.07365    -0.0977786      0.265473      0.359888      0.422451      0.505316      0.540601      0.505995
  62   2 1537.0342    0.2104  0.2052  9.9700  0.0000       34.6832  0.0086   0.0060   0.0192    0.0204   0.0000       9.67518   442.2806     -0.164390       22.2145      0.289353      -3.39356    -0.0468422      0.201065      0.256802      0.318961      0.348676      0.346793      0.367380
  62   3 1797.5601    0.4541  0.5096  9.9213  0.0000       13.2953  0.0125   0.0076   0.0268    0.0345   0.0000       1.72656   442.2362      0.132386       21.6277     -0.417195      -3.16405     -0.138311      0.270764      0.361158      0.421841      0.444536      0.484265      0.494188
  62   4 2034.2668    0.7661  0.8652  9.8437  0.0000       8.28377  0.0170   0.0098   0.0336    0.0726   0.0000      0.836330   442.6372      0.487454       22.3235      0.224183      -3.95407      0.837941      0.342505      0.448947      0.503875      0.560847      0.602923      0.625665
  62   5 2259.2388    1.2756  1.2998  9.8173  0.0000       5.30578  0.0217   0.0133   0.0406    0.1412   0.0000      0.509387   442.2919      0.547229       21.0696    0.00578632      -2.61907     -0.196091      0.398142      0.512112      0.589530      0.664749      0.705368      0.732061
  62   6 2469.9243    1.9376  1.5457 10.5319  0.0000       3.18746  0.0240   0.0182   0.0427    0.1235   0.0000      0.372058   443.0447       1.38732       21.1023      0.943611      -3.01665     -0.797538      0.442744      0.604025      0.673116      0.755438      0.795421      0.808091
  62   7 2673.4947    2.7230  1.5243 11.0854  0.0001       1.43782  0.0232   0.0254   0.0427    0.1438   0.0000      0.375455   442.3493       1.60190       22.4738      0.356772      -1.66145     -0.542217      0.430853      0.565450      0.640640      0.705492      0.748404      0.763374
  62   8 2873.7958    3.7151  1.3771 11.7512  0.0000       1.05068  0.0214   0.0363   0.0403    0.1593   0.0000      0.381154   441.5196       2.08288       22.6416       1.02649      -3.29899     -0.974750      0.397027      0.529236      0.580931      0.653124      0.677019      0.694096
  62   9 3069.4043    4.4071  1.4974 12.1631  0.0000       1.18123  0.0221   0.0413   0.0418    0.1309   0.0000      0.320207   442.7050       3.58192       20.6894      0.845987      -3.66161     -0.667569      0.417203      0.560468      0.618185      0.682465      0.733939      0.753137
  62  10 3260.8921    4.1149  2.0383 12.3711  0.0000       1.12600  0.0280   0.0330   0.0498    0.0727   0.0000      0.260085   442.7418       3.06435       21.6027      0.289695      -2.86160      -1.65404      0.505419      0.671791      0.767210      0.841856      0.875604      0.922807
  62  11 3449.7510    3.3485  3.4484 11.9273  0.0000      0.415332  0.0378   0.0207   0.0688    0.0478   0.0000      0.136052   443.5666       5.67789       22.8897       1.56121      -1.78370      -4.01837      0.678979      0.897097       1.01609       1.12758       1.19959       1.23211
  62  12 3636.5293    2.6345  5.5367 11.4568  0.0000      0.329475  0.0574   0.0130   0.1011    0.0422   0.0000     0.0924036   442.9143       2.58742       20.4308       2.02773      0.635442      -4.01892      0.963258       1.30101       1.43465       1.59760       1.68165       1.72203
  62  13 3821.6845    2.0667  9.3359 11.2641  0.0001      0.620256  0.1090   0.0080   0.1701    0.0335   0.0000     0.0954226   440.4043       3.93364       16.7254      -3.12179      -9.17360      0.146568       1.55662       2.08665       2.38030       2.59763       2.73813       2.84383
  63   1 1226.2477    0.0911  0.0791 10.1386  0.0000       10.6891  0.0121   0.0063   0.0173    0.0156   0.0000       116.077   440.5681     -0.339755       22.5345      0.104838      -4.05597      0.259212      0.236937      0.313232      0.358177      0.391306      0.400826      0.447303
  63   2 1546.8331    0.2235  0.2256 10.0174  0.0000       32.0653  0.0094   0.0060   0.0188    0.0206   0.0000       8.35283   441.8749     -0.712375       22.8025    -0.0517149      -3.60033     0.0985134      0.204414      0.281356      0.328198      0.337659      0.377316      0.374254
  63   3 1808.1028    0.4620  0.5144  9.9421  0.0000       15.2806  0.0126   0.0077   0.0260    0.0352   0.0000       1.75286   442.0644      0.335977       21.6586     -0.204504      -3.45632    -0.0759811      0.277434      0.363774      0.410056      0.453032      0.481849      0.490214
  63   4 2046.1837    0.7956  0.9458  9.8931  0.0000       9.39063  0.0178   0.0098   0.0362    0.0734   0.0000      0.818539   442.2642    -0.0642462       21.8541     -0.313704      -3.38381   -0.00787284      0.348616      0.448848      0.530892      0.558869      0.598141      0.608762
  63   5 2272.0034    1.2841  1.3339  9.9992  0.0000       4.36278  0.0228   0.0133   0.0424    0.1310   0.0000      0.563216   442.0605      0.303837       23.1085      0.354612      -2.91065     -0.536257      0.404730      0.555171      0.601497      0.680728      0.698259      0.734423
  63   6 2483.4122    1.9430  1.5466 10.8221 -0.0001       2.09326  0.0235   0.0182   0.0445    0.0994   0.0000      0.389984   442.4986       2.07732       21.6473      0.209351      -2.86551     -0.417101      0.435104      0.577912      0.651204      0.735502      0.786070      0.837587
  63   7 2688.1691    2.8279  1.5291 11.0065  0.0000       1.67466  0.0227   0.0259   0.0425    0.1595   0.0000      0.347953   441.8067       1.95313       21.0043      0.827319      -2.88822      -1.27253      0.417814      0.546890      0.601602      0.688301      0.733395      0.762192
  63   8 2889.4021    3.8038  1.3861 11.5035  0.0000       1.53613  0.0215   0.0370   0.0390    0.2143   0.0000      0.370457   442.6130       2.17100       22.6384      0.119502      -3.79061     -0.217379      0.399394      0.521735      0.590026      0.658163      0.690822      0.720415
  63   9 3085.7589    4.3996  1.5129 12.3233  0.0000       1.20616  0.0228   0.0407   0.0411    0.1183   0.0000      0.321052   441.8140       2.76001       22.1069    0.00838389      -2.50425      -2.11613      0.419936      0.557392      0.607991      0.679153      0.721482      0.749786
  63  10 3278.0469    4.0577  2.1317 12.4267 -0.0000       1.65990  0.0282   0.0317   0.0506    0.0643   0.0000      0.235391   442.0081       4.56439       19.8897      0.295613     -0.924518      -3.02349      0.501440      0.672470      0.744159      0.836037      0.917871      0.922182
  63  11 3467.6315    3.2278  3.5581 11.9160 -0.0000      0.434368  0.0392   0.0195   0.0706    0.0465   0.0000      0.140257   442.3840       6.00095       20.5345     -0.967864     -0.977542      -1.81602      0.682492      0.914917       1.02059       1.12841       1.18494       1.23357
  63  12 3655.1425    2.5062  5.8338 11.5737 -0.0004      0.380379  0.0627   0.0123   0.1082    0.0395   0.0000      0.103080   441.4622       1.03227       18.2232      0.468536      -3.42062      -4.23090       1.01697       1.36195       1.54034       1.69011       1.81649       1.87809
  63  13 3840.7854    1.9898  8.9035 11.3358 -0.0001      0.340990  0.1065   0.0080   0.1642    0.0330   0.0000      0.101560   440.0508       7.34277       21.2905       2.02577      -5.13311      -3.89852       1.48548       2.03372       2.26952       2.50269       2.69113       2.77847
  64   1 1234.5286    0.0894  0.0788 10.1507  0.0000       22.5589  0.0127   0.0061   0.0179    0.0154   0.0000       122.464   440.5807     -0.299438       21.8373     -0.111578      -4.14916    0.00872652      0.221738      0.308656      0.365450      0.396724      0.363946      0.403436
  64   2 1556.4974    0.2360  0.2378  9.9462  0.0000       31.2540  0.0094   0.0060   0.0186    0.0207   0.0000       7.23213   442.3689     -0.117919       21.6449     0.0241246      -3.03026      0.141295      0.218123      0.263230      0.298741      0.335580      0.369769      0.376868
  64   3 1818.5340    0.4680  0.5471  9.8847  0.0000       16.6349  0.0129   0.0075   0.0270    0.0369   0.0000       1.67602   441.9176      0.179225       21.9892     -0.517607      -3.55768      0.112405      0.273726      0.352533      0.405584      0.436102      0.482598      0.506871
  64   4 2057.9746    0.8086  0.9244 10.0062  0.0000       8.08080  0.0180   0.0100   0.0343    0.0700   0.0000      0.799654   442.5116      0.862482       22.1272      0.681802      -2.04975     -0.319424      0.333343      0.449714      0.506798      0.556379      0.592153      0.621069
  64   5 2284.7371    1.3269  1.3676 10.1362  0.0000       5.79517  0.0223   0.0136   0.0422    0.1154   0.0000      0.490860   442.5312    -0.0207266       22.0042      0.754216      -3.45885    0.00523628      0.409454      0.540641      0.621772      0.682426      0.732005      0.766587
  64   6 2496.9087    2.0322  1.5521 10.7521  0.0004       2.87603  0.0228   0.0187   0.0441    0.1057   0.0000      0.374207   441.6786      0.375737       21.5319      0.113777      -2.31619     -0.632565      0.419683      0.559743      0.627385      0.691856      0.724655      0.760581
  64   7 2702.7268    2.9230  1.5300 10.9330  0.0000       2.09536  0.0227   0.0267   0.0416    0.1797   0.0000      0.337946   442.3448       2.10745       20.6623     -0.225999      -2.71969      -1.07715      0.412580      0.550567      0.602998      0.695592      0.719671      0.752680
  64   8 2904.8942    3.8281  1.3153 12.2633  0.0000       2.14225  0.0209   0.0387   0.0396    0.1226   0.0000      0.455011   441.8040       2.72241       21.6122     -0.578597      -2.95308     -0.963278      0.386267      0.505840      0.570507      0.627232      0.652459      0.664899
  64   9 3101.9394    4.5091  1.4694 12.3013  0.0000      0.808791  0.0224   0.0424   0.0409    0.1417   0.0000      0.361459   442.7695       2.81856       21.5940       1.21084      -2.05040     -0.856003      0.393255      0.528897      0.566583      0.649427      0.680710      0.708565
  64  10 3294.9936    4.0053  2.1803 12.4566 -0.0000       1.09504  0.0284   0.0309   0.0517    0.0632   0.0000      0.217431   442.2547       3.85612       21.8406       1.21874      -2.35798      -2.73198      0.495051      0.670058      0.748150      0.832758      0.870387      0.911755
  64  11 3485.4459    3.1484  3.6680 12.0193  0.0000      0.740120  0.0397   0.0189   0.0741    0.0422   0.0000      0.136759   440.4492       3.87042       22.7601      0.900403      -1.33899      -2.20763      0.693162      0.927651       1.03385       1.15382       1.23432       1.26033
  64  12 3673.7336    2.4934  6.3250 11.5754  0.0006      0.439599  0.0677   0.0116   0.1150    0.0386   0.0000      0.108829   441.1345       2.51282       22.6167       1.40201      -4.78359      -4.20575       1.06258       1.40354       1.59455       1.74691       1.87045       1.91977
  65   1 1242.7749    0.0953  0.1085 10.1188  0.0000       7.25596  0.0126   0.0057   0.0227    0.0156   0.0000       83.6013   440.9429     -0.251591       21.3793    -0.0696638      -4.12575      0.227413      0.240630      0.319568      0.341235      0.427141      0.425580      0.458689
  65   2 1566.0637    0.2410  0.2828  9.9269  0.0000       24.9066  0.0101   0.0058   0.0221    0.0209   0.0000       5.95928   441.9702     -0.334594       21.8822     -0.726466      -3.54870    -0.0277046      0.203190      0.268757      0.309041      0.347168      0.353517      0.363884
  65   3 1828.8599    0.4947  0.5495  9.8821  0.0000       17.2558  0.0127   0.0078   0.0261    0.0368   0.0000       1.56545   441.9779    -0.0703978       22.0246     -0.471222      -3.47808      0.531316      0.264647      0.352632      0.389807      0.445995      0.474426      0.492606
  65   4 2069.7168    0.8356  0.8941 10.1644  0.0000       8.21852  0.0177   0.0106   0.0325    0.0647   0.0000      0.819985   442.1496    -0.0830757       22.0030      0.265108      -2.71115      0.539565      0.335392      0.445491      0.498062      0.571929      0.603743      0.610017
  65   5 2297.2283    1.3682  1.3744 10.2478  0.0000       3.60680  0.0224   0.0137   0.0414    0.1064   0.0000      0.498799   442.6190       1.18130       23.1790      0.794022      -3.59073      0.101580      0.394605      0.524263      0.576817      0.656346      0.697384      0.726891
  65   6 2510.2774    2.0692  1.5315 10.9078  0.0000       2.42286  0.0236   0.0193   0.0434    0.1073   0.0000      0.405305   441.8599       1.04137       22.0530      0.648570      -2.46982      -1.47187      0.411867      0.548524      0.613789      0.686349      0.710149      0.742061
  65   7 2717.1674    2.9325  1.3996 11.8031  0.0000       1.78755  0.0221   0.0288   0.0407    0.1064   0.0000      0.420558   442.4923       1.68561       21.6566      -1.33717      -3.23943      -1.27039      0.399426      0.531881      0.582302      0.674344      0.707159      0.745031
  65   8 2920.2350    3.9222  1.4374 11.9604 -0.0001       1.76669  0.0214   0.0368   0.0398    0.1335   0.0000      0.367900   442.2933      0.964877       22.4763       1.19397      -2.66543      -1.23623      0.382249      0.493487      0.556132      0.622547      0.642855      0.657618
  65   9 3117.9873    4.4680  1.6551 12.2132 -0.0000       1.01263  0.0237   0.0384   0.0424    0.1116   0.0000      0.311734   442.0477       3.03340       21.5437       1.16985      -3.04409      -2.55420      0.410479      0.556355      0.620499      0.698311      0.737984      0.768201
  65  10 3311.8251    3.9839  2.4128 12.1022  0.0000      0.889293  0.0296   0.0281   0.0521    0.0672   0.0000      0.189356   441.9768       2.65183       21.1526      0.969592     -0.422847      -3.07500      0.517180      0.693011      0.785262      0.862202      0.913554      0.953785
  65  11 3503.0349    3.1539  4.0640 11.7901  0.0002      0.497770  0.0416   0.0175   0.0769    0.0441   0.0000      0.117237   440.9464       5.50270       21.4623      0.493424      0.560426      -4.74911      0.699071      0.936111       1.04714       1.15461       1.24578       1.28089
  65  12 3692.0275    2.3850  6.4777 11.5863 -0.0033      0.379876  0.0717   0.0110   0.1211    0.0381   0.0000      0.110616   443.1914       7.02287       19.9578      0.186536      -2.55124      -2.44047       1.09634       1.45694       1.64014       1.80140       1.93137       2.01521
  66   1 1250.9588    0.0894  0.0864 10.1818 -0.0018       33.9532  0.0141   0.0062   0.0171    0.0156   0.0000       104.706   440.6500     -0.723843       21.1963      0.241290      -3.28020      0.429794      0.253240      0.337447      0.405569      0.527437      0.360242      0.479739
  66   2 1575.4894    0.2616  0.2146  9.9697  0.0000       22.8205  0.0079   0.0066   0.0164    0.0200   0.0000       6.51908   442.2309   -0.00505037       21.6402      0.170618      -3.34542     -0.110574      0.188250      0.241022      0.264037      0.321201      0.343751      0.357102
  66   3 1839.0831    0.5150  0.5813  9.8730  0.0000       13.7951  0.0136   0.0077   0.0255    0.0388   0.0000       1.42389   442.1409   -0.00880645       22.2795     -0.174023      -3.37005     -0.429735      0.267960      0.352753      0.398114      0.436723      0.472570      0.499306
  66   4 2081.2583    0.8872  0.9999  9.9436  0.0000       5.17786  0.0180   0.0104   0.0359    0.0845   0.0000      0.721081   442.4623      0.267504       22.0371     -0.187797      -3.07237      0.370651      0.330601      0.437153      0.490083      0.546192      0.579452      0.598557
  66   5 2309.6372    1.4008  1.4622 10.2003  0.0000       3.04914  0.0235   0.0134   0.0427    0.1114   0.0000      0.468915   442.4136      0.944042       22.1614      0.136442      -3.05982      0.292708      0.400998      0.535697      0.601488      0.674110      0.715490      0.743653
  66   6 2523.5323    2.1412  1.6752 10.5554 -0.0002       2.19249  0.0240   0.0185   0.0436    0.1285   0.0000      0.325159   442.2882      0.883526       21.6392     0.0182576      -3.57699    -0.0197038      0.418292      0.556303      0.611322      0.697170      0.723472      0.760618
  66   7 2731.4893    3.0337  1.4923 11.5525 -0.0000       1.63499  0.0225   0.0278   0.0399    0.1155   0.0000      0.375182   442.7790       1.69801       21.4756     -0.700758      -2.35561     -0.783109      0.395383      0.519971      0.560257      0.658426      0.670501      0.717933
  66   8 2935.4422    4.0635  1.4367 11.8887  0.0000      0.931977  0.0211   0.0376   0.0387    0.1486   0.0000      0.337603   442.9154       2.09012       21.6839      0.482720      -2.18282     -0.847933      0.373135      0.491733      0.543475      0.626843      0.644777      0.686638
  66   9 3134.0485    4.4025  1.6481 12.4831  0.0000       1.53477  0.0238   0.0386   0.0428    0.0978   0.0000      0.301361   442.0393       3.15325       20.8913      0.138514      -2.10872      -2.89205      0.416274      0.546430      0.606402      0.677382      0.706199      0.751327
  66  10 3328.5604    3.9164  2.3882 12.2401 -0.0000      0.941854  0.0297   0.0276   0.0516    0.0615   0.0000      0.206287   440.9324       5.28439       20.2740      0.640795     -0.962024      -3.13161      0.495843      0.667119      0.747824      0.844290      0.882078      0.921473
  66  11 3520.5521    3.0702  4.2518 11.7508  0.0000      0.378061  0.0438   0.0164   0.0787    0.0442   0.0000      0.116512   442.1001       3.24352       20.8597       1.16575      0.354535      -2.28581      0.710143      0.959196       1.08835       1.21140       1.29302       1.33902
  66  12 3710.3497    2.3726  7.0796 11.5365  0.0007      0.454788  0.0783   0.0101   0.1292    0.0378   0.0000      0.107138   440.4902       1.81994       23.9902       4.53335     -0.523926      -5.14368       1.15269       1.54196       1.77201       1.92168       2.05144       2.13703
  67   1 1259.0349    0.0965  0.1181 10.1467  0.0000       6.62628  0.0147   0.0057   0.0214    0.0155   0.0000       76.8583   440.6892     -0.264341       21.3757     -0.222856      -3.72035     -0.330637      0.259195      0.352075      0.453638      0.429242      0.489434      0.508905
  67   2 1584.8243    0.2605  0.2806  9.9940  0.0000       20.0556  0.0098   0.0061   0.0206    0.0211   0.0000       5.56037   441.7818     0.0273465       22.7103      0.275952      -4.02531    -0.0779335      0.207386      0.296064      0.328374      0.381748      0.420137      0.419537
  67   3 1849.2430    0.5293  0.6252  9.8813  0.0000       11.9288  0.0137   0.0077   0.0279    0.0407   0.0000       1.30859   442.6174    -0.0965538       21.5320     0.0326245      -3.73658      0.240820      0.263494      0.350351      0.402852      0.452582      0.462698      0.485732
  67   4 2092.7837    0.9058  0.9965  9.8151  0.0000       5.65358  0.0179   0.0104   0.0342    0.0933   0.0000      0.685537   442.2319      0.127045       23.5306      0.488676      -2.76991      -1.40180      0.322243      0.434551      0.476673      0.532723      0.566088      0.583624
  67   5 2322.0301    1.4398  1.4044 10.3055 -0.0000       4.11492  0.0224   0.0142   0.0423    0.1137   0.0000      0.491524   442.6261       1.48548       22.4125      0.537364      -4.08505      -1.27198      0.375890      0.508936      0.550299      0.629922      0.661784      0.696543
  67   6 2536.7415    2.1579  1.6701 10.6084 -0.0053       2.78887  0.0241   0.0184   0.0426    0.1253   0.0000      0.331202   442.2321       1.85059       21.2557      0.760044      -2.65011     -0.368535      0.406098      0.548914      0.601121      0.681909      0.726986      0.751538
  67   7 2745.7967    3.1601  1.5580 10.5457 -0.0000       1.59261  0.0215   0.0273   0.0400    0.2547   0.0000      0.338325   442.1965       1.86834       22.4316     -0.100704      -2.93095     -0.455699      0.383822      0.490583      0.548252      0.613602      0.667823      0.698143
  67   8 2950.5403    4.1125  1.4215 12.0805  0.0000      0.539923  0.0210   0.0381   0.0389    0.1336   0.0000      0.358437   442.6825       1.59663       22.1615     -0.268033      -2.83101     -0.814994      0.370813      0.494591      0.541978      0.611989      0.625965      0.650152
  67   9 3149.8760    4.4962  1.7103 12.1229  0.0001      0.879049  0.0236   0.0375   0.0419    0.1147   0.0000      0.259569   442.0192       2.90886       21.2012      0.473231      -3.22278      -1.50236      0.396274      0.525878      0.587726      0.663618      0.698257      0.726080
  67  10 3345.2616    3.8163  2.6146 12.1880 -0.0000       1.00565  0.0310   0.0257   0.0556    0.0569   0.0000      0.181452   441.8881       4.34865       20.1052       1.42860      -2.57627      -2.26986      0.507917      0.674937      0.751867      0.845434      0.889367      0.920012
  67  11 3538.0595    2.9770  4.4165 11.7585 -0.0000      0.595170  0.0452   0.0159   0.0830    0.0450   0.0000      0.120520   443.0545       4.62549       22.1753      0.705716      -3.87402      -2.28307      0.731023      0.977854       1.10259       1.21447       1.29942       1.33424
  67  12 3728.4503    2.3275  7.2379 11.5445  0.0010      0.369033  0.0810   0.0099   0.1331    0.0379   0.0000      0.108600   443.4276       3.09806       18.4462      0.536808     -0.713718      -4.62502       1.12550       1.53792       1.70615       1.90432       2.01819       2.08872
  68   2 1594.0593    0.2594  0.2811  9.9961  0.0000       31.3678  0.0096   0.0060   0.0206    0.0206   0.0000       5.81311   441.5426      0.180367       22.0415     -0.165085      -3.76818     -0.181594      0.190974      0.263590      0.299681      0.333116      0.331036      0.346945
  68   3 1859.3050    0.5445  0.6652  9.8400  0.0000       11.3498  0.0141   0.0077   0.0286    0.0441   0.0000       1.19854   441.9180     0.0541062       21.9217      0.632664      -4.14158     0.0378241      0.272331      0.365390      0.418666      0.462535      0.478649      0.500030
  68   4 2104.2710    0.9248  1.0313  9.9225  0.0000       6.75643  0.0186   0.0106   0.0353    0.0921   0.0000      0.700659   442.2917       1.02986       21.9803     -0.227804      -2.55413      0.787419      0.326831      0.440885      0.487859      0.551945      0.583062      0.615811
  68   5 2334.2057    1.4820  1.5259 10.0219  0.0000       3.50193  0.0232   0.0134   0.0421    0.1247   0.0000      0.420901   442.4359      0.602772       22.9038       1.29240      -1.96815      -1.32462      0.395869      0.520956      0.593732      0.649347      0.673409      0.702135
  68   6 2549.7918    2.2281  1.6641 10.9841 -0.0000       2.91621  0.0238   0.0194   0.0440    0.1008   0.0000      0.364796   442.3046       1.00804       21.7118      0.529697      -3.72672     -0.267335      0.403542      0.530802      0.593028      0.664005      0.704878      0.723346
  68   7 2759.8936    3.2126  1.5246 11.4948  0.0003       1.03704  0.0218   0.0286   0.0414    0.1285   0.0000      0.375744   443.2610       1.84487       21.2545     -0.368669      -3.11386      -1.57844      0.368657      0.486919      0.547723      0.604203      0.630435      0.669606
  68   8 2965.5692    4.1492  1.4229 12.1437  0.0000      0.973614  0.0214   0.0382   0.0383    0.1346   0.0000      0.352765   442.1417       2.85990       21.2854      0.351776      -3.32377      -1.35173      0.373650      0.496081      0.548339      0.622579      0.664341      0.675243
  68   9 3165.6280    4.4912  1.7200 12.4023 -0.0001      0.846887  0.0238   0.0377   0.0426    0.0964   0.0000      0.280918   442.4361       3.21355       21.4344      0.800719      -2.07362      -2.18065      0.394763      0.526417      0.590833      0.679155      0.699940      0.742686
  68  10 3361.7926    3.7232  2.8375 12.1325 -0.0001      0.953130  0.0321   0.0238   0.0580    0.0520   0.0000      0.163198   442.5375       2.72560       21.5775      0.706113      -2.14695      -2.25657      0.516502      0.696033      0.771173      0.857516      0.892878      0.932445
  68  11 3555.3415    2.9497  4.6860 11.7061  0.0000      0.484808  0.0477   0.0151   0.0856    0.0448   0.0000      0.113223   443.4277       3.82005       21.6939      -1.52276      0.553377      -3.39706      0.741527       1.00877       1.13277       1.26761       1.32965       1.36862
  68  12 3746.5098    2.2488  7.4108 11.5310 -0.0011      0.473625  0.0858   0.0094   0.1362    0.0372   0.0000      0.111667   444.3484       2.69096       20.1413       2.11180      -1.01065      -4.73355       1.19548       1.58326       1.80671       1.97385       2.11159       2.17226
  69   1 1275.0236    0.1076  0.1018 10.1073  0.0000       15.2627  0.0101   0.0056   0.0177    0.0152   0.0000       64.7600   440.8117     0.0312050       21.5293     0.0784747      -3.69792      0.955588      0.193028      0.265451      0.297157      0.313013      0.386474      0.362258
  69   2 1603.1549    0.2680  0.2910  9.9666 -0.0005       20.7750  0.0093   0.0060   0.0213    0.0208   0.0000       5.10136   441.9307   -0.00597583       21.9473     0.0675516      -3.27056     -0.424593      0.182541      0.236459      0.281746      0.302970      0.321247      0.348888
  69   3 1869.2935    0.5504  0.6331  9.9135  0.0000       13.8368  0.0134   0.0079   0.0275    0.0414   0.0000       1.26167   441.8971      0.612864       21.8899    -0.0907897      -3.47194     -0.368213      0.259446      0.341159      0.384156      0.420800      0.471700      0.500726
  69   4 2115.5556    0.9330  1.0973  9.9165  0.0000       6.41369  0.0195   0.0104   0.0372    0.0950   0.0000      0.715413   442.4672      0.219611       22.4902      0.554775      -3.11522      0.526679      0.334679      0.444694      0.508661      0.564886      0.616515      0.638144
  69   5 2346.3184    1.5071  1.3959 10.4372  0.0000       4.34841  0.0220   0.0148   0.0417    0.1126   0.0000      0.504120   442.0348       1.24887       22.3057      0.117512      -3.12480      -1.76607      0.365551      0.490368      0.554792      0.621699      0.652554      0.671067
  69   6 2562.7444    2.2829  1.6544 11.0597  0.0000       2.22794  0.0239   0.0198   0.0434    0.1014   0.0000      0.353441   442.3218       1.38625       21.3643      0.666364      -4.24487     -0.592513      0.405258      0.530220      0.586106      0.662769      0.706412      0.734717
  69   7 2774.0124    3.2456  1.5014 11.5538  0.0011       1.48574  0.0217   0.0288   0.0394    0.1245   0.0000      0.366187   442.0003       1.84523       21.5417      0.494469      -2.36585      -1.77012      0.368669      0.479476      0.528293      0.599626      0.631899      0.656656
  69   8 2980.4437    4.2710  1.5268 11.8331  0.0000      0.975400  0.0216   0.0375   0.0396    0.1604   0.0000      0.332901   442.5542       1.60269       22.7152    -0.0313773      -4.00603     -0.848772      0.357051      0.475968      0.527388      0.597342      0.627077      0.655811
  69   9 3181.2516    4.4001  1.7382 12.4695  0.0000      0.699211  0.0243   0.0364   0.0418    0.0876   0.0000      0.276044   442.2280       3.81147       21.1584     -0.177874      -3.36017      -1.54522      0.393933      0.535563      0.584617      0.666500      0.693435      0.719466
  69  10 3378.1788    3.6642  3.0158 12.1007  0.0000      0.688176  0.0335   0.0227   0.0603    0.0512   0.0000      0.157678   441.5961       2.82677       20.1226      0.536741      -1.55843      -4.29363      0.532200      0.712372      0.800358      0.891341      0.945994      0.978667
  69  11 3572.5020    2.8754  4.9937 11.6795  0.0000      0.361590  0.0514   0.0143   0.0904    0.0450   0.0000      0.110834   442.2684       3.42510       21.3929       1.92236      -2.72256      -2.91090      0.781114       1.06381       1.18387       1.30833       1.40343       1.45398
  69  12 3764.4350    2.2625  8.5009 11.4244  0.0000      0.425400  0.0975   0.0086   0.1493    0.0360   0.0000      0.102849   440.2273       3.27475       18.1083      -1.72944       1.44525      -4.34450       1.25625       1.68572       1.90766       2.13849       2.29302       2.35501
  70   1 1282.8911    0.1080  0.1029 10.0799  0.0000       3.84653  0.0098   0.0056   0.0195    0.0152   0.0000       64.7392   440.5759     -0.247272       22.1577      0.517076      -3.97863     -0.325417      0.202139      0.240187      0.275694      0.325654      0.315874      0.343699
  70   2 1612.1823    0.2767  0.3255  9.9185  0.0000       17.2851  0.0103   0.0058   0.0217    0.0217   0.0000       4.34966   441.9757    -0.0472277       22.3251     0.0664599      -3.74239     -0.545398      0.209263      0.264707      0.299768      0.332908      0.355422      0.363276
  70   3 1879.1660    0.5572  0.6673  9.8978  0.0000       11.4348  0.0137   0.0078   0.0289    0.0424   0.0000       1.21660   442.5502      0.155793       21.8748      0.418391      -3.50889     -0.834572      0.254073      0.334504      0.392319      0.418430      0.446715      0.465476
  70   4 2126.8044    0.9714  1.1086  9.9452  0.0000       6.54770  0.0196   0.0107   0.0368    0.0962   0.0000      0.711776   441.9225    -0.0560136       22.4165      -1.16284      -2.88847      0.210102      0.324336      0.432448      0.488768      0.547450      0.578114      0.605539
  70   5 2358.3005    1.5934  1.5217 10.1728  0.0000       3.86698  0.0225   0.0143   0.0421    0.1209   0.0000      0.426780   442.3829       1.01426       21.0988      0.419922      -4.58489     -0.573033      0.370040      0.501241      0.551564      0.620485      0.659474      0.686217
  70   6 2575.6692    2.3576  1.5966 11.1898  0.0001       2.34858  0.0233   0.0205   0.0421    0.0934   0.0000      0.375348   443.1834       1.02876       22.8397      0.858042      -3.14871     -0.937129      0.368332      0.493394      0.560145      0.617206      0.650457      0.685681
  70   8 2995.2350    4.3035  1.4012 12.3189  0.0000      0.242782  0.0209   0.0399   0.0387    0.1280   0.0000      0.408262   442.4366       1.37615       21.5215      0.386823      -3.46645      -1.82294      0.352287      0.459705      0.509016      0.563119      0.595636      0.618727
  70   9 3196.8208    4.3692  1.8496 12.4002 -0.0000      0.754926  0.0246   0.0345   0.0439    0.0813   0.0000      0.236123   442.6807       2.73793       21.7130     -0.144886      -2.37630     -0.629271      0.403151      0.537189      0.598245      0.684832      0.714228      0.748803
  70  10 3394.6417    3.6231  3.0364 12.1357  0.0000       1.00387  0.0333   0.0225   0.0607    0.0503   0.0000      0.151332   442.1560       3.59656       21.2085     -0.787452      -1.73895      -1.03312      0.523829      0.701030      0.787285      0.881554      0.916073      0.956292
  70  11 3589.6843    2.8028  5.0047 11.7128  0.0000      0.591261  0.0517   0.0140   0.0912    0.0438   0.0000      0.125398   442.8929       2.89905       19.6590       1.36099     -0.978171      -2.88350      0.775862       1.02870       1.16130       1.28706       1.36820       1.42443
  70  12 3781.9830    2.1771  8.0634 11.4135  0.0007      0.107268  0.0942   0.0085   0.1465    0.0367   0.0000      0.112884   440.6988       4.23092       20.8850     0.0652750       1.58395      -1.39947       1.22630       1.63513       1.87222       2.04944       2.19272       2.27398
  71   1 1290.7417    0.1219  0.1037 10.0888  0.0000       29.9430  0.0097   0.0059   0.0161    0.0153   0.0000       51.9604   440.7880     -0.641549       21.5291     -0.164043      -4.01926      0.292829      0.192777      0.233756      0.224973      0.269862      0.300193      0.277585
  71   2 1621.1208    0.2736  0.3092  9.9774  0.0000       23.9330  0.0100   0.0058   0.0207    0.0214   0.0000       4.88079   441.8389     -0.636100       21.6116     -0.404886      -2.90486      0.296315      0.195721      0.263555      0.300380      0.339587      0.349692      0.363606
  71   3 1888.9995    0.5721  0.6694  9.9108  0.0000       11.8052  0.0137   0.0079   0.0287    0.0441   0.0000       1.19938   442.4087      0.242508       22.4825      0.322735      -3.70947      0.340891      0.255239      0.327580      0.373441      0.435462      0.462988      0.491279
  71   4 2137.9719    0.9828  1.1831  9.8892  0.0000       6.67121  0.0210   0.0104   0.0376    0.1016   0.0000      0.691729   442.3616      0.446365       22.7771     0.0883731      -4.05797     0.0834418      0.324895      0.430440      0.493269      0.546242      0.585249      0.609375
  71   5 2370.1430    1.5695  1.5643 10.3249  0.0000       3.77398  0.0232   0.0139   0.0428    0.1062   0.0000      0.429199   441.7739      0.666457       20.9646       1.44319      -3.19546     -0.101193      0.375442      0.512528      0.579196      0.658745      0.700466      0.711467
  71   6 2588.4858    2.4091  1.6764 10.7726  0.0000       1.86259  0.0230   0.0197   0.0414    0.1185   0.0000      0.323313   442.5967       1.83500       22.1346       1.10723      -3.26974      -1.33296      0.373497      0.484905      0.554496      0.606756      0.638839      0.667147
  71   7 2801.8499    3.3635  1.5249 11.6983 -0.0004       1.54631  0.0217   0.0299   0.0400    0.1256   0.0000      0.344205   442.9802       1.90586       20.9477      0.476313      -2.82151      -1.55235      0.353357      0.474002      0.528386      0.602098      0.614680      0.638633
  71   8 3009.9271    4.3811  1.4437 12.2432  0.0000       1.46436  0.0207   0.0398   0.0394    0.1385   0.0000      0.370898   442.8659       1.70623       22.3020     0.0545888      -3.40358      -2.22189      0.348806      0.467368      0.509878      0.570092      0.601024      0.648079
  71   9 3212.2459    4.3793  2.0298 12.1119  0.0000      0.600882  0.0248   0.0323   0.0460    0.0875   0.0000      0.240759   441.8249       3.17153       20.8332      0.620276      -4.26547      -2.23940      0.396025      0.520573      0.580371      0.650199      0.690753      0.725095
  71  10 3410.8213    3.5496  3.1933 12.1198  0.0001      0.378261  0.0340   0.0212   0.0631    0.0476   0.0000      0.148711   442.4005       3.35706       19.7013     -0.358585      -4.34182      -2.58564      0.530262      0.714955      0.816034      0.890306      0.971892      0.987933
  71  11 3606.5922    2.7530  5.5688 11.7414  0.0008      0.275416  0.0580   0.0131   0.0992    0.0420   0.0000      0.105088   442.5319       3.56453       22.2220       3.76003      -1.71761      0.192700      0.822924       1.11828       1.25039       1.39850       1.44700       1.50177
  72   1 1298.5047    0.1185  0.1348 10.0932  0.0000       11.0304  0.0108   0.0053   0.0199    0.0155   0.0000       46.2648   440.7826    -0.0948208       21.8244     -0.103525      -4.05450      0.152694      0.206710      0.287705      0.309700      0.308675      0.348780      0.390534
  72   2 1629.9313    0.3054  0.3174  9.9601  0.0000       25.0021  0.0092   0.0062   0.0207    0.0216   0.0000       4.02928   441.8701     0.0223312       22.0371      0.100098      -3.40041     -0.448124      0.181162      0.249624      0.282111      0.308384      0.318425      0.346809
  72   3 1898.7496    0.5863  0.6927  9.8829  0.0000       12.9447  0.0143   0.0079   0.0282    0.0454   0.0000       1.17199   441.9815     -0.284125       21.7169      0.102827      -2.75650     -0.344962      0.258140      0.353441      0.372850      0.416113      0.452850      0.482183
  72   4 2148.9543    1.0234  1.1496 10.0227  0.0000       5.58965  0.0194   0.0111   0.0387    0.1001   0.0000      0.695330   442.4870       1.24372       22.4239     -0.273721      -2.92825      0.223859      0.312610      0.426947      0.470519      0.525151      0.543492      0.576795
  72   5 2381.9034    1.6398  1.6311 10.2821  0.0001       3.77469  0.0234   0.0141   0.0428    0.1105   0.0000      0.392667   442.7013       1.16385       21.6516      -1.29323      -3.47443      -1.00132      0.371793      0.492494      0.544030      0.618005      0.649089      0.688439
  72   6 2601.1821    2.4891  1.6455 11.1584  0.0000       2.18914  0.0234   0.0210   0.0417    0.1027   0.0000      0.363856   441.8755       1.06540       21.8931      0.903126      -3.77829     -0.123729      0.371662      0.494320      0.550795      0.612175      0.661338      0.690279
  72   7 2815.5942    3.4559  1.5243 12.0467  0.0000       1.21339  0.0225   0.0307   0.0400    0.0991   0.0000      0.381082   442.7924       1.56872       21.5268      0.757484      -3.27179      -2.01730      0.354233      0.464188      0.513265      0.590888      0.599490      0.649044
  72   8 3024.5322    4.3076  1.5957 12.1470  0.0000       1.35285  0.0220   0.0364   0.0410    0.1197   0.0000      0.334393   442.8850       1.58316       22.6442      0.682461      -2.88942      -1.01259      0.347817      0.461401      0.513609      0.583644      0.620494      0.648810
  72   9 3227.5742    4.3344  2.0292 12.3975 -0.0000      0.665068  0.0259   0.0320   0.0453    0.0701   0.0000      0.239357   443.2422       2.84568       21.0181      0.512202      -2.55143      -1.31190      0.395312      0.539130      0.596839      0.667509      0.710795      0.736087
  72  10 3426.9916    3.4390  3.3257 12.1623  0.0000      0.905243  0.0361   0.0203   0.0646    0.0451   0.0000      0.147673   442.8706       2.36075       20.8342     -0.822777     -0.656819      -2.58997      0.550983      0.732199      0.813713      0.911956      0.964205       1.00061
  72  11 3623.6094    2.6240  5.5675 11.7711 -0.0008      0.517837  0.0594   0.0125   0.1027    0.0410   0.0000      0.128346   442.2555       5.05139       21.1922     -0.113254      -1.13486     -0.318726      0.836209       1.11021       1.26923       1.40236       1.50535       1.54379
  73   1 1306.2177    0.1190  0.1442 10.0942  0.0000       53.5915  0.0112   0.0052   0.0235    0.0161   0.0000       43.4897   440.7811     -0.513376       21.5629    -0.0652363      -3.94862      0.133283      0.161669      0.279023      0.258917      0.356933      0.273704      0.319774
  73   2 1638.6370    0.2954  0.3675  9.9465  0.0000       17.4984  0.0111   0.0057   0.0224    0.0226   0.0000       3.84357   441.7534      0.253425       22.6453    -0.0822390      -3.39814      0.356544      0.203909      0.293524      0.319883      0.350435      0.360065      0.389972
  73   3 1908.4168    0.6010  0.7311  9.9426  0.0000       11.8997  0.0142   0.0079   0.0303    0.0460   0.0000       1.13065   442.3703      0.197314       22.0099      0.848395      -2.54357     -0.272250      0.254445      0.338464      0.373725      0.422040      0.456681      0.481166
  73   4 2159.9551    1.0444  1.2150 10.1218  0.0000       6.54877  0.0212   0.0111   0.0389    0.1003   0.0000      0.708413   441.8953     -0.109476       22.7386      0.531283      -3.88797     -0.165845      0.327338      0.425388      0.472934      0.546266      0.577027      0.583785
  73   5 2393.5749    1.7029  1.6707 10.2481  0.0003       3.27407  0.0238   0.0142   0.0422    0.1149   0.0000      0.379409   442.4962       1.02038       20.9339      0.579301      -2.52291      0.555963      0.372640      0.484841      0.545992      0.630290      0.664747      0.688459
  73   6 2613.8417    2.5037  1.6164 11.4470  0.0000       1.88858  0.0231   0.0214   0.0418    0.0862   0.0000      0.359515   442.6918       1.80152       21.4555     0.0516251      -4.28326      0.162582      0.362543      0.483501      0.545380      0.600427      0.626939      0.667744
  73   7 2829.3288    3.5191  1.5149 11.8415 -0.0000       2.02201  0.0211   0.0309   0.0401    0.1182   0.0000      0.354242   442.4539       1.67452       22.4238     0.0347508      -2.98667      -1.31138      0.337801      0.451219      0.501847      0.569942      0.597830      0.630240
  73   8 3038.9684    4.4474  1.5221 12.3817  0.0000       1.50250  0.0214   0.0385   0.0389    0.1124   0.0000      0.355640   442.8066       1.63137       22.3314     -0.467043      -2.96819      -2.47305      0.330804      0.444921      0.489896      0.561197      0.576732      0.598878
  73   9 3242.8415    4.3021  2.0328 12.5382  0.0000      0.799755  0.0257   0.0319   0.0462    0.0662   0.0000      0.257268   442.6474       2.61386       21.3940      0.353319      -2.78434      -1.28077      0.399542      0.544628      0.605317      0.665685      0.705315      0.725404
  73  10 3442.9622    3.4300  3.6358 11.9802 -0.0000      0.433366  0.0375   0.0191   0.0676    0.0493   0.0000      0.129628   441.9114       2.91772       20.8569       1.38468      -1.94823      -2.62532      0.567312      0.771753      0.866506      0.943521      0.996984       1.05721
  73  11 3640.4628    2.6368  6.0372 11.7483 -0.0004      0.513691  0.0645   0.0119   0.1096    0.0412   0.0000      0.111527   443.3001       4.62644       18.3503       1.27921      0.397563      -1.22680      0.875170       1.16768       1.31774       1.44547       1.54615       1.61336
  74   1 1313.8579    0.1182  0.1417 10.0588  0.0000       22.1936  0.0100   0.0051   0.0237    0.0154   0.0000       43.7772   440.7454     -0.243672       21.6904    -0.0400667      -3.90612      0.199252      0.164707      0.223776      0.245329      0.300342      0.264560      0.278744
  74   2 1647.2632    0.3053  0.3855  9.9104  0.0000       18.8783  0.0111   0.0057   0.0228    0.0238   0.0000       3.54021   442.1004   -0.00839038       22.4830     -0.388843      -4.11388     0.0816309      0.203123      0.264919      0.302597      0.349801      0.361545      0.401954
  74   3 1918.0234    0.6107  0.7502  9.9472  0.0000       10.7437  0.0149   0.0078   0.0297    0.0468   0.0000       1.11959   442.0819      0.480347       22.0560      0.239384      -3.35134      -1.30082      0.252984      0.335086      0.374324      0.424765      0.451444      0.470438
  74   4 2170.8210    1.0556  1.1603 10.1366  0.0000       6.53077  0.0198   0.0111   0.0379    0.0929   0.0000      0.729978   442.3407      0.420710       22.0195     -0.379151      -4.63965     -0.936822      0.299611      0.393666      0.464406      0.513395      0.552116      0.581847
  74   5 2405.1010    1.7488  1.6197 10.5169  0.0000       2.56008  0.0233   0.0147   0.0417    0.0973   0.0000      0.387698   442.4407       1.06053       22.4041     0.0743284      -2.87550     -0.348994      0.355977      0.479229      0.541573      0.597658      0.649501      0.680821
  74   6 2626.4373    2.5992  1.6542 11.1963  0.0001       2.18465  0.0224   0.0215   0.0427    0.1038   0.0000      0.343514   442.3017      0.708448       21.1443      0.860891      -2.11530      -2.22714      0.349092      0.472809      0.521385      0.586818      0.624589      0.649987
  74   7 2842.9146    3.5825  1.5304 12.0249  0.0000       1.64340  0.0218   0.0310   0.0398    0.1002   0.0000      0.370614   443.0427       1.71132       23.0299      0.361642      -4.24250     -0.849294      0.336834      0.444020      0.487756      0.548485      0.579230      0.599977
  74   8 3053.3901    4.4470  1.6213 12.1955  0.0000       1.50434  0.0216   0.0365   0.0398    0.1053   0.0000      0.314581   441.6910       3.43088       21.1313     -0.902642      -2.79737      -2.62378      0.337204      0.439097      0.494296      0.557970      0.593694      0.623831
  74   9 3257.9798    4.2789  2.1168 12.4693  0.0000      0.765054  0.0264   0.0310   0.0471    0.0670   0.0000      0.235379   443.1953       3.33079       20.7140      0.371363      -1.99431      -1.50977      0.394534      0.542781      0.598806      0.666957      0.715185      0.745024
  74  10 3459.0451    3.3251  3.7200 12.0063 -0.0001      0.806998  0.0387   0.0183   0.0696    0.0466   0.0000      0.133735   442.7601       3.45289       23.0005     -0.723916      -1.51786     -0.891131      0.567921      0.766511      0.867855      0.960439       1.01469       1.06496
  74  11 3657.1776    2.5878  6.4401 11.7257  0.0012      0.562700  0.0699   0.0111   0.1145    0.0397   0.0000      0.118094   445.0211       5.82883       18.9050      0.607277      -1.82705      -2.84953      0.884070       1.20944       1.35335       1.50972       1.59908       1.66148
  75   1 1321.4350    0.1231  0.1370 10.0620  0.0000       36.3475  0.0108   0.0050   0.0202    0.0154   0.0000       42.3444   440.7983     -0.204570       22.4268     0.0715233      -4.05287      0.241849      0.211553      0.310998      0.328298      0.370475      0.362263      0.398777
  75   2 1655.7885    0.3183  0.3701  9.9438  0.0000       24.8936  0.0104   0.0060   0.0219    0.0235   0.0000       3.53307   441.8632     -0.458015       22.7592     -0.579420      -3.81892     -0.325658      0.199117      0.265575      0.299174      0.313619      0.327111      0.360158
  75   3 1927.5428    0.6499  0.7904  9.8891  0.0000       11.1519  0.0146   0.0080   0.0305    0.0504   0.0000       1.02099   442.0184     0.0288690       21.9397     -0.817684      -4.64531      0.277653      0.236365      0.317881      0.361056      0.402627      0.427837      0.450192
  75   4 2181.5708    1.1057  1.3064  9.9140  0.0000       5.37644  0.0207   0.0107   0.0393    0.1048   0.0000      0.572691   442.3869      0.429608       22.4180      0.813927      -4.16186      -1.49301      0.311376      0.418385      0.459479      0.532183      0.554119      0.574723
  75   5 2416.6343    1.7625  1.5680 10.6212  0.0000       3.54623  0.0228   0.0152   0.0418    0.0993   0.0000      0.417407   442.0786      0.562213       22.5881     -0.448881      -3.47317     -0.358918      0.348222      0.460492      0.513675      0.568188      0.604205      0.634605
  75   6 2638.9498    2.6654  1.6824 11.1359  0.0000       2.28243  0.0227   0.0212   0.0409    0.1012   0.0000      0.329519   442.3033       1.67067       21.6738      0.254200      -2.74395   -0.00510822      0.338476      0.465159      0.520287      0.575938      0.626173      0.646006
  75   7 2856.4491    3.6305  1.4878 12.0585  0.0000       1.77033  0.0210   0.0317   0.0387    0.1070   0.0000      0.369448   442.8436       1.91796       22.2771     0.0803052      -3.19592     -0.822756      0.333577      0.440117      0.489606      0.544388      0.585270      0.621991
  75   8 3067.6374    4.4183  1.6141 12.4628  0.0000       1.06190  0.0219   0.0366   0.0394    0.0915   0.0000      0.312932   442.7907       3.19731       21.3487      0.239554      -3.18002      -1.89022      0.340649      0.450754      0.495462      0.564681      0.596276      0.624864
  75   9 3273.0861    4.2403  2.2029 12.3933 -0.0001      0.907712  0.0265   0.0294   0.0474    0.0645   0.0000      0.212060   442.3931       3.75068       20.0857      0.123345      -3.58719     -0.890767      0.394188      0.531925      0.585324      0.661766      0.692505      0.729098
  75  10 3474.8877    3.2638  3.8513 12.1693 -0.0000      0.764748  0.0399   0.0179   0.0724    0.0420   0.0000      0.150573   441.3391       4.17943       21.5730       3.33953      -2.45032      -1.52673      0.576408      0.780174      0.883124      0.974485       1.04551       1.09917
  75  11 3673.4763    2.5099  6.2991 11.7754 -0.0007    -0.0284739  0.0696   0.0109   0.1161    0.0394   0.0000      0.122274   442.1379       4.57225       19.0853       2.26851      -3.30623      -4.95948      0.898344       1.20068       1.36472       1.52544       1.60025       1.66722
  76   1 1328.9595    0.1191  0.1399 10.0754  0.0000       19.4309  0.0100   0.0050   0.0208    0.0154   0.0000       42.9479   441.0858     -0.275016       22.4244      0.328292      -3.79852     -0.443808      0.185378      0.244824      0.293082      0.312503      0.328786      0.323580
  76   2 1664.2345    0.3241  0.3791  9.9141  0.0000       23.1478  0.0104   0.0060   0.0218    0.0239   0.0000       3.29855   441.4452      0.376346       22.4947      0.112736      -3.98974    -0.0472044      0.189860      0.244834      0.271656      0.302655      0.321064      0.354342
  76   3 1936.9876    0.6558  0.8451  9.8776  0.0000       9.77279  0.0156   0.0079   0.0319    0.0542   0.0000      0.992864   442.2218      0.204825       22.6170      0.415148      -2.96729    0.00659008      0.261605      0.342971      0.396979      0.426601      0.470694      0.471083
  76   4 2192.2671    1.1488  1.2996  9.9143  0.0002       5.24976  0.0204   0.0111   0.0380    0.1096   0.0000      0.555343   442.0888      0.245586       22.2925     -0.405378      -3.21975     -0.418902      0.312836      0.430286      0.480697      0.540190      0.577889      0.595375
  76   5 2428.0322    1.8094  1.6798 10.2915  0.0001       3.46195  0.0227   0.0145   0.0417    0.1142   0.0000      0.350789   442.3388      0.941756       23.0152     -0.615194      -4.13747      0.694110      0.356025      0.472012      0.537853      0.605540      0.647915      0.669318
  76   6 2651.4063    2.7069  1.6572 11.2334 -0.0001       2.37075  0.0220   0.0221   0.0420    0.1082   0.0000      0.341051   443.5084       1.38748       21.1254      0.409197      -3.91381     -0.540667      0.330400      0.438782      0.483805      0.551193      0.588687      0.612700
  76   7 2869.8746    3.8640  1.4999 11.8282  0.0000       1.72297  0.0207   0.0328   0.0373    0.1304   0.0000      0.360336   442.8114       1.30990       22.1595    -0.0352266      -3.10363      -1.53920      0.314482      0.404463      0.453735      0.509289      0.542311      0.570276
  76   8 3081.8432    4.4623  1.6536 12.3795  0.0000      0.980184  0.0222   0.0363   0.0399    0.1038   0.0000      0.308623   442.3549       1.88805       21.4529      0.390962      -3.16387      -1.33587      0.340094      0.454976      0.514123      0.562688      0.606581      0.619914
  76   9 3288.0322    4.1275  2.3825 12.5156 -0.0001      0.739827  0.0279   0.0278   0.0498    0.0563   0.0000      0.200035   442.8746       3.16971       22.6498       1.27699      -2.54855     -0.997503      0.412382      0.548722      0.632734      0.694252      0.736006      0.774226
  76  10 3490.6780    3.2177  4.1726 12.0225  0.0001      0.607529  0.0422   0.0168   0.0762    0.0439   0.0000      0.122460   442.6643       3.66161       22.7362       1.97358      -2.91830      -1.47224      0.591870      0.811923      0.899753       1.00508       1.08225       1.11806
  76  11 3690.4307    2.4184  6.6545 11.7385 -0.0022      0.905913  0.0758   0.0104   0.1222    0.0401   0.0000      0.125346   442.5653       4.51439       22.0344     -0.222600      -1.69590      -5.40455      0.940124       1.25903       1.42290       1.57832       1.68750       1.77692
  77   1 1336.4429    0.1282  0.1348 10.0643  0.0000       55.8137  0.0095   0.0051   0.0185    0.0160   0.0000       38.8419   440.5228    -0.0209991       22.0150      0.255459      -3.82547    -0.0781175      0.220494      0.296874      0.339514      0.362057      0.415904      0.435286
  77   2 1672.5791    0.3255  0.3868  9.9284  0.0000       25.0479  0.0100   0.0060   0.0229    0.0235   0.0000       3.29619   441.6696    -0.0104878       22.0718      0.118088      -3.83555      0.133639      0.175867      0.230225      0.274928      0.301541      0.321336      0.331054
  77   3 1946.4060    0.6663  0.8242  9.8127  0.0000       10.0212  0.0147   0.0080   0.0315    0.0574   0.0000      0.972471   441.8947    -0.0586004       22.0894      0.220024      -3.15861    -0.0114306      0.241617      0.328031      0.368494      0.419595      0.435226      0.459066
  77   4 2202.8178    1.1523  1.3818  9.9698  0.0000       3.95490  0.0219   0.0107   0.0390    0.0986   0.0000      0.560058   442.1884      0.808236       22.5667      0.459328      -3.73425      -1.21305      0.314701      0.423599      0.475794      0.529117      0.574535      0.603290
  77   5 2439.2762    1.8475  1.7430 10.8045 -0.0000       3.17230  0.0240   0.0148   0.0432    0.0773   0.0000      0.367385   442.7584       1.35604       21.4668       1.44352      -3.94285      -1.24506      0.342899      0.475485      0.520559      0.579726      0.624838      0.657528
  77   6 2663.6904    2.7312  1.7154 11.3796  0.0001       1.56033  0.0231   0.0217   0.0416    0.0916   0.0000      0.346257   442.5259       1.50155       21.6487      0.882601      -2.89024      -1.08378      0.339364      0.457685      0.511619      0.562085      0.601839      0.632534
  77   7 2883.1507    3.8354  1.5704 11.7035  0.0000       1.08765  0.0205   0.0312   0.0394    0.1300   0.0000      0.338529   442.5589       2.31987       21.6111  -0.000641308      -2.21111     -0.778956      0.312221      0.417115      0.463228      0.521298      0.559530      0.585114
  77   8 3095.9257    4.5839  1.7227 12.2626  0.0000      0.650386  0.0221   0.0360   0.0406    0.1042   0.0000      0.276916   442.8873       2.07934       22.2888      0.621780      -3.77173     -0.574215      0.321248      0.437502      0.485134      0.550772      0.574024      0.616213
  77   9 3302.9497    4.0274  2.5924 12.1500 -0.0000      0.872209  0.0287   0.0254   0.0517    0.0640   0.0000      0.174276   442.1510       2.29409       21.4057       1.26193      -2.17076      -1.02634      0.417009      0.558712      0.620489      0.708612      0.738663      0.774856
  77  10 3506.3083    3.1439  4.2990 12.1087 -0.0000      0.575180  0.0436   0.0163   0.0792    0.0409   0.0000      0.132975   443.1537       3.60206       19.5805      -1.06562      -4.40635      -2.95467      0.596211      0.797162      0.901772      0.993415       1.07127       1.10413
  77  11 3706.8144    2.4643  7.4837 11.6452  0.0020      0.550298  0.0839   0.0096   0.1287    0.0389   0.0000      0.114871   442.4017       4.01911       19.8344       3.36509       2.20270      -2.48143      0.984254       1.33451       1.49813       1.69653       1.78614       1.85738
  78   1 1343.8177    0.1374  0.1583 10.0537  0.0000       41.5579  0.0094   0.0050   0.0185    0.0159   0.0000       29.6098   440.6635      0.498350       21.8931      0.294767      -3.38172     -0.215886      0.167224      0.225182      0.267084      0.259804      0.317827      0.339457
  78   2 1680.8360    0.3486  0.4041  9.9701  0.0000       19.0067  0.0106   0.0061   0.0222    0.0244   0.0000       2.94853   441.8829     -0.512382       22.0101      0.380128      -3.77183  -0.000332323      0.184009      0.249981      0.271805      0.292005      0.334712      0.343063
  78   3 1955.7559    0.6799  0.8454  9.9170  0.0000       10.8158  0.0160   0.0080   0.0304    0.0555   0.0000       1.01347   442.0895      0.670756       22.2367      0.604286      -3.82937      0.598160      0.260119      0.335913      0.381751      0.423878      0.457684      0.476492
  78   4 2213.3389    1.1729  1.3127 10.0939  0.0000       4.94419  0.0211   0.0113   0.0386    0.1050   0.0000      0.611232   442.6052      0.914899       21.8168     -0.793851      -2.94029     -0.548833      0.304845      0.410484      0.455423      0.519863      0.556644      0.574438
  78   5 2450.4489    1.8998  1.7720 10.6810 -0.0001       2.16952  0.0235   0.0148   0.0438    0.0875   0.0000      0.356460   442.3457       1.04106       22.4645     -0.102671      -4.41052     -0.358367      0.344112      0.458227      0.517438      0.581354      0.615035      0.639666
  78   6 2675.9879    2.8357  1.6433 11.4682  0.0000       1.97649  0.0222   0.0228   0.0404    0.0943   0.0000      0.354667   442.7460       1.82546       21.6634       1.01975      -3.65140     -0.259473      0.325793      0.437407      0.479514      0.546338      0.577963      0.606498
  78   7 2896.3964    3.8914  1.5567 11.7866  0.0000      0.952240  0.0212   0.0318   0.0378    0.1339   0.0000      0.357529   442.8656       2.20239       21.7517       1.48210      -2.36147      -1.36907      0.319721      0.425224      0.478751      0.528871      0.557859      0.586687
  78   8 3109.8795    4.5290  1.6898 12.4225 -0.0001      0.575813  0.0221   0.0355   0.0400    0.0920   0.0000      0.301447   442.3022       2.46425       22.4051      0.391532      -3.51348     -0.879402      0.320273      0.427462      0.476824      0.534932      0.573856      0.597549
  78   9 3317.7552    4.0202  2.6324 12.3367  0.0001      0.591861  0.0291   0.0253   0.0524    0.0564   0.0000      0.174529   443.4824       2.72423       22.7699     0.0843049      -2.91120      -2.61705      0.424413      0.561289      0.628509      0.705369      0.735264      0.761810
  78  10 3521.9386    3.0882  4.5503 12.0447  0.0003      0.499285  0.0460   0.0158   0.0831    0.0435   0.0000      0.134949   443.2800       5.54308       21.7101      -1.79886      -2.33057      -2.86099      0.624804      0.830065      0.941348       1.03206       1.12624       1.16691
  78  11 3722.7963    2.3823  7.4882 11.6734 -0.0007     0.0153702  0.0857   0.0094   0.1335    0.0385   0.0000      0.120992   442.9984       3.59881       22.9985       1.33328      -2.47013     -0.700067      0.980440       1.32063       1.51042       1.65880       1.75869       1.85262
  79   1 1351.1780    0.1290  0.1336 10.0622  0.0000       49.8582  0.0092   0.0050   0.0174    0.0157   0.0000       37.8466   440.5723  -0.000513307       22.2020      0.350374      -3.54749     -0.123462      0.158846      0.176339      0.217458      0.255100      0.268738      0.281890
  79   2 1689.0017    0.3575  0.4401  9.8924  0.0000       17.5179  0.0112   0.0060   0.0225    0.0261   0.0000       2.59462   441.4431      0.598726       21.7939      0.134015      -3.38128      0.384074      0.189426      0.259659      0.292372      0.323201      0.346028      0.352838
  79   3 1965.0481    0.7081  0.8992  9.8888  0.0000       10.8507  0.0162   0.0081   0.0317    0.0580   0.0000      0.934103   442.7733      0.595784       22.3696      0.930690      -3.43536      0.317789      0.241665      0.327070      0.371976      0.412939      0.432629      0.454305
  79   4 2223.8023    1.1961  1.4006 10.1193  0.0000       6.22403  0.0214   0.0111   0.0400    0.0951   0.0000      0.568842   442.1858      0.817368       22.3690      0.411654      -4.04370      0.433473      0.304198      0.401727      0.456768      0.518518      0.541228      0.572515
  79   5 2461.6124    1.9655  1.7811 10.2404 -0.0001       2.82006  0.0233   0.0149   0.0423    0.1291   0.0000      0.343229   442.0356      0.774509       21.7651      0.844388      -2.96347     -0.732974      0.334908      0.447216      0.501463      0.562709      0.605841      0.629211
  79   6 2688.1893    2.8883  1.6788 11.3545  0.0001       1.67230  0.0222   0.0226   0.0398    0.1002   0.0000      0.316469   442.9469       2.05234       21.2194      0.488804      -3.69823     -0.646379      0.319285      0.426566      0.474269      0.539189      0.560109      0.589872
  79   7 2909.5914    4.0013  1.5406 12.0520  0.0000       2.40752  0.0208   0.0332   0.0383    0.1185   0.0000      0.348325   443.0508       1.89922       22.3099    -0.0616525      -2.29649     -0.965389      0.301945      0.407982      0.448848      0.503174      0.537698      0.574150
  79   8 3123.8078    4.5504  1.8129 12.3705  0.0000       1.07792  0.0227   0.0341   0.0409    0.0840   0.0000      0.287315   442.5635       2.50427       21.9188     -0.185974      -1.93682     -0.907412      0.332785      0.440773      0.484009      0.559689      0.583396      0.616418
  79   9 3332.4614    3.9118  2.6374 12.5201 -0.0000      0.658089  0.0290   0.0245   0.0544    0.0471   0.0000      0.193457   442.7933       2.65488       20.9975      0.881209      -2.28587      -2.13105      0.411703      0.547146      0.611604      0.684561      0.733688      0.759579
  79  10 3537.4018    2.9356  4.6929 12.0992 -0.0010      0.495394  0.0493   0.0145   0.0875    0.0401   0.0000      0.142390   441.8369       3.69088       22.7049     -0.635049      -4.96770      -1.31966      0.629606      0.858455      0.969452       1.07824       1.15407       1.20344
  80   1 1358.4864    0.1337  0.1334 10.0694  0.0000       60.9522  0.0085   0.0050   0.0173    0.0158   0.0000       34.4985   440.5736      0.136346       22.2633     -0.157766      -3.94339    -0.0399730      0.135057      0.180303      0.201906      0.230166      0.252248      0.254885
  80   2 1697.0943    0.3743  0.4225  9.9244  0.0000       20.7237  0.0104   0.0062   0.0217    0.0258   0.0000       2.64151   441.4786     -0.218395       21.9907     -0.198869      -3.73219      0.152080      0.176068      0.241404      0.271290      0.302418      0.321791      0.335926
  80   3 1974.2383    0.7055  0.8751  9.9493  0.0000       9.57020  0.0160   0.0082   0.0312    0.0576   0.0000      0.959039   442.4830     0.0904209       22.8534     -0.142539      -2.72694     -0.435927      0.242439      0.336072      0.378040      0.423022      0.441952      0.461764
  80   4 2234.0911    1.2248  1.4554 10.1963  0.0000       4.97598  0.0217   0.0111   0.0412    0.0895   0.0000      0.542066   442.5106     -0.395895       21.8144     -0.211422      -2.82084      0.345765      0.313762      0.419848      0.471221      0.525619      0.569283      0.608069
  80   5 2472.6372    1.9748  1.8520 10.6572  0.0000       2.22330  0.0244   0.0149   0.0441    0.0938   0.0000      0.345734   441.7038       1.02431       22.7040      0.524076      -3.22278     -0.950541      0.335132      0.446269      0.496808      0.561299      0.593757      0.630161
  80   6 2700.3349    2.9623  1.7380 11.2362  0.0000       1.82260  0.0221   0.0225   0.0396    0.1081   0.0000      0.294335   442.7130       1.79096       21.1913     0.0902549      -2.53876     -0.576826      0.325808      0.425655      0.481008      0.534022      0.569906      0.601815
  80   7 2922.6115    4.1168  1.5593 11.8441 -0.0000       1.26670  0.0205   0.0332   0.0373    0.1355   0.0000      0.327637   442.8370       1.51561       22.0983      0.357609      -3.61659      0.584459      0.297433      0.395430      0.437561      0.505140      0.528526      0.541612
  80   8 3137.6528    4.5290  1.7890 12.4278 -0.0000      0.916589  0.0227   0.0343   0.0405    0.0885   0.0000      0.274742   443.0034       3.10359       21.6178      0.833467      -2.76615      -1.90000      0.326254      0.427963      0.479949      0.535500      0.570063      0.596395
  80   9 3347.1265    3.8700  2.8451 12.3756  0.0000      0.913989  0.0302   0.0231   0.0560    0.0486   0.0000      0.163158   443.0239       3.40242       20.7834     -0.998416      -2.54777      -2.87321      0.417421      0.556059      0.624911      0.704053      0.740657      0.771720
  80  10 3553.0064    2.9991  4.9643 11.9147  0.0000       1.13104  0.0500   0.0142   0.0892    0.0454   0.0000      0.132936   443.4486       3.32028       19.9467      -1.37838      -3.82630      -3.37279      0.649521      0.878979      0.987414       1.09422       1.18313       1.24458
  81   1 1365.7291    0.1399  0.1622 10.0437  0.0000       35.5573  0.0097   0.0050   0.0169    0.0157   0.0000       27.3455   440.6416     -0.118056       21.8654     -0.339700      -4.15138     -0.461819      0.170548      0.202754      0.244260      0.263007      0.291540      0.301059
  81   2 1705.0989    0.3631  0.4901  9.8887  0.0000       20.4127  0.0115   0.0058   0.0255    0.0270   0.0000       2.56408   441.4111     -0.101710       21.7476      0.655925      -3.73262     0.0325927      0.190144      0.257171      0.292262      0.323930      0.369741      0.387711
  81   3 1983.4148    0.7384  0.9310 10.0083  0.0000       9.67921  0.0168   0.0084   0.0323    0.0600   0.0000      0.929152   441.9183      0.337118       22.0593      0.347730      -3.26680      0.274580      0.256670      0.336294      0.384084      0.424577      0.455168      0.478490
  81   4 2244.2983    1.2628  1.4807  9.9739  0.0013       4.82815  0.0214   0.0110   0.0407    0.1070   0.0000      0.508809   442.0355      0.341747       22.1864       1.10000      -3.89885       1.74487      0.295574      0.392813      0.447477      0.506803      0.531428      0.545128
  81   5 2483.6306    2.0246  1.9060 10.7020  0.0000       2.75054  0.0244   0.0150   0.0443    0.0901   0.0000      0.339883   442.5349       1.17979       22.7443      0.664530      -1.95957      -1.48339      0.341621      0.458108      0.522159      0.578553      0.624275      0.642795
  81   6 2712.3400    2.9793  1.6825 11.6968  0.0003       1.07702  0.0224   0.0233   0.0399    0.0826   0.0000      0.341536   442.7881       2.00730       21.7684      0.381011      -3.11597     0.0595182      0.313326      0.417224      0.470004      0.530456      0.557432      0.582841
  81   7 2935.6256    4.0925  1.5910 12.1611  0.0000       1.18687  0.0211   0.0331   0.0386    0.1066   0.0000      0.339690   442.4605       1.86570       22.3613     -0.430283      -3.18503      -1.82186      0.302259      0.392159      0.442801      0.492833      0.526976      0.552030
  81   8 3151.4084    4.5547  1.8604 12.6332  0.0000      0.727858  0.0231   0.0337   0.0422    0.0719   0.0000      0.279049   443.3580       1.92559       22.3662      0.686364      -3.12060      -1.84990      0.324387      0.429588      0.464627      0.540489      0.564008      0.584070
  81   9 3361.6227    3.8287  3.0659 12.2802  0.0001      0.555163  0.0315   0.0220   0.0581    0.0488   0.0000      0.161448   443.3070       2.06510       21.5302    -0.0216618      -3.23177      -1.99322      0.429733      0.580967      0.648844      0.727305      0.770837      0.810346
  81  10 3568.1777    2.9568  5.5080 11.8775  0.0008      0.277602  0.0567   0.0129   0.0954    0.0440   0.0000      0.127486   443.4742       3.89908       22.1645       1.14214      -1.72974      -3.25970      0.690074      0.942469       1.04996       1.18043       1.25614       1.29733
  82   1 1372.9257    0.1417  0.1640 10.0706  0.0000       45.4432  0.0089   0.0049   0.0183    0.0155   0.0000       26.8751   440.6799     -0.149542       21.9660    -0.0105810      -4.03708      0.489074      0.146818      0.189355      0.214203      0.236906      0.253377      0.255198
  82   2 1713.0352    0.3795  0.4602  9.9254  0.0000       22.7592  0.0110   0.0060   0.0227    0.0267   0.0000       2.49498   441.3738    -0.0855691       22.2303      0.221768      -4.29625     -0.282320      0.175351      0.235713      0.261914      0.302565      0.322611      0.347071
  82   3 1992.5023    0.7395  0.9450  9.9803  0.0000       9.80600  0.0163   0.0082   0.0334    0.0601   0.0000      0.944956   442.1097     0.0393212       22.3237      0.740381      -4.25308     -0.175927      0.234661      0.318240      0.357032      0.400030      0.419903      0.447348
  82   4 2254.4423    1.2761  1.4439 10.2579  0.0000       4.88889  0.0211   0.0114   0.0410    0.0946   0.0000      0.542238   442.7171       1.89702       22.1736     -0.886269      -3.10427       1.26257      0.300274      0.402138      0.456767      0.508484      0.544448      0.565080
  82   5 2494.4885    2.0676  1.8421 10.8133  0.0000       2.10058  0.0239   0.0153   0.0433    0.0879   0.0000      0.350553   442.4579      0.232657       21.1708       1.66468      -4.10979      -1.20104      0.325693      0.427002      0.486269      0.552625      0.582809      0.599551
  82   6 2724.3468    3.0589  1.6993 11.3796  0.0001       1.24676  0.0216   0.0234   0.0406    0.1091   0.0000      0.326237   442.4173       1.41777       21.8741     -0.321048      -3.52850     -0.735064      0.301504      0.398248      0.451586      0.507140      0.525247      0.561040
  82   7 2948.4961    4.1372  1.5684 12.1786  0.0000       1.44716  0.0203   0.0335   0.0384    0.1100   0.0000      0.358015   442.3521       2.13984       21.7382     -0.113066      -2.99886      -1.68691      0.292024      0.383578      0.435800      0.486980      0.535810      0.542274
  82   8 3165.0166    4.5503  1.8867 12.3139 -0.0004      0.328526  0.0226   0.0326   0.0419    0.0861   0.0000      0.272137   442.8884       3.28475       22.5909       1.14566      -3.42655      -1.67956      0.315796      0.415127      0.464607      0.518787      0.559896      0.577948
  82   9 3376.0752    3.7311  3.1128 12.2887  0.0000      0.391619  0.0324   0.0213   0.0590    0.0497   0.0000      0.159116   443.6303       2.58562       20.6375      0.981553      -2.12400      -2.55532      0.431856      0.589213      0.664809      0.730005      0.794695      0.824067
  82  10 3583.4789    2.8594  5.4052 11.9447 -0.0012      0.196551  0.0569   0.0128   0.0966    0.0439   0.0000      0.126074   443.4136       3.74669       22.4125       2.27621      -3.57537      -2.26648      0.686057      0.927062       1.05043       1.17400       1.26038       1.31052
  83   1 1380.0262    0.1481  0.1885 10.0422  0.0000       24.6113  0.0092   0.0048   0.0208    0.0152   0.0000       23.0746   440.5013      0.142749       21.5260    -0.0734605      -3.38832      0.351403      0.144935      0.186815      0.215469      0.256863      0.252351      0.264429
  83   2 1720.8569    0.3891  0.4485  9.8986 -0.0002       20.6962  0.0109   0.0061   0.0208    0.0272   0.0000       2.44599   441.0550     -0.328981       22.6514      0.219337      -3.58371     -0.557594      0.177218      0.231674      0.277190      0.292090      0.315857      0.334586
  83   3 2001.5550    0.7567  1.0350  9.8503  0.0000       9.84684  0.0176   0.0082   0.0347    0.0700   0.0000      0.851617   442.2572   0.000100881       22.3014     0.0480738      -3.38414      0.217263      0.251925      0.338474      0.385402      0.427509      0.448453      0.485203
  83   4 2264.5512    1.3210  1.5322 10.3245  0.0000       5.69895  0.0222   0.0113   0.0414    0.0833   0.0000      0.522203   442.2102       1.23379       21.9079     -0.287692      -3.74558    -0.0560513      0.299524      0.400083      0.446319      0.500198      0.535683      0.558684
  83   5 2505.3265    2.1108  1.8800 10.6867  0.0000       2.09480  0.0234   0.0153   0.0440    0.0969   0.0000      0.322064   442.7285      0.825773       21.8454      0.263241      -3.08174     -0.826499      0.315735      0.422059      0.482143      0.535934      0.565093      0.584312
  83   6 2736.3411    3.1532  1.6532 11.6296  0.0000       2.21240  0.0216   0.0245   0.0398    0.0979   0.0000      0.346788   443.0029       1.99596       22.4130     -0.271236      -3.83404      -1.35421      0.293751      0.390281      0.436935      0.480118      0.522447      0.541431
  83   7 2961.3344    4.2764  1.5710 12.0711  0.0000       1.30569  0.0203   0.0339   0.0372    0.1200   0.0000      0.343707   442.9797       1.87082       21.3678      0.205672      -4.61531      -1.42412      0.286637      0.379097      0.428331      0.485189      0.512893      0.536147
  83   8 3178.5907    4.5293  1.9327 12.2488  0.0000      0.685737  0.0230   0.0318   0.0420    0.0905   0.0000      0.257324   442.3459       2.84078       21.5343     -0.119140      -3.16249     -0.945263      0.317069      0.422685      0.466480      0.522584      0.562004      0.590673
  83   9 3390.4688    3.6698  3.1148 12.3134 -0.0000      0.541010  0.0328   0.0208   0.0595    0.0477   0.0000      0.169826   442.6012       3.17543       21.1954       1.85643      -2.01550     -0.678610      0.429622      0.586886      0.643506      0.741298      0.793856      0.826058
  83  10 3598.5869    2.8070  5.5186 11.9964 -0.0006      0.337690  0.0597   0.0126   0.1002    0.0420   0.0000      0.132305   444.0206       4.58676       21.8301      0.647131      -2.32776     0.0320605      0.704734      0.960628       1.08292       1.20343       1.27631       1.33168
  84   1 1387.1048    0.1504  0.1782 10.0508  0.0000       16.4091  0.0090   0.0049   0.0188    0.0151   0.0000       22.8075   440.4117     -0.478274       22.1811     0.0792915      -3.90810     -0.102095      0.147752      0.193454      0.208134      0.236145      0.249826      0.278057
  84   2 1728.6274    0.3982  0.4720  9.9473  0.0000       22.6849  0.0111   0.0061   0.0222    0.0270   0.0000       2.33452   441.2452      0.232150       21.9996      0.124684      -3.83673     -0.411103      0.176366      0.237761      0.270609      0.293531      0.313559      0.325727
  84   3 2010.5458    0.7666  1.0550  9.8924 -0.0003       8.10962  0.0177   0.0081   0.0358    0.0696   0.0000      0.875231   442.0683      0.390363       21.4112      0.506517      -3.65157     -0.363667      0.243076      0.324890      0.374983      0.413330      0.437503      0.457532
  84   4 2274.4665    1.3520  1.4932 10.3536  0.0000       4.40198  0.0211   0.0118   0.0409    0.0890   0.0000      0.494576   442.4134      0.310430       22.6854      0.180804      -4.00813     -0.666565      0.288812      0.385722      0.436651      0.488639      0.524420      0.552211
  84   5 2516.0822    2.1753  1.9311 10.5991 -0.0002       2.37355  0.0235   0.0155   0.0444    0.1072   0.0000      0.306626   442.5899      0.402784       21.9709      0.591365      -3.44057      -1.41527      0.325081      0.442613      0.485577      0.547177      0.585902      0.612893
  84   6 2748.1720    3.1885  1.8093 11.4397 -0.0000       1.58185  0.0222   0.0232   0.0403    0.0985   0.0000      0.290251   442.9323       1.63951       22.2930     -0.205311      -3.45609     -0.711662      0.302092      0.414064      0.462119      0.519901      0.556960      0.584595
  84   7 2974.0377    4.2308  1.6642 12.1500 -0.0000       1.13825  0.0214   0.0323   0.0385    0.1023   0.0000      0.311733   442.9662       1.90935       22.6689       1.18846      -3.05178      -1.47987      0.284671      0.385516      0.420892      0.482955      0.496918      0.533401
  84   8 3192.1423    4.4475  2.0240 12.5922  0.0001       1.35555  0.0238   0.0310   0.0442    0.0665   0.0000      0.245940   443.1347       2.66994       22.1180      0.459797      -2.77450      -1.86309      0.321271      0.427282      0.483131      0.531694      0.580225      0.608158
  84   9 3404.8349    3.6308  3.3496 12.2361  0.0000      0.886787  0.0343   0.0197   0.0618    0.0482   0.0000      0.161419   443.4332       2.66645       20.1548      0.308729      -2.03169      -2.66116      0.450702      0.601965      0.675672      0.750079      0.820601      0.851916
  84  10 3613.8384    2.7816  5.9889 11.9250  0.0013      0.515640  0.0644   0.0117   0.1061    0.0429   0.0000      0.134275   443.3223       3.54302       23.4353       1.88425      -3.59311      -4.54754      0.726484      0.987384       1.12294       1.24196       1.33459       1.37216
  85   1 1394.1310    0.1532  0.1997 10.0273  0.0000       22.4204  0.0100   0.0047   0.0192    0.0154   0.0000       20.2770   440.2711     -0.284271       22.0765     -0.154246      -3.69663      0.706777      0.173058      0.237258      0.269571      0.302450      0.328240      0.328703
  85   2 1736.3292    0.4065  0.5152  9.9466  0.0000       17.3358  0.0117   0.0061   0.0238    0.0285   0.0000       2.13021   441.3161      0.297057       21.5625     -0.390227      -3.28094      0.137450      0.179677      0.244712      0.272890      0.307446      0.330058      0.346593
  85   3 2019.4951    0.7954  1.0339 10.0209  0.0000       9.01455  0.0171   0.0085   0.0354    0.0675   0.0000      0.880313   442.4275      0.399951       21.3262      0.455304      -2.81822      0.196214      0.240464      0.315649      0.359051      0.400363      0.426303      0.466375
  85   4 2284.3547    1.3851  1.5645 10.4572  0.0000       4.01962  0.0223   0.0118   0.0410    0.0830   0.0000      0.474796   442.7400      0.869372       22.1845      0.685627      -3.11792     -0.797935      0.299816      0.402503      0.458069      0.509295      0.545715      0.564829
  85   5 2526.7718    2.1787  1.7838 11.2591 -0.0014       2.73753  0.0234   0.0166   0.0434    0.0750   0.0000      0.382729   442.2361      0.223792       22.3286      0.603098      -3.53001     -0.292537      0.314953      0.416207      0.476432      0.531486      0.566101      0.582856
  85   6 2759.9643    3.2197  1.6988 11.8511  0.0000       1.26695  0.0218   0.0249   0.0399    0.0870   0.0000      0.343920   442.8156       2.18430       21.9151      0.747980      -3.16888      -2.16460      0.298576      0.396977      0.434364      0.487162      0.511018      0.552137
  85   7 2986.6909    4.3767  1.6022 12.3655 -0.0000      0.933156  0.0212   0.0345   0.0377    0.1022   0.0000      0.343937   442.8675       1.92449       22.1873      0.576610      -3.18167      -1.22789      0.281814      0.371115      0.418289      0.468461      0.498651      0.523949
  85   8 3205.5124    4.4523  2.1126 12.5166  0.0000      0.907994  0.0244   0.0299   0.0441    0.0658   0.0000      0.227539   442.9315       2.93889       21.3793     0.0797877      -3.03162      -1.01734      0.320821      0.429373      0.485778      0.542373      0.572955      0.600776
  85   9 3419.1113    3.6327  3.4895 12.2066  0.0000      0.865253  0.0350   0.0194   0.0634    0.0495   0.0000      0.150017   443.4321       3.06229       22.3579     0.0906047      -2.83318      -1.66403      0.453340      0.610293      0.686378      0.766546      0.814898      0.849895
  85  10 3628.8483    2.7186  6.1006 11.9900 -0.0016      0.515009  0.0674   0.0116   0.1088    0.0424   0.0000      0.138431   442.7630       2.87428       23.3900     0.0520073      -3.48774      -3.23143      0.752992       1.01470       1.17229       1.30377       1.39148       1.45275
  86   1 1401.1242    0.1602  0.1932 10.0193  0.0000       35.0222  0.0087   0.0048   0.0191    0.0155   0.0000       19.0889   440.4452     0.0131788       22.4731      0.158431      -4.22726    -0.0308627      0.138683      0.174200      0.210962      0.219609      0.233825      0.257532
  86   2 1743.9470    0.4191  0.5347  9.9096  0.0000       15.7003  0.0112   0.0060   0.0252    0.0295   0.0000       2.03105   440.9900    -0.0860948       22.2645      0.403844      -3.08667     0.0845421      0.170456      0.237644      0.253890      0.299981      0.311838      0.322908
  86   3 2028.3439    0.8101  1.0610  9.9395  0.0000       8.76097  0.0179   0.0084   0.0335    0.0712   0.0000      0.848741   441.9707     -0.511783       22.2788     -0.686354      -4.05000     0.0527722      0.242220      0.322320      0.375828      0.415767      0.427125      0.450226
  86   4 2294.1698    1.4111  1.6497 10.3399  0.0000       3.88248  0.0224   0.0114   0.0424    0.0861   0.0000      0.442078   442.2189      0.244726       21.9739      0.431938      -3.59316     -0.651220      0.297260      0.391390      0.446770      0.503958      0.529963      0.556168
  86   5 2537.3621    2.2245  1.8659 11.1135 -0.0046       2.44115  0.0236   0.0160   0.0430    0.0771   0.0000      0.336168   442.7140      0.682572       22.8824      0.521936      -4.47520     -0.338301      0.311732      0.426082      0.474067      0.535857      0.583846      0.612312
  86   6 2771.6928    3.3219  1.6880 11.6167  0.0000       1.50742  0.0217   0.0248   0.0381    0.1037   0.0000      0.319758   443.1204       1.76582       21.6759      0.567581      -3.39139      -1.08543      0.287192      0.390591      0.427435      0.487587      0.514221      0.544173
  86   7 2999.2547    4.3841  1.6571 12.3299  0.0000       1.31039  0.0212   0.0335   0.0374    0.0988   0.0000      0.320493   442.6198       2.46081       21.8991      0.204014      -3.05998      -2.02867      0.281325      0.371508      0.420137      0.479321      0.499702      0.536142
  86   8 3218.8533    4.4240  2.1974 12.4442  0.0001      0.745483  0.0241   0.0289   0.0456    0.0662   0.0000      0.224020   442.9937       2.52748       22.2136       1.04946      -2.96721      -2.27977      0.322413      0.431930      0.473014      0.533899      0.568327      0.606995
  86   9 3433.2316    3.5209  3.7575 12.1945 -0.0001      0.516938  0.0370   0.0180   0.0677    0.0468   0.0000      0.149885   443.7165       1.67705       22.1710     -0.387187      -1.94981      -2.31556      0.458871      0.618036      0.701178      0.777276      0.846882      0.868328
  86  10 3643.7072    2.6746  6.4188 11.9738  0.0004      0.287241  0.0714   0.0110   0.1140    0.0408   0.0000      0.134628   442.9026       3.48286       19.0865       3.01046     -0.540790     -0.858457      0.767281       1.02989       1.19170       1.30551       1.40910       1.46919
  87   1 1408.0308    0.1549  0.1958 10.0515  0.0000       30.9311  0.0090   0.0047   0.0196    0.0154   0.0000       20.1516   440.3206     -0.631156       21.7944     -0.240335      -4.08894     -0.594850      0.140914      0.184878      0.197734      0.221768      0.251836      0.258641
  87   2 1751.5192    0.4116  0.5815  9.9091  0.0000       19.6485  0.0127   0.0058   0.0255    0.0307   0.0000       2.04772   441.4357      0.230497       22.2375      0.299469      -4.13689      0.147089      0.183907      0.246789      0.287281      0.312611      0.320188      0.359253
  87   3 2037.1490    0.8382  1.1186  9.8325  0.0000       7.56848  0.0183   0.0085   0.0352    0.0830   0.0000      0.805592   442.1027     0.0406929       22.2450     -0.927725      -3.63099     -0.155184      0.244437      0.336592      0.375592      0.427106      0.465593      0.473994
  87   4 2303.8965    1.4253  1.6251 10.3847  0.0000       3.72126  0.0222   0.0114   0.0423    0.0860   0.0000      0.466516   442.4600      0.709654       21.8281      0.326462      -3.37700      0.389579      0.289045      0.386518      0.434757      0.488673      0.515462      0.547866
  87   5 2547.9419    2.2924  1.8523 11.0746  0.0001       2.47755  0.0236   0.0167   0.0427    0.0892   0.0000      0.349167   442.3440       1.35655       22.2430      0.175300      -2.73896     -0.314991      0.312102      0.419484      0.471324      0.519525      0.553384      0.596046
  87   6 2783.3305    3.3751  1.7008 11.7545  0.0000       1.33923  0.0214   0.0252   0.0388    0.0971   0.0000      0.342774   443.2104       2.36033       21.8813      0.365402      -3.30571     -0.434262      0.279985      0.377158      0.414773      0.479759      0.510915      0.537801
  87   7 3011.7352    4.4210  1.6217 12.5134  0.0000      0.654357  0.0206   0.0340   0.0378    0.0869   0.0000      0.331272   442.4168       1.68790       23.0612     -0.352720      -2.37912      -2.09587      0.272283      0.363783      0.408495      0.468371      0.487327      0.511039
  87   8 3232.1406    4.3834  2.2892 12.5263  0.0000      0.696263  0.0258   0.0279   0.0460    0.0609   0.0000      0.219856   443.3091       3.43848       22.0110      0.575185      -2.42476      -2.12147      0.328507      0.444360      0.496057      0.555546      0.587070      0.616855
  87   9 3447.3363    3.4582  3.8707 12.2618  0.0001      0.411333  0.0388   0.0176   0.0699    0.0456   0.0000      0.146301   443.0344       3.41929       22.1570      0.185573      -1.86827      -2.86932      0.476163      0.643821      0.724329      0.807057      0.869597      0.913945
  87  10 3658.6880    2.5892  6.4815 12.0342 -0.0008      0.586996  0.0744   0.0095   0.1152    0.0308   0.0000      0.138840   443.4406       2.38411       21.9869       3.33856     -0.360325     -0.809927      0.780494       1.05928       1.20802       1.34328       1.42227       1.49144
  88   1 1414.9273    0.1688  0.2021  9.9972  0.0000       36.7303  0.0084   0.0047   0.0194    0.0156   0.0000       16.6432   440.1891     -0.168887       21.9749      0.178228      -3.72434     0.0876531      0.123541      0.165470      0.195897      0.219269      0.222837      0.239915
  88   2 1758.9999    0.4454  0.5666  9.8531  0.0000       18.9710  0.0118   0.0061   0.0240    0.0317   0.0000       1.84845   440.9380      0.183796       22.0006      0.569809      -4.36483     -0.256464      0.178926      0.241125      0.278601      0.301684      0.328441      0.345236
  88   3 2045.9426    0.8485  1.1665  9.9045  0.0000       7.43797  0.0188   0.0085   0.0365    0.0777   0.0000      0.805597   442.1440     -0.100412       22.0763     -0.741042      -3.50542     -0.451509      0.243538      0.327996      0.367220      0.408912      0.442650      0.474981
  88   4 2313.5988    1.4637  1.7142 10.2895  0.0000       4.79157  0.0231   0.0115   0.0423    0.0910   0.0000      0.437578   442.4941       1.09441       22.1934      0.185203      -3.34155     0.0721792      0.300222      0.402736      0.444183      0.506832      0.550096      0.570238
  88   5 2558.4030    2.3373  1.8274 11.3186  0.0000       2.63580  0.0232   0.0171   0.0424    0.0729   0.0000      0.357370   442.1337       1.91033       22.6002     -0.170823      -2.49901     -0.165341      0.298674      0.399471      0.455972      0.510925      0.539609      0.564049
  88   6 2794.9436    3.4358  1.7063 11.7313  0.0000       1.51473  0.0212   0.0254   0.0394    0.0978   0.0000      0.332378   442.7280       1.14527       22.7150      0.981559      -3.78858     -0.283077      0.274938      0.369785      0.410531      0.467284      0.503718      0.529582
  88   7 3024.1605    4.5390  1.6532 12.5204  0.0000       1.34484  0.0208   0.0346   0.0388    0.0881   0.0000      0.348578   443.1945       2.04083       21.4362     -0.466007      -2.97167      -2.02189      0.269967      0.362630      0.402714      0.453697      0.479834      0.507437
  88   8 3245.2810    4.2576  2.4323 12.4398 -0.0000      0.554861  0.0263   0.0260   0.0485    0.0574   0.0000      0.221222   443.1381       3.11481       22.1226     -0.419590      -2.95836      -1.62371      0.335463      0.452192      0.503670      0.572961      0.595388      0.633710
  88   9 3461.3258    3.4241  4.0188 12.2378  0.0001      0.409360  0.0401   0.0172   0.0723    0.0457   0.0000      0.150129   442.8437       4.79579       22.9461      0.324061      -3.85994      -3.25180      0.482160      0.652223      0.733352      0.822175      0.889468      0.917465
  88  10 3673.3550    2.5681  6.9218 11.9665  0.0009      0.272040  0.0786   0.0107   0.1229    0.0405   0.0000      0.133871   443.8290       3.67026       21.5828       1.49082     -0.468955     -0.940876      0.798093       1.08686       1.24063       1.38123       1.48067       1.54174
  89   1 1421.7392    0.1660  0.1979 10.0252  0.0000       17.6054  0.0088   0.0047   0.0183    0.0153   0.0000       17.5155   440.2630     -0.116285       21.6790    -0.0470106      -4.33475    -0.0140177      0.133144      0.181439      0.194492      0.217069      0.233356      0.256919
  89   2 1766.4383    0.4444  0.5596  9.8809  0.0000       20.3025  0.0119   0.0062   0.0235    0.0315   0.0000       1.86212   441.0740     -0.329863       22.0692      0.684060      -3.85718     -0.175623      0.171217      0.242847      0.268381      0.307746      0.327479      0.348099
  89   3 2054.6544    0.8694  1.0920 10.0159  0.0000       7.60974  0.0179   0.0087   0.0336    0.0726   0.0000      0.813818   441.9344      0.345296       22.6422      0.421111      -3.57580   0.000349465      0.229777      0.318210      0.350138      0.396432      0.432060      0.451693
  89   4 2323.1275    1.4747  1.6847 10.6835 -0.0002       4.19365  0.0227   0.0117   0.0426    0.0691   0.0000      0.451555   441.8373       1.25362       21.8336     -0.706613      -3.68728     -0.445390      0.286676      0.383314      0.437437      0.491013      0.516809      0.545495
  89   5 2568.8350    2.4011  1.8986 11.1858 -0.0000       1.96448  0.0230   0.0172   0.0433    0.0836   0.0000      0.318222   442.3912       1.30075       21.4235      0.664148      -3.31781     -0.918647      0.290240      0.394058      0.438904      0.488730      0.524937      0.560952
  89   6 2806.4608    3.5001  1.7537 11.7958 -0.0001       1.62909  0.0212   0.0253   0.0391    0.0911   0.0000      0.311227   443.0677       1.61844       22.1811      0.528389      -3.03191     -0.880002      0.272515      0.364189      0.404280      0.462740      0.492012      0.519884
  89   7 3036.4774    4.5144  1.7081 12.3102 -0.0012       1.13470  0.0210   0.0332   0.0383    0.0983   0.0000      0.314016   442.9016       2.49595       21.6363      0.858970      -3.01555      -2.27857      0.270498      0.358219      0.396813      0.452733      0.477753      0.506334
  89   8 3258.3951    4.2541  2.5211 12.4980  0.0001      0.690695  0.0268   0.0253   0.0495    0.0533   0.0000      0.218565   443.0858       2.96134       21.8472      0.474326      -1.87236      -2.16790      0.332093      0.453864      0.508896      0.575137      0.603541      0.635490
  89   9 3475.2203    3.3473  4.3001 12.2838  0.0000      0.187542  0.0436   0.0164   0.0776    0.0446   0.0000      0.153636   443.5784       2.20324       21.1750      0.701910      -2.53487      -2.75302      0.508494      0.687723      0.776353      0.868950      0.926141      0.963261
  90   0  964.7670    0.0367  0.0104 10.3342  0.0000       60.6757  0.0108   0.0063   0.0090    0.0124   0.0000       3793.74   437.3398       1.65198       20.3166       1.54233      -5.19298     -0.303308      0.173862      0.200747      0.288330      0.338256      0.355922      0.373512
  90   1 1428.5308    0.1785  0.2170 10.0294  0.0000       39.5492  0.0086   0.0048   0.0198    0.0156   0.0000       14.8995   440.3466     -0.497724       22.1042    -0.0701558      -4.12353      0.224989      0.129477      0.167811      0.192045      0.218002      0.245607      0.252500
  90   2 1773.7594    0.4536  0.6032  9.9020  0.0000       15.8131  0.0122   0.0061   0.0260    0.0326   0.0000       1.78186   440.7421      0.381399       22.4489   -0.00323187      -4.02978     -0.417399      0.177813      0.244795      0.268706      0.317217      0.342883      0.358172
  90   3 2063.3107    0.8691  1.1672 10.1531  0.0000       6.71784  0.0194   0.0089   0.0368    0.0732   0.0000      0.840960   441.9954    -0.0985126       21.8806      0.418873      -3.34002      -1.02565      0.250125      0.340579      0.382002      0.434844      0.452121      0.478305
  90   4 2332.6142    1.5231  1.7343 10.5761  0.0000       3.45784  0.0230   0.0118   0.0437    0.0786   0.0000      0.449040   442.4377       1.18779       22.3640      0.448317      -4.15345     -0.170135      0.290566      0.386689      0.444296      0.488612      0.526322      0.557657
  90   5 2579.2215    2.4185  1.8128 11.5554  0.0000       1.63939  0.0232   0.0178   0.0425    0.0669   0.0000      0.363260   442.4354      0.451304       22.0866      0.726053      -3.70461     -0.905789      0.294114      0.397931      0.441721      0.496694      0.525022      0.553460
  90   6 2817.9166    3.5441  1.6796 12.0844  0.0000       1.41193  0.0208   0.0263   0.0386    0.0769   0.0000      0.330576   443.0056       2.10853       22.4486     -0.222356      -1.94392      -2.48058      0.263116      0.352832      0.394391      0.439977      0.469683      0.502547
  90   8 3271.5027    4.2351  2.4741 12.5974  0.0000      0.937796  0.0267   0.0258   0.0489    0.0523   0.0000      0.213314   443.0828       3.18777       22.7814     -0.181450      -3.21864      -1.94423      0.325787      0.432747      0.492146      0.549864      0.579673      0.610324
  90   9 3489.1237    3.1907  4.4131 12.3379 -0.0004      0.564624  0.0459   0.0154   0.0818    0.0419   0.0000      0.179749   443.2580       3.25170       21.5837       1.09967      -1.60693      -1.16718      0.518012      0.697783      0.782373      0.880149      0.937810      0.982048
  91   1 1435.2452    0.1820  0.2289  9.9980  0.0000       11.1602  0.0094   0.0046   0.0186    0.0156   0.0000       12.9258   440.1368   0.000435597       21.9590     -0.203389      -4.16263     -0.105047      0.122214      0.183154      0.192898      0.222806      0.222776      0.228323
  91   2 1781.0508    0.4665  0.6224  9.9442  0.0000       17.4141  0.0128   0.0061   0.0256    0.0336   0.0000       1.73813   441.3279    -0.0129034       21.9370     -0.409858      -4.26530     -0.321511      0.184859      0.243668      0.281047      0.313085      0.332111      0.342114
  91   3 2071.9190    0.8926  1.2129 10.1725  0.0010       7.42659  0.0196   0.0089   0.0371    0.0731   0.0000      0.821003   442.2001      0.329606       22.1718      0.507485      -3.66428     -0.154710      0.241779      0.322821      0.364657      0.410687      0.443633      0.471406
  91   4 2342.0329    1.5938  1.7590 10.3934  0.0000       3.56468  0.0228   0.0119   0.0417    0.0932   0.0000      0.408034   442.3740      0.709425       22.2053     0.0606147      -3.89928     -0.876896      0.279909      0.373475      0.425903      0.478427      0.513588      0.539463
  91   5 2589.5176    2.4608  1.9187 11.3669  0.0000       2.01403  0.0240   0.0173   0.0429    0.0772   0.0000      0.343860   442.6140      0.987352       21.9145      0.545357      -3.23774      -1.11789      0.293075      0.388403      0.445100      0.492398      0.526574      0.556091
  91   6 2829.3286    3.6229  1.7291 11.9909  0.0000       1.28420  0.0212   0.0265   0.0393    0.0901   0.0000      0.340604   442.9675       1.08656       22.4436      0.405354      -3.32266      -1.59109      0.266208      0.351778      0.396791      0.440564      0.477114      0.497289
  91   7 3060.9036    4.6250  1.7409 12.2897  0.0062      0.685800  0.0211   0.0334   0.0375    0.1030   0.0000      0.310503   443.1160       2.46510       21.7909    -0.0381524      -3.75359     -0.556480      0.263443      0.348429      0.386218      0.438041      0.468300      0.486929
  91   8 3284.4117    4.2314  2.5835 12.5689 -0.0001      0.371036  0.0269   0.0250   0.0501    0.0519   0.0000      0.190565   443.6382       2.40105       21.9032       1.96121      -2.50011      -1.88732      0.330796      0.445153      0.504865      0.567644      0.595063      0.620324
  91   9 3503.0082    3.2606  4.7956 12.2448 -0.0003      0.718681  0.0492   0.0148   0.0848    0.0447   0.0000      0.144212   443.4936       3.16377       21.7877      0.387351      -2.40630      -2.51448      0.538628      0.730573      0.821897      0.923947      0.989259       1.03937
  92   1 1441.9272    0.1826  0.2124 10.0014  0.0000       30.9424  0.0086   0.0047   0.0168    0.0155   0.0000       13.9764   440.3521     -0.312935       21.5990    -0.0312657      -4.03898     -0.267009      0.134738      0.177632      0.204352      0.210853      0.241661      0.259259
  92   2 1788.2725    0.4757  0.6467  9.8717  0.0000       16.5856  0.0124   0.0061   0.0265    0.0349   0.0000       1.63154   441.2783     0.0408608       22.2173     -0.172832      -3.39991      -1.04092      0.175297      0.225497      0.264816      0.293710      0.319793      0.330138
  92   3 2080.4665    0.9089  1.2330 10.0583  0.0072       7.04166  0.0196   0.0090   0.0388    0.0808   0.0000      0.834144   442.3279      0.368939       22.0313     0.0886520      -2.49203     -0.452499      0.241434      0.322872      0.364493      0.413739      0.446248      0.475923
  92   4 2351.3536    1.5670  1.8463 10.4670 -0.0002       3.20960  0.0235   0.0114   0.0444    0.0843   0.0000      0.408266   441.9421       1.17371       22.4002     -0.108578      -4.03135     -0.846193      0.284379      0.388700      0.425663      0.479852      0.517382      0.536712
  92   5 2599.7954    2.5637  1.9422 11.3203 -0.0003       1.89512  0.0234   0.0177   0.0426    0.0817   0.0000      0.325400   443.0442      0.727150       22.4033      0.356840      -2.13076      -1.93885      0.289591      0.385005      0.436307      0.483509      0.522052      0.547306
  92   6 2840.6220    3.6967  1.7182 11.9508  0.0000       1.06145  0.0209   0.0266   0.0385    0.0931   0.0000      0.364046   443.1194       1.59838       22.4015      0.549060      -3.66525      -1.50696      0.257284      0.341447      0.379046      0.433712      0.462889      0.482087
  92   7 3073.0250    4.5919  1.7948 12.6595  0.0010      0.314669  0.0218   0.0328   0.0388    0.0755   0.0000      0.301989   442.8145       2.10739       22.4532     0.0574005      -3.57084     -0.901161      0.267916      0.353826      0.397207      0.450963      0.488290      0.508270
  92   8 3297.3420    4.1504  2.7001 12.5848 -0.0002      0.543641  0.0282   0.0239   0.0513    0.0504   0.0000      0.184889   442.5697       3.82840       22.4798      0.458978      -2.47662     -0.492910      0.341913      0.456257      0.522701      0.576017      0.618971      0.649557
  92   9 3516.7033    3.1931  4.8521 12.2391  0.0016      0.319463  0.0498   0.0145   0.0866    0.0454   0.0000      0.145625   444.0101       2.64316       20.5665       2.22806      -3.91614      -1.68065      0.539419      0.726781      0.824608      0.918939      0.992479       1.02641
  93   1 1448.5867    0.1834  0.2392 10.0136  0.0000       30.4281  0.0093   0.0046   0.0191    0.0159   0.0000       12.5146   440.2418    -0.0539781       21.7393     -0.170830      -4.10540     -0.285007      0.129245      0.176760      0.194389      0.220314      0.241373      0.249176
  93   2 1795.4454    0.4744  0.6233  9.9051  0.0000       17.6743  0.0122   0.0060   0.0256    0.0349   0.0000       1.71268   441.1753      0.301012       22.4357      0.118870      -3.76311     -0.425322      0.162078      0.226096      0.249954      0.284524      0.298924      0.313438
  93   3 2088.9640    0.9152  1.2451 10.1192  0.0000       7.88490  0.0192   0.0087   0.0380    0.0728   0.0000      0.783392   441.6921      0.161324       22.3179    -0.0990744      -2.91239     -0.517946      0.228408      0.309771      0.348127      0.391495      0.414658      0.436255
  93   4 2360.6316    1.6164  1.9030 10.6006 -0.0000       2.96357  0.0241   0.0116   0.0447    0.0787   0.0000      0.400831   442.2330       1.27510       22.6007     -0.599445      -3.98032    -0.0684348      0.292055      0.393500      0.439399      0.488802      0.524848      0.558403
  93   5 2610.0327    2.5153  1.9827 11.4088 -0.0002       1.99088  0.0238   0.0173   0.0442    0.0762   0.0000      0.330703   442.7863       1.25010       22.1903      0.360778      -3.05704     -0.256393      0.293502      0.382782      0.437190      0.492676      0.518814      0.547132
  93   6 2851.8906    3.7787  1.7313 12.0178 -0.0000       1.28355  0.0214   0.0272   0.0381    0.0955   0.0000      0.357820   442.9918       1.59661       22.3797      0.705052      -2.64033      -1.01493      0.264236      0.346468      0.401916      0.446037      0.476832      0.506832
  93   7 3085.0538    4.6156  1.8166 12.4460 -0.0002      0.327350  0.0210   0.0319   0.0393    0.0826   0.0000      0.288387   442.5783       2.01741       22.1639      0.381129      -2.87010      -1.89115      0.262911      0.347698      0.388244      0.435783      0.459574      0.486345
  93   8 3310.1903    4.0666  2.8458 12.5114 -0.0000      0.524870  0.0292   0.0228   0.0537    0.0513   0.0000      0.182826   442.8793       2.90473       21.8455      0.335957      -2.28048     -0.398720      0.353354      0.472290      0.529969      0.597841      0.634376      0.671477
  93   9 3530.3530    3.1492  4.9277 12.3233 -0.0006      0.243108  0.0528   0.0142   0.0887    0.0427   0.0000      0.151904   443.9497       2.94245       21.4671      0.701331      -2.22309      -1.39108      0.555765      0.756834      0.849737      0.957545       1.03031       1.08190
  94   1 1455.1755    0.1830  0.2310 10.0319  0.0000       36.8344  0.0090   0.0046   0.0185    0.0156   0.0000       13.1872   440.0359      0.160128       21.8010    -0.0408007      -3.99671      0.114799      0.127760      0.165423      0.184842      0.220223      0.227010      0.233974
  94   2 1802.5478    0.4911  0.7232  9.8556  0.0000       18.0272  0.0140   0.0061   0.0279    0.0389   0.0000       1.56207   441.2568     -0.246161       22.2265    -0.0914774      -3.76564     -0.155428      0.192303      0.265722      0.296937      0.344166      0.377649      0.407818
  94   3 2097.4146    0.9617  1.2811 10.0470  0.0000       6.24149  0.0202   0.0091   0.0364    0.0854   0.0000      0.718698   441.8201      0.248917       22.2248    -0.0752926      -3.39191     -0.236831      0.244877      0.335293      0.382752      0.433584      0.449533      0.476612
  94   4 2369.8398    1.6646  1.7662 10.7695  0.0000       3.55025  0.0235   0.0126   0.0424    0.0802   0.0000      0.432808   442.7344       1.17712       21.2263      0.931213      -3.38040     0.0534479      0.274967      0.375488      0.413500      0.476885      0.505896      0.535046
  94   5 2620.1373    2.6043  1.9499 11.5898 -0.0003       2.04326  0.0236   0.0178   0.0423    0.0668   0.0000      0.337310   442.6232       1.83503       22.3661      0.383942      -3.09876     -0.960216      0.283919      0.378270      0.430231      0.481201      0.523326      0.546967
  94   6 2863.0892    3.8294  1.7410 12.0819  0.0000       1.08264  0.0211   0.0272   0.0378    0.0891   0.0000      0.333072   442.6560       2.14619       22.3139      0.197978      -2.67872     -0.854832      0.262345      0.348049      0.396318      0.442927      0.473115      0.504387
  94   7 3097.0362    4.5625  1.9478 12.5805  0.0000      0.582804  0.0223   0.0304   0.0404    0.0689   0.0000      0.275103   442.4529       2.69604       22.2190      0.392259      -3.59594      -1.51843      0.267122      0.357535      0.400477      0.453739      0.484115      0.507322
  94   8 3322.9392    4.0439  3.0426 12.5048  0.0000      0.422301  0.0304   0.0218   0.0559    0.0496   0.0000      0.168839   442.8313       2.66561       21.8666      0.294567      -1.79282      -1.29638      0.357137      0.473524      0.536119      0.618796      0.653059      0.688339
  94   9 3543.9907    3.0453  5.1656 12.3333 -0.0022      0.692830  0.0562   0.0136   0.0932    0.0431   0.0000      0.155528   443.3745       4.13924       20.2264     -0.783321      -1.20610     0.0322178      0.569172      0.772655      0.873349      0.968521       1.03660       1.08068
  95   1 1461.6937    0.1876  0.2504  9.9863  0.0000       15.6514  0.0095   0.0045   0.0193    0.0158   0.0000       11.4804   440.2746     -0.111171       21.7424     0.0609311      -3.93102    -0.0845584      0.130212      0.176414      0.196790      0.213868      0.234401      0.244545
  95   2 1809.6153    0.5014  0.7129  9.8960  0.0000       16.5770  0.0135   0.0061   0.0274    0.0375   0.0000       1.54974   441.0933      0.227424       22.3851      0.733386      -3.92820     0.0865260      0.182335      0.250261      0.288470      0.318510      0.345637      0.362047
  95   3 2105.8013    0.9497  1.2506 10.1870  0.0000       6.51761  0.0200   0.0090   0.0364    0.0752   0.0000      0.784990   441.8178      0.447669       22.3477     -0.613124      -3.99488     -0.520875      0.234072      0.322396      0.357761      0.406270      0.429388      0.454779
  95   4 2378.9983    1.7044  1.8963 10.8556  0.0000       3.14676  0.0240   0.0122   0.0446    0.0695   0.0000      0.425188   442.1986      0.721583       21.7380       1.70780      -3.54595     -0.203460      0.281675      0.377086      0.432433      0.476491      0.520126      0.532315
  95   5 2630.2389    2.6617  1.9283 11.5996  0.0003       1.23341  0.0233   0.0183   0.0429    0.0719   0.0000      0.339460   442.8701      0.752083       22.8595      0.583687      -3.05062      -1.29110      0.272974      0.364843      0.413488      0.460976      0.502521      0.530932
  95   6 2874.2228    3.8163  1.7568 12.1640  0.0000       1.38186  0.0212   0.0267   0.0380    0.0788   0.0000      0.348671   442.3669       1.39886       22.1598      0.974646      -3.52741     -0.942898      0.254953      0.341765      0.385702      0.438029      0.460805      0.486265
  95   7 3108.9148    4.6085  1.8028 12.8342  0.0006      0.205199  0.0213   0.0321   0.0399    0.0625   0.0000      0.316039   442.8574       2.49971       21.6224      0.553532      -3.22439      -1.86376      0.252860      0.341597      0.374953      0.435055      0.450682      0.479816
  95   8 3335.7107    3.9679  3.0493 12.7162  0.0000      0.522212  0.0312   0.0216   0.0567    0.0423   0.0000      0.180547   443.4080       3.11213       21.9798     0.0595968      -3.28484     0.0179259      0.354577      0.477873      0.540652      0.605210      0.651748      0.683499
  95   9 3557.4849    3.1037  5.5183 12.1965  0.0051      0.260113  0.0582   0.0119   0.0938    0.0383   0.0000      0.144622   444.0203       2.63550       21.1349      -1.12319      -2.65725     -0.134485      0.584121      0.794817      0.898779      0.999983       1.06239       1.11674
  96   1 1468.2010    0.1915  0.2601  9.9962  0.0000       33.7567  0.0096   0.0045   0.0198    0.0159   0.0000       11.1317   440.1775    -0.0672842       22.1555     0.0207359      -4.23512     -0.115749      0.137995      0.175496      0.196640      0.214268      0.245074      0.258614
  96   2 1816.6041    0.5151  0.7445  9.9325  0.0000       14.7901  0.0139   0.0062   0.0282    0.0380   0.0000       1.42715   440.9842      0.310065       22.1340     -0.267203      -4.00843     -0.458184      0.178264      0.246311      0.281223      0.310095      0.329301      0.348059
  96   3 2114.1726    0.9707  1.3428 10.2048 -0.0001       6.43551  0.0207   0.0089   0.0388    0.0748   0.0000      0.724052   441.9980      0.255116       22.6078     -0.476162      -4.15883     -0.609925      0.235515      0.325087      0.355429      0.404232      0.437390      0.457555
  96   4 2388.0538    1.6957  1.9546 10.8832  0.0005       3.58691  0.0245   0.0120   0.0453    0.0676   0.0000      0.398183   442.4140      0.665388       21.6811     -0.252099      -4.21377     -0.466810      0.285676      0.383311      0.436457      0.486662      0.522749      0.544935
  96   5 2640.2837    2.7004  1.9294 11.6357 -0.0050       1.98353  0.0230   0.0186   0.0427    0.0732   0.0000      0.351482   442.3367       1.60752       21.8380      0.523664      -2.90324     -0.370296      0.273963      0.372964      0.419911      0.466860      0.494731      0.522454
  96   6 2885.2693    3.9318  1.8134 12.1192  0.0000      0.729007  0.0213   0.0268   0.0384    0.0822   0.0000      0.298486   442.8341       2.56570       22.1555      0.746904      -2.79418     -0.989074      0.249575      0.337335      0.376042      0.429307      0.455489      0.481947
  96   7 3120.8400    4.5507  1.9935 12.5868 -0.0002       1.33764  0.0225   0.0297   0.0413    0.0677   0.0000      0.272334   442.9452       2.08935       22.4494      0.633609      -2.66960      -1.94948      0.265413      0.356552      0.397134      0.452255      0.483845      0.517452
  96   8 3348.3054    3.9465  3.1150 12.6208  0.0000      0.333556  0.0315   0.0212   0.0575    0.0452   0.0000      0.205682   442.9911       2.83920       21.4796      0.966295      -2.37723      -1.78310      0.358886      0.481726      0.544299      0.604799      0.642043      0.683307
  96   9 3570.8132    2.9102  5.4101 12.3365 -0.0022   -0.00762338  0.0611   0.0127   0.1003    0.0421   0.0000      0.160796   442.8813       3.34528       20.9982      -2.22251      -3.03769      -1.21178      0.600428      0.820243      0.926098       1.04761       1.10345       1.16741
  97   1 1474.6573    0.1965  0.2664 10.0391  0.0000       25.0028  0.0100   0.0046   0.0195    0.0160   0.0000       10.8239   440.1640      0.164425       22.1812    -0.0572939      -3.57587     -0.230862      0.152980      0.211693      0.249034      0.274945      0.295132      0.317413
  97   2 1823.5264    0.5378  0.6989  9.9707  0.0000       12.1242  0.0129   0.0064   0.0265    0.0384   0.0000       1.40777   440.8270    -0.0249430       22.0864      0.127902      -4.39753     -0.537918      0.170492      0.222209      0.249258      0.283078      0.302910      0.308049
  97   3 2122.4531    0.9958  1.3593 10.0861  0.0000       6.88375  0.0199   0.0087   0.0382    0.0780   0.0000      0.684094   442.2981      0.390694       21.5068      0.283241      -3.71037      0.224985      0.228652      0.309923      0.345757      0.393518      0.417676      0.445585
  97   4 2397.0205    1.7465  1.9295 10.9580  0.0000       2.60515  0.0236   0.0123   0.0451    0.0665   0.0000      0.400208   442.2563      0.437156       21.3178      0.251147      -3.42567     -0.313442      0.272025      0.368769      0.419135      0.471423      0.504439      0.528032
  97   5 2650.3234    2.7467  1.9498 11.5527 -0.0000       1.69801  0.0230   0.0186   0.0427    0.0803   0.0000      0.313778   442.3059      0.942193       22.8151      0.659221      -3.65740     -0.466215      0.270637      0.365481      0.418195      0.467058      0.499234      0.529747
  97   6 2896.3078    3.8969  1.6904 12.6279 -0.0001       1.61381  0.0212   0.0284   0.0384    0.0652   0.0000      0.386200   443.4845       2.22646       22.4318     -0.374163      -3.94953     -0.716061      0.245663      0.330833      0.367231      0.415749      0.449901      0.480743
  97   7 3132.5144    4.5986  2.0553 12.6669 -0.0063      0.480867  0.0231   0.0293   0.0414    0.0630   0.0000      0.271752   442.7760       2.21500       21.4828      0.188430      -3.06901      -1.29236      0.264899      0.357160      0.393697      0.448928      0.472804      0.504798
  97   8 3360.9574    3.8714  3.1344 12.6934  0.0000      0.434915  0.0318   0.0207   0.0595    0.0432   0.0000      0.173866   443.5033       3.06227       21.0370      0.605833      -2.97467      -3.68006      0.354506      0.470128      0.535278      0.598381      0.641769      0.680370
  97   9 3584.6163    2.8323  5.7036 12.2451 -0.0014       1.24846  0.0659   0.0120   0.1051    0.0433   0.0000      0.169857   443.5208       3.49787       20.8597     -0.683876      -2.64617      -4.15731      0.621764      0.848105      0.961206       1.07846       1.15539       1.19902
  98   1 1481.0688    0.2049  0.2726 10.0367  0.0000       30.7534  0.0091   0.0045   0.0203    0.0161   0.0000       9.98577   440.0065      0.299945       21.9016    -0.0523347      -4.03169   -0.00579312      0.123620      0.162819      0.187731      0.203697      0.237291      0.239242
[truncated: 181,003 more chars]
