# Supplementary material for: Global-Mode Analysis of Full-Disk Data from the Michelson Doppler Imager and the Helioseismic and Magnetic Imager
Source: Sol Phys. 2018 Jan 31;293(2):29. doi: 10.1007/s11207-017-1201-5 (PMC6566312; doi:10.1007/s11207-017-1201-5)
Supplement: Supplementary file 2 — (TAR 362.4 MB) [file 11207_2017_1201_MOESM2_ESM.tar › HMI/hmiv72dasym.7408]

   0  19 2764.2703    2.7416  0.8863 -1.8373  0.0000      -6.98786  0.1846   0.3578   0.3090 1000.0000   0.0000       4.88771    -0.0000       0.00000       0.00000       0.00000       0.00000       0.00000       0.00000       0.00000       0.00000       0.00000       0.00000       0.00000
   0  21 3033.8693    4.0876  0.9605  3.2180  0.0000      0.912341  0.1760   0.5172   0.3722 1000.0000   0.0000       4.19916    -0.0000       0.00000       0.00000       0.00000       0.00000       0.00000       0.00000       0.00000       0.00000       0.00000       0.00000       0.00000
   1  15 2292.1617    1.1355  1.0104 -1.8512  0.0000       3.51959  0.1138   0.0889   0.2973 1000.0000   0.0000       1.97225   172.0621       19.9891       0.00000       0.00000       0.00000       0.00000       106.863       66.2847       0.00000       0.00000       0.00000       0.00000
   1  17 2559.3617    1.9740  1.3182 -0.5816  0.0000       3.10234  0.1315   0.1316   0.2725 1000.0000   0.0000       1.75517   334.9267       26.7400       0.00000       0.00000       0.00000       0.00000       107.629       61.6795       0.00000       0.00000       0.00000       0.00000
   1  19 2828.1236    2.9625  1.0758 -0.0056  0.0000      -1.61913  0.1463   0.2105   0.2254 1000.0000   0.0000       1.84585   435.4680       108.581       0.00000       0.00000       0.00000       0.00000       100.588       79.1936       0.00000       0.00000       0.00000       0.00000
   1  22 3233.4101    3.7654  1.5784  3.4993 -0.0015       2.18781  0.1517   0.2335   0.3629  132.2802   0.0000       1.89486   348.3472       103.094       0.00000       0.00000       0.00000       0.00000       137.079       68.4562       0.00000       0.00000       0.00000       0.00000
   1  23 3368.7356    3.3054  1.9215 12.2070 -0.0217      0.760068  0.1826   0.1740   0.3455    1.9084   0.0000      0.948880   470.4771      -54.1190       0.00000       0.00000       0.00000       0.00000       166.704       88.8214       0.00000       0.00000       0.00000       0.00000
   2  13 2082.1792    0.7024  0.3429 10.2959  0.0000       12.3122  0.0504   0.0692   0.0937    0.2068   0.0000       4.77951   467.0652      -22.2884       9.58482       15.4238       0.00000       0.00000       34.5028       27.8780       14.7744       6.09189       0.00000       0.00000
   2  14 2217.7265    0.8967  0.7479  9.3407  0.0000       5.53414  0.0743   0.0596   0.1473    0.8944   0.0000       2.12647   485.7946     -0.812291       43.6100      -8.36009       0.00000       0.00000       44.5653       37.4363       19.3241       7.29818       0.00000       0.00000
   2  19 2889.7315    3.6744  0.9279  5.9872  0.0000      0.948635  0.0870   0.2137   0.1617  531.3906   0.0000       1.42272   476.4052       24.8558       11.2116     -0.139931       0.00000       0.00000       45.5477       38.6510       21.3663       8.54756       0.00000       0.00000
   3  11 1865.2576    0.3728  0.3123 10.3477  0.0000       13.1216  0.0399   0.0346   0.1047    0.1141   0.0000       8.59661   452.9223      -14.5839       15.6757       4.91449       2.02388      0.234505       16.4263       15.1871       12.4526       8.02094       3.37975       1.03647
   3  12 2001.3004    0.5284  0.5009 10.0755  0.0000       10.7134  0.0636   0.0426   0.1233    0.1968   0.0000       4.42701   485.6072       10.5833      -9.92472       2.64996     -0.539815       1.05458       28.3012       25.2440       18.7327       10.2688       5.06353       1.37119
   3  13 2137.9873    0.7194  0.6473 10.0989  0.0000       12.3702  0.0650   0.0470   0.1143    0.2540   0.0000       3.29917   510.6371       10.7475      -47.6968      -13.6129       11.5365     -0.844472       22.8867       21.6741       18.3635       10.1730       5.38922       1.47676
   3  14 2273.4858    1.0610  0.8245  9.8850  0.0000       5.56340  0.0796   0.0569   0.1325    0.5560   0.0000       1.94359   455.6480       9.45890       4.20286      -4.69327      -2.67687       2.58988       27.0310       30.6130       20.1632       10.5077       5.85435       1.86060
   3  15 2407.7544    1.3177  0.7989 10.8281  0.0000       3.36549  0.0597   0.0762   0.1609    0.4216   0.0000       1.68273   467.2998       2.13786      -14.7075      -5.37819      -5.98161     -0.612145       25.2719       22.4783       17.5827       11.0851       4.55014       1.28978
   3  16 2541.8372    1.8395  0.8240 11.1944  0.0000       3.23806  0.0651   0.1010   0.1403    0.5037   0.0000       1.76069   445.9165      -24.4373       4.83209      -3.07189       5.99714      0.333229       27.3624       25.9075       18.6425       9.79010       4.44300       1.33332
   3  18 2811.3625    2.8774  1.1096  4.5720  0.0000      0.210124  0.0742   0.1399   0.1648 1000.0000   0.0000       1.20373   372.3325      -8.36316       2.43910       5.07574       7.40155     -0.993708       28.7987       27.2308       19.9047       11.6584       5.02729       1.49338
   3  19 2947.1419    3.7311  0.7895  9.2613  0.0007      0.752172  0.0677   0.1937   0.1159    5.3181   0.0000       1.12309   473.2745       11.7179      0.259475     -0.167144      -2.62402      0.461549       24.8377       18.6494       19.3639       13.1349       5.54296       1.29368
   3  20 3082.4023    4.0250  1.2049 11.9021  0.0000      0.973077  0.1001   0.1948   0.1734    1.4362   0.0000       1.33713   412.9103       58.0451       4.19104       1.66369       2.50183       1.18490       37.0462       27.9578       26.8419       17.8814       7.47068       1.67166
   3  21 3217.9659    3.8262  1.3505  5.2134  0.0000      0.604242  0.0853   0.1638   0.1800  865.8250   0.0000       1.13927   446.8141       25.5308       13.6304      -14.9625      -5.17396       1.64720       27.8285       26.6259       21.0168       13.9585       6.03025       1.85008
   3  22 3353.5195    3.4020  1.7494 11.5607  0.0000    -0.0398541  0.1092   0.1339   0.2110    0.8930   0.0000      0.805570   438.5033      -32.5369      -16.7918      -6.60698      -4.97231      -1.49999       32.4294       37.7826       26.3987       16.4997       7.75462       2.76590
   3  23 3489.7224    2.9991  2.8558  4.5852  0.0000      0.140182  0.1303   0.0863   0.2646  329.6850   0.0000      0.341438   475.4715      -43.7791       31.1544       2.01485      -18.5295      0.281478       39.4542       43.3258       29.1259       19.3727       7.85422       2.96680
   3  24 3626.6153    2.4398  4.0215 10.7109 -0.0062      0.669928  0.1612   0.0642   0.3357    0.4190   0.0000      0.273331   394.9586      0.993316      -35.0429      -23.5955       8.99963      0.114757       55.8794       56.9604       39.8709       23.6267       10.6620       3.46949
   4  11 1914.7098    0.5232  0.4750  9.8157  0.0000       4.92952  0.0466   0.0317   0.0841    0.1506   0.0000       2.90101   429.6908      0.443090       18.7857       9.45292       7.48333       5.41625       14.4649       15.8057       13.4786       8.11312       5.43315       2.38667
   4  13 2188.4739    0.8715  0.6542 10.0319  0.0000       5.28752  0.0988   0.0481   0.1134    0.4101   0.0000       2.43720   452.9198      -14.1632       11.6508      -3.12639      -12.3620      0.938842       34.5478       17.3112       23.8806       22.5669       12.7855       5.12589
   4  14 2324.2781    1.1519  0.7097 10.2836  0.0000       4.51102  0.0537   0.0573   0.1155    0.4123   0.0000       1.74747   449.1024      -8.55140      -21.1671       20.3869       6.53173     -0.297885       15.8312       16.4678       12.7318       10.0144       6.10150       2.66574
   4  15 2458.6025    1.4710  0.8864 11.1434  0.0000       3.54299  0.0706   0.0763   0.1326    0.4953   0.0000       1.90729   444.5818       5.16394      -18.1037      -6.37550       1.17558      0.651012       19.7740       20.8901       17.4654       11.9067       7.30218       3.37482
   4  16 2593.1750    2.1059  0.8856  0.8137  0.0000       1.98074  0.0575   0.0957   0.1206 1000.0000   0.0000       1.18412   434.5601       55.1529      -18.1811      -9.55685      -1.64770       2.25869       15.7738       17.3858       15.0563       9.93995       5.93149       3.08616
   4  17 2728.5632    2.6955  0.9318 10.1024  0.0000       1.19498  0.0653   0.1237   0.1341    3.5731   0.0000      0.985080   446.9056     -0.575155       14.3342       11.8822       8.99265      -5.18211       20.1484       22.0395       18.3985       10.3427       6.10368       3.08348
   4  18 2864.1397    3.1882  1.0339 11.0414  0.0000      -1.44169  0.0663   0.1417   0.1369    1.8796   0.0000      0.973379   405.3688       37.7237       13.6817      -16.2865      -15.7030      -3.35263       20.5419       20.7120       17.3680       11.4173       6.40948       3.33455
   4  19 3000.1227    3.7884  0.9360 10.9321  0.0006     -0.803655  0.0632   0.1703   0.1170    2.2017   0.0000      0.885089   431.8000       57.9361     -0.669105      -1.02973      -2.62850      -1.64968       19.5460       18.5210       16.1418       12.1183       6.84081       3.74592
   4  20 3136.0049    3.8083  1.2959  0.8088  0.0000      0.575057  0.0785   0.1500   0.1436 1000.0000   0.0000      0.719312   443.0489       10.1565       3.62699      -5.10636       4.64979       4.65892       22.4880       22.0059       18.8933       13.0991       6.92004       3.87886
   4  21 3271.9557    3.6751  1.3511 12.6520  0.0000       2.28694  0.0897   0.1555   0.1623    0.5647   0.0000       1.03311   431.7349       5.20390       1.75762      -7.18925      -1.40204     -0.152368       22.1880       23.5463       19.7299       15.0145       8.99604       4.38953
   4  22 3408.2320    3.2012  2.0672 11.9894  0.0025       1.17413  0.1066   0.1095   0.2203    0.4233   0.0000      0.663280   452.7392       42.9574      -35.3578       20.1070       8.70286      -7.29377       24.9904       28.9370       22.9398       16.2369       10.2239       4.62284
   4  23 3545.0887    2.6792  2.7168 11.7744  0.0009       1.12530  0.1290   0.0823   0.2370    0.2991   0.0000      0.476941   416.8112       42.0528       53.8881       33.3192      -10.1509       3.64384       33.9423       35.5406       29.7435       19.8010       12.2226       5.66353
   4  24 3682.0674    2.3391  4.8825 10.5032  0.0141      0.794574  0.1752   0.0544   0.3272    0.3469   0.0000      0.207759   463.3866       31.8660       3.59298      -2.98878       6.49542      -4.40157       42.1465       46.3523       35.4622       29.5124       17.5251       8.15690
   4  25 3819.2574    2.0135  6.8433 10.1970 -0.0010      0.424042  0.2050   0.0381   0.4050    0.2685   0.0000      0.138495   409.4937      -17.6754     -0.887288      -13.7084      0.668453      -9.27370       52.1026       54.8608       45.3386       32.3602       19.3912       9.20599
   5   9 1685.8631    0.2711  0.1626  9.9530  0.0000       20.6004  0.0402   0.0287   0.0586    0.0747   0.0000       14.0110   440.1963      -14.3855      -2.23902      0.285478      -2.74695       2.29560       7.90582       11.0694       10.3339       6.40398       4.96511       2.31932
   5  10 1823.4013    0.4026  0.2473  9.9249  0.0000       17.5025  0.0259   0.0332   0.0620    0.0890   0.0000       5.63391   439.9456       3.00047      0.180939     -0.883658    -0.0615427      -2.27807       6.88519       6.99107       7.30287       4.99582       4.45788       2.39015
   5  11 1960.6855    0.5142  0.4163  9.9061  0.0000       8.72702  0.0417   0.0312   0.0755    0.1107   0.0000       2.88664   431.7202      -7.42193       2.83193      -2.01749       10.7068      -4.99464       10.2747       11.0372       8.01658       8.65496       7.68147       4.92754
   5  12 2098.5515    0.6874  0.4774 10.0566  0.0000       8.43302  0.0372   0.0364   0.0745    0.1484   0.0000       2.53165   443.3435       9.18903       15.9957      -9.94598       5.09907       4.38432       9.09400       10.2187       9.84842       7.47131       4.34417       2.85311
   5  13 2235.5081    1.0259  0.7363  9.9147  0.0000       6.93834  0.0621   0.0432   0.0919    0.2616   0.0000       1.74203   426.7852      -22.0532       11.8445      -10.1484       5.18603      -5.06736       15.2135       13.7570       11.2347       11.9827       8.03109       4.11090
   5  14 2371.0708    1.3648  0.9028  9.9359  0.0000       1.54623  0.0499   0.0572   0.1122    0.5378   0.0000       1.12368   419.1359       3.78091       11.7256       8.98569      0.648539      -7.13672       12.5677       12.3890       11.4076       10.0536       6.09778       3.70779
   5  15 2506.2119    1.7337  0.8873 10.7970  0.0000       3.62080  0.0562   0.0713   0.1043    0.3734   0.0000       1.35389   436.6667      -3.79231       16.9284      -3.67142       20.5412      -1.37613       12.3389       13.5345       11.5829       9.42923       7.51116       4.25073
   5  16 2641.2948    2.4089  1.0876 -1.6765  0.0000       1.22264  0.0609   0.0914   0.1148 1000.0000   0.0000      0.820778   429.2697       13.2530       2.76779      0.931271      -1.90264      -1.92642       13.5782       13.6691       12.8649       10.7270       6.98162       4.40403
   5  18 2913.9529    3.2776  1.1019  7.7230 -0.0050       5.15752  0.0646   0.1209   0.1215    6.2106   0.0000       1.67185   434.6839       57.9352       20.1430     -0.587262      0.257598      -5.80180       13.9051       15.0799       13.9245       10.3275       7.31579       4.32494
   5  19 3050.0703    3.8223  1.0309 12.3559  0.0000       1.08513  0.0695   0.1668   0.1223    0.9140   0.0000       1.59785   427.1231       47.3799       18.7635      -3.39577     -0.829512      -3.32552       13.6321       17.1761       13.5448       11.9325       7.38685       4.58187
   5  20 3186.2741    4.0142  1.3402 10.3272  0.0000    -0.0275251  0.0774   0.1547   0.1452    6.3705   0.0000      0.932696   420.8697       53.1113     -0.520200       7.36010       2.22864     -0.803763       15.1256       17.4308       14.7989       12.9725       8.11153       5.36891
   5  23 3596.6005    2.4712  3.5963 10.9619  0.0000     -0.259013  0.1334   0.0590   0.2532    0.3614   0.0000      0.268268   476.9676       23.6461       30.8932       19.8196      -25.4470      -9.69935       27.6731       32.4537       27.4178       22.2359       14.1961       8.42302
   5  24 3734.3180    2.1613  5.3591 10.2892  0.0000      0.480471  0.1631   0.0416   0.3091    0.2825   0.0000      0.137589   426.0904       42.3652       20.1058       31.5876      -14.3895       11.6492       33.5279       37.2147       34.7184       25.7400       17.8593       10.3862
   5  25 3872.0879    1.8139  6.8366 10.2437  0.0000      0.346993  0.1972   0.0318   0.3637    0.1760   0.0000      0.123587   486.6813       74.4865       10.0161      -15.4820      -20.1118      -5.33624       40.5692       45.0833       41.0657       32.3285       20.9499       12.6211
   5  27 4147.1185    1.2600 11.5335 10.1179  0.0000     -0.214624  0.3203   0.0220   0.6046    0.1018   0.0000      0.109768   475.7160       35.7918       117.307      -45.1747       14.3357      -24.1645       58.8502       67.6773       58.9474       46.4965       30.8427       18.4937
   6   9 1727.8069    0.3111  0.2707  9.8280  0.0000       23.1542  0.0285   0.0229   0.0687    0.0784   0.0000       7.53993   445.2172       5.88153       10.1814      -2.39767       3.43684       5.64749       6.20629       8.14794       6.48597       5.50435       4.09158       2.51797
   6  10 1866.1488    0.3826  0.3536  9.9452  0.0000       11.9109  0.0361   0.0242   0.0746    0.0901   0.0000       5.10247   443.6441       9.08770       4.33640     -0.469958       7.55169       2.19917       8.94685       10.3274       9.10210       6.76168       5.19329       3.40198
   6  11 2004.0792    0.5428  0.5188  9.9899  0.0000       4.30306  0.0401   0.0273   0.0757    0.1270   0.0000       2.15486   440.7371     0.0862439      -3.88120      -16.3835      -8.48095       5.00494       9.29220       11.0478       9.91512       7.64610       6.10257       3.57802
   6  12 2142.6833    0.7926  0.6895 10.0303  0.0000       8.82785  0.0463   0.0342   0.0948    0.1640   0.0000       1.82638   444.5405      -5.06797       12.9442      -7.13791      0.989337       1.51989       8.08585       9.91115       9.20081       7.42745       5.37297       3.33701
   6  13 2279.9243    1.1385  0.6863 10.3844  0.0000       5.38697  0.0395   0.0488   0.0881    0.2111   0.0000       1.40608   427.8289      -6.04720       21.1773       5.94179      -2.33500      -2.45398       9.02377       9.13667       8.72898       7.50988       5.65006       3.76827
   6  14 2415.6601    1.4173  0.9783 10.4340  0.0004       2.87591  0.0574   0.0519   0.1042    0.3671   0.0000       1.19232   440.1283       11.2610      -15.7326      -9.01382       7.78082       3.03117       10.3386       11.8466       10.2612       8.97883       6.88602       4.51033
   6  15 2551.1777    1.9024  1.0545 10.9361 -0.0003       3.57970  0.0631   0.0667   0.1126    0.4067   0.0000       1.12061   442.6309       8.48126      -1.06715      0.192722       3.23803       3.93225       13.8004       16.2418       15.0120       11.2718       7.31389       4.56617
   6  16 2687.1841    2.4227  1.0643 11.5460 -0.0030       3.34310  0.0535   0.0872   0.1283    0.4015   0.0000       1.40051   440.1100      -6.24697       7.38940      -9.23325      -1.66270      -3.19934       11.7162       13.9261       12.5105       9.82717       6.77546       4.59632
   6  17 2823.7986    2.9359  0.9520 11.1430  0.0002     -0.455092  0.0548   0.1034   0.0972    0.7175   0.0000      0.902904   469.9934       13.4947       3.23184       6.87554       6.63706       5.97240       10.7784       10.9975       9.43875       9.17034       7.89772       5.28029
   6  18 2960.8232    3.8496  0.8656 11.1308  0.0003       2.70209  0.0469   0.1456   0.0897    0.8933   0.0000      0.927045   449.4029       23.8794       8.18000       11.1074      -1.97557      -3.18214       9.05344       9.64445       9.64950       7.82621       5.35812       3.46786
   6  19 3097.3270    3.8471  1.0046 12.9050  0.0000      0.302768  0.0552   0.1432   0.1136    0.3503   0.0000       1.25362   441.8786       46.1873       9.61513       3.57773      0.412955     -0.202705       10.9693       11.0259       10.8434       9.30157       6.75804       4.61753
   6  20 3234.1569    3.8416  1.5442  2.9136  0.0000      0.916537  0.0712   0.1110   0.1301 1000.0000   0.0000      0.639424   434.7719       10.2197      0.513594       16.1050       18.4572      -6.28045       13.1575       14.5319       13.7341       11.2483       8.11240       5.41247
   6  21 3371.2527    3.3042  2.1749 11.2274  0.0000      0.886969  0.0915   0.0813   0.1586    0.5637   0.0000      0.470492   424.4225       19.0232      -4.72192      -4.35104       2.54557      -2.65087       15.7503       17.6028       16.6157       13.9805       10.3086       7.27712
   6  22 3508.6747    2.8110  3.1085 10.9148  0.0000       1.06031  0.1124   0.0593   0.1935    0.3678   0.0000      0.279698   449.6610       34.8154       17.2232     -0.289678       1.95769      -9.31807       18.8849       22.6632       20.4196       17.1528       12.8541       8.43223
   6  23 3646.4412    2.3252  4.1650 10.7199  0.0000      0.835682  0.1369   0.0459   0.2522    0.2786   0.0000      0.221555   446.5260       30.9454       3.25393      -8.28789       16.3252      -17.2083       22.3079       26.5039       24.9870       20.2995       15.6675       10.1705
   6  24 3784.2620    1.9743  5.9053 10.4111  0.0070      0.417422  0.1671   0.0337   0.3118    0.1727   0.0000      0.142300   367.4380       57.0060       55.6727      -2.23465       3.77870       2.56238       27.7775       32.4415       30.3710       25.9310       18.4368       12.6485
   6  26 4060.5161    1.4322 10.1117 10.1985  0.0000     0.0792790  0.2686   0.0217   0.4702    0.0933   0.0000      0.104758   432.6439      -24.1047       15.2250      -8.39463      -28.6449      -14.8626       42.0211       50.6187       45.9941       37.8576       28.1917       18.6528
   6  27 4198.6269    1.1959 12.7329 10.1800  0.0000     -0.143437  0.3504   0.0197   0.6322    0.0823   0.0000     0.0984445   440.4882       144.775       54.8957      -62.4980      -15.6561      -15.1554       50.0938       60.5929       56.7465       45.9279       34.5159       23.7861
   6  28 4338.1865    1.0399 15.1654 10.0412  0.0000    -0.0446677  0.4139   0.0170   0.7942    0.0803   0.0000      0.101280   502.0607       15.3153       58.5546      -12.0691       12.9514       6.96317       57.2777       67.7243       63.8080       52.2415       39.2569       25.5168
   7  10 1906.8998    0.4401  0.4120  9.9364  0.0000       13.1707  0.0439   0.0237   0.0651    0.0916   0.0000       3.65271   441.0563       16.4098       2.87950      -5.99327      -2.19701      -6.47445       10.7186       11.6494       10.8724       7.84471       5.49404       4.28685
   7  11 2045.9514    0.6675  0.4895 10.0590  0.0000       5.70632  0.0339   0.0312   0.0682    0.1316   0.0000       1.72238   445.3421      -8.67888      -4.95070       1.29007      0.277126       2.96264       6.60103       7.79696       6.91658       6.57449       4.82701       3.70977
   7  12 2184.6299    0.8385  0.7115  9.7553  0.0000       4.78787  0.0416   0.0314   0.0791    0.2224   0.0000       1.40020   427.8521       5.14211       3.97334      -1.12300      -1.20224      -11.2180       7.55805       8.54197       8.34763       6.91309       5.59402       3.93440
   7  13 2322.2927    1.1768  0.7824 10.6181  0.0000       2.64736  0.0422   0.0436   0.0861    0.2128   0.0000       1.12902   432.9177      -5.90396      0.879507      -1.02122       6.42968       9.44460       7.46027       8.65958       8.45973       7.56502       5.67526       3.70211
   7  14 2458.3788    1.5942  1.0390 10.3325  0.0000       3.66678  0.0565   0.0529   0.0918    0.4152   0.0000       1.04881   420.4466       20.5769       23.5242       3.49196      -4.04996       1.40658       9.12730       10.5406       10.3809       8.73454       6.72273       4.50266
   7  15 2594.4120    1.9519  1.0784  9.4137  0.0000       2.08532  0.0571   0.0602   0.0951    1.5466   0.0000      0.818795   429.7763      -8.47081       13.8702       15.4174      0.961090      -4.62114       9.04164       10.3649       9.91513       8.71572       6.96361       5.01247
   7  16 2731.2869    2.5302  1.1494 11.0101  0.0036       2.87011  0.0581   0.0793   0.1061    0.5139   0.0000      0.998342   427.4994      0.249947      -7.29568       8.99368       7.34485      -9.56682       9.32629       11.4109       10.8963       9.03538       6.53243       4.59883
   7  17 2868.5331    3.2051  0.9747 10.8986  0.0026       1.76504  0.0460   0.1075   0.0960    0.9238   0.0000      0.687673   439.0060       19.5839       8.20063       8.77341      -3.44019      -6.76882       9.08638       10.3251       9.60253       8.03228       6.03728       4.24100
   7  18 3005.7435    3.9909  0.9652 11.0587  0.0000     -0.564949  0.0445   0.1311   0.0956    1.1472   0.0000      0.587329   440.2036       12.2922       5.44941       2.79830       2.43834       2.70648       7.79129       8.20727       8.50788       7.53669       5.25385       4.29405
   7  19 3142.8745    4.1100  1.0386 11.1099  0.0000      0.648788  0.0568   0.1290   0.0943    1.3535   0.0000      0.664065   412.4057       14.6091      -6.02410       3.48035       21.6915     -0.518713       12.3323       15.1086       13.3057       11.2463       7.85062       4.65862
   7  20 3280.0761    3.7507  1.5408 11.5080  0.0000       1.28396  0.0676   0.1052   0.1166    0.6743   0.0000      0.656427   435.6574       27.0563       25.4273      -6.79776       3.63391      -4.01568       10.7620       11.8284       10.8026       10.1810       8.27244       5.53016
   7  21 3417.5634    3.1961  2.0292 11.7564  0.0000      0.287593  0.0799   0.0796   0.1437    0.3048   0.0000      0.496465   426.2917       31.4373      -4.01679       3.61855      -10.6050      -1.05715       13.0245       14.1599       13.7476       12.1979       9.41986       6.57754
   7  22 3555.6041    2.7281  3.3988 10.6027 -0.0000      0.682823  0.1009   0.0495   0.1924    0.3223   0.0000      0.218921   438.5933       52.4403       35.8343      -11.4179      -12.1629      -5.08336       15.2423       18.3513       17.1788       15.1226       11.4443       8.17805
   7  23 3693.9020    2.3285  4.8426 10.1911  0.0000      0.754124  0.1268   0.0363   0.2397    0.2479   0.0000      0.147030   425.2777       23.8273      -8.14563       28.6282       4.60364      -7.34861       19.7921       22.6228       22.0378       19.3353       14.6634       10.4847
   7  26 4109.5485    1.3642 11.4543 10.1305  0.0011   -0.00186870  0.2706   0.0191   0.4980    0.0804   0.0000     0.0850310   385.7030       25.3006      0.990298       45.3561       11.2550       9.26764       36.1894       43.0014       41.3438       35.6141       28.6516       20.4841
   8   6 1372.1727    0.1118  0.0958 10.0611  0.0000       35.9591  0.0393   0.0178   0.0496    0.0493   0.0000       72.5683   437.1241      -1.04419     -0.307741      -1.78923      -3.15681      -2.72131       7.45692       8.34649       6.17459       6.38229       7.44525       4.95223
   8   9 1806.2670    0.3495  0.3034  9.8948  0.0000       11.2745  0.0307   0.0201   0.0515    0.0805   0.0000       4.60140   442.0163      -8.79538       12.4316      -1.97984      -3.84249       2.92366       4.65279       6.49220       5.70682       5.44225       4.13021       3.44850
   8  10 1946.1856    0.5430  0.3990  9.8272  0.0000       9.88805  0.0298   0.0257   0.0534    0.1073   0.0000       2.38084   440.0735       7.98013       13.6979      -3.36892      -4.29231       3.20779       4.71615       5.84847       6.18808       4.93209       4.32010       2.92967
   8  11 2086.2094    0.6750  0.6287  9.9596  0.0000       5.42567  0.0358   0.0269   0.0758    0.1312   0.0000       1.65748   442.7794       1.72218       5.00817       13.7596     -0.542452      -4.10182       6.21290       6.49382       6.62914       6.09761       4.90582       3.65387
   8  12 2225.2627    0.9423  0.8432 10.1579  0.0000       4.09145  0.0450   0.0322   0.0860    0.1842   0.0000       1.25262   432.9929      -9.87547       16.8270       15.9933       3.21039       1.80830       7.29774       8.23731       8.20172       7.43532       5.74044       4.28933
   8  13 2362.8816    1.3656  0.9592  9.9246  0.0000       2.73818  0.0472   0.0427   0.0866    0.3915   0.0000       1.01276   434.0887       3.74382       12.7723      -9.62465       14.7578      -9.46838       7.20635       8.67272       8.72333       7.45617       6.08936       4.32396
   8  14 2499.5286    1.7031  0.8434 10.6515  0.0000       1.21450  0.0426   0.0548   0.0747    0.2925   0.0000      0.913275   441.6492      -4.21101       16.1297       15.1395     -0.777969      -3.41483       6.47597       7.39082       7.39592       6.53082       5.59980       4.15928
   8  15 2636.2522    2.1481  1.1160 10.2481  0.0000       2.52622  0.0522   0.0636   0.0899    0.7205   0.0000      0.928400   436.1555      -7.17436       5.79258       16.3318       4.40285       3.76265       7.73320       8.58670       8.48567       8.01334       6.21255       4.55692
   8  16 2773.8556    2.8014  1.0121 10.9250 -0.0006      0.473905  0.0438   0.0851   0.0909    0.5572   0.0000      0.828926   442.3149       16.5306       17.7030      -2.48530      -1.87978     -0.823807       6.95726       7.72409       7.57456       6.69925       5.63442       4.29586
   8  17 2911.7295    3.3505  0.9257 11.8873 -0.0012       2.95684  0.0444   0.1061   0.0817    0.3783   0.0000      0.759976   440.3733       7.81637      -16.5784       4.93784      -2.75661     -0.934746       7.18554       7.67964       7.41302       7.06322       5.53251       4.39015
   8  18 3049.2577    3.9309  0.9835 12.6161  0.0000       2.51687  0.0485   0.1210   0.0843    0.2884   0.0000      0.990277   424.4160       19.4508       10.8272       9.58392      0.767440      -8.05662       7.56316       9.02658       8.86650       8.24896       6.46858       4.44269
   8  19 3186.8606    3.6634  1.3392 12.5135  0.0000       1.80872  0.0612   0.1027   0.1126    0.2649   0.0000       1.15238   442.4808       20.7806       21.8957      -8.19494       7.48687      -8.35850       8.26193       9.16889       9.35617       8.46767       7.01125       5.25005
   8  20 3324.4192    3.3597  1.6713 12.1854  0.0000     -0.320838  0.0699   0.0836   0.1234    0.2503   0.0000      0.692314   424.8668       10.2792       4.81670       5.33230       1.96848       1.29969       10.0580       12.3147       11.4989       10.1116       7.98031       6.31647
   8  21 3462.6394    3.1145  2.4318 11.7120  0.0039      0.295592  0.0805   0.0675   0.1570    0.2093   0.0000      0.307100   439.2394       28.0452       9.77347    -0.0614549       11.6353      -13.3253       11.1726       14.1163       12.9048       11.8667       9.66337       6.95756
   8  22 3601.2972    2.5545  3.7475 11.0245  0.0000      0.509254  0.1089   0.0442   0.1861    0.1833   0.0000      0.190467   426.8853       9.52768       1.33468       12.1886      -21.8948      -4.67874       14.3457       17.0465       16.8898       15.1164       12.6062       8.92772
   8  23 3740.0228    2.1500  5.0748 10.4720  0.0000      0.617068  0.1270   0.0322   0.2308    0.1636   0.0000      0.143956   397.5012       33.3855       2.37540       6.58875      -13.3623      -11.3570       16.7587       19.4245       19.3435       17.5494       14.3221       10.8341
   8  24 3878.6178    1.7641  7.1587 10.3405  0.0000      0.208946  0.1616   0.0236   0.2989    0.1061   0.0000     0.0987725   439.2215      -41.8151       23.6369      -8.36530      -9.57179      -10.2064       21.1330       25.6241       24.5623       22.3696       18.4555       13.8978
   8  26 4156.5222    1.3072 12.1935 10.0287  0.0008    -0.0715200  0.2648   0.0168   0.4882    0.0756   0.0000     0.0802577   413.1950       16.4699      -29.3180       5.74504      -2.08912       2.45275       30.8517       37.5670       37.6767       32.7037       27.2359       20.6045
   9   7 1557.6800    0.1865  0.0885 10.0135  0.0000       24.8617  0.0208   0.0274   0.0452    0.0501   0.0000       29.9384   432.7955      0.242725       19.3583       1.62636      -4.49608      -1.91829       3.34448       3.99089       4.02947       3.03715       3.03324       2.29255
   9   9 1843.6840    0.4405  0.3396  9.7634  0.0000       14.9871  0.0262   0.0212   0.0501    0.0813   0.0000       3.23624   439.3733       2.75846       18.5400       1.06923      -3.18173      -2.14853       3.74573       4.32375       4.00728       3.94387       3.81159       2.81004
   9  10 1984.2806    0.5728  0.4295  9.9702  0.0000       8.73428  0.0272   0.0254   0.0568    0.0960   0.0000       2.23703   438.2313      -4.80103       15.9050      -4.66397      -9.07893      -3.69582       4.16823       5.19759       4.73396       4.70172       4.02265       2.89126
   9  11 2125.1845    0.7894  0.5523  9.9376  0.0000       7.84630  0.0324   0.0306   0.0624    0.1464   0.0000       1.57375   433.3188       7.52147       14.7510     -0.753491       6.73353      -2.87607       4.57438       5.50497       5.12481       5.23843       4.04518       3.34044
   9  12 2264.5403    1.0495  0.7578 10.4231  0.0000       2.58762  0.0378   0.0353   0.0753    0.1653   0.0000       1.16993   433.7471       9.14830       8.10179     -0.715397      -3.01341      -4.93264       5.10310       6.18657       5.79286       5.44795       4.69235       3.77067
   9  13 2402.4174    1.4496  1.0853  9.7585  0.0000       3.53050  0.0511   0.0418   0.0837    0.5089   0.0000      0.857071   428.6330      -6.49690       1.03713      -5.01336      -3.10281      -2.35073       6.65206       8.46667       8.22753       7.50706       6.08616       4.71277
   9  14 2539.6532    1.8058  0.9901 10.9071  0.0000       2.12155  0.0465   0.0546   0.0849    0.2862   0.0000      0.957526   446.6328       9.96926       10.4065       8.18763       3.90762       4.43963       6.30059       7.25535       7.97030       6.75175       5.60031       4.39185
   9  15 2677.0905    2.3005  0.8397 11.7291  0.0000       1.79105  0.0388   0.0730   0.0769    0.2202   0.0000      0.898177   435.2941       1.42944       9.99651      -5.97077       1.59722      -1.60542       5.30221       6.01126       6.37450       5.94744       4.80174       4.04380
   9  16 2815.2915    3.0793  0.9199 11.2262  0.0000       1.55214  0.0381   0.0918   0.0755    0.4522   0.0000      0.736503   432.0548       4.12201       5.48394      -5.68398      -6.16054      -7.16446       5.79941       6.59077       6.63301       6.13023       5.08344       3.83361
   9  17 2953.6793    3.5724  0.9630 11.7051  0.0000       1.69280  0.0446   0.1042   0.0796    0.4504   0.0000      0.792395   439.8740       19.4679       14.7945       4.76594      -2.24280       4.77633       5.64530       7.33532       7.01612       6.33361       5.14908       4.17451
   9  18 3091.6753    3.8892  1.0522 11.5115  0.0000       1.68576  0.0482   0.1066   0.0827    0.6173   0.0000      0.876876   437.9945       18.1803       19.3344       8.93711     -0.911680       2.31746       5.72566       7.17152       6.45295       6.23860       5.42903       4.45385
   9  19 3229.6370    3.8825  1.3498 12.5684  0.0000      0.496226  0.0591   0.1036   0.1039    0.2877   0.0000      0.869241   432.1456       16.4014      -3.62682       14.4313      -6.08237     -0.121010       7.28460       8.98075       8.43740       8.07114       6.92898       5.20188
   9  20 3367.8794    3.2998  1.9491 12.0534  0.0000      0.576531  0.0682   0.0722   0.1243    0.1839   0.0000      0.471291   430.0012       18.4770       29.3537       13.9120      -9.59443      -14.1602       8.12035       10.2339       10.1075       9.51221       7.58233       6.01727
   9  21 3506.4596    2.9263  2.5376 11.6634 -0.0003      0.197246  0.0791   0.0568   0.1422    0.1667   0.0000      0.299867   421.5469       44.8110       14.4687      -7.41259       5.04655      -4.65143       10.0357       11.6151       11.3663       11.0748       9.06685       6.99825
   9  22 3645.6968    2.3750  4.2564 10.7898  0.0000      0.711540  0.1079   0.0357   0.1868    0.1353   0.0000      0.155402   423.6062       9.61071       21.1269       2.47777      -2.57172      -13.3106       12.7247       15.6931       15.7454       14.4119       11.9466       9.20773
   9  23 3784.4924    2.0268  5.3582 10.7942  0.0000      0.483939  0.1300   0.0289   0.2281    0.1071   0.0000      0.140112   415.2844       29.5188       16.3970     0.0846856      -15.5861       5.78588       15.4284       18.6702       18.4058       16.8493       14.2599       11.4303
   9  24 3923.7816    1.7037  7.7909 10.3534  0.0000      0.250288  0.1672   0.0214   0.3067    0.0884   0.0000     0.0887324   428.3985       20.8590      -23.5481       14.0455       11.2139      -2.71545       18.4496       24.0670       22.8328       21.6849       17.7678       13.8382
   9  25 4063.8692    1.4358 10.0977 10.2389  0.0000      0.288116  0.2098   0.0184   0.3934    0.0749   0.0000     0.0775945   462.6343       53.9407      -30.2567      -23.8301       1.62541       5.22665       23.6116       28.4773       28.6794       26.5830       22.0688       17.5214
   9  26 4203.2432    1.2131 12.0996 10.0737  0.0000     0.0963238  0.2634   0.0156   0.4707    0.0702   0.0000     0.0831402   407.7944       37.6931      -17.6992      -49.5855      -1.01780       3.70444       26.7187       33.3661       33.0228       31.1774       25.6535       20.3095
  10   8 1737.8312    0.3215  0.2470  9.8087  0.0000       20.0681  0.0207   0.0183   0.0428    0.0609   0.0000       5.53442   434.2252      -2.95165       11.7547     -0.595728       6.56468       2.94613       2.92645       3.49748       3.41655       3.21752       3.02292       2.58825
  10   9 1880.0814    0.4672  0.3437  9.6710  0.0000       15.7705  0.0272   0.0211   0.0440    0.0811   0.0000       3.02896   437.7171      -1.13773       7.93863       4.84521      0.963897       1.44589       2.87528       4.23019       3.49756       3.55372       3.30648       2.60022
  10  10 2021.5376    0.6251  0.4656 10.0080  0.0000       6.43909  0.0267   0.0254   0.0573    0.0958   0.0000       1.80071   431.3209       7.64811       10.9773       1.71069     -0.884193      0.442276       3.72061       3.95787       3.88806       3.99787       3.55590       2.78339
  10  11 2163.1092    0.8646  0.6617  9.9075  0.0000       6.47675  0.0338   0.0288   0.0649    0.1648   0.0000       1.33220   435.4596      -8.96768       18.8052       1.85018      -3.19099      0.880252       4.08462       5.09897       4.67950       4.63336       4.00777       3.44148
  10  12 2302.9093    1.1999  0.7800  9.8574  0.0003       3.43038  0.0348   0.0368   0.0707    0.3093   0.0000      0.884164   434.0363      -5.42160       14.1884      0.744185      -10.9032      0.972588       4.70958       6.64077       6.46333       6.39893       5.12931       4.13132
  10  13 2440.8972    1.5693  1.0043 10.3232  0.0000       2.67133  0.0409   0.0446   0.0827    0.3555   0.0000      0.816480   435.9536       11.6475       5.97550      -3.52239      -3.11280       2.79456       5.07571       6.04499       5.97532       5.75349       4.71663       4.21168
  10  14 2578.7834    2.0510  0.9470 10.4949  0.0000       2.52192  0.0383   0.0581   0.0777    0.3800   0.0000      0.794547   437.0900       10.1864       10.6151       1.84197       2.87037       4.36583       4.70538       5.13947       5.44614       5.12035       4.67291       3.74896
  10  15 2717.0679    2.5482  0.9810 11.4523  0.0002       1.60750  0.0458   0.0710   0.0737    0.3030   0.0000      0.892448   431.1690       18.8139       16.4240     -0.952767       3.05869      -4.61550       5.68640       6.20699       6.07013       6.16117       5.18417       4.40028
  10  16 2855.7508    3.1870  0.8194 11.8853  0.0000       1.08810  0.0334   0.0962   0.0692    0.2800   0.0000      0.730988   438.7636       2.65539       12.4158       7.43715      -5.12604      -7.08926       4.07242       4.94793       5.28130       4.76822       4.09213       3.39453
  10  17 2994.6353    3.7671  0.9148 12.1821  0.0000       1.70788  0.0402   0.1070   0.0700    0.2997   0.0000      0.783788   440.4196       9.01054       10.6034      -5.03721      -7.37676      0.715582       4.97715       5.44207       5.50582       5.58052       4.74483       3.88058
  10  18 3133.0621    3.9892  1.0991 11.4470  0.0000       1.35189  0.0420   0.1054   0.0842    0.6550   0.0000      0.909209   435.5627       20.0681       7.85534      -10.8602      -2.84572      -1.14629       5.09699       5.93577       5.77881       5.27802       4.88493       4.29067
  10  19 3271.3422    3.6685  1.3616 12.3580  0.0000     -0.221701  0.0552   0.0903   0.0946    0.2611   0.0000      0.696035   435.7914      -1.91738       18.0442       10.4247       2.89211      -3.19770       5.83469       7.33480       7.36021       6.74559       6.00432       4.78867
  10  20 3410.2876    3.0829  2.0283 11.8776  0.0000      0.702785  0.0718   0.0635   0.1152    0.1782   0.0000      0.368067   431.1753       8.77688      -6.51477       1.77009      -4.04843       2.87272       8.01958       9.49635       9.76601       8.94282       8.08839       6.38166
  10  21 3549.3776    2.6429  3.3981 11.4063  0.0004      0.752046  0.0900   0.0431   0.1658    0.1212   0.0000      0.211990   442.6531       29.5067       31.6561       2.80845     -0.615465      -9.52578       9.83676       11.8781       11.7044       11.3041       9.86382       7.88810
  10  22 3688.8412    2.2520  4.5058 10.8860  0.0000      0.697299  0.1069   0.0324   0.1947    0.1087   0.0000      0.158939   439.0838       40.6001       4.45191      -32.3797       14.0509      -13.9427       11.2716       13.7832       13.6911       12.9866       11.5405       9.26201
  10  23 3828.4983    1.9158  6.4764 10.4889  0.0000      0.356888  0.1376   0.0241   0.2470    0.0987   0.0000      0.106738   448.0564       66.2630       33.0948      -15.9283      -8.46140      -6.51188       13.8523       17.3164       17.7341       16.4447       14.4722       11.5587
  10  25 4108.5445    1.3690 11.2286 10.2320  0.0000      0.257224  0.2176   0.0162   0.4110    0.0631   0.0000     0.0703214   455.4780       47.7294       1.42924       4.19011       45.7379       6.03511       20.4000       26.3272       25.9756       24.4742       21.4547       17.4077
  11   6 1477.1759    0.1560  0.1239 10.0057  0.0000       41.0407  0.0206   0.0140   0.0383    0.0479   0.0000       30.9564   437.5471    -0.0421267       6.18771     -0.177196     -0.855158      0.495685       2.07394       3.35419       2.70477       3.38833       3.08768       2.11090
  11   7 1627.1123    0.2294  0.1076  9.9765  0.0000       20.8407  0.0158   0.0220   0.0356    0.0484   0.0000       15.1413   433.0029       4.13326       13.9780      -2.27342      0.430912      -1.11235       2.16114       2.16810       2.64711       2.51255       1.94691       1.71208
  11   9 1915.5163    0.4739  0.3763  9.9939  0.0000       13.9259  0.0252   0.0205   0.0502    0.0710   0.0000       3.05367   435.8787     -0.964933       5.57800      -9.80793       3.18368     -0.329093       3.27981       4.43645       4.21369       3.85181       3.41438       2.80233
  11  10 2057.9937    0.6391  0.6362  9.8399  0.0000       7.36242  0.0326   0.0219   0.0625    0.1199   0.0000       1.43286   434.7621      -3.79575       13.0297      -2.36552       2.43492       2.87118       3.87426       4.98876       4.98202       5.13878       4.13600       3.54012
  11  11 2199.9497    0.8965  0.7059 10.3307  0.0000       7.80913  0.0338   0.0285   0.0675    0.1294   0.0000       1.35378   439.2262       1.85900       9.33454       4.11045       3.70421      -1.11123       4.00991       4.56684       4.97115       4.53920       3.99978       3.26568
  11  12 2340.1306    1.2647  0.8708 10.3885  0.0000       4.29829  0.0368   0.0364   0.0760    0.2245   0.0000      0.976670   434.5403       5.92887       14.4213       6.02307      -5.66442       5.60191       4.05683       4.92592       5.38429       4.88703       4.49422       3.57068
  11  13 2478.6536    1.7128  0.8755 10.7799  0.0000       4.02624  0.0396   0.0489   0.0704    0.2830   0.0000      0.864441   435.3884       8.72471       14.5423      -2.24703      -6.42122      -3.00543       5.06153       6.63204       6.89559       6.38057       5.47928       4.13327
  11  14 2617.1128    2.0641  1.0760 11.0727  0.0000       3.23927  0.0449   0.0552   0.0845    0.3325   0.0000      0.872134   449.5556       8.33581       19.7252      -4.41710      -7.11187       2.24905       4.88547       5.33020       5.59812       5.69868       4.95753       4.10776
  11  15 2756.2306    2.6609  1.0465 11.2811  0.0000       1.99801  0.0414   0.0711   0.0799    0.3597   0.0000      0.845941   434.7049       14.5279       21.6415       3.97971      -8.75499      -2.01100       4.47307       5.25983       5.31265       5.01898       4.64797       3.95346
  11  16 2895.4833    3.2892  0.9211 12.0681  0.0000       1.22322  0.0372   0.0893   0.0700    0.2557   0.0000      0.759329   438.0759       5.70874       4.86129       4.08801      -8.98208      -4.15901       4.16644       4.67995       5.15457       4.84403       4.25435       3.72557
  11  17 3034.6909    3.7715  0.9553 12.6633  0.0000       1.50679  0.0383   0.1039   0.0776    0.2128   0.0000      0.947879   445.3514       19.5739       8.82542      -7.72272      -2.94557      -4.89895       4.46218       5.00745       5.06414       5.04813       4.43027       3.75824
  11  18 3173.5512    4.1026  1.1213 12.3544  0.0000      0.100486  0.0467   0.1040   0.0803    0.3331   0.0000      0.905869   433.8409       8.59294       5.35995       1.40987      -9.68509      -3.27412       4.99120       5.81389       6.15430       5.87395       4.84382       4.16757
  11  19 3312.4068    3.5531  1.5995 11.8368  0.0000     0.0993732  0.0600   0.0756   0.0917    0.2832   0.0000      0.463501   437.6377       6.63403       7.07507      -6.30441      -4.02968    -0.0252839       6.34640       7.13887       7.66910       7.31207       6.19625       5.36946
  11  20 3451.8138    3.1474  2.4286 11.6042  0.0000      0.747786  0.0696   0.0569   0.1227    0.1639   0.0000      0.271642   455.0872       25.0667       13.0848       8.53945       17.0421      -15.9152       7.44870       9.11995       9.09983       8.80168       7.80200       6.50713
  11  21 3591.5614    2.5210  3.6599 11.0539  0.0000      0.581064  0.0889   0.0371   0.1590    0.1155   0.0000      0.179998   412.3386       17.4826       18.1324      -6.72439      -11.2627       5.01629       8.64633       10.8773       11.4092       10.1538       9.45307       7.61968
  11  22 3731.2355    2.2043  4.8247 10.7034  0.0000      0.670716  0.1033   0.0291   0.1951    0.1031   0.0000      0.127839   433.1893       29.5265       2.07532      -3.39955      -4.42892      -9.10615       9.88027       12.2700       12.6192       12.1251       10.6478       8.94831
  11  23 3871.3978    1.7937  6.7274 10.5851  0.0000      0.565606  0.1333   0.0222   0.2561    0.0814   0.0000      0.103025   440.7445       36.9906      -5.34523       24.2097      -2.04310       2.90486       12.6142       15.7310       16.2054       15.7296       13.6671       11.2020
  11  24 4011.6095    1.4996  9.5213 10.3458  0.0000      0.235487  0.1771   0.0172   0.3363    0.0656   0.0000     0.0793549   440.8745       9.89495       5.85963      -5.17948       7.49536       3.85158       15.8622       19.8392       20.2944       19.6159       17.1957       14.4469
  11  27 4432.1841    0.9143 17.3478 10.1173  0.0000     -0.210171  0.4183   0.0108   0.6802    0.0459   0.0000     0.0904214   434.7142       7.76626       33.0674      -26.8003      -26.2504       9.38494       29.7149       37.5340       38.9900       37.4188       32.5760       27.1742
  12   8 1805.8374    0.3630  0.3104 10.0084  0.0000       12.9304  0.0250   0.0164   0.0388    0.0595   0.0000       3.90925   436.8765     -0.675919       15.9352      -2.33278      -5.26294      0.607902       2.78712       4.23298       3.85619       4.07388       3.20623       2.71584
  12   9 1950.0213    0.5142  0.4852  9.8248  0.0000       9.07085  0.0277   0.0186   0.0502    0.0914   0.0000       1.94166   441.0422      -3.66611       18.5246      -2.21418       1.39684      0.467120       3.05579       3.82866       3.67137       3.60278       3.52224       2.99143
  12  10 2093.7316    0.7253  0.6093  9.9550  0.0000       7.38586  0.0280   0.0237   0.0592    0.1139   0.0000       1.31163   434.5728       1.68861       9.05893      -3.69977      -7.18797      -4.73967       3.05424       3.68087       3.85418       4.06635       3.55569       3.05260
  12  11 2235.9800    0.9954  0.7325 10.0298 -0.0000       5.37839  0.0335   0.0287   0.0611    0.1752   0.0000      0.976262   442.0347       9.17921       7.24240      -4.84879      -7.30788      0.479291       3.53365       4.63794       4.30457       4.48542       4.33111       3.38904
  12  12 2376.4326    1.3965  0.9062 10.3832  0.0000       4.30209  0.0372   0.0373   0.0680    0.2424   0.0000      0.857059   438.3970      0.672201       15.8274       10.8941      -4.35841       1.35548       3.89009       4.73077       4.88281       4.86545       4.24582       3.68365
  12  13 2515.5742    1.8657  0.9859 10.4337  0.0000       3.55461  0.0382   0.0478   0.0715    0.4266   0.0000      0.776227   443.4083       4.74258       19.8433      -4.21151      -1.32230      -2.21148       3.90770       4.79674       4.96386       4.68592       4.40856       3.74126
  12  14 2654.7025    2.3267  0.9088 11.2541  0.0000       3.32804  0.0365   0.0629   0.0695    0.3149   0.0000      0.807571   439.6861       4.04144       13.8638      -3.73476      0.725738       1.52028       3.62617       4.26454       4.26127       4.31460       4.06426       3.37298
  12  15 2794.6306    2.8622  0.8712 12.1063  0.0000       3.93839  0.0363   0.0780   0.0666    0.2252   0.0000      0.964520   437.6745       6.50012       12.4200      -6.35125       1.68614       2.12417       3.57900       4.36006       4.29171       4.28103       3.96292       3.31242
  12  16 2934.3973    3.4723  0.9110 12.2320  0.0000      0.487048  0.0353   0.0916   0.0706    0.2485   0.0000      0.772394   441.0356       10.7282       10.4020       3.46333       8.57568      -8.08916       4.08118       4.98380       5.29566       4.95335       4.24543       3.59844
  12  17 3073.9854    4.0925  1.0122 12.2209  0.0000       1.51158  0.0381   0.1031   0.0724    0.3376   0.0000      0.651678   442.7822       11.2575       11.4911      -1.35834      0.232332      0.977359       3.81507       4.46148       4.51852       4.23725       4.28143       3.61124
  12  18 3213.4081    3.8701  1.2792 12.5555  0.0000       1.08082  0.0533   0.0895   0.0874    0.2311   0.0000      0.825472   440.9890       16.7552       16.4665       4.58036       3.38949       2.72172       5.67529       7.49379       7.82695       7.25620       6.16574       4.79886
  12  19 3352.8671    3.4573  1.8767 11.6972  0.0000      0.728970  0.0561   0.0651   0.1035    0.2063   0.0000      0.398703   447.3803       9.72227       24.6781     -0.108422      -5.36280      -4.79314       5.28441       6.76831       6.81115       6.59556       5.93973       5.01970
  12  20 3492.6941    2.8443  2.8924 11.3112  0.0024      0.711838  0.0743   0.0440   0.1271    0.1261   0.0000      0.217375   431.4592       11.4466       11.5950       17.4542       4.44340       5.49736       6.68650       8.05418       8.66113       8.18655       7.65647       6.32225
  12  21 3632.9698    2.3309  3.8414 11.1271  0.0000      0.777454  0.0870   0.0322   0.1626    0.0939   0.0000      0.164911   435.7236       24.8428       8.46038       4.50326      -16.8076      -12.0908       8.13371       10.1262       10.7021       10.3085       9.22113       7.72985
  12  22 3773.1394    2.0220  5.4417 10.7316  0.0000      0.668774  0.1105   0.0255   0.2003    0.0903   0.0000      0.114845   443.3369       29.1114      -8.49687      -15.4132       15.3792      -5.00135       10.0054       12.2323       12.5621       12.4230       10.9803       9.51819
  12  23 3913.5218    1.7067  7.6377 10.5445  0.0000      0.357452  0.1427   0.0197   0.2653    0.0739   0.0000     0.0931133   466.7522      -19.3253      -14.2731      -10.8323      -18.6869       14.8254       12.1576       15.1741       15.5664       15.3599       14.0789       11.8744
  12  24 4053.4172    1.4059  9.7263 10.4499 -0.0009    -0.0619933  0.1785   0.0162   0.3474    0.0599   0.0000     0.0794782   462.1350       36.4034      -25.1252      -12.9364       12.3320     -0.687761       14.3166       18.3801       18.9329       18.7936       16.7156       13.8203
  12  25 4194.4107    1.2095 12.6343 10.3101  0.0000     0.0266390  0.2495   0.0142   0.4371    0.0540   0.0000     0.0758006   448.1864       49.4213       28.6626      -36.8138      -23.4277      -6.52739       19.0810       24.4445       25.2514       24.5110       22.1364       18.0823
  12  26 4334.5272    1.0635 15.6824 10.1988  0.0000     -0.226191  0.3297   0.0120   0.5675    0.0489   0.0000     0.0767550   446.4555       42.4384      -37.0654      -1.46088       6.98593      -28.1944       22.5805       28.7059       29.7627       28.6961       26.4523       22.0863
  12  27 4476.8466    0.8505 17.3705 10.1423  0.0006     0.0619247  0.4223   0.0100   0.6726    0.0442   0.0000     0.0972249   416.2418       1.76765       33.1272       6.24862      -26.9040      -30.0726       26.6057       34.4224       35.1172       34.5323       30.7306       26.5186
  13   6 1541.1644    0.1753  0.1679  9.9360  0.0000       31.3485  0.0210   0.0123   0.0427    0.0454   0.0000       18.7958   437.2391       1.29782       13.5735      0.635572       1.82411      -1.65429       1.78451       2.59745       2.26029       2.85345       2.24731       1.93934
  13   7 1692.4129    0.2386  0.2775 10.0102  0.0000       13.4106  0.0265   0.0128   0.0535    0.0502   0.0000       7.24664   439.5686      0.155326       14.9992       1.15415       1.17733       2.67314       3.05903       4.93536       4.82893       5.44949       4.24575       3.71188
  13   8 1838.7064    0.3624  0.3689  9.9580  0.0000       15.1060  0.0238   0.0159   0.0521    0.0600   0.0000       3.83341   438.1911       3.87350       17.7316      0.941916       5.22705      -2.13854       2.68948       3.07454       3.50726       3.24697       2.66208       2.61695
  13   9 1983.9261    0.5465  0.4628  9.9229  0.0000       11.3925  0.0261   0.0191   0.0473    0.0791   0.0000       1.95684   438.7592      -5.75103       10.5138       5.91659      -1.78999       5.73749       2.34153       3.19527       3.27405       3.20196       2.80357       2.57247
  13  10 2128.5942    0.7795  0.6593  9.8198  0.0000       6.83690  0.0295   0.0233   0.0569    0.1282   0.0000       1.20566   439.1550      -1.35779       17.4168      0.807860      -1.07691      -3.26238       2.64704       3.60558       3.51180       3.56819       3.09540       2.84745
  13  11 2271.2602    1.0667  0.8498 10.0837  0.0000       4.70235  0.0341   0.0282   0.0678    0.1833   0.0000      0.921012   438.1935      -1.83856       9.23364      -1.91344       1.56509       1.78084       3.47790       3.85402       3.87094       4.19788       3.94904       3.17198
  13  12 2411.8899    1.4425  0.8307 10.9237  0.0000       2.38618  0.0322   0.0393   0.0667    0.1544   0.0000      0.924054   432.7081      0.457392       20.0512       3.14603       2.77980       8.77801       3.07666       3.84329       3.80118       4.13096       3.40199       3.01068
  13  13 2551.8064    2.0062  0.8351 11.3414  0.0000       1.84759  0.0328   0.0543   0.0638    0.2007   0.0000      0.816958   430.3550       7.41365       15.3632       4.30503      -2.13653      -4.19878       3.34609       3.95636       4.17356       4.27835       4.01549       3.42031
  13  14 2691.7901    2.5159  0.9073 11.0586  0.0000       3.00876  0.0338   0.0660   0.0673    0.3915   0.0000      0.764219   442.0024       8.99524       17.7609       3.82589       3.63917      -1.59678       3.23080       3.95144       4.08989       3.96799       3.66645       3.16918
  13  15 2832.2642    3.1674  0.8768 11.8430  0.0000       1.26541  0.0337   0.0821   0.0643    0.2983   0.0000      0.829998   439.2665      0.359290       8.05729      0.322385      -3.89128       1.24406       3.18905       3.94768       4.23390       4.19286       3.66090       3.21842
  13  16 2972.7537    3.7420  0.8933 12.0513  0.0000       1.25060  0.0329   0.0985   0.0663    0.3275   0.0000      0.721519   439.1730       10.5154       8.51033      -2.87478       2.54773      -1.31740       3.30272       3.82008       4.06068       3.94283       3.69409       3.14023
  13  17 3112.5660    3.8365  0.9530 12.9659  0.0000       1.33909  0.0381   0.0999   0.0713    0.1929   0.0000      0.976112   440.3530       8.99815       9.30427       4.40021       8.32622      -2.10098       3.67370       4.59237       4.82272       4.41243       4.04801       3.59155
  13  18 3252.4417    3.7409  1.3643 12.2196  0.0000    0.00293837  0.0445   0.0800   0.0885    0.2325   0.0000      0.597382   434.0466       8.75538       19.8783      0.371483       4.11488      -3.60816       3.93241       4.69968       5.24404       5.17093       4.62616       3.99936
  13  19 3392.4998    3.3021  2.0671 11.8318  0.0000      0.644175  0.0583   0.0576   0.1042    0.1550   0.0000      0.312955   445.9922       7.59241       8.01763      -7.04626      -3.70118      -3.81261       4.92685       6.11184       6.32356       6.28109       5.81327       5.08537
  13  20 3532.7505    2.7503  3.1124 11.1674 -0.0002      0.345910  0.0725   0.0402   0.1315    0.1249   0.0000      0.198024   443.4901       31.5364       34.1869      -1.46695      -3.00746      -9.76132       6.28490       7.47844       7.78116       8.01914       7.25563       6.10773
  13  21 3673.5510    2.2770  4.6031 10.8900  0.0000      0.686311  0.0918   0.0290   0.1718    0.0890   0.0000      0.119664   442.7597       10.0406       30.1472      0.884475       9.92697       2.04799       7.82083       9.72117       10.0598       9.97382       9.00027       8.01983
  13  22 3814.0634    1.8524  6.6077 10.5828  0.0000      0.516116  0.1213   0.0212   0.2278    0.0781   0.0000     0.0926674   438.4547       35.5161      0.532055      -1.14511      0.147664      -26.5574       9.99319       11.9946       12.9611       12.2014       11.7124       10.1711
  13  23 3955.1962    1.5842  8.1391 10.5496  0.0000      0.507002  0.1494   0.0181   0.2798    0.0641   0.0000     0.0882766   453.1922       13.9699       11.5487       34.4738       4.68139       11.6592       11.5839       14.6925       15.2356       14.9172       13.9220       11.7888
  13  24 4095.5877    1.3468 10.3614 10.2854  0.0000     0.0985337  0.1854   0.0148   0.3514    0.0621   0.0000     0.0793678   428.4748       29.2144       41.0561       2.30385     -0.963137       18.0106       13.9234       17.5196       18.1252       17.9530       16.5014       14.4488
  13  25 4236.5092    1.1489 12.8208 10.3504  0.0000    -0.0485919  0.2547   0.0139   0.4546    0.0516   0.0000     0.0790407   486.7333       45.1551      -9.79424      -2.31695       23.1811      -7.35097       17.8446       22.6558       23.7641       23.4164       21.3227       18.3840
  13  26 4377.2382    0.9431 17.0760 10.2079 -0.0037    -0.0952352  0.3885   0.0102   0.6236    0.0446   0.0000     0.0889580   427.9974       30.7798       11.6677       22.6729       1.38310      -6.63225       22.8641       29.1241       30.4838       29.8484       27.3884       23.4562
  14   5 1411.7148    0.1321  0.0809 10.0432  0.0000       37.1803  0.0184   0.0155   0.0366    0.0373   0.0000       47.5519   436.2645       3.25517       16.4961      -4.49297      -3.29069       1.62425       1.66360       1.79577       2.16007       2.38526       1.89690       1.38244
  14   7 1723.5374    0.2969  0.2890  9.9449  0.0000       17.6156  0.0228   0.0143   0.0402    0.0490   0.0000       5.13944   434.7240      -1.06112       9.70942       3.73598      -2.38076       2.09111       2.36497       2.94114       3.14839       3.03579       2.88480       2.46897
  14   8 1870.8734    0.4615  0.2991  9.9281  0.0000       10.2238  0.0250   0.0192   0.0340    0.0654   0.0000       2.71386   436.9990       3.35206       16.1269      0.877282      -1.05076       4.17759       3.26074       4.93832       4.28873       4.59386       3.30173       3.10722
  14   9 2017.0837    0.6070  0.5208  9.9780  0.0000       7.79079  0.0247   0.0197   0.0512    0.0916   0.0000       1.55806   435.7315      -5.10062       14.9619      -1.72746      -2.81171       2.54705       2.18526       2.83395       2.73904       3.03828       2.56376       2.30378
  14  10 2162.6246    0.8362  0.7221  9.8807  0.0000       6.75331  0.0315   0.0227   0.0574    0.1313   0.0000       1.07660   437.5672       1.36950       11.0912      -4.26947     -0.594201      -1.47916       2.78690       3.64377       3.46221       3.40756       3.24921       2.97837
  14  11 2305.8288    1.1877  0.9296  9.7012  0.0000       4.92530  0.0346   0.0285   0.0667    0.2392   0.0000      0.846930   439.2209      -1.17801       14.4026       2.82560      -3.18222      -6.43126       2.72086       3.65009       3.48619       3.62698       3.43611       3.03403
  14  12 2446.8410    1.5102  0.9391 10.7194  0.0000       3.11956  0.0348   0.0363   0.0685    0.1718   0.0000      0.803493   433.5824      0.720654       13.9457       5.07955      -1.66032      -1.60117       2.95931       3.52271       3.76637       3.82823       3.42535       3.03392
  14  13 2587.4875    2.0578  1.0250 11.2415  0.0000       3.36658  0.0375   0.0486   0.0686    0.2173   0.0000      0.746147   442.7203       2.17879       15.1496      -6.98365      -5.90547    -0.0726512       3.04112       4.13759       3.97052       4.29719       3.77878       3.39328
  14  14 2728.3280    2.5619  0.9798 11.2928  0.0000       2.16265  0.0363   0.0624   0.0677    0.3198   0.0000      0.794992   435.4907       3.45360       8.30472      -1.79794      0.373287       2.67206       3.09925       3.87102       3.87337       3.90626       3.58048       3.19542
  14  15 2869.3789    3.3803  0.9760 11.6060  0.0000       1.66656  0.0340   0.0826   0.0681    0.4347   0.0000      0.736399   439.0402       12.1520       12.2736       1.98819     -0.451794      -2.25296       2.94054       3.56953       3.96898       3.76961       3.43554       3.11397
  14  16 3010.3387    3.7290  1.0315 11.9616  0.0000      0.905340  0.0387   0.0901   0.0678    0.4309   0.0000      0.673715   435.4418       6.89654       11.2756      -2.68879     -0.954687      -6.24361       3.40349       4.25730       4.61834       4.37578       4.06780       3.61103
  14  17 3150.7579    4.1139  1.0224 12.7513  0.0000       2.76531  0.0379   0.1003   0.0707    0.2431   0.0000      0.789085   437.9550       14.8771       10.0663     -0.958414     -0.873983      -1.87205       3.45608       4.34033       4.51588       4.27820       3.72717       3.47384
  14  18 3291.0621    3.5674  1.6510 11.7340  0.0000      0.747570  0.0523   0.0678   0.0869    0.2724   0.0000      0.483092   435.1452       17.4865       1.48354       6.75576      -14.0751      -2.18037       4.53661       5.81241       5.89630       5.74907       5.14438       4.48497
  14  19 3431.6285    3.0540  2.3153 11.7321  0.0000      0.841519  0.0619   0.0502   0.1066    0.1417   0.0000      0.291978   428.7743       29.0339       12.5377       14.5289      -14.6026       2.82370       4.99952       6.10291       6.57670       6.40605       5.79208       5.51472
  14  20 3572.4241    2.6264  3.4017 11.1859  0.0000      0.521785  0.0763   0.0357   0.1339    0.1156   0.0000      0.183898   432.0136      -6.89536       17.4895      -11.3499      0.811948      0.720437       6.17685       7.54000       8.04451       8.14824       7.69370       6.53970
  14  21 3713.4471    2.1188  4.8321 10.9892  0.0000      0.411734  0.0959   0.0256   0.1768    0.0789   0.0000      0.120987   440.3596       20.7926       19.4241       10.9818      -11.0109     -0.896894       7.27682       9.31127       9.70721       10.1666       9.08723       7.96315
  14  22 3854.8901    1.8157  6.6403 10.7341  0.0000      0.503579  0.1199   0.0203   0.2268    0.0675   0.0000     0.0919221   433.2916      -20.3302       20.6319      0.556586       3.21807      -17.8607       8.94601       11.6575       11.7401       11.9541       11.0018       9.50086
  14  23 3995.8725    1.5319  9.3588 10.4748  0.0000      0.277266  0.1636   0.0164   0.2960    0.0607   0.0000     0.0720911   436.3724       25.4934       33.2471       1.34769      -5.63187       9.64391       11.4240       14.7159       15.4734       15.2763       14.0453       12.6057
  14  24 4137.3596    1.3180 11.3492 10.2710  0.0000      0.299295  0.1951   0.0141   0.3736    0.0589   0.0000     0.0697059   461.3497      -11.6723       30.7286      -13.0237       9.86420       3.78742       13.3765       17.1924       17.7921       17.7222       16.5046       14.5350
  14  25 4278.4237    1.0662 13.5665 10.2773  0.0031      0.202105  0.2742   0.0124   0.4768    0.0509   0.0000     0.0816907   432.9233       18.3740      -13.4441      -14.6442       2.13914      -11.6275       16.9665       22.3675       23.1159       23.3081       21.4547       18.7078
  14  26 4420.1600    0.9083 16.7082 10.2042 -0.0009     0.0722351  0.3686   0.0101   0.6041    0.0436   0.0000     0.0903146   464.7949       1.95262       10.8711      -37.6092       18.0844       28.0718       20.8791       26.8269       28.6707       27.8391       26.1026       23.3376
  15   6 1601.0204    0.2095  0.1981  9.9922  0.0000       16.1510  0.0225   0.0119   0.0336    0.0407   0.0000       11.3655   438.0434      -1.27885       17.0824     -0.316417      -4.86938     0.0340180       2.51247       3.15459       3.23886       3.09562       2.96653       2.32436
  15   8 1902.4315    0.4567  0.4367  9.8063  0.0000       14.3564  0.0245   0.0158   0.0433    0.0666   0.0000       2.20796   439.4517     -0.605016       13.8719      -1.12003      -2.56541     -0.270024       2.13433       2.68314       2.55377       2.78711       2.71459       2.45945
  15   9 2049.6780    0.6722  0.4986  9.8507  0.0000       8.57678  0.0215   0.0213   0.0473    0.0958   0.0000       1.39493   437.6484       7.05193       16.5028       2.34114      -5.77662      -2.03069       1.96736       2.54298       2.59591       2.71289       2.61237       2.19118
  15  10 2195.9135    0.9363  0.7513  9.9091  0.0000       5.05632  0.0286   0.0239   0.0573    0.1514   0.0000      0.973506   434.6655       1.09282       15.4453      0.684042      -1.58877      -1.20042       2.43303       3.07515       3.25864       3.15774       2.92851       2.60019
  15  11 2339.6323    1.2460  1.0215 10.4883  0.0000       4.02839  0.0386   0.0287   0.0708    0.1746   0.0000      0.854270   439.6845      -4.06068       16.0235       1.77371      -3.41883      -7.00315       3.06883       3.68144       3.96216       3.98764       3.71624       3.46069
  15  12 2481.1775    1.6539  1.0090 10.6754  0.0000       3.15953  0.0371   0.0379   0.0673    0.2242   0.0000      0.754611   438.4308       4.85321       10.6463       4.99043      -7.52003       1.48982       2.81161       3.63149       3.63380       3.78880       3.50702       3.27209
  15  13 2622.4472    2.1667  1.0697 11.0624  0.0000       1.97100  0.0367   0.0474   0.0707    0.2415   0.0000      0.708152   441.7654       10.3243       14.7546     -0.540889      -5.04001      0.303873       2.75758       3.48124       3.57562       3.74365       3.48097       3.25550
  15  14 2764.2545    2.8109  0.9845 11.6880 -0.0001       2.72996  0.0328   0.0651   0.0652    0.2316   0.0000      0.734473   436.5007       7.72589       13.9921      -1.88357      -1.11151      -2.04936       2.68500       3.37247       3.71768       3.66623       3.21596       2.92751
  15  15 2905.8770    3.2698  0.9913 12.2072  0.0001      0.496816  0.0354   0.0767   0.0660    0.2508   0.0000      0.767690   442.2120       7.53482       6.29357       6.21548       1.06190      -7.30571       2.79875       3.84295       3.78060       4.06423       3.54796       3.29332
  15  16 3047.2012    3.9439  0.9334 12.4615  0.0000       1.29879  0.0337   0.0968   0.0631    0.3012   0.0000      0.700611   439.8163       8.37066       10.7029       2.02303     -0.162128      0.150165       2.70837       3.38754       3.65232       3.55145       3.34518       2.97675
  15  17 3188.1400    4.0187  1.3051 12.2536  0.0000      0.735845  0.0420   0.0858   0.0838    0.3452   0.0000      0.649468   439.5390       8.51941       6.90646      0.316007      -1.00734      -5.52491       3.20547       3.89186       4.09329       4.02180       3.89381       3.46750
  15  18 3329.0245    3.5799  1.7041 11.9632  0.0000      0.601846  0.0494   0.0659   0.0917    0.2525   0.0000      0.415748   438.6793       12.5779      0.500723      0.286151       2.83656      -4.42059       3.53322       4.61660       4.86681       4.83679       4.52160       4.12875
  15  19 3470.1588    3.0474  2.6829 11.4571  0.0003      0.651069  0.0628   0.0449   0.1160    0.1584   0.0000      0.222181   432.5571       13.1084       15.4752       3.53332     -0.341686      0.306582       4.91651       6.10993       6.49836       6.73950       6.10939       5.39603
  15  20 3611.7284    2.5517  3.8756 11.1011  0.0000      0.708387  0.0802   0.0327   0.1431    0.1089   0.0000      0.150055   437.6963       6.31749       22.0880       6.37787       15.5899      -14.9695       5.82941       7.25940       7.59730       7.68058       7.20070       6.46303
  15  21 3752.9852    2.0747  5.5785 10.6260  0.0000      0.526818  0.0979   0.0226   0.1865    0.0862   0.0000     0.0988685   435.8972       25.9658       29.3710      -11.3440      -5.90563       5.91050       7.06710       9.12162       9.41859       9.54172       9.05332       8.00381
  15  22 3894.6430    1.7604  7.6751 10.4370  0.0000      0.444481  0.1272   0.0178   0.2373    0.0712   0.0000     0.0752168   446.7683       9.21999       1.32292      -7.56139       7.79157      -18.8631       8.83894       11.3035       11.7363       12.1160       11.1221       9.79141
  15  23 4036.2197    1.4729  9.3755 10.4565  0.0000      0.290112  0.1585   0.0155   0.2952    0.0598   0.0000     0.0716365   453.6658       4.27174       3.87494      -13.7446       10.1544       11.4252       10.6909       13.8392       14.3139       14.4087       13.6935       12.4394
  15  24 4178.4194    1.2447 12.0434 10.2777  0.0000      0.368255  0.2087   0.0133   0.3865    0.0557   0.0000     0.0679287   424.7057       20.4506       27.5249       19.9165      -7.87017      -22.4612       12.9687       16.5585       17.6609       17.4268       16.5660       14.6987
  15  25 4321.1750    1.0384 15.4272 10.2707  0.0000      0.471714  0.2944   0.0107   0.4990    0.0447   0.0000     0.0781328   438.6337      0.349558      -16.8490      -59.4212       12.6662       8.39084       16.0646       20.9212       22.1764       21.8496       20.4275       18.7077
  16   5 1467.2875    0.1588  0.1043 10.1013  0.0000       3.85948  0.0150   0.0143   0.0351    0.0324   0.0000       29.9356   437.5375      -2.54857       16.7704      0.707662      -2.08003      0.553948       1.36736       1.61852       1.84417       1.68224       1.64641       1.43995
  16   6 1629.5362    0.2511  0.1733  9.9252  0.0000       18.1572  0.0179   0.0139   0.0294    0.0413   0.0000       8.66555   435.7379      -2.56777       12.7530      -1.13722      -2.47580      -3.51143       1.92344       3.15024       2.72555       3.23139       2.98702       2.82188
  16   7 1783.3165    0.3514  0.2990  9.9573  0.0000       11.3992  0.0190   0.0147   0.0387    0.0491   0.0000       3.65537   440.2709      -2.54143       13.1132     -0.219210      -1.75014      0.215049       1.88419       2.13584       2.28315       2.28732       2.13104       1.94446
  16   8 1933.1894    0.5199  0.4070  9.9655  0.0000       9.31565  0.0209   0.0176   0.0402    0.0638   0.0000       1.91548   436.5130      -2.54092       10.9495      -2.68232       1.21895     -0.304108       1.92889       2.68513       2.74706       2.83950       2.44639       2.20013
  16   9 2081.7522    0.7129  0.5783  9.8234  0.0000       9.34195  0.0265   0.0200   0.0440    0.1074   0.0000       1.22657   440.7794      -1.94327       11.9961       1.18324     -0.588371       1.07719       2.20777       2.96117       3.09575       3.28618       2.96207       2.64328
  16  10 2228.4882    0.9897  0.7879 10.0720  0.0000       5.59786  0.0303   0.0246   0.0582    0.1582   0.0000      0.980004   437.7444       2.63894       7.45087       1.79495       1.60767      -1.23580       2.43734       3.13946       3.30038       3.39665       2.95106       2.73473
  16  11 2372.7157    1.3815  1.1177  9.6094  0.0003       3.42247  0.0375   0.0286   0.0717    0.3580   0.0000      0.725111   435.7215       2.70808       9.81369       6.03785      -4.74081       1.26197       2.90319       3.58742       3.72252       3.73076       3.65773       3.32337
  16  12 2514.9685    1.7738  0.9762 10.9352  0.0000       2.74547  0.0345   0.0397   0.0619    0.1880   0.0000      0.738744   441.3761       13.1070       17.4767       2.15544     0.0664959       1.15770       2.63673       3.28507       3.53703       3.49369       3.40724       2.90893
  16  13 2657.0616    2.3170  1.0242 11.3001  0.0000       2.35127  0.0351   0.0512   0.0646    0.2330   0.0000      0.730507   439.1506      -2.82690       11.3769       3.82421       2.52668      0.256062       2.63188       3.39740       3.38739       3.26515       3.31690       3.00985
  16  14 2799.5963    2.9216  0.9922 11.5277  0.0000       1.23812  0.0321   0.0639   0.0630    0.2514   0.0000      0.638732   438.1432       4.55012       10.5255       1.97280      -4.73435      -1.07841       2.34481       2.91968       3.32083       3.25010       2.96866       2.71575
  16  15 2941.9005    3.4520  0.9480 12.4606  0.0000       1.97645  0.0331   0.0795   0.0609    0.1973   0.0000      0.674061   441.4843       9.45924       10.1929       6.87842      -4.96919      -2.24728       2.59012       3.01584       3.23388       3.18058       3.04746       2.92861
  16  16 3083.5884    4.0613  0.9744 12.3652  0.0000       1.90989  0.0322   0.0919   0.0635    0.3237   0.0000      0.797998   443.8478       8.52314       11.6311      -3.68363      -3.97419      -5.25167       2.40586       2.94276       3.12080       3.30225       2.96460       2.85886
  16  17 3225.0114    3.7586  1.3862 11.8043  0.0013     -0.318673  0.0447   0.0768   0.0793    0.4720   0.0000      0.619803   440.5641       10.1925       15.3713      -3.36522      -1.67928      -1.53073       3.07507       4.01233       3.93920       4.31581       3.98473       3.59627
  16  18 3366.5371    3.3775  1.9151 12.0506  0.0002      0.424803  0.0522   0.0599   0.0986    0.2117   0.0000      0.312016   441.0488       14.6558       16.2753       8.70107     -0.257751      -2.09713       3.68449       4.70266       5.06221       5.18802       4.94362       4.39290
  16  19 3508.2104    2.8254  3.0822 11.2003 -0.0004      0.812683  0.0674   0.0383   0.1251    0.1586   0.0000      0.188126   434.7452       3.49628       14.4047      -1.11434       4.35865      -2.82942       4.70607       5.92670       6.04264       6.35540       6.07414       5.67330
  16  20 3650.0939    2.3302  4.0703 11.2889  0.0000      0.336575  0.0841   0.0292   0.1489    0.0908   0.0000      0.142814   440.3101       2.47689       11.0666      -1.33234      -10.6971       3.62533       5.78094       7.23690       7.78192       7.75455       7.28003       6.62064
  16  21 3792.1607    2.0243  6.0047 10.5442  0.0000      0.570300  0.1037   0.0206   0.1851    0.0804   0.0000     0.0844227   443.5517       33.3022       13.6527      -4.81462      -4.69365      -7.84722       6.72495       8.42657       8.94717       9.29973       8.82517       7.98146
  16  22 3933.8920    1.6669  7.9616 10.4381  0.0000      0.401578  0.1308   0.0165   0.2370    0.0661   0.0000     0.0739315   438.3618       18.1026      -2.45535       7.28738       5.20594      -8.02587       8.48324       10.7662       11.4672       11.4785       10.8837       9.97621
  16  23 4076.3781    1.4182 11.4039 10.3797  0.0008      0.359127  0.1820   0.0135   0.3421    0.0526   0.0000     0.0633862   455.6504       14.4159       18.0260       11.4336       36.2658      -1.24723       10.8989       14.2926       14.7407       14.8818       14.3363       13.1383
  16  24 4218.5811    1.1767 13.4722 10.2984  0.0000      0.361615  0.2336   0.0116   0.4177    0.0489   0.0000     0.0742729   437.9288       18.0589       7.48640      -17.9449      -8.99390       10.3562       12.9846       16.8404       18.0110       18.3253       17.1113       15.3950
  17   5 1493.5174    0.1425  0.1173 10.0004  0.0000       27.1088  0.0154   0.0116   0.0339    0.0343   0.0000       28.7509   436.5513      -2.09536       13.8745      -5.32028      -1.00626       2.26124       1.51748       1.74402       1.89354       2.07682       1.43065       1.62608
  17   7 1812.0242    0.4016  0.3302  9.9374  0.0000       9.65617  0.0181   0.0151   0.0374    0.0515   0.0000       2.79330   438.0206     -0.539269       18.2717      0.187900     -0.909271       1.51016       1.58601       1.99685       1.88368       1.92851       1.96027       1.81487
  17   8 1963.3573    0.5578  0.4639 10.0124  0.0000       5.71297  0.0215   0.0176   0.0426    0.0702   0.0000       1.61434   438.5973     -0.704057       15.6424     0.0967995     -0.234147     -0.784983       1.82520       2.42013       2.37114       2.65567       2.63723       2.22136
  17   9 2113.0983    0.7288  0.7133  9.9540  0.0000       7.42066  0.0259   0.0187   0.0573    0.0976   0.0000       1.12513   439.0048       3.06846       10.9025     -0.207021      0.318419      0.873071       1.95120       2.44524       2.65012       2.77812       2.49450       2.42555
  17  10 2260.4336    1.0784  0.8580 10.1408  0.0000       5.24585  0.0315   0.0248   0.0580    0.1528   0.0000      0.873498   437.7627       2.47260       17.9458      0.294932      -4.83099      0.868310       2.29437       2.98632       3.15890       3.19166       3.16926       2.94097
  17  11 2405.1228    1.4794  0.9742 10.6388  0.0000       3.45885  0.0336   0.0329   0.0628    0.1987   0.0000      0.778710   438.3244      0.217532       14.0827      -1.79802    -0.0645480       2.93502       2.46219       3.07411       3.33316       3.31834       3.11000       2.82461
  17  12 2548.1845    1.8917  1.0813 11.1116  0.0000       1.61484  0.0370   0.0393   0.0662    0.1848   0.0000      0.720219   434.6081       6.13608       13.2836      -2.49514      -3.46819    -0.0720136       2.55669       3.24672       3.71027       3.50524       3.52061       3.21993
  17  13 2691.1550    2.4729  1.0599 10.7166  0.0000       1.48622  0.0320   0.0508   0.0654    0.3370   0.0000      0.647939   437.1171       7.23314       14.7610       3.18300       3.86559       3.69879       2.23340       2.84247       2.98029       3.13171       2.92227       2.72588
  17  14 2834.3766    3.0490  0.9775 11.9942  0.0000       1.12813  0.0326   0.0658   0.0604    0.1938   0.0000      0.675618   441.1502       4.20606       14.7776       1.67767     -0.864905      -1.45004       2.40019       2.95706       3.06769       3.13172       2.95879       2.88098
  17  15 2977.3703    3.6419  1.1383 11.8910  0.0000       1.67140  0.0355   0.0736   0.0677    0.3099   0.0000      0.632523   437.2628       9.47928       10.2583       1.27522      -1.30842       2.34287       2.48593       3.09215       3.27327       3.34469       3.25101       3.00264
  17  16 3119.5028    3.9536  1.0018 12.8199  0.0000      0.770386  0.0327   0.0883   0.0645    0.1954   0.0000      0.737903   437.3005       13.3870       12.3786       3.55317      -4.52351      -2.79986       2.26674       2.82939       3.04944       3.05335       2.96327       2.73260
  17  17 3261.5888    3.6817  1.6080 12.0086  0.0000      0.818748  0.0454   0.0665   0.0842    0.2621   0.0000      0.430563   436.6535       11.7889       13.4539     -0.397740       2.90174      -2.92053       2.97756       3.88905       4.10233       4.16129       4.06836       3.69948
  17  18 3403.6924    3.2628  2.2650 11.6319  0.0000      0.740396  0.0552   0.0516   0.1024    0.2236   0.0000      0.266099   448.4451       18.9863       6.22947       6.76198      -4.02221       3.81489       3.59860       4.74313       4.97822       5.22804       4.94543       4.41071
  17  19 3545.8995    2.7452  3.2663 11.2667 -0.0000      0.814152  0.0680   0.0366   0.1292    0.1453   0.0000      0.172559   432.8829       17.6284       9.73027       11.1427      -11.4516     -0.293657       4.51132       5.77938       6.18924       6.20311       5.86886       5.47058
  17  20 3688.2418    2.3204  4.7891 10.6822  0.0000      0.601074  0.0858   0.0253   0.1560    0.1061   0.0000      0.108883   434.2990       14.2579       12.7494      -3.40749      -16.1356       5.45580       5.41921       6.86006       7.30575       7.52769       7.18044       6.70208
  17  21 3830.6842    1.9224  6.6612 10.5333 -0.0003      0.445486  0.1067   0.0186   0.2016    0.0706   0.0000     0.0773920   435.1031       13.2716       20.0583       19.4836      -7.94429      -5.64401       6.58275       8.48358       9.13549       9.33500       8.77474       7.96184
  17  22 3973.1780    1.5890  9.1725 10.3611  0.0000      0.410066  0.1429   0.0146   0.2630    0.0579   0.0000     0.0665196   446.6532       24.0216       2.58212       6.31911       12.1083      -21.7488       8.42742       11.0188       11.6193       11.8196       11.3735       10.2525
  17  23 4115.7705    1.3434 11.2526 10.3143  0.0000      0.300760  0.1804   0.0126   0.3260    0.0509   0.0000     0.0657717   446.0864       13.9698       7.48668      -18.2309      -18.4986      -4.49222       10.1108       12.9160       13.6773       13.8826       13.3020       12.1092
  17  24 4258.2217    1.1393 14.3187 10.2753 -0.0012      0.277093  0.2538   0.0106   0.4317    0.0458   0.0000     0.0732066   430.5775       35.1072       24.8569       3.15373       2.67580      -7.44550       13.1036       16.7068       17.8437       18.3363       17.3264       16.0924
  18   6 1683.6834    0.2727  0.2349  9.9921  0.0000       15.8432  0.0188   0.0125   0.0303    0.0408   0.0000       5.93583   437.2070     -0.720649       15.5500       1.79999      -3.25802      0.125547       1.43673       1.85148       1.98137       2.32525       1.75696       1.74230
  18   7 1840.0130    0.4218  0.3653  9.9741  0.0000       13.6454  0.0200   0.0150   0.0404    0.0515   0.0000       2.62487   438.6849       2.35589       15.6203     -0.598506      -3.66184      0.913860       1.62369       2.28830       2.24676       2.26666       2.02147       1.79781
  18   8 1992.9211    0.5941  0.5004  9.9603  0.0000       8.13901  0.0217   0.0175   0.0430    0.0755   0.0000       1.45459   435.8930      -3.55384       13.1689     0.0509471     -0.575693       3.88206       1.64454       2.11361       2.26453       2.28740       2.14584       2.02163
  18   9 2143.8254    0.8675  0.6420  9.9969 -0.0001       6.27156  0.0242   0.0218   0.0462    0.1104   0.0000      0.935125   438.5845    -0.0294378       18.5569      -1.40566      -2.39682       2.81269       1.86340       2.32270       2.38535       2.48757       2.49524       2.36350
  18  10 2291.7216    1.1586  0.8537 10.3455  0.0000       5.37465  0.0289   0.0264   0.0567    0.1519   0.0000      0.805069   438.7762       4.90316       12.8797      0.759195       1.35613      -3.62845       1.95870       2.44922       2.72291       2.67425       2.63129       2.43878
  18  11 2436.9148    1.5294  1.0491 10.1451  0.0000       3.92119  0.0384   0.0313   0.0608    0.2819   0.0000      0.746384   440.9213     -0.796084       14.3832      -2.48793      -5.30604      -1.87390       2.90409       3.81424       3.94398       3.93677       3.63968       3.22579
  18  12 2580.9544    2.0045  1.0447 11.3377  0.0007       1.92483  0.0341   0.0422   0.0631    0.1719   0.0000      0.705330   435.4022       4.57797       16.2434     -0.834918      -2.99892       1.01288       2.27986       2.86720       3.07260       3.14015       2.96957       2.86094
  18  13 2724.8568    2.6418  0.9742 11.5570  0.0000       1.97292  0.0301   0.0556   0.0607    0.2061   0.0000      0.648534   440.5141       3.83191       14.9644       4.24746      -3.65806      -3.36913       1.91518       2.43827       2.70035       2.75599       2.56781       2.45565
  18  14 2868.8241    3.2904  1.0993 10.7293  0.0000       1.89620  0.0337   0.0634   0.0606    0.5539   0.0000      0.594483   435.8609       3.70191       16.9763     0.0708070      -7.02620      -7.96633       2.18514       2.80327       2.83483       2.92325       2.92622       2.71904
  18  15 3012.2592    3.8047  1.0501 12.0691  0.0000       1.07470  0.0332   0.0776   0.0616    0.2685   0.0000      0.639226   437.4584       3.65777       13.6856       1.70512       1.37941     -0.604663       2.35312       2.94314       3.24314       3.35004       3.28215       2.88947
  18  16 3154.9823    3.7323  1.3135 12.6533  0.0000       1.31768  0.0423   0.0714   0.0728    0.1739   0.0000      0.632062   437.6029       13.2037       20.8471      -3.04042      -5.55288      -2.13584       2.60108       3.35715       3.46184       3.53577       3.47271       3.24000
  18  17 3297.5590    3.5727  1.6462 12.4410  0.0000      0.692035  0.0468   0.0625   0.0843    0.1671   0.0000      0.477478   441.2365       11.3680       10.6767       2.53186      -7.69994      -1.92645       2.82819       3.77072       3.86132       4.04684       3.78773       3.68373
  18  18 3440.1898    3.0955  2.3961 11.6601  0.0000      0.712909  0.0559   0.0455   0.1036    0.1723   0.0000      0.248719   437.2671       10.5933       17.1099       2.13776      -3.56380      -3.52511       3.45622       4.48105       4.79877       4.83615       4.61792       4.42407
  18  19 3582.9266    2.6230  3.8575 10.8901  0.0000      0.676362  0.0755   0.0301   0.1306    0.1371   0.0000      0.135020   440.9239       10.9253       16.9005      -1.79313      -10.9992      -1.81801       4.44823       5.90378       6.19425       6.28554       6.03484       5.63073
  18  20 3725.7241    2.1438  5.0859 10.8174  0.0000      0.502601  0.0900   0.0229   0.1631    0.0879   0.0000      0.103735   439.4712       15.7620       21.4322      0.103224       11.4960     -0.815360       5.45970       6.85860       7.36298       7.49246       7.27859       6.76369
  18  21 3868.5564    1.8147  6.9740 10.5687  0.0000      0.403077  0.1121   0.0172   0.2050    0.0636   0.0000     0.0777819   435.5259      -1.02727       10.9890     -0.521591      -12.8333      -16.2556       6.58241       8.43808       9.09681       9.35157       9.02207       8.18661
  18  22 4011.3719    1.5591  9.9054 10.2670  0.0009      0.286793  0.1485   0.0135   0.2703    0.0557   0.0000     0.0619919   443.5515       27.6442       39.4862      -1.71238      0.133419       7.11530       8.04430       10.5561       11.0028       11.4146       10.9666       10.4772
  18  23 4154.4346    1.2811 12.1628 10.2805  0.0015      0.230885  0.1971   0.0115   0.3505    0.0491   0.0000     0.0657032   441.6733       1.52383      -13.4885       2.79464      -1.64234      0.248239       10.0108       13.0587       14.0153       14.3203       13.5405       12.6834
  18  24 4297.3290    1.0773 15.0523 10.2697  0.0000      0.222190  0.2698   0.0096   0.4523    0.0429   0.0000     0.0721766   447.6325       4.44476      -5.61344       6.04923       24.7207       21.8498       12.5208       16.2093       17.2713       17.8232       17.0051       15.9727
  18  25 4440.2109    0.8708 17.4605 10.1998  0.0000     0.0954039  0.3683   0.0078   0.5644    0.0367   0.0000     0.0918148   429.4753      -2.84394       9.93388       6.11956       36.4248      -12.9503       15.3784       20.4631       21.7252       22.5516       21.8344       19.7452
  19   4 1364.3155    0.1106  0.0801 10.1259  0.0000       26.3385  0.0219   0.0113   0.0228    0.0304   0.0000       66.6988   441.0652      0.481132       15.6376      0.655906      -3.71231       1.20039       1.34211       2.11554       1.59089       2.28492       1.91319       1.67127
  19   5 1543.0630    0.1740  0.1189 10.0033  0.0022       50.0201  0.0160   0.0113   0.0238    0.0390   0.0000       20.8650   439.1809      -1.14516       14.4284      -2.53082      -3.26380      -2.08075       1.41364       1.45034       1.78644       1.86684       1.69094       1.62108
  19   6 1709.3629    0.2939  0.2439  9.8820  0.0000       13.8939  0.0212   0.0126   0.0312    0.0430   0.0000       5.12114   438.6014      0.874120       18.7663       1.02959      -1.52302      -1.11898       2.02079       2.73745       2.98102       2.71378       2.21324       1.79093
  19   7 1867.3358    0.4446  0.3834  9.9696  0.0000       10.5023  0.0192   0.0146   0.0380    0.0534   0.0000       2.32129   438.4694      0.651102       15.4370      -2.98026      -3.93747     -0.775254       1.29311       1.72691       1.70164       1.81516       1.78807       1.64577
  19   8 2021.8726    0.6205  0.5621  9.8811  0.0000       9.50945  0.0209   0.0173   0.0482    0.0815   0.0000       1.29298   436.4172     -0.425097       14.1193       2.43952     0.0882731      0.632229       1.57794       1.98110       2.12102       2.19142       2.02901       2.07848
  19   9 2173.8230    0.8975  0.7010 10.1134  0.0000       4.90332  0.0242   0.0215   0.0504    0.1076   0.0000      0.948498   442.4385      -1.44764       14.6863     -0.150433      0.721159      -3.11326       1.61625       2.17535       2.34797       2.41334       2.30439       2.05389
  19  10 2322.3692    1.2232  0.8742 10.5585  0.0000       2.84887  0.0289   0.0267   0.0564    0.1332   0.0000      0.742518   435.9166      0.834531       12.7968      0.393752       2.15201      0.111049       1.92067       2.40759       2.39251       2.57678       2.58510       2.48980
  19  11 2468.2949    1.5652  1.0487 10.8065  0.0000       4.37965  0.0340   0.0329   0.0642    0.1808   0.0000      0.790988   439.9658       5.53400       14.1499       5.90288      0.559004      0.337295       2.07770       2.58496       2.88610       2.95748       2.79464       2.49576
  19  12 2613.1342    2.2713  1.0312 10.2415  0.0000       1.38854  0.0317   0.0442   0.0560    0.4804   0.0000      0.614593   439.2894       2.97056       13.4069      -3.87159       2.93406      -1.17184       2.05627       2.52748       2.82034       2.77017       2.62597       2.59694
  19  13 2758.0497    2.8899  0.9881 11.1760  0.0000       1.54940  0.0303   0.0572   0.0543    0.2989   0.0000      0.576553   438.1109       1.48931       14.7800       5.59226       2.97769      -3.60170       1.88602       2.36858       2.59197       2.63087       2.50322       2.35569
  19  14 2902.6393    3.3308  1.0206 11.8487  0.0000       1.16428  0.0315   0.0659   0.0584    0.2313   0.0000      0.654232   442.9831       1.75679       14.1874      -3.89111      -5.41794      -1.21792       2.01568       2.50729       2.65181       2.79468       2.70948       2.49514
  19  15 3046.6135    4.0114  0.9678 12.0912  0.0000       1.04915  0.0322   0.0796   0.0532    0.2757   0.0000      0.558680   440.5231       6.26772       10.0833       5.19638      -3.14110      0.179924       1.99853       2.54835       2.41221       2.69059       2.52676       2.46879
  19  16 3190.0747    3.8900  1.3361 12.1731  0.0000       2.10885  0.0396   0.0700   0.0702    0.2394   0.0000      0.529194   441.9625       6.19060       11.9468       5.70991     -0.960790      -3.37476       2.31274       2.95053       3.00098       3.21211       3.15216       3.09100
  19  17 3333.0980    3.4513  1.8500 12.1419 -0.0001       1.32346  0.0467   0.0541   0.0881    0.1311   0.0000      0.406559   437.1634       12.4714       11.9443      -2.22141       3.79518      -4.60748       2.76190       3.50189       3.82248       3.82737       3.72237       3.35854
  19  18 3476.3685    2.9517  2.6770 11.7540  0.0000      0.866880  0.0594   0.0402   0.1073    0.1205   0.0000      0.240317   432.5790       14.1024       7.95500       10.3769       7.28834      -3.17476       3.50109       4.37833       4.70576       4.98357       4.68697       4.52128
  19  19 3619.6856    2.5125  4.1452 10.8280  0.0000      0.645454  0.0753   0.0271   0.1352    0.1156   0.0000      0.122680   434.5249       12.1840       25.6856      -3.61497       1.60963       8.15244       4.38194       5.50984       5.92227       6.02812       6.03886       5.49665
  19  20 3763.1429    2.0953  6.0530 10.5252 -0.0001      0.617067  0.0967   0.0195   0.1725    0.0805   0.0000     0.0796423   447.9490       29.6829       19.9317       3.63812     -0.375449      -6.07770       5.35707       6.82872       7.43897       7.64466       7.39117       7.01961
  19  21 3906.3150    1.7986  8.1702 10.2931  0.0000      0.358649  0.1178   0.0151   0.2165    0.0613   0.0000     0.0621266   446.1428       29.5580       26.2112      -7.54631      -16.6639      -15.7103       6.40786       8.43707       8.92047       9.20445       8.94570       8.49490
  19  22 4049.5957    1.4473 10.0821 10.3276 -0.0004      0.328581  0.1509   0.0124   0.2801    0.0498   0.0000     0.0627986   438.6253       29.4846     -0.179849      -11.6426      -5.17181       8.71135       7.83461       10.2182       10.8823       11.3179       11.0858       10.1959
  19  23 4193.2466    1.2248 13.3429 10.3050  0.0003      0.328984  0.2176   0.0104   0.3769    0.0446   0.0000     0.0659176   434.4892      -1.95576       12.8774       23.7149      -1.69742      -14.2731       10.1567       13.1535       14.2579       14.7724       14.2511       13.2613
  19  24 4336.4392    1.0195 15.7780 10.2514 -0.0005      0.245159  0.2896   0.0087   0.4607    0.0395   0.0000     0.0752190   439.8573     -0.833398       39.1463       14.5820       8.62802      -33.3792       12.2917       16.1365       17.2591       17.9084       17.2139       16.1241
  20   4 1386.4771    0.1136  0.0737 10.0970  0.0050      -5.72386  0.0331   0.0113   0.0248    0.0293   0.0000       79.5139   441.5640      0.538721       15.5143      0.141871      -4.44231       5.73757       2.99490       3.76645       3.73060       3.11271       2.50853       1.79711
  20   5 1566.5822    0.2011  0.1349 10.0107  0.0000       34.3523  0.0139   0.0119   0.0271    0.0363   0.0000       14.9390   440.2926      0.208660       17.0542      0.947753      -2.17585      -1.13008       1.22021       1.57797       1.89390       1.98944       2.13421       1.54618
  20   6 1734.2085    0.3235  0.2763  9.8935  0.0000       18.5679  0.0172   0.0124   0.0346    0.0454   0.0000       4.37968   439.9526      -4.19833       14.8058      0.540195      -4.86544      0.350899       1.51401       2.01660       2.37168       2.32746       2.21707       2.09899
  20   7 1893.9335    0.4739  0.4074 10.0752  0.0000       10.6853  0.0199   0.0148   0.0369    0.0540   0.0000       2.11928   438.6837      -1.68554       14.2750       2.12531      -4.87019   -0.00510969       1.33885       1.73786       1.74596       1.85237       1.84121       1.69023
  20   8 2050.1645    0.6700  0.5721  9.8479  0.0000       7.99787  0.0213   0.0171   0.0444    0.0875   0.0000       1.18178   439.1108      0.891253       14.0507     -0.255910      0.671161      0.511626       1.39303       1.78716       2.02153       2.04726       1.86004       1.73220
  20   9 2203.2941    0.9396  0.7804 10.0381  0.0000       6.37858  0.0286   0.0213   0.0471    0.1313   0.0000      0.874985   441.1155     -0.807573       12.2987      -1.95203      -2.85081      -1.55767       1.72940       2.17084       2.52280       2.42193       2.55147       2.31755
  20  10 2352.4745    1.3612  1.0251  9.8588  0.0000       2.95096  0.0298   0.0263   0.0602    0.2505   0.0000      0.632467   439.0852     -0.253299       9.93314       2.05098      -4.17869     -0.635194       1.78800       2.30732       2.41130       2.68639       2.55253       2.49568
  20  11 2499.1071    1.7672  0.9842 10.7949  0.0000       3.87824  0.0291   0.0356   0.0595    0.1945   0.0000      0.704443   437.0699       4.55916       17.2982       1.72450      -1.69522     -0.954193       1.86562       2.40917       2.52085       2.66961       2.50125       2.27311
  20  12 2644.9146    2.2673  1.0675 11.4849  0.0000       1.09335  0.0327   0.0450   0.0618    0.1907   0.0000      0.671442   439.4508       1.69182       13.9876     -0.705403      -1.48986      -3.16971       1.95887       2.58784       2.69269       2.86908       2.67542       2.61208
  20  13 2790.7933    3.0229  0.9801 11.5087  0.0000       1.79014  0.0299   0.0590   0.0548    0.2479   0.0000      0.547946   438.9365      0.327272       13.3278      -2.49216      -5.77032      0.544170       2.00135       2.57933       2.80407       2.90978       2.82358       2.63254
  20  14 2936.0934    3.5031  0.9551 12.1916  0.0000       2.30556  0.0288   0.0710   0.0544    0.1866   0.0000      0.599781   439.7837       6.78297       14.9492       3.52817      -4.66948      -3.32053       1.72919       2.21078       2.28791       2.33992       2.33450       2.27044
  20  15 3080.5844    4.0355  1.0513 12.4935  0.0000       1.83189  0.0322   0.0771   0.0576    0.1945   0.0000      0.714423   438.5629       7.27954       13.8895       3.18815      -2.99311      0.439442       1.89626       2.32613       2.43237       2.53871       2.41146       2.50896
  20  16 3224.6101    3.9176  1.3367 12.4466  0.0000      0.422308  0.0392   0.0688   0.0686    0.1882   0.0000      0.599691   437.8741       8.62437       12.8981       6.08025      -7.48549       4.80549       2.24339       2.89025       3.13739       3.28339       3.13097       2.82387
  20  17 3368.2958    3.3643  2.0773 11.9642  0.0000      0.565516  0.0484   0.0479   0.0865    0.1158   0.0000      0.274122   437.8301       15.4292       16.1462      -2.53579     -0.482865      -5.02015       2.77774       3.46465       3.63944       3.92483       3.80106       3.54358
  20  18 3512.0786    2.9062  3.0057 11.4912  0.0005      0.772417  0.0588   0.0355   0.1119    0.1060   0.0000      0.180755   436.7432       15.1770       17.7660      -1.79046      -5.35781      -10.3734       3.22501       4.19768       4.44238       4.75475       4.59150       4.29073
  20  19 3655.8715    2.3305  4.3554 11.2172  0.0000      0.584909  0.0761   0.0254   0.1482    0.0806   0.0000      0.123392   440.5503       15.5064       6.34578      -3.96949      -6.53415      -1.83320       4.26997       5.55211       5.96864       6.23157       6.01981       5.71583
  20  20 3799.8586    1.9762  6.1552 10.6506  0.0000      0.562879  0.0954   0.0182   0.1778    0.0674   0.0000     0.0839539   439.9293       11.3330       17.4688       12.7715       8.14899      -11.7950       5.08765       6.62802       6.99066       7.29155       7.07555       6.58038
  20  21 3943.3415    1.6968  8.2806 10.2739  0.0002      0.210665  0.1198   0.0140   0.2198    0.0607   0.0000     0.0626090   444.3598       19.9702       6.18402       12.5694      -16.4813      -3.63153       6.28490       8.09676       8.72056       9.08574       8.84144       8.32949
  20  22 4087.3511    1.3898 11.3145 10.3475 -0.0012      0.335061  0.1686   0.0115   0.3057    0.0458   0.0000     0.0594888   440.5231       11.3976       19.2480      -14.1999      -18.0417      -4.22152       8.18884       10.4823       11.4195       11.7256       11.6023       10.8775
  20  23 4231.4013    1.1697 14.2089 10.2914  0.0000      0.317844  0.2328   0.0094   0.3952    0.0409   0.0000     0.0660638   439.3675       20.2770      -2.45725      -18.9734      -13.4595     -0.680686       10.0484       13.2695       14.0773       14.7479       14.4998       13.6259
  20  24 4375.0032    0.9797 16.6370 10.2461  0.0001      0.255607  0.3027   0.0080   0.4746    0.0360   0.0000     0.0794458   430.1558       31.3285      -9.29474       19.2282       14.7724       15.4991       12.0416       15.2989       16.7985       17.0155       16.8697       15.8085
  21   5 1589.3084    0.2045  0.2115  9.9179  0.0000       30.6649  0.0177   0.0102   0.0334    0.0357   0.0000       10.2878   440.1000      0.721429       18.1728     -0.901626      -2.28075      -1.29663       1.02893       1.30732       1.65169       1.62640       1.76966       1.46323
  21   6 1758.2733    0.3439  0.2897  9.8579  0.0000       23.1549  0.0169   0.0126   0.0306    0.0446   0.0000       4.02613   439.4925       1.60493       17.7920     -0.139127     -0.644050      0.152106       1.42111       1.79249       1.96281       2.02653       1.82020       1.78465
  21   7 1919.9017    0.5007  0.5210  9.9493  0.0000       9.44940  0.0213   0.0139   0.0446    0.0585   0.0000       1.78799   442.0506      -2.94727       11.6793      -1.33417     -0.966294      0.941944       1.37696       1.84507       1.95823       1.91635       1.83238       1.72437
  21   8 2077.8411    0.7612  0.6332  9.8009  0.0000       7.48870  0.0224   0.0177   0.0425    0.0920   0.0000      0.996761   439.4315      0.446501       14.0010       1.79492      -1.44692       2.99758       1.41719       1.85473       1.97720       1.91027       1.94678       1.89233
  21   9 2231.9995    1.0151  0.8382 10.0303  0.0000       5.02892  0.0276   0.0214   0.0510    0.1433   0.0000      0.765106   438.6989       5.68162       14.0292       3.42105       1.50758      0.542041       1.69154       2.11919       2.29263       2.39758       2.29533       2.33654
  21  10 2382.0223    1.4143  0.9558 10.4657  0.0000       4.21300  0.0292   0.0279   0.0543    0.1610   0.0000      0.649714   437.1302       2.66602       16.6987      0.887865      -2.60804      -1.20232       1.69367       2.08952       2.20173       2.42162       2.27999       2.25378
  21  11 2529.4103    1.8563  1.0185 10.7974 -0.0002       2.89110  0.0299   0.0359   0.0570    0.1938   0.0000      0.622433   434.8229       1.88317       16.8427     -0.661294    -0.0814367      -2.98277       1.71218       2.23692       2.45454       2.60454       2.42307       2.30434
  21  12 2676.3357    2.3732  1.0576 11.4320  0.0000       3.12059  0.0314   0.0455   0.0600    0.1905   0.0000      0.663299   437.5912       6.94960       12.1553       5.05720      -2.31779      -2.59779       1.82214       2.33439       2.58564       2.52598       2.55711       2.47145
  21  13 2823.0554    3.1674  0.9156 11.4957  0.0001       1.56411  0.0259   0.0624   0.0506    0.2672   0.0000      0.570844   436.5455       2.90727       17.8612      -1.05582      -3.76218     -0.608256       1.58667       1.96224       2.21346       2.19043       2.14102       2.12377
  21  14 2969.0480    3.8102  1.0706 11.4003  0.0000       1.84537  0.0314   0.0692   0.0535    0.3815   0.0000      0.553878   437.4999       4.58932       11.8693       2.17616       2.51818      -7.77359       1.81329       2.26374       2.42413       2.43391       2.39270       2.37890
  21  15 3114.0799    4.0402  1.1409 12.0435  0.0000       1.75245  0.0314   0.0738   0.0623    0.2761   0.0000      0.586892   440.6382       1.57797       15.3933      0.263676       3.32958       3.41265       1.80108       2.33901       2.40775       2.42166       2.44183       2.40814
  21  16 3258.7122    3.7894  1.4255 12.3482  0.0000       1.32960  0.0390   0.0627   0.0692    0.1570   0.0000      0.520082   436.0972       8.73100       13.7269      -2.77691       1.04044      -5.08289       2.16106       2.76381       2.90198       2.98230       2.89693       2.83199
  21  17 3402.9847    3.2780  2.0170 12.0452  0.0000      0.484470  0.0474   0.0460   0.0837    0.1020   0.0000      0.323749   438.0980       10.8237       13.6554     -0.895362       2.78102       2.17937       2.58992       3.32237       3.62216       3.92650       3.71030       3.54704
  21  19 3691.9014    2.2620  4.7713 10.8679  0.0000      0.669629  0.0793   0.0221   0.1419    0.0768   0.0000      0.102758   445.2228       16.0522       27.1417       3.77121      -6.18940     -0.919729       4.11084       5.17502       5.57949       5.89749       5.69369       5.43561
  21  20 3836.1897    1.8871  6.8435 10.5524  0.0000      0.532355  0.1017   0.0164   0.1832    0.0609   0.0000     0.0709018   444.8087       31.3843       17.0929      -10.8134       4.81839       6.94566       5.34754       6.79899       7.51406       7.84600       7.78376       7.27437
  21  21 3980.3572    1.6178  8.9995 10.3136  0.0000      0.393860  0.1268   0.0130   0.2360    0.0528   0.0000     0.0625359   441.2737       21.9303       11.1029     -0.651156       23.0528      -1.84173       6.30683       8.11196       8.95739       9.19240       9.04232       8.65011
  21  22 4124.5063    1.3718 12.1429 10.2437  0.0000      0.201366  0.1798   0.0105   0.3067    0.0449   0.0000     0.0584956   434.2447       12.0745       23.1377       6.34748      -5.85208       19.3039       8.13094       10.4730       11.4174       11.8882       11.5921       10.9976
  21  23 4269.0180    1.1254 14.4985 10.2441  0.0000      0.217523  0.2352   0.0085   0.3899    0.0377   0.0000     0.0692642   436.5630       8.17050       6.54491      -15.3448      -6.14472       8.93904       9.48184       12.5536       13.5508       14.2228       13.8351       13.1571
  22   5 1611.3474    0.2184  0.1392  9.9986  0.0000       17.2028  0.0133   0.0118   0.0239    0.0334   0.0000       10.9620   440.4818     -0.579073       18.9639    0.00560487     -0.450732     0.0485772      0.779620       1.11268      0.925196       1.31977       1.00264       1.12185
  22   6 1781.5979    0.3775  0.3227  9.9487  0.0000       17.6060  0.0172   0.0128   0.0319    0.0460   0.0000       3.20248   439.8329      0.987063       19.8594      0.696977      -1.16027       1.34802       1.16675       1.42337       1.65405       1.72843       1.69591       1.79450
  22   7 1945.1418    0.5606  0.4559  9.9152  0.0000       11.1509  0.0173   0.0159   0.0392    0.0596   0.0000       1.56098   440.7352      -1.24662       16.5280      -1.29754      -2.52873       1.87503       1.20390       1.54617       1.66276       1.77423       1.67395       1.64746
  22   8 2104.8186    0.7671  0.6547 10.0526  0.0000       6.04816  0.0227   0.0177   0.0442    0.0888   0.0000       1.02822   439.6924     -0.319193       15.2903      -1.56107      -3.44272    -0.0283957       1.27021       1.69216       1.80059       1.99337       1.81077       1.74908
  22   9 2260.1292    1.1156  0.8677 10.1064  0.0000       4.56681  0.0257   0.0226   0.0526    0.1323   0.0000      0.736069   438.7189      -1.64170       16.8827       3.06305      -4.36111      0.149476       1.42362       1.83243       1.90443       2.08549       2.04521       1.92574
  22  10 2410.8791    1.4778  1.0231 10.5020  0.0000       2.88411  0.0290   0.0287   0.0596    0.1871   0.0000      0.655669   440.5344      0.813025       15.4593      0.818715      -2.07479      0.727212       1.62109       2.03207       2.22288       2.26443       2.22480       2.12350
  22  11 2559.3426    1.9885  1.0072 11.1754  0.0000       2.44260  0.0295   0.0379   0.0561    0.1633   0.0000      0.684233   440.7575      -1.63395       9.79950       1.46714     -0.617146     -0.513879       1.58188       2.06455       2.15251       2.27617       2.21831       2.13259
  22  12 2707.2093    2.6328  1.0933  9.8269  0.0000      0.989704  0.0298   0.0473   0.0547    0.9127   0.0000      0.527762   438.3670       1.63106       16.6054     -0.485564     -0.576607      0.646706       1.60380       2.00190       2.10685       2.26528       2.29174       2.21162
  22  13 2854.9358    3.2688  1.0178 11.8150  0.0000       2.63418  0.0285   0.0611   0.0560    0.2316   0.0000      0.534047   438.0612       6.01660       16.6052      -1.16048      -2.29889     0.0789488       1.66675       2.03697       2.33988       2.47901       2.33502       2.30742
  22  14 3001.5558    3.7774  1.0079 12.1324  0.0000       1.81715  0.0280   0.0721   0.0557    0.2282   0.0000      0.694151   434.5430       3.61498       14.7653       1.40605      -4.41638      -5.36896       1.51684       2.03123       2.05047       2.25495       2.22236       2.11577
  22  15 3147.0910    4.1252  1.1983 12.4890  0.0000      0.184391  0.0325   0.0731   0.0663    0.2150   0.0000      0.622289   438.5150       5.38598       17.6770      0.103503      -1.51190      0.768992       1.80149       2.30749       2.50037       2.57045       2.58984       2.36553
  22  16 3292.4119    3.6557  1.5815 12.2016  0.0000      0.836863  0.0385   0.0553   0.0730    0.1410   0.0000      0.354387   437.5864       5.96188       15.5219       8.46761       7.02418       2.15664       1.95599       2.52822       2.74706       2.82839       2.87196       2.66066
  22  17 3437.4928    3.1286  2.4741 11.8480  0.0000       1.18719  0.0507   0.0388   0.0942    0.0841   0.0000      0.226347   441.1650       8.28683       7.15029      -3.34744       2.16707      -9.80346       2.63449       3.38492       3.58704       3.78642       3.65079       3.49512
  22  18 3582.5141    2.5798  3.4689 11.4591  0.0000      0.884380  0.0644   0.0283   0.1134    0.0697   0.0000      0.159469   434.2685       16.8735       11.6472       5.71585      -13.0610      -5.01495       3.17634       4.17588       4.43643       4.71476       4.58661       4.50159
  22  19 3727.4522    2.1602  5.1212 10.9621  0.0000      0.754578  0.0822   0.0209   0.1485    0.0665   0.0000      0.101667   448.6513       17.9456       4.66939       5.48302       1.98254     0.0301757       4.08214       5.20504       5.68119       5.98247       5.76976       5.55121
  22  20 3872.1799    1.8182  7.2757 10.4647  0.0000      0.434648  0.1022   0.0150   0.1914    0.0572   0.0000     0.0672699   439.7772       7.48050       23.0140     -0.610934       7.61050      -5.32087       4.84857       6.36553       6.77243       7.35025       6.97413       6.65003
  22  21 4016.9836    1.5269 10.1576 10.3423 -0.0006      0.375795  0.1414   0.0117   0.2588    0.0469   0.0000     0.0597622   444.0566       15.6278       5.62415      -10.3666       12.4737      0.929979       6.42964       8.46508       9.26839       9.68008       9.48166       9.06711
  23   4 1449.7002    0.1417  0.1127 10.0100  0.0000       45.3194  0.0149   0.0098   0.0267    0.0319   0.0000       30.2676   440.8814      0.362723       19.9701      0.909010      -3.68496     0.0641800       1.07131       1.34689       1.51677       1.43822       1.10625       1.21749
  23   5 1632.8168    0.2284  0.2579 10.0044  0.0000       18.6142  0.0176   0.0097   0.0330    0.0345   0.0000       7.36178   439.3025      -2.61988       21.8574       1.99995      -1.12128      0.591430       1.12649       1.32333       1.53475       1.43870       1.49150       1.47325
  23   6 1804.2459    0.3947  0.3479  9.9203  0.0000       12.1595  0.0164   0.0123   0.0323    0.0485   0.0000       2.61378   439.0952      -2.58939       15.4424    -0.0480415      -1.15366     -0.298786      0.956710       1.26319       1.33184       1.46881       1.37442       1.33125
  23   7 1969.6767    0.5828  0.5322  9.8981  0.0000       5.82405  0.0196   0.0148   0.0406    0.0711   0.0000       1.27078   439.1622       1.05126       17.6092     -0.604854      -2.77131      -2.37538       1.17828       1.61835       1.67488       1.87117       1.88904       1.76140
  23   8 2131.2215    0.8028  0.7445 10.1283  0.0000       7.96260  0.0242   0.0178   0.0486    0.0886   0.0000       1.00445   439.7533     -0.344437       13.7851      0.306352      -2.30062     0.0536506       1.40276       1.72878       1.88463       2.01536       2.03747       1.96038
  23   9 2287.5813    1.1514  0.8653 10.3218  0.0000       3.66606  0.0258   0.0230   0.0507    0.1312   0.0000      0.739266   437.6778     0.0923971       17.4979      -2.69277      -2.58266     -0.271387       1.38281       1.80615       1.91315       2.04078       1.90581       1.94737
  23  10 2439.2539    1.6468  1.0926 10.4466  0.0000       2.80590  0.0309   0.0297   0.0568    0.2110   0.0000      0.615391   440.5019      -1.23751       20.5433      -1.48872     -0.800412      -2.27930       1.54498       2.02618       2.19179       2.26386       2.28512       2.19888
  23  11 2588.7544    2.1060  1.1426 10.8399  0.0000       2.30384  0.0325   0.0368   0.0583    0.2503   0.0000      0.581354   435.4310       1.26662       13.9019       2.10232      0.550937       1.17871       1.62458       2.22213       2.33663       2.44850       2.37478       2.37074
  23  12 2737.6958    2.6545  1.0699 11.5881  0.0000       2.30418  0.0292   0.0483   0.0581    0.2037   0.0000      0.588220   439.9634       2.48290       12.7957       1.76027      -2.39372      0.791447       1.57293       1.98645       2.17481       2.26946       2.27385       2.13562
  23  13 2886.1657    3.4199  1.0568 11.7571  0.0000       1.39677  0.0298   0.0613   0.0550    0.2546   0.0000      0.604145   441.5315       7.09950       14.7796      -2.06587      -2.47483      -1.89881       1.48113       1.95951       2.14257       2.21692       2.23989       2.10477
  23  14 3033.5518    4.0451  1.0254 12.0576  0.0000       2.04341  0.0274   0.0732   0.0549    0.2889   0.0000      0.557313   441.8627       5.34173       11.2087       1.15755      -3.09553      -2.40557       1.53111       1.89354       2.09780       2.10777       2.15077       2.05921
  23  15 3179.8274    3.9682  1.2538 12.5836  0.0000      0.806693  0.0337   0.0677   0.0633    0.1781   0.0000      0.551658   438.0005       9.96403       13.9275       2.64731      -2.37851      0.451635       1.74698       2.38575       2.50845       2.75182       2.68635       2.54128
  23  16 3325.7325    3.5578  1.6714 12.2432  0.0000       1.26458  0.0409   0.0520   0.0720    0.1255   0.0000      0.390098   439.1262       10.2624       15.7237       1.44813     0.0411194      -4.52787       1.95230       2.55937       2.77491       2.88835       2.80557       2.72302
  23  17 3471.3783    2.9270  2.8612 11.6817  0.0000      0.559285  0.0552   0.0328   0.0958    0.0721   0.0000      0.189778   441.2425       6.30421       13.8152      -2.49603       1.63309      -3.30201       2.74760       3.60143       3.98173       4.17733       3.94897       3.86259
  23  18 3617.0439    2.4950  3.9095 11.1970  0.0000      0.595931  0.0658   0.0247   0.1171    0.0671   0.0000      0.121793   443.6319       8.41329       23.5947       1.46664      -17.3523      -3.19008       3.16729       4.06444       4.37317       4.59568       4.66600       4.44257
  23  19 3762.5242    2.0723  5.5157 10.8257  0.0000      0.546948  0.0844   0.0185   0.1527    0.0623   0.0000     0.0892923   444.6943       11.8586       6.62357       3.83223       5.30603       2.79910       3.93369       5.30145       5.59664       6.03873       5.93363       5.59222
  23  20 3907.8340    1.7059  7.8680 10.6042  0.0000      0.382826  0.1103   0.0138   0.2036    0.0476   0.0000     0.0658933   452.0922       8.13205       15.7566       6.31139       6.34085       9.62696       4.96927       6.72284       7.14114       7.62874       7.40268       7.16509
  23  21 4053.0119    1.4653 10.3468 10.3524 -0.0005      0.340110  0.1436   0.0109   0.2566    0.0437   0.0000     0.0609053   437.8556       25.8964       4.02917      -11.9070      -12.4883      -11.7998       6.17698       7.89652       8.75050       8.99716       8.94092       8.57897
  23  22 4197.8345    1.1897 12.5034 10.4382  0.0000     0.0979487  0.2000   0.0092   0.3364    0.0363   0.0000     0.0707282   429.9502       8.81864       35.0952      -14.0594      -5.21691       5.36142       7.75391       10.2795       11.2318       11.7564       11.5481       11.1216
  23  23 4343.3486    0.9842 15.4939 10.2952  0.0007      0.139880  0.2723   0.0073   0.4307    0.0336   0.0000     0.0802856   451.1734       19.7250      -43.8097      -23.4594       9.14365      -4.81201       9.68137       12.5369       13.8175       14.3188       14.4834       13.6818
  24   3 1270.9842    0.0711  0.0378 10.1707  0.0000       4.17686  0.0376   0.0105   0.0212    0.0248   0.0000       229.185   437.2732      -2.15635       21.6546      0.344128      -2.86813      -3.45766       1.13119       2.78670       1.98171       2.60984       3.17650       2.42086
  24   4 1469.7914    0.1302  0.1314 10.0264  0.0000       41.7982  0.0257   0.0102   0.0352    0.0308   0.0000       29.9980   441.5466     -0.416772       17.8937       2.22079      -1.50009      -1.36229       2.23349       3.35747       3.44533       3.97426       3.95274       2.54925
  24   5 1653.7107    0.2651  0.2145 10.0235  0.0000       19.4037  0.0147   0.0110   0.0271    0.0336   0.0000       6.51278   440.5382     0.0194961       19.5784      0.295634      -1.88451      0.750853      0.676729       1.10279       1.02052       1.15264       1.15096       1.06024
  24   6 1826.3810    0.4206  0.3835  9.9213  0.0000       14.3982  0.0170   0.0124   0.0333    0.0468   0.0000       2.43870   439.9309      0.255734       19.0456      -2.21063      -3.44710     -0.458535      0.906663       1.19447       1.34333       1.38765       1.36858       1.19089
  24   7 1993.6573    0.6017  0.6636  9.8486  0.0000       9.17560  0.0227   0.0139   0.0453    0.0738   0.0000       1.19273   440.8890      0.946365       16.7679       1.24578      -2.81805       3.47573       1.23159       1.65189       1.79730       1.91023       1.87834       1.77608
  24   8 2156.8234    0.8628  0.8041  9.8836  0.0000       5.52187  0.0244   0.0175   0.0485    0.1134   0.0000      0.850765   440.1962     0.0721831       18.2604      -1.67482      -1.13498      -1.12359       1.25298       1.63234       1.83017       1.86161       1.88431       1.82434
  24   9 2314.4238    1.2548  0.9981 10.0163  0.0000       3.55205  0.0291   0.0226   0.0512    0.1768   0.0000      0.649516   439.5057      -1.72822       14.5281      0.536120      0.445674     -0.905712       1.44881       1.83124       2.05514       2.08808       2.04810       1.99579
  24  10 2467.1564    1.6614  1.2186 10.2201  0.0001       2.18297  0.0333   0.0283   0.0615    0.2741   0.0000      0.619257   439.2026       1.45435       11.6956       2.89213      0.167066      0.336161       1.52148       1.94133       2.21953       2.30613       2.30616       2.23502
  24  11 2617.7793    2.2228  0.9487 11.3952  0.0000       3.10896  0.0274   0.0408   0.0496    0.1588   0.0000      0.629938   438.7213      0.991062       13.5853      0.367780       2.07481     -0.163349       1.43844       1.84438       2.05966       2.10711       2.12007       2.06354
  24  12 2767.8351    2.8103  1.1039 11.3305  0.0000       1.48741  0.0298   0.0485   0.0547    0.2352   0.0000      0.614880   439.7441       2.54378       15.7068       4.73352      -3.72180     -0.161073       1.51154       1.90419       2.06283       2.20783       2.14167       2.06727
  24  13 2917.0789    3.5689  0.9731 12.0751  0.0000      0.914081  0.0268   0.0649   0.0512    0.2044   0.0000      0.556575   439.3721       6.94632       15.2956       2.78195      -1.31883      -1.44014       1.39083       1.66348       1.80838       1.96381       1.93318       1.85288
  24  14 3065.1959    4.0080  1.1626 12.2538  0.0000       2.05852  0.0325   0.0691   0.0586    0.2384   0.0000      0.599726   437.1782       7.00997       13.0818       5.08488      -3.57442      -4.31707       1.63546       2.06697       2.28894       2.35790       2.26327       2.22150
  24  15 3212.1082    3.9162  1.3561 12.3702  0.0000      0.706374  0.0345   0.0633   0.0625    0.1946   0.0000      0.474520   443.4223       8.30056       15.0808       4.31075     -0.346281      -1.69896       1.70433       2.18213       2.43281       2.56681       2.44625       2.42839
  24  16 3358.6479    3.4291  2.0442 12.1196  0.0000      0.750904  0.0441   0.0446   0.0796    0.0930   0.0000      0.297942   442.1683       9.29172       13.4790      -5.70897     -0.281816      -6.29573       1.98973       2.53102       2.81287       2.95543       2.86052       2.89567
  24  17 3505.0466    2.8741  2.7588 11.6358 -0.0002      0.397403  0.0536   0.0320   0.0930    0.0732   0.0000      0.200222   440.2822       10.2626       10.9137       1.65298      -3.08538      -5.31598       2.36270       3.10346       3.33036       3.52066       3.51625       3.35065
  24  18 3651.3124    2.3749  4.2902 11.1876  0.0000      0.536632  0.0686   0.0222   0.1244    0.0562   0.0000      0.107460   438.2535       11.4293       11.4513       4.13167      -3.43996      -4.13376       3.14272       4.17056       4.56897       4.85882       4.78861       4.58051
  24  19 3797.4856    1.9738  6.0855 10.7877  0.0000      0.668178  0.0889   0.0167   0.1605    0.0542   0.0000     0.0823070   441.8191       11.4426       18.3778      -2.96131      -1.29437      -6.61383       3.92215       5.13718       5.60855       5.91526       5.72204       5.63101
  24  21 4088.9314    1.4009 11.3786 10.3850  0.0005      0.335293  0.1591   0.0101   0.2839    0.0397   0.0000     0.0594392   442.7317       8.93139       7.82996       4.50370       10.4179      -1.17382       6.21185       8.07078       8.91685       9.29070       9.17042       8.91009
  24  22 4234.2780    1.1351 13.8480 10.4275 -0.0004      0.233754  0.2217   0.0082   0.3773    0.0334   0.0000     0.0733644   432.1322       20.2988       5.97835       13.9200      0.632939       9.48590       8.04440       10.6597       11.6075       12.2370       12.1784       11.6354
  25   4 1489.4693    0.1622  0.1259 10.0054  0.0000       33.0449  0.0126   0.0098   0.0266    0.0294   0.0000       21.9983   440.9147      0.688491       20.9024      -3.61197      -2.06637      0.652448      0.703727      0.949192       1.01349       1.09596       1.16601       1.15496
  25   5 1674.0942    0.2826  0.2290  9.9233  0.0000       12.2216  0.0147   0.0109   0.0271    0.0351   0.0000       5.42919   439.9446      0.540251       21.6324       1.33477      -2.02451       1.57282      0.896918       1.06238      0.984342       1.14775       1.07494       1.04939
  25   6 1847.9568    0.4399  0.3819  9.9321  0.0000       14.4591  0.0162   0.0126   0.0322    0.0477   0.0000       2.39991   439.4438      0.151862       19.3218       1.92877     -0.726284      -3.18201      0.849463       1.18707       1.25904       1.37896       1.38798       1.30108
  25   7 2017.0118    0.6684  0.6099  9.8650  0.0000       7.72147  0.0200   0.0151   0.0406    0.0773   0.0000       1.10397   440.2280      0.711017       18.1543     -0.803651      -1.60968       1.78687       1.08282       1.33979       1.52084       1.55110       1.51835       1.48190
  25   8 2181.8740    0.9010  0.7759 10.2274  0.0000       6.15091  0.0241   0.0181   0.0460    0.0937   0.0000      0.852581   442.3472       2.55689       18.4821       1.41714      -1.20239       1.66458       1.19795       1.48823       1.64550       1.78730       1.65925       1.68178
  25   9 2340.6408    1.3212  0.9296 10.3831  0.0000       4.20545  0.0260   0.0244   0.0497    0.1375   0.0000      0.708517   439.6059       3.52422       18.4810      0.175468     -0.428722       1.86236       1.26118       1.63952       1.77285       1.87642       1.89954       1.81270
  25  10 2494.4351    1.8134  1.1175 10.7198  0.0000       1.77737  0.0307   0.0308   0.0548    0.1919   0.0000      0.622079   439.1077       1.83986       12.0492      0.974822      0.712735       1.27341       1.37800       1.82128       2.02980       2.05980       2.10150       2.06347
  25  11 2646.2982    2.5219  1.0391 10.3586  0.0000       1.54464  0.0282   0.0425   0.0483    0.4224   0.0000      0.575873   438.2758       2.97104       13.4649     -0.673338      -4.85736      -2.96144       1.40499       1.76737       1.83983       1.97038       1.97748       1.96352
  25  12 2797.3712    3.0176  1.1100 11.3081 -0.0000      0.418103  0.0308   0.0501   0.0512    0.2803   0.0000      0.533768   439.5602       6.61473       12.3607     -0.175583      -2.37223      -1.43649       1.43117       1.80063       1.84565       1.99904       2.13009       2.10318
  25  13 2947.5048    3.6549  1.0532 12.1508  0.0000       1.02510  0.0281   0.0629   0.0524    0.1904   0.0000      0.584951   439.7419       3.99432       15.8898      0.556180      0.186094     -0.443040       1.37496       1.92029       1.97823       2.13783       2.07725       2.05997
  25  14 3096.2457    4.0735  1.1328 12.5153  0.0000     -0.136983  0.0296   0.0699   0.0580    0.1993   0.0000      0.629721   440.1425       8.13814       12.3547      -1.37915      -4.04756       2.24849       1.33538       1.81269       1.97449       2.12389       2.03475       1.98456
  25  15 3243.9740    3.9003  1.3757 12.4148  0.0000      0.111092  0.0344   0.0617   0.0636    0.1712   0.0000      0.421275   436.7826       6.76552       13.0435       1.32311      -7.75895      -3.60867       1.59619       1.97270       2.16380       2.30580       2.21526       2.18811
  25  16 3391.2763    3.3027  2.0348 12.2193  0.0000      0.690703  0.0446   0.0431   0.0777    0.0948   0.0000      0.272523   437.3562       10.0221       12.5609      -1.69060      0.316415      -1.51899       1.99573       2.59684       2.71227       2.95987       2.89482       2.89551
  25  17 3538.3468    2.7452  3.2204 11.5404  0.0000      0.494774  0.0552   0.0280   0.1030    0.0642   0.0000      0.155468   440.5816       10.6115       11.5072       5.41040     -0.665910      -2.05882       2.53102       3.19517       3.46176       3.73180       3.69315       3.54629
  25  18 3685.1703    2.2874  4.5471 11.1840  0.0000      0.544483  0.0699   0.0206   0.1282    0.0527   0.0000      0.101846   439.1915       10.6662       11.2585       3.18680     -0.229023       2.15765       3.04606       4.08415       4.38479       4.62511       4.67415       4.34423
  25  19 3831.7805    1.9403  6.8463 10.6498  0.0000      0.509634  0.0917   0.0152   0.1713    0.0524   0.0000     0.0697542   430.3199       18.1992       27.9676      -3.87293       3.87181       6.77503       3.90760       5.14505       5.51600       5.82697       5.92182       5.70621
  25  20 3977.8354    1.5831  9.3721 10.4803  0.0000      0.256844  0.1273   0.0117   0.2284    0.0448   0.0000     0.0636276   436.2087       21.1889       9.36658      -10.1155       5.20895      0.999276       5.06214       6.52268       7.23939       7.62656       7.59003       7.38278
  25  21 4124.4127    1.3518 12.2210 10.4103  0.0016      0.204873  0.1769   0.0094   0.3022    0.0378   0.0000     0.0598470   442.9685       19.6881      -5.33029      -6.06214       6.50573      -2.97783       6.26041       8.58649       9.05396       9.78622       9.64524       9.34359
  25  22 4270.6192    1.1057 14.2228 10.3598  0.0000      0.376120  0.2242   0.0078   0.3702    0.0332   0.0000     0.0713618   450.5837       18.1329     -0.715092       8.21857      -2.02661       7.35673       7.71218       10.1004       11.1117       11.6779       11.7026       11.0751
  26   3 1307.4696    0.0853  0.0984 10.1064  0.0000       21.9724  0.0229   0.0099   0.0366    0.0253   0.0000       94.5794   439.8684       1.67724       22.7860      -2.37084      -5.30022     -0.844909       1.10507       1.58536       1.92280       1.80488       1.54978       2.10783
  26   5 1694.0716    0.3023  0.2435  9.9403  0.0000       21.4352  0.0132   0.0109   0.0263    0.0354   0.0000       4.89076   439.2273      0.145116       19.7645      -1.35342      -1.60588       1.97378      0.704607      0.968086       1.02410       1.11246       1.10664       1.04299
  26   6 1869.0794    0.4682  0.4399  9.8934  0.0000       14.4543  0.0178   0.0125   0.0352    0.0524   0.0000       2.00230   441.2316       1.62773       21.9240     -0.181105      -2.94626       1.00781       1.01720       1.41650       1.49351       1.54051       1.50239       1.44243
  26   7 2039.7973    0.6861  0.6309  9.9493  0.0000       8.44140  0.0208   0.0149   0.0408    0.0720   0.0000       1.14308   441.5429     -0.170611       17.2038      0.835734      -2.69104       1.35897      0.996039       1.33400       1.44881       1.54366       1.50871       1.39627
  26   8 2206.1416    1.0017  0.8631 10.0910  0.0000       5.07078  0.0249   0.0189   0.0469    0.1169   0.0000      0.756624   442.5539       5.11970       14.1401      0.943016      -3.36956     -0.249098       1.17354       1.59083       1.67497       1.85657       1.76815       1.76268
  26   9 2366.1511    1.4236  0.9683 10.6788  0.0000       3.23992  0.0261   0.0258   0.0525    0.1368   0.0000      0.652903   439.3476       1.05621       17.6154      -1.58780     -0.509991      -1.43051       1.19276       1.61806       1.69931       1.77776       1.82367       1.78647
  26  10 2521.2991    1.9238  1.0531 10.7727  0.0000       2.39039  0.0282   0.0325   0.0506    0.1859   0.0000      0.595007   439.4128       3.96887       18.4334       2.95427       2.28020     -0.988695       1.28644       1.64964       1.78151       2.00093       1.98623       1.86914
  26  11 2674.4993    2.5172  1.1191 10.8464  0.0000       1.96830  0.0301   0.0418   0.0528    0.3278   0.0000      0.576843   438.5123       3.04226       16.9514       1.65571      -1.10440      -3.19576       1.35989       1.71877       1.87561       2.01850       1.98911       1.95681
  26  12 2826.6715    3.1654  0.9693 11.7711 -0.0008       1.14507  0.0248   0.0554   0.0493    0.1928   0.0000      0.556344   438.1178      0.880674       16.6976       2.04895      -4.27819       1.88516       1.20124       1.53979       1.65918       1.69014       1.74581       1.71334
  26  13 2977.5568    3.8255  0.9853 12.4102  0.0000       1.82183  0.0257   0.0675   0.0504    0.1624   0.0000      0.628918   438.3530      0.624803       15.7953       1.26644      0.293618     -0.639278       1.22319       1.67472       1.78262       1.94499       1.84664       1.75732
  26  14 3126.9994    4.0289  1.1563 12.1496  0.0000      0.211330  0.0303   0.0662   0.0534    0.2566   0.0000      0.577818   440.3280       2.61906       15.1236       2.10459      -3.28732      -2.00888       1.35438       1.72922       1.89397       1.98201       1.92766       1.89809
  26  15 3275.5349    3.8795  1.5540 12.1273  0.0000      0.788234  0.0366   0.0553   0.0631    0.1676   0.0000      0.330744   440.7887       4.96184       15.6401       3.05422      -4.92098      0.373681       1.69388       2.14633       2.39606       2.51937       2.53478       2.48882
  26  16 3423.5580    3.1745  2.2686 12.0139  0.0000       1.07656  0.0452   0.0391   0.0840    0.0934   0.0000      0.258392   441.9241       7.89444       15.5981      0.276078      0.510716      -5.73722       1.91048       2.49862       2.72808       2.93820       2.85982       2.82394
  26  17 3571.1843    2.6518  3.5036 11.3122 -0.0000      0.360604  0.0581   0.0259   0.1051    0.0689   0.0000      0.148593   438.7971       16.5160       15.8749       2.84704      -6.47762      -2.59499       2.49861       3.18679       3.56621       3.74259       3.72760       3.68880
  26  18 3718.7129    2.1495  5.3497 11.0179  0.0000      0.402469  0.0778   0.0180   0.1389    0.0504   0.0000     0.0843206   442.3801       9.92232       14.7633       2.36446      -4.35933      -7.78199       3.21995       4.17447       4.62230       4.87125       4.84965       4.74184
  26  19 3865.8792    1.8032  7.5380 10.6891  0.0000      0.484134  0.1005   0.0136   0.1841    0.0450   0.0000     0.0666256   434.6535       6.52852       14.3663       9.85235       8.97988      -10.3570       4.05857       5.29152       5.80129       6.13837       6.16756       6.01181
  26  20 4012.6916    1.5283  9.9060 10.4886  0.0006      0.312946  0.1327   0.0112   0.2429    0.0429   0.0000     0.0620890   427.1483       26.4168       9.39156      -3.08507       7.28434      -5.80082       5.00861       6.64355       7.26324       7.70109       7.70619       7.37921
  26  21 4159.6609    1.2699 12.4572 10.4134  0.0002      0.319103  0.1844   0.0088   0.3058    0.0364   0.0000     0.0647445   451.8730       14.0074      -7.17836      -9.54091      -4.33611      -4.07831       6.44105       8.36510       9.22956       9.54641       9.81861       9.44554
  26  22 4305.8002    1.0580 15.9365 10.3275  0.0000      0.233036  0.2648   0.0070   0.4040    0.0322   0.0000     0.0754449   440.7806       40.8487       19.2904      -8.45874      -4.34467       17.9235       8.06167       10.7509       11.8662       12.4296       12.5746       11.9715
  27   4 1527.5703    0.1944  0.1716  9.9887  0.0000       31.2541  0.0133   0.0091   0.0255    0.0310   0.0000       12.7711   441.0235      0.415029       21.3510       1.10785      -1.89228     0.0135364      0.826157       1.09909       1.17381       1.20581       1.08805       1.04454
  27   5 1713.6115    0.3206  0.2558  9.9750  0.0000       21.0100  0.0138   0.0111   0.0261    0.0350   0.0000       4.23831   439.0466      0.716212       21.4432     -0.728778      -3.26229       1.44526      0.635017      0.893692      0.981912       1.14169       1.21613       1.05508
  27   6 1889.8343    0.4833  0.4865  9.8960  0.0000       13.7875  0.0196   0.0121   0.0353    0.0533   0.0000       1.86802   441.1713      0.149990       18.5134     -0.520852      -3.04603      -2.57374      0.853526       1.24174       1.26025       1.45680       1.29297       1.34155
  27   7 2062.1155    0.7517  0.7065  9.7629  0.0000       7.35774  0.0217   0.0150   0.0405    0.0911   0.0000      0.928984   441.8029     -0.890262       18.3021     -0.579502      -5.29284      -1.28025       1.03030       1.33248       1.49950       1.55127       1.50929       1.57616
  27   8 2229.8215    1.0824  0.8638 10.0944  0.0000       5.03641  0.0240   0.0200   0.0463    0.1266   0.0000      0.723081   440.4500      0.145657       17.9534      0.997217     -0.852511      0.466469       1.11876       1.48506       1.66500       1.76593       1.79417       1.72912
  27   9 2391.1160    1.4787  1.0642 10.6885  0.0000       3.57804  0.0283   0.0252   0.0548    0.1371   0.0000      0.700843   440.4375       5.06453       17.3956      -2.46032      -4.06450       1.83975       1.20415       1.59326       1.65165       1.84678       1.78716       1.77445
  27  10 2547.5842    2.0219  1.1476 10.9941  0.0000       1.76208  0.0289   0.0337   0.0565    0.1956   0.0000      0.601295   438.7140       2.96741       16.0972      0.769143      0.571783       1.56732       1.26150       1.56495       1.72276       1.89200       1.90764       1.92871
  27  11 2702.1696    2.5506  1.0767 11.6884  0.0000       1.63077  0.0287   0.0432   0.0530    0.1587   0.0000      0.591324   440.0063       4.70187       16.4857       3.04683      0.791794      -1.52328       1.19705       1.63255       1.76872       1.88958       1.90812       1.84326
  27  12 2855.4472    3.1950  1.0378 11.9447  0.0000       1.67557  0.0268   0.0539   0.0511    0.1991   0.0000      0.580565   438.2292       5.50580       15.9195       2.63472      -3.90503      -2.30273       1.23040       1.55514       1.73622       1.84015       1.85668       1.80917
  27  13 3007.1230    3.8564  1.0325 12.5767  0.0000      0.774304  0.0262   0.0658   0.0517    0.1571   0.0000      0.673617   439.5252       5.89763       14.3794       2.81574      -3.40855      -2.62008       1.16524       1.51955       1.62502       1.69361       1.76790       1.74522
  27  14 3157.2935    4.0738  1.3429 11.8941 -0.0004     0.0425051  0.0335   0.0601   0.0567    0.2434   0.0000      0.436055   439.4024       4.09667       14.7403       2.94919    -0.0909237     -0.106280       1.49985       1.95049       2.23085       2.29902       2.38436       2.15190
  27  15 3306.7171    3.6582  1.7741 12.3413  0.0000       1.07935  0.0386   0.0491   0.0702    0.1150   0.0000      0.295309   440.5299       9.17177       19.2378       1.69287      0.593224      -3.64767       1.61166       2.02002       2.21977       2.43679       2.41684       2.37843
  27  16 3455.4486    3.0848  2.5756 11.8271  0.0000      0.933739  0.0477   0.0349   0.0868    0.0875   0.0000      0.201588   435.1931       4.89062       18.2650       5.64146      -5.48763      -1.79821       1.95121       2.56491       2.80032       2.99369       3.00001       2.92238
  27  17 3603.8101    2.5032  3.7322 11.4301  0.0000      0.730291  0.0603   0.0241   0.1106    0.0620   0.0000      0.139780   437.5676       6.69128       15.5387      -3.58404     -0.352437       2.53888       2.46262       3.20364       3.49184       3.76986       3.69694       3.61703
  27  18 3751.8141    2.0846  5.6567 10.8591  0.0000      0.327466  0.0775   0.0166   0.1460    0.0511   0.0000     0.0851445   436.4671       10.9115       9.66696      -3.07757      -12.0189      0.955407       3.09440       4.01004       4.31046       4.72049       4.65818       4.64533
  27  19 3899.6800    1.7546  7.6974 10.7072 -0.0003      0.382269  0.1002   0.0131   0.1903    0.0431   0.0000     0.0659982   437.9063       8.26628       20.2666      -4.33672       1.03849      -15.5515       3.90236       5.20735       5.62844       6.03323       6.09502       5.80932
  27  20 4046.8849    1.4693 10.9575 10.4961  0.0000      0.276180  0.1471   0.0101   0.2592    0.0393   0.0000     0.0602019   438.1254       22.7464       10.9225      -6.22891       7.69120       2.56356       5.23648       6.92175       7.57362       8.02731       8.22848       7.83991
  27  21 4194.6082    1.2117 13.3715 10.4418  0.0003      0.331369  0.2001   0.0081   0.3296    0.0339   0.0000     0.0656030   438.4617       11.5827       26.1743       5.41585      -1.19175       10.3687       6.38062       8.44597       9.33070       10.0837       9.92639       9.70514
  27  22 4341.2696    1.0200 16.2239 10.2900  0.0008      0.258084  0.2620   0.0067   0.4022    0.0316   0.0000     0.0771622   445.0197       32.0719       5.27866      -10.3043       36.0753       3.08207       7.75394       10.1720       11.2928       11.9296       11.9913       11.6389
  28   5 1732.7636    0.3242  0.2862  9.9724  0.0000       14.4628  0.0143   0.0105   0.0269    0.0365   0.0000       3.65610   439.5911     -0.129799       20.4239      0.490253      -4.06597    -0.0553966      0.747228      0.991125       1.14216       1.10003       1.08647       1.12843
  28   6 1910.2230    0.5172  0.4967  9.8160  0.0000       12.5540  0.0184   0.0122   0.0342    0.0579   0.0000       1.57567   439.4770       1.10802       19.3394      0.584387      -2.66945     -0.156746      0.919784       1.19413       1.35433       1.46329       1.55765       1.52477
  28   7 2083.9939    0.7613  0.7944  9.9671  0.0000       7.90620  0.0246   0.0147   0.0434    0.0873   0.0000      0.940860   437.8395       1.68515       21.1667     -0.563332      -3.51027      -3.32601       1.07427       1.33974       1.48919       1.58869       1.63978       1.53203
  28   8 2252.8694    1.1283  0.8946 10.2172  0.0001       3.73499  0.0240   0.0203   0.0486    0.1334   0.0000      0.723996   439.8062      0.775921       15.9773       2.19891      0.449706     -0.103586       1.03589       1.38795       1.50068       1.62278       1.67254       1.62044
  28   9 2415.4126    1.5595  1.0885 10.6387  0.0000       3.35233  0.0279   0.0256   0.0546    0.1465   0.0000      0.664076   440.6311     -0.463557       15.5659     -0.261350      -2.41105      -2.70318       1.14005       1.62642       1.70082       1.86671       1.77622       1.87238
  28  10 2573.4959    2.1086  1.1371 10.7013  0.0000       2.31668  0.0285   0.0331   0.0526    0.2404   0.0000      0.562193   440.0009       2.31973       17.8648      -1.04807      -2.10486      0.480366       1.15917       1.49550       1.60409       1.73846       1.70944       1.68491
  28  11 2729.4658    2.6642  1.0819 11.6277  0.0000       2.14738  0.0276   0.0438   0.0517    0.1800   0.0000      0.576726   440.3958       3.53461       17.6624       2.29369      -1.31862       1.26153       1.16325       1.54223       1.64288       1.80099       1.81648       1.82743
  28  12 2883.8082    3.4473  1.0497 11.9962  0.0000       1.22408  0.0276   0.0567   0.0488    0.2096   0.0000      0.543710   441.0414       5.17680       16.4665      -2.32703     -0.631664     -0.234840       1.18045       1.56859       1.62082       1.69695       1.70672       1.75105
  28  13 3036.4099    3.8827  1.0995 12.6522  0.0000       2.70779  0.0277   0.0641   0.0544    0.1607   0.0000      0.618415   440.8466       3.17325       16.1724       1.22662      -3.18572      -1.48165       1.19411       1.55220       1.63339       1.81721       1.87264       1.78728
  28  14 3187.2773    4.0590  1.2933 12.5424 -0.0001      0.418698  0.0314   0.0625   0.0573    0.1696   0.0000      0.507988   440.2156       5.94725       14.3554       5.21106      0.919258      -1.11182       1.34477       1.70773       1.79874       1.97341       2.01242       1.99694
  28  15 3337.4752    3.5765  1.8562 12.3427  0.0000      0.824939  0.0393   0.0466   0.0703    0.1106   0.0000      0.291996   443.8298       9.28796       18.3880     -0.206400       3.27960      -2.23477       1.60615       2.07462       2.26332       2.44311       2.40614       2.37493
  28  16 3486.9718    2.9123  2.8359 11.8891  0.0002      0.773810  0.0512   0.0312   0.0924    0.0730   0.0000      0.186504   439.6067       5.73647       13.3931       3.42157       1.34715      -3.01151       1.93986       2.66243       2.81038       3.07428       3.07055       3.10465
  28  17 3636.0693    2.4152  4.1280 11.2913  0.0000      0.681076  0.0629   0.0220   0.1151    0.0596   0.0000      0.114025   438.1625       3.38475       11.7004       2.59760      -1.12452      -7.73308       2.41580       3.20621       3.53797       3.70701       3.72682       3.69285
  28  18 3784.7613    1.9883  5.8912 10.9270 -0.0000      0.496194  0.0816   0.0156   0.1459    0.0472   0.0000     0.0826181   435.9121       11.2967       11.6582      0.622427       6.30402     -0.862044       3.09372       4.04142       4.40015       4.72417       4.63841       4.64051
  28  19 3932.9407    1.6899  8.1018 10.7006 -0.0002      0.323117  0.1061   0.0122   0.1923    0.0419   0.0000     0.0660048   436.7844       9.57497       23.0175      -7.37050      -4.97641      -14.0318       3.95188       5.16097       5.69242       6.04320       6.14982       6.06521
  28  20 4080.7973    1.3822 11.2062 10.5379 -0.0007      0.235071  0.1539   0.0093   0.2711    0.0367   0.0000     0.0640787   432.8000       6.86065       17.8067      -6.70931      -14.1036       2.83839       5.20922       6.85750       7.52974       7.87141       7.92194       7.80686
  28  21 4228.7038    1.1544 14.0893 10.4319 -0.0007      0.292782  0.2166   0.0074   0.3455    0.0327   0.0000     0.0705964   431.5717       15.1237       22.3822      -2.37773      -5.83601       14.7872       6.58166       8.79217       9.63994       10.2521       10.1614       9.98726
  29   3 1359.7669    0.1103  0.0530 10.1222  0.0000       40.4596  0.0126   0.0113   0.0165    0.0239   0.0000       85.6011   440.8898     -0.103960       22.4963      -1.02580      -3.20106      0.874091      0.626368      0.714080       1.13397      0.949618       1.18997       1.43269
  29   4 1564.1526    0.1990  0.1816  9.9308  0.0000       39.1522  0.0127   0.0088   0.0260    0.0310   0.0000       11.7155   441.0144     -0.496643       18.9632     -0.312435      -3.40477     -0.747466      0.573694      0.840938      0.862642      0.896642      0.890618      0.873174
  29   5 1751.5696    0.3678  0.3465  9.8687  0.0000       11.5069  0.0153   0.0106   0.0304    0.0387   0.0000       2.66509   440.3561      0.686805       20.2399       1.53276      -2.79718      -2.19446      0.657236      0.926894       1.00376       1.06894      0.991243       1.07405
  29   6 1930.2907    0.5529  0.5028 10.0189  0.0000       12.9082  0.0173   0.0131   0.0356    0.0521   0.0000       1.57987   442.2809       1.16381       22.2011     -0.711974      -1.25426     -0.923889      0.809566       1.12204       1.21884       1.30007       1.34798       1.31651
  29   7 2105.4126    0.8226  0.7885  9.8337  0.0000       5.24357  0.0227   0.0153   0.0434    0.1034   0.0000      0.811681   441.5355       1.52497       19.6772      0.318657      -3.99028       1.71608      0.971889       1.28546       1.42898       1.53889       1.58412       1.56607
  29   8 2275.4958    1.2179  0.9277 10.0853  0.0000       5.95703  0.0231   0.0210   0.0483    0.1418   0.0000      0.649747   440.3699      0.152080       20.1737       1.47241      -1.37702      -2.45632      0.987024       1.28439       1.51694       1.59030       1.65700       1.62109
  29   9 2439.2055    1.6472  1.0552 10.8921  0.0000       3.91204  0.0276   0.0268   0.0516    0.1385   0.0000      0.648420   439.8222       1.30710       17.5518      -1.43919      -2.09815      -2.52686       1.12241       1.39742       1.56374       1.68798       1.71164       1.72036
  29  10 2598.8296    2.1792  1.1602 11.4117  0.0000       3.96210  0.0297   0.0349   0.0549    0.1449   0.0000      0.708227   441.0790       1.78689       13.4671      0.766238     -0.665130      -1.43895       1.15162       1.42657       1.59440       1.66269       1.67314       1.72713
  29  11 2756.2199    2.8504  1.1534 11.7478  0.0000      0.661635  0.0278   0.0452   0.0534    0.1694   0.0000      0.587160   441.2835       2.68103       13.6065       1.90336      -3.51184      -4.85083       1.08350       1.45025       1.56482       1.72343       1.64266       1.73009
  29  12 2911.7189    3.5063  1.0277 11.8011  0.0000       1.01881  0.0247   0.0568   0.0493    0.2376   0.0000      0.514021   439.6237       4.66867       15.6169       1.40259     -0.932358      -1.60296       1.00544       1.34312       1.41760       1.58315       1.50943       1.53007
  29  13 3065.0895    4.1851  1.2182 11.5761  0.0000       1.03476  0.0294   0.0642   0.0536    0.4504   0.0000      0.493885   437.6040       5.11471       14.5403       1.26106      -3.16419       1.69576       1.12061       1.53810       1.60861       1.79528       1.80584       1.83964
  29  14 3216.9377    3.9895  1.3483 12.3584 -0.0051      0.741909  0.0312   0.0570   0.0565    0.1545   0.0000      0.438515   438.0345       5.05410       13.7535      0.859820      -2.92531      -2.31663       1.24762       1.58685       1.69442       1.86863       1.93537       1.88130
  29  15 3367.7889    3.4211  2.0954 12.0090 -0.0000      0.780802  0.0406   0.0400   0.0733    0.0884   0.0000      0.253333   441.4031       5.39654       12.2817       5.19985      0.611420      -2.76446       1.58895       2.16182       2.31978       2.49158       2.53423       2.49818
  29  16 3518.2325    2.8325  3.1773 11.5506  0.0000      0.871290  0.0522   0.0278   0.0950    0.0724   0.0000      0.152209   437.8159       9.52037       11.8458       2.02068      -2.87357      -7.35208       1.99457       2.68233       2.92197       3.21445       3.22271       3.15567
  29  17 3668.0013    2.3194  4.5560 11.2066  0.0000      0.612656  0.0674   0.0198   0.1204    0.0548   0.0000      0.106746   437.2649       3.60925       14.4352       2.32333      -8.47676       4.79701       2.48971       3.31557       3.68011       3.91486       3.89099       3.77873
  29  18 3817.1601    1.9532  6.5940 10.7397  0.0002      0.334458  0.0865   0.0143   0.1536    0.0459   0.0000     0.0688356   443.5533       10.8189       14.5564      -1.59778      0.187832      -8.07921       3.16227       4.15490       4.49703       4.84752       4.85274       4.76090
  29  19 3966.3828    1.6406  9.3165 10.5503  0.0000      0.422067  0.1179   0.0110   0.2139    0.0404   0.0000     0.0591178   436.1002       15.8894       17.8831       11.4495      -7.35814      -14.6063       4.15787       5.47034       5.95178       6.40472       6.47514       6.38079
  29  20 4114.8786    1.3529 11.9838 10.4381  0.0007      0.331513  0.1674   0.0086   0.2817    0.0368   0.0000     0.0620683   438.4536       17.7273       22.0943       9.74880     0.0752850      -11.3932       5.26534       7.18189       7.74120       8.36699       8.53890       8.41459
  29  21 4263.6998    1.1132 14.9171 10.3481  0.0000      0.463403  0.2287   0.0069   0.3503    0.0320   0.0000     0.0719049   447.9384       21.4213       2.63470       13.6313       28.1264      -10.5003       6.43237       8.51150       9.39920       10.1238       10.0150       9.83576
  30   4 1581.9308    0.2225  0.1732  9.9730  0.0000       29.0723  0.0112   0.0097   0.0247    0.0296   0.0000       9.72380   440.4132     -0.191644       19.5646       1.54949      -3.59439     -0.619763      0.529159      0.714773      0.865178      0.887244      0.756275      0.808312
  30   5 1770.0660    0.3647  0.3631  9.9294  0.0000       12.3295  0.0169   0.0102   0.0289    0.0389   0.0000       2.78212   439.4405     -0.666804       22.8677       1.52368      -1.05898     -0.228275      0.838823       1.10957       1.29671       1.35736       1.37387       1.36983
  30   6 1950.0466    0.5794  0.5815  9.8320  0.0000       8.01064  0.0178   0.0128   0.0404    0.0656   0.0000       1.23359   440.2362      0.904914       19.8169     0.0611403      -2.57985      0.633663      0.887853       1.13836       1.22892       1.24426       1.31190       1.26888
  30   7 2126.4517    0.8551  0.7997  9.8669  0.0000       6.11642  0.0212   0.0156   0.0447    0.1022   0.0000      0.790808   440.4558       1.91602       17.4315      0.968227      -4.05259       1.31468      0.926890       1.18388       1.35971       1.40821       1.42982       1.42416
  30   8 2297.4853    1.2046  1.0288 10.2562  0.0000       4.78123  0.0261   0.0199   0.0522    0.1359   0.0000      0.679138   440.2161     -0.282405       18.5364       1.13691      -2.81826      0.160846       1.02904       1.37819       1.52790       1.66241       1.57684       1.65058
  30   9 2462.4001    1.7166  1.2484 10.4138  0.0000       3.62978  0.0307   0.0255   0.0537    0.1891   0.0000      0.547017   439.0715       1.99567       17.4934      0.363732      -1.34080      0.281059       1.16633       1.52042       1.63075       1.78893       1.80940       1.73928
  30  10 2623.6271    2.2439  1.1261 11.4064  0.0000       2.93321  0.0286   0.0354   0.0510    0.1557   0.0000      0.630033   439.6001       3.39971       16.2885     -0.530456      -1.47460       2.27227       1.09474       1.45467       1.56291       1.62923       1.75772       1.69097
  30  11 2782.5692    2.9772  1.0621 11.8513  0.0000      0.949174  0.0252   0.0471   0.0513    0.1582   0.0000      0.549735   439.9552       3.15552       16.6912      -2.37106      -3.38592       1.12725       1.00937       1.34580       1.44517       1.58655       1.52684       1.56596
  30  12 2939.2657    3.7284  0.9939 11.9095  0.0000       2.92497  0.0236   0.0599   0.0456    0.2233   0.0000      0.521297   439.4017       4.69922       16.9721     -0.408222      -1.27913      -7.01404       1.03305       1.34116       1.46670       1.61749       1.61410       1.57739
  30  13 3093.4489    4.1841  1.1325 12.0135  0.0000      0.447473  0.0279   0.0634   0.0492    0.2810   0.0000      0.531815   438.2358       4.15653       17.8065       2.38189      -1.53487     -0.689707       1.12853       1.48601       1.68032       1.75857       1.79171       1.70585
  30  14 3246.1501    3.7351  1.5290 12.4648 -0.0058       1.08988  0.0350   0.0498   0.0591    0.1072   0.0000      0.374974   441.9590       5.19510       16.0421       3.54779      -2.59801      -5.58318       1.26741       1.70404       1.85147       2.01448       1.98660       1.92787
  30  15 3397.8749    3.3307  2.1540 11.8725  0.0000      0.719360  0.0404   0.0371   0.0716    0.0848   0.0000      0.233980   436.3807       4.28682       13.2345     -0.595520      0.820907      -4.09312       1.53661       1.99579       2.22264       2.36821       2.33412       2.32039
  30  16 3549.1291    2.6988  3.2626 11.7490  0.0004       1.05432  0.0546   0.0263   0.0954    0.0589   0.0000      0.155024   443.4453       4.00097       15.8267       4.29036      -1.03578      -3.86926       2.01430       2.62341       2.87768       3.08977       3.14532       3.12823
  30  17 3699.6614    2.2275  5.1829 10.9182  0.0001      0.639654  0.0706   0.0176   0.1278    0.0541   0.0000     0.0897353   439.0489       8.41324       7.82857       3.25376       1.21428     -0.532662       2.49766       3.31545       3.59599       3.86511       4.03325       3.91804
  30  18 3849.4305    1.8586  7.0195 10.7680  0.0000      0.444811  0.0903   0.0132   0.1640    0.0415   0.0000     0.0704352   441.4579       20.0392       15.9383       11.5921     -0.863479      -4.87676       3.15778       4.10265       4.61679       4.91959       4.91957       4.86341
  30  19 3999.0493    1.5556 10.0164 10.5337  0.0000      0.356731  0.1290   0.0099   0.2268    0.0376   0.0000     0.0615330   440.5241       8.79868       1.96997      -1.73538       4.52771      -6.59479       4.13108       5.44509       6.02104       6.44159       6.49876       6.40036
  30  20 4148.1704    1.3130 12.8703 10.4194 -0.0007      0.315037  0.1780   0.0078   0.2938    0.0346   0.0000     0.0660952   440.6059       14.8697       1.33026       9.56781      0.939986      -18.5254       5.26554       6.94658       7.69182       8.16577       8.36717       8.17426
  31   3 1393.1684    0.1207  0.0983 10.0864  0.0000       20.1256  0.0151   0.0082   0.0213    0.0234   0.0000       47.7217   440.2442      0.451170       21.7732     -0.219114      -3.32622      0.552061      0.645603      0.990531       1.09674       1.19047       1.08772       1.09216
  31   4 1599.3343    0.2366  0.2095  9.9688  0.0000       19.0717  0.0114   0.0092   0.0279    0.0296   0.0000       7.61457   441.4966      -1.59031       21.3417      0.462973      -3.53394     -0.682450      0.557793      0.798497      0.837700      0.888258      0.928391      0.942350
  31   5 1788.2935    0.4066  0.3421  9.9583  0.0000       15.3334  0.0135   0.0114   0.0291    0.0375   0.0000       2.51576   440.4733      0.537568       22.0467       1.43322      -2.18990     -0.666845      0.672304      0.908278      0.986246       1.05166       1.07443       1.01383
  31   6 1969.5323    0.6117  0.5691  9.8887  0.0000       10.8351  0.0170   0.0131   0.0365    0.0583   0.0000       1.20069   441.5643      0.864860       20.1888       1.06551      -5.37419     -0.421368      0.735378      0.973208       1.03510       1.18910       1.19486       1.15972
  31   7 2147.1477    0.8868  0.8505  9.8730  0.0000       7.32919  0.0222   0.0155   0.0456    0.1054   0.0000      0.801095   441.4910     -0.950162       20.1213      0.541873      -1.34917      -1.20384      0.843834       1.16406       1.26650       1.33008       1.36530       1.31130
  31   8 2319.0581    1.2916  1.0311 10.4552  0.0000       4.68420  0.0271   0.0208   0.0476    0.1293   0.0000      0.678598   440.3134      0.669845       17.1342     -0.847484      -3.83351      0.358265       1.03456       1.31317       1.47476       1.57465       1.57888       1.62512
  31   9 2485.1076    1.7995  1.2217 10.6895  0.0000       2.83525  0.0299   0.0271   0.0555    0.1966   0.0000      0.597118   438.7073       1.12024       15.5927       1.17125      -3.10979      -3.59604       1.08166       1.44809       1.56109       1.70108       1.67991       1.64075
  31  10 2647.9409    2.3713  1.2615 11.2355  0.0000       2.20253  0.0305   0.0351   0.0535    0.1791   0.0000      0.531498   439.3689       3.72871       13.7362      0.969904      -2.33072      -1.14997       1.13431       1.48102       1.60597       1.79247       1.77550       1.77092
  31  11 2808.4536    3.0828  1.1121 11.9653  0.0000       1.90673  0.0275   0.0471   0.0483    0.1574   0.0000      0.553341   440.9911       3.12569       15.4246      0.362865     -0.755947     0.0226139      0.997230       1.30003       1.44887       1.54071       1.53255       1.54474
  31  12 2966.2512    3.8102  1.0177 12.3784  0.0000       1.96634  0.0252   0.0601   0.0450    0.1632   0.0000      0.547111   440.2547       4.68787       14.6914      0.777155     -0.901628     -0.960412       1.00280       1.30484       1.42246       1.55260       1.49272       1.54899
  31  13 3121.4425    4.0496  1.2847 11.8063  0.0004       1.09593  0.0300   0.0580   0.0531    0.3136   0.0000      0.545242   440.0779       2.24768       15.8113       3.93171      -1.67822      -3.96224       1.09151       1.44766       1.57553       1.71456       1.70261       1.68543
  31  14 3274.9173    3.8288  1.6963 12.0843  0.0000      0.208779  0.0355   0.0479   0.0604    0.1422   0.0000      0.314651   438.4546       8.38623       14.9245       3.73263      -5.27688      -2.00093       1.25970       1.67214       1.81043       1.96468       1.92748       1.95822
  31  15 3427.6048    3.1944  2.4651 12.0483 -0.0000      0.913971  0.0437   0.0333   0.0780    0.0672   0.0000      0.192671   442.2160       6.45667       16.8672      0.340372       2.58964       1.91572       1.57417       2.07887       2.31099       2.45642       2.49329       2.47657
  31  16 3579.4340    2.6289  3.7302 11.4218  0.0006      0.541128  0.0553   0.0230   0.1020    0.0575   0.0000      0.129229   441.6712       8.10011       19.9933       1.96080      -3.60301      -1.16407       1.99591       2.59061       2.87231       3.09071       3.06742       3.03950
  31  17 3730.7074    2.1608  5.7071 10.8444  0.0000      0.421820  0.0752   0.0157   0.1312    0.0496   0.0000     0.0761449   439.0148       3.34274       15.3605      -2.30302       4.84253      -1.56222       2.58574       3.48364       3.82739       4.00997       4.05800       4.04497
  31  18 3881.1584    1.7981  8.1511 10.6241  0.0000      0.358639  0.0988   0.0116   0.1809    0.0400   0.0000     0.0606220   437.1075       7.84390       23.9302       1.63829      -8.24030      -10.8838       3.36718       4.35797       4.84740       5.20472       5.30413       5.22106
  31  19 4031.2999    1.5110 10.2303 10.5326  0.0000      0.305385  0.1311   0.0093   0.2292    0.0366   0.0000     0.0616497   437.2290       10.4006       5.71819       6.92026      0.873677      0.655323       4.04157       5.30007       5.87996       6.32313       6.50289       6.40879
  31  20 4181.3676    1.2493 13.1119 10.4406  0.0000      0.346365  0.1859   0.0074   0.3013    0.0329   0.0000     0.0701004   429.3324       11.1471       22.2142       7.59248       19.5740      -19.4769       5.20274       6.94622       7.58867       8.11710       8.30640       8.16448
  32   3 1409.3845    0.1127  0.0845 10.0539  0.0000       36.7794  0.0155   0.0087   0.0193    0.0239   0.0000       51.7361   441.3503       1.35121       24.4687       1.19495      -3.45290      -2.88533      0.715263      0.932874       1.31360       1.03067      0.903390       1.07904
  32   4 1616.4406    0.2369  0.2271  9.9632  0.0000       23.8162  0.0120   0.0087   0.0275    0.0296   0.0000       7.53484   441.3875     -0.833174       19.3461      0.278315      -1.35462      0.213535      0.553378      0.741526      0.792303      0.797453      0.873311      0.828289
  32   5 1806.2028    0.4133  0.3991  9.8516  0.0000       10.6933  0.0157   0.0104   0.0291    0.0438   0.0000       2.05341   440.6329     -0.426729       21.9923     -0.599734      -2.05359     -0.746930      0.690180      0.917406      0.983013      0.980722       1.04738       1.07664
  32   6 1988.7144    0.6281  0.6373  9.9213  0.0000       6.26435  0.0189   0.0126   0.0391    0.0634   0.0000       1.11915   442.0913     -0.425205       19.5447      0.750388      -3.08755     -0.539451      0.736616      0.959538       1.09206       1.17160       1.22889       1.21237
  32   7 2167.4749    0.9211  0.8863  9.8965  0.0000       6.33725  0.0229   0.0156   0.0458    0.1109   0.0000      0.766642   440.8583      0.769765       18.8915       1.67068      -1.32315       2.36566      0.897466       1.16220       1.27515       1.34828       1.44564       1.35154
  32   8 2340.1408    1.3818  1.1427 10.3868 -0.0000       3.25303  0.0291   0.0211   0.0516    0.1527   0.0000      0.655378   440.3447      -1.39694       20.7266      0.470963      -2.57056       1.31016       1.06000       1.38105       1.47096       1.57692       1.57803       1.57427
  32   9 2507.3815    1.9267  1.1259 11.0579  0.0000       2.47870  0.0287   0.0293   0.0476    0.1467   0.0000      0.619370   439.3090       1.26550       19.2008     -0.158610      -2.42986     -0.876465       1.00998       1.33201       1.50371       1.60796       1.67346       1.58464
  32  10 2671.7455    2.5393  1.1132 11.1971  0.0000       1.29135  0.0260   0.0379   0.0485    0.2018   0.0000      0.557789   439.9992       2.77265       17.1394    -0.0807450      -2.48043     -0.331119      0.985690       1.29708       1.41067       1.53157       1.56598       1.59734
  32  11 2833.7986    3.2968  1.0663 11.7589  0.0000       1.01896  0.0249   0.0500   0.0465    0.1993   0.0000      0.499805   440.8601       3.54601       17.6723      0.514865      -1.91975       1.67161      0.936020       1.21986       1.39174       1.55319       1.47750       1.52018
  32  12 2992.8011    3.8625  1.0872 12.4517  0.0000       1.56151  0.0263   0.0591   0.0485    0.1547   0.0000      0.520411   437.8293       4.82855       15.6978     -0.714633      0.204057      0.660574       1.04379       1.34458       1.44032       1.53135       1.54899       1.64929
  32  13 3149.0932    4.1556  1.3987 12.1662  0.0000       1.63084  0.0302   0.0562   0.0560    0.1853   0.0000      0.436522   438.8682       5.10494       16.5057       1.79442     -0.754462      -1.39811       1.08679       1.41903       1.55507       1.65046       1.73403       1.75729
  32  14 3303.4396    3.6961  1.9156 11.8051  0.0000      0.707491  0.0366   0.0422   0.0638    0.1331   0.0000      0.280069   440.2090       6.72877       15.1382       1.38441      0.194398      -2.82038       1.29082       1.70315       1.85721       2.00374       2.00740       1.98906
  32  15 3456.9336    3.0908  2.5874 11.8431  0.0000      0.730383  0.0443   0.0311   0.0785    0.0680   0.0000      0.190255   441.1092       6.36335       15.2845       3.50767      -6.13272      -1.98199       1.52538       1.99527       2.26605       2.46088       2.44321       2.41519
  32  16 3609.6848    2.5206  4.2310 11.2705  0.0000      0.588657  0.0594   0.0204   0.1079    0.0520   0.0000      0.109262   440.0152       14.1555       13.7192       4.02986     -0.726979      -4.02038       2.01173       2.65443       2.89740       3.15644       3.24092       3.16556
  32  17 3761.5496    2.0759  5.8791 10.8733  0.0000      0.420825  0.0754   0.0148   0.1375    0.0457   0.0000     0.0781371   435.3677       1.83425       10.0145       2.42772      -5.08866      -8.77193       2.52576       3.35545       3.72806       3.92970       4.04933       3.92451
  32  18 3912.9086    1.7244  8.3262 10.6393  0.0001      0.376486  0.1021   0.0111   0.1863    0.0386   0.0000     0.0626526   435.1021       8.26187       10.4559       5.35859      -6.52774      -5.14652       3.28078       4.35517       4.73515       5.10570       5.33704       5.30125
  32  19 4063.4704    1.4837 11.4691 10.4725  0.0008      0.291080  0.1465   0.0084   0.2502    0.0351   0.0000     0.0599052   441.6828       10.7004       6.69802      -1.98210       2.28183      -10.1746       4.25403       5.60141       6.30262       6.73678       6.81636       6.73119
  32  20 4213.8506    1.2006 14.0709 10.4181  0.0000      0.277455  0.2026   0.0068   0.3180    0.0313   0.0000     0.0692051   444.9033       8.68682       8.82976      -7.85596       21.4108      -2.37349       5.34441       7.01801       7.91425       8.35563       8.52192       8.45944
  33   2 1193.8426    0.0601  0.0328 10.2574  0.1738      -23.9518  0.0221   0.0094   0.0158    0.0206   0.0000       452.191   440.4212     -0.802064       22.3072       2.96576      -3.52383      0.785334      0.842814       1.04386       1.36436       1.64513       1.53340       1.33127
  33   3 1425.4150    0.1518  0.1219 10.0858  0.0000       21.0109  0.0127   0.0087   0.0247    0.0232   0.0000       26.5158   441.2150     -0.789065       20.4077      0.388370      -3.50615     -0.182713      0.491244      0.657610      0.746775      0.802861      0.838995      0.968700
  33   4 1633.2476    0.2518  0.2385  9.9187  0.0000       28.2110  0.0129   0.0088   0.0243    0.0311   0.0000       6.31717   441.6402      0.208867       22.0172      0.183991      -3.87172      -1.92389      0.568291      0.825488      0.878280      0.989376      0.983166      0.958696
  33   5 1823.9002    0.4194  0.4582  9.8498  0.0000       14.0684  0.0161   0.0101   0.0340    0.0455   0.0000       1.99540   439.0093      0.329635       21.0265      -1.30668      -2.69753      0.903279      0.651240      0.884709      0.958040       1.05052       1.08478       1.08423
  33   6 2007.6881    0.6523  0.7188 10.0289  0.0000       8.42752  0.0206   0.0126   0.0420    0.0649   0.0000       1.10352   440.7115       1.50608       20.9309      -1.28565      -3.79946     -0.255703      0.826469       1.04108       1.12018       1.18886       1.25530       1.31280
  33   7 2187.4685    1.0171  0.8187 10.1184  0.0000       5.92424  0.0217   0.0177   0.0413    0.1061   0.0000      0.739875   440.2687     0.0556940       23.3763      -1.57201      -3.32076      0.638334      0.783599       1.03939       1.11958       1.23416       1.22260       1.24878
  33   8 2360.9902    1.4008  1.0514 10.6973  0.0000       3.79889  0.0262   0.0222   0.0481    0.1294   0.0000      0.660392   440.3458       2.62709       20.1848      -2.15486      -2.15803      0.963308      0.941004       1.27106       1.39655       1.49266       1.50280       1.53664
  33   9 2529.2503    1.9729  1.2392 10.7592  0.0000       2.24259  0.0278   0.0282   0.0529    0.1876   0.0000      0.524788   441.8578       5.03628       17.1867       1.08331      -2.34884     0.0333479      0.998566       1.30410       1.47948       1.55564       1.52143       1.61012
  33  10 2695.1261    2.5757  1.1965 11.3631  0.0012       1.92230  0.0292   0.0374   0.0502    0.2036   0.0000      0.546240   441.0144       3.52027       19.0362       3.59263      -2.91773     -0.651508      0.996824       1.25379       1.39676       1.65429       1.63838       1.63717
  33  11 2858.6861    3.3330  1.1084 11.9501  0.0000       1.88822  0.0261   0.0499   0.0476    0.1924   0.0000      0.592620   441.0708       4.89119       20.0195       2.27458      -2.38303      -3.33918      0.980644       1.27126       1.38651       1.44762       1.49088       1.51427
  33  12 3018.8842    3.9851  1.1528 12.1877  0.0000      0.433350  0.0268   0.0575   0.0488    0.2090   0.0000      0.533401   439.5787       2.57030       17.1703       3.75052      -3.33042     -0.623378      0.936719       1.26649       1.35642       1.43557       1.48965       1.44705
  33  13 3176.1791    4.2095  1.2682 12.5028  0.0000      0.858523  0.0297   0.0593   0.0514    0.1743   0.0000      0.499859   439.3054       4.85733       13.5037       2.19461      -1.33966      -5.92884      0.993825       1.33031       1.40291       1.50520       1.56232       1.52861
  33  14 3331.5425    3.6176  2.0241 11.9410  0.0000      0.233657  0.0367   0.0400   0.0673    0.1075   0.0000      0.257426   441.1396       7.82621       20.3139       3.62788       1.57268     -0.230510       1.28264       1.66960       1.88176       2.02069       2.04498       2.05716
  33  15 3485.9514    3.0021  2.9545 11.5602  0.0000      0.531243  0.0457   0.0279   0.0852    0.0750   0.0000      0.147812   435.8879       6.53535       16.4968       3.33551       1.26357      0.334573       1.53951       2.02726       2.19161       2.39968       2.40554       2.37721
  33  16 3639.5820    2.4262  4.5088 11.2602  0.0000      0.607525  0.0616   0.0186   0.1091    0.0473   0.0000     0.0957481   445.3815       10.8681       21.6069       2.00049      -4.86560      -5.07811       2.04888       2.67131       3.07915       3.22943       3.25969       3.29080
  33  17 3792.3670    1.9979  6.3507 10.8681 -0.0000      0.615784  0.0798   0.0138   0.1427    0.0434   0.0000     0.0741576   437.3533       14.2445       16.7233       10.9857      -2.44088     -0.474616       2.58628       3.39140       3.79858       4.09787       4.16224       4.12277
  33  18 3944.0055    1.6658  9.0843 10.6215  0.0000      0.351753  0.1114   0.0102   0.1954    0.0372   0.0000     0.0634456   436.3177       11.9762       14.2214       4.54174      -1.17978      -2.95309       3.45018       4.49267       4.93474       5.38080       5.52231       5.39480
  33  19 4095.2700    1.3913 11.6388 10.5199 -0.0007      0.190096  0.1544   0.0078   0.2571    0.0337   0.0000     0.0673344   444.1023       11.8903       14.8578      -1.89589      -7.61311      -20.3726       4.23861       5.65888       6.25688       6.65884       6.82501       6.78174
  34   4 1649.7596    0.2672  0.2656  9.9401  0.0000       20.1819  0.0128   0.0085   0.0271    0.0321   0.0000       5.61230   440.9581     -0.421568       20.2419      0.713114      -4.12997   -0.00296465      0.500281      0.713261      0.769565      0.874335      0.906376      0.915747
  34   5 1841.3390    0.4552  0.4138  9.8746  0.0000       17.1336  0.0152   0.0109   0.0289    0.0429   0.0000       2.07008   440.6479      0.935919       20.2796      0.819394      -4.71858      -2.72086      0.621419      0.789918      0.876557       1.00435      0.906577      0.930767
  34   6 2026.4146    0.7152  0.6749  9.9148  0.0000       6.79778  0.0182   0.0135   0.0385    0.0721   0.0000      0.938944   441.6085      -1.61419       20.7865       2.45515      -2.26556      -1.80246      0.731695      0.961159       1.01809       1.05915       1.11194       1.10337
  34   7 2207.1193    1.0539  0.9256  9.9674  0.0000       5.73390  0.0234   0.0169   0.0428    0.1205   0.0000      0.685968   440.1851      0.311003       22.1650       1.25238      -3.41469      0.930534      0.761909       1.08536       1.13973       1.26456       1.26328       1.24562
  34   8 2381.3623    1.4701  1.0345 10.9538  0.0000       3.93475  0.0259   0.0232   0.0480    0.1116   0.0000      0.678033   440.5572     -0.489373       20.1989       2.67179     -0.415425     0.0143297      0.907240       1.17143       1.32495       1.43081       1.53898       1.46162
  34   9 2550.7388    2.0490  1.2400 11.0389 -0.0002       2.44699  0.0280   0.0291   0.0522    0.1568   0.0000      0.552552   441.2410       3.26504       17.9556     -0.231350      -2.33334      -3.70957      0.956526       1.26451       1.41915       1.56344       1.56716       1.59398
  34  10 2718.0783    2.7789  1.1124 11.6575  0.0000       1.44220  0.0252   0.0408   0.0491    0.1648   0.0000      0.549716   439.5134       2.54237       17.8866       2.87737      -2.95897      -1.61238      0.897815       1.16118       1.29816       1.37750       1.38358       1.43179
  34  11 2883.0776    3.5279  1.0618 12.3976  0.0000       2.34200  0.0247   0.0528   0.0463    0.1364   0.0000      0.542333   440.0886       3.61600       15.0579       3.62969      -2.58588      -2.30397      0.867297       1.19804       1.28469       1.43477       1.38638       1.41898
  34  12 3044.5513    4.0819  1.1222 12.6769  0.0000       1.50044  0.0267   0.0597   0.0483    0.1458   0.0000      0.588794   441.4754       4.36920       18.5796      0.610741     0.0855842      -2.18641      0.933629       1.20730       1.30802       1.39622       1.39005       1.44033
  34  13 3202.9499    4.0297  1.4115 12.3571 -0.0014      0.859438  0.0299   0.0520   0.0535    0.1340   0.0000      0.402375   441.1343       5.48755       16.5387       3.66051      -4.23446      0.197825      0.986753       1.30729       1.40799       1.56007       1.59321       1.59268
  34  14 3359.3607    3.5263  1.9690 12.1257 -0.0001      0.960527  0.0375   0.0398   0.0652    0.0958   0.0000      0.280127   440.1822       5.47852       15.5319     0.0496494     -0.912197      -3.67555       1.18064       1.60990       1.68528       1.86541       1.89189       1.90818
  34  15 3514.6812    2.8885  3.3098 11.6307  0.0000      0.679607  0.0498   0.0254   0.0889    0.0602   0.0000      0.141293   440.7430       1.42857       10.3191      -2.07222     -0.328635      0.596756       1.59833       2.11462       2.35888       2.49966       2.60039       2.55265
  34  16 3669.0220    2.3605  4.9790 11.0021  0.0000      0.587831  0.0632   0.0170   0.1145    0.0493   0.0000     0.0853561   442.0956       6.54152       18.2564       6.40695      -4.53041      -3.43856       2.01990       2.65113       2.96717       3.22554       3.25164       3.22130
  34  17 3822.4501    1.9590  6.9050 10.8589  0.0000      0.446440  0.0823   0.0128   0.1515    0.0389   0.0000     0.0679019   440.2433       15.4838       11.4083       8.11021      -3.92745      -3.28535       2.56015       3.32906       3.72661       3.99455       4.14937       4.05966
  34  18 3975.1356    1.5959  9.5392 10.5917 -0.0008      0.380535  0.1173   0.0093   0.2038    0.0353   0.0000     0.0625596   445.2873       1.87630       14.3986       4.07580       1.32171      -14.9564       3.36144       4.46882       5.00890       5.31183       5.41917       5.39529
  34  19 4126.9210    1.3341 12.5908 10.4759  0.0001      0.275581  0.1712   0.0072   0.2731    0.0321   0.0000     0.0687435   438.5206       3.11707       32.8316       10.5918      -1.64415      -18.9465       4.41029       5.87911       6.52121       6.96888       7.15734       7.09862
  35   2 1221.9080    0.0585  0.0241 10.1921  0.0000       53.2627  0.0302   0.0120   0.0099    0.0206   0.0000       461.687   441.4741      0.862158       23.0963       6.43247       1.17332      -3.77221      0.660573       1.65613       1.28842       1.78502       1.46387       1.24384
  35   3 1456.6236    0.1535  0.1139 10.0769  0.0000       12.8824  0.0106   0.0089   0.0244    0.0224   0.0000       26.7867   440.7839      0.395367       21.6222    -0.0237704      -4.26360     -0.229844      0.420372      0.564042      0.649364      0.638579      0.657892      0.605899
  35   4 1666.0023    0.2923  0.2486  9.9026  0.0000       32.3291  0.0119   0.0092   0.0231    0.0321   0.0000       4.97932   441.3574      0.135570       21.6487     -0.365710      -2.77888    -0.0327939      0.572496      0.755397      0.886633      0.960513       1.02455      0.952447
  35   5 1858.5254    0.4757  0.4532  9.8716  0.0000       12.5090  0.0153   0.0107   0.0302    0.0469   0.0000       1.75866   440.8353     -0.471226       21.7550      0.958211      -1.67972      -1.54857      0.591558      0.767898      0.807126      0.926696      0.968216      0.948898
  35   6 2044.9388    0.7352  0.7115  9.8367  0.0000       7.87987  0.0191   0.0132   0.0376    0.0781   0.0000      0.913799   440.3968       1.30496       21.5160      0.419811      -1.47899     -0.233856      0.691350      0.934220      0.982522       1.09116       1.13981       1.14901
  35   7 2226.4741    1.0628  0.9454 10.2496  0.0000       4.59815  0.0225   0.0171   0.0463    0.1106   0.0000      0.715048   440.8128       1.99754       22.2172    -0.0810660      -3.53572      0.120743      0.795658       1.03521       1.16256       1.25476       1.26416       1.24412
  35   8 2401.4592    1.5896  1.1142 10.4925  0.0000       2.92342  0.0257   0.0234   0.0483    0.1714   0.0000      0.599044   441.0449      0.789740       22.0871       1.27720     -0.864206      0.140145      0.888325       1.16034       1.27231       1.35465       1.41507       1.37680
  35   9 2571.9529    2.1382  1.2484 10.9883  0.0000       2.60787  0.0278   0.0297   0.0520    0.1736   0.0000      0.530886   439.9824       2.03821       21.5865      -1.91563      -1.79831      -1.44922      0.915697       1.23418       1.35333       1.51423       1.49909       1.52787
  35  10 2740.6605    2.8721  1.1161 11.7068 -0.0002       2.09431  0.0254   0.0413   0.0471    0.1669   0.0000      0.561774   440.8914       2.23774       19.0851      0.981397      -1.50672      -1.25493      0.847183       1.10856       1.21841       1.33976       1.40163       1.38977
  35  11 2906.8989    3.7110  1.1127 12.2048  0.0000       1.32120  0.0255   0.0534   0.0455    0.1776   0.0000      0.516688   441.5449       3.13612       15.8716      0.513342      -1.95167      -1.57816      0.857454       1.07026       1.18052       1.33239       1.31347       1.33098
  35  12 3069.7544    4.0466  1.2167 12.7006  0.0000       1.70822  0.0279   0.0583   0.0516    0.1529   0.0000      0.558131   440.7885       2.67557       17.6631      0.477047      0.661676      -1.88742      0.934205       1.20213       1.37343       1.51488       1.55499       1.54608
  35  13 3229.3103    3.9797  1.5777 12.3321 -0.0001      0.902017  0.0312   0.0483   0.0573    0.1155   0.0000      0.361574   441.0676       3.77890       15.7542     -0.148866      -4.12734     -0.547099       1.01874       1.33330       1.47025       1.63967       1.62445       1.63853
  35  14 3386.8609    3.3891  2.2721 11.9353 -0.0000      0.927798  0.0384   0.0343   0.0690    0.0795   0.0000      0.217572   440.9404       6.95586       15.3948       5.25366      -1.58685      -1.29804       1.21897       1.58729       1.75859       1.90600       1.95565       1.92620
  35  15 3542.9643    2.7782  3.5750 11.5413  0.0000      0.573258  0.0510   0.0230   0.0930    0.0559   0.0000      0.127884   440.3540       7.01940       16.3582       5.10656      -2.09261      -6.65726       1.57765       2.11908       2.32891       2.54580       2.60872       2.63255
  35  16 3698.2307    2.2600  5.2230 10.9366  0.0000      0.621374  0.0648   0.0158   0.1172    0.0484   0.0000     0.0796076   438.5573       6.71828       16.9471       2.06864     -0.147769      0.321716       2.01455       2.65335       2.91162       3.15997       3.30272       3.27774
  35  17 3852.2182    1.8622  7.4381 10.7754  0.0000      0.403246  0.0878   0.0117   0.1601    0.0393   0.0000     0.0663110   440.4429       11.3673       11.8440      -1.81289      -7.61505       3.42972       2.65965       3.47893       3.85801       4.20755       4.30546       4.35431
  35  18 4005.7185    1.5660 10.3622 10.5959 -0.0008      0.354293  0.1262   0.0087   0.2168    0.0338   0.0000     0.0614847   442.5308       11.2273       12.2129       9.79120      -25.1050      -2.92381       3.47008       4.61108       5.15859       5.47938       5.74694       5.59433
  35  19 4158.0132    1.2723 13.9293 10.5089 -0.0001      0.140053  0.1974   0.0065   0.3037    0.0295   0.0000     0.0713771   441.6564      -3.12201       13.7773       17.0889       4.29717      -7.21188       4.70824       6.30559       6.94684       7.53445       7.82438       7.74819
  36   2 1235.6801    0.0763  0.0575 10.1864  0.0000       8.07509  0.0170   0.0092   0.0222    0.0202   0.0000       177.304   440.9155     -0.976513       21.8776      0.789771      -3.02633      0.219288      0.581971      0.744641       1.00408      0.897787      0.902823      0.862983
  36   3 1471.8619    0.1601  0.1225 10.0702  0.0000       43.3184  0.0130   0.0082   0.0202    0.0242   0.0000       22.7924   441.2110      -1.43265       21.4660     0.0133574      -3.12223      0.492138      0.503070      0.652735      0.745918      0.766046      0.919682      0.823399
  36   4 1681.9490    0.3000  0.3349  9.9149  0.0000       22.7715  0.0150   0.0084   0.0280    0.0327   0.0000       3.82602   441.4352      -1.06776       21.0676     -0.957271      -2.86877       1.27182      0.533703      0.758090      0.860376      0.832983      0.916818      0.946045
  36   5 1875.5397    0.4817  0.5211  9.8922  0.0000       13.5887  0.0171   0.0104   0.0327    0.0476   0.0000       1.65242   441.0499     -0.645087       21.2740       1.02782      -3.80743      0.192318      0.649959      0.845450      0.909125       1.01691      0.982322      0.991761
  36   6 2063.2169    0.7607  0.6898  9.9936  0.0000       8.38866  0.0179   0.0138   0.0374    0.0726   0.0000      0.938557   441.0719      0.887887       21.9505      0.304351      -3.35489      -1.22342      0.668125      0.833212      0.931816       1.01173       1.03212       1.08793
  36   7 2245.5961    1.1500  0.9008 10.0573  0.0000       5.06564  0.0211   0.0180   0.0414    0.1265   0.0000      0.656031   441.6767      0.374571       21.1294      -2.53529      -1.78719      -2.18806      0.725429      0.920180       1.03174       1.12868       1.11593       1.18174
  36   8 2421.2832    1.6401  1.1726 10.9216  0.0000       4.56766  0.0273   0.0242   0.0521    0.1386   0.0000      0.636921   441.1316       1.59663       21.7797      -1.20984     -0.658908       1.06460      0.862257       1.13157       1.26337       1.37127       1.40359       1.44354
  36   9 2592.8631    2.2086  1.2086 11.2821  0.0000       3.60852  0.0273   0.0315   0.0515    0.1629   0.0000      0.595413   442.2219       1.93620       20.1547      -1.02916      -3.88824      -2.16918      0.847805       1.11711       1.19557       1.35423       1.33000       1.36633
  36  10 2762.8333    2.9716  1.1998 11.8842  0.0000       1.95553  0.0262   0.0421   0.0514    0.1625   0.0000      0.576104   439.6660       1.58593       19.9311      0.591467      -3.80854      -2.27845      0.828728       1.09464       1.21651       1.32672       1.33153       1.35357
  36  11 2930.4056    3.6598  1.0664 12.4738  0.0000       1.47940  0.0234   0.0539   0.0473    0.1413   0.0000      0.566471   441.8226       2.83319       18.7865       1.13570      -2.58581     -0.546889      0.795273       1.03549       1.17935       1.23192       1.26942       1.27809
  36  12 3094.4131    4.2266  1.2326 12.4232  0.0000       1.17342  0.0274   0.0581   0.0476    0.1766   0.0000      0.512808   440.7316       3.77912       18.0463     -0.437768      -1.09712      -1.57016      0.898899       1.16027       1.27470       1.45225       1.49042       1.46497
  36  13 3255.1803    3.8583  1.5994 12.4260 -0.0047      0.424486  0.0321   0.0456   0.0555    0.0998   0.0000      0.338615   440.2420       3.27908       16.9958      -1.17506      -4.01406     -0.906978      0.984416       1.29589       1.41274       1.59636       1.65472       1.64176
  36  14 3413.9346    3.2654  2.5301 12.0997 -0.0000      0.951364  0.0422   0.0312   0.0718    0.0595   0.0000      0.187812   439.3472       6.55281       16.1155     -0.163040      -4.25640      -1.88867       1.26817       1.69758       1.89607       2.05095       2.15824       2.18965
  36  15 3571.0782    2.6649  3.7805 11.5439  0.0000      0.601453  0.0531   0.0216   0.0951    0.0530   0.0000      0.125344   440.0116       8.76332       19.1216       2.72593      -4.59412      -1.90078       1.62128       2.15095       2.38342       2.56965       2.70198       2.67759
  36  16 3727.0192    2.1911  5.9643 10.9070  0.0000      0.457092  0.0705   0.0143   0.1272    0.0432   0.0000     0.0709057   441.9935       6.87739       14.4990       1.00179      -1.11948       1.74789       2.10560       2.73562       3.07021       3.32910       3.44369       3.43459
  36  17 3881.8642    1.8201  8.1930 10.7460  0.0000      0.376631  0.0956   0.0108   0.1697    0.0368   0.0000     0.0640718   442.2731       10.5005       9.66582       2.33508      -1.64175       5.25181       2.68614       3.57694       3.98203       4.27855       4.43053       4.43376
  36  18 4035.8266    1.4877 10.6776 10.6086 -0.0003      0.146316  0.1356   0.0081   0.2277    0.0334   0.0000     0.0648142   440.0359       5.11900       20.6306       6.46052      -9.04187       3.12970       3.53309       4.66762       5.22837       5.67090       5.76090       5.75262
  36  19 4189.3005    1.2179 13.8203 10.5630 -0.0008      0.283760  0.1957   0.0065   0.3021    0.0282   0.0000     0.0719645   435.4760       7.22020       2.72642       5.70167      -4.22936    -0.0301833       4.51636       6.01689       6.73447       7.24445       7.49351       7.53121
  37   2 1249.2094    0.0750  0.0547 10.1968  0.0000       9.78732  0.0193   0.0085   0.0203    0.0200   0.0000       195.484   441.0449     -0.328265       21.2999     -0.258265      -1.60028      -1.54312      0.576704      0.756553      0.934390      0.889638      0.874282      0.912551
  37   3 1486.8036    0.1639  0.1536 10.0449  0.0015       14.1513  0.0110   0.0076   0.0250    0.0230   0.0000       17.2283   442.3137     -0.814278       21.6156     -0.597059      -2.22208     -0.329277      0.425940      0.621400      0.756720      0.932273       1.06851      0.922752
  37   4 1697.6221    0.3304  0.2787  9.9939  0.0000       14.2083  0.0131   0.0094   0.0248    0.0313   0.0000       3.83123   441.6027     -0.410748       21.4562       1.00613      -1.62646     -0.569778      0.533844      0.717229      0.846561      0.841118      0.865735      0.762913
  37   5 1892.2944    0.5320  0.5648  9.8099  0.0000       10.7721  0.0166   0.0106   0.0340    0.0530   0.0000       1.33178   440.2489     -0.325812       21.7941      0.539899      -2.81111      -1.25986      0.609976      0.798092      0.930056      0.971231      0.990541       1.00918
  37   6 2081.2434    0.8038  0.7151  9.9289  0.0000       8.08316  0.0181   0.0138   0.0370    0.0776   0.0000      0.876603   440.7689       1.68584       21.1993      -1.35734      -2.90015     -0.422676      0.653405      0.859966      0.962010       1.02156       1.11347       1.07248
  37   7 2264.5147    1.1834  1.0698 10.3206  0.0000       5.31343  0.0260   0.0175   0.0465    0.1210   0.0000      0.694312   443.2249       2.34864       20.8919    -0.0816580      -2.42412     -0.444551      0.813356       1.14089       1.24363       1.37403       1.41422       1.47092
  37   8 2440.8027    1.6618  1.3234 10.5690  0.0000       3.14954  0.0280   0.0221   0.0545    0.1506   0.0000      0.517203   441.8580     -0.865092       21.4517     -0.247367      -3.08211     -0.148924      0.889301       1.17660       1.28192       1.40003       1.45867       1.41496
  37   9 2613.4838    2.3116  1.3555 11.0049  0.0016       2.50874  0.0272   0.0300   0.0525    0.1701   0.0000      0.456494   440.2751       2.07613       21.7033       1.55580     -0.296891      -4.22660      0.842534       1.08966       1.18998       1.30696       1.35112       1.36789
  37  10 2784.6945    3.0807  1.1910 11.9516  0.0000       2.49039  0.0266   0.0433   0.0477    0.1649   0.0000      0.522543   440.8173       3.17361       19.9614       1.56283      -2.22605      -1.32978      0.837579       1.08953       1.20027       1.30634       1.35770       1.41237
  37  11 2953.4806    3.9260  1.1452 12.1694  0.0000       3.08401  0.0254   0.0546   0.0449    0.1900   0.0000      0.567941   440.9099       2.08821       20.0863     -0.564952      -2.13102      -2.01179      0.794349       1.02719       1.12946       1.29174       1.19151       1.23866
  37  12 3118.6394    4.2274  1.2612 12.2144  0.0000      0.637123  0.0268   0.0562   0.0487    0.2165   0.0000      0.482008   439.8028       4.27965       17.7721      0.208138     -0.711341      -1.26519      0.873580       1.08644       1.23688       1.33915       1.41193       1.35335
  37  13 3280.7913    3.8444  1.7299 12.2700  0.0000       1.03203  0.0323   0.0435   0.0585    0.1044   0.0000      0.309410   441.1216       5.01651       17.2675       2.15113      -1.86014      -3.59125       1.00309       1.33631       1.48149       1.57584       1.65336       1.66662
  37  14 3440.5659    3.1743  2.5695 12.1264  0.0000      0.683290  0.0417   0.0298   0.0738    0.0561   0.0000      0.201836   442.5357       6.91016       13.6454       3.51064     -0.226703      -2.75073       1.22628       1.61394       1.84376       1.94174       1.98234       2.03768
  37  15 3598.7584    2.5916  4.0597 11.3308 -0.0001      0.637754  0.0527   0.0197   0.0991    0.0519   0.0000      0.108353   439.3866       8.20332       17.1941       4.93581      -6.00307      -5.84963       1.59523       2.08160       2.33477       2.51479       2.62966       2.63767
  37  16 3755.5701    2.0965  5.9518 10.9316  0.0000      0.480386  0.0716   0.0136   0.1278    0.0417   0.0000     0.0749713   437.9138       4.67369       18.0786       3.75504       2.86749      -5.32063       2.08308       2.76552       3.08362       3.35190       3.47689       3.47935
  37  17 3911.3533    1.7111  8.2958 10.7693 -0.0006      0.430748  0.0994   0.0101   0.1769    0.0358   0.0000     0.0673837   436.9900       3.79755       11.8290       7.92870       1.48418      -3.94324       2.67962       3.52370       3.95170       4.23642       4.40849       4.38988
  37  18 4065.9884    1.4301 11.5030 10.5853 -0.0006      0.343496  0.1494   0.0074   0.2440    0.0319   0.0000     0.0722905   440.5190       11.1633       11.8056       7.75042      -5.51685      -4.92260       3.62034       4.82680       5.40044       5.80117       6.04863       6.00061
  38   3 1501.5824    0.1821  0.1238 10.0492  0.0000       18.0272  0.0099   0.0084   0.0179    0.0224   0.0000       17.3059   441.7002      0.451891       22.4642      -1.01353      -1.59760      -1.03069      0.417635      0.502685      0.521962      0.556399      0.615069      0.623833
  38   4 1713.0820    0.3311  0.3120  9.9188  0.0000       18.8856  0.0120   0.0090   0.0262    0.0318   0.0000       3.38432   441.2009      0.485312       19.5639      0.343765      -4.37977      0.733991      0.446194      0.549830      0.639186      0.763489      0.796943      0.753616
  38   5 1908.8780    0.5401  0.5309  9.8855  0.0000       10.7186  0.0160   0.0109   0.0313    0.0515   0.0000       1.35379   441.6998       1.44681       21.8294     -0.104913     -0.680939     -0.851372      0.573757      0.721233      0.846516      0.899258      0.849251      0.888124
  38   6 2099.0307    0.8289  0.8332  9.9412  0.0001       6.55418  0.0205   0.0135   0.0404    0.0867   0.0000      0.810655   440.5136      0.201403       22.6947      0.292061      -3.20780     0.0965680      0.678163      0.871081      0.964528       1.02255       1.11617       1.10050
  38   7 2283.0350    1.2159  1.0592 10.1896  0.0001       5.03840  0.0250   0.0177   0.0448    0.1353   0.0000      0.640059   441.3193       1.26666       20.5262     -0.142296      -2.92032     -0.538107      0.820181       1.09236       1.22823       1.31144       1.32315       1.31456
  38   8 2460.1209    1.7595  1.2732 10.6664  0.0000       3.49423  0.0284   0.0238   0.0501    0.1656   0.0000      0.549166   442.6386       2.72716       18.7754     0.0504771      -3.73592      -1.36956      0.852200       1.18514       1.29735       1.45063       1.46747       1.47051
  38   9 2633.8155    2.3930  1.2284 11.3900  0.0000       2.20516  0.0269   0.0325   0.0482    0.1462   0.0000      0.571525   442.7420       3.48295       21.0304      0.753744      -1.75114     -0.435850      0.810502       1.04600       1.15907       1.31121       1.31315       1.33445
  38  10 2806.1475    3.1085  1.2561 11.9047  0.0000       1.03866  0.0272   0.0409   0.0484    0.1486   0.0000      0.526923   441.1014       1.96398       21.4716      0.202255     -0.737796       1.60337      0.829727       1.06916       1.18422       1.27558       1.33889       1.34427
  38  11 2975.9932    3.9147  1.1823 12.2193  0.0000      0.964313  0.0257   0.0530   0.0458    0.1879   0.0000      0.472990   441.2587       1.92776       18.4631     -0.171042      -1.59832      -1.84523      0.783482       1.05835       1.16000       1.27195       1.27845       1.30702
  38  12 3142.5156    4.3403  1.3195 12.3834  0.0000       1.92083  0.0263   0.0556   0.0499    0.1593   0.0000      0.407924   440.0616       7.00070       17.8446     -0.164262      -3.77597     -0.178855      0.812756       1.04863       1.18234       1.30337       1.27136       1.31223
  38  13 3305.9696    3.7291  1.9236 12.3908  0.0000       1.78543  0.0343   0.0402   0.0618    0.0800   0.0000      0.297551   438.7600       6.45099       15.7664       1.02553     -0.743691      -3.84346       1.00602       1.36655       1.52050       1.63400       1.68710       1.70080
  38  14 3466.9247    3.0826  2.9210 11.8948  0.0000      0.700483  0.0440   0.0266   0.0775    0.0525   0.0000      0.168848   440.5496       6.65120       14.3813     -0.686246      -1.90321      -3.62930       1.28093       1.67831       1.86390       1.99960       2.13336       2.10364
  38  15 3626.1758    2.4716  4.3066 11.4582  0.0002      0.806701  0.0565   0.0183   0.1008    0.0425   0.0000      0.107726   440.4132       7.77228       17.0632       4.35533      -7.49640      -2.55718       1.60060       2.09070       2.35707       2.52645       2.65016       2.63870
  38  16 3783.7045    2.0924  6.3574 10.8029 -0.0002      0.446373  0.0736   0.0128   0.1312    0.0418   0.0000     0.0705886   439.5777       9.49147       18.2969       1.00023       4.07397       1.01736       2.08407       2.78898       3.04528       3.30423       3.41067       3.43729
  38  17 3940.3198    1.6999  9.5325 10.6287  0.0000      0.411803  0.1120   0.0091   0.1920    0.0359   0.0000     0.0631281   435.1811       6.32446       10.3206      -1.10115       4.28258      -9.32770       2.89023       3.81504       4.27338       4.58682       4.77312       4.71766
  38  18 4095.6095    1.3949 12.4291 10.5193  0.0001      0.216473  0.1633   0.0067   0.2569    0.0313   0.0000     0.0707062   439.4969       8.96736       16.0495      -2.55191      -12.7131       4.08685       3.78567       5.02383       5.65856       6.01455       6.25630       6.24947
  39   2 1275.7351    0.0968  0.1302 10.0764  0.0000       3.62006  0.0178   0.0072   0.0338    0.0205   0.0000       64.6405   441.2494     -0.650491       20.6152      0.538465      -2.97537      0.388371      0.605990      0.922608       1.06463       1.31023       1.23034       1.37069
  39   3 1516.0466    0.2047  0.1715 10.0243  0.0000       13.3431  0.0108   0.0079   0.0199    0.0227   0.0000       11.0564   441.7501     -0.410484       20.8921     -0.253624      -1.99210       1.02160      0.425420      0.493954      0.574227      0.563422      0.673466      0.783521
  39   4 1728.2726    0.3553  0.3478  9.9005  0.0000       16.8527  0.0127   0.0090   0.0274    0.0344   0.0000       2.83961   441.2687    -0.0583726       21.1387      -1.39350      -2.90939       1.00653      0.471513      0.596331      0.679092      0.696840      0.736518      0.723405
  39   5 1925.2818    0.5559  0.5546  9.9066  0.0000       12.3557  0.0158   0.0108   0.0328    0.0510   0.0000       1.35394   440.8236     -0.112063       21.0278      0.753249      -3.20268       2.09118      0.587771      0.796258      0.890590      0.953146      0.982549      0.960059
  39   6 2116.6531    0.8586  0.7970 10.1086  0.0000       7.67768  0.0195   0.0140   0.0387    0.0799   0.0000      0.845442   440.8257      0.387609       20.0013      0.946703      -3.05095      -2.56136      0.634889      0.843494      0.948172       1.00870       1.00798       1.07286
  39   7 2301.3562    1.2980  1.1900  9.8719  0.0000       4.17003  0.0263   0.0175   0.0485    0.1850   0.0000      0.624253   440.9916     -0.149175       21.5141     -0.591841      -2.32842      -2.04958      0.720435      0.991039       1.08284       1.21738       1.20945       1.18642
  39   8 2479.1870    1.8247  1.3159 10.6448  0.0000       3.09591  0.0278   0.0235   0.0511    0.1539   0.0000      0.516343   440.6709      0.867349       18.5101      0.334456      -3.40890      -1.65904      0.829180       1.06122       1.13822       1.28633       1.32277       1.30958
  39   9 2653.9825    2.4871  1.2233 11.6281  0.0000       2.75841  0.0260   0.0332   0.0485    0.1269   0.0000      0.539951   440.7424      0.296578       20.2828     -0.784112     -0.525140     -0.577290      0.778399       1.02727       1.12721       1.21896       1.26676       1.30421
  39  10 2827.4087    3.3607  1.1775 12.0800  0.0000       1.41188  0.0250   0.0457   0.0473    0.1648   0.0000      0.576693   439.9533       3.00282       22.4919       1.45615     -0.605661      -3.44702      0.779686       1.01573       1.14628       1.19592       1.24775       1.25175
  39  11 2998.2202    4.1008  1.1425 12.4124  0.0000      0.536852  0.0247   0.0555   0.0442    0.1712   0.0000      0.534081   441.9233       4.18113       18.3573      0.254156      -2.42439      -1.12701      0.737727      0.962744       1.05839       1.16464       1.20429       1.17435
  39  12 3165.8038    4.2576  1.3760 12.6909  0.0000      0.602312  0.0284   0.0541   0.0507    0.1288   0.0000      0.427788   442.3276       3.44876       17.5986     -0.135434      -2.81707      -2.70732      0.838113       1.05293       1.14634       1.29540       1.31641       1.34956
  39  13 3330.5565    3.6814  2.0104 12.3031 -0.0007      0.535974  0.0341   0.0381   0.0630    0.0776   0.0000      0.245790   438.6414       5.11229       15.6333       5.79653     -0.225831      -2.85776       1.00516       1.32250       1.44641       1.61331       1.63106       1.64647
  39  14 3492.9007    2.9516  3.1183 11.9959  0.0000      0.747621  0.0460   0.0247   0.0822    0.0452   0.0000      0.154896   441.2611       6.55481       17.0368      0.740109      0.372735      -2.49453       1.25603       1.69554       1.90550       1.98990       2.07645       2.07692
  39  15 3653.1021    2.4568  4.8937 11.2177  0.0000      0.503079  0.0594   0.0164   0.1047    0.0412   0.0000     0.0874135   441.3557       5.79712       16.2248       2.12264    -0.0764656      -9.92626       1.64727       2.20075       2.51977       2.64951       2.71308       2.72259
  39  16 3811.6209    1.9995  7.4400 10.7790  0.0004      0.415426  0.0827   0.0112   0.1484    0.0371   0.0000     0.0628796   442.1559       9.36093       14.9612       1.56881      -3.37805      -3.52007       2.20751       2.89539       3.29250       3.55772       3.65054       3.64609
  39  17 3969.0836    1.6330  9.7848 10.6230  0.0000      0.421638  0.1187   0.0085   0.1963    0.0349   0.0000     0.0646573   448.1053       14.4624       11.3901       9.32519      -7.00610      -9.56557       2.90538       3.86270       4.29831       4.60883       4.83492       4.77541
  39  18 4125.1402    1.3397 13.2508 10.5706 -0.0015      0.298664  0.1824   0.0064   0.2735    0.0293   0.0000     0.0724305   442.5668       12.4297       18.5600       18.0306      -4.25518     -0.196241       3.96859       5.26264       5.91219       6.25989       6.57538       6.57249
  40   2 1288.7239    0.0863  0.0902 10.1425  0.0000       46.8376  0.0188   0.0072   0.0272    0.0207   0.0000       99.4367   441.3735     -0.954424       21.9744       1.40103     -0.941189      0.311730      0.580427      0.654817      0.956126       1.01101      0.844460      0.973162
  40   3 1530.3140    0.2038  0.1704 10.0570  0.0000       11.4064  0.0103   0.0080   0.0220    0.0227   0.0000       11.1657   441.5437     -0.775558       22.6788      0.190534      -4.10917      -2.44632      0.348897      0.505643      0.589678      0.634559      0.683040      0.780919
  40   4 1743.3109    0.3403  0.3531  9.9712  0.0000       19.2554  0.0138   0.0086   0.0269    0.0339   0.0000       3.13272   442.3075     0.0257152       20.4240     -0.145193      -3.17336     -0.299960      0.484160      0.644846      0.668943      0.742187      0.807202      0.807799
  40   5 1941.5086    0.5838  0.6058  9.8451  0.0000       10.7095  0.0170   0.0107   0.0341    0.0562   0.0000       1.21346   441.6365     -0.532560       21.4702     -0.228445      -2.63276       1.05430      0.557808      0.740463      0.761024      0.870038      0.921785      0.951248
  40   6 2134.0735    0.9026  0.8854  9.8697  0.0000       6.68574  0.0198   0.0138   0.0418    0.1011   0.0000      0.741909   441.6728      0.861115       20.2174      0.916093      -2.48285     -0.737346      0.628310      0.821098      0.908892      0.997576       1.00753       1.01747
  40   7 2319.4700    1.3291  1.1537 10.3085  0.0000       4.35532  0.0255   0.0182   0.0479    0.1429   0.0000      0.612605   442.4439       2.15555       22.3449       1.39897      -2.09716      -2.10094      0.745544      0.936042       1.03811       1.15807       1.19758       1.19767
  40   8 2498.1021    1.8817  1.2763 11.0139  0.0000       4.09641  0.0273   0.0250   0.0505    0.1392   0.0000      0.568785   442.3084       2.79368       21.3994       1.20496      -1.75018       1.32601      0.763555       1.02757       1.13314       1.22427       1.26978       1.26916
  40   9 2673.8950    2.6620  1.2380 11.6079  0.0000       1.77902  0.0265   0.0347   0.0468    0.1412   0.0000      0.543040   441.5875       2.00405       22.3295      0.951493      -1.78563      -2.68638      0.755973      0.979914       1.06638       1.20175       1.25427       1.24068
  40  10 2848.3613    3.4218  1.1917 12.0520  0.0000       1.83060  0.0250   0.0456   0.0468    0.1711   0.0000      0.524973   441.3410       3.38840       21.2145      0.298625      -1.99824      -2.47789      0.739143      0.955857       1.04466       1.15054       1.17789       1.19735
  40  11 3020.1681    4.2065  1.2138 12.2732  0.0000      0.968802  0.0248   0.0553   0.0475    0.2035   0.0000      0.507925   440.6575       5.01865       20.3371     -0.803737      -3.42937     0.0286545      0.721634      0.916071       1.04445       1.09920       1.14691       1.17886
  40  12 3188.9055    4.2129  1.4612 12.6405  0.0000       1.47115  0.0291   0.0510   0.0513    0.1157   0.0000      0.392868   439.9798       3.53346       19.2516       2.33680      -2.66625      -6.01994      0.828526       1.08199       1.18089       1.29812       1.37919       1.39405
  40  13 3354.8638    3.6376  2.1214 12.1262 -0.0019       1.13504  0.0350   0.0354   0.0620    0.0744   0.0000      0.236906   440.7519       5.33639       19.3540       2.53339      -2.31608      -1.50725      0.952154       1.28367       1.37266       1.56210       1.63105       1.65650
  40  14 3518.4228    2.8607  3.3868 11.8198 -0.0000      0.744719  0.0469   0.0225   0.0845    0.0447   0.0000      0.144483   442.1048       5.71129       14.6692       2.48515      0.634778      -4.85037       1.26250       1.69210       1.88345       2.00754       2.14721       2.15966
  40  15 3679.7782    2.3306  4.9826 11.3735 -0.0000      0.546601  0.0609   0.0156   0.1100    0.0367   0.0000     0.0949541   442.7868       8.42410       18.6842       3.66605      -1.02577      -3.37094       1.63509       2.16747       2.45167       2.60893       2.72769       2.71781
  40  16 3839.1068    1.9127  7.8862 10.8670  0.0004      0.237983  0.0889   0.0106   0.1582    0.0353   0.0000     0.0651420   440.5262     0.0892517       16.0554       7.86360       2.33014      -4.67474       2.28226       3.03255       3.38644       3.63446       3.77856       3.83046
  40  17 3997.3494    1.5566 10.4254 10.6731  0.0000      0.410651  0.1282   0.0078   0.2116    0.0333   0.0000     0.0664839   437.1517       9.93303       14.9323       5.92300    -0.0543782      -1.92149       2.96151       3.88995       4.39893       4.77280       4.92078       4.96457
  40  18 4154.1374    1.3068 12.9724 10.6011  0.0004      0.259750  0.1730   0.0064   0.2645    0.0289   0.0000     0.0720708   439.2968       1.93374       14.7719       3.53850      0.631510      -4.90207       3.63148       4.88766       5.46513       5.97132       6.16988       6.13876
  41   2 1301.5778    0.0981  0.0756 10.1025  0.0000       30.0372  0.0153   0.0077   0.0177    0.0197   0.0000       87.9827   441.6952      -1.62785       21.5337      0.608947      -4.38519      0.259349      0.453277      0.622524      0.703984      0.724255      0.711186      0.707290
  41   3 1544.3849    0.2040  0.2119 10.0117  0.0000       9.85499  0.0109   0.0073   0.0272    0.0233   0.0000       9.90705   441.7260     -0.596144       21.7831     -0.118249      -3.14644    -0.0411423      0.337353      0.497751      0.502818      0.556072      0.565759      0.568170
  41   4 1758.1152    0.3747  0.4219  9.8963  0.0000       17.8639  0.0143   0.0086   0.0305    0.0358   0.0000       2.46882   440.6958     -0.749604       21.5721       1.98366      -3.88376      0.771687      0.466407      0.611375      0.746674      0.826762      0.879611      0.821519
  41   5 1957.5782    0.6242  0.5956  9.8584  0.0000       10.1778  0.0163   0.0113   0.0315    0.0584   0.0000       1.12807   441.3391      0.859629       22.0836       1.33992      -4.37455     -0.107475      0.511815      0.679443      0.747157      0.843781      0.835217      0.863851
  41   6 2151.2700    0.9217  0.9763  9.9109  0.0000       6.42639  0.0217   0.0137   0.0442    0.1041   0.0000      0.734477   441.7813     -0.712271       21.3610    -0.0384338      -3.87109       1.34165      0.654411      0.859845      0.925399       1.05272       1.08947       1.07687
  41   7 2337.2943    1.3830  1.2035 10.3747  0.0003       3.92423  0.0265   0.0186   0.0476    0.1443   0.0000      0.620391   441.3884       1.97021       21.3632       1.48422      -4.78644      0.120855      0.728567      0.952652       1.04154       1.14426       1.20940       1.18741
  41   8 2516.6665    1.9640  1.2612 11.3949  0.0000       2.76788  0.0270   0.0266   0.0505    0.1165   0.0000      0.559637   439.8673       2.92350       20.2380      0.972288      -2.49986     -0.980773      0.768804       1.03265       1.13419       1.28368       1.33357       1.32621
  41   9 2693.6764    2.6984  1.2529 11.5845  0.0000       2.68156  0.0257   0.0349   0.0478    0.1481   0.0000      0.551717   442.0353       2.19717       20.8406       1.23000      -1.54725      -1.01677      0.723921      0.926451       1.04273       1.15510       1.18223       1.20043
  41  10 2869.0194    3.5966  1.1119 11.9737  0.0000      0.839252  0.0231   0.0479   0.0436    0.1892   0.0000      0.522693   440.9755       3.08021       20.2823      0.799625      -1.38336      -1.27240      0.647973      0.856226      0.939605       1.05142       1.06488       1.05859
  41  11 3041.8048    4.2088  1.1916 12.5724  0.0000       1.36432  0.0249   0.0556   0.0454    0.1599   0.0000      0.511073   439.6327       2.81653       21.6830       1.09768      -3.79735      -1.30077      0.711635      0.949545       1.04236       1.13840       1.19357       1.21747
  41  12 3211.4861    4.0879  1.6775 12.5172  0.0032      0.737027  0.0314   0.0449   0.0545    0.0962   0.0000      0.367953   442.0266       4.90444       19.6945       3.70421      -1.98040      -1.49316      0.857610       1.14308       1.24652       1.34839       1.43026       1.42162
  41  13 3378.6749    3.4798  2.2117 12.3467  0.0000      0.401169  0.0353   0.0334   0.0650    0.0604   0.0000      0.218372   442.9116       6.05321       18.6410       2.68232      -1.62132      -1.03186      0.953846       1.28927       1.40414       1.54773       1.56297       1.64056
  41  14 3543.6237    2.8011  3.7394 11.6936 -0.0001      0.739114  0.0491   0.0207   0.0884    0.0424   0.0000      0.116679   441.8365       5.43254       13.0255       1.75859     -0.255109      -3.37667       1.30616       1.74270       1.91340       2.12898       2.18216       2.21358
  41  15 3705.9963    2.2690  5.3778 11.2749  0.0000      0.575151  0.0639   0.0145   0.1154    0.0362   0.0000     0.0896282   445.6601       7.00473       13.3664       2.68307      -4.54841    -0.0896554       1.69446       2.22909       2.53237       2.71908       2.85795       2.82755
  41  16 3866.3392    1.8427  8.2537 10.8459 -0.0006      0.228817  0.0945   0.0098   0.1658    0.0338   0.0000     0.0687906   441.1666       4.39811       16.2000    -0.0113072      -4.54946      -2.42055       2.30792       3.05002       3.47252       3.74566       3.82630       3.90829
  41  17 4025.2601    1.5551 11.2857 10.5777  0.0006      0.332206  0.1364   0.0073   0.2200    0.0329   0.0000     0.0667065   439.5433       10.0179       18.0215      -5.53772       2.35770      -3.42324       3.05025       4.11492       4.60339       4.97661       5.18838       5.25648
  42   2 1314.2505    0.1077  0.1149 10.1320  0.0000       8.35146  0.0147   0.0072   0.0314    0.0196   0.0000       56.7939   441.9297     -0.907632       22.6615     -0.873303      -4.04296       1.46760      0.394533      0.618633      0.630082      0.653929      0.807181      0.859971
  42   3 1558.1977    0.2152  0.1964 10.0218  0.0000       23.4082  0.0107   0.0076   0.0221    0.0240   0.0000       9.13678   441.7235    0.00950010       21.2237      0.802517      -1.98030       1.08685      0.349152      0.429637      0.501052      0.571995      0.640264      0.557571
  42   4 1772.6806    0.4038  0.3782  9.9379  0.0000       18.0750  0.0125   0.0093   0.0271    0.0350   0.0000       2.41052   441.3693    -0.0319132       20.9970      0.890675      -3.36978      0.296950      0.415757      0.518169      0.566828      0.647270      0.688533      0.711442
  42   5 1973.4121    0.6364  0.6726  9.9085  0.0000       10.0100  0.0173   0.0110   0.0353    0.0591   0.0000       1.05332   441.6124      0.738926       22.3165      -1.28828      -3.04164      0.245979      0.571265      0.743152      0.839490      0.902165      0.928717      0.986286
  42   6 2168.2072    0.9464  0.9767 10.0055  0.0000       5.49441  0.0216   0.0137   0.0437    0.1043   0.0000      0.719324   441.5484      0.195429       20.9436       1.29122      -4.19793      -1.34117      0.621365      0.824935      0.915101       1.00197      0.994950       1.01629
  42   7 2354.9461    1.4412  1.1497 10.4759  0.0000       3.66335  0.0239   0.0194   0.0474    0.1402   0.0000      0.601837   441.1229      0.412413       19.8233      -2.31271      -2.89296    0.00143592      0.661887      0.887527      0.982887       1.10450       1.10282       1.10260
  42   8 2535.1643    2.0543  1.3222 11.2052  0.0000       2.81503  0.0276   0.0259   0.0482    0.1212   0.0000      0.533417   441.5111      0.770540       22.3351       1.50617      -1.28774     -0.716137      0.737438      0.957254       1.06393       1.19415       1.21533       1.23491
  42   9 2713.1377    2.8148  1.2662 11.5269  0.0000       1.00898  0.0256   0.0356   0.0468    0.1634   0.0000      0.476619   442.6383       2.72036       19.1808      0.507729      -1.58511      -1.01944      0.712950      0.962946       1.02222       1.10558       1.16855       1.19429
  42  10 2889.5760    3.5807  1.2326 12.2133  0.0009       2.36422  0.0256   0.0455   0.0459    0.1477   0.0000      0.504877   441.3168       3.19663       21.4685      0.233234      -3.52876      -1.60906      0.714858      0.949444       1.02133       1.11235       1.16752       1.19649
  42  11 3063.0409    4.3189  1.2539 12.2325  0.0000      0.555940  0.0244   0.0538   0.0456    0.1954   0.0000      0.446957   440.5199       2.28690       20.6139       1.11109      -2.65341     -0.394358      0.693287      0.881684      0.996523       1.07508       1.08147       1.11897
  42  12 3233.8291    4.1229  1.6204 12.3435 -0.0001       1.37425  0.0291   0.0450   0.0522    0.1089   0.0000      0.317055   441.4251       5.29611       19.4298    -0.0606121      0.732453     -0.900407      0.770008       1.02578       1.13834       1.24280       1.24702       1.34189
  42  13 3402.2531    3.3430  2.5825 12.2048  0.0001      0.624700  0.0389   0.0292   0.0696    0.0534   0.0000      0.198794   442.1472       5.27929       20.4963       4.24660      0.110996     -0.795030       1.04347       1.37066       1.53468       1.66869       1.73818       1.76626
  42  14 3568.3112    2.7435  3.9867 11.6133 -0.0000      0.644699  0.0498   0.0194   0.0912    0.0421   0.0000      0.107504   440.1648       8.91201       17.5372       2.32551      -2.26025     -0.995994       1.31958       1.78225       1.97610       2.17473       2.23485       2.26779
  42  15 3732.0138    2.2040  6.1422 11.0717  0.0000      0.567988  0.0687   0.0129   0.1250    0.0362   0.0000     0.0754876   441.3324       7.63073       13.0762      -1.50938    -0.0368631      -3.16718       1.73681       2.29530       2.60275       2.85281       2.88817       2.97166
  42  16 3893.4505    1.8106  8.8828 10.7610 -0.0005      0.360946  0.1023   0.0090   0.1743    0.0348   0.0000     0.0708386   443.1733       5.83262       10.6404       12.5506       3.17360      -2.27960       2.35209       3.16246       3.53342       3.83438       3.99094       3.97556
  42  17 4052.6745    1.4749 11.5537 10.6220  0.0001     0.0726248  0.1451   0.0068   0.2304    0.0311   0.0000     0.0737562   437.7923       5.37795       27.3263       5.27926     -0.530913     -0.990757       3.03092       4.06969       4.54254       4.96645       5.21371       5.21563
  43   2 1326.7365    0.1066  0.1200 10.0889  0.0000       16.3546  0.0146   0.0068   0.0261    0.0198   0.0000       51.1693   441.5253      0.256950       21.9637     -0.514599      -2.44867     -0.738921      0.486265      0.582282      0.736144      0.823188      0.777058      0.830412
  43   3 1571.8129    0.2275  0.2223  9.9995  0.0000       21.2400  0.0102   0.0073   0.0242    0.0244   0.0000       7.87930   441.6540     -0.585114       21.3913      0.165977      -2.27879    -0.0657686      0.322601      0.440068      0.474026      0.546381      0.595811      0.631941
  43   4 1787.0953    0.4166  0.4288  9.9275  0.0000       15.3774  0.0141   0.0090   0.0282    0.0367   0.0000       2.07457   441.4709      0.145735       22.5887      0.492182      -3.02071      0.435593      0.470787      0.659560      0.713464      0.795970      0.843193      0.851173
  43   5 1989.1524    0.6546  0.7093  9.9330  0.0000       8.12403  0.0176   0.0110   0.0354    0.0613   0.0000      0.988103   441.7318      0.309064       22.8321       2.74858      -2.21089     -0.144372      0.519800      0.695786      0.760324      0.871124      0.927504      0.911482
  43   6 2185.0090    1.0162  0.9592 10.1546  0.0000       6.57728  0.0218   0.0145   0.0414    0.1000   0.0000      0.735089   442.2184       1.13922       20.1721     -0.836286      -3.14712       1.17446      0.594248      0.788500      0.898890      0.998739       1.03330       1.08217
  43   7 2372.3610    1.5281  1.2028 10.4559  0.0000       4.56165  0.0250   0.0203   0.0470    0.1602   0.0000      0.610200   441.2337       1.57763       22.4605      0.928243      -3.49190      -1.53802      0.660994      0.883864      0.976233       1.07022       1.10971       1.14102
  43   8 2553.4348    2.1543  1.2545 11.0247  0.0000       1.63420  0.0257   0.0270   0.0465    0.1610   0.0000      0.531945   441.4312       1.48538       20.2231       1.43031      -3.23727       1.44650      0.691694      0.956053       1.05122       1.15312       1.13450       1.13690
  43   9 2732.4862    2.8757  1.2370 11.7270  0.0000       1.11151  0.0252   0.0364   0.0459    0.1526   0.0000      0.468542   440.7162       3.42341       20.5699       2.37052      -3.64726      -2.07838      0.662045      0.893761      0.952891       1.04290       1.11269       1.12686
  43  10 2909.7877    3.7446  1.2122 12.3482 -0.0059       2.53611  0.0248   0.0474   0.0446    0.1435   0.0000      0.569534   440.5485       3.83794       20.0541       2.70717      -3.71196      -1.96007      0.680957      0.872555      0.965840       1.08388       1.11347       1.11664
  43  11 3084.0584    4.3719  1.3683 12.0529  0.0000   -0.00592286  0.0259   0.0509   0.0462    0.1839   0.0000      0.410459   441.0878       4.95275       19.6599      0.951396      -3.19981      -2.76847      0.701441      0.927870       1.03763       1.15022       1.18869       1.19736
  43  12 3255.8438    4.0667  1.7464 12.4621  0.0000       1.10612  0.0296   0.0425   0.0544    0.0870   0.0000      0.265642   442.1493       5.16776       19.1895     -0.598988      -1.38376     -0.275089      0.805467       1.03013       1.16609       1.25079       1.30068       1.34813
  43  13 3425.3363    3.2846  2.6125 12.2958  0.0000      0.585321  0.0395   0.0285   0.0710    0.0510   0.0000      0.202207   441.3970       6.56977       18.6231      0.476303      0.225406      -1.97685       1.01665       1.35446       1.48543       1.64254       1.71062       1.74770
  43  14 3592.7030    2.6722  4.2394 11.5242 -0.0000      0.571332  0.0519   0.0182   0.0942    0.0427   0.0000      0.103807   441.9474       9.34415       18.3212     -0.419374     -0.853406      -1.32033       1.33781       1.78725       1.97468       2.15778       2.21869       2.28243
  43  15 3757.4536    2.1525  6.3443 11.0878 -0.0001      0.476116  0.0706   0.0124   0.1289    0.0359   0.0000     0.0751544   439.0103       6.95490       16.7362       2.21218      -1.37580      -4.33727       1.74763       2.32803       2.59616       2.75176       2.94005       2.94599
  43  16 3920.0304    1.7496  9.6022 10.7313  0.0006      0.369246  0.1112   0.0082   0.1864    0.0340   0.0000     0.0693470   440.8703       9.30298       12.5050       10.3005       1.69298      -1.95460       2.45100       3.22666       3.63211       3.92854       4.10894       4.19677
  43  17 4080.6766    1.4005 12.0718 10.6578 -0.0010      0.279083  0.1613   0.0064   0.2455    0.0297   0.0000     0.0754527   439.1891       11.3608       27.3051      0.653388     -0.860679      0.784173       3.22679       4.34628       4.78271       5.24646       5.46195       5.59452
  44   2 1339.0618    0.1169  0.1148 10.0838 -0.0041     -0.434928  0.0154   0.0070   0.0238    0.0195   0.0000       46.3286   441.9467      0.752796       22.2257      0.138363      -2.83005     -0.351745      0.395285      0.591894      0.619812      0.589965      0.713825      0.674269
  44   3 1585.2188    0.2286  0.2663  9.9505  0.0000       20.5840  0.0126   0.0069   0.0260    0.0257   0.0000       6.06482   441.8101    -0.0910546       22.4455      0.389861      -2.56603      0.450831      0.385369      0.505565      0.554115      0.602185      0.610590      0.621116
  44   4 1801.2886    0.4212  0.4424  9.9701  0.0000       13.1044  0.0143   0.0090   0.0285    0.0364   0.0000       2.06149   442.4939      0.269109       21.1719     -0.261523      -1.75094     -0.901215      0.436272      0.556160      0.637673      0.705659      0.736038      0.787591
  44   5 2004.7024    0.6827  0.7594  9.8900  0.0000       7.36695  0.0183   0.0109   0.0376    0.0659   0.0000      0.942575   441.5524      0.935625       21.2844      -1.09866      -2.70061      0.238670      0.535135      0.715973      0.797456      0.882155      0.949611      0.901110
  44   6 2201.5866    1.0572  0.9977 10.1426  0.0000       6.89934  0.0228   0.0148   0.0403    0.1040   0.0000      0.716282   442.7331      0.655347       21.7001      0.432607      -2.98234     -0.417274      0.600868      0.838985      0.910724      0.992740       1.02819       1.05176
  44   7 2389.5540    1.5663  1.2982 10.5370  0.0000       3.30428  0.0256   0.0194   0.0489    0.1289   0.0000      0.525703   441.6518      0.975088       20.6131      0.358733      -3.53495     -0.961725      0.692592      0.903527      0.997510       1.05839       1.13365       1.13007
  44   8 2571.5898    2.2555  1.2525 11.3389  0.0000       2.62645  0.0252   0.0287   0.0469    0.1328   0.0000      0.544800   442.3086       2.95069       22.4702      0.555077      -3.99510      -1.17677      0.657490      0.860848      0.948990       1.06867       1.06552       1.13430
  44   9 2751.6498    2.9976  1.1945 11.5709  0.0000       1.49754  0.0240   0.0381   0.0442    0.1947   0.0000      0.530993   440.3725       2.54303       22.2252      0.112725      -4.29205      -3.67654      0.646962      0.842775      0.934567       1.02681       1.08008       1.10090
  44  10 2929.7591    3.8633  1.1793 12.4277  0.0000      0.888784  0.0239   0.0493   0.0442    0.1451   0.0000      0.526424   440.4325       3.58093       21.4535      0.155461      -2.17605      -3.72997      0.620639      0.821477      0.905543      0.974304       1.00370       1.02783
  44  11 3104.9171    4.2925  1.3707 12.3345  0.0000      0.980589  0.0255   0.0498   0.0464    0.1426   0.0000      0.392626   442.7288       3.65525       18.9924       1.39752      -4.45891      -2.46499      0.664172      0.892250      0.979880       1.10215       1.13827       1.15112
  44  12 3277.5471    4.0075  1.8809 12.1592  0.0000      0.796001  0.0305   0.0395   0.0551    0.0928   0.0000      0.258436   439.5988       5.39810       19.8388      0.486045      -2.93229      -3.47206      0.797451       1.04154       1.16533       1.26983       1.30981       1.31325
  44  13 3448.2220    3.2724  2.9611 11.9921 -0.0001      0.797527  0.0400   0.0258   0.0744    0.0492   0.0000      0.153842   442.1662       6.30942       16.4811       2.25939      0.541026      -3.94922       1.01907       1.34511       1.51582       1.62030       1.70698       1.76107
  44  14 3616.8009    2.4976  4.6578 11.5164  0.0000      0.748529  0.0562   0.0163   0.1028    0.0375   0.0000      0.104065   439.1966       4.60953       17.5881      0.525296      -2.46460       1.69123       1.34834       1.79502       2.00701       2.19992       2.29389       2.31255
  44  15 3782.7339    2.0767  6.9291 11.0357  0.0000      0.512549  0.0776   0.0114   0.1383    0.0352   0.0000     0.0788705   442.3266       7.34216       19.0499       1.58626      0.775070      -2.78098       1.80817       2.37679       2.69891       2.90028       3.04020       3.06733
  44  16 3946.0734    1.7069  9.5840 10.7710  0.0007      0.187766  0.1120   0.0080   0.1887    0.0324   0.0000     0.0702352   443.4964       2.69533       17.7325       3.31097      -11.6128      -6.70160       2.40660       3.21951       3.59281       3.88079       4.06713       4.14346
  45   2 1351.2818    0.1167  0.1104 10.0619  0.0000       15.9005  0.0121   0.0066   0.0206    0.0194   0.0000       46.2498   441.8503     -0.477384       22.7452       1.27853      -2.67296     0.0841989      0.335990      0.495477      0.508423      0.608215      0.584637      0.589040
  45   3 1598.4473    0.2511  0.2258  9.9640  0.0000       27.6641  0.0102   0.0076   0.0213    0.0252   0.0000       6.49129   442.0607      0.145356       20.7538      0.365786      -2.81878      0.562137      0.333268      0.434435      0.494168      0.537609      0.603986      0.591932
  45   4 1815.3206    0.4382  0.4716  9.8717  0.0000       12.7432  0.0141   0.0087   0.0290    0.0387   0.0000       1.84457   442.0991      0.626208       21.1226      0.760482      -3.24322     -0.234649      0.419724      0.585220      0.640821      0.729769      0.693499      0.726137
  45   5 2020.0948    0.7144  0.7010  9.9613  0.0000       8.88287  0.0166   0.0116   0.0343    0.0623   0.0000      0.970633   442.0065      0.775780       22.0669     -0.241427      -4.48398     -0.291582      0.486677      0.649786      0.715114      0.805716      0.869942      0.854892
  45   6 2217.8981    1.0966  1.0631 10.0809  0.0002       5.04314  0.0225   0.0147   0.0438    0.1158   0.0000      0.667971   441.1761      0.258910       23.1048     -0.894845      -4.41448      0.817257      0.607701      0.804406      0.878656      0.974822       1.04673       1.04145
  45   7 2406.6074    1.5961  1.3335 10.3694  0.0000       3.74866  0.0260   0.0192   0.0497    0.1560   0.0000      0.534893   441.1784     -0.645180       20.2984     0.0584600      -4.69553     -0.328385      0.673022      0.891651      0.998372       1.08326       1.12608       1.15104
  45   8 2589.4809    2.3163  1.3966 10.9539  0.0000       1.59395  0.0260   0.0269   0.0483    0.1543   0.0000      0.442950   442.1747       2.50049       21.7622       1.48768      -1.62685     -0.901045      0.675637      0.911328      0.967032       1.08595       1.12348       1.14761
  45   9 2770.6583    3.0871  1.2364 11.9668  0.0000       1.37766  0.0246   0.0381   0.0451    0.1288   0.0000      0.578088   440.4149       4.44562       21.8419      0.637495      -2.10926     -0.277276      0.629984      0.817826      0.907330       1.02456       1.05677       1.12329
  45  10 2949.5202    3.8161  1.2515 12.1775 -0.0002      0.272261  0.0249   0.0462   0.0433    0.1567   0.0000      0.532407   441.1848       3.12694       21.2451      0.543380      -1.70546      -1.21635      0.639400      0.834284      0.920665       1.02415       1.04523       1.06927
  45  11 3125.4185    4.2274  1.3213 12.8126  0.0000     0.0450232  0.0254   0.0512   0.0479    0.1156   0.0000      0.433868   441.9903       4.36905       20.7932       2.65033      -2.89161      -2.68280      0.643960      0.842534      0.944359       1.03633       1.05932       1.09055
  45  12 3299.0306    3.8701  1.9443 12.2391  0.0000      0.491271  0.0306   0.0373   0.0566    0.0813   0.0000      0.225218   440.5540       4.25505       19.1692       1.40031      -1.34035      0.308671      0.785349       1.03308       1.12520       1.24274       1.30642       1.29230
  45  13 3470.6494    3.0615  3.1933 12.0409 -0.0000      0.718212  0.0434   0.0234   0.0783    0.0433   0.0000      0.149351   441.5521       5.31537       19.7081      0.497287      -1.60157      -2.17826       1.06214       1.40494       1.59747       1.70666       1.79400       1.81771
  45  14 3640.3433    2.5010  5.3303 11.2392  0.0000      0.594032  0.0593   0.0146   0.1079    0.0385   0.0000     0.0855327   439.9939       11.4921       16.9359       4.65220      -1.08712      -6.46198       1.42766       1.87382       2.10856       2.30181       2.39088       2.42455
  45  15 3807.4852    2.0206  7.5972 10.9921  0.0002      0.490055  0.0856   0.0104   0.1492    0.0350   0.0000     0.0750941   440.5967       7.12491       17.8435      -1.98618      -3.40103       1.55511       1.92650       2.57398       2.86299       3.10952       3.30109       3.35351
  45  16 3972.2326    1.6309 10.1657 10.7870 -0.0001      0.349416  0.1233   0.0074   0.2027    0.0315   0.0000     0.0795440   436.8931      -1.12443       18.4854       1.29942      -1.99270      -5.39071       2.48335       3.34632       3.75628       4.09817       4.28422       4.31959
  46   2 1363.3169    0.1286  0.1155 10.0846  0.0000       32.0093  0.0111   0.0072   0.0290    0.0197   0.0000       41.6097   442.2465     -0.229250       22.0417      0.108111      -3.18474     -0.425372      0.387628      0.507138      0.564492      0.629752      0.593285      0.551999
  46   3 1611.4628    0.2455  0.2464  9.9713  0.0000       28.9803  0.0113   0.0072   0.0218    0.0252   0.0000       6.38456   442.2498     -0.129626       21.0485      0.359892      -3.74703      0.241226      0.373125      0.482657      0.548635      0.535421      0.612047      0.605679
  46   4 1829.2841    0.4452  0.4810  9.8501  0.0000       16.4581  0.0142   0.0088   0.0285    0.0383   0.0000       1.82416   441.3204     -0.304256       21.8342      0.466444      -1.76500      -1.01924      0.412083      0.570056      0.633897      0.655080      0.711374      0.711912
  46   5 2035.3630    0.7404  0.7543  9.9667  0.0000       9.42470  0.0181   0.0115   0.0343    0.0644   0.0000      0.941497   441.8607     -0.317200       21.5211      0.383068      -2.58337     -0.655304      0.486081      0.630729      0.735479      0.771024      0.852457      0.900215
  46   6 2234.1035    1.1198  1.1708 10.0942  0.0000       5.61069  0.0243   0.0147   0.0457    0.1200   0.0000      0.643273   441.7180     -0.132920       22.3950     -0.468615      -3.04303      0.417990      0.607102      0.790277      0.862967      0.936585      0.974849      0.999819
  46   7 2423.5378    1.6490  1.2794 10.7310  0.0000       5.65120  0.0257   0.0205   0.0479    0.1268   0.0000      0.602314   441.1168       1.35079       19.9019     -0.912112      -1.57978      -1.27492      0.603456      0.798713      0.889017      0.986399       1.02239       1.04301
  46   8 2607.3341    2.3655  1.3612 10.9664  0.0000       1.66320  0.0246   0.0272   0.0471    0.1513   0.0000      0.438893   442.3465       2.61078       20.4797       1.83204      -3.77263      -1.36946      0.619373      0.809321      0.936617       1.03133       1.05329       1.05768
  46   9 2789.4743    3.1623  1.2714 11.8034  0.0000       1.73651  0.0241   0.0379   0.0463    0.1548   0.0000      0.507268   441.4616       3.25791       21.0650     -0.177788      -1.49967     -0.406046      0.602442      0.783373      0.854903      0.972191       1.00427       1.02383
  46  10 2969.1810    3.9896  1.2180 12.3651 -0.0025      0.624496  0.0240   0.0485   0.0430    0.1443   0.0000      0.498165   441.3777       4.30297       21.3274      0.756832      -2.53150      -2.04706      0.613768      0.800966      0.870588       1.00088      0.994259       1.04722
  46  11 3145.8854    4.3306  1.4671 12.5019  0.0000       1.00641  0.0266   0.0485   0.0484    0.1236   0.0000      0.383551   440.1653       2.86541       20.7190      0.246489      -3.33036     -0.780198      0.654009      0.888858      0.970672       1.08068       1.09697       1.13034
  46  12 3320.2011    3.8476  2.0671 12.2723  0.0000      0.565669  0.0324   0.0354   0.0567    0.0722   0.0000      0.238242   442.5574       3.93641       18.0219       1.66355      -2.96239     -0.560572      0.794736       1.05594       1.17821       1.30944       1.36073       1.37061
  46  13 3492.9095    3.0216  3.4958 11.7945  0.0006      0.684171  0.0443   0.0215   0.0798    0.0445   0.0000      0.125835   438.5224       7.11901       16.7559       1.20920     -0.775594     -0.358749       1.06424       1.41968       1.58770       1.72661       1.80696       1.86132
  46  14 3663.7576    2.4355  5.2522 11.3623  0.0009      0.676563  0.0597   0.0145   0.1087    0.0366   0.0000     0.0898938   440.8059       4.68810       17.2363       3.35710      -4.08648      -2.85193       1.37649       1.83081       2.07255       2.26067       2.36295       2.39033
  46  15 3832.0989    1.9583  7.8775 11.0366  0.0000      0.636084  0.0897   0.0099   0.1557    0.0338   0.0000     0.0807659   435.8519       8.94370       18.9792       3.19991      -4.81608       4.76264       1.95009       2.56613       2.90912       3.12890       3.30473       3.37654
  46  16 3997.4506    1.5909 10.6296 10.7561 -0.0025      0.260770  0.1326   0.0069   0.2095    0.0310   0.0000     0.0806146   436.8275       7.75717       14.0311     -0.294592      -5.63794       2.33563       2.54470       3.37674       3.79335       4.18635       4.29113       4.36597
  47   2 1375.1673    0.1321  0.1345 10.0661  0.0000       29.6756  0.0118   0.0066   0.0248    0.0200   0.0000       32.1212   442.1313     -0.301915       21.2304     -0.656607      -1.97622    -0.0171195      0.334234      0.415141      0.548357      0.527790      0.552566      0.532884
  47   3 1624.2675    0.2732  0.2370  9.9679  0.0000       17.2820  0.0096   0.0077   0.0214    0.0250   0.0000       5.39851   442.0413      0.294510       21.6352     -0.243900      -2.37394     0.0791249      0.313455      0.424936      0.492845      0.504952      0.511970      0.467730
  47   4 1843.0107    0.4767  0.5397  9.8619  0.0000       12.7942  0.0148   0.0089   0.0310    0.0414   0.0000       1.58322   442.3922    -0.0712264       21.4040     0.0142009      -3.23531      0.207359      0.415033      0.563779      0.647349      0.673749      0.746495      0.747743
  47   5 2050.4287    0.7667  0.7322  9.9204  0.0000       6.94050  0.0167   0.0118   0.0336    0.0725   0.0000      0.868417   441.6360      0.748190       21.4731      0.738898      -4.26802     -0.885206      0.461033      0.612800      0.674987      0.729282      0.769573      0.792553
  47   6 2250.0581    1.1634  1.0898 10.3854 -0.0002       3.87291  0.0239   0.0154   0.0415    0.1045   0.0000      0.648688   442.1260      0.820929       20.7067      0.692860      -3.18771     -0.967710      0.597260      0.748516      0.844122      0.949472      0.953873       1.00652
  47   7 2440.1421    1.7334  1.3595 10.7914  0.0000       3.69711  0.0256   0.0202   0.0474    0.1046   0.0000      0.491252   441.8157       1.43800       20.2283       2.16468      -3.40451      -1.47250      0.611281      0.814605      0.874522       1.00015       1.02478       1.08239
  47   8 2625.0605    2.4790  1.3753 11.0508  0.0000       2.04059  0.0251   0.0282   0.0460    0.1573   0.0000      0.430404   441.9173       2.45163       19.5093     -0.158081      -1.56534      -1.53634      0.649456      0.837242      0.939019       1.04642       1.10168       1.14015
  47   9 2808.1082    3.3149  1.2639 11.9282  0.0000       1.43121  0.0246   0.0396   0.0442    0.1524   0.0000      0.475430   442.6704       3.59655       20.6723      0.116082      -3.98924      -1.55300      0.581687      0.762229      0.840422      0.950203      0.979464      0.975604
  47  10 2988.6492    4.0461  1.2696 12.5243 -0.0001       2.34737  0.0249   0.0488   0.0437    0.1391   0.0000      0.476841   440.8837       3.11037       20.2487       2.82205     -0.335680     -0.757789      0.589845      0.796459      0.875339      0.979802       1.00897       1.03485
  47  11 3165.9827    4.3267  1.5085 12.5541  0.0000       1.15943  0.0261   0.0469   0.0488    0.1035   0.0000      0.397516   440.9834       2.74507       21.6231       1.82591      -2.30707      0.323370      0.635575      0.834262      0.922915       1.03950       1.08954       1.08065
  47  12 3341.2265    3.7311  2.3397 12.0673  0.0000      0.652453  0.0339   0.0314   0.0604    0.0681   0.0000      0.200747   441.8757       4.50274       19.8101       1.04913      -2.27638      -2.01406      0.813664       1.09217       1.21602       1.32775       1.39047       1.43345
  47  13 3514.9594    2.9865  3.5329 11.9644  0.0012      0.845502  0.0448   0.0212   0.0811    0.0405   0.0000      0.132564   440.6766       4.57610       20.6242       3.39543     -0.904220      -2.99536       1.02268       1.39413       1.54626       1.68927       1.73754       1.82698
  47  14 3686.6388    2.4038  5.8576 11.3062  0.0002      0.469615  0.0644   0.0136   0.1151    0.0366   0.0000     0.0833433   440.1569       5.73275       18.7536       5.10458      -1.20165       3.23283       1.47938       1.97240       2.22270       2.41958       2.60098       2.60275
  47  15 3856.0650    1.9256  9.0051 10.9887  0.0006      0.460698  0.1051   0.0088   0.1741    0.0337   0.0000     0.0767400   445.5339       8.51188       13.1598      -3.03397      -4.82856     -0.443587       2.09234       2.80439       3.12725       3.41783       3.60626       3.66427
  47  16 4023.1053    1.5979 11.9468 10.7530  0.0017      0.371943  0.1496   0.0066   0.2264    0.0292   0.0000     0.0734912   440.1862       1.41393       15.4274      -6.78284     -0.174605      -7.20501       2.74401       3.65353       4.17886       4.49375       4.67951       4.85163
  48   2 1386.9357    0.1275  0.1327 10.0564  0.0000       48.7946  0.0127   0.0066   0.0214    0.0204   0.0000       34.1017   442.1965     -0.655074       22.3613     -0.720006      -3.54914       1.02236      0.334719      0.434430      0.491654      0.510095      0.613829      0.595642
  48   3 1636.8824    0.2817  0.2742  9.9394  0.0009       21.4718  0.0118   0.0075   0.0218    0.0258   0.0000       4.91101   442.2734     -0.262736       21.5682      0.477827      -2.07094     -0.486727      0.349750      0.454584      0.557327      0.606216      0.651215      0.650939
  48   4 1856.5959    0.5017  0.5331  9.8156  0.0000       11.9300  0.0138   0.0091   0.0306    0.0437   0.0000       1.44911   441.5531     -0.149948       22.3111      0.538150      -4.07342     -0.288808      0.381681      0.515896      0.577828      0.651297      0.696023      0.740335
  48   5 2065.4002    0.7821  0.8448  9.8563 -0.0003       9.09058  0.0189   0.0114   0.0369    0.0761   0.0000      0.862808   441.9262     -0.130144       21.6756      0.452983      -2.89288      0.288529      0.498584      0.646668      0.700486      0.760047      0.791903      0.840769
  48   6 2265.8291    1.2091  1.0958 10.5199  0.0000       3.11815  0.0229   0.0160   0.0447    0.1012   0.0000      0.709721   442.4981       1.47090       20.6725       1.42651      -1.91508      0.805821      0.550463      0.708164      0.804100      0.887903      0.922880      0.951126
  48   7 2456.5884    1.7723  1.3279 10.8855 -0.0003       2.31992  0.0257   0.0209   0.0474    0.1156   0.0000      0.524984   442.0888       1.66411       22.1814       1.48768      -3.08607      0.388725      0.612579      0.805575      0.897760      0.959626       1.03221       1.05983
  48   8 2642.4960    2.5123  1.3436 11.3498 -0.0033       1.44099  0.0248   0.0285   0.0447    0.1267   0.0000      0.425866   441.8011       2.07444       20.2399       1.82559      -2.78077     -0.620772      0.599663      0.781278      0.882855      0.971690       1.02402       1.07347
  48   9 2826.6025    3.4158  1.2443 11.9921  0.0000       1.76841  0.0239   0.0409   0.0429    0.1497   0.0000      0.499620   441.7259       3.28829       21.5882      -1.01769      -1.90024     -0.662520      0.571596      0.749902      0.825279      0.919263      0.932034      0.976490
  48  10 3007.7850    4.1259  1.2567 12.4109 -0.0010      0.767073  0.0236   0.0492   0.0444    0.1527   0.0000      0.502794   441.5767       2.60868       21.2261      0.746247      -2.96133      -1.92322      0.557584      0.738650      0.799189      0.915573      0.949317      0.965613
  48  11 3185.9708    4.2672  1.6000 12.2564  0.0000      0.610757  0.0275   0.0435   0.0482    0.1180   0.0000      0.328406   442.0602       5.01445       20.8748      0.698906      -3.09400      -1.47188      0.649120      0.874414      0.948379       1.05705       1.09633       1.13281
  48  12 3362.0682    3.5940  2.4063 12.2607  0.0003      0.669705  0.0350   0.0302   0.0634    0.0578   0.0000      0.208238   441.0632       5.39124       19.2186       1.43692      -1.07576      0.754815      0.813908       1.07759       1.23490       1.31991       1.38116       1.44378
  48  13 3536.5130    2.8632  3.7574 11.9067 -0.0004      0.465772  0.0469   0.0198   0.0842    0.0384   0.0000      0.130038   441.8521       5.58766       17.3730      0.197853      -1.62752      -2.84962       1.05910       1.41794       1.59044       1.75892       1.81407       1.85713
  48  14 3709.1786    2.2910  6.2118 11.2892 -0.0006      0.270036  0.0696   0.0125   0.1239    0.0352   0.0000     0.0846986   442.7003       4.45792       18.6845       3.80177     -0.254354      -3.42242       1.49368       2.03658       2.24909       2.44869       2.55386       2.61271
  48  15 3879.7779    1.8622  9.1620 10.9568  0.0001      0.401613  0.1106   0.0084   0.1777    0.0339   0.0000     0.0812285   443.0323       7.91118       14.5737       5.44768       2.80541      -1.46262       2.16071       2.89589       3.24904       3.51087       3.68133       3.75710
  49   2 1398.5164    0.1473  0.1108 10.0412  0.0000       15.4106  0.0090   0.0073   0.0205    0.0191   0.0000       28.6782   442.1506    -0.0514119       21.8802      0.124566      -3.93524    -0.0549052      0.253377      0.316047      0.405739      0.419979      0.423089      0.436627
  49   3 1649.3589    0.2878  0.2743  9.9532  0.0000       22.9720  0.0107   0.0075   0.0217    0.0258   0.0000       4.58597   442.5248     -0.340931       22.2080     -0.822686      -3.64052      0.772011      0.301172      0.416461      0.471610      0.498808      0.566292      0.596043
  49   4 1870.0400    0.5234  0.5294  9.9025  0.0000       12.8760  0.0147   0.0094   0.0278    0.0443   0.0000       1.43864   442.3134     -0.318035       21.3004       1.01674      -3.35787      0.507540      0.386841      0.523472      0.539433      0.625029      0.668119      0.693202
  49   5 2080.1692    0.8323  0.7736  9.9524  0.0000       7.80209  0.0165   0.0122   0.0345    0.0752   0.0000      0.808873   441.6449      0.759344       21.1247       1.10994      -3.84959       1.43862      0.430090      0.570679      0.645735      0.704760      0.748754      0.759212
  49   6 2281.4774    1.2564  1.2048 10.3279  0.0000       4.94762  0.0248   0.0157   0.0452    0.1247   0.0000      0.641306   441.8439       1.92569       21.8280       2.48232      -2.84411     -0.951804      0.577569      0.758586      0.853744      0.946386      0.991561       1.03559
  49   7 2472.9784    1.8826  1.2903 11.0629 -0.0007       3.41117  0.0247   0.0225   0.0455    0.1125   0.0000      0.525085   442.2277      0.863458       22.1085     -0.329913      -2.53398      -1.14296      0.571194      0.756001      0.869739      0.926672      0.980384       1.00194
  49   8 2659.9088    2.5506  1.2941 11.7601  0.0009       1.63277  0.0243   0.0305   0.0469    0.1231   0.0000      0.510407   441.1689       2.99715       21.3925       1.47231      -3.39545     -0.785172      0.582075      0.762464      0.851503      0.929663      0.961550      0.977306
  49   9 2844.9483    3.4902  1.2270 11.9208  0.0000       2.02750  0.0232   0.0412   0.0421    0.1689   0.0000      0.446651   441.3931       1.71056       20.9577     -0.286392      -4.18497     -0.517047      0.583263      0.777305      0.856427      0.963064      0.984185       1.02305
  49  11 3205.8209    4.2405  1.6790 12.3443 -0.0000       1.33970  0.0275   0.0421   0.0492    0.1004   0.0000      0.302002   441.8143       4.78425       22.4132      0.140670      -3.11794      -1.40272      0.648055      0.879134      0.962234       1.10543       1.14353       1.14629
  49  12 3382.7729    3.4837  2.5054 12.3194 -0.0034       1.37405  0.0359   0.0286   0.0644    0.0511   0.0000      0.217138   442.7502       5.53139       21.4905       2.46967      -2.42753      -1.95779      0.803869       1.06254       1.20835       1.31947       1.37209       1.40205
  49  13 3558.0328    2.8150  4.1053 11.6623  0.0002      0.370281  0.0485   0.0181   0.0870    0.0414   0.0000      0.117567   443.9979       4.92199       17.0639       3.20874      -2.71227      -4.25733       1.08431       1.44728       1.66981       1.79346       1.84062       1.90259
  49  14 3731.5974    2.2151  6.2736 11.3521 -0.0007      0.424931  0.0705   0.0119   0.1282    0.0341   0.0000     0.0865468   443.4819       10.2062       22.9551       1.90013      -2.11973      -4.70587       1.50428       1.97801       2.27836       2.43944       2.61694       2.64612
  49  15 3903.2969    1.8059  9.4953 11.0185  0.0000      0.560506  0.1145   0.0081   0.1852    0.0327   0.0000     0.0869934   442.8643       6.35471       16.3198       3.65331       2.08046      0.688422       2.16625       2.93386       3.26721       3.57481       3.78205       3.82876
  50   1 1110.7950    0.0754  0.0321 10.2398  0.0000       47.2044  0.0166   0.0094   0.0124    0.0173   0.0000       351.356   440.3190     -0.695121       22.0484     0.0393082      -4.02740      0.503077      0.657549      0.876153      0.956279      0.809447      0.806997      0.841263
  50   2 1409.9828    0.1389  0.1532 10.0487  0.0000       40.5191  0.0119   0.0063   0.0241    0.0202   0.0000       26.5707   442.3393      0.701555       21.7482      0.112261      -3.26719     -0.276795      0.368770      0.558976      0.664907      0.766628      0.718254      0.648544
  50   3 1661.6478    0.3087  0.2750  9.9780  0.0000       23.7373  0.0099   0.0080   0.0222    0.0256   0.0000       4.21397   441.9035     -0.272217       21.4823      0.433376      -2.73455    -0.0275830      0.269256      0.373550      0.405140      0.490572      0.479099      0.522745
  50   4 1883.3832    0.5223  0.5564  9.9315  0.0000       13.5031  0.0145   0.0093   0.0303    0.0438   0.0000       1.45210   442.0975      0.171497       22.3045       1.23401      -2.57519      -1.05548      0.385018      0.500669      0.566568      0.607532      0.680730      0.670345
  50   5 2094.7681    0.8535  0.8851 10.0243 -0.0000       7.14015  0.0192   0.0120   0.0371    0.0784   0.0000      0.792357   442.0046       1.12808       21.9922      0.357139      -3.17334     -0.225434      0.465541      0.591965      0.660991      0.739474      0.762244      0.779549
  50   6 2296.8831    1.2733  1.2197 10.5178  0.0000       5.06882  0.0244   0.0161   0.0476    0.1137   0.0000      0.655658   441.8472       1.00042       20.5382      0.724136      -2.80953     -0.956479      0.552010      0.731792      0.806250      0.899400      0.910077      0.953363
  50   7 2489.1269    1.9118  1.4148 10.8181 -0.0016       2.23016  0.0260   0.0211   0.0455    0.1321   0.0000      0.443037   441.7191       1.81883       21.3897      0.707990      -2.66846     -0.244646      0.585669      0.763469      0.845932      0.949387      0.987027       1.01550
  50   8 2677.1539    2.6621  1.3866 11.1387  0.0000       2.38091  0.0244   0.0289   0.0443    0.1577   0.0000      0.404701   442.2563       1.65046       20.2951      0.581953      -2.00517      -1.15905      0.574754      0.743025      0.826628      0.931793       1.00670       1.02334
  50   9 2863.0795    3.5743  1.2616 12.1376  0.0000       1.93298  0.0229   0.0417   0.0433    0.1443   0.0000      0.458656   441.9327       2.68103       20.9776       1.43769      -3.32598      -1.80823      0.543922      0.717463      0.776825      0.866706      0.894625      0.934644
  50  10 3045.8006    4.2831  1.2735 12.5142  0.0000       1.74673  0.0237   0.0491   0.0428    0.1426   0.0000      0.463568   441.0022       3.81743       21.4401     -0.465636      -4.30965      0.258200      0.563873      0.730723      0.810818      0.884674      0.937252      0.924969
  50  11 3225.4374    4.1736  1.7021 12.4299  0.0000       1.09990  0.0279   0.0409   0.0497    0.0902   0.0000      0.325415   441.6326       4.06408       22.0374       2.07708      -1.63465      -2.18406      0.623773      0.830985      0.921367       1.01944       1.06867       1.08639
  50  12 3403.0811    3.4963  2.7652 12.1832  0.0013      0.695865  0.0369   0.0268   0.0663    0.0507   0.0000      0.179285   440.3765       5.48169       20.6557       1.03085      -4.84091      -2.02756      0.821017       1.09242       1.20842       1.33616       1.39451       1.42192
  50  13 3579.3182    2.7386  4.4201 11.7197  0.0000      0.438723  0.0517   0.0172   0.0933    0.0386   0.0000      0.108232   440.8945       4.50242       15.2416     -0.662231      -1.84999      -3.73381       1.11383       1.50506       1.66885       1.83245       1.90988       1.96274
  50  14 3753.9874    2.2076  7.1521 11.1668  0.0005      0.586343  0.0793   0.0109   0.1366    0.0366   0.0000     0.0820210   443.2583       7.61152       18.3796       7.78628      -6.61199      -5.15097       1.61086       2.16321       2.43855       2.66346       2.82321       2.86945
  50  15 3926.1684    1.7579  9.8088 11.0103  0.0003      0.252844  0.1215   0.0076   0.1915    0.0314   0.0000     0.0925406   441.7466       7.78156       15.8169       4.19775      -3.85661      -5.34622       2.16065       2.92143       3.31712       3.62737       3.77533       3.90537
  51   2 1421.2887    0.1427  0.1584 10.0430  0.0000       14.2977  0.0100   0.0061   0.0259    0.0191   0.0000       25.4595   442.7302     -0.675955       22.2164     -0.359275      -2.58968     -0.685803      0.283366      0.363493      0.453514      0.529399      0.565662      0.506509
  51   3 1673.7419    0.3126  0.2940 10.0053  0.0000       17.9191  0.0112   0.0077   0.0220    0.0263   0.0000       3.87698   442.1041      0.139456       22.3111     -0.334410      -2.90883     -0.228260      0.307723      0.440631      0.455890      0.514613      0.543470      0.555493
  51   4 1896.5598    0.5500  0.6236  9.9066  0.0000       11.3215  0.0151   0.0091   0.0324    0.0464   0.0000       1.31569   441.8361     -0.166492       21.5965     -0.604952      -2.57639     -0.967350      0.384095      0.492053      0.564407      0.628322      0.663483      0.669412
  51   5 2109.3103    0.8898  0.9601  9.7622  0.0000       6.47190  0.0204   0.0117   0.0373    0.1004   0.0000      0.726589   441.5122      0.594679       22.0081       1.64912      -4.12649      -1.07879      0.466711      0.619278      0.677141      0.765387      0.770101      0.809469
  51   6 2312.0822    1.3743  1.2811 10.2401  0.0000       3.66454  0.0245   0.0161   0.0457    0.1382   0.0000      0.569447   441.5957      0.656511       20.0739      -1.21805      -2.45154      -1.58562      0.543166      0.740030      0.818221      0.892779      0.928313      0.934627
  51   7 2505.1502    2.0074  1.3612 10.9892  0.0000       2.29288  0.0250   0.0224   0.0447    0.1126   0.0000      0.475394   441.8590       1.14814       20.5186     -0.575741      -2.42307       1.05950      0.567275      0.757766      0.828360      0.898427      0.955900       1.00831
  51   8 2694.2341    2.7717  1.4349 11.0338  0.0005       1.60293  0.0242   0.0293   0.0448    0.1726   0.0000      0.383728   441.1062       2.90464       22.0276     -0.167664      -2.81867      -1.18139      0.551656      0.726562      0.825673      0.904435      0.958869      0.979182
  51   9 2881.0756    3.6001  1.2485 11.9969 -0.0003       1.18983  0.0236   0.0414   0.0413    0.1662   0.0000      0.498807   442.0451       2.65206       23.1520      -1.29900      -1.64766      -1.03712      0.557136      0.726062      0.811930      0.879184      0.916155      0.954515
  51  10 3064.4650    4.3497  1.3868 12.5053  0.0000      0.472053  0.0245   0.0473   0.0442    0.1236   0.0000      0.402297   441.5669       3.69693       21.9025      0.861377      -1.25980      -1.61607      0.548647      0.738592      0.789271      0.895188      0.900889      0.939922
  51  11 3244.8969    4.1551  1.8254 12.2422  0.0003      0.932656  0.0282   0.0381   0.0514    0.0863   0.0000      0.270556   442.6095       5.25571       20.8706       1.88671      -3.69731     -0.234569      0.608136      0.831197      0.893579      0.989588       1.02811       1.06748
  51  12 3423.3827    3.3717  2.8911 12.2551  0.0005      0.560461  0.0386   0.0254   0.0701    0.0454   0.0000      0.180449   442.4378       5.24573       21.9202       2.63555      -1.34442      -2.48162      0.813905       1.08559       1.22237       1.31646       1.41394       1.45033
  51  13 3600.4259    2.6467  4.7857 11.6261  0.0000      0.509191  0.0548   0.0157   0.0967    0.0368   0.0000      0.103922   443.6245       5.04820       19.3900      0.679277       2.61371      -2.33952       1.14282       1.53019       1.71876       1.87622       2.01247       2.08162
  51  14 3775.7144    2.1341  7.2751 11.2154 -0.0007      0.272994  0.0831   0.0104   0.1405    0.0352   0.0000     0.0868726   439.7403       8.37036       19.4155     -0.725191      -4.02890      -1.88473       1.61403       2.15207       2.39516       2.63720       2.76154       2.82335
  51  15 3949.2161    1.7036 10.5401 10.9972  0.0001      0.411253  0.1350   0.0072   0.2064    0.0310   0.0000     0.0852270   440.0772       4.62701       17.6303       6.12750    -0.0791046      -3.84049       2.31580       3.09184       3.48630       3.75356       4.03591       4.10487
  52   2 1432.4733    0.1620  0.1436 10.0371  0.0000       34.1063  0.0102   0.0066   0.0195    0.0195   0.0000       20.4379   442.0593     -0.641664       22.2212     -0.151503      -2.71559    -0.0639786      0.332456      0.463012      0.516948      0.570913      0.508279      0.518494
  52   3 1685.7287    0.3250  0.3368  9.9163  0.0000       16.6579  0.0117   0.0075   0.0234    0.0278   0.0000       3.31260   442.2147     -0.417193       21.5713      0.547897      -2.90310      0.683651      0.331818      0.439280      0.487569      0.512696      0.531856      0.513254
  52   4 1909.6549    0.5716  0.5821  9.9205  0.0000       12.3073  0.0145   0.0095   0.0289    0.0477   0.0000       1.27105   442.5081     -0.179329       21.3736     -0.603007      -1.37847      0.391913      0.357230      0.497488      0.538653      0.614873      0.623312      0.648862
  52   5 2123.6603    0.9194  0.9345  9.9522  0.0000       7.48634  0.0191   0.0122   0.0371    0.0894   0.0000      0.735668   442.0147      0.429469       21.0704     -0.544048      -2.92914      0.210557      0.456012      0.602161      0.691473      0.757217      0.796918      0.816447
  52   6 2327.2432    1.3841  1.3432 10.4804  0.0000       4.45044  0.0253   0.0159   0.0470    0.1052   0.0000      0.580050   442.1732    -0.0511057       21.7094      0.741558      -2.25109      -2.30463      0.550746      0.709943      0.811288      0.891380      0.948011      0.984943
  52   7 2521.0703    2.0477  1.3631 11.0524  0.0000       2.16600  0.0244   0.0228   0.0450    0.1175   0.0000      0.453871   441.2455       2.32569       20.8953      0.113403      -3.06519      -1.29446      0.535449      0.723388      0.773620      0.882029      0.925855      0.953932
  52   8 2711.2234    2.8089  1.4155 11.4231  0.0000       2.19277  0.0249   0.0296   0.0437    0.1272   0.0000      0.394911   441.5924       2.21250       19.7097       1.42615      -3.62733       1.05060      0.564562      0.722565      0.810077      0.902539      0.940482      0.998385
  52   9 2898.9350    3.7368  1.2826 11.8911  0.0021       2.14616  0.0230   0.0412   0.0421    0.1542   0.0000      0.461014   442.2949       2.02659       21.2071       2.59943      -2.69507      -1.50943      0.502462      0.674537      0.716668      0.829820      0.878402      0.934799
  52  10 3083.0377    4.4858  1.3008 12.5081  0.0000      0.830464  0.0237   0.0493   0.0409    0.1405   0.0000      0.417926   442.5172       4.32307       22.3731       2.07698      -3.41765      -1.46705      0.515649      0.702093      0.769004      0.864744      0.884654      0.925550
  52  11 3264.3020    4.1736  1.9207 12.1616 -0.0000       1.65216  0.0289   0.0372   0.0514    0.0925   0.0000      0.252537   443.8147       5.73775       20.8271       1.30178      -3.28312    -0.0302829      0.633240      0.852457      0.937051       1.02853       1.07714       1.10406
  52  12 3443.5146    3.2997  3.0860 11.9651 -0.0021      0.687794  0.0385   0.0234   0.0705    0.0500   0.0000      0.156636   440.9080       3.55594       19.9029       1.26116      -2.39876      -3.94648      0.820180       1.09568       1.23955       1.35558       1.44037       1.43374
  52  13 3621.3053    2.5824  4.8732 11.6990  0.0003      0.543286  0.0554   0.0152   0.0993    0.0351   0.0000      0.105540   441.2192       5.79595       23.0017       2.63528      0.600606       2.09435       1.12233       1.53617       1.69816       1.87575       1.95654       1.99938
  52  14 3797.4424    2.0671  7.8555 11.2185 -0.0001      0.378079  0.0916   0.0095   0.1526    0.0350   0.0000     0.0915989   440.9811       5.09767       18.6631       4.33970      -3.03072     -0.785346       1.67888       2.24735       2.54285       2.77677       2.91261       2.96328
  53   2 1443.4998    0.1643  0.1558 10.0507  0.0000       16.0083  0.0100   0.0063   0.0184    0.0189   0.0000       19.0116   442.4898     -0.253641       21.4151     -0.417251      -3.10179     -0.938554      0.278420      0.370737      0.430671      0.463263      0.538194      0.495256
  53   3 1697.5036    0.3353  0.3281  9.9696  0.0000       21.7677  0.0108   0.0076   0.0231    0.0275   0.0000       3.25993   442.4809      0.229915       22.1769     0.0695196      -3.95143     -0.665570      0.275175      0.369920      0.401792      0.454450      0.460080      0.504641
  53   4 1922.6191    0.6043  0.5915  9.9169  0.0000       12.9683  0.0138   0.0098   0.0299    0.0488   0.0000       1.23213   441.8836     -0.165400       21.9923     0.0150638      -3.17388     -0.802766      0.334438      0.452697      0.513949      0.589225      0.630530      0.638102
  53   5 2137.8264    0.9354  0.9283 10.1850  0.0000       6.60583  0.0192   0.0124   0.0373    0.0795   0.0000      0.753202   441.7222      0.999602       21.9613     -0.603443      -3.44937     -0.956653      0.427966      0.565297      0.629299      0.691850      0.716678      0.737657
  53   6 2342.1299    1.4360  1.2833 10.5064  0.0000       4.31199  0.0242   0.0166   0.0445    0.1156   0.0000      0.571363   440.2195       1.27561       21.7895      0.312913      -3.08954      0.553273      0.505435      0.677477      0.758621      0.848789      0.900472      0.909186
  53   7 2536.8249    2.1255  1.4218 10.7206  0.0000       2.18298  0.0241   0.0220   0.0447    0.1354   0.0000      0.408266   441.3008       2.14759       20.4242      0.843579      -2.88121      0.769367      0.538388      0.721230      0.810087      0.904621      0.969449      0.983982
  53   8 2728.0439    2.9922  1.2782 11.7126  0.0000       2.55304  0.0231   0.0339   0.0435    0.1489   0.0000      0.492688   442.4719       2.18831       21.6318      0.844281      -3.51250      -1.60376      0.513931      0.672873      0.758714      0.825456      0.849692      0.890599
  53   9 2916.5982    3.8956  1.2309 12.0844  0.0000       1.51036  0.0218   0.0440   0.0405    0.1664   0.0000      0.507280   442.3841       3.11319       20.9891       1.16897      -2.67875     -0.338529      0.474664      0.614216      0.680937      0.774085      0.784914      0.815124
  53  10 3101.4073    4.4095  1.4221 12.1455  0.0000      0.453539  0.0236   0.0459   0.0435    0.1563   0.0000      0.373910   441.5391       2.60241       20.1121       2.03263     -0.486342      -1.49490      0.523594      0.676971      0.755619      0.855213      0.903247      0.937780
  53  11 3283.3790    4.0121  2.0250 12.2708  0.0000      0.777237  0.0297   0.0347   0.0522    0.0755   0.0000      0.224289   442.3038       4.48568       21.6470      0.810176     -0.186240      0.548085      0.646609      0.855331      0.950042       1.05773       1.07496       1.10726
  53  12 3463.4889    3.1611  3.2594 12.0833  0.0000      0.707517  0.0405   0.0221   0.0737    0.0436   0.0000      0.150947   441.7088       3.45394       18.9497       1.23617      -2.41335      -2.16830      0.850175       1.12981       1.27898       1.38429       1.45993       1.49691
  53  13 3641.9939    2.5108  5.2761 11.5692  0.0003      0.449653  0.0581   0.0141   0.1061    0.0365   0.0000     0.0987170   439.6504       8.17406       20.0338     -0.129998     -0.990836      -4.67767       1.16787       1.55483       1.75275       1.90869       2.04678       2.05535
  53  14 3819.0398    2.0608  8.4120 11.1450  0.0011      0.444386  0.0994   0.0090   0.1580    0.0358   0.0000     0.0916656   443.3708       10.0502       20.1042       4.19006      0.981747      -5.57181       1.75944       2.40066       2.67946       2.95879       3.05918       3.13910
  54   1 1147.8824    0.0690  0.0557 10.2344  0.0000       24.6983  0.0211   0.0079   0.0175    0.0166   0.0000       281.010   441.0022      0.639771       21.0895      0.449864      -2.99760     -0.501833      0.458470      0.617098      0.767259      0.917677      0.851706      0.784124
  54   2 1454.4188    0.1531  0.1764 10.0636  0.0000       22.9889  0.0101   0.0060   0.0253    0.0193   0.0000       19.4757   442.3544     -0.839377       21.2734     -0.482384      -3.50240       1.14867      0.273728      0.338296      0.386214      0.389047      0.416612      0.450564
  54   3 1709.1580    0.3528  0.3677  9.9602  0.0000       17.9672  0.0114   0.0075   0.0249    0.0289   0.0000       2.85726   442.1192     -0.264447       22.2558   -0.00357048      -4.01978      0.400757      0.304277      0.400515      0.457088      0.525281      0.574589      0.581067
  54   4 1935.4258    0.5996  0.7057  9.8567  0.0000       11.9456  0.0164   0.0091   0.0331    0.0545   0.0000       1.16027   441.5733      0.315215       22.7126      0.476827      -2.20816      -1.92303      0.395888      0.525757      0.588713      0.704718      0.748613      0.776265
  54   5 2151.8430    0.9808  0.9796 10.0712  0.0000       5.81710  0.0199   0.0124   0.0374    0.0904   0.0000      0.725983   442.7637       1.00793       20.9078       1.17135      -2.53686      0.790378      0.455314      0.596796      0.660250      0.729150      0.770744      0.791394
  54   6 2356.8704    1.4876  1.3463 10.4457  0.0000       2.72724  0.0243   0.0166   0.0456    0.1218   0.0000      0.504158   442.2393       1.55478       22.7373      0.921253      -4.55487     -0.580084      0.514849      0.673815      0.760521      0.814728      0.869556      0.901640
  54   7 2552.5667    2.1144  1.4239 11.2644  0.0000       3.59481  0.0247   0.0226   0.0469    0.0963   0.0000      0.445195   441.8043       2.71398       21.9872      0.791480      -4.22687      0.987226      0.515593      0.703343      0.773279      0.869471      0.879597      0.920350
  54   8 2744.7811    3.0292  1.3095 11.5846  0.0000       2.43328  0.0230   0.0328   0.0414    0.1435   0.0000      0.447290   442.4325       1.65201       21.1429       1.59122      -2.24122      -1.08196      0.496802      0.662377      0.735625      0.798942      0.845846      0.876232
  54   9 2934.1769    3.9636  1.2725 12.0768 -0.0001       1.74113  0.0226   0.0440   0.0415    0.1792   0.0000      0.478693   441.9826       4.21164       21.5259       1.50125      -3.57645      -1.32301      0.486012      0.627908      0.707680      0.799125      0.831887      0.856925
  54  10 3119.7528    4.4634  1.5501 12.3294 -0.0000       1.04720  0.0246   0.0434   0.0461    0.1116   0.0000      0.347620   442.0389       3.94380       20.7794     -0.565932      -2.70637      -1.13993      0.536301      0.713000      0.794949      0.891728      0.915631      0.940658
  54  11 3302.3713    3.9681  2.0277 12.4779 -0.0000      0.894239  0.0298   0.0346   0.0536    0.0673   0.0000      0.254923   442.4882       4.66659       19.9821     -0.545478      -1.44827     -0.638891      0.628496      0.816572      0.934259       1.00332       1.06826       1.09782
  54  12 3483.2817    3.1531  3.5052 11.8265 -0.0000      0.571548  0.0406   0.0205   0.0756    0.0461   0.0000      0.132186   441.3362       6.04211       20.4573       1.59747      -4.63221      -2.57276      0.837310       1.10286       1.25453       1.33479       1.43952       1.47916
  54  13 3662.5357    2.4729  5.7124 11.4563  0.0000      0.518039  0.0618   0.0130   0.1114    0.0373   0.0000     0.0960006   440.0012       5.90277       25.4062      0.696189      -4.84673      -3.98912       1.20087       1.61120       1.83597       1.99052       2.10185       2.14679
  54  14 3840.0074    1.9600  8.5982 11.1847 -0.0007      0.268843  0.1052   0.0085   0.1658    0.0340   0.0000      0.104129   441.6706       5.79528       19.7297       2.92489      -2.10008      -6.83015       1.76987       2.37935       2.70552       2.93133       3.07353       3.20476
  55   1 1156.9358    0.0591  0.0278 10.2342  0.0000       21.3799  0.0187   0.0074   0.0122    0.0161   0.0000       518.360   441.0625      0.532639       22.0854      0.976574      -4.68135      0.883359      0.432622      0.678264      0.421587      0.968408      0.604856      0.745797
  55   2 1465.1800    0.1691  0.1614 10.0202  0.0000       21.6752  0.0097   0.0061   0.0188    0.0195   0.0000       17.3273   442.4952     0.0743048       22.3721     -0.538127      -3.17469     -0.190582      0.251793      0.304029      0.328897      0.347789      0.401754      0.382974
  55   3 1720.6773    0.3570  0.3740  9.9121  0.0000       18.7142  0.0116   0.0074   0.0243    0.0301   0.0000       2.74857   442.0287     -0.304887       21.9315     -0.353284      -3.48243     -0.996715      0.308227      0.378321      0.421072      0.478527      0.505010      0.524479
  55   4 1948.1441    0.6366  0.7487  9.8118  0.0000       10.7800  0.0167   0.0093   0.0331    0.0588   0.0000       1.02557   442.6428       1.38824       22.2513      -1.14589      -3.46902    -0.0751259      0.389287      0.528634      0.584050      0.659915      0.671824      0.691573
  55   5 2165.8044    0.9885  1.0642 10.1227  0.0000       6.79429  0.0212   0.0124   0.0406    0.0917   0.0000      0.725993   443.1413      0.933178       20.7695     -0.115598      -3.31166    -0.0125493      0.437749      0.597789      0.645768      0.742657      0.776393      0.792563
  55   6 2371.4640    1.5590  1.3198 10.5798  0.0000       3.46685  0.0240   0.0172   0.0433    0.1100   0.0000      0.516860   441.8728       1.48741       21.1745      0.496412      -2.36955      0.461287      0.485179      0.655744      0.730598      0.817650      0.859061      0.864798
  55   7 2568.0652    2.2584  1.4642 11.0851  0.0000       3.01362  0.0242   0.0232   0.0451    0.1112   0.0000      0.404949   442.3268       2.16215       21.6339      0.276863      -3.42917      -3.63643      0.508533      0.668484      0.751123      0.834762      0.857530      0.908672
  55   8 2761.3234    3.1328  1.3789 11.4473  0.0000       1.73320  0.0233   0.0329   0.0423    0.1596   0.0000      0.398852   441.3883       1.72514       21.4035       1.18999      -2.48519      0.771855      0.498158      0.664972      0.726212      0.816373      0.852487      0.869985
  55   9 2951.6024    4.0673  1.3050 12.2657  0.0000       2.17770  0.0227   0.0437   0.0408    0.1345   0.0000      0.423104   440.9996       3.50066       21.8541       2.10882      -3.33980      -1.99983      0.469157      0.615881      0.685908      0.767835      0.805103      0.831795
  55  10 3137.8902    4.3739  1.5085 12.3370  0.0000       1.76334  0.0241   0.0438   0.0444    0.1226   0.0000      0.363809   441.3931       3.46112       20.9789      0.417100      -3.03295      -1.61545      0.505264      0.686055      0.764714      0.879606      0.907410      0.927255
  55  11 3321.2504    3.9037  2.3124 12.2059  0.0000      0.728456  0.0321   0.0309   0.0568    0.0684   0.0000      0.222880   440.7038       4.99169       20.7978       2.27928     -0.820988     -0.934323      0.642703      0.879361      0.979941       1.09644       1.14588       1.17131
  55  12 3502.8648    3.1127  3.6095 11.8975  0.0000      0.613280  0.0427   0.0199   0.0754    0.0431   0.0000      0.128516   442.2240       4.88044       20.3907      0.183832      0.451986      0.766536      0.851276       1.13948       1.27458       1.38297       1.45105       1.47743
  55  13 3682.9388    2.4509  6.0093 11.3513  0.0002      0.514561  0.0649   0.0125   0.1136    0.0402   0.0000     0.0902568   443.2966       5.11314       21.1548       4.76655      -3.11786      -1.26848       1.23667       1.64260       1.87374       2.04380       2.14162       2.19688
  55  14 3861.3400    1.9339  9.1064 11.1355 -0.0005      0.477796  0.1112   0.0080   0.1731    0.0334   0.0000     0.0970100   444.3974       5.90803       22.5466       2.03712     -0.712607      0.521391       1.82661       2.47889       2.79600       3.04606       3.18433       3.24646
  56   2 1475.8193    0.1700  0.1603 10.0282  0.0000       48.2941  0.0089   0.0063   0.0192    0.0202   0.0000       18.3414   442.6184      0.847650       22.2943     -0.300775      -3.26162      0.411747      0.250177      0.312782      0.390621      0.475784      0.498025      0.526692
  56   3 1732.0319    0.3818  0.3870  9.9146  0.0000       19.7580  0.0113   0.0076   0.0237    0.0298   0.0000       2.55750   442.1670      0.478460       21.8711     -0.229224      -3.86325      0.390967      0.269859      0.355531      0.408577      0.433896      0.478358      0.501650
  56   4 1960.7836    0.6574  0.6653  9.9718  0.0000       12.3073  0.0151   0.0098   0.0298    0.0510   0.0000       1.09176   442.0961      0.401069       21.4740     -0.963699      -2.36056      0.761557      0.338698      0.466718      0.503968      0.559571      0.616423      0.620844
  56   5 2179.5449    1.0562  1.0645  9.9595  0.0000       6.05371  0.0207   0.0127   0.0385    0.1113   0.0000      0.657861   441.4937      0.263012       22.6676    0.00994900      -2.80220     -0.421825      0.436443      0.573024      0.638964      0.711938      0.747186      0.772640
  56   6 2385.8979    1.6061  1.3740 10.7968  0.0000       2.91004  0.0243   0.0174   0.0454    0.0950   0.0000      0.537818   442.7246       1.61803       22.2232     -0.402522      -3.79648      -2.30025      0.501561      0.675083      0.737778      0.826981      0.872592      0.910931
  56   7 2583.4097    2.3301  1.3286 11.4705  0.0000       1.06419  0.0235   0.0256   0.0433    0.1148   0.0000      0.469013   441.8660       2.16212       22.1110     -0.402122      -3.98792      0.242875      0.495950      0.655701      0.753726      0.825012      0.856666      0.885784
  56   8 2777.7586    3.2185  1.3362 11.8494  0.0000       1.51861  0.0233   0.0343   0.0416    0.1291   0.0000      0.425185   442.0197       2.48697       21.3201     -0.251625      -3.07283      -1.44686      0.469978      0.617686      0.699673      0.761830      0.798071      0.857741
  56   9 2968.7861    4.1421  1.2969 12.0817  0.0000       1.54621  0.0217   0.0441   0.0401    0.1635   0.0000      0.400729   441.6672       2.50358       22.3009       1.13414      -3.15625     -0.946152      0.451126      0.600298      0.665983      0.733573      0.776527      0.796894
  56  10 3155.8333    4.4144  1.5935 12.4115  0.0000       1.32631  0.0253   0.0422   0.0454    0.1037   0.0000      0.337450   441.3426       3.63614       21.5660      0.338462      -3.59376      0.655759      0.511916      0.697643      0.784970      0.865739      0.880721      0.919156
  56  11 3340.0604    3.7679  2.4417 12.3388  0.0000      0.961276  0.0328   0.0289   0.0583    0.0539   0.0000      0.205774   440.3407       5.12989       21.4712       3.49851      -2.85732      -1.94319      0.647871      0.861365      0.960165       1.04725       1.10552       1.13658
  56  12 3522.4027    2.9533  4.0848 11.7121  0.0000      0.688452  0.0452   0.0176   0.0828    0.0417   0.0000      0.118500   442.7293       5.92868       18.4333       1.13171     -0.329173      -1.26647      0.891411       1.19254       1.32009       1.45995       1.54940       1.58809
  56  13 3703.1650    2.3595  6.2397 11.3753  0.0000      0.468971  0.0682   0.0119   0.1189    0.0392   0.0000     0.0979553   441.6336       6.79623       24.4958      0.276518       1.21069      -4.31508       1.25970       1.68264       1.88927       2.04016       2.18221       2.26453
  56  14 3882.0341    1.9095  9.8703 11.1161  0.0007      0.221997  0.1206   0.0075   0.1865    0.0317   0.0000     0.0933494   440.8298       4.68611       15.1740      -1.44256      -2.17403      -10.0713       1.86718       2.50723       2.86158       3.10134       3.31217       3.40296
  57   1 1174.7790    0.0769  0.0654 10.2133  0.0000       10.4502  0.0186   0.0068   0.0189    0.0162   0.0000       176.852   441.0018      -1.15093       21.4875      0.893326      -2.22872     -0.634912      0.311280      0.637893      0.519606      0.696064      0.598559      0.704630
  57   2 1486.3425    0.1783  0.1746 10.0709  0.0000       31.2429  0.0096   0.0061   0.0181    0.0195   0.0000       15.3179   442.7916     -0.421960       21.7137     -0.268552      -2.75427      0.571121      0.231361      0.307690      0.357997      0.362477      0.406736      0.416147
  57   3 1743.2597    0.3893  0.4478  9.9026  0.0000       18.5066  0.0122   0.0074   0.0272    0.0312   0.0000       2.26496   442.4861      0.233904       21.9694      0.454314      -3.15226      0.482279      0.309251      0.398828      0.444317      0.485866      0.516859      0.501009
  57   4 1973.2283    0.6744  0.6760  9.9455  0.0000       9.57964  0.0149   0.0099   0.0299    0.0554   0.0000       1.01013   442.2255      0.111842       22.5399      0.474689      -2.95864    -0.0102890      0.358841      0.472897      0.523119      0.586529      0.613829      0.655999
  57   5 2193.1596    1.0898  1.0869 10.1345  0.0000       5.50926  0.0205   0.0132   0.0399    0.1041   0.0000      0.660436   441.7927      0.302214       20.1692      0.419054      -3.97778     -0.301394      0.427847      0.573071      0.655474      0.717742      0.752475      0.787081
  57   6 2400.2749    1.6255  1.3860 10.7041  0.0000       3.61561  0.0240   0.0172   0.0454    0.1051   0.0000      0.504270   442.9177       1.37981       21.2853       1.90181      -2.68924      -1.10376      0.481285      0.639303      0.706683      0.779997      0.832274      0.872551
  57   7 2598.7219    2.3620  1.3568 11.4242  0.0000       2.36626  0.0231   0.0252   0.0432    0.1092   0.0000      0.459670   442.7253       1.44235       21.3975       1.59225      -2.87224     0.0499897      0.483611      0.631725      0.709973      0.779221      0.800622      0.851450
  57   8 2794.0780    3.2611  1.3906 11.7102  0.0000       1.36440  0.0229   0.0336   0.0429    0.1436   0.0000      0.422032   441.5891       3.41183       22.3012       1.33305      -2.45211     -0.991140      0.480973      0.637340      0.706235      0.781720      0.810810      0.830981
  57   9 2985.8964    4.2139  1.2306 12.6619  0.0001      0.957453  0.0212   0.0467   0.0404    0.1206   0.0000      0.507022   441.8265       2.37677       21.1087       1.00523      -2.14830      -1.14089      0.436439      0.578650      0.655171      0.713659      0.742162      0.776769
  57  10 3173.6285    4.4185  1.5979 12.3777  0.0000      0.394997  0.0247   0.0422   0.0453    0.1166   0.0000      0.318634   441.2494       3.85720       21.3174      0.108008      -2.28702      -1.92675      0.508732      0.672237      0.760981      0.843013      0.910350      0.948398
  57  11 3358.6067    3.7371  2.4929 12.3607  0.0000      0.669325  0.0333   0.0284   0.0583    0.0542   0.0000      0.183252   441.1938       4.07694       21.4568       1.73898      -2.87235      -1.02099      0.641891      0.874151      0.957961       1.05618       1.11786       1.14271
  57  12 3541.7371    2.8737  4.2296 11.7515 -0.0003      0.580635  0.0472   0.0167   0.0853    0.0401   0.0000      0.117851   442.4049       6.16815       18.5856     -0.584250      -1.41314     -0.930021      0.878241       1.17453       1.32877       1.44863       1.55264       1.58051
  57  13 3723.1859    2.2936  6.6952 11.3317 -0.0008      0.434992  0.0739   0.0108   0.1274    0.0387   0.0000     0.0969249   442.1459       8.74397       22.6160      0.969062      -2.85584      -3.38338       1.29202       1.74123       1.93627       2.13995       2.26511       2.32345
  58   1 1183.5532    0.0844  0.0785 10.1557  0.0000       34.3562  0.0143   0.0067   0.0200    0.0164   0.0000       143.979   441.3978      0.290891       20.9403      -1.31288      -2.25695     0.0803309      0.273292      0.405339      0.438680      0.455475      0.584227      0.541295
  58   2 1496.7260    0.1911  0.1649  9.9880  0.0000       29.0525  0.0083   0.0063   0.0172    0.0193   0.0000       13.9869   442.3176     -0.347934       21.7719      0.354596      -3.32538     -0.378328      0.231985      0.354074      0.397886      0.494089      0.510026      0.489360
  58   3 1754.3405    0.3946  0.4733  9.9140  0.0000       15.3833  0.0134   0.0072   0.0266    0.0314   0.0000       2.16499   441.8982      0.200450       21.6048      -1.06731      -3.72005     -0.213332      0.296326      0.418644      0.471334      0.540294      0.554751      0.559139
  58   4 1985.6335    0.6864  0.7075 10.0263  0.0000       10.4900  0.0155   0.0099   0.0308    0.0527   0.0000       1.02993   443.2991      0.278173       21.6654      0.770704      -2.60802     -0.933473      0.327672      0.444561      0.481972      0.547012      0.578243      0.594941
  58   5 2206.6179    1.1131  1.1482 10.0435  0.0000       4.40587  0.0221   0.0130   0.0393    0.1125   0.0000      0.648962   442.3018      0.161143       22.5126      0.383770      -4.34773     -0.269912      0.448641      0.593260      0.654585      0.732402      0.777070      0.798362
  58   6 2414.4563    1.6769  1.4290 10.5839  0.0000       3.93008  0.0238   0.0173   0.0449    0.1100   0.0000      0.449601   441.8365       1.10234       22.8876      0.698068      -3.20222      0.520532      0.478069      0.645670      0.703740      0.797931      0.830782      0.860301
  58   7 2613.8816    2.4414  1.4051 11.1407  0.0000       1.96534  0.0235   0.0251   0.0433    0.1386   0.0000      0.439663   442.3584       3.10831       21.3145     0.0802232      -2.77240      0.859617      0.472301      0.631172      0.704003      0.773671      0.819921      0.858810
  58   8 2810.3220    3.3873  1.3424 11.7556  0.0000       1.71384  0.0222   0.0351   0.0418    0.1457   0.0000      0.425498   442.3370       2.43416       21.8021    0.00622837      -3.40191     -0.933261      0.438577      0.576469      0.648923      0.736212      0.756487      0.790898
  58   9 3002.8738    4.2457  1.3322 12.4596  0.0000       1.57154  0.0225   0.0444   0.0409    0.1273   0.0000      0.438073   441.8320       2.77452       21.1896      0.154943     -0.846994      -1.14422      0.446129      0.580316      0.656638      0.738989      0.791541      0.805643
  58  10 3191.3293    4.3037  1.7279 12.3818  0.0000      0.895890  0.0260   0.0391   0.0473    0.0961   0.0000      0.317568   442.6505       4.25021       23.3036       2.10223      -4.14845     -0.957193      0.515254      0.680257      0.762889      0.854123      0.875856      0.909519
  58  11 3377.0994    3.6127  2.6690 12.2990  0.0000      0.575569  0.0340   0.0262   0.0623    0.0482   0.0000      0.181276   442.9563       4.21241       21.6321       2.79527      -1.05674     -0.431423      0.639694      0.864363      0.971381       1.06107       1.13166       1.14474
  58  12 3561.1840    2.8412  4.4505 11.6289  0.0000      0.897300  0.0479   0.0161   0.0883    0.0424   0.0000      0.108710   441.4134       4.14281       20.4990       1.95357      -4.94069      -3.85095      0.910397       1.21536       1.37640       1.50584       1.58272       1.62075
  58  13 3743.1822    2.2857  7.0841 11.1785 -0.0006      0.522908  0.0798   0.0101   0.1317    0.0402   0.0000      0.108448   446.1268       4.79197       18.7380       2.56318      -1.65516      -2.25268       1.39769       1.85530       2.09865       2.31167       2.43410       2.55591
  59   1 1192.2307    0.0848  0.0708 10.1636 -0.0008       11.2963  0.0142   0.0068   0.0167    0.0161   0.0000       140.540   441.7111     -0.312849       21.1242      0.498912      -3.66702      0.204872      0.298633      0.385532      0.496860      0.496458      0.518799      0.545992
  59   2 1506.9731    0.2124  0.2023  9.9835  0.0000       22.2587  0.0088   0.0063   0.0187    0.0198   0.0000       9.54722   442.3687     -0.242017       22.7930      0.366622      -3.10712     -0.172810      0.218836      0.275760      0.328275      0.365438      0.367225      0.365555
  59   3 1765.3559    0.4165  0.4327  9.8992  0.0000       17.8545  0.0116   0.0077   0.0245    0.0315   0.0000       2.07085   442.7323     -0.735274       21.3446      0.252232      -2.12866     -0.171333      0.273178      0.349975      0.415220      0.441132      0.461274      0.499079
  59   4 1997.9637    0.7075  0.7849  9.8957  0.0000       8.96903  0.0165   0.0096   0.0322    0.0614   0.0000      0.931186   442.5531      0.367027       21.7716      0.515492      -3.45627      0.633746      0.343587      0.463267      0.504786      0.581027      0.589016      0.639766
  59   5 2219.9656    1.1433  1.1808 10.0346  0.0000       4.58392  0.0218   0.0131   0.0414    0.1248   0.0000      0.633171   442.4870    -0.0844667       22.3012      0.478692      -2.57252     -0.435200      0.420743      0.561646      0.636991      0.693557      0.734663      0.783306
  59   6 2428.5164    1.7345  1.4701 10.6023  0.0000       3.44743  0.0246   0.0173   0.0448    0.1120   0.0000      0.448372   441.8461       1.29090       22.7643     -0.147645      -3.12492     -0.401324      0.476354      0.625079      0.706426      0.800449      0.847751      0.859971
  59   7 2628.9833    2.5316  1.5942 10.8030 -0.0002       2.48286  0.0245   0.0234   0.0447    0.1426   0.0000      0.367827   442.0707       2.74982       20.5953      0.251554     -0.897460      -1.30571      0.478486      0.616598      0.712137      0.775224      0.829240      0.863365
  59   8 2826.3164    3.4390  1.3169 12.0359  0.0000       1.17515  0.0220   0.0361   0.0405    0.1272   0.0000      0.441311   442.0175       2.33121       20.9929      0.564180      -3.77204      -1.17323      0.430057      0.560871      0.633428      0.723316      0.737410      0.766940
  59   9 3019.7034    4.2575  1.4247 12.6502  0.0000       1.07389  0.0232   0.0428   0.0420    0.0934   0.0000      0.392341   442.2133       3.18617       21.5231       2.02034      -2.72951      -1.58145      0.457101      0.609504      0.678755      0.761580      0.778970      0.802094
  59  10 3208.9380    4.2418  1.8529 12.4882  0.0000      0.778090  0.0273   0.0365   0.0475    0.0736   0.0000      0.273297   441.5471       3.96631       21.9588       1.69230      -1.92082      -2.64794      0.520847      0.710807      0.788151      0.899037      0.916579      0.934974
  59  11 3395.4883    3.5559  2.8011 12.1196 -0.0002      0.785139  0.0339   0.0247   0.0632    0.0515   0.0000      0.164156   441.8135       4.14461       20.1572      0.626623      -1.18233      -2.27492      0.650628      0.865798      0.977277       1.07470       1.14084       1.17328
  59  12 3580.1887    2.7943  4.9242 11.5067 -0.0001      0.624006  0.0517   0.0148   0.0933    0.0427   0.0000     0.0974315   442.3788       4.33408       21.7296       1.46965     0.0612415      -3.74592      0.938160       1.25600       1.41321       1.55500       1.65156       1.70486
  59  13 3763.2645    2.2259  7.8241 11.1349  0.0000      0.761623  0.0871   0.0092   0.1420    0.0393   0.0000     0.0995653   440.7282       6.95967       21.5621       1.24905      -3.93907      -1.89249       1.38644       1.82773       2.06245       2.23530       2.39732       2.44558
  60   1 1200.8498    0.0758  0.0779 10.1817  0.0000       49.3663  0.0169   0.0066   0.0209    0.0163   0.0000       165.969   441.0766      0.102024       21.5407      0.496612      -4.08943      0.292591      0.295867      0.515192      0.488954      0.563403      0.586323      0.523044
  60   2 1517.1174    0.2124  0.1995 10.0227  0.0000       25.4399  0.0091   0.0063   0.0183    0.0195   0.0000       10.2798   442.3759     -0.282640       22.0675      0.117114      -4.07258      0.299278      0.230765      0.289089      0.341115      0.353159      0.380815      0.402508
  60   3 1776.1844    0.4398  0.4535  9.8951  0.0000       13.7939  0.0115   0.0079   0.0257    0.0339   0.0000       1.87720   441.7829     -0.427392       22.1973      0.657359      -3.98085     -0.603070      0.256694      0.348017      0.388076      0.428930      0.434503      0.458932
  60   4 2010.1709    0.7574  0.8020  9.8457 -0.0000       8.88883  0.0158   0.0101   0.0324    0.0661   0.0000      0.848670   442.8468      0.978426       22.5374      0.565503      -2.43416     -0.244081      0.341227      0.447004      0.495469      0.544922      0.594419      0.610866
  60   5 2233.1999    1.1736  1.2285 10.1288 -0.0001       5.01666  0.0217   0.0131   0.0426    0.1090   0.0000      0.591091   442.1427       1.12866       21.0671      0.225098      -3.88628     -0.810101      0.409237      0.565644      0.615464      0.694686      0.727451      0.736568
  60   6 2442.4482    1.8042  1.5052 10.6493 -0.0003       3.62155  0.0241   0.0176   0.0443    0.1043   0.0000      0.406008   442.3303       1.08846       22.4931      0.340375      -3.03722      -1.69398      0.472015      0.619126      0.699605      0.772765      0.810543      0.851831
  60   7 2643.9479    2.5994  1.5420 11.4426 -0.0041       2.69486  0.0247   0.0245   0.0436    0.0906   0.0000      0.408306   442.4952       1.11336       21.9782      0.501013      -2.76607      -1.71698      0.472683      0.618539      0.699616      0.781408      0.808643      0.853065
  60   8 2842.2296    3.5822  1.3881 11.9596  0.0008      0.860028  0.0224   0.0360   0.0413    0.1326   0.0000      0.424126   442.2678       1.98195       21.8134      0.412460      -1.56132    -0.0343798      0.427488      0.566483      0.638162      0.719679      0.746232      0.782761
  60   9 3036.4017    4.3602  1.3863 12.5496  0.0000      0.873263  0.0234   0.0436   0.0403    0.1127   0.0000      0.435511   442.0485       2.70124       22.4019       2.48453      -1.87552     -0.477239      0.431055      0.589197      0.636392      0.730881      0.772441      0.799737
  60  10 3226.3341    4.2821  1.8424 12.4932  0.0000      0.214178  0.0262   0.0370   0.0485    0.0791   0.0000      0.264802   441.4669       3.96866       22.2796       1.54964      -2.40447      -2.13177      0.493140      0.659368      0.731079      0.818935      0.872877      0.877947
  60  11 3413.7296    3.4714  2.9718 12.1329  0.0000      0.779151  0.0355   0.0232   0.0644    0.0461   0.0000      0.142918   443.8913       4.90088       20.7698       1.11598    -0.0293783      -2.32558      0.640783      0.874871      0.970017       1.09498       1.16027       1.18490
  60  12 3599.2447    2.7022  5.0491 11.5981 -0.0006      0.755874  0.0535   0.0141   0.0970    0.0394   0.0000      0.114586   441.8744       6.77790       21.2884      0.345605     -0.547211      -1.98701      0.934995       1.27052       1.42538       1.58897       1.68739       1.72609
  60  13 3782.4479    2.1935  8.0480 11.2122  0.0013     0.0102070  0.0928   0.0088   0.1444    0.0367   0.0000      0.101818   442.2776       5.90079       21.6380       4.23540      0.622010      -3.37185       1.42197       1.91951       2.18311       2.37351       2.52573       2.60503
  61   1 1209.3929    0.0899  0.0714 10.1882  0.0000       10.6701  0.0136   0.0065   0.0181    0.0157   0.0000       132.736   441.0108      0.343944       22.0345      0.115127      -3.13682      0.860408      0.267320      0.423693      0.412934      0.481673      0.493267      0.484741
  61   2 1527.1387    0.2110  0.2046 10.0427  0.0000       22.1793  0.0091   0.0061   0.0187    0.0197   0.0000       9.83825   442.4094     -0.474152       21.1305      0.415683      -2.58717      0.500859      0.211096      0.287228      0.321284      0.379312      0.403547      0.412805
  61   3 1786.9273    0.4397  0.4974  9.9098  0.0000       17.1802  0.0130   0.0076   0.0256    0.0340   0.0000       1.85268   442.6573     0.0270382       21.8161     -0.847280      -4.52717     -0.891791      0.293383      0.376470      0.421873      0.484036      0.526539      0.547188
  61   4 2022.2478    0.7785  0.7800  9.9676  0.0000       8.03685  0.0157   0.0103   0.0312    0.0651   0.0000      0.852924   442.1245      0.777532       22.4043      0.643557      -4.60837      0.325442      0.332117      0.456182      0.502973      0.550100      0.592888      0.627391
  61   5 2246.2556    1.2093  1.2832  9.9812  0.0000       3.96901  0.0224   0.0130   0.0430    0.1332   0.0000      0.572667   442.2797       1.05281       21.6652      0.308941      -3.88675     -0.471631      0.415880      0.555577      0.639665      0.697301      0.757705      0.768602
  61   6 2456.2029    1.8394  1.4733 10.7612 -0.0066       3.09904  0.0228   0.0177   0.0443    0.0968   0.0000      0.406354   442.0929       1.13050       21.5369       2.66994      -3.90703     0.0575194      0.438839      0.569497      0.635848      0.708441      0.727067      0.749529
  61   7 2658.7250    2.7016  1.4976 11.3547  0.0000       1.91070  0.0226   0.0258   0.0437    0.1123   0.0000      0.380306   441.8056       2.39205       21.4729       1.28695      -3.11042     -0.170869      0.436281      0.571968      0.639131      0.701191      0.749303      0.781044
  61   9 3052.9688    4.3879  1.4222 12.4296  0.0000      0.802837  0.0228   0.0425   0.0402    0.1164   0.0000      0.396255   441.1401       3.87488       22.0087     -0.424933      -2.51216      -1.34443      0.431411      0.567407      0.628085      0.707114      0.726819      0.752525
  61  10 3243.6332    4.2280  1.9626 12.4423  0.0003      0.320568  0.0272   0.0346   0.0491    0.0728   0.0000      0.247254   441.8688       3.52131       21.7370       2.19388      -3.18688      -1.48806      0.501422      0.663644      0.726590      0.818823      0.853993      0.879023
  61  11 3431.7987    3.3754  3.1744 12.2026  0.0000      0.677658  0.0371   0.0221   0.0674    0.0437   0.0000      0.139656   442.1454       4.19526       19.8955       1.35235      -1.79139      -3.81045      0.668880      0.893912       1.00195       1.11063       1.16606       1.20298
  61  12 3617.9509    2.7044  5.3705 11.5023  0.0000      0.619179  0.0554   0.0135   0.0995    0.0416   0.0000      0.101598   439.7054       6.89440       23.0909      0.116867      -1.00307      -4.88393      0.948699       1.28083       1.43244       1.58723       1.66069       1.70948
  61  13 3801.9934    2.0674  8.0536 11.3645 -0.0019      0.223685  0.0976   0.0085   0.1544    0.0340   0.0000      0.109334   442.3332       3.98512       22.8180       1.09122      -6.05747      -2.40485       1.46891       2.00794       2.22870       2.47988       2.60471       2.70355
  62   1 1217.8387    0.0881  0.0820 10.1891  0.0000       6.86192  0.0121   0.0064   0.0208    0.0157   0.0000       119.621   440.7535     -0.193931       22.1053      0.259839      -4.20216      0.337525      0.298769      0.369501      0.449761      0.456751      0.522110      0.487655
  62   2 1537.0351    0.2192  0.2175 10.0066  0.0000       26.6714  0.0094   0.0061   0.0200    0.0199   0.0000       8.70380   442.1006      0.103288       22.2393      0.175764      -3.46223    -0.0106345      0.243450      0.341065      0.385081      0.401961      0.457221      0.430079
  62   3 1797.5661    0.4442  0.4763  9.9315  0.0000       15.4048  0.0120   0.0076   0.0251    0.0339   0.0000       1.80407   442.1557     -0.406363       21.3507     0.0737644      -2.73284      0.550730      0.266094      0.361672      0.393305      0.449847      0.446305      0.482381
  62   4 2034.2682    0.7572  0.8882  9.8728  0.0000       7.84295  0.0176   0.0096   0.0351    0.0735   0.0000      0.858890   442.8487    -0.0577439       21.2778       1.76807      -2.12416      -1.08934      0.355317      0.478131      0.541168      0.580012      0.582638      0.642494
  62   5 2259.2292    1.2401  1.2796 10.2612  0.0012       5.71716  0.0236   0.0136   0.0419    0.1167   0.0000      0.624914   442.1298       1.46854       21.1429      0.758552      -3.19668     -0.204139      0.420841      0.576548      0.631104      0.699616      0.735403      0.775167
  62   7 2673.5076    2.7483  1.5235 11.3089 -0.0001       1.65027  0.0238   0.0257   0.0424    0.1218   0.0000      0.362657   441.9196       1.99362       21.8018      0.298947      -2.40051      -1.17150      0.435736      0.576724      0.638051      0.718552      0.759063      0.790569
  62   8 2873.8350    3.6790  1.3167 12.1716 -0.0004       1.87209  0.0219   0.0376   0.0398    0.1278   0.0000      0.457101   441.5854       2.22804       21.4827      0.919862      -2.58197      -2.53179      0.397678      0.546247      0.610415      0.692399      0.718082      0.757025
  62   9 3069.4138    4.3803  1.4693 12.2956 -0.0005      0.830199  0.0224   0.0416   0.0424    0.1285   0.0000      0.380905   442.7352       2.78467       21.3617     -0.493613      -3.32634      0.394823      0.407563      0.537283      0.606037      0.679705      0.707268      0.729544
  62  10 3260.8968    4.1042  2.0616 12.4735  0.0000      0.706997  0.0285   0.0323   0.0499    0.0629   0.0000      0.237661   442.3480       5.20567       21.4628       1.36546      -3.57039      0.772164      0.507712      0.688069      0.756776      0.846579      0.888289      0.911351
  62  11 3449.7802    3.3123  3.3058 12.1436  0.0000      0.709300  0.0382   0.0209   0.0685    0.0424   0.0000      0.153366   442.2309       4.96420       21.1161       1.94074      -2.96863     -0.260951      0.679446      0.904719       1.03060       1.13748       1.21773       1.25388
  62  12 3636.5769    2.6676  5.8423 11.4675  0.0007      0.160212  0.0605   0.0127   0.1054    0.0420   0.0000     0.0930754   442.4628       6.71709       21.9705     -0.138216      -1.55305     -0.477106       1.00962       1.34708       1.53753       1.68906       1.81050       1.87627
  62  13 3821.7773    2.0357  8.6389 11.3887 -0.0004      0.629032  0.1039   0.0084   0.1629    0.0328   0.0000      0.101040   445.0664       3.05604       17.9745       3.56948       1.91531      -2.09490       1.49606       2.03942       2.28443       2.53222       2.67370       2.73181
  63   1 1226.2400    0.0811  0.0968 10.1762  0.0000       21.9647  0.0142   0.0062   0.0232    0.0158   0.0000       121.001   440.8469     -0.425479       22.5139     -0.564452      -1.94229     0.0357146      0.297576      0.423910      0.489977      0.596805      0.612617      0.660497
  63   2 1546.8139    0.2227  0.2037  9.9980  0.0000       31.6072  0.0088   0.0062   0.0172    0.0203   0.0000       8.68272   442.3301    -0.0715385       21.7196      0.375485      -3.43008     0.0402064      0.191507      0.265468      0.307318      0.353793      0.385144      0.402722
  63   3 1808.1136    0.4747  0.5252  9.8916  0.0000       13.9618  0.0126   0.0077   0.0262    0.0364   0.0000       1.61062   442.2043     -0.399319       22.1784      0.695532      -3.10902     -0.196896      0.279699      0.364873      0.424213      0.454410      0.486383      0.504203
  63   4 2046.2181    0.7780  0.9844  9.8959  0.0000       9.74068  0.0189   0.0096   0.0380    0.0746   0.0000      0.850586   441.9832      0.214583       22.3385     -0.148457      -4.34349      -1.01327      0.365656      0.496928      0.548721      0.627579      0.657520      0.678594
  63   5 2272.0492    1.2724  1.2924 10.3718  0.0003       5.96965  0.0230   0.0138   0.0422    0.1100   0.0000      0.632817   442.5902    0.00731109       21.6837      0.421614      -1.44704     -0.381395      0.405829      0.546931      0.593556      0.680326      0.729137      0.758723
  63   6 2483.4212    1.9856  1.5644 10.7479  0.0000       1.86973  0.0241   0.0183   0.0430    0.1059   0.0000      0.378962   443.1758       1.60624       22.2767      0.424386      -3.23173     -0.733104      0.450344      0.590520      0.670139      0.745818      0.787380      0.812919
  63   7 2688.1459    2.7905  1.5550 11.4382 -0.0000       1.54391  0.0228   0.0258   0.0438    0.1029   0.0000      0.336787   442.6812       2.14673       22.8796     -0.421930      -3.25493     -0.654134      0.415080      0.554138      0.627650      0.696236      0.734335      0.766159
  63   8 2889.4465    3.7864  1.3785 12.2243  0.0000       1.97948  0.0218   0.0373   0.0403    0.1167   0.0000      0.393134   442.5507       2.23187       22.3968       1.04966      -2.48000      -1.27925      0.394959      0.534281      0.589425      0.659676      0.674010      0.706325
  63   9 3085.7325    4.4588  1.4768 12.4652 -0.0031       1.10462  0.0231   0.0415   0.0402    0.1110   0.0000      0.364747   441.9008       3.29673       22.0150       2.61990      -3.50299      -1.82606      0.417571      0.547467      0.625353      0.698231      0.728437      0.767063
  63  10 3278.0094    4.0204  2.1144 12.6854 -0.0002      0.763240  0.0285   0.0320   0.0532    0.0563   0.0000      0.253062   441.4608       2.17847       20.3733      0.433092     -0.105417      -1.64914      0.506164      0.678276      0.771577      0.866961      0.900655      0.944067
  63  11 3467.6192    3.2907  3.5404 11.9875  0.0000      0.658190  0.0392   0.0200   0.0702    0.0453   0.0000      0.131384   441.5661       3.25966       20.1250       1.09678      -2.70013      -1.05770      0.691666      0.920525       1.02491       1.13376       1.19192       1.25913
  63  12 3655.3128    2.4630  5.6770 11.7379 -0.0008      0.384035  0.0631   0.0124   0.1101    0.0365   0.0000      0.116183   442.2496       3.90122       22.1780      0.968527      -1.81657      -6.20097       1.01796       1.35641       1.53664       1.69845       1.81650       1.85356
  63  13 3840.7017    1.9890  8.9369 11.4005  0.0008      0.286426  0.1097   0.0081   0.1658    0.0323   0.0000      0.104958   444.2162       2.55730       19.5697       4.53988      -2.03438      -5.91668       1.53321       2.06631       2.32318       2.59203       2.72909       2.82968
  64   2 1556.4841    0.2359  0.2587  9.9552  0.0000       25.7803  0.0104   0.0059   0.0197    0.0213   0.0000       6.69901   441.6563     -0.171577       21.8000     -0.247085      -4.00156     -0.574764      0.224391      0.291381      0.347484      0.394040      0.446292      0.431629
  64   3 1818.5262    0.4961  0.5348  9.8728  0.0000       14.2432  0.0127   0.0078   0.0252    0.0371   0.0000       1.49924   442.4898     0.0504023       22.5619      0.305075      -3.14638      -1.01858      0.267764      0.345283      0.382086      0.437279      0.476992      0.481108
  64   4 2057.9793    0.8091  0.9005 10.0490  0.0000       8.56376  0.0174   0.0100   0.0349    0.0688   0.0000      0.862070   442.3922       1.41751       22.1600      0.485949      -2.54761      0.193670      0.332769      0.444728      0.489820      0.563893      0.599094      0.608781
  64   5 2284.7636    1.3207  1.3908 10.0614  0.0000       5.46049  0.0226   0.0132   0.0428    0.1148   0.0000      0.525948   443.3777      0.599713       21.1746      0.396887      -2.77085    -0.0971685      0.403905      0.528642      0.601659      0.672914      0.727185      0.745183
  64   6 2496.8689    2.0281  1.5525 10.8420  0.0000       1.76747  0.0237   0.0187   0.0433    0.1016   0.0000      0.376877   442.3695       1.79766       22.1143     -0.563740      -3.20993     -0.451544      0.428867      0.574573      0.633862      0.706915      0.758537      0.789935
  64   7 2702.7190    2.8339  1.4864 11.6608 -0.0004       1.87860  0.0228   0.0267   0.0423    0.0954   0.0000      0.387672   442.5198       1.74081       22.0917       1.34882      -3.80595      0.460477      0.409370      0.543063      0.601935      0.673290      0.702887      0.762226
  64   8 2904.8622    3.8059  1.3868 12.1455  0.0000       1.15771  0.0219   0.0369   0.0405    0.1236   0.0000      0.414913   442.9791       1.84898       22.4932       1.11091      -2.21004      -1.19848      0.405755      0.538314      0.607692      0.678306      0.705377      0.728753
  64   9 3101.9617    4.5029  1.5172 12.3630  0.0000      0.931127  0.0230   0.0419   0.0416    0.1254   0.0000      0.343997   442.3981       2.70481       21.5367      0.536275      -2.59268     -0.590492      0.431268      0.562890      0.620413      0.683264      0.729528      0.753746
  64  10 3294.9647    4.0620  2.1806 12.6111 -0.0000      0.819231  0.0291   0.0315   0.0528    0.0597   0.0000      0.234121   442.9564       5.66100       20.8907       1.60783      -2.86809      -1.56971      0.503765      0.686283      0.762676      0.840269      0.895981      0.929682
  64  11 3485.4340    3.1940  3.7168 12.0003  0.0000      0.533568  0.0399   0.0188   0.0751    0.0419   0.0000      0.128622   442.7314       5.50370       20.3752      0.761148      -2.51747     -0.199842      0.693919      0.909083       1.03826       1.13899       1.22004       1.25126
  64  12 3673.8898    2.4601  6.2910 11.7372  0.0001      0.620934  0.0696   0.0120   0.1208    0.0361   0.0000      0.109735   442.2215       5.38547       19.2444       1.31866      0.977715      -1.25801       1.07663       1.45879       1.63171       1.81115       1.90364       1.99456
  65   1 1242.7533    0.0935  0.0672 10.1648  0.0000       20.7917  0.0175   0.0063   0.0145    0.0153   0.0000       121.461   440.9022      0.589418       21.8334     -0.350666      -3.57319     -0.315108      0.192612      0.472585      0.337618      0.486265      0.391674      0.474798
  65   2 1566.0474    0.2476  0.2586  9.9666  0.0000       29.6685  0.0091   0.0061   0.0210    0.0208   0.0000       6.42317   442.5018     -0.146856       21.8233      0.635988      -3.87862       1.08209      0.197100      0.241826      0.299623      0.315786      0.322710      0.354255
  65   3 1828.8397    0.4982  0.5470  9.9510  0.0000       14.4075  0.0128   0.0078   0.0263    0.0365   0.0000       1.52948   442.6298     -0.291639       21.9167     -0.336173      -3.21472     -0.152735      0.273199      0.360498      0.419879      0.469174      0.523167      0.525713
  65   4 2069.7026    0.8348  0.9324 10.0530  0.0000       9.63561  0.0178   0.0102   0.0349    0.0704   0.0000      0.869377   442.1567      0.493927       22.5610      0.792689      -2.67810     -0.905111      0.332942      0.429175      0.493115      0.553824      0.571477      0.602006
  65   5 2297.2619    1.3446  1.3366 10.5312  0.0000       4.46873  0.0232   0.0139   0.0424    0.0941   0.0000      0.619831   442.3626       1.08962       21.8952      0.703365      -2.62878      -1.44513      0.400235      0.530770      0.599861      0.659885      0.699931      0.734403
  65   6 2510.1959    2.0923  1.6210 10.9201  0.0001       1.25947  0.0243   0.0186   0.0439    0.0958   0.0000      0.367622   441.9475       1.35893       21.9894      0.331435      -3.84349      -1.63368      0.439217      0.580995      0.644654      0.713730      0.759805      0.788131
  65   7 2717.1730    2.9884  1.5012 11.3774  0.0007       1.39416  0.0221   0.0273   0.0414    0.1264   0.0000      0.337054   442.2721       2.05885       21.6468     -0.575759      -2.17143      0.610266      0.400223      0.534328      0.590987      0.652410      0.684001      0.702582
  65   8 2920.2242    3.9376  1.3415 12.5559  0.0000       1.81482  0.0218   0.0394   0.0404    0.1087   0.0000      0.450346   443.1077       2.57715       22.0446       1.23312      -2.09111      0.215494      0.390770      0.521934      0.579089      0.651185      0.684238      0.701919
  65   9 3118.0287    4.5424  1.5494 12.6118  0.0000      0.848129  0.0225   0.0410   0.0422    0.0925   0.0000      0.348919   442.7285       3.34385       23.7464       1.24382      -2.32475     -0.447354      0.403457      0.539558      0.619878      0.686318      0.692840      0.735264
  65  10 3311.8083    3.9993  2.2291 12.5272  0.0000      0.605341  0.0294   0.0301   0.0517    0.0583   0.0000      0.218514   441.8601       4.74229       20.0208      0.491932      -1.71055      -1.13098      0.501041      0.682912      0.759045      0.851766      0.904015      0.930792
  65  11 3503.0941    3.0953  3.7410 12.0984 -0.0002      0.711099  0.0412   0.0181   0.0752    0.0385   0.0000      0.131157   442.7021       3.69022       20.9182       1.42712      -2.20441      -1.86630      0.686022      0.941056       1.05573       1.18063       1.25129       1.27243
  65  12 3692.2380    2.4102  6.5141 11.7149 -0.0007      0.598435  0.0732   0.0113   0.1218    0.0364   0.0000      0.113842   440.8578       5.17233       20.4403    -0.0631110      -1.24336      -8.07916       1.09649       1.46761       1.67904       1.81932       1.94061       2.01326
  66   1 1250.9633    0.0962  0.1251 10.1347  0.0000       32.7789  0.0135   0.0057   0.0238    0.0159   0.0000       73.1744   440.6720     -0.167468       21.9648     -0.610998      -3.40683      0.363950      0.264486      0.343091      0.414019      0.390761      0.478144      0.508059
  66   2 1575.4976    0.2588  0.2697  9.9745  0.0000       26.0179  0.0093   0.0061   0.0203    0.0210   0.0000       5.75610   441.9713     -0.339512       21.8128     0.0371794      -3.45651      0.157582      0.194614      0.273305      0.301685      0.342309      0.349262      0.385294
  66   3 1839.0814    0.5015  0.6078  9.9787  0.0000       13.0182  0.0140   0.0075   0.0282    0.0373   0.0000       1.46994   442.3333      0.233630       22.0558      0.452199      -3.51535     -0.179973      0.273371      0.347633      0.413350      0.450826      0.483642      0.511435
  66   4 2081.3125    0.8743  0.9469  9.9696  0.0000       7.85590  0.0177   0.0104   0.0339    0.0793   0.0000      0.772782   442.7487      0.193740       22.3033      0.390597      -3.63288     -0.371500      0.329573      0.435224      0.485969      0.546884      0.594331      0.618472
  66   5 2309.7494    1.3826  1.4513 10.2524  0.0000       4.81502  0.0232   0.0134   0.0435    0.1055   0.0000      0.500644   442.3401      0.637120       22.2799      0.507486      -3.61361      0.928322      0.395762      0.535732      0.593841      0.668671      0.701890      0.736891
  66   6 2523.4843    2.1472  1.5465 11.1029  0.0030       1.62205  0.0243   0.0199   0.0430    0.0987   0.0000      0.426096   441.8641       1.92726       22.0671      0.492961      -2.48602      0.705806      0.413566      0.551363      0.605871      0.678110      0.710500      0.757725
  66   7 2731.5032    3.0430  1.4791 11.5856  0.0000       1.47048  0.0226   0.0279   0.0401    0.1132   0.0000      0.369048   442.8405       1.81971       20.7100      0.156341      -3.99569     -0.844387      0.389498      0.516725      0.593747      0.659675      0.677344      0.714095
  66   8 2935.4555    4.0728  1.3569 12.3366 -0.0000       1.37786  0.0213   0.0394   0.0383    0.1164   0.0000      0.409276   442.4595       2.86338       21.1267      0.605149      -2.61830      0.139842      0.376538      0.501622      0.536392      0.608087      0.644401      0.677374
  66   9 3134.0219    4.4414  1.5908 12.5360  0.0000      0.679647  0.0234   0.0397   0.0426    0.1005   0.0000      0.336614   442.9656       3.22728       22.1929      0.972247      -2.90930      -1.83981      0.408659      0.547021      0.605035      0.679742      0.708844      0.746164
  66  10 3328.5643    3.8899  2.4595 12.4205  0.0000      0.668704  0.0301   0.0275   0.0551    0.0529   0.0000      0.188824   441.9601       5.33594       21.0115       1.44442      -2.09413      0.207486      0.516866      0.694896      0.765492      0.861630      0.908737      0.943451
  66  11 3520.6149    3.0384  4.2936 11.9317  0.0003      0.675659  0.0450   0.0165   0.0813    0.0391   0.0000      0.115948   441.4933       5.21316       18.7805    0.00501681      -2.00743      -1.28702      0.723644      0.962679       1.10573       1.21305       1.28957       1.33991
  66  12 3710.4038    2.3834  6.8156 11.6661  0.0007      0.517336  0.0757   0.0107   0.1266    0.0359   0.0000      0.113726   442.7476       5.18783       21.9344       1.87149      -2.90317      -1.81439       1.11466       1.50431       1.68438       1.84853       1.98915       2.07499
  67   1 1259.0204    0.0912  0.0824 10.1266  0.0000       20.0640  0.0121   0.0060   0.0161    0.0154   0.0000       99.8726   441.2779     -0.216270       22.6346       1.40504      -3.58666      0.884795      0.251619      0.358181      0.424067      0.450972      0.475540      0.469571
  67   2 1584.8154    0.2457  0.2691  9.9634  0.0000       21.5748  0.0102   0.0059   0.0209    0.0207   0.0000       6.14011   442.2727     0.0495819       21.9835     -0.158540      -3.57383     -0.710846      0.240979      0.319013      0.377579      0.403179      0.440051      0.411100
  67   3 1849.2296    0.5148  0.6218  9.9903  0.0000       11.7101  0.0139   0.0077   0.0295    0.0393   0.0000       1.41756   442.1612     -0.404161       21.9652      0.564637      -3.12178    -0.0276269      0.283156      0.391510      0.428464      0.480361      0.521552      0.540809
  67   4 2092.8345    0.8808  1.0236 10.0023  0.0000       7.95888  0.0188   0.0102   0.0368    0.0787   0.0000      0.792282   442.4791     -0.867177       21.4570     -0.352016      -4.04755      0.518999      0.337198      0.442935      0.503842      0.565453      0.619293      0.655519
  67   5 2321.9824    1.4463  1.4093 10.3567  0.0000       3.73778  0.0229   0.0142   0.0423    0.1083   0.0000      0.514179   442.2689      0.895901       22.9682     -0.315272      -3.49057      0.536505      0.387624      0.516792      0.579512      0.653625      0.682400      0.706647
  67   6 2536.6844    2.1971  1.6135 10.6893  0.0000       2.12380  0.0233   0.0190   0.0425    0.1157   0.0000      0.342557   442.5396       1.02721       21.5266      0.396569      -3.89904     -0.495736      0.405488      0.527102      0.590058      0.662405      0.704027      0.752099
  67   7 2745.7835    3.0545  1.4599 11.8077 -0.0006       1.99249  0.0222   0.0287   0.0419    0.1057   0.0000      0.441584   441.7876       3.08912       22.8406      0.251241      -2.10438      0.186915      0.380908      0.503365      0.577923      0.636783      0.675022      0.704974
  67   8 2950.5186    4.1602  1.4296 12.0757  0.0000      0.535351  0.0213   0.0381   0.0385    0.1288   0.0000      0.364529   442.2575       2.98885       21.9854      0.166643      -2.90512     -0.646830      0.375089      0.485834      0.547643      0.610346      0.660483      0.685695
  67   9 3149.8910    4.4251  1.6286 12.7423  0.0000      0.872149  0.0238   0.0391   0.0438    0.0796   0.0000      0.314742   442.1646       3.80525       20.9024     -0.541160      -2.00589      -1.05451      0.405902      0.536144      0.583213      0.665934      0.709361      0.729125
  67  10 3345.2077    3.7926  2.5561 12.3547  0.0000      0.694437  0.0305   0.0263   0.0574    0.0522   0.0000      0.202953   443.3614       4.65304       20.7520       2.34674      -1.84972     -0.790805      0.512590      0.678227      0.766359      0.847283      0.897661      0.948923
  67  11 3537.9748    3.0253  4.5651 11.7511  0.0002      0.245146  0.0474   0.0159   0.0833    0.0431   0.0000      0.112674   443.1728       3.49021       19.2746       1.86137      -2.24278      0.621044      0.754337       1.01255       1.12694       1.26131       1.34292       1.39099
  67  12 3728.4385    2.3143  7.0287 11.6113  0.0006      0.267425  0.0810   0.0101   0.1316    0.0354   0.0000      0.106672   441.5211       2.88488       20.6767       4.02288      -3.59705      -1.36654       1.14331       1.54177       1.74247       1.91311       2.05401       2.12108
  68   1 1267.0461    0.0984  0.0956 10.1463  0.0000       19.4562  0.0117   0.0057   0.0185    0.0154   0.0000       88.4005   440.8737     -0.104573       22.5456       1.02181      -3.72134     -0.220034      0.251144      0.343881      0.382857      0.374717      0.400777      0.381108
  68   2 1594.0461    0.2604  0.2395  9.9584  0.0000       23.6919  0.0086   0.0062   0.0170    0.0205   0.0000       5.91973   441.6320   -0.00977270       21.6146     -0.168175      -3.36858      0.148447      0.186725      0.245990      0.267211      0.296067      0.339778      0.351276
  68   3 1859.2809    0.5422  0.6344  9.8779  0.0000       13.2526  0.0133   0.0078   0.0287    0.0420   0.0000       1.30716   442.1337    -0.0625087       22.2484      0.430645      -3.95807     -0.475227      0.254102      0.332830      0.380532      0.424579      0.436461      0.469565
  68   4 2104.2439    0.8939  0.9897 10.1158  0.0000       7.18445  0.0183   0.0104   0.0360    0.0761   0.0000      0.780790   442.4369      0.629496       22.1103      0.572283      -4.01396     -0.728893      0.320466      0.443312      0.502374      0.544510      0.581851      0.617809
  68   5 2334.2144    1.4569  1.4686 10.6290  0.0000       4.55294  0.0237   0.0141   0.0445    0.0848   0.0000      0.535429   442.7298      0.686147       21.8382    -0.0513007      -2.32857     -0.622359      0.384315      0.520613      0.566125      0.644203      0.666502      0.693554
  68   6 2549.7525    2.2330  1.5916 11.2820  0.0000       1.74243  0.0242   0.0200   0.0434    0.0838   0.0000      0.403500   443.0799       1.60820       22.3239     -0.169713      -2.88499     -0.281811      0.396646      0.542041      0.597240      0.674868      0.708326      0.743425
  68   7 2759.9473    3.2055  1.5409 11.6319 -0.0003       1.89132  0.0223   0.0285   0.0426    0.1132   0.0000      0.378748   442.5110       1.75588       21.8590     -0.316014      -2.57999     -0.212540      0.379958      0.505950      0.562117      0.636760      0.658105      0.705944
  68   8 2965.5592    4.0796  1.4710 12.1943  0.0000      0.887878  0.0219   0.0372   0.0403    0.1214   0.0000      0.392352   442.0970       2.55053       21.8260       1.08602      -3.75821      -1.25757      0.368227      0.494826      0.550430      0.618331      0.650340      0.687433
  68   9 3165.6281    4.4682  1.7377 12.6638  0.0051      0.574600  0.0243   0.0376   0.0452    0.0790   0.0000      0.297496   442.1424       3.08587       22.3040     -0.134414      -3.19395       1.15226      0.394611      0.539636      0.592858      0.680934      0.717302      0.764629
  68  10 3361.8660    3.8062  2.6971 12.2833  0.0000      0.912830  0.0315   0.0253   0.0578    0.0526   0.0000      0.175558   442.9479       3.60948       20.0700       2.59370      -1.40529     -0.805546      0.517256      0.700597      0.770633      0.862497      0.932012      0.961137
  68  11 3555.3673    2.8613  4.4107 11.9983 -0.0000      0.446581  0.0478   0.0155   0.0861    0.0377   0.0000      0.127898   442.6029       6.29962       20.6992      0.347084      -2.63559      -2.87082      0.755655       1.00832       1.14720       1.25131       1.35079       1.40057
  68  12 3746.6753    2.2397  7.3802 11.6267 -0.0015      0.727742  0.0860   0.0097   0.1394    0.0350   0.0000      0.112829   442.1564       4.16081       19.4295       2.52453     -0.882657     0.0579424       1.18545       1.58367       1.80319       1.97827       2.10653       2.20898
  69   1 1275.0291    0.1027  0.1074 10.1232  0.0000       38.7193  0.0111   0.0054   0.0195    0.0157   0.0000       69.7661   440.8273     -0.809122       21.9268      0.246324      -2.81868     -0.147845      0.200464      0.260914      0.328155      0.337594      0.356202      0.339625
  69   2 1603.1714    0.2690  0.3148  9.9800  0.0000       22.0919  0.0113   0.0059   0.0210    0.0218   0.0000       4.92336   442.1573    -0.0482143       21.5797     -0.232736      -2.96728     0.0354320      0.219560      0.270875      0.359832      0.406904      0.416610      0.424977
  69   3 1869.2831    0.5618  0.6529  9.8411  0.0000       12.2475  0.0140   0.0078   0.0276    0.0452   0.0000       1.22774   442.0728     -0.412680       21.9965      0.741736      -3.56150      -1.33457      0.262802      0.355294      0.404067      0.447040      0.472276      0.498601
  69   4 2115.5859    0.9397  1.0466 10.1091  0.0000       8.13915  0.0187   0.0107   0.0365    0.0816   0.0000      0.746126   442.4237      0.329577       22.0772     -0.915149      -4.54196     -0.699727      0.321161      0.420613      0.473343      0.530752      0.556984      0.580899
  69   5 2346.3572    1.5190  1.4808 10.4002  0.0000       4.68600  0.0226   0.0142   0.0424    0.0995   0.0000      0.456924   442.2290      0.740371       21.3270      0.883765      -3.62555     -0.368750      0.371231      0.507622      0.576488      0.642787      0.679220      0.709763
  69   6 2562.7556    2.3322  1.5677 11.0451 -0.0000       2.14808  0.0234   0.0204   0.0412    0.1035   0.0000      0.375494   442.9926      0.659669       22.4002      0.694737      -2.58417      -1.25172      0.380771      0.510078      0.564021      0.628229      0.662400      0.688604
  69   7 2774.0228    3.2522  1.4187 12.0109  0.0000       2.38560  0.0211   0.0303   0.0402    0.0960   0.0000      0.413722   442.7243       2.58996       22.9614      0.810588      -4.01914      -2.01505      0.357728      0.478760      0.528712      0.595498      0.628057      0.665255
  69   8 2980.4541    4.2219  1.4143 12.7896  0.0000       1.01253  0.0222   0.0404   0.0397    0.0936   0.0000      0.414404   443.2697       3.13720       21.7303      0.746091      -2.32247     -0.995252      0.372131      0.495969      0.540099      0.611865      0.648569      0.676226
  69   9 3181.3126    4.3844  1.7283 12.8021 -0.0001       1.32696  0.0248   0.0368   0.0445    0.0703   0.0000      0.322461   442.1618       4.31138       21.5605       2.43408      -2.44459      -1.21972      0.398913      0.542296      0.581112      0.671978      0.717548      0.758204
  69  10 3378.1958    3.6962  2.8530 12.3237  0.0000      0.618135  0.0328   0.0236   0.0593    0.0461   0.0000      0.174237   443.5985       3.66444       21.6189     0.0692243      -1.38772      -2.92541      0.517358      0.698395      0.782888      0.865477      0.928222      0.953782
  69  11 3572.6194    2.8462  4.9215 11.9006  0.0000      0.647594  0.0512   0.0144   0.0914    0.0377   0.0000      0.113289   442.3438       2.88572       19.3593       3.33190      -2.25331     -0.224919      0.773868       1.04633       1.18492       1.29141       1.41143       1.44500
  69  12 3764.5447    2.2078  7.8321 11.5645  0.0002      0.543148  0.0909   0.0090   0.1439    0.0343   0.0000      0.112863   442.3038       3.65697       24.0102       3.93575     -0.194843      -4.66829       1.19159       1.62262       1.83605       2.02364       2.14777       2.22375
  70   1 1282.9243    0.1054  0.1279 10.1278  0.0000       52.2420  0.0132   0.0055   0.0233    0.0160   0.0000       62.2521   440.6737     -0.212457       22.3644    -0.0820469      -3.32270      0.595163      0.313937      0.429618      0.555131      0.524139      0.542007      0.564825
  70   2 1612.1851    0.2756  0.3386  9.9560  0.0000       21.6038  0.0107   0.0058   0.0225    0.0222   0.0000       4.57344   442.0104     -0.433062       22.3742     -0.120184      -3.72272     -0.578317      0.209865      0.276286      0.318336      0.346751      0.366638      0.372026
  70   3 1879.1750    0.5650  0.6310  9.9677  0.0000       14.7433  0.0139   0.0080   0.0268    0.0407   0.0000       1.34757   442.5094     -0.108164       22.3215     0.0253853      -2.66755     -0.179439      0.254295      0.352743      0.389477      0.442641      0.457497      0.489401
  70   4 2126.7900    0.9553  1.1392 10.0151  0.0000       6.21680  0.0204   0.0105   0.0384    0.0919   0.0000      0.730327   442.1586    -0.0836093       21.6805      0.338626      -4.10868     -0.359385      0.334934      0.438306      0.501425      0.555655      0.585711      0.606749
  70   5 2358.3003    1.5296  1.5464 10.4337  0.0000       3.68963  0.0236   0.0138   0.0426    0.0938   0.0000      0.431827   442.3862      0.872421       21.9975      0.430141      -3.58517      -2.42838      0.384753      0.508847      0.556331      0.638953      0.665006      0.693656
  70   6 2575.6379    2.3474  1.6063 11.2322  0.0000       2.10662  0.0235   0.0205   0.0431    0.0942   0.0000      0.383960   442.9429       1.87297       21.5408      0.630995      -2.74009     0.0296336      0.384724      0.510506      0.570124      0.633111      0.674568      0.696085
  70   7 2787.9580    3.3555  1.4904 11.5688 -0.0003       1.77194  0.0216   0.0295   0.0393    0.1275   0.0000      0.372010   442.1334       2.24354       22.0575     -0.279766      -2.42643     -0.200971      0.356735      0.478846      0.523182      0.585840      0.620609      0.643634
  70   8 2995.2468    4.2371  1.4491 12.5026 -0.0002      0.788411  0.0220   0.0388   0.0390    0.1042   0.0000      0.375163   442.0144       2.70367       22.5734       1.73349      -3.04870      -1.02809      0.366136      0.485998      0.531539      0.612742      0.646049      0.668686
  70   9 3196.8700    4.3890  1.8066 12.6275  0.0001       1.25741  0.0244   0.0355   0.0444    0.0719   0.0000      0.283178   441.9741       3.79840       21.5598       1.65504      -3.48899     -0.506616      0.397989      0.526086      0.582217      0.647598      0.690303      0.726626
  70  10 3394.5188    3.6287  3.0737 12.2358  0.0001      0.405590  0.0338   0.0223   0.0627    0.0466   0.0000      0.162824   443.1413       3.22343       22.6766    -0.0810872      -2.52422      -2.22687      0.540167      0.715032      0.817261      0.885144      0.955126      0.994057
  70  11 3589.7695    2.7862  5.1124 11.8510 -0.0003      0.493787  0.0534   0.0138   0.0949    0.0382   0.0000      0.114536   441.4240       4.74955       19.1316       1.63051     -0.382037      -1.36553      0.796885       1.07860       1.21662       1.35419       1.44276       1.49600
  70  12 3782.3462    2.1765  8.4113 11.4597  0.0001      0.299359  0.1012   0.0084   0.1514    0.0351   0.0000      0.110589   440.9104       4.85970       26.6573       6.79365      -2.47828      -1.11230       1.28734       1.73382       1.94866       2.13760       2.26536       2.33777
  71   1 1290.7364    0.1118  0.0984 10.1070  0.0000       19.9322  0.0092   0.0054   0.0163    0.0152   0.0000       60.8232   440.3392     0.0531384       21.7456      0.545510      -4.15951     -0.313184      0.172964      0.235576      0.267200      0.297924      0.282878      0.297378
  71   2 1621.1203    0.2808  0.3164  9.9911  0.0000       28.6899  0.0101   0.0060   0.0209    0.0214   0.0000       4.79736   441.8583    -0.0799360       22.2992     -0.792150      -3.08014      0.238908      0.190374      0.250974      0.290606      0.296080      0.337316      0.342294
  71   3 1888.9902    0.5704  0.6844  9.9813  0.0000       12.3927  0.0143   0.0078   0.0287    0.0427   0.0000       1.24502   441.8543    0.00279468       22.1178      0.359091      -3.67370     -0.498921      0.262474      0.345337      0.389014      0.425543      0.456837      0.466359
  71   4 2137.9526    0.9918  1.0481 10.1550  0.0000       6.81543  0.0187   0.0110   0.0357    0.0862   0.0000      0.750610   442.8035    -0.0106837       23.3020     -0.590723      -3.23507      -1.77532      0.309053      0.419756      0.467276      0.516918      0.545735      0.572923
  71   5 2370.1228    1.6001  1.5959 10.4629  0.0000       3.41330  0.0241   0.0140   0.0434    0.0955   0.0000      0.431034   442.6048       1.13734       21.7880       1.14221      -3.71201      0.722485      0.371292      0.522394      0.562189      0.638410      0.675395      0.707874
  71   6 2588.4353    2.4406  1.6529 10.8690  0.0002       1.74153  0.0236   0.0202   0.0418    0.1228   0.0000      0.352600   441.8829      0.585765       21.9457     -0.333764      -2.95677      0.172732      0.367906      0.489246      0.544441      0.608495      0.642061      0.665172
  71   7 2801.8349    3.4084  1.4593 11.9454  0.0000       1.46160  0.0216   0.0310   0.0402    0.1111   0.0000      0.398406   442.7605       2.63358       21.8030      0.990318      -2.11027      0.560384      0.346685      0.472137      0.523885      0.592957      0.624446      0.654869
  71   8 3009.9439    4.3247  1.4075 12.4473  0.0003       1.07331  0.0210   0.0399   0.0392    0.1185   0.0000      0.399941   441.6736       2.11374       22.6685       1.30083      -3.81084     -0.133242      0.335544      0.447847      0.506923      0.568793      0.590691      0.624769
  71   9 3212.3203    4.3059  2.0255 12.4416  0.0006       1.12278  0.0262   0.0318   0.0459    0.0673   0.0000      0.250923   442.7330       2.55220       22.3821      0.416650      -2.61884     -0.442347      0.419353      0.568160      0.630996      0.693846      0.738619      0.776594
  71  10 3410.7422    3.5819  3.1512 12.2104 -0.0000      0.380843  0.0346   0.0216   0.0619    0.0458   0.0000      0.153210   442.9376       3.54030       21.1237       1.03117      -2.29293     -0.920925      0.543361      0.723358      0.815423      0.912259      0.963204      0.995373
  71  11 3606.8018    2.7337  5.3991 11.8068  0.0000      0.543601  0.0572   0.0132   0.0991    0.0404   0.0000      0.111037   443.4755       2.80183       22.3836       2.19796     -0.668950      -2.00415      0.830879       1.11246       1.26785       1.39670       1.50009       1.53736
  72   1 1298.5261    0.1199  0.1328 10.0820  0.0000       25.3556  0.0107   0.0052   0.0187    0.0156   0.0000       46.2290   440.9160     -0.303523       22.1389    -0.0658921      -3.62177      0.420341      0.194186      0.248839      0.284094      0.289010      0.349489      0.343354
  72   2 1629.9209    0.2976  0.3369  9.9782  0.0000       18.6785  0.0107   0.0060   0.0212    0.0222   0.0000       4.16309   442.0366     -0.793291       22.2294    -0.0498920      -3.69858      0.396198      0.211635      0.308136      0.336819      0.377670      0.376896      0.394563
  72   3 1898.7161    0.5923  0.6888  9.9590  0.0000       11.4480  0.0138   0.0080   0.0292    0.0443   0.0000       1.17408   442.4957      0.255755       22.6743      0.259503      -3.37460     -0.717486      0.250774      0.335743      0.370203      0.410776      0.443463      0.482407
  72   4 2149.0399    1.0210  1.1400 10.2048  0.0000       7.47269  0.0199   0.0111   0.0385    0.0849   0.0000      0.742105   442.8699      0.129030       22.7404      0.490602      -2.55931     -0.615764      0.316127      0.416072      0.478730      0.526449      0.544921      0.583528
  72   5 2381.8747    1.6360  1.6143 10.3826  0.0000       3.17829  0.0236   0.0140   0.0427    0.0974   0.0000      0.395688   442.5515      0.902520       22.1323      0.110330      -3.69158     -0.277134      0.364127      0.496452      0.566525      0.643281      0.671075      0.713568
  72   6 2601.2482    2.4420  1.6501 11.3015  0.0000       2.62943  0.0241   0.0206   0.0428    0.0906   0.0000      0.376613   442.6388       1.59281       22.9292      0.630794      -3.50117     -0.965632      0.371251      0.498899      0.562666      0.632074      0.654063      0.691692
  72   7 2815.6579    3.4453  1.5227 12.0724  0.0000       1.72357  0.0224   0.0302   0.0404    0.0932   0.0000      0.390538   442.7127       1.47230       22.4450    -0.0857128      -3.52035      -1.28490      0.355239      0.471643      0.530827      0.594932      0.635857      0.639428
  72   8 3024.5338    4.3333  1.4880 12.5734  0.0001       1.37138  0.0214   0.0382   0.0397    0.0935   0.0000      0.364856   442.9876       3.41974       22.1144      0.111094      -2.58324      -1.37282      0.354152      0.467694      0.526277      0.596297      0.624682      0.654657
  72   9 3227.6346    4.3316  1.9964 12.6252  0.0038      0.981928  0.0251   0.0328   0.0474    0.0633   0.0000      0.280483   441.8680       3.54604       21.8298     0.0766225      -3.47210     -0.772932      0.391904      0.537223      0.597266      0.670855      0.706855      0.735735
  72  10 3426.9525    3.4578  3.2826 12.2509 -0.0001      0.187871  0.0356   0.0206   0.0658    0.0440   0.0000      0.154255   443.2350       3.72715       21.7359       1.13416      -1.31493      -1.09253      0.545362      0.734267      0.824646      0.912233      0.974367       1.01985
  72  11 3623.6149    2.7112  5.8325 11.7296  0.0013      0.403597  0.0610   0.0123   0.1056    0.0408   0.0000      0.109536   441.9768       4.63388       21.3835       2.72122      -2.51838      -2.50694      0.839739       1.14326       1.28309       1.43685       1.53003       1.59273
  73   1 1306.2216    0.1097  0.1509 10.0714  0.0000       54.6344  0.0120   0.0052   0.0242    0.0162   0.0000       48.9791   440.8139     -0.313480       22.0808      0.422960      -2.90551     -0.377381      0.228030      0.344719      0.380550      0.425580      0.412249      0.469624
  73   2 1638.6417    0.3124  0.3441  9.9458  0.0000       20.1085  0.0102   0.0061   0.0207    0.0226   0.0000       3.67739   441.8987     -0.176300       21.7390      0.223795      -2.73882      0.101651      0.191650      0.253821      0.298616      0.339393      0.351999      0.361556
  73   3 1908.3979    0.6101  0.8002  9.8454  0.0000       10.8193  0.0155   0.0078   0.0319    0.0509   0.0000       1.06597   442.0898     -0.210279       22.3070     0.0982123      -3.21597     -0.880907      0.265639      0.361313      0.409196      0.452855      0.476152      0.488824
  73   4 2159.9318    1.0581  1.1803 10.0811  0.0000       5.41883  0.0202   0.0111   0.0387    0.0995   0.0000      0.705322   442.5878      0.210756       22.8051      0.253663      -3.33959      -1.00544      0.310803      0.424804      0.471305      0.528966      0.550907      0.589057
  73   5 2393.5558    1.6908  1.5891 10.5300  0.0000       2.96613  0.0233   0.0147   0.0436    0.0980   0.0000      0.420717   442.8883      0.842085       21.4116     -0.763871      -2.56568    -0.0301632      0.356092      0.476124      0.513528      0.592761      0.629965      0.663292
  73   6 2613.8825    2.5126  1.6722 11.2225  0.0000       2.51909  0.0234   0.0206   0.0420    0.0907   0.0000      0.339294   442.6693       1.13509       22.1508      0.514917      -4.08373     -0.594244      0.367905      0.485735      0.553012      0.618770      0.658273      0.673969
  73   7 2829.3312    3.5631  1.5199 11.8359  0.0000       1.97759  0.0216   0.0308   0.0400    0.1162   0.0000      0.359762   443.0281       2.21279       21.2572      0.328509      -3.19030     -0.360348      0.345964      0.449130      0.511796      0.587101      0.606782      0.632817
  73   8 3039.0466    4.4488  1.4943 12.5892  0.0000       1.97631  0.0215   0.0388   0.0390    0.0904   0.0000      0.391591   443.2649       2.58317       22.4836      0.950737      -2.94817      -1.61219      0.332168      0.449129      0.490178      0.551444      0.568368      0.613162
  73   9 3242.8401    4.3540  1.9687 12.5699 -0.0001      0.442278  0.0256   0.0328   0.0454    0.0652   0.0000      0.275004   442.4194       3.17828       22.0438      0.265865      -2.94007     -0.231002      0.383475      0.519901      0.585012      0.647120      0.683331      0.712295
  73  10 3443.0375    3.3752  3.5203 12.1177 -0.0000      0.491716  0.0377   0.0192   0.0687    0.0439   0.0000      0.141596   442.6299       4.25135       22.0767     -0.801260      -3.29094     -0.320135      0.552940      0.772335      0.844207      0.958835       1.01455       1.05163
  73  11 3640.4723    2.5758  6.0942 11.7714 -0.0017      0.295018  0.0676   0.0114   0.1129    0.0382   0.0000      0.116542   443.7666       5.02323       20.9556       3.36017      -1.23377     -0.248010      0.902848       1.22251       1.37199       1.51608       1.60387       1.66836
  74   1 1313.8469    0.1164  0.1314 10.0956  0.0000       21.2989  0.0104   0.0052   0.0224    0.0152   0.0000       47.3695   440.9535      0.172011       22.1137     0.0547209      -2.89640      0.165357      0.161281      0.265012      0.261558      0.357403      0.310675      0.321171
  74   2 1647.2751    0.3032  0.3789  9.9904  0.0000       19.0947  0.0108   0.0058   0.0235    0.0232   0.0000       3.71204   441.9733     0.0237140       22.1389      0.212200      -3.44449      0.549177      0.198540      0.261772      0.310249      0.327844      0.365950      0.368814
  74   3 1917.9890    0.6151  0.7801  9.9204  0.0000       10.2125  0.0153   0.0078   0.0308    0.0491   0.0000       1.09705   442.5449     -0.404044       22.4513      0.134856      -4.05567      0.268171      0.265799      0.357327      0.412678      0.445263      0.495338      0.510042
  74   4 2170.8162    1.0498  1.2974 10.1828  0.0001       6.02633  0.0216   0.0106   0.0406    0.0806   0.0000      0.636696   442.3637     -0.416952       21.4298     -0.250585      -3.99480     -0.844917      0.333845      0.450431      0.505822      0.557510      0.592052      0.618978
  74   5 2405.1559    1.7088  1.6439 10.6656 -0.0001       3.54360  0.0239   0.0145   0.0437    0.0861   0.0000      0.412047   442.4282       1.34107       21.9961       1.17456      -4.08115     -0.338092      0.362934      0.494623      0.543342      0.620638      0.651605      0.688369
  74   6 2626.4379    2.5939  1.6755 11.4096  0.0000       2.45876  0.0228   0.0214   0.0428    0.0841   0.0000      0.335837   441.8017       2.50664       22.6076     -0.586123      -3.01872    -0.0272165      0.350960      0.475142      0.525254      0.592001      0.624926      0.647679
  74   7 2842.9756    3.5763  1.4879 12.2294 -0.0000       2.39780  0.0223   0.0315   0.0385    0.0890   0.0000      0.400246   442.8172       1.02744       22.7720      0.593277      -2.36427      -1.75191      0.355110      0.485511      0.541141      0.603587      0.619714      0.670865
  74   8 3053.3729    4.3924  1.6131 12.5342  0.0000      0.976391  0.0221   0.0363   0.0405    0.0823   0.0000      0.360260   443.7732       3.06582       22.1649       1.09591      -2.74531     -0.635813      0.338055      0.452911      0.513402      0.586559      0.610636      0.642828
  74   9 3258.0100    4.1891  2.1162 12.8137 -0.0000      0.391126  0.0271   0.0307   0.0491    0.0521   0.0000      0.253852   441.6871       3.71275       21.5872       1.19995      -1.45478      -1.58588      0.404820      0.539871      0.611057      0.680999      0.712572      0.743735
  74  10 3459.0061    3.2984  3.5896 12.2231  0.0000      0.651463  0.0380   0.0185   0.0699    0.0400   0.0000      0.136010   442.7388       5.31434       20.7461      0.741210      -1.89358      -3.25690      0.551698      0.740148      0.847781      0.936780      0.984232       1.01949
  74  11 3657.2146    2.5383  6.1682 11.8187 -0.0000      0.615355  0.0691   0.0113   0.1147    0.0383   0.0000      0.122395   442.3973       4.52550       18.6132       5.19007      -4.86658      -3.77547      0.893750       1.20839       1.37179       1.51588       1.57749       1.67056
  75   1 1321.4355    0.1248  0.1181 10.0964  0.0000       22.3646  0.0095   0.0054   0.0187    0.0150   0.0000       45.2056   440.3608     0.0143689       21.6558     -0.292261      -3.77646      0.343361      0.140804      0.218678      0.228597      0.289826      0.268197      0.311459
  75   2 1655.7780    0.3201  0.3932  9.9393  0.0000       20.5480  0.0109   0.0059   0.0230    0.0241   0.0000       3.33512   441.8619      0.193553       22.0296      0.182864      -3.91103     0.0358168      0.199087      0.262778      0.309962      0.334982      0.354241      0.379736
  75   3 1927.5612    0.6427  0.7738  9.9560  0.0000       11.1727  0.0150   0.0080   0.0298    0.0493   0.0000       1.06527   442.3240     -0.171174       22.0760      0.759737      -3.79262      -1.03985      0.250432      0.329169      0.376782      0.420034      0.457972      0.463533
  75   4 2181.5811    1.0666  1.2671 10.2449  0.0000       5.47210  0.0216   0.0109   0.0397    0.0871   0.0000      0.669148   442.8225      0.149474       22.4515       1.05291      -3.28506      -1.17812      0.326974      0.433513      0.493261      0.542019      0.568198      0.579312
  75   5 2416.6128    1.7914  1.6530 10.4707  0.0000       3.10241  0.0229   0.0149   0.0433    0.1028   0.0000      0.394556   442.7391       1.24602       22.7259    -0.0204203      -3.52982     -0.475989      0.353514      0.477154      0.527723      0.589380      0.617933      0.638775
  75   6 2638.8968    2.5980  1.7903 11.2543  0.0000       1.44841  0.0238   0.0203   0.0435    0.0851   0.0000      0.318002   443.1008       1.40755       22.4006      0.427825      -2.33016    -0.0892330      0.365990      0.484977      0.547299      0.619787      0.660447      0.684476
  75   7 2856.4529    3.7236  1.4840 12.0137  0.0000       1.82115  0.0209   0.0324   0.0382    0.1099   0.0000      0.343285   442.8492       1.72664       22.8334      0.627306      -2.81619      -1.15491      0.328774      0.426648      0.480478      0.544184      0.571272      0.602872
  75   8 3067.6823    4.4950  1.6026 12.5220  0.0000       1.39895  0.0222   0.0377   0.0406    0.0961   0.0000      0.354395   442.2718       2.65914       20.9359       1.65998      -3.43820      -1.76543      0.334041      0.453325      0.512545      0.569533      0.604367      0.633897
  75   9 3273.0746    4.1879  2.2312 12.5862  0.0000      0.617220  0.0275   0.0291   0.0495    0.0560   0.0000      0.247433   442.8505       3.22555       22.0375       1.73074      -2.65410     -0.717990      0.412301      0.547111      0.610402      0.691798      0.736340      0.756360
  75  10 3474.8589    3.2936  3.9357 12.0341  0.0000      0.379862  0.0403   0.0175   0.0731    0.0434   0.0000      0.124747   443.3263       4.43715       22.5170      0.896896      -1.67670      -1.85358      0.582431      0.786298      0.880517      0.971194       1.01939       1.07437
  75  11 3673.8063    2.5486  6.6845 11.7599  0.0002      0.596452  0.0745   0.0108   0.1199    0.0386   0.0000      0.113763   442.8249       4.18136       19.6155       1.90820     -0.354137      -2.62989      0.922922       1.24412       1.40909       1.56680       1.65816       1.72581
  76   1 1328.9663    0.1261  0.1324 10.0835  0.0000       33.1763  0.0101   0.0052   0.0164    0.0152   0.0000       40.7181   440.7054      0.205003       21.6271      0.613704      -4.28769      0.481972      0.197450      0.271290      0.314195      0.330326      0.362546      0.390725
  76   2 1664.2209    0.3327  0.3628  9.8649  0.0000       23.7171  0.0103   0.0061   0.0196    0.0245   0.0000       3.28493   441.9543     -0.267782       22.8515      0.280114      -3.94623     -0.113633      0.190652      0.248281      0.300069      0.321989      0.347820      0.347972
  76   3 1937.0100    0.6501  0.7941  9.9220  0.0000       10.4046  0.0151   0.0080   0.0309    0.0516   0.0000       1.03736   442.6206     0.0110337       22.2312      0.279655      -3.76063     -0.427144      0.253492      0.343209      0.381951      0.431242      0.473013      0.497746
  76   4 2192.2777    1.0926  1.3477 10.2535 -0.0001       5.95480  0.0228   0.0108   0.0405    0.0823   0.0000      0.654771   443.1982     0.0338062       21.1852     0.0974583      -4.04588     -0.106275      0.333125      0.443915      0.504025      0.565370      0.605893      0.619552
  76   5 2427.9776    1.8095  1.5451 11.1027  0.0004       3.22844  0.0232   0.0163   0.0424    0.0782   0.0000      0.465586   442.8772       1.27345       21.8726      0.890275      -3.50885     -0.254526      0.343408      0.460967      0.506446      0.564146      0.612419      0.633654
  76   6 2651.3317    2.6932  1.6321 11.4720  0.0000       1.65002  0.0225   0.0223   0.0418    0.0876   0.0000      0.377933   443.1368       1.35521       22.6281       1.87047      -3.17893     -0.361035      0.341726      0.451535      0.508278      0.571891      0.614321      0.650154
  76   7 2869.8197    3.8216  1.5638 11.7087  0.0000      0.995582  0.0210   0.0314   0.0385    0.1306   0.0000      0.319677   442.7343       2.49442       22.2331     -0.183402      -2.40243      -1.76087      0.322923      0.428047      0.477028      0.543512      0.563023      0.612625
  76   8 3081.8475    4.5536  1.6200 12.3598  0.0000       1.03845  0.0215   0.0372   0.0399    0.0988   0.0000      0.296441   443.1231       2.82777       21.8424      0.974839      -2.62066      -1.50224      0.328610      0.447937      0.503241      0.563234      0.583457      0.609073
  76   9 3288.1212    4.1412  2.3693 12.4089  0.0000      0.997577  0.0281   0.0277   0.0499    0.0593   0.0000      0.205574   442.8246       3.49713       22.3894     0.0257232      -1.77001      -1.17041      0.413509      0.552078      0.620447      0.700441      0.753149      0.771587
  76  10 3490.7144    3.1866  4.0265 12.1635  0.0001      0.691388  0.0424   0.0172   0.0754    0.0397   0.0000      0.145991   442.1808       3.85873       21.2237     -0.239315      -3.29566     -0.993850      0.585988      0.796098      0.900736      0.982785       1.04229       1.09442
  76  11 3690.2019    2.4821  6.8562 11.6884  0.0008      0.229620  0.0780   0.0100   0.1229    0.0377   0.0000      0.120532   443.1570       2.48544       17.8746       1.15063      -1.74424      0.785340      0.937936       1.27652       1.44684       1.58775       1.70500       1.76921
  77   1 1336.4181    0.1297  0.1411 10.0717  0.0000       10.4803  0.0096   0.0051   0.0183    0.0149   0.0000       37.9311   440.9194    -0.0911632       22.3161      0.441864      -3.67327      0.129509      0.172851      0.232986      0.247568      0.255976      0.286930      0.324806
  77   2 1672.5876    0.3348  0.3994  9.9148  0.0000       24.6871  0.0106   0.0060   0.0223    0.0240   0.0000       3.11710   441.8156     0.0736058       21.6563      0.413345      -3.81593     -0.249456      0.191637      0.255572      0.297632      0.317375      0.341845      0.367259
  77   3 1946.4245    0.6629  0.8603  9.9088  0.0000       9.15711  0.0160   0.0079   0.0324    0.0548   0.0000       1.00122   441.9873     -0.435032       22.3788      0.127221      -3.82089     -0.746276      0.262170      0.357265      0.400945      0.461777      0.493150      0.502597
  77   4 2202.8618    1.1342  1.3711 10.1190  0.0000       5.42938  0.0214   0.0109   0.0411    0.0906   0.0000      0.584327   442.4844    -0.0608302       21.9515      0.522677      -3.99406     -0.657533      0.316960      0.422366      0.474509      0.538207      0.566081      0.593871
  77   5 2439.3021    1.8355  1.7316 10.8319  0.0000       2.72313  0.0249   0.0150   0.0437    0.0808   0.0000      0.388378   442.5401       2.47069       22.0287     -0.146689      -3.71667     -0.574612      0.355385      0.496763      0.539083      0.615098      0.649624      0.683241
  77   6 2663.6879    2.7245  1.7182 11.3881  0.0000       1.83852  0.0235   0.0217   0.0420    0.0928   0.0000      0.344662   442.7098       1.15194       21.8889   -0.00736600      -3.94614    -0.0363470      0.343925      0.455155      0.512345      0.569862      0.623266      0.649055
  77   7 2883.1865    3.8913  1.4916 12.0847  0.0000       1.24903  0.0207   0.0330   0.0378    0.1058   0.0000      0.370089   442.5547       2.17028       21.9019      0.390890      -3.39605      -2.33877      0.308000      0.415627      0.467061      0.527764      0.559737      0.578645
  77   8 3095.8871    4.4993  1.6329 12.7232  0.0000      0.648706  0.0222   0.0371   0.0409    0.0802   0.0000      0.334564   442.4201       2.82054       22.6385      0.930234      -3.23074      -1.33052      0.328569      0.434192      0.485724      0.543650      0.576242      0.601185
  77   9 3302.9472    4.1015  2.5024 12.3977  0.0000      0.593533  0.0285   0.0265   0.0516    0.0543   0.0000      0.193266   442.0911       3.02238       20.3124       2.33435      -1.82223      -1.08828      0.413785      0.549112      0.621135      0.686075      0.738632      0.762740
  77  10 3506.3529    3.1266  4.0429 12.2564 -0.0001      0.377810  0.0425   0.0168   0.0773    0.0368   0.0000      0.140768   442.6044       4.50138       22.0348       3.61580      -1.66629      0.280523      0.579916      0.776723      0.882742      0.978911       1.03950       1.10369
  77  11 3706.6555    2.3948  7.0203 11.7122 -0.0014      0.492038  0.0817   0.0095   0.1288    0.0359   0.0000      0.122080   443.4599       6.43187       22.9573     -0.337446     -0.184773      -2.91716      0.975235       1.30112       1.48675       1.64571       1.75135       1.84234
  78   2 1680.8302    0.3459  0.3928  9.8761  0.0000       18.7121  0.0103   0.0060   0.0212    0.0243   0.0000       2.90719   441.9324     -0.319805       21.8813     -0.388468      -2.81854      0.199759      0.181070      0.234792      0.284695      0.307661      0.316708      0.343429
  78   3 1955.7633    0.6894  0.8314 10.0357  0.0000       11.6231  0.0156   0.0083   0.0306    0.0505   0.0000       1.04015   442.1329      0.401013       22.7299     0.0372233      -3.17684     -0.426965      0.248359      0.329618      0.374157      0.415815      0.450010      0.466945
  78   4 2213.3860    1.1556  1.4172 10.1963  0.0000       6.04095  0.0224   0.0108   0.0404    0.0812   0.0000      0.563357   443.1397      0.484688       21.7874      0.556785      -3.65938      -1.56262      0.320655      0.432699      0.477872      0.544553      0.577401      0.597083
  78   5 2450.4903    1.8746  1.6627 11.0670  0.0000       2.72499  0.0238   0.0155   0.0441    0.0708   0.0000      0.425864   442.1655       1.50776       22.9812       1.62164      -4.55761     -0.791448      0.346554      0.461080      0.512754      0.582089      0.608412      0.648524
  78   6 2675.9910    2.8373  1.6249 11.5509  0.0000       2.36240  0.0220   0.0232   0.0414    0.0892   0.0000      0.396423   442.5309       2.25533       22.3978      0.264998      -3.04137     -0.686339      0.320708      0.439394      0.483095      0.553101      0.583266      0.617605
  78   7 2896.3755    3.8803  1.4981 12.3835 -0.0001      0.434258  0.0214   0.0330   0.0382    0.0853   0.0000      0.387091   443.0644       2.22587       22.5402      0.406915      -2.88823      -1.21394      0.311947      0.418590      0.470548      0.524861      0.551936      0.591648
  78   8 3109.9177    4.5110  1.6866 12.5974  0.0002      0.923812  0.0224   0.0357   0.0411    0.0792   0.0000      0.294468   442.9170       3.33926       20.9644       1.09790      -3.10084      -1.19477      0.327555      0.441195      0.490633      0.544279      0.576136      0.612664
  78   9 3317.7267    3.9293  2.4895 12.6365 -0.0003      0.539587  0.0286   0.0258   0.0545    0.0455   0.0000      0.211322   442.5274       3.82451       21.0501      0.323409      -3.56306      -1.11454      0.404754      0.540801      0.617077      0.674202      0.721089      0.756456
  78  10 3522.0419    3.0916  4.5369 12.1568  0.0000      0.688376  0.0465   0.0158   0.0845    0.0381   0.0000      0.126455   442.8479       3.32484       21.6125       1.88662      -1.32288    -0.0192179      0.621346      0.848265      0.940690       1.04925       1.13526       1.17990
  78  11 3723.1799    2.4157  7.6457 11.6751  0.0010      0.589712  0.0868   0.0094   0.1351    0.0356   0.0000      0.119091   441.5138       5.53745       21.6923       3.42734      -2.65447      -2.77319       1.00555       1.33893       1.51998       1.68785       1.77969       1.86375
  79   1 1351.1757    0.1375  0.1476 10.0664  0.0000       15.0803  0.0091   0.0050   0.0186    0.0150   0.0000       31.2068   440.9507     -0.191673       21.8422     -0.476063      -3.22062    -0.0190182      0.180916      0.240193      0.279459      0.293367      0.319866      0.300998
  79   2 1688.9958    0.3519  0.4600  9.9399  0.0000       17.2223  0.0116   0.0059   0.0243    0.0256   0.0000       2.68509   442.0580     -0.260375       22.2690      0.166819      -3.48329      0.191285      0.193186      0.256514      0.292773      0.320152      0.341491      0.367448
  79   3 1965.0515    0.6988  0.8807  9.9412  0.0000       10.0111  0.0162   0.0081   0.0314    0.0561   0.0000      0.970873   442.0045      0.265867       21.8371      0.403019      -3.16473     -0.694508      0.243986      0.336349      0.379776      0.434026      0.442795      0.469717
  79   4 2223.7475    1.1922  1.3959 10.2341  0.0000       4.35673  0.0216   0.0111   0.0405    0.0882   0.0000      0.562934   442.9582      0.281613       21.8069     -0.447132      -3.76897     -0.697047      0.313998      0.422999      0.474581      0.528095      0.560438      0.592534
  79   5 2461.6667    1.9347  1.7765 10.8593  0.0000       3.17955  0.0240   0.0150   0.0445    0.0786   0.0000      0.375341   442.5676       1.18000       23.2173      0.102367      -2.69637       1.08465      0.343763      0.459849      0.518404      0.582570      0.614345      0.646400
  79   6 2688.2125    2.8920  1.6503 11.5335  0.0000       1.99303  0.0221   0.0233   0.0416    0.0971   0.0000      0.367897   442.9122      0.781006       22.9137       1.11161      -4.14838     -0.474071      0.324063      0.423151      0.470133      0.535021      0.558421      0.585909
  79   7 2909.5698    3.9578  1.5656 12.2321  0.0000      0.926623  0.0211   0.0324   0.0391    0.0911   0.0000      0.357587   442.6380       2.34402       22.0395      0.703570      -2.46874     -0.278843      0.307043      0.405576      0.457969      0.520655      0.554131      0.587840
  79   8 3123.8336    4.4226  1.7445 12.8288  0.0000       1.06056  0.0229   0.0346   0.0422    0.0643   0.0000      0.314919   442.8495       2.26031       21.9413       1.08816      -2.52172     -0.357651      0.334014      0.445776      0.503073      0.571835      0.598866      0.621246
  79   9 3332.3946    3.9479  2.6497 12.3881  0.0000      0.591804  0.0300   0.0243   0.0527    0.0513   0.0000      0.203955   442.9108       4.01750       21.0325     -0.979568      -3.98119     -0.128768      0.419326      0.565990      0.635689      0.706481      0.750956      0.776971
  79  10 3537.3974    2.9964  4.6815 12.1929  0.0000     0.0496236  0.0489   0.0151   0.0871    0.0379   0.0000      0.143448   443.2244       5.17883       20.9230     -0.618029      -2.00777      0.825994      0.638904      0.858315      0.982998       1.07493       1.15481       1.21033
  79  11 3739.0539    2.3422  7.8482 11.7236  0.0009   -0.00864230  0.0917   0.0091   0.1402    0.0357   0.0000      0.112340   444.6244       2.33710       18.7828       1.66148      -1.73287      -1.89236       1.02755       1.39227       1.57389       1.74121       1.87087       1.96969
  80   1 1358.5013    0.1311  0.1414 10.0867  0.0000       31.8605  0.0089   0.0049   0.0190    0.0151   0.0000       34.3822   440.8660     -0.443957       21.8209     -0.265605      -2.85755     0.0849736      0.142155      0.201740      0.203690      0.236201      0.261794      0.284046
  80   2 1697.0651    0.3707  0.4509  9.9246  0.0000       18.5029  0.0109   0.0060   0.0230    0.0267   0.0000       2.51131   441.9012      0.309817       22.7427      0.473602      -3.37089      0.148977      0.185137      0.251465      0.284646      0.316540      0.337851      0.348966
  80   3 1974.2376    0.6978  0.9106 10.0647  0.0000       9.58333  0.0165   0.0081   0.0337    0.0554   0.0000       1.00823   442.4020     0.0127024       21.9601     -0.393943      -2.79421      0.462344      0.252733      0.336778      0.380459      0.425662      0.452036      0.475314
  80   4 2234.0743    1.2079  1.4573 10.2781 -0.0001       5.05687  0.0224   0.0110   0.0411    0.0842   0.0000      0.553412   442.5181      0.354599       21.8572      0.226445      -3.33232      0.302090      0.318889      0.429328      0.477158      0.534075      0.565482      0.592220
  80   5 2472.6521    1.9846  1.7847 10.9956  0.0000       2.83611  0.0239   0.0153   0.0441    0.0744   0.0000      0.362845   442.8799       2.04503       21.8002    -0.0396217      -4.77514      0.156031      0.344285      0.464382      0.528911      0.590791      0.633687      0.667904
  80   6 2700.3281    2.9640  1.6676 11.6992 -0.0000       1.99530  0.0232   0.0236   0.0401    0.0874   0.0000      0.378276   442.9501       2.11363       22.1813       1.57029      -3.11614     -0.703852      0.317976      0.419958      0.476447      0.542114      0.573544      0.604458
  80   7 2922.6261    4.0230  1.5909 12.3074  0.0000      0.909660  0.0216   0.0326   0.0392    0.0917   0.0000      0.349872   443.1368       3.38933       22.5885      0.190302      -2.54601      -1.57336      0.309288      0.411098      0.458570      0.515118      0.549564      0.576720
  80   8 3137.7260    4.5632  1.7817 12.6101 -0.0000       1.36151  0.0230   0.0347   0.0410    0.0758   0.0000      0.282618   442.6349       3.06098       21.3444       1.00834      -2.83606      -2.11064      0.327442      0.434335      0.481087      0.551004      0.584149      0.619533
  80   9 3347.0631    3.9019  2.7406 12.5140  0.0000      0.933861  0.0301   0.0238   0.0559    0.0462   0.0000      0.195452   442.4986       4.09675       21.4838       1.12299      -2.23619      -1.65960      0.418221      0.562690      0.634803      0.705854      0.740414      0.774806
  80  10 3552.9428    2.9049  4.8828 12.1931  0.0012      0.551313  0.0521   0.0143   0.0917    0.0385   0.0000      0.147639   441.6375       3.18013       22.0866       1.16667      -1.74581     -0.535821      0.665593      0.897740       1.01386       1.13482       1.21914       1.27199
  80  11 3755.4738    2.2501  7.7784 11.8018 -0.0015      0.270073  0.0939   0.0090   0.1426    0.0343   0.0000      0.127088   442.4711       4.02107       19.4454       5.27226      -1.50896      -5.88255       1.03946       1.41520       1.59926       1.77138       1.86959       1.95499
  81   1 1365.7181    0.1331  0.1593 10.0747  0.0000       43.9052  0.0095   0.0049   0.0195    0.0153   0.0000       32.3894   440.8212    -0.0144264       22.3206    0.00137405      -3.35545     -0.332016      0.173536      0.231417      0.254062      0.304556      0.324021      0.338628
  81   2 1705.0926    0.3760  0.4537  9.9633  0.0000       21.1322  0.0111   0.0061   0.0233    0.0259   0.0000       2.59285   441.6299      0.103765       22.0813      0.539909      -3.91269     -0.271929      0.184223      0.262287      0.288256      0.339754      0.358707      0.367836
  81   3 1983.4314    0.7147  0.9756  9.8605  0.0000       9.87260  0.0176   0.0080   0.0338    0.0670   0.0000      0.934710   442.4873    -0.0386723       22.4519     -0.188897      -3.35783     -0.588205      0.265248      0.354648      0.399931      0.441951      0.461359      0.493731
  81   4 2244.2727    1.2734  1.4156 10.2685 -0.0001       4.58929  0.0215   0.0114   0.0394    0.0866   0.0000      0.534359   442.5553      0.738885       22.2356      0.474707      -4.35509      -1.15836      0.292641      0.410412      0.449564      0.508826      0.533514      0.576328
  81   5 2483.6485    2.0262  1.7986 11.0025  0.0000       2.33746  0.0239   0.0157   0.0449    0.0801   0.0000      0.363519   442.6266      0.844966       21.2716    -0.0307673      -3.20350      0.466171      0.333129      0.447168      0.501366      0.570760      0.598720      0.635176
  81   6 2712.3541    2.9826  1.6106 11.8865 -0.0001       1.88605  0.0219   0.0242   0.0402    0.0762   0.0000      0.379999   443.0652       2.35700       22.1774     -0.894588      -3.21201      0.372040      0.313056      0.412677      0.456219      0.515098      0.547622      0.574651
  81   7 2935.6092    4.1323  1.5793 12.3379 -0.0004      0.818547  0.0212   0.0336   0.0385    0.0905   0.0000      0.370548   442.4579       2.16792       22.3862      0.772555      -4.10138      -1.49679      0.302537      0.396141      0.442657      0.497427      0.527986      0.543914
  81   8 3151.3762    4.5247  1.8267 12.6901 -0.0000      0.491272  0.0232   0.0337   0.0420    0.0663   0.0000      0.279130   443.2564       2.97114       23.0533     -0.394039      -2.67340      -1.43576      0.324379      0.436853      0.492566      0.552957      0.584005      0.615009
  81   9 3361.6648    3.7994  2.9611 12.3972 -0.0027      0.736328  0.0317   0.0222   0.0577    0.0454   0.0000      0.162791   442.6307       3.37444       21.0561      0.278100     -0.975440     -0.594696      0.432410      0.580504      0.649963      0.721932      0.776716      0.805843
  81  10 3568.3228    2.9071  5.2320 12.1013  0.0000      0.576658  0.0560   0.0135   0.0959    0.0388   0.0000      0.137109   442.9579       4.08393       21.4516      0.491296      -1.41697      -2.90189      0.693767      0.940188       1.06586       1.17859       1.25922       1.31878
  82   1 1372.8945    0.1309  0.1353 10.0622  0.0000       5.84201  0.0091   0.0048   0.0171    0.0146   0.0000       34.0034   440.7033     -0.172695       22.2364     0.0469176      -3.61066      0.246688      0.132363      0.193094      0.215919      0.247100      0.250237      0.274999
  82   2 1713.0152    0.3672  0.4923  9.9592  0.0000       16.8073  0.0123   0.0057   0.0246    0.0272   0.0000       2.54921   441.6288      0.233156       22.3589      0.387829      -3.68765     -0.708958      0.194762      0.266633      0.295690      0.316621      0.342140      0.359014
  82   3 1992.5541    0.7435  0.9792  9.9594  0.0000       10.6303  0.0170   0.0082   0.0340    0.0635   0.0000      0.914991   442.1114     -0.124087       22.2408     -0.176078      -3.64099      0.378660      0.251642      0.330854      0.379175      0.418259      0.437808      0.467601
  82   4 2254.4501    1.2691  1.4342 10.4026  0.0000       5.03463  0.0214   0.0114   0.0412    0.0823   0.0000      0.565698   442.3973      0.553618       21.8940    -0.0954784      -4.13035     -0.157817      0.298501      0.394462      0.447217      0.505579      0.529475      0.562208
  82   5 2494.5257    2.0588  1.8077 11.0633  0.0000       2.29489  0.0238   0.0156   0.0438    0.0742   0.0000      0.352107   442.5198      0.771131       22.6151      0.932880      -3.50606      0.631856      0.337831      0.449307      0.514044      0.567715      0.610061      0.637552
  82   6 2724.4235    3.0352  1.7096 11.6114  0.0000       2.20318  0.0225   0.0233   0.0407    0.0912   0.0000      0.424194   442.1388       1.64652       22.4301     0.0558635      -4.78749     -0.889333      0.305288      0.411736      0.454455      0.515004      0.546725      0.573846
  82   7 2948.4627    4.1903  1.5405 12.2970 -0.0000     -0.237117  0.0215   0.0341   0.0372    0.1085   0.0000      0.361395   442.6454       2.43571       22.3804     -0.135389      -3.46185     0.0406578      0.303311      0.397595      0.450580      0.496149      0.530047      0.554630
  82   8 3165.0845    4.4475  1.8481 12.9132  0.0000      0.935436  0.0238   0.0336   0.0438    0.0608   0.0000      0.262383   443.4944       3.09701       21.9606      0.342423      -2.27826     -0.856923      0.327254      0.437901      0.492287      0.550272      0.581260      0.611415
  82   9 3376.1239    3.7494  3.1334 12.4296 -0.0001      0.539605  0.0329   0.0215   0.0607    0.0453   0.0000      0.162149   443.1448       3.68602       20.6377      0.952040      -1.90256     -0.171827      0.448038      0.602434      0.686099      0.761545      0.809953      0.839963
  82  10 3583.6628    2.8608  5.1824 12.0866 -0.0016      0.832598  0.0547   0.0133   0.0970    0.0401   0.0000      0.136419   443.0474       2.99510       21.9042       2.25916      -2.02610      -1.93750      0.665438      0.896885       1.02389       1.12184       1.20511       1.24453
  83   1 1380.0353    0.1341  0.1355 10.0853  0.0000       28.2940  0.0083   0.0049   0.0184    0.0149   0.0000       33.9994   440.5522     -0.153182       22.0270      0.151737      -3.79205     -0.443185      0.134975      0.186780      0.204302      0.253989      0.285551      0.267726
  83   2 1720.8724    0.3846  0.5150  9.9099  0.0000       21.9740  0.0122   0.0059   0.0243    0.0289   0.0000       2.42506   441.8963     0.0246843       22.5208     -0.272067      -3.93783     -0.289684      0.191387      0.257931      0.289129      0.321583      0.336679      0.361097
  83   3 2001.5641    0.7699  1.0209  9.9699  0.0000       9.43340  0.0177   0.0083   0.0336    0.0639   0.0000      0.888955   442.8169      0.600389       21.9250      0.565012      -3.15279     -0.435913      0.250387      0.337141      0.384422      0.419245      0.457918      0.476037
  83   4 2264.5456    1.3056  1.5179 10.3209  0.0000       5.05757  0.0222   0.0114   0.0417    0.0882   0.0000      0.512358   443.0204      0.905601       21.8147    -0.0971514      -4.45118     -0.258453      0.305517      0.399325      0.459972      0.502497      0.544607      0.561770
  83   5 2505.3251    2.0947  1.8282 11.0071 -0.0002       2.48992  0.0241   0.0157   0.0433    0.0788   0.0000      0.355165   441.8738       2.03438       22.2153      0.505577      -2.99019     -0.860994      0.327823      0.437966      0.486615      0.548306      0.583945      0.618309
  83   6 2736.3283    3.1510  1.6528 11.6519 -0.0000       1.99726  0.0218   0.0247   0.0396    0.0997   0.0000      0.359135   443.3138       1.50104       21.4037       1.87382      -2.17351      -1.23678      0.306759      0.414274      0.463546      0.525020      0.555814      0.579396
  83   7 2961.3169    4.2246  1.5616 12.3523  0.0000      0.900294  0.0211   0.0336   0.0379    0.0953   0.0000      0.374701   442.7065       2.70768       22.9530       1.15328      -2.78215      -1.33165      0.288194      0.392672      0.437256      0.487908      0.514159      0.547186
  83   8 3178.6190    4.4382  1.9394 12.8204 -0.0003      0.627160  0.0240   0.0317   0.0435    0.0571   0.0000      0.261518   442.7232       3.36950       22.5937      0.783354      -3.61127     -0.968356      0.322871      0.437128      0.494274      0.551679      0.579788      0.612043
  83   9 3390.5442    3.6696  3.1966 12.4405 -0.0000      0.824395  0.0340   0.0207   0.0612    0.0434   0.0000      0.165257   443.8306       3.56596       22.5791      0.678900      -1.73994      -1.73953      0.436937      0.599648      0.668249      0.755259      0.801941      0.830357
  83  10 3598.7101    2.9264  6.1258 11.9537  0.0024      0.443132  0.0648   0.0108   0.1050    0.0339   0.0000      0.127848   442.9619       4.40338       20.8822       2.72888      -3.36956      0.209346      0.743103       1.00465       1.14108       1.25531       1.34752       1.40926
  84   1 1387.1235    0.1503  0.1515 10.0677  0.0000       48.5289  0.0084   0.0049   0.0157    0.0154   0.0000       25.9483   440.8393     -0.334549       22.0361      0.334128      -3.43860     -0.183528      0.171339      0.205882      0.228798      0.232389      0.262817      0.298173
  84   2 1728.6503    0.3867  0.4902  9.9217  0.0000       24.9720  0.0117   0.0060   0.0234    0.0279   0.0000       2.48575   441.7607    -0.0890956       22.3507      0.840879      -3.33733      0.480277      0.182540      0.254856      0.285101      0.310724      0.335233      0.345056
  84   3 2010.5265    0.7743  1.0217  9.9744  0.0000       7.27250  0.0176   0.0083   0.0340    0.0667   0.0000      0.872942   442.2155     0.0215850       22.0163      0.124323      -2.99019      0.259943      0.242011      0.328626      0.371496      0.419950      0.432436      0.464208
  84   4 2274.5363    1.3115  1.4708 10.5938  0.0000       5.02607  0.0225   0.0117   0.0413    0.0763   0.0000      0.583797   442.8490      0.672969       22.2835     -0.371353      -3.36574      -1.07231      0.298459      0.392260      0.433283      0.497601      0.515962      0.541843
  84   5 2516.0740    2.1136  1.7916 11.2691 -0.0002       2.46955  0.0242   0.0162   0.0446    0.0717   0.0000      0.403586   442.7797       1.14393       22.9022    -0.0918701      -2.95721      0.376779      0.323854      0.440835      0.499849      0.566376      0.588264      0.625646
  84   6 2748.1469    3.2215  1.6889 11.7400  0.0000       1.40504  0.0216   0.0245   0.0401    0.0891   0.0000      0.328895   442.9582       2.08610       21.9573       1.26400      -3.01235     -0.291246      0.293085      0.393122      0.440411      0.488585      0.536372      0.552864
  84   7 2974.0476    4.2380  1.5826 12.4983  0.0000       1.43342  0.0212   0.0335   0.0383    0.0848   0.0000      0.367766   442.7065       1.73637       22.9377       1.73033      -3.36925     -0.447566      0.287211      0.378832      0.421627      0.478785      0.496790      0.527505
  84   8 3192.1585    4.4792  2.0196 12.6111  0.0000      0.823534  0.0239   0.0311   0.0443    0.0659   0.0000      0.260120   442.7450       3.91832       22.7706      0.650227      -3.14881      -2.36831      0.321159      0.430091      0.475185      0.538042      0.570898      0.595850
  84   9 3404.8475    3.6246  3.4605 12.3073  0.0000      0.567245  0.0354   0.0195   0.0644    0.0455   0.0000      0.165425   442.1674       4.17138       22.2662       1.87823      -1.15743      0.178054      0.465300      0.621253      0.711147      0.792971      0.852081      0.902232
  84  10 3613.5963    2.7018  5.6331 12.0722 -0.0011     0.0165946  0.0634   0.0119   0.1046    0.0394   0.0000      0.145903   441.2172       3.21433       21.0729      0.463065      -3.60310      -2.10931      0.715674      0.977018       1.09347       1.24044       1.33147       1.38085
  85   1 1394.1306    0.1512  0.1364 10.0593  0.0000       12.5743  0.0074   0.0051   0.0155    0.0149   0.0000       26.0541   440.6422     -0.355169       22.2322     -0.163648      -3.87953     -0.248767      0.127161      0.168297      0.189796      0.199958      0.206450      0.250581
  85   2 1736.3538    0.4138  0.4779  9.9345  0.0000       20.1480  0.0109   0.0062   0.0222    0.0288   0.0000       2.19025   441.1637     0.0985959       22.0300      0.376920      -3.59263     -0.187414      0.172105      0.229994      0.255505      0.285859      0.304822      0.317118
  85   3 2019.4807    0.7947  1.0651  9.8734  0.0000       8.74495  0.0180   0.0083   0.0350    0.0744   0.0000      0.856130   442.4356      0.328569       21.8876     -0.658244      -3.73126     -0.788871      0.248628      0.338633      0.388860      0.432875      0.456663      0.479560
  85   4 2284.4313    1.3575  1.6429 10.4622 -0.0000       4.96950  0.0236   0.0112   0.0423    0.0759   0.0000      0.470761   442.6365      0.631899       22.7577     -0.671420      -2.56706     -0.391840      0.309543      0.413561      0.459916      0.526102      0.552637      0.579622
  85   5 2526.7751    2.2148  1.8435 11.2220  0.0000       3.03223  0.0238   0.0166   0.0444    0.0754   0.0000      0.380906   442.6325       1.34816       22.1200      0.956054      -3.68515     -0.363734      0.319256      0.424045      0.481058      0.532833      0.558721      0.589640
  85   6 2759.9231    3.2222  1.8032 11.8020  0.0000      0.956688  0.0230   0.0233   0.0407    0.0765   0.0000      0.316602   442.5820       1.61565       21.9082       1.74448      -2.50043     -0.399154      0.308743      0.415783      0.460517      0.521929      0.556307      0.593335
  85   7 2986.7183    4.3197  1.5923 12.6308  0.0000       1.51877  0.0208   0.0343   0.0395    0.0815   0.0000      0.358136   442.9317       2.67171       22.3175    -0.0210075      -3.11213      0.387028      0.283116      0.375503      0.420414      0.470904      0.502886      0.533216
  85   8 3205.5348    4.4464  2.1257 12.5288  0.0003      0.660354  0.0244   0.0296   0.0451    0.0650   0.0000      0.238725   444.2762       3.52363       22.6388     -0.665109      -3.42628      -1.37532      0.331546      0.443373      0.497276      0.550803      0.590735      0.621574
  85   9 3419.1140    3.5905  3.5573 12.4057 -0.0001      0.669993  0.0366   0.0192   0.0658    0.0424   0.0000      0.151480   443.6005       2.84975       21.2302       1.20989      -2.96745     -0.653633      0.468098      0.635297      0.706601      0.789576      0.859830      0.895238
  85  10 3628.9114    2.7844  6.3968 11.9412  0.0023      0.506681  0.0703   0.0110   0.1127    0.0393   0.0000      0.132163   442.7886       4.67693       22.1111     -0.888902      -1.74156      -1.29418      0.769254       1.05404       1.16989       1.32444       1.39528       1.46671
  86   1 1401.1187    0.1535  0.1910 10.0388  0.0000       43.5022  0.0091   0.0047   0.0201    0.0157   0.0000       21.0577   440.5606    -0.0768641       22.3167      0.201614      -3.96734      0.182955      0.136046      0.184177      0.217672      0.225196      0.262281      0.276200
  86   2 1743.9557    0.4043  0.5584  9.9482  0.0000       19.5732  0.0129   0.0060   0.0254    0.0299   0.0000       2.12933   441.5634      0.325283       22.2390     -0.360569      -3.34047    -0.0728137      0.190400      0.257797      0.284270      0.330687      0.332592      0.354651
  86   3 2028.3882    0.7920  1.1073 10.0432  0.0000       9.01375  0.0188   0.0084   0.0367    0.0678   0.0000      0.910800   442.4544     -0.668596       22.1600      0.790615      -2.53856     -0.948655      0.249467      0.334335      0.382705      0.425762      0.461314      0.487864
  86   4 2294.1735    1.4168  1.6041 10.2832  0.0000       3.51483  0.0225   0.0115   0.0411    0.0923   0.0000      0.470987   442.7896      0.742301       21.5457    -0.0295773      -3.25664     -0.499422      0.293239      0.390823      0.438697      0.505702      0.534085      0.563705
  86   5 2537.3633    2.2367  1.7856 11.4062  0.0000       2.53670  0.0237   0.0171   0.0437    0.0696   0.0000      0.381477   442.5465      0.944622       22.5544     -0.282213      -3.12064     -0.791678      0.311680      0.417240      0.470847      0.519893      0.551594      0.568605
  86   6 2771.6884    3.3127  1.6701 11.8936 -0.0013       1.78585  0.0220   0.0248   0.0388    0.0823   0.0000      0.348537   443.0929       2.09275       21.4213     0.0626604      -3.87263     -0.958855      0.297634      0.394288      0.441410      0.502455      0.532325      0.547364
  86   7 2999.2765    4.3581  1.6131 12.6648  0.0000       1.43616  0.0212   0.0338   0.0380    0.0724   0.0000      0.362956   442.4817       1.86532       22.3052      0.863963      -2.92711     -0.798083      0.277174      0.368420      0.411077      0.465450      0.491973      0.518341
  86   8 3218.8767    4.4457  2.1140 12.6860  0.0000      0.715310  0.0248   0.0301   0.0453    0.0620   0.0000      0.255879   442.9337       3.15392       21.8696      0.684920      -3.14251      -1.71963      0.331213      0.443398      0.501658      0.563372      0.599547      0.623635
  86   9 3433.2740    3.4692  3.5416 12.5077  0.0000      0.552954  0.0367   0.0186   0.0677    0.0388   0.0000      0.172077   443.5761       3.73725       21.8024       1.06079     -0.798009     -0.971834      0.458898      0.619601      0.704709      0.780921      0.825837      0.866324
  86  10 3643.6545    2.6540  6.3006 12.0683 -0.0019      0.184300  0.0717   0.0109   0.1155    0.0371   0.0000      0.144264   441.6862       4.78519       22.2163       2.09067      -1.13515      -2.18933      0.761646       1.03117       1.17720       1.29638       1.38330       1.46359
  87   1 1408.0410    0.1570  0.1973 10.0464  0.0000       30.1227  0.0099   0.0047   0.0180    0.0155   0.0000       20.2652   440.4908     -0.141178       21.8439    -0.0121416      -3.78035     -0.220734      0.142938      0.208338      0.227863      0.250405      0.261003      0.291691
  87   2 1751.5236    0.4326  0.5508  9.9325  0.0000       17.0417  0.0119   0.0061   0.0243    0.0305   0.0000       1.92760   441.4339      0.305853       22.8111      0.227931      -3.68573     -0.633057      0.176066      0.240371      0.273969      0.306248      0.322204      0.329452
  87   3 2037.1659    0.8289  1.0629 10.0345  0.0000       8.77268  0.0176   0.0086   0.0347    0.0699   0.0000      0.858956   442.4579      0.221551       22.5335      0.884690      -3.71743      0.252149      0.237287      0.322629      0.367970      0.408398      0.447122      0.455871
  87   4 2303.9540    1.4200  1.6198 10.5614  0.0002       4.28846  0.0228   0.0115   0.0422    0.0740   0.0000      0.485806   442.5131      0.180013       22.3067      0.462596      -2.56188     -0.455147      0.298052      0.407413      0.453024      0.519553      0.538981      0.569753
  87   5 2547.9385    2.2751  1.8164 11.3695  0.0000       2.76918  0.0238   0.0170   0.0432    0.0699   0.0000      0.373172   442.3378       1.56545       22.6651    -0.0757148      -2.12195     -0.284183      0.304671      0.409908      0.461638      0.528386      0.554563      0.583352
  87   6 2783.3529    3.4226  1.6934 11.8643  0.0000       1.69179  0.0217   0.0255   0.0392    0.0876   0.0000      0.339858   442.2504       1.96178       21.8562      0.712020      -3.77437     -0.652691      0.286503      0.392186      0.437983      0.490740      0.524569      0.544968
  87   7 3011.7406    4.3619  1.6434 12.6021 -0.0001       1.22257  0.0207   0.0333   0.0395    0.0762   0.0000      0.342093   442.5372       2.97824       21.5153       1.13867      -3.21145      -1.25519      0.277923      0.377394      0.423239      0.477932      0.517640      0.540696
  87   8 3232.1368    4.4371  2.2618 12.5653  0.0000      0.809377  0.0255   0.0283   0.0456    0.0584   0.0000      0.225079   443.2162       3.62079       22.0734       1.23482      -2.49458     -0.528968      0.331005      0.447966      0.503174      0.563772      0.594347      0.616853
  87   9 3447.3509    3.4832  4.0378 12.2436  0.0004      0.548681  0.0409   0.0174   0.0721    0.0453   0.0000      0.147068   442.1202       4.53645       20.9103       1.89209      -2.23553      -1.62230      0.493289      0.672013      0.761384      0.847862      0.921094      0.949263
  87  10 3658.6021    2.6318  6.6386 12.0752 -0.0003      0.411992  0.0760   0.0100   0.1187    0.0327   0.0000      0.139542   443.7785       3.47511       22.1938     -0.188307     -0.988331      0.130508      0.800482       1.08013       1.23149       1.37236       1.45122       1.52803
  88   1 1414.9296    0.1580  0.2290 10.0295  0.0000       41.7173  0.0110   0.0047   0.0217    0.0158   0.0000       17.7927   440.7853     -0.505198       21.7661     -0.493596      -3.55864     -0.178953      0.178706      0.246574      0.280549      0.316298      0.328907      0.340678
  88   2 1758.9916    0.4469  0.5448  9.8554  0.0000       15.7212  0.0114   0.0061   0.0234    0.0312   0.0000       1.89277   441.8156      0.136950       21.8640    -0.0272018      -3.88565     0.0625065      0.169485      0.233894      0.259112      0.299058      0.314472      0.325855
  88   3 2045.9512    0.8419  1.0842 10.0548  0.0000       8.93772  0.0178   0.0086   0.0357    0.0690   0.0000      0.872529   442.0056      0.304456       21.9849      0.460507      -3.17963     -0.926693      0.232276      0.314304      0.362749      0.391301      0.433992      0.446454
  88   4 2313.5569    1.4789  1.6414 10.3969  0.0000       4.08179  0.0226   0.0117   0.0417    0.0867   0.0000      0.467084   442.7669      0.970573       23.6705    -0.0792761      -2.80624      -1.41744      0.292852      0.389096      0.438159      0.493430      0.527899      0.543470
  88   5 2558.4134    2.3052  1.9321 11.2233 -0.0000       2.47653  0.0239   0.0163   0.0450    0.0729   0.0000      0.334733   442.8532       1.51418       22.5345       1.40749      -3.48246      -1.10371      0.308992      0.429132      0.470125      0.534909      0.554111      0.586351
  88   6 2794.9364    3.4396  1.6760 11.8262 -0.0002       1.68417  0.0206   0.0256   0.0400    0.0912   0.0000      0.345488   443.1916       2.37207       21.3830      0.129337      -3.27671      -1.69859      0.271289      0.365242      0.408637      0.470064      0.489695      0.521781
  88   7 3024.1425    4.4308  1.7090 12.5842 -0.0007      0.961432  0.0217   0.0329   0.0389    0.0742   0.0000      0.357085   443.0755       1.92159       22.2590      0.828293      -2.67690      -1.94205      0.282468      0.384813      0.434092      0.491707      0.521633      0.553295
  88   8 3245.2625    4.3332  2.2682 12.5762  0.0000      0.224448  0.0257   0.0275   0.0464    0.0567   0.0000      0.230394   443.0456       2.94330       21.2472       1.18442      -1.87676      -1.24489      0.326232      0.443307      0.493728      0.561713      0.595274      0.621272
  88   9 3461.3274    3.3629  3.9854 12.3907 -0.0008      0.447444  0.0415   0.0169   0.0732    0.0402   0.0000      0.158491   442.8460       3.60260       21.3803     -0.487367      -2.68193      -2.06429      0.492479      0.669202      0.753342      0.841972      0.894462      0.940386
  88  10 3673.2288    2.5624  6.8199 12.0554  0.0000     0.0388266  0.0799   0.0102   0.1231    0.0352   0.0000      0.141859   443.2159      0.178276       18.8377      0.863820      -2.03219      -3.89622      0.821604       1.10196       1.26012       1.38644       1.48689       1.54996
  89   1 1421.7407    0.1501  0.2134 10.0542  0.0000       21.2571  0.0105   0.0045   0.0213    0.0155   0.0000       20.1315   440.5029     -0.142741       21.5210      0.232264      -3.52158     -0.109458      0.146778      0.191554      0.224977      0.263366      0.268639      0.290079
  89   2 1766.4284    0.4511  0.5344  9.9718  0.0000       20.9092  0.0116   0.0064   0.0226    0.0305   0.0000       1.95502   441.4103     0.0331615       22.3262      0.210597      -3.44970    -0.0622623      0.175417      0.241752      0.270578      0.299991      0.322422      0.340121
  89   3 2054.6716    0.8614  1.1467 10.1018  0.0000       7.90896  0.0190   0.0086   0.0366    0.0711   0.0000      0.858894   442.2350      0.274813       22.3131      0.401898      -3.89404     0.0637173      0.240708      0.328813      0.370582      0.414932      0.442425      0.463818
  89   4 2323.1418    1.4870  1.7142 10.5849  0.0001       4.51378  0.0233   0.0115   0.0434    0.0747   0.0000      0.461107   442.8514      0.996450       22.2143       1.07301      -4.26428      -1.28169      0.292502      0.386921      0.444532      0.495307      0.526073      0.546742
  89   5 2568.8528    2.4042  1.9358 11.2265  0.0001       2.19037  0.0236   0.0169   0.0439    0.0781   0.0000      0.314198   442.8539       1.39056       22.4136       1.09914      -3.49473     -0.929766      0.303108      0.409543      0.463952      0.515180      0.548870      0.575168
  89   6 2806.5257    3.4764  1.7158 12.2546 -0.0000       2.18674  0.0219   0.0262   0.0405    0.0696   0.0000      0.369693   442.8683       1.86762       22.5796      0.684416      -3.69507      -1.11059      0.278243      0.371044      0.416738      0.470444      0.502064      0.527959
  89   7 3036.5045    4.4893  1.6678 12.7267 -0.0053      0.734358  0.0213   0.0339   0.0385    0.0722   0.0000      0.346849   442.9286       2.46935       23.0139      0.261100      -3.56982     -0.510746      0.280587      0.370491      0.414103      0.463527      0.491710      0.521985
  89   8 3258.4398    4.2903  2.4697 12.6332 -0.0005      0.695654  0.0265   0.0262   0.0503    0.0526   0.0000      0.205256   442.7204       3.98491       21.5129      0.871747      -3.61940      0.220315      0.329711      0.447041      0.504033      0.569456      0.607523      0.625737
  89   9 3475.3168    3.3523  4.2733 12.3752  0.0000      0.619681  0.0442   0.0165   0.0779    0.0421   0.0000      0.151753   443.1167       3.78381       22.6622     -0.358243      -4.34365      -3.57684      0.505345      0.695389      0.779228      0.869410      0.927794      0.970572
  89  10 3688.1580    2.5089  7.2268 12.0438 -0.0001      0.483543  0.0859   0.0097   0.1305    0.0338   0.0000      0.143553   442.9098       5.18917       20.0497     -0.624807      -2.03949      -1.55852      0.863516       1.18327       1.33943       1.46675       1.59322       1.67161
  90   1 1428.5368    0.1630  0.1965 10.0438  0.0000       35.7426  0.0086   0.0047   0.0192    0.0157   0.0000       18.2275   440.4780     0.0713450       22.5043      0.439473      -3.51147    -0.0364321      0.127642      0.153567      0.187348      0.223844      0.205271      0.227262
  90   2 1773.7664    0.4472  0.6029  9.9887  0.0000       16.7819  0.0127   0.0060   0.0259    0.0311   0.0000       1.87615   441.4958      0.247621       22.0039      0.515488      -3.63558     0.0877662      0.180893      0.241794      0.280055      0.309858      0.344165      0.355248
  90   3 2063.3423    0.8756  1.1918 10.0835  0.0000       8.24837  0.0197   0.0088   0.0369    0.0747   0.0000      0.834942   442.5110      0.364131       22.3269    -0.0479372      -3.81324      0.101308      0.246183      0.333780      0.375941      0.418572      0.448674      0.462923
  90   4 2332.6229    1.5283  1.7077 10.7238  0.0003       3.81320  0.0235   0.0119   0.0424    0.0686   0.0000      0.466805   442.6145      0.573952       22.2536     0.0885707      -3.11797      0.432678      0.289716      0.393659      0.434933      0.492573      0.514338      0.545986
  90   5 2579.2383    2.3939  1.9093 11.3491  0.0000       1.93670  0.0242   0.0169   0.0436    0.0733   0.0000      0.350201   442.6442       1.43872       22.2215      0.277607      -3.08226     -0.484787      0.303356      0.399524      0.448566      0.506783      0.540302      0.568599
  90   6 2817.9156    3.5164  1.7033 12.3249  0.0000       1.45358  0.0218   0.0264   0.0404    0.0658   0.0000      0.376415   443.0685       1.62864       22.0017       1.10066      -2.67643     -0.331365      0.272497      0.367817      0.410009      0.466275      0.491849      0.524109
  90   7 3048.7453    4.5160  1.6964 12.6233  0.0000      0.737850  0.0207   0.0332   0.0393    0.0756   0.0000      0.327419   443.1342       2.51372       21.9189       1.15573      -3.74386      -1.76412      0.265718      0.353735      0.395875      0.451781      0.478882      0.496198
  90   8 3271.5013    4.2068  2.4155 12.8319  0.0000      0.632112  0.0271   0.0266   0.0502    0.0481   0.0000      0.226733   443.4678       3.54543       22.0511      0.233130      -1.18830      -1.97651      0.346004      0.456941      0.511983      0.567081      0.612576      0.641858
  90   9 3489.1781    3.3130  4.4188 12.3057  0.0009      0.499646  0.0455   0.0160   0.0786    0.0436   0.0000      0.147545   442.8158       3.27790       22.4965       2.09504      -3.72741      -3.11725      0.520935      0.696238      0.789589      0.878133      0.946887      0.975186
  91   1 1435.2693    0.1722  0.2056 10.0148 -0.0009       49.3933  0.0084   0.0046   0.0178    0.0158   0.0000       16.3615   440.4665    -0.0383625       22.1318      0.115932      -3.71924     -0.139990      0.129415      0.170850      0.191030      0.203974      0.221482      0.231938
  91   2 1781.0338    0.4729  0.5946  9.8999  0.0000       14.9737  0.0117   0.0062   0.0251    0.0337   0.0000       1.69694   441.4216    -0.0732474       21.7097      0.106566      -3.66807      0.245215      0.163625      0.225835      0.254718      0.292750      0.296733      0.310739
  91   3 2071.9089    0.8811  1.1683 10.2431  0.0001       6.59302  0.0196   0.0088   0.0367    0.0684   0.0000      0.853968   442.0433      0.308656       22.0956      0.311952      -4.20128      0.574653      0.242668      0.331901      0.367840      0.424094      0.443772      0.474264
  91   4 2341.9853    1.5373  1.7590 10.8621 -0.0001       3.18974  0.0241   0.0119   0.0438    0.0645   0.0000      0.447865   442.9635       1.10246       22.8274    -0.0797471      -3.96808      0.142260      0.298449      0.401780      0.448504      0.503101      0.544241      0.563727
  91   5 2589.5435    2.4935  1.9009 11.3410  0.0000       2.10014  0.0236   0.0174   0.0425    0.0766   0.0000      0.330184   442.1856       1.75966       22.1957      0.912194      -4.09692     -0.112110      0.292380      0.397941      0.437146      0.495162      0.520641      0.550411
  91   6 2829.3435    3.6170  1.6312 12.3808  0.0000       1.91830  0.0213   0.0276   0.0381    0.0698   0.0000      0.408667   443.1344       1.86223       22.2605     0.0888903      -3.35487     -0.103170      0.264943      0.350091      0.396935      0.453168      0.470919      0.497790
  91   7 3060.9071    4.5626  1.7486 12.7169  0.0000      0.413443  0.0215   0.0329   0.0391    0.0706   0.0000      0.323615   443.1720       2.39622       22.1353      0.517935      -2.89650      -1.08548      0.271430      0.366593      0.412951      0.459971      0.485195      0.514949
  91   8 3284.4538    4.1576  2.6469 12.7575 -0.0001      0.637742  0.0283   0.0243   0.0522    0.0439   0.0000      0.206331   443.0125       1.99274       21.2783       1.32316      -2.25139      -1.36596      0.340469      0.453562      0.517995      0.578963      0.610240      0.644675
  91   9 3502.9296    3.2700  4.5105 12.3396 -0.0006      0.145164  0.0465   0.0155   0.0823    0.0428   0.0000      0.155899   443.0913       3.65586       22.9385      0.932727      -4.22309     -0.811601      0.526254      0.712672      0.800346      0.896508      0.956586       1.00462
  92   0  975.1709    0.0332  0.0166 10.3813  0.0000       26.2086  0.0185   0.0063   0.0107    0.0123   0.0000       3703.45   437.1925      0.491789       21.6197      0.159925      -3.06757      0.112764      0.276802      0.298302      0.327807      0.436198      0.457494      0.530544
  92   1 1441.9438    0.1775  0.2220 10.0473  0.0000       28.0522  0.0096   0.0047   0.0174    0.0158   0.0000       14.7035   440.3968    -0.0654371       21.8034     0.0247585      -3.68898      0.178055      0.141763      0.189088      0.214203      0.230993      0.247021      0.250118
  92   2 1788.3069    0.4789  0.6532  9.9472  0.0000       17.4329  0.0127   0.0062   0.0271    0.0341   0.0000       1.66889   441.4201      0.226573       22.3139      0.179059      -3.87682      0.254539      0.181669      0.252639      0.291619      0.325157      0.358089      0.373757
  92   3 2080.4657    0.9060  1.2043 10.2847  0.0000       7.55887  0.0196   0.0090   0.0376    0.0683   0.0000      0.842763   442.3745      0.817518       21.9277      0.609869      -3.41453     -0.436367      0.238000      0.322692      0.365768      0.409370      0.439104      0.453363
  92   4 2351.3785    1.5774  1.7197 10.7703  0.0000       3.72615  0.0231   0.0122   0.0432    0.0731   0.0000      0.464695   442.8905      0.617513       22.2187      0.810246      -3.08994     -0.347657      0.285892      0.381998      0.431938      0.476179      0.510894      0.532604
  92   5 2599.7933    2.5087  1.9360 11.3391 -0.0003       1.83560  0.0240   0.0171   0.0425    0.0752   0.0000      0.341991   442.8288       1.56804       22.7910       1.05121      -2.96786     -0.244453      0.297640      0.390624      0.435221      0.487122      0.528936      0.552885
  92   6 2840.6262    3.6553  1.6958 12.2969 -0.0001       1.05029  0.0214   0.0268   0.0388    0.0689   0.0000      0.357778   443.5989       2.03376       22.1116    -0.0828785      -3.50300     -0.819449      0.261704      0.357531      0.391903      0.449811      0.467705      0.501492
  92   7 3073.0551    4.6978  1.7687 12.4335  0.0000      0.803383  0.0214   0.0330   0.0385    0.0910   0.0000      0.295025   443.3766       2.65431       22.1042       1.02471      -2.37769     -0.811148      0.267398      0.357630      0.402783      0.451183      0.480374      0.509228
  92   8 3297.3876    4.1383  2.7193 12.5511  0.0000      0.655828  0.0286   0.0236   0.0522    0.0507   0.0000      0.188941   443.2360       3.99851       21.1856      0.693072      -2.54116      -1.13047      0.349066      0.466388      0.524019      0.585068      0.628693      0.658752
  92   9 3516.7449    3.1086  4.7770 12.3744  0.0000      0.653382  0.0516   0.0143   0.0890    0.0409   0.0000      0.161652   443.0922       4.07060       20.5849       1.62286      -3.01620      -2.38993      0.544778      0.740364      0.830191      0.944038      0.996985       1.05805
  93   1 1448.5825    0.1845  0.2237 10.0432  0.0000       36.9612  0.0087   0.0047   0.0183    0.0158   0.0000       13.5277   440.1905     -0.160610       22.3185      0.149485      -4.36781     -0.242497      0.120790      0.162522      0.199473      0.218274      0.228118      0.238347
  93   2 1795.4350    0.4806  0.6145 10.0355  0.0000       16.7547  0.0123   0.0063   0.0256    0.0327   0.0000       1.74626   441.5865     -0.282910       22.2057      0.236251      -4.22757     -0.116660      0.171235      0.226804      0.262422      0.291181      0.309637      0.323332
  93   3 2088.9778    0.9131  1.2051 10.3484  0.0000       6.43012  0.0198   0.0091   0.0383    0.0695   0.0000      0.873695   442.4218      0.404198       22.5267      0.917040      -3.65487      0.444707      0.236737      0.324663      0.362964      0.410744      0.441236      0.460194
  93   4 2360.6895    1.6381  1.8316 10.5729  0.0000       3.56981  0.0234   0.0119   0.0434    0.0844   0.0000      0.405202   442.2237      0.600489       22.4411   -0.00103237      -4.08986     -0.531744      0.286290      0.383444      0.434744      0.484525      0.516033      0.541876
  93   5 2609.9986    2.5347  1.8738 11.6922 -0.0000       2.17346  0.0234   0.0179   0.0431    0.0635   0.0000      0.363597   442.7452       1.21313       21.9572     -0.276755      -4.14121     -0.702482      0.284510      0.384772      0.429456      0.482217      0.515742      0.525487
  93   6 2851.8796    3.7277  1.7442 12.2943 -0.0000       1.19713  0.0214   0.0266   0.0391    0.0685   0.0000      0.352773   443.2249       2.51206       22.0850      0.638053      -2.44466      0.434077      0.262739      0.346957      0.398363      0.445860      0.477737      0.498415
  93   7 3085.0526    4.5645  1.9092 12.4610  0.0001      0.731381  0.0221   0.0308   0.0412    0.0799   0.0000      0.279374   442.7137       3.24880       21.8029       1.30066      -1.20911      -1.07229      0.271563      0.369597      0.414487      0.461886      0.492127      0.517916
  93   8 3310.2508    4.1105  2.7220 12.6849  0.0000      0.700417  0.0286   0.0239   0.0531    0.0487   0.0000      0.186772   443.0117       2.84413       22.1901       1.98692      -2.13021      -2.01872      0.337718      0.458695      0.510267      0.576297      0.608954      0.650028
  93   9 3530.5087    3.1434  4.9721 12.3637 -0.0006      0.898863  0.0530   0.0136   0.0892    0.0388   0.0000      0.155412   443.6700       3.67783       22.8866       1.52382      -3.46734      -2.39235      0.556879      0.756734      0.865248      0.956212       1.02967       1.07035
  94   1 1455.1728    0.1865  0.2267 10.0555  0.0000       34.0307  0.0089   0.0047   0.0176    0.0156   0.0000       13.0357   440.5283      0.220206       22.3531      0.375922      -4.08469     0.0601331      0.132071      0.179989      0.198540      0.211631      0.250513      0.269952
  94   2 1802.5361    0.4875  0.6667  9.9873  0.0000       14.8243  0.0129   0.0061   0.0271    0.0356   0.0000       1.63196   441.4266      0.494297       22.0639     -0.189773      -3.36259     -0.189526      0.174560      0.241044      0.273383      0.300783      0.319985      0.346735
  94   3 2097.4279    0.9291  1.2525 10.2901  0.0000       7.52852  0.0201   0.0089   0.0378    0.0684   0.0000      0.827157   442.5168      0.588619       22.3377    -0.0618401      -3.11218      0.514110      0.238667      0.323455      0.358799      0.414644      0.441796      0.458267
  94   4 2369.8453    1.6811  1.9162 10.5780  0.0000       2.64046  0.0242   0.0118   0.0445    0.0836   0.0000      0.397819   442.4436      0.440712       22.7544     -0.115866      -3.73052     -0.594250      0.282285      0.383289      0.425312      0.484975      0.507558      0.530694
  94   5 2620.1311    2.5855  1.9228 11.8286  0.0000       1.89524  0.0239   0.0180   0.0442    0.0580   0.0000      0.369379   442.8433       1.58087       22.3431      -1.10879      -3.48022     0.0697433      0.284175      0.387558      0.431932      0.482912      0.512888      0.539450
  94   6 2863.0990    3.8171  1.6903 12.3550 -0.0000      0.965675  0.0209   0.0279   0.0385    0.0745   0.0000      0.343772   443.4293       1.46082       22.1622      0.720782      -3.13261     -0.412378      0.257201      0.337141      0.380118      0.425507      0.454608      0.470236
  94   7 3097.0645    4.5487  1.9304 12.5785  0.0000       1.12272  0.0221   0.0300   0.0408    0.0669   0.0000      0.267131   443.0315       2.32195       22.3794      0.477983      -3.14416      -1.29279      0.262920      0.357045      0.406909      0.452218      0.476694      0.506337
  94   8 3323.0001    4.0029  2.8823 12.8252  0.0000      0.751005  0.0307   0.0228   0.0557    0.0419   0.0000      0.220973   443.7639       5.09814       22.4985       1.10945      -2.79021      -1.41242      0.349145      0.482524      0.540105      0.614747      0.647269      0.678849
  94   9 3543.8614    3.1421  5.2649 12.2783  0.0010      0.124166  0.0557   0.0137   0.0926    0.0441   0.0000      0.150934   443.7576       4.00078       21.0138       1.54209      -1.30084     -0.520099      0.576650      0.778782      0.893502      0.991767       1.07502       1.12263
  95   1 1461.6945    0.1847  0.1996 10.0402  0.0000       26.3816  0.0084   0.0047   0.0152    0.0154   0.0000       14.1898   440.4937    -0.0447537       21.9566     -0.292608      -3.59521     0.0632633      0.120129      0.161244      0.189602      0.205734      0.221455      0.226614
  95   2 1809.6334    0.4999  0.6773  9.9683 -0.0001       17.7868  0.0131   0.0063   0.0270    0.0359   0.0000       1.62615   441.0205      0.110470       21.8675      0.234521      -3.73480     -0.380682      0.175220      0.238299      0.261789      0.300763      0.326507      0.353818
  95   3 2105.8206    0.9329  1.3084 10.2538  0.0000       6.63043  0.0204   0.0087   0.0398    0.0694   0.0000      0.778124   442.3308      0.292323       22.5667      0.382437      -2.83763     -0.182225      0.245255      0.337997      0.379093      0.428503      0.445914      0.481311
  95   4 2378.9585    1.6743  1.8620 10.8714 -0.0001       3.21242  0.0245   0.0122   0.0447    0.0700   0.0000      0.425444   442.7347      0.707651       21.9030     -0.203455      -2.95284      0.346034      0.281819      0.386390      0.429967      0.487941      0.528642      0.553149
  95   5 2630.2643    2.6525  1.8833 11.7700 -0.0000       2.16634  0.0232   0.0185   0.0428    0.0619   0.0000      0.364083   442.9421       1.19593       22.0971       1.00817      -3.30428     -0.461243      0.278758      0.371436      0.416564      0.468915      0.499984      0.521184
  95   6 2874.2130    3.8524  1.7064 12.3760  0.0000       1.11881  0.0212   0.0277   0.0389    0.0721   0.0000      0.381990   443.0173       1.92597       22.3214     -0.255671      -2.57644     -0.777439      0.256486      0.346066      0.388229      0.434897      0.473373      0.503040
  95   7 3108.9579    4.6229  1.8506 12.7890  0.0000      0.443839  0.0220   0.0323   0.0403    0.0692   0.0000      0.298561   443.0630       2.34401       22.6600      0.891285      -2.81089     -0.903545      0.268276      0.356412      0.390395      0.452736      0.470466      0.507632
  95   8 3335.7374    3.9893  2.9486 12.7098  0.0000      0.603900  0.0310   0.0220   0.0560    0.0432   0.0000      0.198616   443.3930       2.74409       21.8789       1.18175      -2.39593      -1.18961      0.351918      0.473097      0.537116      0.602157      0.634201      0.672902
  95   9 3557.4805    3.0012  5.4017 12.3134  0.0010      0.164803  0.0606   0.0129   0.0993    0.0410   0.0000      0.163396   443.9970       4.13554       20.8808     -0.163323     -0.208654      -1.93550      0.607234      0.822010      0.931135       1.02927       1.11975       1.17134
  96   0  995.5424    0.0548  0.0566 10.3572  0.0000       53.1438  0.0184   0.0069   0.0256    0.0124   0.0000       675.786   437.1273    -0.0360664       21.3575     -0.685852      -2.52401     -0.227362      0.216923      0.301964      0.337765      0.387830      0.417891      0.415930
  96   1 1468.2148    0.1977  0.2584 10.0056  0.0000       27.4153  0.0093   0.0046   0.0193    0.0160   0.0000       10.6442   440.2523    -0.0977188       22.4000      0.189425      -3.79419      0.249701      0.132308      0.185950      0.211565      0.227824      0.243872      0.276957
  96   2 1816.5983    0.5166  0.7027  9.9298  0.0000       13.3533  0.0132   0.0062   0.0267    0.0385   0.0000       1.46016   441.0711    -0.0505966       22.3689      0.526785      -3.76756      0.204379      0.177765      0.241671      0.276513      0.310549      0.316252      0.339538
  96   3 2114.1818    0.9753  1.3062 10.1525  0.0000       7.97119  0.0198   0.0089   0.0384    0.0762   0.0000      0.761509   442.3041      0.388527       22.4941     -0.262938      -3.57428     0.0189359      0.236756      0.312298      0.353099      0.397644      0.428437      0.461827
  96   4 2388.0363    1.6796  1.8150 11.0400  0.0000       3.19479  0.0234   0.0124   0.0452    0.0632   0.0000      0.463900   442.5528      0.995093       21.9550       1.24169      -4.18533     -0.634154      0.277973      0.374459      0.418372      0.475104      0.505386      0.531913
  96   5 2640.2788    2.6891  1.9800 11.6310  0.0000       1.41965  0.0240   0.0181   0.0435    0.0701   0.0000      0.340078   442.8934       1.39231       22.7698     -0.294841      -3.11475      0.108550      0.280948      0.378072      0.421750      0.472647      0.515150      0.542176
  96   6 2885.2964    3.8999  1.7386 12.4827 -0.0000       1.25492  0.0210   0.0279   0.0392    0.0671   0.0000      0.334483   443.4136       2.01646       22.1160      0.637400      -2.59769      -1.05838      0.253100      0.339931      0.383132      0.434673      0.459225      0.484362
  96   7 3120.7885    4.5955  1.9549 12.7835 -0.0000      0.873275  0.0229   0.0307   0.0409    0.0650   0.0000      0.284048   443.3068       2.89450       22.3451     -0.184005      -3.32195      -1.26929      0.272871      0.357904      0.404508      0.463657      0.500899      0.524704
  96   8 3348.4277    3.9278  3.2933 12.6007 -0.0000      0.572204  0.0335   0.0205   0.0601    0.0452   0.0000      0.174280   443.3538       3.65664       21.5951       1.69603      -3.48272      0.829123      0.372166      0.508285      0.571960      0.640178      0.690973      0.721952
  96   9 3571.0657    2.9106  5.4724 12.3571 -0.0051      0.878874  0.0625   0.0119   0.1024    0.0366   0.0000      0.171449   443.3813       3.78023       22.8488       1.31557      -1.10985      0.343012      0.600848      0.814072      0.917145       1.03241       1.11095       1.14383
  97   1 1474.6543    0.1979  0.2532 10.0258  0.0000       30.9077  0.0094   0.0046   0.0186    0.0161   0.0000       10.8066   440.6304      0.149041       22.2074      0.182781      -3.70333    -0.0783311      0.126191      0.171764      0.179773      0.207788      0.237106      0.249225
  97   2 1823.5650    0.5190  0.7312 10.0028  0.0000       16.7637  0.0133   0.0063   0.0287    0.0367   0.0000       1.52042   440.9337      0.217699       22.3547      0.456280      -3.15319      0.128401      0.177863      0.237773      0.266351      0.302118      0.324287      0.342490
  97   3 2122.4764    0.9762  1.3514 10.2937  0.0000       7.90268  0.0205   0.0087   0.0397    0.0676   0.0000      0.758750   442.1027      0.273881       21.5066     -0.272147      -3.01577     0.0426249      0.238750      0.324563      0.367593      0.403636      0.424410      0.443389
  97   4 2397.0829    1.7180  1.9179 11.1222 -0.0005       3.89785  0.0252   0.0123   0.0455    0.0597   0.0000      0.458513   442.5031       1.43417       23.0004      0.258133      -2.81098     -0.460670      0.279157      0.380844      0.431285      0.487877      0.522493      0.545494
  97   5 2650.2906    2.7686  2.0851 11.5708  0.0000       1.48728  0.0241   0.0180   0.0440    0.0723   0.0000      0.314728   442.8445       1.69204       22.6923      0.171281      -2.22333      -1.25220      0.278149      0.373460      0.416089      0.465411      0.508658      0.533776
  97   6 2896.3075    3.9932  1.7302 12.3536  0.0001      0.985468  0.0213   0.0284   0.0381    0.0810   0.0000      0.358847   443.0956       2.13374       22.5957       1.18265      -3.09412     -0.662077      0.245102      0.334290      0.376679      0.414362      0.439657      0.472247
  97   7 3132.5430    4.5619  2.0366 12.7488 -0.0000      0.455310  0.0230   0.0296   0.0427    0.0633   0.0000      0.275272   442.9178       2.99802       21.9136      0.256055      -3.63913     -0.816407      0.272453      0.361495      0.403086      0.455755      0.478580      0.511300
  97   8 3360.9777    3.9146  3.2663 12.6866  0.0002      0.466079  0.0334   0.0210   0.0609    0.0450   0.0000      0.179402   443.6177       4.31130       22.1994       1.34218      -3.33713     -0.764292      0.373522      0.506076      0.567499      0.643593      0.682328      0.726067
  97   9 3584.3675    3.0311  6.2623 12.1548  0.0061      0.463652  0.0688   0.0086   0.1048    0.0192   0.0000      0.146497   443.5517       4.34775       20.6127      0.697050      -4.66408      -1.56784      0.666590      0.885286       1.01152       1.13895       1.21975       1.29523
[truncated: 177,511 more chars]
