# Supplementary material for: Global-Mode Analysis of Full-Disk Data from the Michelson Doppler Imager and the Helioseismic and Magnetic Imager
Source: Sol Phys. 2018 Jan 31;293(2):29. doi: 10.1007/s11207-017-1201-5 (PMC6566312; doi:10.1007/s11207-017-1201-5)
Supplement: Supplementary file 2 — (TAR 362.4 MB) [file 11207_2017_1201_MOESM2_ESM.tar › HMI/hmivw72d.7264.36]

   0  14 2093.3957    0.7508  0.5687  9.6073  0.0000  0.1264   0.1354   0.3465    0.8196   0.0000    -0.0000       0.00000       0.00000       0.00000       0.00000       0.00000       0.00000       0.00000       0.00000       0.00000       0.00000       0.00000       0.00000       0.00000       0.00000       0.00000       0.00000       0.00000       0.00000       0.00000       0.00000       0.00000       0.00000       0.00000       0.00000       0.00000       0.00000       0.00000       0.00000       0.00000       0.00000       0.00000       0.00000       0.00000       0.00000       0.00000       0.00000       0.00000       0.00000       0.00000       0.00000       0.00000       0.00000       0.00000       0.00000       0.00000       0.00000       0.00000       0.00000       0.00000       0.00000       0.00000       0.00000       0.00000       0.00000       0.00000       0.00000       0.00000       0.00000       0.00000       0.00000       0.00000       0.00000       0.00000       0.00000       0.00000       0.00000       0.00000       0.00000       0.00000       0.00000       0.00000
   0  17 2496.0823    1.9783  0.9804  9.0275  0.0000  0.1298   0.2706   0.4557   11.6760   0.0000    -0.0000       0.00000       0.00000       0.00000       0.00000       0.00000       0.00000       0.00000       0.00000       0.00000       0.00000       0.00000       0.00000       0.00000       0.00000       0.00000       0.00000       0.00000       0.00000       0.00000       0.00000       0.00000       0.00000       0.00000       0.00000       0.00000       0.00000       0.00000       0.00000       0.00000       0.00000       0.00000       0.00000       0.00000       0.00000       0.00000       0.00000       0.00000       0.00000       0.00000       0.00000       0.00000       0.00000       0.00000       0.00000       0.00000       0.00000       0.00000       0.00000       0.00000       0.00000       0.00000       0.00000       0.00000       0.00000       0.00000       0.00000       0.00000       0.00000       0.00000       0.00000       0.00000       0.00000       0.00000       0.00000       0.00000       0.00000       0.00000       0.00000       0.00000       0.00000       0.00000
   0  19 2764.1410    2.4150  0.6444 12.5887  0.0000  0.2053   0.4594   0.6031    0.7720   0.0000    -0.0000       0.00000       0.00000       0.00000       0.00000       0.00000       0.00000       0.00000       0.00000       0.00000       0.00000       0.00000       0.00000       0.00000       0.00000       0.00000       0.00000       0.00000       0.00000       0.00000       0.00000       0.00000       0.00000       0.00000       0.00000       0.00000       0.00000       0.00000       0.00000       0.00000       0.00000       0.00000       0.00000       0.00000       0.00000       0.00000       0.00000       0.00000       0.00000       0.00000       0.00000       0.00000       0.00000       0.00000       0.00000       0.00000       0.00000       0.00000       0.00000       0.00000       0.00000       0.00000       0.00000       0.00000       0.00000       0.00000       0.00000       0.00000       0.00000       0.00000       0.00000       0.00000       0.00000       0.00000       0.00000       0.00000       0.00000       0.00000       0.00000       0.00000       0.00000       0.00000
   0  26 3711.1755    1.9007  3.4772 11.5287  0.0000  0.3998   0.1921   1.3534    0.9666   0.0000    -0.0000       0.00000       0.00000       0.00000       0.00000       0.00000       0.00000       0.00000       0.00000       0.00000       0.00000       0.00000       0.00000       0.00000       0.00000       0.00000       0.00000       0.00000       0.00000       0.00000       0.00000       0.00000       0.00000       0.00000       0.00000       0.00000       0.00000       0.00000       0.00000       0.00000       0.00000       0.00000       0.00000       0.00000       0.00000       0.00000       0.00000       0.00000       0.00000       0.00000       0.00000       0.00000       0.00000       0.00000       0.00000       0.00000       0.00000       0.00000       0.00000       0.00000       0.00000       0.00000       0.00000       0.00000       0.00000       0.00000       0.00000       0.00000       0.00000       0.00000       0.00000       0.00000       0.00000       0.00000       0.00000       0.00000       0.00000       0.00000       0.00000       0.00000       0.00000       0.00000
   1  12 1884.9193    0.4372  0.3719  9.8947  0.0000  0.1105   0.0602   0.1828    0.2013   0.0000   297.4849      -40.8633       0.00000       0.00000       0.00000       0.00000       0.00000       0.00000       0.00000       0.00000       0.00000       0.00000       0.00000       0.00000       0.00000       0.00000       0.00000       0.00000       0.00000       0.00000       0.00000       0.00000       0.00000       0.00000       0.00000       0.00000       0.00000       0.00000       0.00000       0.00000       0.00000       0.00000       0.00000       0.00000       0.00000       0.00000       133.638       66.1684       0.00000       0.00000       0.00000       0.00000       0.00000       0.00000       0.00000       0.00000       0.00000       0.00000       0.00000       0.00000       0.00000       0.00000       0.00000       0.00000       0.00000       0.00000       0.00000       0.00000       0.00000       0.00000       0.00000       0.00000       0.00000       0.00000       0.00000       0.00000       0.00000       0.00000       0.00000       0.00000       0.00000       0.00000
   1  14 2156.7944    0.8449  0.4562 10.3560  0.0000  0.0745   0.1449   0.3162    0.2543   0.0000   436.4388      -11.9882       0.00000       0.00000       0.00000       0.00000       0.00000       0.00000       0.00000       0.00000       0.00000       0.00000       0.00000       0.00000       0.00000       0.00000       0.00000       0.00000       0.00000       0.00000       0.00000       0.00000       0.00000       0.00000       0.00000       0.00000       0.00000       0.00000       0.00000       0.00000       0.00000       0.00000       0.00000       0.00000       0.00000       0.00000       69.0902       32.4555       0.00000       0.00000       0.00000       0.00000       0.00000       0.00000       0.00000       0.00000       0.00000       0.00000       0.00000       0.00000       0.00000       0.00000       0.00000       0.00000       0.00000       0.00000       0.00000       0.00000       0.00000       0.00000       0.00000       0.00000       0.00000       0.00000       0.00000       0.00000       0.00000       0.00000       0.00000       0.00000       0.00000       0.00000
   1  15 2291.9844    1.2167  0.9881 -4.6301  0.0000  0.0822   0.1002   0.2662 1000.0000   0.0000   497.2356      -28.9417       0.00000       0.00000       0.00000       0.00000       0.00000       0.00000       0.00000       0.00000       0.00000       0.00000       0.00000       0.00000       0.00000       0.00000       0.00000       0.00000       0.00000       0.00000       0.00000       0.00000       0.00000       0.00000       0.00000       0.00000       0.00000       0.00000       0.00000       0.00000       0.00000       0.00000       0.00000       0.00000       0.00000       0.00000       116.700       49.5719       0.00000       0.00000       0.00000       0.00000       0.00000       0.00000       0.00000       0.00000       0.00000       0.00000       0.00000       0.00000       0.00000       0.00000       0.00000       0.00000       0.00000       0.00000       0.00000       0.00000       0.00000       0.00000       0.00000       0.00000       0.00000       0.00000       0.00000       0.00000       0.00000       0.00000       0.00000       0.00000       0.00000       0.00000
   1  16 2425.5494    1.7117  0.5216 11.1832  0.0000  0.0660   0.1777   0.1796    0.4274   0.0000   495.0336       58.5565       0.00000       0.00000       0.00000       0.00000       0.00000       0.00000       0.00000       0.00000       0.00000       0.00000       0.00000       0.00000       0.00000       0.00000       0.00000       0.00000       0.00000       0.00000       0.00000       0.00000       0.00000       0.00000       0.00000       0.00000       0.00000       0.00000       0.00000       0.00000       0.00000       0.00000       0.00000       0.00000       0.00000       0.00000       61.3027       52.2728       0.00000       0.00000       0.00000       0.00000       0.00000       0.00000       0.00000       0.00000       0.00000       0.00000       0.00000       0.00000       0.00000       0.00000       0.00000       0.00000       0.00000       0.00000       0.00000       0.00000       0.00000       0.00000       0.00000       0.00000       0.00000       0.00000       0.00000       0.00000       0.00000       0.00000       0.00000       0.00000       0.00000       0.00000
   1  19 2828.1390    2.9401  1.0061 11.2351  0.0000  0.0919   0.2443   0.2619    2.2536   0.0000   478.1512      -30.4171       0.00000       0.00000       0.00000       0.00000       0.00000       0.00000       0.00000       0.00000       0.00000       0.00000       0.00000       0.00000       0.00000       0.00000       0.00000       0.00000       0.00000       0.00000       0.00000       0.00000       0.00000       0.00000       0.00000       0.00000       0.00000       0.00000       0.00000       0.00000       0.00000       0.00000       0.00000       0.00000       0.00000       0.00000       130.246       56.8308       0.00000       0.00000       0.00000       0.00000       0.00000       0.00000       0.00000       0.00000       0.00000       0.00000       0.00000       0.00000       0.00000       0.00000       0.00000       0.00000       0.00000       0.00000       0.00000       0.00000       0.00000       0.00000       0.00000       0.00000       0.00000       0.00000       0.00000       0.00000       0.00000       0.00000       0.00000       0.00000       0.00000       0.00000
   1  22 3233.2476    3.4642  1.0421 13.1473  0.0000  0.1373   0.3430   0.4981    0.9953   0.0000   386.0453       201.501       0.00000       0.00000       0.00000       0.00000       0.00000       0.00000       0.00000       0.00000       0.00000       0.00000       0.00000       0.00000       0.00000       0.00000       0.00000       0.00000       0.00000       0.00000       0.00000       0.00000       0.00000       0.00000       0.00000       0.00000       0.00000       0.00000       0.00000       0.00000       0.00000       0.00000       0.00000       0.00000       0.00000       0.00000       269.596       80.7164       0.00000       0.00000       0.00000       0.00000       0.00000       0.00000       0.00000       0.00000       0.00000       0.00000       0.00000       0.00000       0.00000       0.00000       0.00000       0.00000       0.00000       0.00000       0.00000       0.00000       0.00000       0.00000       0.00000       0.00000       0.00000       0.00000       0.00000       0.00000       0.00000       0.00000       0.00000       0.00000       0.00000       0.00000
   1  23 3368.5799    3.6934  2.0105  4.0795  0.0000  0.1192   0.2208   0.4370 1000.0000   0.0000   351.8789       121.795       0.00000       0.00000       0.00000       0.00000       0.00000       0.00000       0.00000       0.00000       0.00000       0.00000       0.00000       0.00000       0.00000       0.00000       0.00000       0.00000       0.00000       0.00000       0.00000       0.00000       0.00000       0.00000       0.00000       0.00000       0.00000       0.00000       0.00000       0.00000       0.00000       0.00000       0.00000       0.00000       0.00000       0.00000       143.865       85.8282       0.00000       0.00000       0.00000       0.00000       0.00000       0.00000       0.00000       0.00000       0.00000       0.00000       0.00000       0.00000       0.00000       0.00000       0.00000       0.00000       0.00000       0.00000       0.00000       0.00000       0.00000       0.00000       0.00000       0.00000       0.00000       0.00000       0.00000       0.00000       0.00000       0.00000       0.00000       0.00000       0.00000       0.00000
   1  26 3776.5682    2.2728  5.0539  9.6238  0.0000  0.2462   0.1038   0.9390    2.1948   0.0000   595.0685       424.029       0.00000       0.00000       0.00000       0.00000       0.00000       0.00000       0.00000       0.00000       0.00000       0.00000       0.00000       0.00000       0.00000       0.00000       0.00000       0.00000       0.00000       0.00000       0.00000       0.00000       0.00000       0.00000       0.00000       0.00000       0.00000       0.00000       0.00000       0.00000       0.00000       0.00000       0.00000       0.00000       0.00000       0.00000       299.572       167.419       0.00000       0.00000       0.00000       0.00000       0.00000       0.00000       0.00000       0.00000       0.00000       0.00000       0.00000       0.00000       0.00000       0.00000       0.00000       0.00000       0.00000       0.00000       0.00000       0.00000       0.00000       0.00000       0.00000       0.00000       0.00000       0.00000       0.00000       0.00000       0.00000       0.00000       0.00000       0.00000       0.00000       0.00000
   2  14 2217.6923    0.9290  0.6953 10.3222  0.0000  0.0718   0.0674   0.1662    0.3078   0.0000   382.8084       1.61047       9.93848      0.390280       0.00000       0.00000       0.00000       0.00000       0.00000       0.00000       0.00000       0.00000       0.00000       0.00000       0.00000       0.00000       0.00000       0.00000       0.00000       0.00000       0.00000       0.00000       0.00000       0.00000       0.00000       0.00000       0.00000       0.00000       0.00000       0.00000       0.00000       0.00000       0.00000       0.00000       0.00000       0.00000       54.3242       41.5136       27.8014       8.31376       0.00000       0.00000       0.00000       0.00000       0.00000       0.00000       0.00000       0.00000       0.00000       0.00000       0.00000       0.00000       0.00000       0.00000       0.00000       0.00000       0.00000       0.00000       0.00000       0.00000       0.00000       0.00000       0.00000       0.00000       0.00000       0.00000       0.00000       0.00000       0.00000       0.00000       0.00000       0.00000
   2  15 2352.2810    1.2244  0.8027 10.6744  0.0000  0.0665   0.0850   0.1549    0.3770   0.0000   508.8098      -25.6743       23.2023       4.04163       0.00000       0.00000       0.00000       0.00000       0.00000       0.00000       0.00000       0.00000       0.00000       0.00000       0.00000       0.00000       0.00000       0.00000       0.00000       0.00000       0.00000       0.00000       0.00000       0.00000       0.00000       0.00000       0.00000       0.00000       0.00000       0.00000       0.00000       0.00000       0.00000       0.00000       0.00000       0.00000       48.6248       38.8647       23.2149       7.78417       0.00000       0.00000       0.00000       0.00000       0.00000       0.00000       0.00000       0.00000       0.00000       0.00000       0.00000       0.00000       0.00000       0.00000       0.00000       0.00000       0.00000       0.00000       0.00000       0.00000       0.00000       0.00000       0.00000       0.00000       0.00000       0.00000       0.00000       0.00000       0.00000       0.00000       0.00000       0.00000
   2  16 2485.8447    1.7298  0.8280  9.8463  0.0000  0.0714   0.1094   0.1510    1.4000   0.0000   416.0879      -10.6790       11.6663       8.49139       0.00000       0.00000       0.00000       0.00000       0.00000       0.00000       0.00000       0.00000       0.00000       0.00000       0.00000       0.00000       0.00000       0.00000       0.00000       0.00000       0.00000       0.00000       0.00000       0.00000       0.00000       0.00000       0.00000       0.00000       0.00000       0.00000       0.00000       0.00000       0.00000       0.00000       0.00000       0.00000       53.6103       42.8299       26.2951       9.01516       0.00000       0.00000       0.00000       0.00000       0.00000       0.00000       0.00000       0.00000       0.00000       0.00000       0.00000       0.00000       0.00000       0.00000       0.00000       0.00000       0.00000       0.00000       0.00000       0.00000       0.00000       0.00000       0.00000       0.00000       0.00000       0.00000       0.00000       0.00000       0.00000       0.00000       0.00000       0.00000
   2  19 2889.6171    3.3834  1.1120 10.7056  0.0039  0.0724   0.1913   0.1923    2.5436   0.0000   486.8824       1.68505       23.7928      -11.1501       0.00000       0.00000       0.00000       0.00000       0.00000       0.00000       0.00000       0.00000       0.00000       0.00000       0.00000       0.00000       0.00000       0.00000       0.00000       0.00000       0.00000       0.00000       0.00000       0.00000       0.00000       0.00000       0.00000       0.00000       0.00000       0.00000       0.00000       0.00000       0.00000       0.00000       0.00000       0.00000       52.8499       42.9105       25.0909       8.98830       0.00000       0.00000       0.00000       0.00000       0.00000       0.00000       0.00000       0.00000       0.00000       0.00000       0.00000       0.00000       0.00000       0.00000       0.00000       0.00000       0.00000       0.00000       0.00000       0.00000       0.00000       0.00000       0.00000       0.00000       0.00000       0.00000       0.00000       0.00000       0.00000       0.00000       0.00000       0.00000
   2  22 3295.1380    3.2999  0.9256 13.3409  0.0000  0.0807   0.2617   0.1831    0.4039   0.0000   406.4303       1.16767       40.8915      -8.66319       0.00000       0.00000       0.00000       0.00000       0.00000       0.00000       0.00000       0.00000       0.00000       0.00000       0.00000       0.00000       0.00000       0.00000       0.00000       0.00000       0.00000       0.00000       0.00000       0.00000       0.00000       0.00000       0.00000       0.00000       0.00000       0.00000       0.00000       0.00000       0.00000       0.00000       0.00000       0.00000       55.0954       45.7435       32.4598       10.7961       0.00000       0.00000       0.00000       0.00000       0.00000       0.00000       0.00000       0.00000       0.00000       0.00000       0.00000       0.00000       0.00000       0.00000       0.00000       0.00000       0.00000       0.00000       0.00000       0.00000       0.00000       0.00000       0.00000       0.00000       0.00000       0.00000       0.00000       0.00000       0.00000       0.00000       0.00000       0.00000
   2  23 3430.9657    2.9378  2.2936 12.2642  0.0000  0.1173   0.1459   0.3320    0.3479   0.0000   456.3677      -7.40874       33.8490       2.81325       0.00000       0.00000       0.00000       0.00000       0.00000       0.00000       0.00000       0.00000       0.00000       0.00000       0.00000       0.00000       0.00000       0.00000       0.00000       0.00000       0.00000       0.00000       0.00000       0.00000       0.00000       0.00000       0.00000       0.00000       0.00000       0.00000       0.00000       0.00000       0.00000       0.00000       0.00000       0.00000       83.1824       72.8357       38.4920       16.1170       0.00000       0.00000       0.00000       0.00000       0.00000       0.00000       0.00000       0.00000       0.00000       0.00000       0.00000       0.00000       0.00000       0.00000       0.00000       0.00000       0.00000       0.00000       0.00000       0.00000       0.00000       0.00000       0.00000       0.00000       0.00000       0.00000       0.00000       0.00000       0.00000       0.00000       0.00000       0.00000
   3  11 1865.2617    0.4424  0.2928  9.8219  0.0000  0.0473   0.0384   0.0938    0.1352   0.0000   471.1827       13.0638      -5.03737      -9.27257      -7.86024       1.75394       0.00000       0.00000       0.00000       0.00000       0.00000       0.00000       0.00000       0.00000       0.00000       0.00000       0.00000       0.00000       0.00000       0.00000       0.00000       0.00000       0.00000       0.00000       0.00000       0.00000       0.00000       0.00000       0.00000       0.00000       0.00000       0.00000       0.00000       0.00000       0.00000       0.00000       20.2922       20.4693       14.6992       7.80250       4.11511       1.19860       0.00000       0.00000       0.00000       0.00000       0.00000       0.00000       0.00000       0.00000       0.00000       0.00000       0.00000       0.00000       0.00000       0.00000       0.00000       0.00000       0.00000       0.00000       0.00000       0.00000       0.00000       0.00000       0.00000       0.00000       0.00000       0.00000       0.00000       0.00000       0.00000       0.00000
   3  12 2001.2469    0.5214  0.4795 10.2810  0.0000  0.0639   0.0362   0.1156    0.1402   0.0000   452.2952      -29.1207      -18.6762       1.74863      -2.90578      -3.11792       0.00000       0.00000       0.00000       0.00000       0.00000       0.00000       0.00000       0.00000       0.00000       0.00000       0.00000       0.00000       0.00000       0.00000       0.00000       0.00000       0.00000       0.00000       0.00000       0.00000       0.00000       0.00000       0.00000       0.00000       0.00000       0.00000       0.00000       0.00000       0.00000       0.00000       36.5099       36.0426       22.9732       14.3958       5.01087       1.60037       0.00000       0.00000       0.00000       0.00000       0.00000       0.00000       0.00000       0.00000       0.00000       0.00000       0.00000       0.00000       0.00000       0.00000       0.00000       0.00000       0.00000       0.00000       0.00000       0.00000       0.00000       0.00000       0.00000       0.00000       0.00000       0.00000       0.00000       0.00000       0.00000       0.00000
   3  13 2137.6787    0.7543  0.7448 10.2774  0.0000  0.0657   0.0482   0.1513    0.2062   0.0000   499.9015      -5.97193       54.6491      -14.2628      -1.95442       2.06451       0.00000       0.00000       0.00000       0.00000       0.00000       0.00000       0.00000       0.00000       0.00000       0.00000       0.00000       0.00000       0.00000       0.00000       0.00000       0.00000       0.00000       0.00000       0.00000       0.00000       0.00000       0.00000       0.00000       0.00000       0.00000       0.00000       0.00000       0.00000       0.00000       0.00000       23.9637       26.6790       20.3604       11.3174       6.08223       1.98858       0.00000       0.00000       0.00000       0.00000       0.00000       0.00000       0.00000       0.00000       0.00000       0.00000       0.00000       0.00000       0.00000       0.00000       0.00000       0.00000       0.00000       0.00000       0.00000       0.00000       0.00000       0.00000       0.00000       0.00000       0.00000       0.00000       0.00000       0.00000       0.00000       0.00000
   3  14 2273.3836    1.0092  0.7507 10.5814  0.0000  0.0558   0.0610   0.1343    0.2390   0.0000   443.9479      -2.23279       57.8486      -19.4182      -10.4565      -3.21587       0.00000       0.00000       0.00000       0.00000       0.00000       0.00000       0.00000       0.00000       0.00000       0.00000       0.00000       0.00000       0.00000       0.00000       0.00000       0.00000       0.00000       0.00000       0.00000       0.00000       0.00000       0.00000       0.00000       0.00000       0.00000       0.00000       0.00000       0.00000       0.00000       0.00000       29.0454       24.9312       21.7616       12.6472       5.86431       1.38965       0.00000       0.00000       0.00000       0.00000       0.00000       0.00000       0.00000       0.00000       0.00000       0.00000       0.00000       0.00000       0.00000       0.00000       0.00000       0.00000       0.00000       0.00000       0.00000       0.00000       0.00000       0.00000       0.00000       0.00000       0.00000       0.00000       0.00000       0.00000       0.00000       0.00000
   3  15 2407.6922    1.5173  0.8075 10.3114  0.0000  0.0515   0.0833   0.1279    0.5577   0.0000   452.2883       30.6090      -9.45673      -4.39307       11.0128       1.06625       0.00000       0.00000       0.00000       0.00000       0.00000       0.00000       0.00000       0.00000       0.00000       0.00000       0.00000       0.00000       0.00000       0.00000       0.00000       0.00000       0.00000       0.00000       0.00000       0.00000       0.00000       0.00000       0.00000       0.00000       0.00000       0.00000       0.00000       0.00000       0.00000       0.00000       26.6014       27.4241       18.1402       11.8264       4.53543       1.59093       0.00000       0.00000       0.00000       0.00000       0.00000       0.00000       0.00000       0.00000       0.00000       0.00000       0.00000       0.00000       0.00000       0.00000       0.00000       0.00000       0.00000       0.00000       0.00000       0.00000       0.00000       0.00000       0.00000       0.00000       0.00000       0.00000       0.00000       0.00000       0.00000       0.00000
   3  16 2541.6997    1.7739  0.7662 11.4144  0.0000  0.0658   0.1096   0.1235    0.3642   0.0000   429.2842       14.9558       36.1116       20.2036     -0.667936       4.39353       0.00000       0.00000       0.00000       0.00000       0.00000       0.00000       0.00000       0.00000       0.00000       0.00000       0.00000       0.00000       0.00000       0.00000       0.00000       0.00000       0.00000       0.00000       0.00000       0.00000       0.00000       0.00000       0.00000       0.00000       0.00000       0.00000       0.00000       0.00000       0.00000       0.00000       27.0980       27.3835       24.1629       13.8313       7.49511       2.16775       0.00000       0.00000       0.00000       0.00000       0.00000       0.00000       0.00000       0.00000       0.00000       0.00000       0.00000       0.00000       0.00000       0.00000       0.00000       0.00000       0.00000       0.00000       0.00000       0.00000       0.00000       0.00000       0.00000       0.00000       0.00000       0.00000       0.00000       0.00000       0.00000       0.00000
   3  18 2811.4385    3.4362  0.8075  3.4312  0.0000  0.0579   0.1752   0.1120 1000.0000   0.0000   448.6179       33.0002       4.49660       22.2189       3.28715      0.217529       0.00000       0.00000       0.00000       0.00000       0.00000       0.00000       0.00000       0.00000       0.00000       0.00000       0.00000       0.00000       0.00000       0.00000       0.00000       0.00000       0.00000       0.00000       0.00000       0.00000       0.00000       0.00000       0.00000       0.00000       0.00000       0.00000       0.00000       0.00000       0.00000       0.00000       29.4478       23.6000       20.9004       14.7304       5.48773       1.38916       0.00000       0.00000       0.00000       0.00000       0.00000       0.00000       0.00000       0.00000       0.00000       0.00000       0.00000       0.00000       0.00000       0.00000       0.00000       0.00000       0.00000       0.00000       0.00000       0.00000       0.00000       0.00000       0.00000       0.00000       0.00000       0.00000       0.00000       0.00000       0.00000       0.00000
   3  19 2946.9981    3.5099  0.7475 12.5508  0.0000  0.0719   0.2052   0.1305    0.3708   0.0000   423.5454       23.6162     -0.323870      -5.26077       4.04649     -0.528052       0.00000       0.00000       0.00000       0.00000       0.00000       0.00000       0.00000       0.00000       0.00000       0.00000       0.00000       0.00000       0.00000       0.00000       0.00000       0.00000       0.00000       0.00000       0.00000       0.00000       0.00000       0.00000       0.00000       0.00000       0.00000       0.00000       0.00000       0.00000       0.00000       0.00000       25.5676       32.2610       27.4294       10.8555       8.98549       2.58926       0.00000       0.00000       0.00000       0.00000       0.00000       0.00000       0.00000       0.00000       0.00000       0.00000       0.00000       0.00000       0.00000       0.00000       0.00000       0.00000       0.00000       0.00000       0.00000       0.00000       0.00000       0.00000       0.00000       0.00000       0.00000       0.00000       0.00000       0.00000       0.00000       0.00000
   3  21 3217.7459    3.6693  1.3253 12.4524 -0.0031  0.0670   0.1765   0.1871    0.5102   0.0000   477.2572       16.1311       13.9342       23.3395       7.90983       1.11179       0.00000       0.00000       0.00000       0.00000       0.00000       0.00000       0.00000       0.00000       0.00000       0.00000       0.00000       0.00000       0.00000       0.00000       0.00000       0.00000       0.00000       0.00000       0.00000       0.00000       0.00000       0.00000       0.00000       0.00000       0.00000       0.00000       0.00000       0.00000       0.00000       0.00000       34.1067       33.0797       24.9128       14.0450       6.61884       1.97542       0.00000       0.00000       0.00000       0.00000       0.00000       0.00000       0.00000       0.00000       0.00000       0.00000       0.00000       0.00000       0.00000       0.00000       0.00000       0.00000       0.00000       0.00000       0.00000       0.00000       0.00000       0.00000       0.00000       0.00000       0.00000       0.00000       0.00000       0.00000       0.00000       0.00000
   3  22 3353.5540    3.1997  1.6944 12.6223  0.0256  0.0975   0.1518   0.2246    0.2693   0.0000   441.3585       14.2494       16.7135       14.4636       10.9758     -0.526415       0.00000       0.00000       0.00000       0.00000       0.00000       0.00000       0.00000       0.00000       0.00000       0.00000       0.00000       0.00000       0.00000       0.00000       0.00000       0.00000       0.00000       0.00000       0.00000       0.00000       0.00000       0.00000       0.00000       0.00000       0.00000       0.00000       0.00000       0.00000       0.00000       0.00000       41.8127       46.2961       37.1853       16.3604       11.7267       3.23783       0.00000       0.00000       0.00000       0.00000       0.00000       0.00000       0.00000       0.00000       0.00000       0.00000       0.00000       0.00000       0.00000       0.00000       0.00000       0.00000       0.00000       0.00000       0.00000       0.00000       0.00000       0.00000       0.00000       0.00000       0.00000       0.00000       0.00000       0.00000       0.00000       0.00000
   3  23 3489.7149    2.8699  2.5793 11.8786  0.0000  0.1029   0.1008   0.2780    0.2310   0.0000   522.5425       43.1244       16.0902       17.0535      -3.61677      -2.20295       0.00000       0.00000       0.00000       0.00000       0.00000       0.00000       0.00000       0.00000       0.00000       0.00000       0.00000       0.00000       0.00000       0.00000       0.00000       0.00000       0.00000       0.00000       0.00000       0.00000       0.00000       0.00000       0.00000       0.00000       0.00000       0.00000       0.00000       0.00000       0.00000       0.00000       48.8376       50.8317       35.4522       20.4938       9.55740       3.14478       0.00000       0.00000       0.00000       0.00000       0.00000       0.00000       0.00000       0.00000       0.00000       0.00000       0.00000       0.00000       0.00000       0.00000       0.00000       0.00000       0.00000       0.00000       0.00000       0.00000       0.00000       0.00000       0.00000       0.00000       0.00000       0.00000       0.00000       0.00000       0.00000       0.00000
   3  25 3762.5767    1.7988  4.5130 11.3517 -0.0036  0.1546   0.0581   0.4443    0.1543   0.0000   434.7909       52.4663       34.9857      -24.8768       12.0960      -1.04521       0.00000       0.00000       0.00000       0.00000       0.00000       0.00000       0.00000       0.00000       0.00000       0.00000       0.00000       0.00000       0.00000       0.00000       0.00000       0.00000       0.00000       0.00000       0.00000       0.00000       0.00000       0.00000       0.00000       0.00000       0.00000       0.00000       0.00000       0.00000       0.00000       0.00000       68.4068       73.1868       54.8993       34.8986       16.3503       5.23346       0.00000       0.00000       0.00000       0.00000       0.00000       0.00000       0.00000       0.00000       0.00000       0.00000       0.00000       0.00000       0.00000       0.00000       0.00000       0.00000       0.00000       0.00000       0.00000       0.00000       0.00000       0.00000       0.00000       0.00000       0.00000       0.00000       0.00000       0.00000       0.00000       0.00000
   3  26 3900.1650    1.5816  6.1325 10.9080 -0.0168  0.2019   0.0466   0.5643    0.1706   0.0000   402.5136      -47.9401       9.70126      -3.18415      -4.54934       2.35075       0.00000       0.00000       0.00000       0.00000       0.00000       0.00000       0.00000       0.00000       0.00000       0.00000       0.00000       0.00000       0.00000       0.00000       0.00000       0.00000       0.00000       0.00000       0.00000       0.00000       0.00000       0.00000       0.00000       0.00000       0.00000       0.00000       0.00000       0.00000       0.00000       0.00000       92.7630       89.2608       73.1487       49.2076       21.1818       6.24611       0.00000       0.00000       0.00000       0.00000       0.00000       0.00000       0.00000       0.00000       0.00000       0.00000       0.00000       0.00000       0.00000       0.00000       0.00000       0.00000       0.00000       0.00000       0.00000       0.00000       0.00000       0.00000       0.00000       0.00000       0.00000       0.00000       0.00000       0.00000       0.00000       0.00000
   4  10 1777.9844    0.3418  0.2539  9.7364 -0.0120  0.0429   0.0350   0.0919    0.0878   0.0000   435.6588      -2.83506      -3.78949       6.09255       5.96896      -1.55946      0.624878     0.0224836       0.00000       0.00000       0.00000       0.00000       0.00000       0.00000       0.00000       0.00000       0.00000       0.00000       0.00000       0.00000       0.00000       0.00000       0.00000       0.00000       0.00000       0.00000       0.00000       0.00000       0.00000       0.00000       0.00000       0.00000       0.00000       0.00000       0.00000       0.00000       23.9839       14.7985       12.8252       13.3658       8.44034       3.41112      0.939579      0.231344       0.00000       0.00000       0.00000       0.00000       0.00000       0.00000       0.00000       0.00000       0.00000       0.00000       0.00000       0.00000       0.00000       0.00000       0.00000       0.00000       0.00000       0.00000       0.00000       0.00000       0.00000       0.00000       0.00000       0.00000       0.00000       0.00000       0.00000       0.00000
   4  11 1914.6730    0.5412  0.3143  9.9436 -0.0006  0.0311   0.0466   0.0786    0.1010   0.0000   466.0642       8.39774      -14.2354       1.42411       7.39474       1.63523     -0.389134      0.344798       0.00000       0.00000       0.00000       0.00000       0.00000       0.00000       0.00000       0.00000       0.00000       0.00000       0.00000       0.00000       0.00000       0.00000       0.00000       0.00000       0.00000       0.00000       0.00000       0.00000       0.00000       0.00000       0.00000       0.00000       0.00000       0.00000       0.00000       0.00000       11.9775       14.3399       10.1335       7.62308       4.23912       2.17605      0.775240      0.236533       0.00000       0.00000       0.00000       0.00000       0.00000       0.00000       0.00000       0.00000       0.00000       0.00000       0.00000       0.00000       0.00000       0.00000       0.00000       0.00000       0.00000       0.00000       0.00000       0.00000       0.00000       0.00000       0.00000       0.00000       0.00000       0.00000       0.00000       0.00000
   4  12 2051.6133    0.6392  0.5938 10.0239  0.0026  0.0525   0.0409   0.1230    0.1543   0.0000   433.4703       12.7977       12.4350      -4.53055      -11.1205      -2.32524       2.46685     -0.622109       0.00000       0.00000       0.00000       0.00000       0.00000       0.00000       0.00000       0.00000       0.00000       0.00000       0.00000       0.00000       0.00000       0.00000       0.00000       0.00000       0.00000       0.00000       0.00000       0.00000       0.00000       0.00000       0.00000       0.00000       0.00000       0.00000       0.00000       0.00000       21.0549       19.5009       15.4973       14.0787       8.74260       3.67832       1.25600      0.326179       0.00000       0.00000       0.00000       0.00000       0.00000       0.00000       0.00000       0.00000       0.00000       0.00000       0.00000       0.00000       0.00000       0.00000       0.00000       0.00000       0.00000       0.00000       0.00000       0.00000       0.00000       0.00000       0.00000       0.00000       0.00000       0.00000       0.00000       0.00000
   4  14 2324.0873    1.0984  1.0907  9.6808 -0.0022  0.0785   0.0501   0.1830    0.9158   0.0000   463.9595      -8.71890       11.9359       21.7548      -12.4739      -1.67350      0.873043     -0.176049       0.00000       0.00000       0.00000       0.00000       0.00000       0.00000       0.00000       0.00000       0.00000       0.00000       0.00000       0.00000       0.00000       0.00000       0.00000       0.00000       0.00000       0.00000       0.00000       0.00000       0.00000       0.00000       0.00000       0.00000       0.00000       0.00000       0.00000       0.00000       22.8904       31.6774       22.6716       17.0117       11.7925       4.15865       2.23037      0.669137       0.00000       0.00000       0.00000       0.00000       0.00000       0.00000       0.00000       0.00000       0.00000       0.00000       0.00000       0.00000       0.00000       0.00000       0.00000       0.00000       0.00000       0.00000       0.00000       0.00000       0.00000       0.00000       0.00000       0.00000       0.00000       0.00000       0.00000       0.00000
   4  15 2458.6209    1.4877  0.8594 11.0244 -0.0115  0.0585   0.0717   0.1423    0.6330   0.0000   429.4578      -1.70624       62.6078       32.1843      -7.73526      -13.2396     -0.929329      0.559688       0.00000       0.00000       0.00000       0.00000       0.00000       0.00000       0.00000       0.00000       0.00000       0.00000       0.00000       0.00000       0.00000       0.00000       0.00000       0.00000       0.00000       0.00000       0.00000       0.00000       0.00000       0.00000       0.00000       0.00000       0.00000       0.00000       0.00000       0.00000       23.6257       24.0340       19.9410       17.5695       9.53965       5.08596       1.65298      0.414856       0.00000       0.00000       0.00000       0.00000       0.00000       0.00000       0.00000       0.00000       0.00000       0.00000       0.00000       0.00000       0.00000       0.00000       0.00000       0.00000       0.00000       0.00000       0.00000       0.00000       0.00000       0.00000       0.00000       0.00000       0.00000       0.00000       0.00000       0.00000
   4  16 2593.0276    1.8979  0.7683 11.9469 -0.0063  0.0530   0.0952   0.1277    0.3796   0.0000   459.7914       11.7796       18.8523       34.4965      -7.55645       1.89205      0.787371      0.308571       0.00000       0.00000       0.00000       0.00000       0.00000       0.00000       0.00000       0.00000       0.00000       0.00000       0.00000       0.00000       0.00000       0.00000       0.00000       0.00000       0.00000       0.00000       0.00000       0.00000       0.00000       0.00000       0.00000       0.00000       0.00000       0.00000       0.00000       0.00000       22.6077       24.4843       19.6727       13.2015       7.48159       3.86869       1.38344      0.358680       0.00000       0.00000       0.00000       0.00000       0.00000       0.00000       0.00000       0.00000       0.00000       0.00000       0.00000       0.00000       0.00000       0.00000       0.00000       0.00000       0.00000       0.00000       0.00000       0.00000       0.00000       0.00000       0.00000       0.00000       0.00000       0.00000       0.00000       0.00000
   4  17 2728.4657    2.7787  1.0008 10.4953  0.0034  0.0836   0.1397   0.1681    1.0459   0.0000   445.6916       5.11975       24.0756      -3.22274      -2.30713      -3.02987      -2.18850      0.760809       0.00000       0.00000       0.00000       0.00000       0.00000       0.00000       0.00000       0.00000       0.00000       0.00000       0.00000       0.00000       0.00000       0.00000       0.00000       0.00000       0.00000       0.00000       0.00000       0.00000       0.00000       0.00000       0.00000       0.00000       0.00000       0.00000       0.00000       0.00000       20.0666       35.1322       21.8388       19.7464       9.79281       6.11296       2.17665      0.922081       0.00000       0.00000       0.00000       0.00000       0.00000       0.00000       0.00000       0.00000       0.00000       0.00000       0.00000       0.00000       0.00000       0.00000       0.00000       0.00000       0.00000       0.00000       0.00000       0.00000       0.00000       0.00000       0.00000       0.00000       0.00000       0.00000       0.00000       0.00000
   4  18 2864.2044    3.2081  0.7654 12.3808 -0.0012  0.0512   0.1602   0.1021    0.3961   0.0000   438.4882       50.2262       4.62092     -0.683395      -2.92482      -6.53094       2.14580     -0.509753       0.00000       0.00000       0.00000       0.00000       0.00000       0.00000       0.00000       0.00000       0.00000       0.00000       0.00000       0.00000       0.00000       0.00000       0.00000       0.00000       0.00000       0.00000       0.00000       0.00000       0.00000       0.00000       0.00000       0.00000       0.00000       0.00000       0.00000       0.00000       19.4167       20.5088       17.9154       11.8659       7.87399       3.26858       1.60451      0.363883       0.00000       0.00000       0.00000       0.00000       0.00000       0.00000       0.00000       0.00000       0.00000       0.00000       0.00000       0.00000       0.00000       0.00000       0.00000       0.00000       0.00000       0.00000       0.00000       0.00000       0.00000       0.00000       0.00000       0.00000       0.00000       0.00000       0.00000       0.00000
   4  19 3000.2646    3.9343  0.7362 12.7906 -0.0149  0.0450   0.2135   0.0993    0.4733   0.0000   420.1862       28.5092      -3.40379       20.9543      -11.0681      -2.55636      -1.16536      0.189250       0.00000       0.00000       0.00000       0.00000       0.00000       0.00000       0.00000       0.00000       0.00000       0.00000       0.00000       0.00000       0.00000       0.00000       0.00000       0.00000       0.00000       0.00000       0.00000       0.00000       0.00000       0.00000       0.00000       0.00000       0.00000       0.00000       0.00000       0.00000       17.9447       19.1990       15.9958       10.4783       6.62358       3.05348       1.30496      0.308947       0.00000       0.00000       0.00000       0.00000       0.00000       0.00000       0.00000       0.00000       0.00000       0.00000       0.00000       0.00000       0.00000       0.00000       0.00000       0.00000       0.00000       0.00000       0.00000       0.00000       0.00000       0.00000       0.00000       0.00000       0.00000       0.00000       0.00000       0.00000
   4  22 3408.1303    3.2873  1.7106 12.0201 -0.0083  0.0778   0.1346   0.1987    0.4902   0.0000   418.2041       11.8158      -9.29754       6.04316      -9.00641      -8.80312       5.69627     -0.556753       0.00000       0.00000       0.00000       0.00000       0.00000       0.00000       0.00000       0.00000       0.00000       0.00000       0.00000       0.00000       0.00000       0.00000       0.00000       0.00000       0.00000       0.00000       0.00000       0.00000       0.00000       0.00000       0.00000       0.00000       0.00000       0.00000       0.00000       0.00000       29.5153       33.5403       26.8538       17.0542       10.7158       5.00130       2.21840      0.568578       0.00000       0.00000       0.00000       0.00000       0.00000       0.00000       0.00000       0.00000       0.00000       0.00000       0.00000       0.00000       0.00000       0.00000       0.00000       0.00000       0.00000       0.00000       0.00000       0.00000       0.00000       0.00000       0.00000       0.00000       0.00000       0.00000       0.00000       0.00000
   4  23 3544.5061    2.6613  2.8918 11.8522 -0.0011  0.1129   0.0852   0.2603    0.2448   0.0000   380.4307       42.9154       92.7656       8.35081      -12.7858     -0.417521      0.651143     -0.527130       0.00000       0.00000       0.00000       0.00000       0.00000       0.00000       0.00000       0.00000       0.00000       0.00000       0.00000       0.00000       0.00000       0.00000       0.00000       0.00000       0.00000       0.00000       0.00000       0.00000       0.00000       0.00000       0.00000       0.00000       0.00000       0.00000       0.00000       0.00000       38.6090       47.8786       37.0928       25.7022       16.7447       7.19315       3.28408      0.892818       0.00000       0.00000       0.00000       0.00000       0.00000       0.00000       0.00000       0.00000       0.00000       0.00000       0.00000       0.00000       0.00000       0.00000       0.00000       0.00000       0.00000       0.00000       0.00000       0.00000       0.00000       0.00000       0.00000       0.00000       0.00000       0.00000       0.00000       0.00000
   4  25 3818.9882    1.7725  4.9715 11.1730  0.0005  0.1563   0.0480   0.4125    0.1616   0.0000   336.9586       33.0827       6.08404      -3.61750       14.4878       13.4514       2.67676      0.145726       0.00000       0.00000       0.00000       0.00000       0.00000       0.00000       0.00000       0.00000       0.00000       0.00000       0.00000       0.00000       0.00000       0.00000       0.00000       0.00000       0.00000       0.00000       0.00000       0.00000       0.00000       0.00000       0.00000       0.00000       0.00000       0.00000       0.00000       0.00000       52.4393       58.1480       51.7417       37.3156       24.1920       11.8321       4.78675       1.18283       0.00000       0.00000       0.00000       0.00000       0.00000       0.00000       0.00000       0.00000       0.00000       0.00000       0.00000       0.00000       0.00000       0.00000       0.00000       0.00000       0.00000       0.00000       0.00000       0.00000       0.00000       0.00000       0.00000       0.00000       0.00000       0.00000       0.00000       0.00000
   5  11 1960.5758    0.4799  0.3252 10.0389 -0.0087  0.0346   0.0351   0.0670    0.0853   0.0000   445.5723       17.8904       3.21658      -2.42385       3.20801       4.40375       1.87196      -1.37834      0.247958     0.0325960       0.00000       0.00000       0.00000       0.00000       0.00000       0.00000       0.00000       0.00000       0.00000       0.00000       0.00000       0.00000       0.00000       0.00000       0.00000       0.00000       0.00000       0.00000       0.00000       0.00000       0.00000       0.00000       0.00000       0.00000       0.00000       0.00000       9.30903       11.9241       8.80574       8.19856       5.32361       3.54386       1.37346      0.776396      0.218237     0.0677016       0.00000       0.00000       0.00000       0.00000       0.00000       0.00000       0.00000       0.00000       0.00000       0.00000       0.00000       0.00000       0.00000       0.00000       0.00000       0.00000       0.00000       0.00000       0.00000       0.00000       0.00000       0.00000       0.00000       0.00000       0.00000       0.00000
   5  13 2235.3025    0.9639  0.7338 10.4146  0.0018  0.0465   0.0479   0.0972    0.1677   0.0000   449.4398      -3.89359       21.6235       6.46789       4.84551       4.01427      0.859014     -0.428862     -0.891144    -0.0349171       0.00000       0.00000       0.00000       0.00000       0.00000       0.00000       0.00000       0.00000       0.00000       0.00000       0.00000       0.00000       0.00000       0.00000       0.00000       0.00000       0.00000       0.00000       0.00000       0.00000       0.00000       0.00000       0.00000       0.00000       0.00000       0.00000       13.0301       14.3432       13.3578       10.4516       7.29630       4.13806       2.54439      0.926245      0.355427     0.0766614       0.00000       0.00000       0.00000       0.00000       0.00000       0.00000       0.00000       0.00000       0.00000       0.00000       0.00000       0.00000       0.00000       0.00000       0.00000       0.00000       0.00000       0.00000       0.00000       0.00000       0.00000       0.00000       0.00000       0.00000       0.00000       0.00000
   5  14 2371.1336    1.3528  0.8630 10.7112 -0.0089  0.0458   0.0612   0.1122    0.2170   0.0000   438.2896      -10.7502       6.11324       6.93818      0.532621     -0.289826      -1.68803      -2.86769      0.109575    -0.0807862       0.00000       0.00000       0.00000       0.00000       0.00000       0.00000       0.00000       0.00000       0.00000       0.00000       0.00000       0.00000       0.00000       0.00000       0.00000       0.00000       0.00000       0.00000       0.00000       0.00000       0.00000       0.00000       0.00000       0.00000       0.00000       0.00000       14.4272       16.0960       13.4096       10.6432       7.52240       4.39412       2.05739      0.954379      0.307098     0.0732507       0.00000       0.00000       0.00000       0.00000       0.00000       0.00000       0.00000       0.00000       0.00000       0.00000       0.00000       0.00000       0.00000       0.00000       0.00000       0.00000       0.00000       0.00000       0.00000       0.00000       0.00000       0.00000       0.00000       0.00000       0.00000       0.00000
   5  15 2506.0031    1.7600  0.9885 10.9968 -0.0100  0.0502   0.0797   0.1267    0.3510   0.0000   452.3872      -7.53299       15.1143      -5.74686      -5.38283       7.77610       1.00004      0.708664    -0.0267227     0.0672980       0.00000       0.00000       0.00000       0.00000       0.00000       0.00000       0.00000       0.00000       0.00000       0.00000       0.00000       0.00000       0.00000       0.00000       0.00000       0.00000       0.00000       0.00000       0.00000       0.00000       0.00000       0.00000       0.00000       0.00000       0.00000       0.00000       18.8994       20.5898       17.3563       12.6576       8.74014       4.48562       2.10351      0.894808      0.286426     0.0686600       0.00000       0.00000       0.00000       0.00000       0.00000       0.00000       0.00000       0.00000       0.00000       0.00000       0.00000       0.00000       0.00000       0.00000       0.00000       0.00000       0.00000       0.00000       0.00000       0.00000       0.00000       0.00000       0.00000       0.00000       0.00000       0.00000
   5  16 2641.1678    2.1968  1.0389 10.5972  0.0011  0.0461   0.0900   0.1240    0.7229   0.0000   438.1363      -10.1573       17.3271       9.50569       3.67451      -1.03540      0.602803      0.538516      0.354176      0.129748       0.00000       0.00000       0.00000       0.00000       0.00000       0.00000       0.00000       0.00000       0.00000       0.00000       0.00000       0.00000       0.00000       0.00000       0.00000       0.00000       0.00000       0.00000       0.00000       0.00000       0.00000       0.00000       0.00000       0.00000       0.00000       0.00000       14.6360       16.3053       14.1471       11.0933       7.16227       4.62604       2.13775       1.04296      0.314872     0.0777693       0.00000       0.00000       0.00000       0.00000       0.00000       0.00000       0.00000       0.00000       0.00000       0.00000       0.00000       0.00000       0.00000       0.00000       0.00000       0.00000       0.00000       0.00000       0.00000       0.00000       0.00000       0.00000       0.00000       0.00000       0.00000       0.00000
   5  17 2777.3483    2.6784  0.8029 11.2010 -0.0115  0.0427   0.1116   0.0935    0.7611   0.0000   448.8409       3.57827       10.4644      -2.74443      -5.68725      0.559877      -1.56345     -0.639923      0.184470     -0.128509       0.00000       0.00000       0.00000       0.00000       0.00000       0.00000       0.00000       0.00000       0.00000       0.00000       0.00000       0.00000       0.00000       0.00000       0.00000       0.00000       0.00000       0.00000       0.00000       0.00000       0.00000       0.00000       0.00000       0.00000       0.00000       0.00000       12.8848       13.2546       13.2150       10.1464       6.76933       4.02124       2.43692      0.950699      0.323340     0.0674232       0.00000       0.00000       0.00000       0.00000       0.00000       0.00000       0.00000       0.00000       0.00000       0.00000       0.00000       0.00000       0.00000       0.00000       0.00000       0.00000       0.00000       0.00000       0.00000       0.00000       0.00000       0.00000       0.00000       0.00000       0.00000       0.00000
   5  19 3050.0037    3.8470  0.9387 11.9673  0.0009  0.0603   0.1713   0.1297    1.5367   0.0000   421.6739      -12.0083       37.3717       5.40910      -6.80510      -1.33559       1.97395      0.112692     0.0723625    -0.0762696       0.00000       0.00000       0.00000       0.00000       0.00000       0.00000       0.00000       0.00000       0.00000       0.00000       0.00000       0.00000       0.00000       0.00000       0.00000       0.00000       0.00000       0.00000       0.00000       0.00000       0.00000       0.00000       0.00000       0.00000       0.00000       0.00000       17.7104       19.8543       21.4510       12.9535       11.1700       7.29363       2.80567       1.74673      0.580381     0.0926740       0.00000       0.00000       0.00000       0.00000       0.00000       0.00000       0.00000       0.00000       0.00000       0.00000       0.00000       0.00000       0.00000       0.00000       0.00000       0.00000       0.00000       0.00000       0.00000       0.00000       0.00000       0.00000       0.00000       0.00000       0.00000       0.00000
   5  20 3186.3793    4.0256  1.1317 10.4319 -0.0111  0.0581   0.1838   0.1521   42.4953   0.0000   449.2932       19.8485      -2.51497      -9.26378      -3.76008       1.29068       1.63698     -0.366764      0.645422    -0.0227858       0.00000       0.00000       0.00000       0.00000       0.00000       0.00000       0.00000       0.00000       0.00000       0.00000       0.00000       0.00000       0.00000       0.00000       0.00000       0.00000       0.00000       0.00000       0.00000       0.00000       0.00000       0.00000       0.00000       0.00000       0.00000       0.00000       16.9231       20.0039       18.4912       14.5410       9.62454       6.49562       2.78977       1.55796      0.479893      0.103020       0.00000       0.00000       0.00000       0.00000       0.00000       0.00000       0.00000       0.00000       0.00000       0.00000       0.00000       0.00000       0.00000       0.00000       0.00000       0.00000       0.00000       0.00000       0.00000       0.00000       0.00000       0.00000       0.00000       0.00000       0.00000       0.00000
   5  22 3459.5535    2.8914  2.0374 12.4442 -0.0104  0.0931   0.0994   0.2364    0.3368   0.0000   456.8450       56.4094      -50.3226      -13.1190       3.11076      -12.3633     -0.692666      -1.84425     -0.535652    -0.0651543       0.00000       0.00000       0.00000       0.00000       0.00000       0.00000       0.00000       0.00000       0.00000       0.00000       0.00000       0.00000       0.00000       0.00000       0.00000       0.00000       0.00000       0.00000       0.00000       0.00000       0.00000       0.00000       0.00000       0.00000       0.00000       0.00000       23.6664       30.5627       25.3093       21.1724       16.0183       9.45615       4.75874       1.99873      0.748597      0.182300       0.00000       0.00000       0.00000       0.00000       0.00000       0.00000       0.00000       0.00000       0.00000       0.00000       0.00000       0.00000       0.00000       0.00000       0.00000       0.00000       0.00000       0.00000       0.00000       0.00000       0.00000       0.00000       0.00000       0.00000       0.00000       0.00000
   5  24 3733.7455    2.1560  4.4440 10.5260 -0.0024  0.1229   0.0489   0.3486    0.3949   0.0000   442.9058       72.9713      -53.1180      -8.93555       1.20944       16.5484       3.55972      -1.75817     -0.845185      0.328795       0.00000       0.00000       0.00000       0.00000       0.00000       0.00000       0.00000       0.00000       0.00000       0.00000       0.00000       0.00000       0.00000       0.00000       0.00000       0.00000       0.00000       0.00000       0.00000       0.00000       0.00000       0.00000       0.00000       0.00000       0.00000       0.00000       36.8653       44.2627       39.0827       30.0268       21.0967       12.4441       7.05874       2.88756      0.997479      0.218988       0.00000       0.00000       0.00000       0.00000       0.00000       0.00000       0.00000       0.00000       0.00000       0.00000       0.00000       0.00000       0.00000       0.00000       0.00000       0.00000       0.00000       0.00000       0.00000       0.00000       0.00000       0.00000       0.00000       0.00000       0.00000       0.00000
   5  25 3871.5970    1.7361  6.2124 10.6356 -0.0034  0.1576   0.0346   0.4295    0.1600   0.0000   457.0967       91.3319       6.85457      -65.6102      -8.40983       31.6549      -4.49741      -9.70452       1.30294    -0.0120077       0.00000       0.00000       0.00000       0.00000       0.00000       0.00000       0.00000       0.00000       0.00000       0.00000       0.00000       0.00000       0.00000       0.00000       0.00000       0.00000       0.00000       0.00000       0.00000       0.00000       0.00000       0.00000       0.00000       0.00000       0.00000       0.00000       44.9849       52.0481       49.7650       39.0935       28.6261       18.0988       8.98771       4.28304       1.39822      0.284210       0.00000       0.00000       0.00000       0.00000       0.00000       0.00000       0.00000       0.00000       0.00000       0.00000       0.00000       0.00000       0.00000       0.00000       0.00000       0.00000       0.00000       0.00000       0.00000       0.00000       0.00000       0.00000       0.00000       0.00000       0.00000       0.00000
   6  11 2004.0340    0.5641  0.4736 10.0219  0.0090  0.0459   0.0332   0.0891    0.0999   0.0000   429.0238      -17.8143       2.07973      -5.39523       2.71856      -11.5907      -2.39191       1.54892       1.11579     -0.281451     0.0262977    -0.0183698       0.00000       0.00000       0.00000       0.00000       0.00000       0.00000       0.00000       0.00000       0.00000       0.00000       0.00000       0.00000       0.00000       0.00000       0.00000       0.00000       0.00000       0.00000       0.00000       0.00000       0.00000       0.00000       0.00000       0.00000       10.3078       12.8689       12.8332       8.77022       8.03494       5.13057       2.57678       2.04159      0.499623      0.336813      0.104843     0.0181494       0.00000       0.00000       0.00000       0.00000       0.00000       0.00000       0.00000       0.00000       0.00000       0.00000       0.00000       0.00000       0.00000       0.00000       0.00000       0.00000       0.00000       0.00000       0.00000       0.00000       0.00000       0.00000       0.00000       0.00000
   6  12 2142.4474    0.8507  0.6002  9.9316  0.0019  0.0399   0.0417   0.0752    0.1408   0.0000   416.8611     -0.882015       15.6219      -4.08228      0.675049       4.25332       1.41911       1.20238      0.959220    0.00506847    -0.0671829    -0.0110592       0.00000       0.00000       0.00000       0.00000       0.00000       0.00000       0.00000       0.00000       0.00000       0.00000       0.00000       0.00000       0.00000       0.00000       0.00000       0.00000       0.00000       0.00000       0.00000       0.00000       0.00000       0.00000       0.00000       0.00000       9.67077       10.8959       10.3352       8.79897       6.90226       4.29040       2.92233       1.29178      0.746729      0.223282     0.0850762     0.0163389       0.00000       0.00000       0.00000       0.00000       0.00000       0.00000       0.00000       0.00000       0.00000       0.00000       0.00000       0.00000       0.00000       0.00000       0.00000       0.00000       0.00000       0.00000       0.00000       0.00000       0.00000       0.00000       0.00000       0.00000
   6  13 2279.8582    1.1022  0.6991 10.1278 -0.0026  0.0413   0.0505   0.0895    0.1703   0.0000   427.1089      -13.2096       21.2684       2.41611      -4.12173      -3.18777      -1.88583     -0.439991      0.540603      0.291316    -0.0917197    -0.0167378       0.00000       0.00000       0.00000       0.00000       0.00000       0.00000       0.00000       0.00000       0.00000       0.00000       0.00000       0.00000       0.00000       0.00000       0.00000       0.00000       0.00000       0.00000       0.00000       0.00000       0.00000       0.00000       0.00000       0.00000       9.09154       11.6600       11.4016       7.64083       7.26294       4.32854       2.54774       1.49190      0.570366      0.273695     0.0970703     0.0168720       0.00000       0.00000       0.00000       0.00000       0.00000       0.00000       0.00000       0.00000       0.00000       0.00000       0.00000       0.00000       0.00000       0.00000       0.00000       0.00000       0.00000       0.00000       0.00000       0.00000       0.00000       0.00000       0.00000       0.00000
   6  14 2415.5511    1.4834  0.8677 10.9640 -0.0011  0.0409   0.0597   0.1023    0.1679   0.0000   448.2731       7.85662       34.0931       17.5877       12.9730      -8.07586      -4.51970      0.895990    -0.0756200    -0.0642385     0.0354476    0.00933457       0.00000       0.00000       0.00000       0.00000       0.00000       0.00000       0.00000       0.00000       0.00000       0.00000       0.00000       0.00000       0.00000       0.00000       0.00000       0.00000       0.00000       0.00000       0.00000       0.00000       0.00000       0.00000       0.00000       0.00000       10.4767       12.0601       11.1153       9.09169       7.28851       4.36936       3.03010       1.36214      0.690794      0.222961     0.0825473     0.0162950       0.00000       0.00000       0.00000       0.00000       0.00000       0.00000       0.00000       0.00000       0.00000       0.00000       0.00000       0.00000       0.00000       0.00000       0.00000       0.00000       0.00000       0.00000       0.00000       0.00000       0.00000       0.00000       0.00000       0.00000
   6  15 2551.1461    1.8671  1.0810 11.2790 -0.0034  0.0654   0.0712   0.1254    0.2197   0.0000   418.9622       8.36618       30.4722       13.8089       7.18621      -7.19035      -9.10573      0.296907      0.458822      0.202059    -0.0177389    -0.0268929       0.00000       0.00000       0.00000       0.00000       0.00000       0.00000       0.00000       0.00000       0.00000       0.00000       0.00000       0.00000       0.00000       0.00000       0.00000       0.00000       0.00000       0.00000       0.00000       0.00000       0.00000       0.00000       0.00000       0.00000       14.2270       13.6892       19.6468       12.5238       8.91959       8.02137       3.98197       1.62012       1.15773      0.510961      0.140508     0.0211957       0.00000       0.00000       0.00000       0.00000       0.00000       0.00000       0.00000       0.00000       0.00000       0.00000       0.00000       0.00000       0.00000       0.00000       0.00000       0.00000       0.00000       0.00000       0.00000       0.00000       0.00000       0.00000       0.00000       0.00000
   6  16 2687.0614    2.4339  0.6703 12.0712 -0.0006  0.0367   0.1076   0.0771    0.1733   0.0000   455.8141     -0.227834       31.5317       6.09266     -0.521367      -10.7521      -1.76934      0.239434     -0.815155     -0.126244    0.00988455    0.00267099       0.00000       0.00000       0.00000       0.00000       0.00000       0.00000       0.00000       0.00000       0.00000       0.00000       0.00000       0.00000       0.00000       0.00000       0.00000       0.00000       0.00000       0.00000       0.00000       0.00000       0.00000       0.00000       0.00000       0.00000       9.17205       10.6444       9.39867       8.00384       6.59600       4.30341       2.56976       1.26416      0.575694      0.216876     0.0730201     0.0155531       0.00000       0.00000       0.00000       0.00000       0.00000       0.00000       0.00000       0.00000       0.00000       0.00000       0.00000       0.00000       0.00000       0.00000       0.00000       0.00000       0.00000       0.00000       0.00000       0.00000       0.00000       0.00000       0.00000       0.00000
   6  18 2960.7496    3.6927  0.8428 12.0397 -0.0031  0.0392   0.1437   0.0855    0.3515   0.0000   426.5492       2.39178       17.0828       10.1015       7.77727     -0.182909       1.94122      -1.40027      0.221780     -0.180216     0.0430292    -0.0111804       0.00000       0.00000       0.00000       0.00000       0.00000       0.00000       0.00000       0.00000       0.00000       0.00000       0.00000       0.00000       0.00000       0.00000       0.00000       0.00000       0.00000       0.00000       0.00000       0.00000       0.00000       0.00000       0.00000       0.00000       9.15762       11.2035       9.60701       9.38656       6.04970       4.34615       2.48631       1.49744      0.600244      0.259927     0.0667798     0.0177603       0.00000       0.00000       0.00000       0.00000       0.00000       0.00000       0.00000       0.00000       0.00000       0.00000       0.00000       0.00000       0.00000       0.00000       0.00000       0.00000       0.00000       0.00000       0.00000       0.00000       0.00000       0.00000       0.00000       0.00000
   6  20 3234.0495    3.8139  1.4035 11.4594 -0.0067  0.0570   0.1220   0.1402    0.9223   0.0000   433.1654       45.8971       24.7303       4.07159       2.74990     -0.788901      -1.53233      0.487312      -1.44829     -0.516615     0.0839821   -0.00888024       0.00000       0.00000       0.00000       0.00000       0.00000       0.00000       0.00000       0.00000       0.00000       0.00000       0.00000       0.00000       0.00000       0.00000       0.00000       0.00000       0.00000       0.00000       0.00000       0.00000       0.00000       0.00000       0.00000       0.00000       13.6062       16.7171       15.7024       12.4644       8.85775       5.86331       3.60394       1.73929      0.953087      0.344061      0.108327     0.0231865       0.00000       0.00000       0.00000       0.00000       0.00000       0.00000       0.00000       0.00000       0.00000       0.00000       0.00000       0.00000       0.00000       0.00000       0.00000       0.00000       0.00000       0.00000       0.00000       0.00000       0.00000       0.00000       0.00000       0.00000
   6  21 3370.9116    3.5071  1.8310 10.8404 -0.0024  0.0677   0.1010   0.1723    1.2056   0.0000   481.7609       37.0636      -8.58599      -23.1342    -0.0351545       11.4487      -9.87086      -4.19833       1.95232      0.425767     -0.237412    -0.0379664       0.00000       0.00000       0.00000       0.00000       0.00000       0.00000       0.00000       0.00000       0.00000       0.00000       0.00000       0.00000       0.00000       0.00000       0.00000       0.00000       0.00000       0.00000       0.00000       0.00000       0.00000       0.00000       0.00000       0.00000       17.7495       19.9567       18.7243       15.7559       11.6032       8.24126       4.60244       2.46471       1.09698      0.454890      0.124352     0.0258100       0.00000       0.00000       0.00000       0.00000       0.00000       0.00000       0.00000       0.00000       0.00000       0.00000       0.00000       0.00000       0.00000       0.00000       0.00000       0.00000       0.00000       0.00000       0.00000       0.00000       0.00000       0.00000       0.00000       0.00000
   6  23 3646.0136    2.3255  3.9622 10.7548 -0.0067  0.1052   0.0496   0.2809    0.3198   0.0000   472.1448       55.3375       54.4193      -1.94045      -7.99301      -20.3147       10.8392       11.9630      -3.71856     -0.713915     0.0423034    -0.0382230       0.00000       0.00000       0.00000       0.00000       0.00000       0.00000       0.00000       0.00000       0.00000       0.00000       0.00000       0.00000       0.00000       0.00000       0.00000       0.00000       0.00000       0.00000       0.00000       0.00000       0.00000       0.00000       0.00000       0.00000       25.9724       29.5892       29.5553       25.1997       19.3915       13.0322       7.97786       4.64570       2.00785      0.791317      0.236573     0.0444012       0.00000       0.00000       0.00000       0.00000       0.00000       0.00000       0.00000       0.00000       0.00000       0.00000       0.00000       0.00000       0.00000       0.00000       0.00000       0.00000       0.00000       0.00000       0.00000       0.00000       0.00000       0.00000       0.00000       0.00000
   6  24 3784.0153    1.9162  4.7453 11.0434 -0.0135  0.1271   0.0411   0.3387    0.1731   0.0000   445.2725       16.2764       9.44824       38.9491       5.85908      -11.6465      -12.0270       3.33071       4.98084      -2.03352     -0.941951    0.00739208       0.00000       0.00000       0.00000       0.00000       0.00000       0.00000       0.00000       0.00000       0.00000       0.00000       0.00000       0.00000       0.00000       0.00000       0.00000       0.00000       0.00000       0.00000       0.00000       0.00000       0.00000       0.00000       0.00000       0.00000       30.5872       36.0747       35.4212       29.9855       23.6413       16.9353       10.1841       5.96046       2.57341       1.04827      0.298212     0.0558334       0.00000       0.00000       0.00000       0.00000       0.00000       0.00000       0.00000       0.00000       0.00000       0.00000       0.00000       0.00000       0.00000       0.00000       0.00000       0.00000       0.00000       0.00000       0.00000       0.00000       0.00000       0.00000       0.00000       0.00000
   6  26 4060.4292    1.3165  8.1693 10.5718 -0.0102  0.1918   0.0256   0.5458    0.1004   0.0000   413.5584       11.6147      0.222262      -69.1466       26.7821     -0.115488      -21.8588      -7.37171      0.333010      -1.06396       1.10484    -0.0514642       0.00000       0.00000       0.00000       0.00000       0.00000       0.00000       0.00000       0.00000       0.00000       0.00000       0.00000       0.00000       0.00000       0.00000       0.00000       0.00000       0.00000       0.00000       0.00000       0.00000       0.00000       0.00000       0.00000       0.00000       47.3575       54.5061       54.2731       46.9952       35.6679       24.6984       15.3878       9.00768       3.96098       1.54691      0.435813     0.0805326       0.00000       0.00000       0.00000       0.00000       0.00000       0.00000       0.00000       0.00000       0.00000       0.00000       0.00000       0.00000       0.00000       0.00000       0.00000       0.00000       0.00000       0.00000       0.00000       0.00000       0.00000       0.00000       0.00000       0.00000
   7  12 2184.5258    0.8669  0.6170 10.2257  0.0044  0.0381   0.0379   0.0744    0.1289   0.0000   437.2591      -8.65402       14.7307       10.4110      -11.3558      -5.60579       2.24060      -2.02765     -0.647089     -0.633909      0.236695     0.0332543     0.0285568     0.0112708       0.00000       0.00000       0.00000       0.00000       0.00000       0.00000       0.00000       0.00000       0.00000       0.00000       0.00000       0.00000       0.00000       0.00000       0.00000       0.00000       0.00000       0.00000       0.00000       0.00000       0.00000       0.00000       7.83109       8.03771       9.21498       8.52811       5.20623       4.41314       3.03946       1.59755      0.895212      0.491617      0.221446     0.0682563     0.0162841    0.00342918       0.00000       0.00000       0.00000       0.00000       0.00000       0.00000       0.00000       0.00000       0.00000       0.00000       0.00000       0.00000       0.00000       0.00000       0.00000       0.00000       0.00000       0.00000       0.00000       0.00000       0.00000       0.00000
   7  13 2322.1828    1.1452  0.7803 10.8695 -0.0213  0.0417   0.0464   0.0857    0.1624   0.0000   448.7279       5.37534       7.38240       12.0277      -2.12786       4.32951     0.0588388      -1.13874      -1.50380     -0.213415      0.113888    -0.0556202    -0.0279734    -0.0117972       0.00000       0.00000       0.00000       0.00000       0.00000       0.00000       0.00000       0.00000       0.00000       0.00000       0.00000       0.00000       0.00000       0.00000       0.00000       0.00000       0.00000       0.00000       0.00000       0.00000       0.00000       0.00000       8.57943       10.6223       9.63066       8.69647       7.10382       5.11986       3.53356       1.91794       1.07419      0.487977      0.218135     0.0725828     0.0220969    0.00451760       0.00000       0.00000       0.00000       0.00000       0.00000       0.00000       0.00000       0.00000       0.00000       0.00000       0.00000       0.00000       0.00000       0.00000       0.00000       0.00000       0.00000       0.00000       0.00000       0.00000       0.00000       0.00000
   7  14 2458.2395    1.5439  0.9508 10.6592 -0.0037  0.0451   0.0569   0.1001    0.2384   0.0000   449.1423      -1.06509       18.9891       5.41418      -7.83731      0.728053       1.45040      0.275427      0.202783     0.0681960    -0.0512055    0.00482628     0.0269406   -0.00133556       0.00000       0.00000       0.00000       0.00000       0.00000       0.00000       0.00000       0.00000       0.00000       0.00000       0.00000       0.00000       0.00000       0.00000       0.00000       0.00000       0.00000       0.00000       0.00000       0.00000       0.00000       0.00000       10.0098       11.7999       10.2851       9.79456       7.93060       5.46496       3.56991       2.16885       1.18518      0.517323      0.207435     0.0716684     0.0211255    0.00440332       0.00000       0.00000       0.00000       0.00000       0.00000       0.00000       0.00000       0.00000       0.00000       0.00000       0.00000       0.00000       0.00000       0.00000       0.00000       0.00000       0.00000       0.00000       0.00000       0.00000       0.00000       0.00000
   7  15 2594.2883    2.0451  0.8911 11.1495  0.0005  0.0399   0.0764   0.0948    0.2131   0.0000   440.5693     -0.276276       3.76794       19.6592       12.5985      -7.40223      -5.29126      0.370870    -0.0103436      -1.06554    -0.0966074     0.0274115    -0.0133928   -0.00983580       0.00000       0.00000       0.00000       0.00000       0.00000       0.00000       0.00000       0.00000       0.00000       0.00000       0.00000       0.00000       0.00000       0.00000       0.00000       0.00000       0.00000       0.00000       0.00000       0.00000       0.00000       0.00000       8.91699       10.7635       10.3867       8.71076       6.91758       4.92060       3.12739       1.83030       1.00275      0.439976      0.197126     0.0698995     0.0202179    0.00382692       0.00000       0.00000       0.00000       0.00000       0.00000       0.00000       0.00000       0.00000       0.00000       0.00000       0.00000       0.00000       0.00000       0.00000       0.00000       0.00000       0.00000       0.00000       0.00000       0.00000       0.00000       0.00000
   7  16 2731.1890    2.5618  0.8180 12.3542 -0.0181  0.0487   0.1008   0.0917    0.1512   0.0000   426.7817       31.8892       19.8534      -1.58156      -13.2984      -3.35166       2.99984       1.90884      0.167236     -0.740117      0.125943    -0.0784850     0.0185651   -0.00287617       0.00000       0.00000       0.00000       0.00000       0.00000       0.00000       0.00000       0.00000       0.00000       0.00000       0.00000       0.00000       0.00000       0.00000       0.00000       0.00000       0.00000       0.00000       0.00000       0.00000       0.00000       0.00000       7.95112       12.4055       9.97848       8.97119       7.12305       5.07238       3.70824       1.86393       1.36897      0.459343      0.274910     0.0771301     0.0256424    0.00567161       0.00000       0.00000       0.00000       0.00000       0.00000       0.00000       0.00000       0.00000       0.00000       0.00000       0.00000       0.00000       0.00000       0.00000       0.00000       0.00000       0.00000       0.00000       0.00000       0.00000       0.00000       0.00000
   7  17 2868.3801    3.3728  0.7418 12.5308 -0.0023  0.0356   0.1291   0.0821    0.1635   0.0000   428.1984       24.1453       16.7772       1.50594      0.559073      -3.75399     -0.134604      0.518586    0.00114351     0.0597349     -0.138336    -0.0258259   -0.00534910  -0.000337835       0.00000       0.00000       0.00000       0.00000       0.00000       0.00000       0.00000       0.00000       0.00000       0.00000       0.00000       0.00000       0.00000       0.00000       0.00000       0.00000       0.00000       0.00000       0.00000       0.00000       0.00000       0.00000       7.56848       8.72940       8.59268       7.53498       5.48683       4.66267       2.81700       1.69698      0.856542      0.444610      0.183460     0.0684363     0.0156787    0.00343874       0.00000       0.00000       0.00000       0.00000       0.00000       0.00000       0.00000       0.00000       0.00000       0.00000       0.00000       0.00000       0.00000       0.00000       0.00000       0.00000       0.00000       0.00000       0.00000       0.00000       0.00000       0.00000
   7  18 3005.6543    3.5211  0.8039 12.8871  0.0029  0.0379   0.1398   0.0872    0.1558   0.0000   439.0772       28.2349       1.95752       2.36821       1.47778       5.54168       2.30008       1.11535     -0.785446     -0.997393      0.261317    0.00569908   -0.00765569    0.00476098       0.00000       0.00000       0.00000       0.00000       0.00000       0.00000       0.00000       0.00000       0.00000       0.00000       0.00000       0.00000       0.00000       0.00000       0.00000       0.00000       0.00000       0.00000       0.00000       0.00000       0.00000       0.00000       8.58460       11.2731       10.2939       8.48217       6.39419       4.55472       2.94033       1.62758      0.895261      0.431132      0.186016     0.0635228     0.0185167    0.00390343       0.00000       0.00000       0.00000       0.00000       0.00000       0.00000       0.00000       0.00000       0.00000       0.00000       0.00000       0.00000       0.00000       0.00000       0.00000       0.00000       0.00000       0.00000       0.00000       0.00000       0.00000       0.00000
   7  19 3142.8523    3.8795  1.0903 12.5115 -0.0037  0.0442   0.1358   0.1185    0.2766   0.0000   439.5403       8.32898      -8.76588       4.59348      -5.12086      -5.35501       2.53788      -2.69758      0.707002      0.709404     0.0324635     0.0480346   -0.00761936   -0.00504409       0.00000       0.00000       0.00000       0.00000       0.00000       0.00000       0.00000       0.00000       0.00000       0.00000       0.00000       0.00000       0.00000       0.00000       0.00000       0.00000       0.00000       0.00000       0.00000       0.00000       0.00000       0.00000       11.3148       14.5493       13.5237       11.0260       7.79147       5.25979       3.16662       1.83041      0.940724      0.477826      0.192560     0.0705259     0.0188608    0.00416109       0.00000       0.00000       0.00000       0.00000       0.00000       0.00000       0.00000       0.00000       0.00000       0.00000       0.00000       0.00000       0.00000       0.00000       0.00000       0.00000       0.00000       0.00000       0.00000       0.00000       0.00000       0.00000
   7  20 3279.9212    3.5038  1.5520 11.6687 -0.0038  0.0540   0.1012   0.1244    0.3706   0.0000   441.7646       28.5181       3.09086       12.1357      0.602492      -17.8143       4.87123      -2.06191      0.551060     -0.769630     -0.408676     0.0505837    0.00479388  -0.000953734       0.00000       0.00000       0.00000       0.00000       0.00000       0.00000       0.00000       0.00000       0.00000       0.00000       0.00000       0.00000       0.00000       0.00000       0.00000       0.00000       0.00000       0.00000       0.00000       0.00000       0.00000       0.00000       12.7868       15.2259       15.4820       12.1994       9.02942       6.76154       4.26743       2.34274       1.21137      0.623447      0.271312     0.0956473     0.0260296    0.00486673       0.00000       0.00000       0.00000       0.00000       0.00000       0.00000       0.00000       0.00000       0.00000       0.00000       0.00000       0.00000       0.00000       0.00000       0.00000       0.00000       0.00000       0.00000       0.00000       0.00000       0.00000       0.00000
   7  21 3417.5648    3.0529  2.0240 11.9375 -0.0005  0.0640   0.0852   0.1575    0.2400   0.0000   429.8141       45.8290       10.6475      -8.50410      -2.72857       1.55860       8.07922      -2.35971       1.34220     -0.476719    -0.0202295    0.00508869     0.0284747    0.00148787       0.00000       0.00000       0.00000       0.00000       0.00000       0.00000       0.00000       0.00000       0.00000       0.00000       0.00000       0.00000       0.00000       0.00000       0.00000       0.00000       0.00000       0.00000       0.00000       0.00000       0.00000       0.00000       12.8688       15.6855       14.9184       14.3519       10.1220       8.00433       5.26573       3.14980       1.59550      0.891121      0.346245      0.126863     0.0315127    0.00685883       0.00000       0.00000       0.00000       0.00000       0.00000       0.00000       0.00000       0.00000       0.00000       0.00000       0.00000       0.00000       0.00000       0.00000       0.00000       0.00000       0.00000       0.00000       0.00000       0.00000       0.00000       0.00000
   7  22 3555.6065    2.6946  2.9883 11.1791 -0.0072  0.0821   0.0566   0.2016    0.2592   0.0000   457.4774       8.14618       34.7180       29.1281     -0.291935      -7.26109       3.55181      -6.71195     -0.454795     -0.804963      0.803699      0.323398   -0.00500929   -0.00258167       0.00000       0.00000       0.00000       0.00000       0.00000       0.00000       0.00000       0.00000       0.00000       0.00000       0.00000       0.00000       0.00000       0.00000       0.00000       0.00000       0.00000       0.00000       0.00000       0.00000       0.00000       0.00000       17.8785       22.7629       21.9616       19.2534       13.4391       9.94188       6.70419       3.67335       2.03208       1.04551      0.463771      0.152886     0.0418223    0.00852370       0.00000       0.00000       0.00000       0.00000       0.00000       0.00000       0.00000       0.00000       0.00000       0.00000       0.00000       0.00000       0.00000       0.00000       0.00000       0.00000       0.00000       0.00000       0.00000       0.00000       0.00000       0.00000
   7  23 3693.4866    2.2222  4.1868 10.8906 -0.0007  0.1033   0.0425   0.2579    0.2073   0.0000   441.9405       38.3389      -3.34084       7.00738      -1.98836       6.91107     -0.184732      -5.69807     -0.414694     -0.540955      0.291889     -0.173183    -0.0102412    -0.0160861       0.00000       0.00000       0.00000       0.00000       0.00000       0.00000       0.00000       0.00000       0.00000       0.00000       0.00000       0.00000       0.00000       0.00000       0.00000       0.00000       0.00000       0.00000       0.00000       0.00000       0.00000       0.00000       21.9097       26.9890       25.4274       22.3952       18.6752       13.0603       9.25834       5.19432       3.06327       1.32114      0.623294      0.192907     0.0585780     0.0106038       0.00000       0.00000       0.00000       0.00000       0.00000       0.00000       0.00000       0.00000       0.00000       0.00000       0.00000       0.00000       0.00000       0.00000       0.00000       0.00000       0.00000       0.00000       0.00000       0.00000       0.00000       0.00000
   7  24 3832.1161    1.8690  5.8667 10.5356 -0.0037  0.1289   0.0302   0.3337    0.1539   0.0000   427.2239      -63.3273       4.40847       5.44409       39.7847      -34.5419       5.68844       2.33769      -1.37734      -3.51609      -1.07521      0.179062   -0.00107959    0.00121449       0.00000       0.00000       0.00000       0.00000       0.00000       0.00000       0.00000       0.00000       0.00000       0.00000       0.00000       0.00000       0.00000       0.00000       0.00000       0.00000       0.00000       0.00000       0.00000       0.00000       0.00000       0.00000       25.9155       32.8803       32.0762       28.2769       22.6618       16.9902       11.1922       6.87249       3.72436       1.81152      0.778875      0.280759     0.0751072     0.0138188       0.00000       0.00000       0.00000       0.00000       0.00000       0.00000       0.00000       0.00000       0.00000       0.00000       0.00000       0.00000       0.00000       0.00000       0.00000       0.00000       0.00000       0.00000       0.00000       0.00000       0.00000       0.00000
   7  25 3970.3852    1.5476  7.0308 10.6337 -0.0033  0.1527   0.0267   0.4252    0.1114   0.0000   403.2382       54.6145       50.5582      -38.5881      -55.0593       4.04803       20.7083       6.30279      -5.93506      -5.56147      0.734813      0.191867    -0.0364458    0.00741010       0.00000       0.00000       0.00000       0.00000       0.00000       0.00000       0.00000       0.00000       0.00000       0.00000       0.00000       0.00000       0.00000       0.00000       0.00000       0.00000       0.00000       0.00000       0.00000       0.00000       0.00000       0.00000       30.8430       39.1636       37.8894       33.9383       26.9971       20.2324       13.2819       8.11973       4.61125       2.10949      0.933616      0.330914     0.0886228     0.0166030       0.00000       0.00000       0.00000       0.00000       0.00000       0.00000       0.00000       0.00000       0.00000       0.00000       0.00000       0.00000       0.00000       0.00000       0.00000       0.00000       0.00000       0.00000       0.00000       0.00000       0.00000       0.00000
   8  10 1946.0959    0.4905  0.4151  9.9942 -0.0062  0.0334   0.0251   0.0588    0.0817   0.0000   432.7974      -19.0795       16.0344      -3.98659       8.77841      -6.37375     -0.952834      -3.33510      -1.34070     -0.336105     -0.264167     0.0226137     0.0438414   -0.00923520   0.000223940   0.000692101       0.00000       0.00000       0.00000       0.00000       0.00000       0.00000       0.00000       0.00000       0.00000       0.00000       0.00000       0.00000       0.00000       0.00000       0.00000       0.00000       0.00000       0.00000       0.00000       0.00000       6.40983       7.89170       7.61247       6.16854       5.90146       3.87515       2.83827       1.81554       1.12904      0.617351      0.262962      0.119509     0.0432317     0.0151885    0.00465992   0.000730513       0.00000       0.00000       0.00000       0.00000       0.00000       0.00000       0.00000       0.00000       0.00000       0.00000       0.00000       0.00000       0.00000       0.00000       0.00000       0.00000       0.00000       0.00000       0.00000       0.00000
   8  11 2086.1333    0.6917  0.6264 10.0245 -0.0099  0.0390   0.0315   0.0761    0.1148   0.0000   436.6706       6.56071       12.0866       2.67715       8.58677       9.44547       1.45898      0.302009       1.69007    -0.0181282     0.0600879    0.00894432      0.105479     0.0335273    0.00582451   0.000439446       0.00000       0.00000       0.00000       0.00000       0.00000       0.00000       0.00000       0.00000       0.00000       0.00000       0.00000       0.00000       0.00000       0.00000       0.00000       0.00000       0.00000       0.00000       0.00000       0.00000       8.83068       10.7883       10.4713       8.77884       6.92018       5.21196       3.74750       2.07231       1.22345      0.601309      0.281867      0.137135     0.0576865     0.0164251    0.00445556   0.000745810       0.00000       0.00000       0.00000       0.00000       0.00000       0.00000       0.00000       0.00000       0.00000       0.00000       0.00000       0.00000       0.00000       0.00000       0.00000       0.00000       0.00000       0.00000       0.00000       0.00000
   8  13 2362.8763    1.3803  0.8131 10.2203 -0.0102  0.0332   0.0501   0.0795    0.2123   0.0000   435.8707      -2.49942      -3.51623       1.11603      0.610668      -6.17838       2.13504       1.32768       1.22021      0.448586      0.268158     0.0147129    -0.0262757    0.00988036    -0.0104238  -0.000213716       0.00000       0.00000       0.00000       0.00000       0.00000       0.00000       0.00000       0.00000       0.00000       0.00000       0.00000       0.00000       0.00000       0.00000       0.00000       0.00000       0.00000       0.00000       0.00000       0.00000       6.03961       7.63717       6.57945       6.96910       5.42260       4.23797       2.84303       1.91746       1.14610      0.645293      0.277726      0.130259     0.0460436     0.0162396    0.00412401   0.000880781       0.00000       0.00000       0.00000       0.00000       0.00000       0.00000       0.00000       0.00000       0.00000       0.00000       0.00000       0.00000       0.00000       0.00000       0.00000       0.00000       0.00000       0.00000       0.00000       0.00000
   8  14 2499.4496    1.7094  1.0123 10.9755 -0.0009  0.0375   0.0587   0.1049    0.1910   0.0000   445.1140     -0.381330       10.3793      -3.34422      -3.52419       4.74407      -1.01837       1.97969      0.400921      0.936752     0.0596054     -0.231477     0.0215794    0.00286305    0.00741708   -0.00120344       0.00000       0.00000       0.00000       0.00000       0.00000       0.00000       0.00000       0.00000       0.00000       0.00000       0.00000       0.00000       0.00000       0.00000       0.00000       0.00000       0.00000       0.00000       0.00000       0.00000       7.23355       9.11612       8.67321       7.96603       6.18792       4.47440       3.24315       2.05573       1.20810      0.688463      0.344861      0.152881     0.0552155     0.0173464    0.00472695   0.000892274       0.00000       0.00000       0.00000       0.00000       0.00000       0.00000       0.00000       0.00000       0.00000       0.00000       0.00000       0.00000       0.00000       0.00000       0.00000       0.00000       0.00000       0.00000       0.00000       0.00000
   8  15 2636.1471    2.3014  0.8764 11.5207 -0.0049  0.0403   0.0789   0.0820    0.1870   0.0000   436.9006       2.61618       21.4532       2.45464      -8.15586      0.735997      -1.02317      -1.87760     -0.373400      -1.08650     0.0456169     -0.147535    0.00799338     0.0171874    0.00477445   0.000702127       0.00000       0.00000       0.00000       0.00000       0.00000       0.00000       0.00000       0.00000       0.00000       0.00000       0.00000       0.00000       0.00000       0.00000       0.00000       0.00000       0.00000       0.00000       0.00000       0.00000       7.42210       9.03995       8.65293       7.09158       7.19499       5.41865       3.68035       2.58939       1.35421      0.697283      0.380796      0.132901     0.0574918     0.0219599    0.00585107   0.000959821       0.00000       0.00000       0.00000       0.00000       0.00000       0.00000       0.00000       0.00000       0.00000       0.00000       0.00000       0.00000       0.00000       0.00000       0.00000       0.00000       0.00000       0.00000       0.00000       0.00000
   8  16 2773.8211    2.7642  0.9970 11.2037 -0.0039  0.0378   0.0874   0.0849    0.3386   0.0000   440.9637      -6.33953       19.6671      -6.38647       4.52649      -3.55223       6.60808       3.71518       1.83253      0.279721     0.0771024    -0.0461734    -0.0148238    -0.0126447    0.00304483  -0.000699956       0.00000       0.00000       0.00000       0.00000       0.00000       0.00000       0.00000       0.00000       0.00000       0.00000       0.00000       0.00000       0.00000       0.00000       0.00000       0.00000       0.00000       0.00000       0.00000       0.00000       7.43659       8.61369       9.03378       7.91638       6.23357       4.95599       3.41753       2.21154       1.23335      0.657108      0.348466      0.143783     0.0582989     0.0195916    0.00474582   0.000821479       0.00000       0.00000       0.00000       0.00000       0.00000       0.00000       0.00000       0.00000       0.00000       0.00000       0.00000       0.00000       0.00000       0.00000       0.00000       0.00000       0.00000       0.00000       0.00000       0.00000
   8  17 2911.5904    3.3589  0.8154 12.6697 -0.0015  0.0517   0.1148   0.0783    0.1555   0.0000   440.7889       4.95696       6.16417       7.36856       7.27695      -6.31240      -2.76563      -1.73238       1.26392      0.416925    -0.0533022     0.0372150    -0.0252472    -0.0166603   -0.00117876   -0.00110890       0.00000       0.00000       0.00000       0.00000       0.00000       0.00000       0.00000       0.00000       0.00000       0.00000       0.00000       0.00000       0.00000       0.00000       0.00000       0.00000       0.00000       0.00000       0.00000       0.00000       7.37832       13.0490       9.85069       11.4056       8.08156       6.22370       4.95337       2.49323       2.05408      0.679899      0.600006      0.144596      0.103431     0.0225174    0.00818066    0.00176617       0.00000       0.00000       0.00000       0.00000       0.00000       0.00000       0.00000       0.00000       0.00000       0.00000       0.00000       0.00000       0.00000       0.00000       0.00000       0.00000       0.00000       0.00000       0.00000       0.00000
   8  18 3049.1833    3.6370  0.8594 12.9954  0.0007  0.0355   0.1318   0.0971    0.1537   0.0000   442.3525       13.3315      -7.17830       4.15446       2.26020       1.26941       1.88895      -4.39794      0.567147     -0.558230    -0.0936691     0.0914236   -0.00327843   -0.00744560   -0.00261883  -0.000729052       0.00000       0.00000       0.00000       0.00000       0.00000       0.00000       0.00000       0.00000       0.00000       0.00000       0.00000       0.00000       0.00000       0.00000       0.00000       0.00000       0.00000       0.00000       0.00000       0.00000       6.88714       7.77173       7.82961       6.88514       5.93211       4.61308       3.33314       2.08297       1.29074      0.693382      0.301721      0.150270     0.0554992     0.0175709    0.00456954   0.000753928       0.00000       0.00000       0.00000       0.00000       0.00000       0.00000       0.00000       0.00000       0.00000       0.00000       0.00000       0.00000       0.00000       0.00000       0.00000       0.00000       0.00000       0.00000       0.00000       0.00000
   8  19 3186.8081    3.6192  1.0058 13.2002 -0.0103  0.0443   0.1281   0.1042    0.1637   0.0000   440.1031       17.5058       8.45649      -3.32376      -7.59725      -8.39211      -1.04577      0.536446      -2.64996     -0.481637     -0.175062    -0.0366606     0.0235087    0.00794350    0.00878740   -0.00166135       0.00000       0.00000       0.00000       0.00000       0.00000       0.00000       0.00000       0.00000       0.00000       0.00000       0.00000       0.00000       0.00000       0.00000       0.00000       0.00000       0.00000       0.00000       0.00000       0.00000       9.30994       11.4067       9.63250       8.97511       7.43575       6.19364       4.36279       2.62925       1.53194      0.708660      0.369111      0.147874     0.0627930     0.0184909    0.00497940    0.00107058       0.00000       0.00000       0.00000       0.00000       0.00000       0.00000       0.00000       0.00000       0.00000       0.00000       0.00000       0.00000       0.00000       0.00000       0.00000       0.00000       0.00000       0.00000       0.00000       0.00000
   8  20 3324.4093    3.3851  1.4656 13.0702 -0.0122  0.0502   0.1007   0.1411    0.1259   0.0000   440.9563       24.2181       32.9447      -17.5378      -8.91448      -1.38847      -5.72583     -0.580557     -0.740085      0.718982     -0.782437      0.177735     0.0580887    0.00982321    -0.0165048  -0.000156360       0.00000       0.00000       0.00000       0.00000       0.00000       0.00000       0.00000       0.00000       0.00000       0.00000       0.00000       0.00000       0.00000       0.00000       0.00000       0.00000       0.00000       0.00000       0.00000       0.00000       10.1110       12.7262       12.5373       10.5919       8.81658       6.34001       4.65144       2.72181       1.69917      0.846043      0.456293      0.182093     0.0785734     0.0236234    0.00709056    0.00114971       0.00000       0.00000       0.00000       0.00000       0.00000       0.00000       0.00000       0.00000       0.00000       0.00000       0.00000       0.00000       0.00000       0.00000       0.00000       0.00000       0.00000       0.00000       0.00000       0.00000
   8  21 3462.6050    2.9097  1.9671 12.2818  0.0042  0.0613   0.0731   0.1526    0.1283   0.0000   400.9830       16.5024       23.3452      -15.8481      -5.19590       8.60798       1.33084      -12.4935      -1.06708       2.72806    0.00428710     -0.365019    -0.0161939    -0.0131205   0.000102785  -2.18013e-05       0.00000       0.00000       0.00000       0.00000       0.00000       0.00000       0.00000       0.00000       0.00000       0.00000       0.00000       0.00000       0.00000       0.00000       0.00000       0.00000       0.00000       0.00000       0.00000       0.00000       11.2100       14.2953       13.6396       12.6041       10.1222       7.94010       5.43828       3.75500       2.12946       1.22961      0.568618      0.271361     0.0973710     0.0329685    0.00827109    0.00155060       0.00000       0.00000       0.00000       0.00000       0.00000       0.00000       0.00000       0.00000       0.00000       0.00000       0.00000       0.00000       0.00000       0.00000       0.00000       0.00000       0.00000       0.00000       0.00000       0.00000
   8  22 3600.9488    2.3619  3.1501 11.6798 -0.0004  0.0845   0.0484   0.2103    0.1252   0.0000   420.2293       2.46488       1.34269       13.3360       14.3370      -6.42492       7.78067      -4.74291       1.81957       2.86040     -0.637989     -0.107943     0.0198598     0.0295839   -0.00646537   -0.00235149       0.00000       0.00000       0.00000       0.00000       0.00000       0.00000       0.00000       0.00000       0.00000       0.00000       0.00000       0.00000       0.00000       0.00000       0.00000       0.00000       0.00000       0.00000       0.00000       0.00000       15.1730       17.7883       19.4315       16.8652       13.8635       10.9472       7.75678       5.18851       2.95653       1.59634      0.899206      0.359442      0.146865     0.0487172     0.0119853    0.00196711       0.00000       0.00000       0.00000       0.00000       0.00000       0.00000       0.00000       0.00000       0.00000       0.00000       0.00000       0.00000       0.00000       0.00000       0.00000       0.00000       0.00000       0.00000       0.00000       0.00000
   8  23 3739.4968    2.0554  4.3456 11.2208 -0.0026  0.1043   0.0372   0.2637    0.1230   0.0000   466.8024       49.8320      -12.3989       13.4040      -1.76013      -11.1217      -14.3501      -9.67610       1.07545      -3.92509       1.02424      0.439512     -0.136947    -0.0452829    -0.0142435  -0.000278038       0.00000       0.00000       0.00000       0.00000       0.00000       0.00000       0.00000       0.00000       0.00000       0.00000       0.00000       0.00000       0.00000       0.00000       0.00000       0.00000       0.00000       0.00000       0.00000       0.00000       18.4499       24.2540       22.8070       20.9223       17.3735       13.9037       9.52938       6.33809       3.74347       2.04157      0.991294      0.439312      0.171935     0.0581630     0.0148244    0.00276428       0.00000       0.00000       0.00000       0.00000       0.00000       0.00000       0.00000       0.00000       0.00000       0.00000       0.00000       0.00000       0.00000       0.00000       0.00000       0.00000       0.00000       0.00000       0.00000       0.00000
   8  24 3878.4164    1.6142  5.0714 11.1861 -0.0035  0.1213   0.0311   0.3312    0.1029   0.0000   469.6398       98.6405       36.7038      -5.30065      -10.9534      -2.95764      -4.48603     -0.508502      0.834213     -0.289542     -0.483921      0.734373      0.305177     0.0456632     0.0253164    0.00228338       0.00000       0.00000       0.00000       0.00000       0.00000       0.00000       0.00000       0.00000       0.00000       0.00000       0.00000       0.00000       0.00000       0.00000       0.00000       0.00000       0.00000       0.00000       0.00000       0.00000       22.9137       28.1905       28.4977       24.9212       20.8325       16.5153       11.2167       7.61081       4.36455       2.36553       1.23075      0.523357      0.208305     0.0704765     0.0170245    0.00289802       0.00000       0.00000       0.00000       0.00000       0.00000       0.00000       0.00000       0.00000       0.00000       0.00000       0.00000       0.00000       0.00000       0.00000       0.00000       0.00000       0.00000       0.00000       0.00000       0.00000
   8  27 4296.4849    0.9471 10.0551 10.4318 -0.0082  0.2252   0.0185   0.6163    0.0678   0.0000   328.2246       22.5923       75.5310       4.87772       7.30779      -32.9453      -18.9784       25.4467       17.2858      -1.87288      -4.77884     -0.543098      0.409090      0.239448     0.0367972   -0.00223301       0.00000       0.00000       0.00000       0.00000       0.00000       0.00000       0.00000       0.00000       0.00000       0.00000       0.00000       0.00000       0.00000       0.00000       0.00000       0.00000       0.00000       0.00000       0.00000       0.00000       41.1078       49.5466       51.7175       45.0336       39.0885       31.5806       22.4553       15.2514       9.33389       5.14075       2.61944       1.15164      0.448500      0.142263     0.0337386    0.00538337       0.00000       0.00000       0.00000       0.00000       0.00000       0.00000       0.00000       0.00000       0.00000       0.00000       0.00000       0.00000       0.00000       0.00000       0.00000       0.00000       0.00000       0.00000       0.00000       0.00000
   9  12 2264.5089    0.9688  0.7951 10.8424 -0.0080  0.0429   0.0376   0.0901    0.1162   0.0000   445.4603      -6.85715       2.08113       4.18858      0.170495       7.01538      -1.08482      -1.69077      -2.04908      0.367089      0.405123    -0.0838044     0.0660546     0.0629544   -0.00295621   -0.00165241    0.00177182  -0.000170553       0.00000       0.00000       0.00000       0.00000       0.00000       0.00000       0.00000       0.00000       0.00000       0.00000       0.00000       0.00000       0.00000       0.00000       0.00000       0.00000       0.00000       0.00000       6.55103       8.44729       8.02239       8.44155       6.89987       4.95049       4.02204       2.71971       1.91996      0.829776      0.669931      0.294828      0.157449     0.0442863     0.0221000    0.00510709    0.00162738   0.000280841       0.00000       0.00000       0.00000       0.00000       0.00000       0.00000       0.00000       0.00000       0.00000       0.00000       0.00000       0.00000       0.00000       0.00000       0.00000       0.00000       0.00000       0.00000
   9  13 2402.3445    1.4430  0.7782 10.9552 -0.0128  0.0338   0.0525   0.0747    0.1428   0.0000   430.7455       8.69735       20.3531      -7.94632      -6.16423       3.89686      -1.34984      -4.91906     -0.400994    -0.0357521    -0.0653047     -0.233604     -0.117508     0.0738009    0.00990442    0.00379571  -0.000622741  -0.000406618       0.00000       0.00000       0.00000       0.00000       0.00000       0.00000       0.00000       0.00000       0.00000       0.00000       0.00000       0.00000       0.00000       0.00000       0.00000       0.00000       0.00000       0.00000       5.67568       6.57505       7.03457       6.26359       5.09352       4.47933       2.86286       2.26485       1.36758      0.808268      0.433491      0.249259     0.0930083     0.0446066     0.0156184    0.00496799   0.000967550   0.000185373       0.00000       0.00000       0.00000       0.00000       0.00000       0.00000       0.00000       0.00000       0.00000       0.00000       0.00000       0.00000       0.00000       0.00000       0.00000       0.00000       0.00000       0.00000
   9  14 2539.5070    1.7716  1.0842 11.2981 -0.0072  0.0404   0.0553   0.1002    0.1690   0.0000   433.0185       1.69608       6.35309       2.29804      0.838313       12.8598     -0.297639     -0.188980     -0.833568      0.259980     -0.185788     -0.397920     -0.107727    0.00270257     0.0191709   0.000513319   0.000236836   0.000255540       0.00000       0.00000       0.00000       0.00000       0.00000       0.00000       0.00000       0.00000       0.00000       0.00000       0.00000       0.00000       0.00000       0.00000       0.00000       0.00000       0.00000       0.00000       6.93443       8.34179       8.02325       7.31457       6.47941       5.37706       4.08220       2.65607       1.80813      0.989393      0.569229      0.254097      0.127038     0.0468977     0.0191674    0.00524541    0.00136371   0.000225653       0.00000       0.00000       0.00000       0.00000       0.00000       0.00000       0.00000       0.00000       0.00000       0.00000       0.00000       0.00000       0.00000       0.00000       0.00000       0.00000       0.00000       0.00000
   9  15 2677.0003    2.4420  0.8606 11.5962 -0.0068  0.0343   0.0854   0.0863    0.1854   0.0000   436.5251       8.06651      0.474555       11.6226      -6.13815      0.882007       1.92025       1.65023      0.262137    -0.0485824     -0.352397     -0.364961     0.0472826    -0.0332077   -0.00804379   -0.00713336   0.000278452   7.29193e-05       0.00000       0.00000       0.00000       0.00000       0.00000       0.00000       0.00000       0.00000       0.00000       0.00000       0.00000       0.00000       0.00000       0.00000       0.00000       0.00000       0.00000       0.00000       5.87020       7.24403       6.23741       6.00966       5.40094       4.57268       3.60838       2.29598       1.56412      0.837951      0.466996      0.213325     0.0995665     0.0392804     0.0151321    0.00403839    0.00115617   0.000203540       0.00000       0.00000       0.00000       0.00000       0.00000       0.00000       0.00000       0.00000       0.00000       0.00000       0.00000       0.00000       0.00000       0.00000       0.00000       0.00000       0.00000       0.00000
   9  16 2815.2535    2.9966  0.7410 12.3826 -0.0016  0.0323   0.1080   0.0721    0.1464   0.0000   438.9318       1.40401       24.7588       6.86688       7.18338      -1.93929     -0.597899     -0.924847     -0.405882     -0.377810      0.350655      0.167738     0.0481914   -0.00684404     0.0200607   -0.00170722   0.000479491  -0.000179432       0.00000       0.00000       0.00000       0.00000       0.00000       0.00000       0.00000       0.00000       0.00000       0.00000       0.00000       0.00000       0.00000       0.00000       0.00000       0.00000       0.00000       0.00000       5.62163       6.73653       6.41866       5.98436       5.37508       3.97676       3.50401       2.25355       1.41963      0.728782      0.417557      0.235845     0.0942357     0.0407694     0.0140793    0.00383363    0.00117327   0.000178868       0.00000       0.00000       0.00000       0.00000       0.00000       0.00000       0.00000       0.00000       0.00000       0.00000       0.00000       0.00000       0.00000       0.00000       0.00000       0.00000       0.00000       0.00000
   9  17 2953.5552    3.5712  0.8658 12.2290 -0.0010  0.0331   0.1143   0.0754    0.2106   0.0000   438.0180       2.58991       7.43039      0.826775       8.06966       1.28082    -0.0335441     -0.316010      0.509757      -1.24836      0.111100     -0.234128    -0.0560533    -0.0302316    0.00701181    0.00336492  -0.000337178  -4.85557e-05       0.00000       0.00000       0.00000       0.00000       0.00000       0.00000       0.00000       0.00000       0.00000       0.00000       0.00000       0.00000       0.00000       0.00000       0.00000       0.00000       0.00000       0.00000       5.86235       7.17730       6.56518       5.90694       5.64228       4.34632       3.48497       2.31909       1.45440      0.861235      0.426103      0.228659     0.0926297     0.0421206     0.0135262    0.00431322    0.00117621   0.000184979       0.00000       0.00000       0.00000       0.00000       0.00000       0.00000       0.00000       0.00000       0.00000       0.00000       0.00000       0.00000       0.00000       0.00000       0.00000       0.00000       0.00000       0.00000
   9  18 3091.5496    3.9045  0.9357 12.6409 -0.0012  0.0390   0.1268   0.0848    0.2100   0.0000   439.7078       15.4073       4.83760       3.98696       1.65291       1.06304      -4.68377      -1.67563      -1.63142     0.0694965     -0.189844    -0.0845676      0.123527   -0.00108799   0.000545060   -0.00158188   0.000274454  -0.000112991       0.00000       0.00000       0.00000       0.00000       0.00000       0.00000       0.00000       0.00000       0.00000       0.00000       0.00000       0.00000       0.00000       0.00000       0.00000       0.00000       0.00000       0.00000       6.83074       8.76118       8.46845       7.47916       6.87853       4.73663       3.37562       2.38232       1.43780      0.932897      0.480306      0.229230      0.109612     0.0411315     0.0138401    0.00507205    0.00128227   0.000202172       0.00000       0.00000       0.00000       0.00000       0.00000       0.00000       0.00000       0.00000       0.00000       0.00000       0.00000       0.00000       0.00000       0.00000       0.00000       0.00000       0.00000       0.00000
   9  19 3229.6152    3.7248  1.1915 12.9051  0.0045  0.0444   0.1102   0.1060    0.1784   0.0000   444.6216       10.1116       9.06688       5.19761       6.26093       9.20698      -3.68343      -2.18444       2.68847       1.75721     -0.111395    -0.0299273     0.0372029    -0.0158558    -0.0168256   -0.00339812    0.00120157   0.000130409       0.00000       0.00000       0.00000       0.00000       0.00000       0.00000       0.00000       0.00000       0.00000       0.00000       0.00000       0.00000       0.00000       0.00000       0.00000       0.00000       0.00000       0.00000       7.78680       8.78215       9.33762       8.32467       6.57328       6.20691       4.47729       2.94206       2.00718       1.08311      0.587836      0.295228      0.131487     0.0587256     0.0225895    0.00603064    0.00128587   0.000231430       0.00000       0.00000       0.00000       0.00000       0.00000       0.00000       0.00000       0.00000       0.00000       0.00000       0.00000       0.00000       0.00000       0.00000       0.00000       0.00000       0.00000       0.00000
   9  20 3367.8230    3.0465  1.5774 13.0261 -0.0187  0.0542   0.0830   0.1382    0.1042   0.0000   432.8664      0.522974       3.24807       3.90911      -11.7835       10.4372       12.4649      -1.51180      0.548921      -1.45070     -0.549738      -1.23997      0.573107      0.182410    -0.0293061   -0.00507151    0.00219798  -0.000119338       0.00000       0.00000       0.00000       0.00000       0.00000       0.00000       0.00000       0.00000       0.00000       0.00000       0.00000       0.00000       0.00000       0.00000       0.00000       0.00000       0.00000       0.00000       9.11124       11.5774       12.1155       10.5699       9.15538       6.76779       5.11577       3.48955       2.23976       1.25758      0.748587      0.403551      0.177168     0.0717668     0.0262481    0.00783562    0.00192909   0.000298200       0.00000       0.00000       0.00000       0.00000       0.00000       0.00000       0.00000       0.00000       0.00000       0.00000       0.00000       0.00000       0.00000       0.00000       0.00000       0.00000       0.00000       0.00000
   9  21 3506.3673    2.7751  2.2686 12.4624  0.0003  0.0635   0.0652   0.1598    0.0938   0.0000   443.5382       11.6010      -8.33058      -2.13704       3.27697       22.7337       8.58160      -4.11488       1.13067       2.42722     -0.639815      0.241676      0.154162    0.00160561    -0.0512771    -0.0101306    0.00513129  -3.25519e-05       0.00000       0.00000       0.00000       0.00000       0.00000       0.00000       0.00000       0.00000       0.00000       0.00000       0.00000       0.00000       0.00000       0.00000       0.00000       0.00000       0.00000       0.00000       10.7277       13.4590       12.8387       12.4397       10.7211       8.19605       5.92335       4.15196       2.69752       1.69368      0.875371      0.470803      0.189187     0.0838413     0.0280836    0.00907124    0.00218743   0.000379947       0.00000       0.00000       0.00000       0.00000       0.00000       0.00000       0.00000       0.00000       0.00000       0.00000       0.00000       0.00000       0.00000       0.00000       0.00000       0.00000       0.00000       0.00000
   9  22 3645.2836    2.2391  3.2684 11.8853 -0.0081  0.0774   0.0463   0.2012    0.0890   0.0000   406.4225      -11.0364       15.9024      -7.76847      -13.3774      -7.75356       1.01803      -10.1720      -2.03530       2.50742     -0.455737      -1.03631     -0.143387    0.00572578     0.0270363   8.76371e-05  -0.000522142   -0.00121051       0.00000       0.00000       0.00000       0.00000       0.00000       0.00000       0.00000       0.00000       0.00000       0.00000       0.00000       0.00000       0.00000       0.00000       0.00000       0.00000       0.00000       0.00000       13.7108       16.7285       17.1285       15.6490       13.0403       10.4246       7.52310       5.32536       3.36294       2.03187       1.12647      0.571113      0.262822      0.105737     0.0384212     0.0115870    0.00262361   0.000440037       0.00000       0.00000       0.00000       0.00000       0.00000       0.00000       0.00000       0.00000       0.00000       0.00000       0.00000       0.00000       0.00000       0.00000       0.00000       0.00000       0.00000       0.00000
   9  23 3784.2973    1.7898  4.3866 11.5435 -0.0106  0.1007   0.0340   0.2572    0.0836   0.0000   474.6991      -24.8753       9.65586       7.46013       28.0557      -13.5622       5.97373       11.3404      0.567120      -5.28785      -1.47839      0.146848      0.689893     -0.112659     -0.125399    -0.0103884    0.00109052  -0.000338459       0.00000       0.00000       0.00000       0.00000       0.00000       0.00000       0.00000       0.00000       0.00000       0.00000       0.00000       0.00000       0.00000       0.00000       0.00000       0.00000       0.00000       0.00000       17.2968       20.9172       20.5981       19.1662       16.8829       13.4070       10.1940       6.95201       4.51195       2.80892       1.46859      0.749721      0.337410      0.142332     0.0482589     0.0147230    0.00358886   0.000578106       0.00000       0.00000       0.00000       0.00000       0.00000       0.00000       0.00000       0.00000       0.00000       0.00000       0.00000       0.00000       0.00000       0.00000       0.00000       0.00000       0.00000       0.00000
   9  24 3923.6145    1.4803  6.2602 11.1464 -0.0027  0.1255   0.0245   0.3515    0.0679   0.0000   421.3806       5.70024       15.9530       35.0844       46.3439       18.6840       14.1918      -16.7939       6.54778       2.71117     -0.506458     -0.475689      0.207053     0.0128565    -0.0631701     0.0168038    0.00468690  -0.000359232       0.00000       0.00000       0.00000       0.00000       0.00000       0.00000       0.00000       0.00000       0.00000       0.00000       0.00000       0.00000       0.00000       0.00000       0.00000       0.00000       0.00000       0.00000       20.9284       25.9420       25.7073       24.8340       21.3538       16.9371       12.7333       8.77188       6.05967       3.58648       2.08541       1.00046      0.471958      0.184995     0.0680870     0.0190130    0.00467269   0.000758129       0.00000       0.00000       0.00000       0.00000       0.00000       0.00000       0.00000       0.00000       0.00000       0.00000       0.00000       0.00000       0.00000       0.00000       0.00000       0.00000       0.00000       0.00000
   9  25 4063.2934    1.2572  8.2872 10.7260 -0.0053  0.1657   0.0205   0.4522    0.0686   0.0000   508.5562       31.8840      -16.0839      0.702014       4.21534    -0.0231942      -24.5641       17.3893       17.2915      -2.97357      -1.53656      -2.11485     -0.951412      0.105032     0.0820136    -0.0105327     0.0139215  -0.000572508       0.00000       0.00000       0.00000       0.00000       0.00000       0.00000       0.00000       0.00000       0.00000       0.00000       0.00000       0.00000       0.00000       0.00000       0.00000       0.00000       0.00000       0.00000       26.7652       34.8700       34.1893       33.2281       26.6766       22.9910       15.8962       11.8016       7.42895       4.68082       2.46094       1.38509      0.561491      0.255352     0.0855820     0.0269782    0.00580531    0.00107776       0.00000       0.00000       0.00000       0.00000       0.00000       0.00000       0.00000       0.00000       0.00000       0.00000       0.00000       0.00000       0.00000       0.00000       0.00000       0.00000       0.00000       0.00000
   9  26 4203.0863    1.0728  9.3796 10.5401 -0.0013  0.1905   0.0185   0.5176    0.0649   0.0000   445.3796      -19.8544       85.4229       21.4602       26.4320      -5.93364       4.54150      -20.1574      -19.0535       9.31864       6.02794     -0.695771      -1.67965     -0.300787      0.124447   -0.00550558     0.0150636    0.00178540       0.00000       0.00000       0.00000       0.00000       0.00000       0.00000       0.00000       0.00000       0.00000       0.00000       0.00000       0.00000       0.00000       0.00000       0.00000       0.00000       0.00000       0.00000       30.5797       40.2457       41.0217       36.9136       33.1176       25.1763       19.2445       13.4674       8.83416       5.47710       2.95645       1.59213      0.689003      0.301449      0.103375     0.0314416    0.00763889    0.00116278       0.00000       0.00000       0.00000       0.00000       0.00000       0.00000       0.00000       0.00000       0.00000       0.00000       0.00000       0.00000       0.00000       0.00000       0.00000       0.00000       0.00000       0.00000
   9  27 4342.6963    0.9040 11.5002 10.2998 -0.0075  0.2302   0.0163   0.6397    0.0636   0.0000   436.8096      -8.50075       89.6602      -22.2866      -15.6211       1.43519       1.81906       25.8400      -11.6216      -12.1814       8.14313       5.72090      -1.44762      -1.09493     0.0883455     0.0710455    0.00950867  -4.09534e-05       0.00000       0.00000       0.00000       0.00000       0.00000       0.00000       0.00000       0.00000       0.00000       0.00000       0.00000       0.00000       0.00000       0.00000       0.00000       0.00000       0.00000       0.00000       36.5911       47.8788       45.6548       45.2936       38.0930       31.6983       24.1624       17.1385       11.2891       6.91437       3.96069       2.03105      0.940558      0.377445      0.130769     0.0378618    0.00885219    0.00151409       0.00000       0.00000       0.00000       0.00000       0.00000       0.00000       0.00000       0.00000       0.00000       0.00000       0.00000       0.00000       0.00000       0.00000       0.00000       0.00000       0.00000       0.00000
   9  28 4482.6621    0.6932 13.5039 10.3401 -0.0200  0.3267   0.0164   0.9092    0.0578   0.0000   517.1020       55.6175      -73.6559       4.86573      -10.4893       33.8256       63.5824      -18.2929       13.9281      -6.29759      0.961570      -2.84098       1.52096     -0.574798     -0.254287    -0.0149213   -0.00158996    0.00299404       0.00000       0.00000       0.00000       0.00000       0.00000       0.00000       0.00000       0.00000       0.00000       0.00000       0.00000       0.00000       0.00000       0.00000       0.00000       0.00000       0.00000       0.00000       52.0909       62.7677       67.7089       61.9635       54.9020       44.6874       33.0028       23.7406       16.2047       9.89759       5.76211       2.86638       1.35508      0.542524      0.196723     0.0557057     0.0124629    0.00190367       0.00000       0.00000       0.00000       0.00000       0.00000       0.00000       0.00000       0.00000       0.00000       0.00000       0.00000       0.00000       0.00000       0.00000       0.00000       0.00000       0.00000       0.00000
  10  11 2162.8675    0.9076  0.6984  9.6949  0.0041  0.0357   0.0336   0.0724    0.2420   0.0000   434.9261       7.24759      -9.39140       2.80638     0.0923279       5.80457      -3.62025      -3.72079       1.14641      0.699321     -0.326775      0.347975      0.272355     -0.141330    -0.0360033    0.00351418    0.00313439  -0.000113427   0.000218192   3.61642e-05       0.00000       0.00000       0.00000       0.00000       0.00000       0.00000       0.00000       0.00000       0.00000       0.00000       0.00000       0.00000       0.00000       0.00000       0.00000       0.00000       6.10053       6.89130       6.27660       5.87837       5.21814       4.78705       4.33132       2.97026       1.91535       1.12363      0.692928      0.314367      0.173164     0.0849181     0.0380247     0.0122945    0.00426386   0.000985628   0.000272372   4.17713e-05       0.00000       0.00000       0.00000       0.00000       0.00000       0.00000       0.00000       0.00000       0.00000       0.00000       0.00000       0.00000       0.00000       0.00000       0.00000       0.00000
  10  12 2302.8394    1.0964  0.9257 10.2982  0.0041  0.0351   0.0358   0.0866    0.2257   0.0000   448.8293      -13.6715       23.3458      -3.02661       6.46800      -7.32434       2.66944     -0.626540    -0.0786374     -0.401686      0.268661      0.370416     0.0285497     0.0946924   0.000253430   -0.00821238   0.000666394   -0.00247592  -0.000155220  -2.91346e-05       0.00000       0.00000       0.00000       0.00000       0.00000       0.00000       0.00000       0.00000       0.00000       0.00000       0.00000       0.00000       0.00000       0.00000       0.00000       0.00000       5.49489       6.73647       7.13317       6.75397       5.50804       4.44313       3.34523       2.32533       1.62417      0.988509      0.576192      0.345052      0.173617     0.0810594     0.0349928     0.0136949    0.00449318    0.00124141   0.000272129   4.53339e-05       0.00000       0.00000       0.00000       0.00000       0.00000       0.00000       0.00000       0.00000       0.00000       0.00000       0.00000       0.00000       0.00000       0.00000       0.00000       0.00000
  10  13 2440.7909    1.5522  0.8502 11.1138 -0.0101  0.0358   0.0519   0.0771    0.1614   0.0000   422.8259       1.47893       4.27282     -0.964960      -1.93284      -3.13341       1.51151      0.992584     -0.855594      0.555044     -0.125265     0.0505360      0.177046      0.179938    -0.0428756    -0.0146410   -0.00201011   9.86471e-05   0.000298511  -9.60120e-05       0.00000       0.00000       0.00000       0.00000       0.00000       0.00000       0.00000       0.00000       0.00000       0.00000       0.00000       0.00000       0.00000       0.00000       0.00000       0.00000       5.65957       6.52653       6.79405       5.89479       5.72284       4.56393       3.50634       2.67946       1.73228       1.10335      0.666872      0.348020      0.169576     0.0903260     0.0323983     0.0126776    0.00446505    0.00134208   0.000295167   4.18165e-05       0.00000       0.00000       0.00000       0.00000       0.00000       0.00000       0.00000       0.00000       0.00000       0.00000       0.00000       0.00000       0.00000       0.00000       0.00000       0.00000
  10  14 2578.6796    2.0089  0.7815 11.7239 -0.0027  0.0469   0.0677   0.0736    0.1372   0.0000   433.7079       9.77238       21.0366       8.56532      -4.31076      -7.49124       5.86891      0.428293     -0.738462      -1.02956      0.211255    -0.0243352     -0.176788    -0.0557057    -0.0205546   -0.00886343   0.000389339    0.00155491   0.000507193  -4.77452e-05       0.00000       0.00000       0.00000       0.00000       0.00000       0.00000       0.00000       0.00000       0.00000       0.00000       0.00000       0.00000       0.00000       0.00000       0.00000       0.00000       5.66899       9.32507       7.58535       7.02149       7.02208       4.86872       4.85959       2.85245       2.20665       1.20644      0.721743      0.412469      0.174391      0.106803     0.0345741     0.0166077    0.00529217    0.00147934   0.000508879   7.85038e-05       0.00000       0.00000       0.00000       0.00000       0.00000       0.00000       0.00000       0.00000       0.00000       0.00000       0.00000       0.00000       0.00000       0.00000       0.00000       0.00000
  10  15 2717.0592    2.4787  0.9574 11.5706 -0.0043  0.0374   0.0736   0.0792    0.1923   0.0000   439.7067       10.1488       3.22239       6.91310      -11.0554      -3.20648      -2.65839       1.01604     -0.493825    -0.0777321      0.201798      0.130674     -0.140561     -0.123692   -0.00203395    0.00723425    0.00228866  -0.000404674  -0.000129039  -3.05492e-05       0.00000       0.00000       0.00000       0.00000       0.00000       0.00000       0.00000       0.00000       0.00000       0.00000       0.00000       0.00000       0.00000       0.00000       0.00000       0.00000       5.08324       7.29121       6.29692       7.15495       5.06450       4.99934       3.32528       2.79273       1.65828       1.15648      0.598261      0.404910      0.179308      0.101883     0.0349758     0.0161131    0.00463854    0.00153992   0.000278054   6.75449e-05       0.00000       0.00000       0.00000       0.00000       0.00000       0.00000       0.00000       0.00000       0.00000       0.00000       0.00000       0.00000       0.00000       0.00000       0.00000       0.00000
  10  16 2855.7539    3.0588  0.9768 12.0295  0.0060  0.0354   0.0927   0.0809    0.1966   0.0000   438.7169       11.9474       11.4167       5.19980     -0.348439     0.0296569      -1.17929      -1.44305       1.38590      0.471181      -1.48830     -0.545027      0.257877     0.0194261   -0.00262089    0.00123935    0.00176205    0.00154915  -0.000541378   0.000109609       0.00000       0.00000       0.00000       0.00000       0.00000       0.00000       0.00000       0.00000       0.00000       0.00000       0.00000       0.00000       0.00000       0.00000       0.00000       0.00000       5.47192       6.50547       6.87543       6.74426       5.20469       4.57371       3.63562       2.53771       1.55229       1.14863      0.671155      0.340498      0.152500     0.0930203     0.0372999     0.0150376    0.00437909    0.00129572   0.000276976   4.96565e-05       0.00000       0.00000       0.00000       0.00000       0.00000       0.00000       0.00000       0.00000       0.00000       0.00000       0.00000       0.00000       0.00000       0.00000       0.00000       0.00000
  10  17 2994.5312    3.6633  0.8819 12.6283 -0.0143  0.0340   0.1153   0.0728    0.1628   0.0000   447.8529       5.71760       18.7627       12.0840      -7.97108      -9.64021       4.12433       1.54702      -3.96475      -1.26275      0.489560     -0.280572     -0.288982     -0.109161   -0.00728441    -0.0160757   -0.00181582    0.00113229   0.000452314  -7.19047e-05       0.00000       0.00000       0.00000       0.00000       0.00000       0.00000       0.00000       0.00000       0.00000       0.00000       0.00000       0.00000       0.00000       0.00000       0.00000       0.00000       5.24288       7.25317       6.79990       6.54664       5.52574       4.41423       3.46991       2.37534       1.69043      0.993566      0.640988      0.318831      0.185959     0.0788564     0.0380249     0.0128188    0.00481784    0.00125358   0.000317347   5.38142e-05       0.00000       0.00000       0.00000       0.00000       0.00000       0.00000       0.00000       0.00000       0.00000       0.00000       0.00000       0.00000       0.00000       0.00000       0.00000       0.00000
  10  18 3132.9752    4.0335  1.0553 12.0437 -0.0020  0.0358   0.1126   0.0831    0.2387   0.0000   438.2409       15.7447       17.7470       2.44560       3.28591      -1.05228      -4.06332      -3.59755      0.962524      0.628891      0.358410    -0.0783822     -0.245067    -0.0375976   -0.00757345  -0.000690149    -0.0116511  -0.000270628   2.20559e-05   7.04562e-05       0.00000       0.00000       0.00000       0.00000       0.00000       0.00000       0.00000       0.00000       0.00000       0.00000       0.00000       0.00000       0.00000       0.00000       0.00000       0.00000       5.32696       6.78611       6.53452       6.30204       5.75928       4.58356       3.27945       2.46663       1.61705       1.11153      0.621499      0.356903      0.178966     0.0763018     0.0339641     0.0128078    0.00432672    0.00138235   0.000309725   5.26864e-05       0.00000       0.00000       0.00000       0.00000       0.00000       0.00000       0.00000       0.00000       0.00000       0.00000       0.00000       0.00000       0.00000       0.00000       0.00000       0.00000
  10  19 3271.4265    3.5971  1.3560 12.3621 -0.0054  0.0435   0.0936   0.1048    0.1729   0.0000   439.3151       15.2694       11.7190      -4.38926       1.23558       2.49132       2.53742      -1.52622       3.78770    0.00942141      0.357563      0.414647     0.0373476      0.114458   -0.00915981    0.00123022    0.00361578   -0.00131357  -0.000135332   0.000114154       0.00000       0.00000       0.00000       0.00000       0.00000       0.00000       0.00000       0.00000       0.00000       0.00000       0.00000       0.00000       0.00000       0.00000       0.00000       0.00000       5.68771       8.01722       7.88450       7.12691       6.84320       4.92794       4.40165       2.76126       2.12599       1.24390      0.746451      0.434652      0.203848      0.108575     0.0407889     0.0177233    0.00589068    0.00162020   0.000460760   6.68279e-05       0.00000       0.00000       0.00000       0.00000       0.00000       0.00000       0.00000       0.00000       0.00000       0.00000       0.00000       0.00000       0.00000       0.00000       0.00000       0.00000
  10  20 3410.0609    3.0563  1.8579 12.3901 -0.0016  0.0577   0.0711   0.1315    0.1142   0.0000   447.0379       15.7716     -0.338485      -14.0011       24.7146      -4.02898      -9.86443      -1.76766     -0.159546      0.290226     -0.259201      0.382079     0.0410711     -0.158117    -0.0158201     0.0263848   -0.00166916    0.00144817   0.000465805  -2.89270e-05       0.00000       0.00000       0.00000       0.00000       0.00000       0.00000       0.00000       0.00000       0.00000       0.00000       0.00000       0.00000       0.00000       0.00000       0.00000       0.00000       7.88622       11.2543       10.0993       10.3107       9.35166       6.72403       6.11613       3.73630       3.00671       1.60467       1.09718      0.574403      0.280634      0.148789     0.0544379     0.0224202    0.00803200    0.00191418   0.000622848   9.41860e-05       0.00000       0.00000       0.00000       0.00000       0.00000       0.00000       0.00000       0.00000       0.00000       0.00000       0.00000       0.00000       0.00000       0.00000       0.00000       0.00000
  10  21 3549.1682    2.5358  2.8754 12.1499 -0.0051  0.0673   0.0497   0.1767    0.0791   0.0000   440.7679       14.2167       6.56227      -12.9293       17.5928      -10.7748       1.89732       4.22827       6.20688      -3.23245      -1.53999      0.148407      0.106595     -0.142193    -0.0687070    0.00852522    0.00111525   -0.00173108  -0.000554864   0.000162085       0.00000       0.00000       0.00000       0.00000       0.00000       0.00000       0.00000       0.00000       0.00000       0.00000       0.00000       0.00000       0.00000       0.00000       0.00000       0.00000       10.2467       12.6463       12.6940       12.1829       11.0756       8.84483       6.95264       4.89310       3.47730       2.24507       1.35461      0.759040      0.364341      0.185329     0.0731747     0.0293449    0.00976715    0.00272134   0.000635215   9.48492e-05       0.00000       0.00000       0.00000       0.00000       0.00000       0.00000       0.00000       0.00000       0.00000       0.00000       0.00000       0.00000       0.00000       0.00000       0.00000       0.00000
  10  22 3688.4365    2.0657  3.6271 11.9101 -0.0023  0.0835   0.0399   0.2144    0.0721   0.0000   437.8312       14.7747       7.90327      -6.44375       17.2249      -21.2763     -0.772392      -1.57352       6.00293       1.76159     -0.321101     -0.767037     -0.168021      0.117000    -0.0115089     0.0731189    0.00977197  -0.000560544    0.00123984   8.77632e-06       0.00000       0.00000       0.00000       0.00000       0.00000       0.00000       0.00000       0.00000       0.00000       0.00000       0.00000       0.00000       0.00000       0.00000       0.00000       0.00000       12.6315       15.0377       15.3936       15.3896       13.3547       10.7252       8.51937       6.15458       4.25690       2.68289       1.61451      0.911269      0.454415      0.224947     0.0915461     0.0353954     0.0117114    0.00329672   0.000768101   0.000118797       0.00000       0.00000       0.00000       0.00000       0.00000       0.00000       0.00000       0.00000       0.00000       0.00000       0.00000       0.00000       0.00000       0.00000       0.00000       0.00000
  10  24 3967.5702    1.4583  6.4133 10.9306 -0.0029  0.1199   0.0233   0.3305    0.0730   0.0000   396.3053       20.3261       24.3809       18.6389       45.5338      -5.98556       21.5441     -0.107075      -8.80633      -9.14969       2.98606      -2.13366    -0.0330880      0.579512   -0.00994508    -0.0605988    -0.0190413    0.00602120    0.00177376   7.99873e-05       0.00000       0.00000       0.00000       0.00000       0.00000       0.00000       0.00000       0.00000       0.00000       0.00000       0.00000       0.00000       0.00000       0.00000       0.00000       0.00000       18.0850       22.0613       22.4253       21.9600       18.8084       16.1086       12.2248       9.06168       6.28407       3.95217       2.36344       1.33890      0.672114      0.324448      0.134179     0.0527604     0.0177773    0.00495046    0.00107765   0.000174296       0.00000       0.00000       0.00000       0.00000       0.00000       0.00000       0.00000       0.00000       0.00000       0.00000       0.00000       0.00000       0.00000       0.00000       0.00000       0.00000
  10  25 4107.5056    1.2348  8.7721 10.5294 -0.0034  0.1603   0.0188   0.4293    0.0702   0.0000   448.6303       35.6892       1.74046      -27.8485       34.3081       12.3605       12.6927      -22.9176      -4.46198      -3.41380       7.34078      -1.30898     0.0513771      0.139465    0.00407010   -0.00688399     0.0169507   -0.00639597  -0.000122231   0.000510256       0.00000       0.00000       0.00000       0.00000       0.00000       0.00000       0.00000       0.00000       0.00000       0.00000       0.00000       0.00000       0.00000       0.00000       0.00000       0.00000       23.3413       29.0933       30.2471       27.7117       25.7133       20.7649       17.0011       12.2341       8.44060       5.47739       3.24057       1.86520      0.946299      0.458042      0.194592     0.0753181     0.0245594    0.00695576    0.00157245   0.000224856       0.00000       0.00000       0.00000       0.00000       0.00000       0.00000       0.00000       0.00000       0.00000       0.00000       0.00000       0.00000       0.00000       0.00000       0.00000       0.00000
  10  26 4247.7416    0.9921 10.5827 10.4668 -0.0117  0.1937   0.0168   0.5767    0.0601   0.0000   504.0715       40.0696      -21.4517       6.80855       29.9128       25.8035      -25.4398      -25.5311       5.28974       7.76154      -1.59239      -4.03269       1.23592      0.314147     -0.139500     -0.198865    0.00680317    -0.0209780    0.00109329   9.87490e-05       0.00000       0.00000       0.00000       0.00000       0.00000       0.00000       0.00000       0.00000       0.00000       0.00000       0.00000       0.00000       0.00000       0.00000       0.00000       0.00000       29.4900       36.4924       38.7591       35.1084       31.8549       26.0056       20.5287       14.9069       10.2325       6.70328       4.16202       2.22534       1.26432      0.543997      0.261285     0.0906162     0.0311355    0.00845486    0.00185089   0.000261974       0.00000       0.00000       0.00000       0.00000       0.00000       0.00000       0.00000       0.00000       0.00000       0.00000       0.00000       0.00000       0.00000       0.00000       0.00000       0.00000
  11  10 2057.9781    0.6799  0.6151  9.9137 -0.0093  0.0310   0.0261   0.0695    0.0976   0.0000   437.8068      -2.43926       10.0260       3.00918      -4.84882       1.60858       4.06876       2.08459      -1.58810    -0.0202097     -0.468346      0.234240      0.215577      0.237189    -0.0322447    0.00535836   -0.00352539   0.000372928  -7.20698e-05  -7.51761e-05   3.71568e-05   1.03007e-05       0.00000       0.00000       0.00000       0.00000       0.00000       0.00000       0.00000       0.00000       0.00000       0.00000       0.00000       0.00000       0.00000       0.00000       4.30621       5.52083       5.85427       5.19322       4.68443       4.35189       2.91550       2.47744       1.71728      0.997065      0.739867      0.399927      0.206774      0.112131     0.0542920     0.0239186    0.00859024    0.00342268    0.00135488   0.000336151   6.25545e-05   1.04193e-05       0.00000       0.00000       0.00000       0.00000       0.00000       0.00000       0.00000       0.00000       0.00000       0.00000       0.00000       0.00000       0.00000       0.00000
  11  11 2199.7589    0.9290  0.5929 10.4868 -0.0118  0.0287   0.0360   0.0568    0.1231   0.0000   437.2724      -2.59849       13.4271       6.01964       6.42547     -0.928453      -6.31070     -0.651241     -0.416281      0.879756      0.506091     -0.246698      0.307554     0.0759245   -0.00309816     0.0143560    0.00786943  -0.000857185  -0.000451769  -0.000148543  -5.84663e-05   3.59344e-06       0.00000       0.00000       0.00000       0.00000       0.00000       0.00000       0.00000       0.00000       0.00000       0.00000       0.00000       0.00000       0.00000       0.00000       4.12029       4.52287       5.34705       4.78508       4.10938       3.58496       2.95047       2.07540       1.43839       1.00410      0.609904      0.350945      0.207563      0.102634     0.0480228     0.0231468    0.00950163    0.00333022    0.00104094   0.000272613   5.56398e-05   7.57945e-06       0.00000       0.00000       0.00000       0.00000       0.00000       0.00000       0.00000       0.00000       0.00000       0.00000       0.00000       0.00000       0.00000       0.00000
  11  12 2339.9562    1.3022  0.9826  9.6695 -0.0093  0.0375   0.0435   0.0842    0.7159   0.0000   436.6196       5.51606       10.6100       4.43035       8.46038      0.914837      -2.21144      0.320432      -1.47792     -0.779015     -0.505936     -0.525024      0.268186    -0.0281451     -0.154016     0.0223379     0.0114301   -0.00513769   -0.00167502   1.41599e-05  -0.000177989   5.61710e-06       0.00000       0.00000       0.00000       0.00000       0.00000       0.00000       0.00000       0.00000       0.00000       0.00000       0.00000       0.00000       0.00000       0.00000       4.88709       6.12669       6.41548       5.41960       5.44407       4.41271       3.81545       2.83237       1.94175       1.36345      0.789906      0.483322      0.262460      0.134142     0.0661480     0.0293545     0.0123289    0.00439995    0.00133154   0.000395092   8.92070e-05   1.17487e-05       0.00000       0.00000       0.00000       0.00000       0.00000       0.00000       0.00000       0.00000       0.00000       0.00000       0.00000       0.00000       0.00000       0.00000
  11  13 2478.4311    1.5734  1.0507 11.1021  0.0080  0.0403   0.0495   0.0954    0.2541   0.0000   438.8880       11.4274       13.3867      -3.78202      -11.2282      -1.06456       1.57361      -3.08249      0.407374       1.92342      0.802879   0.000963605     -0.205016    -0.0278852    -0.0380652    -0.0346932   -0.00557599     0.0109033   0.000583898  -0.000172462  -9.09348e-05   7.51341e-08       0.00000       0.00000       0.00000       0.00000       0.00000       0.00000       0.00000       0.00000       0.00000       0.00000       0.00000       0.00000       0.00000       0.00000       5.07456       6.77336       7.01647       6.57586       6.21559       5.26273       3.69525       3.48981       2.00119       1.54127      0.943095      0.493589      0.332563      0.164185     0.0700347     0.0361194     0.0139390    0.00449586    0.00167363   0.000531692   9.57840e-05   1.50836e-05       0.00000       0.00000       0.00000       0.00000       0.00000       0.00000       0.00000       0.00000       0.00000       0.00000       0.00000       0.00000       0.00000       0.00000
  11  14 2616.9164    2.0571  0.9145 11.6326  0.0091  0.0323   0.0610   0.0802    0.1668   0.0000   445.3307       21.4932       7.76540      -1.46023       8.77641       4.91787     -0.830472      0.942732     -0.396330     -0.872235      -1.05483      0.518773     -0.158958     0.0510575    -0.0718544    -0.0209757    0.00871066    0.00290932   -0.00206546  -0.000115493  -2.13036e-05  -5.26001e-06       0.00000       0.00000       0.00000       0.00000       0.00000       0.00000       0.00000       0.00000       0.00000       0.00000       0.00000       0.00000       0.00000       0.00000       4.72058       5.65320       5.81353       5.69125       5.22449       4.20507       3.29324       2.21373       1.57561       1.19755      0.749128      0.442589      0.247070      0.118035     0.0565118     0.0243593     0.0106409    0.00361703    0.00106681   0.000311001   6.77456e-05   9.98080e-06       0.00000       0.00000       0.00000       0.00000       0.00000       0.00000       0.00000       0.00000       0.00000       0.00000       0.00000       0.00000       0.00000       0.00000
  11  15 2756.1636    2.6214  0.9445 12.1214 -0.0027  0.0377   0.0813   0.0773    0.1487   0.0000   438.6877       12.0822       4.15973       7.15582       1.92118       7.00820      0.535508      -4.61384      -1.01879     0.0995110     -0.308291     -0.656795     -0.399333      0.139322     0.0770758    -0.0190762   -0.00779981    0.00133126   -0.00108617  -3.53553e-05   4.56141e-05  -5.79829e-06       0.00000       0.00000       0.00000       0.00000       0.00000       0.00000       0.00000       0.00000       0.00000       0.00000       0.00000       0.00000       0.00000       0.00000       5.34761       6.95275       7.21951       7.31221       5.94660       4.92951       3.47459       2.76881       1.94172       1.15923      0.757310      0.446506      0.267117      0.138363     0.0676864     0.0285830     0.0114300    0.00409506    0.00141538   0.000354882   7.69984e-05   1.34583e-05       0.00000       0.00000       0.00000       0.00000       0.00000       0.00000       0.00000       0.00000       0.00000       0.00000       0.00000       0.00000       0.00000       0.00000
  11  17 3034.5831    3.8613  0.9372 12.2112  0.0013  0.0306   0.1155   0.0780    0.2138   0.0000   436.3523       8.28948       11.3310       11.6239     -0.210848       3.76556      -5.79732     -0.145942     -0.754544      -1.40990      0.731241      0.236159      0.180075     -0.233382     0.0335337     0.0226663   -0.00738051    0.00262915   -0.00147830  -0.000140866   0.000127504  -7.96969e-07       0.00000       0.00000       0.00000       0.00000       0.00000       0.00000       0.00000       0.00000       0.00000       0.00000       0.00000       0.00000       0.00000       0.00000       4.48523       5.79121       5.54947       5.53518       4.81794       3.92530       3.27997       2.44559       1.70990       1.12668      0.632118      0.389710      0.218758      0.111892     0.0542190     0.0221858    0.00938941    0.00336721    0.00104754   0.000298909   6.91406e-05   1.08474e-05       0.00000       0.00000       0.00000       0.00000       0.00000       0.00000       0.00000       0.00000       0.00000       0.00000       0.00000       0.00000       0.00000       0.00000
  11  18 3173.5615    3.7603  1.1619 12.6368 -0.0034  0.0393   0.1003   0.0841    0.1832   0.0000   435.1862       8.19749       11.3506       7.42992     -0.928308      -3.40666      -1.04201      -1.41411     -0.432386      0.459511      0.256399     -0.444732      0.180856     0.0151628  -0.000712738   -0.00868784     0.0120209    0.00418380   0.000587278  -0.000306456   7.12400e-06   1.18307e-06       0.00000       0.00000       0.00000       0.00000       0.00000       0.00000       0.00000       0.00000       0.00000       0.00000       0.00000       0.00000       0.00000       0.00000       5.65324       6.87115       6.90900       6.89567       5.48511       5.25042       4.12554       3.02162       2.17137       1.48313      0.839929      0.508808      0.298596      0.154243     0.0663178     0.0325066     0.0134784    0.00482884    0.00139774   0.000375522   7.81984e-05   1.38056e-05       0.00000       0.00000       0.00000       0.00000       0.00000       0.00000       0.00000       0.00000       0.00000       0.00000       0.00000       0.00000       0.00000       0.00000
  11  19 3312.3854    3.6569  1.5400 12.1379 -0.0092  0.0415   0.0877   0.1012    0.1638   0.0000   442.6426       20.7411       18.1010       6.48796     -0.917290     -0.464439       4.71931      -3.58470      0.913154      -2.36909     -0.554631      -1.63259      0.223296    -0.0440833     0.0387423    -0.0789902    -0.0349252    0.00693585    0.00104111  -0.000239690   7.61762e-06  -3.31086e-06       0.00000       0.00000       0.00000       0.00000       0.00000       0.00000       0.00000       0.00000       0.00000       0.00000       0.00000       0.00000       0.00000       0.00000       6.03777       7.46473       7.51552       7.12205       6.51678       5.30485       4.16495       3.28962       2.23801       1.50265      0.908712      0.538240      0.311531      0.153573     0.0754913     0.0314571     0.0133701    0.00440037    0.00148535   0.000415005   8.76594e-05   1.35450e-05       0.00000       0.00000       0.00000       0.00000       0.00000       0.00000       0.00000       0.00000       0.00000       0.00000       0.00000       0.00000       0.00000       0.00000
  11  20 3451.7597    2.8980  2.2818 11.9187 -0.0030  0.0539   0.0565   0.1291    0.1021   0.0000   430.1519       14.1320       21.8088       3.84159      0.271412      -3.84826       2.30754      -1.68959      -3.56972      -3.58045      0.767514     -0.942419     -0.376601     0.0830674      0.118277     0.0247391    -0.0220788    0.00399542    0.00218100  -0.000501589   0.000148000   1.11307e-06       0.00000       0.00000       0.00000       0.00000       0.00000       0.00000       0.00000       0.00000       0.00000       0.00000       0.00000       0.00000       0.00000       0.00000       7.26400       9.46809       9.37699       9.41302       7.84931       7.25309       5.19872       4.09241       2.84590       1.98110       1.20912      0.746046      0.413374      0.206218      0.105464     0.0423971     0.0187197    0.00672438    0.00210258   0.000575213   0.000114149   2.04985e-05       0.00000       0.00000       0.00000       0.00000       0.00000       0.00000       0.00000       0.00000       0.00000       0.00000       0.00000       0.00000       0.00000       0.00000
  11  21 3591.2133    2.4048  3.2213 11.5700 -0.0087  0.0651   0.0424   0.1702    0.0893   0.0000   425.7847       2.94152       18.2539       1.54763      -9.36445      -6.97397      -18.9968       1.37838       2.02965       2.13024      -3.43171     -0.166345       1.47384    -0.0793397     -0.271224    -0.0167755     0.0595875    0.00604836   -0.00299017   -0.00132181   0.000260929   5.29510e-06       0.00000       0.00000       0.00000       0.00000       0.00000       0.00000       0.00000       0.00000       0.00000       0.00000       0.00000       0.00000       0.00000       0.00000       8.90567       11.0796       11.7987       11.0674       10.0660       8.40097       6.65582       5.09057       3.49856       2.40388       1.46729      0.868883      0.505373      0.254262      0.122005     0.0537474     0.0226732    0.00802921    0.00260165   0.000735761   0.000150885   2.18986e-05       0.00000       0.00000       0.00000       0.00000       0.00000       0.00000       0.00000       0.00000       0.00000       0.00000       0.00000       0.00000       0.00000       0.00000
  11  22 3730.8717    1.9640  4.3832 11.4627 -0.0064  0.0845   0.0328   0.2180    0.0720   0.0000   447.5314       46.4597       2.94763       5.09387       8.79637       1.58935       2.55030       4.32143      -4.42383       5.45034      0.322575       1.49038     -0.947514      0.671563      0.176199    -0.0168579    -0.0134034    -0.0200418    0.00353189    0.00246517   0.000408034   5.98478e-05       0.00000       0.00000       0.00000       0.00000       0.00000       0.00000       0.00000       0.00000       0.00000       0.00000       0.00000       0.00000       0.00000       0.00000       12.1074       15.6062       16.2829       15.3814       13.8227       11.0756       8.81677       6.34756       4.72914       3.05908       1.98375       1.17457      0.670030      0.352165      0.165666     0.0741224     0.0296857     0.0108185    0.00348613   0.000902561   0.000205399   2.86516e-05       0.00000       0.00000       0.00000       0.00000       0.00000       0.00000       0.00000       0.00000       0.00000       0.00000       0.00000       0.00000       0.00000       0.00000
  11  23 3870.8484    1.6793  5.9390 11.0171 -0.0076  0.1050   0.0258   0.2816    0.0763   0.0000   434.0100       2.82054       28.3657       5.49837       22.5161      -13.4162     -0.757959      -8.55847       2.27164      -6.57385      -7.50360     -0.583945       1.26474     -0.548374     -0.438266      0.179347    0.00570333    -0.0280719    0.00283208    0.00120227   7.11681e-06  -4.43737e-05       0.00000       0.00000       0.00000       0.00000       0.00000       0.00000       0.00000       0.00000       0.00000       0.00000       0.00000       0.00000       0.00000       0.00000       14.9734       18.9619       19.2059       18.2427       16.4115       14.0454       10.9848       8.56469       5.97038       3.96451       2.46904       1.48516      0.797675      0.432042      0.200746     0.0920240     0.0350436     0.0133894    0.00423166    0.00115532   0.000238765   3.64046e-05       0.00000       0.00000       0.00000       0.00000       0.00000       0.00000       0.00000       0.00000       0.00000       0.00000       0.00000       0.00000       0.00000       0.00000
  11  24 4010.9360    1.4206  7.5229 10.7829 -0.0025  0.1283   0.0210   0.3510    0.0690   0.0000   429.3922       9.16914       47.4820       50.4938       4.43763      -19.4341      -23.4538      -3.63177       1.01177      -5.24949     -0.328595       2.49764       1.52971     -0.681549      0.327976     -0.361723    -0.0706466   -0.00122480    0.00353554  -0.000178491   0.000159410   7.00608e-05       0.00000       0.00000       0.00000       0.00000       0.00000       0.00000       0.00000       0.00000       0.00000       0.00000       0.00000       0.00000       0.00000       0.00000       17.4076       22.6468       23.5377       21.9121       20.1030       17.0190       13.5314       10.1281       7.22613       5.00296       3.08590       1.89824       1.03661      0.565787      0.253660      0.121393     0.0469082     0.0178084    0.00544654    0.00151147   0.000316715   4.54836e-05       0.00000       0.00000       0.00000       0.00000       0.00000       0.00000       0.00000       0.00000       0.00000       0.00000       0.00000       0.00000       0.00000       0.00000
  11  26 4291.8900    0.9457 10.6524 10.4215 -0.0147  0.1915   0.0160   0.5360    0.0601   0.0000   440.1026       50.1218       12.6879       71.9543       9.93091      -37.9592      -23.8485      0.631921       26.0167      -6.46860      -12.4139      -2.73861       2.67556       2.97829     0.0219543     -0.485937     0.0635358   -0.00626716   -0.00241398    0.00211677   -0.00116325  -0.000163089       0.00000       0.00000       0.00000       0.00000       0.00000       0.00000       0.00000       0.00000       0.00000       0.00000       0.00000       0.00000       0.00000       0.00000       25.9852       32.6197       34.4855       33.0586       29.4040       25.0493       20.5115       15.3262       11.1672       7.40239       4.90729       2.89151       1.62858      0.883838      0.421655      0.195888     0.0761581     0.0275795    0.00858922    0.00217993   0.000468661   6.68719e-05       0.00000       0.00000       0.00000       0.00000       0.00000       0.00000       0.00000       0.00000       0.00000       0.00000       0.00000       0.00000       0.00000       0.00000
  11  28 4573.3432    0.6364 15.1007 10.2365 -0.0100  0.3432   0.0125   0.9149    0.0451   0.0000   458.9521       141.232       92.0764      -76.0242       15.8086       11.9358      -28.7956      -56.3908      -34.8302       18.7512       8.92799      -5.37078       1.87883     -0.786987      0.494400      0.230227     -0.312862    -0.0526892    0.00465560    0.00705578    0.00156483  -0.000147004       0.00000       0.00000       0.00000       0.00000       0.00000       0.00000       0.00000       0.00000       0.00000       0.00000       0.00000       0.00000       0.00000       0.00000       44.5210       58.4962       61.1373       58.3435       52.7258       45.6962       36.1903       27.3951       20.6567       13.6697       9.05359       5.63740       3.13320       1.68953      0.834263      0.363870      0.145169     0.0533473     0.0163888    0.00406724   0.000867988   0.000125922       0.00000       0.00000       0.00000       0.00000       0.00000       0.00000       0.00000       0.00000       0.00000       0.00000       0.00000       0.00000       0.00000       0.00000
  12   8 1805.7351    0.3478  0.2427  9.9319 -0.0248  0.0362   0.0252   0.0470    0.0534   0.0000   434.4885       2.95861       7.87607      -7.05018       6.97865      -3.10392      -3.71653       2.36436       3.30819     -0.475971     -0.317247      0.325577     -0.278733    -0.0153775      0.117821    -0.0131307     0.0139356     0.0108971   -0.00315534   -0.00159625   0.000171687  -3.04514e-06  -2.41951e-05   5.79693e-07       0.00000       0.00000       0.00000       0.00000       0.00000       0.00000       0.00000       0.00000       0.00000       0.00000       0.00000       0.00000       4.21428       5.14775       6.34588       5.47380       4.69559       4.12159       3.58704       2.53402       1.48199       1.55628      0.782017      0.494368      0.307974      0.225137     0.0759652     0.0496029     0.0168701     0.0117158    0.00398352    0.00140555   0.000305779   0.000119329   2.15568e-05   3.00344e-06       0.00000       0.00000       0.00000       0.00000       0.00000       0.00000       0.00000       0.00000       0.00000       0.00000       0.00000       0.00000
  12   9 1949.9503    0.5667  0.3461 10.0220 -0.0030  0.0279   0.0283   0.0446    0.0654   0.0000   438.6282      -6.66087       20.2488       1.61574      -1.03375      -2.20316       2.30731     -0.633034     -0.194086      0.144465      0.915708    -0.0994683      0.168881     -0.128368     0.0222115    -0.0216185    0.00431251    0.00293590    0.00243052   0.000115167  -6.63281e-05  -8.70143e-05  -9.34848e-06   8.39919e-07       0.00000       0.00000       0.00000       0.00000       0.00000       0.00000       0.00000       0.00000       0.00000       0.00000       0.00000       0.00000       3.69807       5.11752       5.33564       5.08904       4.44008       3.48541       2.94937       1.94391       1.55414      0.941060      0.615168      0.381501      0.233024      0.122306     0.0661333     0.0372493     0.0124514    0.00659371    0.00235435   0.000842490   0.000252024   6.24336e-05   1.60653e-05   2.29049e-06       0.00000       0.00000       0.00000       0.00000       0.00000       0.00000       0.00000       0.00000       0.00000       0.00000       0.00000       0.00000
  12  10 2093.6319    0.7561  0.5903 10.0359  0.0045  0.0269   0.0290   0.0645    0.0854   0.0000   434.0211      -5.24874       15.1859      0.721857       2.65080      -3.01882       5.10682    -0.0944884       1.36375      -2.09261     0.0451990      0.422015     -0.642972     -0.206892      0.113203    -0.0240124   -0.00658476    0.00466565    0.00212858  -7.54395e-05  -0.000145472  -4.93772e-05   4.82087e-06   8.91422e-07       0.00000       0.00000       0.00000       0.00000       0.00000       0.00000       0.00000       0.00000       0.00000       0.00000       0.00000       0.00000       3.69026       4.43779       4.18065       4.17402       4.02837       3.57874       2.73767       2.00288       1.49903       1.08787      0.711623      0.492578      0.273760      0.141787     0.0735072     0.0346787     0.0151580    0.00557877    0.00236197   0.000840912   0.000233499   6.38840e-05   1.28121e-05   2.03352e-06       0.00000       0.00000       0.00000       0.00000       0.00000       0.00000       0.00000       0.00000       0.00000       0.00000       0.00000       0.00000
  12  11 2235.8306    1.0050  0.7884 10.2421 -0.0040  0.0312   0.0315   0.0666    0.1249   0.0000   441.1595       4.48937       4.55428       7.66444      -4.99525       1.30236       1.43913     -0.737814      -3.51446     -0.456012      0.684878     0.0649871     -0.540179     0.0273258     0.0564974   -0.00650199     0.0176544   -0.00171557  -0.000253544    0.00108974   0.000326466  -2.96292e-05   9.70904e-06   1.01088e-07       0.00000       0.00000       0.00000       0.00000       0.00000       0.00000       0.00000       0.00000       0.00000       0.00000       0.00000       0.00000       3.89291       4.63141       5.06172       5.01851       4.04055       3.92125       3.26672       2.44439       1.74300       1.33035      0.797493      0.500002      0.286805      0.184942     0.0796601     0.0418263     0.0189403    0.00930508    0.00323348    0.00117827   0.000298122   8.36877e-05   1.57533e-05   2.56089e-06       0.00000       0.00000       0.00000       0.00000       0.00000       0.00000       0.00000       0.00000       0.00000       0.00000       0.00000       0.00000
  12  12 2376.2771    1.4177  0.8838 10.3914  0.0024  0.0307   0.0396   0.0745    0.2573   0.0000   432.2113       3.11945       13.8026      -2.01488       3.78849       2.95851      -2.79108      0.476290      0.332347     -0.891348      -1.83459      0.424210      0.128755      0.264922     -0.120692    -0.0170426     0.0372984  -0.000603820   -0.00557718  -0.000117074   9.68037e-05  -0.000157509  -1.75612e-05   2.40544e-06       0.00000       0.00000       0.00000       0.00000       0.00000       0.00000       0.00000       0.00000       0.00000       0.00000       0.00000       0.00000       4.11109       4.92412       4.63596       4.90749       4.69967       3.84639       3.13120       2.23924       1.71445       1.21744      0.852973      0.535948      0.316678      0.173452     0.0880514     0.0420636     0.0178993    0.00753998    0.00279791   0.000955220   0.000281345   7.25885e-05   1.72462e-05   2.47678e-06       0.00000       0.00000       0.00000       0.00000       0.00000       0.00000       0.00000       0.00000       0.00000       0.00000       0.00000       0.00000
  12  13 2515.4741    1.8653  0.9963 10.8063  0.0042  0.0329   0.0593   0.0827    0.4214   0.0000   438.1670       9.10795       14.8509      -10.8436      -10.0469       1.70147       2.35429      -7.35588       2.93866       4.09907     -0.160586     -0.676012      0.361080      0.195439      0.209425    -0.0332767    -0.0251282   -0.00570682   0.000640856    0.00149537   0.000139757   7.26913e-05   2.70892e-05   2.01005e-06       0.00000       0.00000       0.00000       0.00000       0.00000       0.00000       0.00000       0.00000       0.00000       0.00000       0.00000       0.00000       4.38905       5.33787       5.88442       5.62703       4.76332       4.38305       3.45338       2.57850       2.01755       1.36641      0.875859      0.569257      0.326956      0.186430     0.0961517     0.0468012     0.0209836    0.00907188    0.00349365    0.00127411   0.000359685   8.43308e-05   1.75319e-05   2.60245e-06       0.00000       0.00000       0.00000       0.00000       0.00000       0.00000       0.00000       0.00000       0.00000       0.00000       0.00000       0.00000
  12  14 2654.6308    2.2835  0.8342 11.6821 -0.0136  0.0309   0.0674   0.0709    0.2875   0.0000   434.7734       10.0241       12.4223       8.19021     -0.906083       1.10092       6.06476      -1.94699      -3.96081      0.444954      0.976046     -0.161078     -0.256178    -0.0784091    -0.0886983     0.0119482     0.0234974    0.00343843   0.000924730  -0.000174899  -1.07151e-05  -0.000188551   5.88728e-06   3.29590e-06       0.00000       0.00000       0.00000       0.00000       0.00000       0.00000       0.00000       0.00000       0.00000       0.00000       0.00000       0.00000       4.13451       5.17284       4.96853       4.66170       4.64023       4.16601       3.33695       2.29216       1.71454       1.27767      0.888434      0.546766      0.327671      0.168684     0.0854562     0.0385937     0.0178282    0.00771386    0.00305462   0.000989733   0.000310072   8.10270e-05   1.71246e-05   2.43066e-06       0.00000       0.00000       0.00000       0.00000       0.00000       0.00000       0.00000       0.00000       0.00000       0.00000       0.00000       0.00000
  12  15 2794.5068    2.8742  0.9292 12.1398 -0.0088  0.0348   0.0811   0.0742    0.2220   0.0000   440.1928       6.20845       2.59750       9.98161      -4.36574      -1.97193      0.477507     -0.378966      -1.45400       1.41941       1.67257     -0.660001     -0.837970     0.0556303     0.0212953    0.00846835     0.0368583    0.00404884  -7.02126e-05   0.000491156  -0.000232621   9.86998e-05  -2.76697e-05  -7.51467e-07       0.00000       0.00000       0.00000       0.00000       0.00000       0.00000       0.00000       0.00000       0.00000       0.00000       0.00000       0.00000       4.37488       5.70969       6.35728       5.36154       5.28289       4.52461       3.50911       2.95960       2.12495       1.36428      0.870155      0.571579      0.289473      0.191165     0.0999323     0.0405590     0.0254514    0.00792934    0.00332833    0.00131749   0.000384869   0.000106552   2.13662e-05   2.75124e-06       0.00000       0.00000       0.00000       0.00000       0.00000       0.00000       0.00000       0.00000       0.00000       0.00000       0.00000       0.00000
  12  16 2934.3694    3.3665  0.9149 12.5189 -0.0041  0.0335   0.0971   0.0729    0.1585   0.0000   446.3772       8.53182       17.3119     -0.514104      -10.3834       5.38289       1.92966       2.63696     -0.328683     -0.285213     -0.900741     -0.669444     -0.487591    -0.0930665    -0.0107321     0.0107582    0.00529724    -0.0180782   -0.00487802   -0.00139229   7.63450e-05   7.69698e-05   3.20438e-06   5.96701e-06       0.00000       0.00000       0.00000       0.00000       0.00000       0.00000       0.00000       0.00000       0.00000       0.00000       0.00000       0.00000       4.21001       5.97228       5.65771       5.70385       5.06352       4.17371       3.58286       2.63375       2.05152       1.27099      0.924683      0.496767      0.338820      0.156460     0.0990556     0.0391554     0.0222486    0.00746027    0.00361760   0.000996151   0.000383369   8.58175e-05   2.21357e-05   3.22360e-06       0.00000       0.00000       0.00000       0.00000       0.00000       0.00000       0.00000       0.00000       0.00000       0.00000       0.00000       0.00000
  12  18 3213.2564    3.8076  1.2496 12.6110 -0.0123  0.0408   0.0994   0.0900    0.1678   0.0000   445.4477       22.2842       11.7725       3.34596       4.64832      0.637570     -0.748500      -2.64585     0.0115147      -2.99368      0.372800      0.829634    -0.0367860     -0.275760    -0.0848756    -0.0161838    0.00698048    -0.0104914    0.00347831   -0.00162491  -0.000209213  -0.000171528   2.69549e-05  -3.01560e-07       0.00000       0.00000       0.00000       0.00000       0.00000       0.00000       0.00000       0.00000       0.00000       0.00000       0.00000       0.00000       5.21238       5.61080       7.00541       6.77686       5.13950       4.88972       4.53419       2.89025       2.18181       1.78420       1.05796      0.548111      0.392698      0.243179      0.110556     0.0481414     0.0261963     0.0130736    0.00479879    0.00145914   0.000390828   9.62223e-05   2.09707e-05   2.82621e-06       0.00000       0.00000       0.00000       0.00000       0.00000       0.00000       0.00000       0.00000       0.00000       0.00000       0.00000       0.00000
  12  19 3352.6749    3.2714  1.7154 12.4528 -0.0048  0.0454   0.0721   0.1101    0.1143   0.0000   434.5797       7.46611       1.85280      -14.4602       6.78258       6.29237       2.59358       1.09646      0.222993      -1.58391      0.947711      0.866845     -0.375990     0.0516274      0.206101    -0.0611584    -0.0246478    0.00221067    0.00272432   0.000234510   0.000344737   6.78008e-05   4.70604e-05   2.79495e-08       0.00000       0.00000       0.00000       0.00000       0.00000       0.00000       0.00000       0.00000       0.00000       0.00000       0.00000       0.00000       5.80837       7.53614       7.19301       7.28603       6.82006       5.77255       4.74950       3.63946       2.78249       1.86483       1.24137      0.760508      0.468638      0.242764      0.135819     0.0640035     0.0279133     0.0113671    0.00460378    0.00150599   0.000492764   0.000123981   2.78860e-05   4.06248e-06       0.00000       0.00000       0.00000       0.00000       0.00000       0.00000       0.00000       0.00000       0.00000       0.00000       0.00000       0.00000
  12  20 3492.5661    2.8251  2.4410 11.8704 -0.0044  0.0540   0.0527   0.1283    0.0997   0.0000   451.4161       12.0690       5.56242       1.06329       2.64406      -10.0596      -6.29979      -5.70349       1.44844      -1.03178     -0.457979     -0.586623      0.629809     -0.547318     0.0784166     0.0818905     0.0290207   -0.00920028    0.00369515    0.00427162   5.43819e-05  -0.000422189   1.42831e-05  -7.15895e-06       0.00000       0.00000       0.00000       0.00000       0.00000       0.00000       0.00000       0.00000       0.00000       0.00000       0.00000       0.00000       6.92214       8.77262       8.83525       8.82654       7.94222       6.79317       5.44897       4.45232       3.26904       2.30435       1.40838      0.872733      0.550356      0.314087      0.168408     0.0765442     0.0367587     0.0146072    0.00588338    0.00194483   0.000590964   0.000157674   3.06953e-05   4.67222e-06       0.00000       0.00000       0.00000       0.00000       0.00000       0.00000       0.00000       0.00000       0.00000       0.00000       0.00000       0.00000
  12  21 3632.5868    2.3005  3.7427 11.3758 -0.0025  0.0670   0.0359   0.1760    0.0796   0.0000   449.1436       5.76590       10.3848       10.8710       3.65052      -5.34305       11.8478      -4.26424      -4.61542      0.935474      -1.53259      0.890924     -0.414137     -0.129761      0.262653   -0.00724592   -0.00135018     0.0164491   -0.00499390  -0.000222236    0.00112626  -0.000153853  -1.43367e-05   8.60734e-06       0.00000       0.00000       0.00000       0.00000       0.00000       0.00000       0.00000       0.00000       0.00000       0.00000       0.00000       0.00000       8.20976       10.6695       11.1921       10.7991       9.89606       8.42423       6.83582       5.32811       3.82222       2.72082       1.81215       1.17135      0.685145      0.383360      0.201714      0.102811     0.0451300     0.0196737    0.00734744    0.00255480   0.000765895   0.000201064   4.04592e-05   5.78986e-06       0.00000       0.00000       0.00000       0.00000       0.00000       0.00000       0.00000       0.00000       0.00000       0.00000       0.00000       0.00000
  12  22 3772.7628    1.9079  5.3118 11.1556 -0.0010  0.0884   0.0276   0.2310    0.0729   0.0000   432.3194       10.0646       19.6202       2.59593     -0.950655     -0.293005      -8.17343      0.215749       1.84311      -1.52024      -2.01363      0.872214       1.38301     -0.708817     -0.253913     0.0331508    -0.0535711    0.00145777   -0.00396065   -0.00246507    0.00160160  -0.000313058   6.95795e-05  -1.93270e-06       0.00000       0.00000       0.00000       0.00000       0.00000       0.00000       0.00000       0.00000       0.00000       0.00000       0.00000       0.00000       10.7200       13.7568       15.0075       14.0346       13.3373       10.9652       9.20614       7.01617       5.06194       3.74449       2.38021       1.50389      0.914537      0.518301      0.265747      0.131527     0.0588655     0.0259135    0.00987027    0.00338691    0.00101440   0.000278403   5.63169e-05   7.30279e-06       0.00000       0.00000       0.00000       0.00000       0.00000       0.00000       0.00000       0.00000       0.00000       0.00000       0.00000       0.00000
  12  24 4053.4698    1.2818  8.6315 10.6765 -0.0042  0.1355   0.0188   0.3784    0.0684   0.0000   455.0327       6.71724      -13.0453       24.8730       36.4223       14.6981       2.64279      0.726636       3.49108       3.27956       4.45345       1.89978       1.12287      0.651969      0.151225     -0.271318     0.0344496   -0.00797821     0.0260871   -0.00197368   -0.00216712  -0.000153612  -0.000126039   1.60712e-05       0.00000       0.00000       0.00000       0.00000       0.00000       0.00000       0.00000       0.00000       0.00000       0.00000       0.00000       0.00000       16.6365       21.6472       22.7550       22.3523       20.3399       17.4595       14.1213       11.0501       7.99359       5.79884       3.80597       2.46016       1.45733      0.828641      0.431202      0.219539     0.0964521     0.0426553     0.0159366    0.00556529    0.00164389   0.000424601   8.36520e-05   1.19669e-05       0.00000       0.00000       0.00000       0.00000       0.00000       0.00000       0.00000       0.00000       0.00000       0.00000       0.00000       0.00000
  12  25 4193.9133    1.0630  9.1109 10.6092 -0.0148  0.1603   0.0175   0.4396    0.0622   0.0000   468.0204       12.1786      -32.3720       2.14797       3.14171      -7.69758      -44.9018       42.1035       31.9839      -8.74432      -8.74131     -0.425788     -0.793658    -0.0800018     -0.162290     -0.177462     -0.283191     0.0340407     0.0180908    0.00433330   -0.00270944  -0.000842181   9.17856e-05   6.07131e-06       0.00000       0.00000       0.00000       0.00000       0.00000       0.00000       0.00000       0.00000       0.00000       0.00000       0.00000       0.00000       19.8307       27.3167       27.0576       27.6280       24.2581       21.1439       16.9693       12.9118       9.92952       6.71727       4.57212       2.81660       1.75499      0.933355      0.527429      0.237175      0.118518     0.0448589     0.0191811    0.00626544    0.00198065   0.000476838   0.000102661   1.53091e-05       0.00000       0.00000       0.00000       0.00000       0.00000       0.00000       0.00000       0.00000       0.00000       0.00000       0.00000       0.00000
  12  26 4335.1515    0.8991 11.9409 10.4201 -0.0073  0.2066   0.0155   0.5870    0.0558   0.0000   467.9927       36.5559       1.59265       11.4284       69.7144       50.1523      -21.1810      -19.6734       8.42886       2.13387       3.34338       2.21907      0.660969      -2.15889     -0.331104      0.441346    -0.0717028     -0.155362    -0.0153933     0.0164536   -0.00110538  -0.000542762   0.000403533   1.69197e-05       0.00000       0.00000       0.00000       0.00000       0.00000       0.00000       0.00000       0.00000       0.00000       0.00000       0.00000       0.00000       24.5908       32.1414       33.3740       33.2231       30.4259       26.2608       21.3207       17.0473       12.7479       9.04713       6.00076       3.93430       2.33260       1.36822      0.726022      0.364726      0.165978     0.0692527     0.0258982    0.00903643    0.00261719   0.000663081   0.000131615   1.86846e-05       0.00000       0.00000       0.00000       0.00000       0.00000       0.00000       0.00000       0.00000       0.00000       0.00000       0.00000       0.00000
  13   9 1983.7969    0.5642  0.4741  9.9624 -0.0082  0.0333   0.0232   0.0544    0.0683   0.0000   434.2320       3.08584       13.1895      0.803194      -2.40592      -1.71765     -0.415033       2.73230      -1.00781      -2.19178      -1.50149     0.0475606      0.646572      0.133220  -0.000634652    -0.0586273     0.0441512   -0.00885340   -0.00432788   -0.00140811  -8.57362e-05  -0.000405966  -2.08061e-05  -2.61485e-06   1.70002e-08  -1.21464e-07       0.00000       0.00000       0.00000       0.00000       0.00000       0.00000       0.00000       0.00000       0.00000       0.00000       2.98945       4.70433       4.96373       4.21487       4.64728       3.23210       3.21291       2.20036       1.75613       1.19396      0.833960      0.514569      0.326582      0.181469     0.0911391     0.0549514     0.0270031     0.0123712    0.00536256    0.00232498   0.000806814   0.000299735   9.01448e-05   2.46054e-05   5.98308e-06   7.01541e-07       0.00000       0.00000       0.00000       0.00000       0.00000       0.00000       0.00000       0.00000       0.00000       0.00000
  13  10 2128.4545    0.8295  0.4992 10.2938 -0.0080  0.0242   0.0323   0.0521    0.0800   0.0000   439.4098     -0.458211       10.2777      -3.83493      0.742584       2.01416       1.84824     0.0354448      -1.28017   -0.00449600       1.14881      0.781231     0.0860759      0.156509     0.0594654     0.0105866     0.0106010    -0.0104902   -0.00345285   -0.00286405  -0.000791951  -0.000382098   6.34610e-05   1.96889e-05   3.40958e-07  -1.74612e-07       0.00000       0.00000       0.00000       0.00000       0.00000       0.00000       0.00000       0.00000       0.00000       0.00000       3.09316       3.97294       4.17092       3.88740       3.49197       3.03728       2.50096       2.09285       1.52614       1.05109      0.718357      0.430110      0.258337      0.151532     0.0882740     0.0428981     0.0229965     0.0101271    0.00477084    0.00170802   0.000659399   0.000218724   6.67677e-05   1.59361e-05   3.04611e-06   4.38197e-07       0.00000       0.00000       0.00000       0.00000       0.00000       0.00000       0.00000       0.00000       0.00000       0.00000
  13  11 2271.1505    1.1417  0.7992 10.2363  0.0015  0.0309   0.0331   0.0643    0.1277   0.0000   436.4410       1.45514       13.2746       2.82598      -3.88764       6.83237       1.51615      -4.35152      0.563419      0.199515      0.319204      0.317926      0.213414    -0.0919677     -0.146985   -0.00120736    -0.0172619    -0.0108774    0.00130058    0.00214396  -0.000864824  -0.000438368   4.50426e-05  -1.66516e-05  -9.11931e-06   4.06203e-07       0.00000       0.00000       0.00000       0.00000       0.00000       0.00000       0.00000       0.00000       0.00000       0.00000       3.43548       4.76095       4.75671       4.67873       4.42510       3.47797       3.19566       2.48844       1.81926       1.29237      0.877912      0.599045      0.337952      0.213409      0.105923     0.0593183     0.0312526     0.0127635    0.00641891    0.00232770   0.000825939   0.000311442   8.29923e-05   2.33644e-05   4.93175e-06   6.48964e-07       0.00000       0.00000       0.00000       0.00000       0.00000       0.00000       0.00000       0.00000       0.00000       0.00000
  13  12 2411.8588    1.5016  0.8604 10.7892 -0.0085  0.0309   0.0431   0.0664    0.1640   0.0000   440.7617     0.0147737       8.76762       3.48030     -0.946580      -2.37141       4.08844      -2.32214     0.0618456     -0.206192     0.0794967     -0.577113     0.0724053      0.267651     0.0284985    -0.0293425     0.0110905    -0.0209006   -0.00158007    0.00198398   0.000511494  -2.85887e-05  -5.29185e-05   3.60144e-06  -7.57171e-07  -2.01887e-07       0.00000       0.00000       0.00000       0.00000       0.00000       0.00000       0.00000       0.00000       0.00000       0.00000       3.48780       4.47514       4.45576       4.54451       4.11480       3.49902       3.17431       2.41977       1.89138       1.33414      0.915127      0.582024      0.355211      0.219933      0.114844     0.0650362     0.0300802     0.0150603    0.00604509    0.00266942   0.000858347   0.000297013   8.12816e-05   2.07655e-05   4.64324e-06   6.44516e-07       0.00000       0.00000       0.00000       0.00000       0.00000       0.00000       0.00000       0.00000       0.00000       0.00000
  13  13 2551.6596    1.9011  1.1270 10.7576 -0.0127  0.0340   0.0506   0.0865    0.4307   0.0000   439.9036       5.35942       14.3559      -16.0598     0.0894861       1.81622     -0.912898      -7.41713       2.16245      -1.89494      -1.27145     -0.344173      0.282348     -0.252082      0.196115     0.0753248    -0.0116552    0.00773185     0.0163410    0.00224074   0.000141947   0.000184064   6.32127e-05   3.86964e-05   3.63398e-06  -4.16087e-07       0.00000       0.00000       0.00000       0.00000       0.00000       0.00000       0.00000       0.00000       0.00000       0.00000       3.77718       5.11832       5.21574       5.41217       4.73959       4.18459       3.39823       2.74118       2.01214       1.43385      0.977452      0.665750      0.393483      0.239200      0.141546     0.0676504     0.0365051     0.0161848    0.00764979    0.00267955    0.00108352   0.000353599   0.000101529   2.55428e-05   5.08048e-06   7.75593e-07       0.00000       0.00000       0.00000       0.00000       0.00000       0.00000       0.00000       0.00000       0.00000       0.00000
  13  14 2691.6881    2.6112  0.8604 11.0750 -0.0014  0.0399   0.0812   0.0669    0.5913   0.0000   440.8628       2.41233       12.8378       2.40315      -2.20812      -3.35625      -2.41812      -1.27276       1.05472     -0.912894       1.04243      0.106347     -0.442033     -0.364368     -0.189980    -0.0614525     0.0178446   -0.00368491    0.00154070    0.00209400    0.00112618   0.000123706  -0.000132695  -1.46888e-05  -2.70438e-06  -2.94759e-07       0.00000       0.00000       0.00000       0.00000       0.00000       0.00000       0.00000       0.00000       0.00000       0.00000       3.96546       5.80148       5.35051       5.55491       4.74140       4.28243       4.10790       2.74977       2.50368       1.45141       1.31854      0.647059      0.474717      0.267234      0.146479     0.0739972     0.0330018     0.0183493    0.00740956    0.00355255    0.00118025   0.000371095   0.000124955   2.11937e-05   7.08913e-06   9.57083e-07       0.00000       0.00000       0.00000       0.00000       0.00000       0.00000       0.00000       0.00000       0.00000       0.00000
  13  15 2832.2234    2.9808  0.9029 11.6578 -0.0152  0.0343   0.0870   0.0692    0.6116   0.0000   434.4398      -2.83623       12.3967       7.76091      -8.96678      -11.9534       1.34288     -0.745797      0.892173      -2.67846      0.282841     -0.541155      0.120572     -0.425287      0.219285     0.0374538     0.0114208   -0.00351043   -0.00395154   -0.00138296  -0.000454030  -0.000187976  -7.83894e-06   1.21784e-05  -1.80132e-07   1.19642e-07       0.00000       0.00000       0.00000       0.00000       0.00000       0.00000       0.00000       0.00000       0.00000       0.00000       4.03896       5.91973       6.13391       5.87236       5.25170       4.48575       3.53686       2.80731       2.06797       1.41376       1.00803      0.588382      0.399016      0.225052      0.128388     0.0673276     0.0363471     0.0149274    0.00738130    0.00273506    0.00102930   0.000329642   0.000107840   2.50668e-05   5.36967e-06   7.75480e-07       0.00000       0.00000       0.00000       0.00000       0.00000       0.00000       0.00000       0.00000       0.00000       0.00000
  13  16 2972.6617    3.6020  0.8665 12.7157  0.0032  0.0307   0.1069   0.0711    0.1917   0.0000   438.3943       13.4548       17.3766      -5.83089       7.11786       4.67419      -2.27451      -3.24344     0.0676192      -3.07442       1.09983     -0.613164     0.0676862      0.113516     -0.114764     -0.156363    -0.0113182     0.0141024   -0.00232609    0.00129987   0.000598922   0.000399779   0.000197657  -6.75750e-07  -4.30836e-07   2.69227e-07       0.00000       0.00000       0.00000       0.00000       0.00000       0.00000       0.00000       0.00000       0.00000       0.00000       3.79433       4.71707       5.28143       5.24420       4.31600       3.93598       3.31993       2.33417       1.92387       1.30406      0.889652      0.579641      0.385633      0.200277      0.109923     0.0667129     0.0322305     0.0145527    0.00609615    0.00274394   0.000996730   0.000318043   8.83719e-05   1.77070e-05   4.29128e-06   5.87255e-07       0.00000       0.00000       0.00000       0.00000       0.00000       0.00000       0.00000       0.00000       0.00000       0.00000
  13  17 3112.5196    3.8888  0.9090 12.9332  0.0044  0.0319   0.1106   0.0702    0.1452   0.0000   437.3221       9.21616       6.46542      -1.77289      -1.10543    -0.0920308     -0.820655      0.587646       4.04295       1.37879      0.789787      0.219892     0.0995757     0.0121600      0.346513      0.124446    -0.0197059    0.00625488    0.00320189    0.00381467   8.42249e-05  -0.000593627  -7.88014e-05   4.69667e-06  -6.11684e-06   3.49078e-07       0.00000       0.00000       0.00000       0.00000       0.00000       0.00000       0.00000       0.00000       0.00000       0.00000       3.98780       5.16028       5.40781       4.82658       4.61529       3.92955       3.52497       2.72572       2.13405       1.51541      0.972867      0.605311      0.392576      0.217104      0.119312     0.0679519     0.0322284     0.0141676    0.00612280    0.00274950   0.000961476   0.000325208   9.36878e-05   2.32130e-05   4.71000e-06   5.82977e-07       0.00000       0.00000       0.00000       0.00000       0.00000       0.00000       0.00000       0.00000       0.00000       0.00000
  13  18 3252.4573    3.6458  1.1967 12.8672 -0.0041  0.0356   0.0971   0.0913    0.1418   0.0000   441.9247       14.7337       25.0264       2.16804       2.02724      -5.07740      -15.4243      -2.97829      -3.84542      0.538026      -1.44715     -0.617558     -0.108038     -0.147533     -0.162425    -0.0666103     0.0381709   -0.00834490   -0.00709923    0.00802014    0.00133757  -0.000319462  -7.75709e-05   6.57295e-06  -2.09178e-06  -2.83351e-07       0.00000       0.00000       0.00000       0.00000       0.00000       0.00000       0.00000       0.00000       0.00000       0.00000       4.26267       5.46532       5.40214       5.40011       5.08369       4.51230       3.83905       2.94473       2.30448       1.60771       1.10450      0.728536      0.457924      0.256458      0.146300     0.0780171     0.0349820     0.0188394    0.00655179    0.00307426    0.00107556   0.000360293   0.000107403   2.57910e-05   5.25141e-06   7.53038e-07       0.00000       0.00000       0.00000       0.00000       0.00000       0.00000       0.00000       0.00000       0.00000       0.00000
  13  19 3392.4262    3.1622  2.0392 12.0391 -0.0041  0.0452   0.0613   0.1124    0.1172   0.0000   427.1816       28.4742       16.1488      -12.2916      -6.11521       1.08647       7.17700      -2.16460      -1.70276      -6.84071       3.95511       1.03392     -0.879559     -0.407912      0.336468     0.0304940     0.0315649    -0.0136719    0.00936587    0.00397925    0.00149547  -7.61092e-05  -0.000165293   3.42096e-05   3.61817e-07  -1.21310e-06       0.00000       0.00000       0.00000       0.00000       0.00000       0.00000       0.00000       0.00000       0.00000       0.00000       5.37166       6.99277       7.35162       7.15064       6.57604       5.64053       4.72301       3.78775       2.73990       2.11724       1.36097      0.925622      0.564583      0.334786      0.185080      0.100227     0.0501898     0.0229993    0.00999409    0.00407784    0.00147453   0.000482437   0.000137273   3.61308e-05   6.80304e-06   9.39465e-07       0.00000       0.00000       0.00000       0.00000       0.00000       0.00000       0.00000       0.00000       0.00000       0.00000
  13  20 3532.6028    2.6579  2.7956 11.8960 -0.0057  0.0550   0.0458   0.1377    0.0815   0.0000   432.9571       1.21337       4.82647       8.57647       11.5525       1.73611       13.9697      -1.71886       1.11961      -2.09711     -0.292481       1.46205      0.601352      0.280866     -0.203751     -0.106942     0.0660034     0.0240109    -0.0231848   -0.00220807   0.000109781    0.00108543   0.000111432  -7.28758e-05  -2.58147e-06  -3.06465e-07       0.00000       0.00000       0.00000       0.00000       0.00000       0.00000       0.00000       0.00000       0.00000       0.00000       6.61890       8.61785       8.84681       8.77236       8.02222       6.93712       5.85631       4.62317       3.57385       2.45880       1.72177       1.13597      0.697687      0.416619      0.232091      0.123118     0.0644637     0.0276943     0.0129976    0.00485224    0.00179430   0.000595415   0.000170542   4.11036e-05   8.35774e-06   1.14735e-06       0.00000       0.00000       0.00000       0.00000       0.00000       0.00000       0.00000       0.00000       0.00000       0.00000
  13  21 3673.1401    2.1936  4.1735 11.2857 -0.0014  0.0700   0.0322   0.1796    0.0774   0.0000   444.0196       10.0715       8.89202       3.56351      -4.08893       9.15323      -3.81127      -8.53597      0.735812      0.860230      0.603649     -0.263396     -0.677979      0.296352     0.0689860      0.134767     0.0126849     0.0145591    0.00635904    0.00580558    0.00196914  -0.000523701  -0.000582625  -5.66195e-06   1.41598e-05  -1.40513e-06       0.00000       0.00000       0.00000       0.00000       0.00000       0.00000       0.00000       0.00000       0.00000       0.00000       8.13602       10.7648       10.9875       10.6772       9.90342       8.75150       7.37692       5.93627       4.59074       3.29424       2.22540       1.41636      0.903223      0.526380      0.301846      0.155993     0.0780854     0.0353800     0.0157036    0.00627329    0.00237258   0.000763790   0.000227017   5.53501e-05   1.10766e-05   1.51350e-06       0.00000       0.00000       0.00000       0.00000       0.00000       0.00000       0.00000       0.00000       0.00000       0.00000
  13  22 3813.9404    1.7941  5.5484 10.9850 -0.0025  0.0879   0.0251   0.2219    0.0763   0.0000   437.0261       16.7527       10.5051       1.05982       34.5326       10.1937       11.4701       4.53059      -9.70373       2.90358       7.76603       1.06139     -0.702358      -1.72560     -0.203489     -0.134960     0.0940196    -0.0343531    -0.0198358     0.0151781    0.00141441   0.000837782   0.000214250  -8.12912e-05   5.78339e-06  -3.75051e-07       0.00000       0.00000       0.00000       0.00000       0.00000       0.00000       0.00000       0.00000       0.00000       0.00000       10.1002       13.0159       13.4603       13.4849       12.6960       11.1779       8.85584       7.30754       5.69433       4.08171       2.77728       1.79952       1.16176      0.690219      0.406743      0.213247      0.102917     0.0503703     0.0201458    0.00831234    0.00306438   0.000994381   0.000295192   7.03513e-05   1.35536e-05   1.88372e-06       0.00000       0.00000       0.00000       0.00000       0.00000       0.00000       0.00000       0.00000       0.00000       0.00000
  13  23 3954.6080    1.4599  6.9971 10.9424 -0.0074  0.1097   0.0217   0.3030    0.0674   0.0000   437.3739       44.5535       21.1711      -6.42799       1.27422      -16.0847      -12.6805       8.44865       15.7506       8.35925    -0.0141180      -2.65055       3.00231       1.16422     -0.490904     -0.376445      0.103281     0.0150618     0.0224548   -0.00471637   -0.00189430    0.00275098   0.000660435  -0.000109068  -2.22500e-05  -4.13454e-07       0.00000       0.00000       0.00000       0.00000       0.00000       0.00000       0.00000       0.00000       0.00000       0.00000       12.3382       16.0396       17.1188       16.6090       15.6345       13.6334       11.4612       9.28747       6.92959       5.09561       3.57187       2.29012       1.52464      0.867755      0.503249      0.266071      0.136610     0.0617089     0.0277136     0.0110514    0.00407861    0.00126332   0.000383351   9.07434e-05   1.74580e-05   2.32967e-06       0.00000       0.00000       0.00000       0.00000       0.00000       0.00000       0.00000       0.00000       0.00000       0.00000
  13  24 4095.5204    1.2334  8.8767 10.6167 -0.0027  0.1317   0.0178   0.3832    0.0661   0.0000   434.0114       10.4383       39.1986       12.1429      -10.8861      -7.92877      -23.1085      -5.60635      -6.18784       3.82423      0.418023      -3.60063     -0.896710     -0.502271     -0.481892      0.152123      0.195233     0.0505790    -0.0374365   -0.00832664    0.00395908   -0.00133937  -7.91401e-05  -5.09007e-05  -6.20477e-06  -1.35234e-06       0.00000       0.00000       0.00000       0.00000       0.00000       0.00000       0.00000       0.00000       0.00000       0.00000       15.2569       19.3961       20.9019       20.2833       18.6990       16.6185       13.8258       11.1817       8.72503       6.12150       4.24867       2.83734       1.76129       1.04385      0.602123      0.314896      0.163683     0.0734737     0.0330647     0.0125575    0.00484378    0.00158245   0.000448385   0.000106041   2.05478e-05   2.73313e-06       0.00000       0.00000       0.00000       0.00000       0.00000       0.00000       0.00000       0.00000       0.00000       0.00000
  13  25 4236.3526    1.0058 10.2483 10.5269 -0.0069  0.1684   0.0161   0.4600    0.0572   0.0000   402.9132       53.8841      -5.47223      -36.5888      -14.3513       7.52453       10.3068      -21.2693      0.330877     -0.168889      -1.65227      -3.72416      0.893937      0.980731      -1.16302     -0.837553    -0.0792685     0.0696991   -0.00308686    -0.0209566    -0.0121216   -0.00124418   0.000261337  -0.000354156  -1.61478e-05   2.74132e-06       0.00000       0.00000       0.00000       0.00000       0.00000       0.00000       0.00000       0.00000       0.00000       0.00000       18.6958       24.7860       25.5464       25.0687       24.0653       20.8002       17.4750       14.2823       10.7319       7.98900       5.48113       3.68939       2.35199       1.38577      0.797721      0.434975      0.206014      0.106389     0.0413796     0.0178344    0.00626780    0.00203817   0.000583784   0.000143919   2.73214e-05   3.67614e-06       0.00000       0.00000       0.00000       0.00000       0.00000       0.00000       0.00000       0.00000       0.00000       0.00000
  14   9 2016.9962    0.6276  0.5194 10.1807 -0.0090  0.0257   0.0238   0.0574    0.0734   0.0000   434.6088      -2.02584       16.2752      -1.80021      -1.62370      -1.25550      -1.94948      -3.58811     -0.108741      0.903165     -0.841800      0.230693    -0.0961871     -0.402287     0.0470199    -0.0147755     0.0476569    0.00188670     0.0180204    0.00342641    0.00209863   0.000861428  -3.73763e-05   3.10986e-05  -1.78471e-05   3.86186e-06  -2.22383e-07   5.20179e-08       0.00000       0.00000       0.00000       0.00000       0.00000       0.00000       0.00000       0.00000       2.96761       3.89305       3.95453       4.14136       3.69271       3.11271       2.57944       2.20846       1.65198       1.16981      0.801082      0.579775      0.329459      0.223734      0.122030     0.0686225     0.0398815     0.0195812    0.00923349    0.00407791    0.00163153   0.000555436   0.000200818   6.81937e-05   1.72786e-05   4.71607e-06   8.95416e-07   1.32348e-07       0.00000       0.00000       0.00000       0.00000       0.00000       0.00000       0.00000       0.00000
  14  11 2305.6635    1.1453  0.7436 10.4364 -0.0026  0.0263   0.0339   0.0593    0.1045   0.0000   434.9693       6.26589       19.5922       7.18480      -2.13301      -1.14836      0.966614      -1.95487     -0.966537      -1.99392      -1.37443      0.176836      0.599527     -0.286961     -0.122647    -0.0899118     0.0393838     0.0184981   -0.00506432    0.00561298   -0.00165346   -0.00124075   0.000636123   4.63980e-05  -1.24117e-05   1.23327e-06  -3.67548e-07  -4.66457e-08       0.00000       0.00000       0.00000       0.00000       0.00000       0.00000       0.00000       0.00000       3.12309       3.83673       3.83164       3.84535       3.64239       3.38052       2.69994       2.20645       1.64897       1.28399      0.910341      0.584864      0.396665      0.234628      0.144832     0.0759550     0.0412100     0.0186274    0.00916201    0.00379551    0.00167286   0.000594023   0.000222963   6.43248e-05   1.99965e-05   4.46434e-06   8.33383e-07   1.25125e-07       0.00000       0.00000       0.00000       0.00000       0.00000       0.00000       0.00000       0.00000
  14  13 2587.2596    2.0662  1.0491 11.3261  0.0013  0.0354   0.0536   0.0750    0.1871   0.0000   438.0450       5.25758       16.2131       6.47393      0.805528      -7.17984       2.13914      -1.36003      -1.60192    0.00655816       1.49411      0.133066    -0.0227488      0.307477      0.318842    0.00629308    -0.0374600   -0.00361462   -0.00305430   -0.00322867    0.00277893   0.000370254  -5.83719e-05   0.000179929   2.76047e-05  -5.30700e-06   1.74998e-06  -1.62387e-07       0.00000       0.00000       0.00000       0.00000       0.00000       0.00000       0.00000       0.00000       4.99615       6.86829       7.69487       7.48371       6.64758       5.36044       4.22054       3.10484       2.11237       1.51738       1.02516      0.668281      0.434462      0.266936      0.154901     0.0899639     0.0459969     0.0248907     0.0112841    0.00531733    0.00211169   0.000869752   0.000275496   8.61742e-05   2.38106e-05   5.86093e-06   1.10033e-06   1.45029e-07       0.00000       0.00000       0.00000       0.00000       0.00000       0.00000       0.00000       0.00000
  14  14 2728.2016    2.5705  1.0535 11.1808 -0.0106  0.0323   0.0683   0.0757    0.5424   0.0000   435.7887       7.99116       18.3152      0.408676       3.25085      -4.24606      -5.97012       3.39017      -2.18850     -0.627711       1.29129     -0.662779     -0.430108    -0.0225477      0.227084      0.190226    -0.0509968     0.0164670   -0.00340349   -0.00242837  -0.000623196   0.000850812  -6.05478e-05   0.000116764  -1.75811e-05  -4.93132e-06  -4.83829e-07  -7.45918e-09       0.00000       0.00000       0.00000       0.00000       0.00000       0.00000       0.00000       0.00000       4.04591       5.13302       4.92529       4.48487       4.15944       3.83452       3.63631       3.08192       2.43299       1.74605       1.18914      0.770930      0.474832      0.279604      0.161229     0.0855542     0.0471150     0.0227494     0.0105304    0.00480500    0.00195616   0.000724940   0.000263702   8.08076e-05   2.24346e-05   5.51137e-06   1.09181e-06   1.47863e-07       0.00000       0.00000       0.00000       0.00000       0.00000       0.00000       0.00000       0.00000
  14  16 3010.2371    3.9099  0.8773 12.4341 -0.0214  0.0293   0.1169   0.0654    0.4463   0.0000   439.4529       5.05348       11.2962      -3.64399      -5.99733       3.34616      -2.72241      -1.02767       1.05276      -1.72000      0.655287      0.537294    0.00723138     -0.298646     -0.358870      0.156417    -0.0576029    -0.0248168    0.00997790  -0.000266207  -0.000605525  -1.70861e-05   0.000282112  -8.22111e-05  -2.05401e-05  -3.68472e-06   2.40551e-07  -3.77169e-08       0.00000       0.00000       0.00000       0.00000       0.00000       0.00000       0.00000       0.00000       3.19561       4.05321       4.24445       4.80160       3.92982       3.53091       2.96508       2.47547       1.81508       1.38250      0.949558      0.705428      0.434290      0.276888      0.161796     0.0991848     0.0449159     0.0269720     0.0122302    0.00576192    0.00206509   0.000928698   0.000282799   9.37130e-05   2.29418e-05   5.70456e-06   1.02377e-06   1.63767e-07       0.00000       0.00000       0.00000       0.00000       0.00000       0.00000       0.00000       0.00000
  14  17 3150.5959    3.7074  1.0054 13.2240 -0.0120  0.0347   0.1033   0.0791    0.1740   0.0000   438.3956       7.75359       7.35524       1.93428       4.00853     -0.899945       5.34614      -2.32647       3.59013      0.889009      0.650648     -0.629541      0.257828      0.388217     0.0592773      0.129471     0.0839542   0.000173603    -0.0227493    0.00293280    0.00383421  -0.000481310  -0.000258371  -4.96345e-05   9.14365e-07   9.75059e-06   2.98475e-07  -4.78120e-08       0.00000       0.00000       0.00000       0.00000       0.00000       0.00000       0.00000       0.00000       3.44249       4.84873       4.61341       4.94690       4.47058       3.99210       3.27920       2.84577       2.08794       1.50005       1.12330      0.770334      0.529718      0.300672      0.181256     0.0965574     0.0562585     0.0268314     0.0138077    0.00549769    0.00245326   0.000852578   0.000323431   9.60142e-05   2.95283e-05   6.74645e-06   1.32872e-06   2.05494e-07       0.00000       0.00000       0.00000       0.00000       0.00000       0.00000       0.00000       0.00000
  14  18 3290.8892    3.4288  1.4662 12.6251 -0.0089  0.0384   0.0780   0.0947    0.1498   0.0000   443.7277       6.91811       9.74201      -5.40595      -4.59228      -8.05655       3.76224      -1.16061      -4.98725    -0.0992381     -0.719570      0.800808      -1.40824      0.317189     0.0665073     -0.294033    -0.0323494     0.0406583     0.0134006    0.00238234   0.000578366    0.00136608  -4.14743e-05   8.40372e-06  -5.51414e-06  -2.13604e-06   6.76762e-07   8.66835e-08       0.00000       0.00000       0.00000       0.00000       0.00000       0.00000       0.00000       0.00000       4.29754       5.74560       5.96948       5.67183       5.42772       4.68055       4.04649       3.15090       2.59908       1.79973       1.27036      0.870367      0.529007      0.334964      0.200438      0.113532     0.0584503     0.0290356     0.0147182    0.00606936    0.00258704   0.000956651   0.000350740   0.000112658   3.01385e-05   7.37342e-06   1.53684e-06   1.90268e-07       0.00000       0.00000       0.00000       0.00000       0.00000       0.00000       0.00000       0.00000
  14  19 3431.4716    3.0570  2.0267 12.2327  0.0002  0.0455   0.0574   0.1062    0.1141   0.0000   437.2491       2.58354       19.5678       12.6382      -13.1069      -3.34754      -2.33446       2.25458     -0.860225      -5.17487     -0.848709      0.167337      0.463615     -0.752597     -0.302932     0.0350966    -0.0512763     0.0588492   -0.00124159   -0.00889639    0.00229759    0.00111618  -0.000768382  -0.000160846   7.36591e-05  -7.82935e-06   2.73066e-06  -3.41886e-08       0.00000       0.00000       0.00000       0.00000       0.00000       0.00000       0.00000       0.00000       5.14491       6.36947       6.79773       6.69951       6.09018       5.39876       4.80321       3.81278       2.90278       2.28753       1.56791       1.04796      0.679486      0.421121      0.252744      0.139990     0.0726162     0.0373736     0.0167863    0.00820281    0.00323910    0.00129617   0.000437367   0.000132115   3.59097e-05   8.79433e-06   1.64826e-06   2.17549e-07       0.00000       0.00000       0.00000       0.00000       0.00000       0.00000       0.00000       0.00000
  14  20 3572.2687    2.4666  3.1326 11.8738 -0.0055  0.0595   0.0408   0.1469    0.0813   0.0000   435.3241       18.5345       12.2740       9.18610      -8.75284      -2.04120      -11.3643      -3.19717       1.72430      -2.60713      -2.90253       1.00949    -0.0933493     -0.317484     -0.171086     -0.209808     -0.121971   -0.00592917     0.0147635    -0.0203255    0.00525153   -0.00179556   0.000189739  -0.000181630  -2.52651e-05   6.13915e-06  -1.67648e-06   1.81695e-07       0.00000       0.00000       0.00000       0.00000       0.00000       0.00000       0.00000       0.00000       6.35584       8.42840       8.32122       8.63536       8.05951       7.30464       5.98986       5.06039       3.91674       2.88821       2.09865       1.38249      0.937452      0.563515      0.342828      0.187913      0.103718     0.0498961     0.0245597     0.0102179    0.00446159    0.00162084   0.000591030   0.000181861   5.35396e-05   1.19993e-05   2.32360e-06   3.30909e-07       0.00000       0.00000       0.00000       0.00000       0.00000       0.00000       0.00000       0.00000
  14  21 3713.0636    2.0958  4.2953 11.1577 -0.0020  0.0665   0.0297   0.1792    0.0848   0.0000   427.1048       47.6784       16.1095      -19.5812      -5.39606       13.5995      -7.59760       2.38845       5.12697      0.541028       4.12453       2.61443      -2.42354     -0.502510       1.25650      0.156693    -0.0795360    -0.0664527    0.00184005    0.00108970   -0.00244973    0.00264734   -0.00116080   0.000220666  -5.10848e-05   4.07159e-06   2.95794e-06  -1.09508e-07       0.00000       0.00000       0.00000       0.00000       0.00000       0.00000       0.00000       0.00000       7.49016       9.18136       9.94855       9.84680       8.98855       8.18855       6.95842       5.76108       4.45964       3.32445       2.32607       1.60041       1.03110      0.633315      0.377189      0.210453      0.112166     0.0578671     0.0262654     0.0123260    0.00490729    0.00192964   0.000673163   0.000208562   5.66016e-05   1.32942e-05   2.45213e-06   3.26781e-07       0.00000       0.00000       0.00000       0.00000       0.00000       0.00000       0.00000       0.00000
  14  22 3854.3329    1.6567  5.9693 11.0469 -0.0042  0.0895   0.0228   0.2448    0.0670   0.0000   445.4339       38.9016      -6.46868      -9.87522       2.69845      -9.54010       2.73891       12.2545      -4.47623      -7.37923       4.08538       2.84853      0.337058     -0.556026     -0.273067     -0.170664     0.0361076  -0.000214463     0.0179689    -0.0239274    -0.0130633    0.00528803   0.000832183  -0.000505079   5.95631e-05   3.49807e-05  -3.27193e-07   1.27076e-07       0.00000       0.00000       0.00000       0.00000       0.00000       0.00000       0.00000       0.00000       9.48559       12.5655       13.1767       12.7870       12.3151       11.0179       9.37790       7.63454       5.92416       4.44629       3.18496       2.18670       1.38538      0.913436      0.522514      0.301955      0.158363     0.0804717     0.0365727     0.0173132    0.00698796    0.00276382   0.000935904   0.000307885   8.18312e-05   1.97171e-05   3.63889e-06   4.68051e-07       0.00000       0.00000       0.00000       0.00000       0.00000       0.00000       0.00000       0.00000
  14  23 3995.2410    1.3753  7.2649 10.8939 -0.0057  0.1107   0.0202   0.3020    0.0638   0.0000   419.0156       19.1058       2.24968      0.657908      -15.3426       17.1379       1.14364      -6.22315     -0.779312       2.05503       3.81362     -0.906686      -3.41420    -0.0851829      0.918939    -0.0957323     0.0731429    0.00761806    -0.0274363    -0.0457107    -0.0217353    0.00450729    0.00207518  -0.000264940  -0.000203274  -1.44412e-05   2.00805e-06   8.44749e-07       0.00000       0.00000       0.00000       0.00000       0.00000       0.00000       0.00000       0.00000       11.8739       15.5900       16.1792       16.4673       15.5005       13.8181       11.5624       9.25339       7.29774       5.36944       3.99462       2.63606       1.78059       1.11379      0.661368      0.366455      0.202831     0.0984539     0.0474156     0.0207944    0.00903699    0.00329798    0.00117554   0.000363770   0.000102441   2.30148e-05   4.49292e-06   5.89763e-07       0.00000       0.00000       0.00000       0.00000       0.00000       0.00000       0.00000       0.00000
  14  27 4561.8528    0.5708 13.3006 10.3974 -0.0292  0.3082   0.0134   0.8128    0.0443   0.0000   427.5254       36.7317       28.8349       27.8184      -1.64616      -7.13619      -4.95869       33.8731       14.6324      -25.8052      0.473959      -17.7368      -2.55782       3.28165     -0.215738      0.730812      0.952270     -0.359010     -0.345716     0.0402879    0.00740168    -0.0125638    0.00329723  -0.000653424  -8.72788e-05   0.000182641  -6.61877e-06  -4.23612e-06       0.00000       0.00000       0.00000       0.00000       0.00000       0.00000       0.00000       0.00000       31.5834       41.1841       44.9546       44.0400       41.9812       38.2516       30.7742       26.4578       20.3440       15.4960       11.2916       7.68472       5.30641       3.34819       2.02781       1.21242      0.648722      0.346159      0.162048     0.0735709     0.0295031     0.0115028    0.00372901    0.00115804   0.000313137   6.88214e-05   1.20859e-05   1.63037e-06       0.00000       0.00000       0.00000       0.00000       0.00000       0.00000       0.00000       0.00000
  15   9 2049.6072    0.7029  0.5060 10.0703 -0.0086  0.0311   0.0253   0.0488    0.0836   0.0000   435.2060      -1.24283       13.3996      -2.07429      -6.67477      -3.53895     0.0774381       1.20873     0.0101510     -0.313540      0.565464      0.275978      0.150815      0.263826      0.131388    -0.0997663     0.0169508    -0.0228149     0.0216828   -0.00924538    0.00178685   0.000315768   0.000147792  -0.000104835  -7.01986e-05   2.38455e-05   2.33930e-06  -1.31283e-06  -2.36076e-07  -2.54319e-08       0.00000       0.00000       0.00000       0.00000       0.00000       0.00000       3.65914       4.11418       2.98801       4.40029       4.72763       4.28888       2.62086       1.96545       2.03075       1.92101       1.27154      0.696817      0.372412      0.310722      0.245256      0.173599     0.0908982     0.0461477     0.0197856    0.00827706    0.00311471    0.00127688   0.000469603   0.000204443   5.89308e-05   2.03061e-05   4.87072e-06   1.30280e-06   2.27725e-07   3.94038e-08       0.00000       0.00000       0.00000       0.00000       0.00000       0.00000
  15  11 2339.5331    1.2565  0.8746 10.4390 -0.0075  0.0312   0.0339   0.0648    0.1293   0.0000   437.1003       6.78041       7.19467      0.658669      0.664661      -2.72365       5.63745    -0.0424103      -1.70865      0.108812     -0.500518     -0.715757     0.0982545      0.430026    -0.0439300     -0.175818    -0.0909898    -0.0571238    0.00559995     0.0163122    0.00272208   0.000814101  -0.000121120  -9.72350e-05   6.10458e-05  -9.73079e-06  -6.55863e-06   9.49037e-07   4.76547e-07   2.44689e-08       0.00000       0.00000       0.00000       0.00000       0.00000       0.00000       3.13942       3.90963       4.08177       3.84529       4.02337       3.76253       3.03240       2.66429       1.82562       1.52076       1.19511      0.752184      0.546846      0.373518      0.207490      0.134546     0.0723811     0.0375512     0.0181538    0.00943457    0.00352522    0.00187477   0.000702023   0.000254937   7.50172e-05   2.65787e-05   7.46609e-06   1.65377e-06   2.73485e-07   3.71645e-08       0.00000       0.00000       0.00000       0.00000       0.00000       0.00000
  15  12 2481.1049    1.7546  0.8819 11.0064 -0.0032  0.0296   0.0472   0.0643    0.1429   0.0000   440.1831       1.60986       11.9318      -4.09851       1.08970       1.03180      -2.19173     -0.896412      -1.25330       2.69304      0.626936       1.01717     -0.306608     -0.709459      0.110661     0.0319948    -0.0157879    0.00692472    0.00998207   0.000656599    0.00466133    0.00292273  -0.000717958  -0.000256360   7.99957e-05  -4.34185e-05  -3.18427e-06   1.08129e-06  -2.22532e-07   2.81381e-08       0.00000       0.00000       0.00000       0.00000       0.00000       0.00000       3.09997       4.13129       4.09128       4.24225       4.07238       3.48592       3.13250       2.75756       1.90156       1.61446       1.11490      0.821261      0.583452      0.310193      0.247053      0.112897     0.0780472     0.0353305     0.0189049     0.0107858    0.00390253    0.00209402   0.000678108   0.000251263   0.000100570   2.02535e-05   7.68003e-06   1.73962e-06   2.90873e-07   3.93536e-08       0.00000       0.00000       0.00000       0.00000       0.00000       0.00000
  15  13 2622.3636    2.2381  0.8524 11.5085 -0.0082  0.0272   0.0619   0.0627    0.1382   0.0000   437.1504       4.66517       13.1571      -4.48378       1.64029      -4.78976      -1.46558       3.06277     -0.826295      0.702950     -0.298924      -1.13470     -0.886115   -0.00158376     -0.210755     -0.159691    -0.0437493    -0.0837116     0.0115018     0.0206215    0.00287456   0.000279974   0.000386696  -1.84156e-05   7.02927e-05   8.91674e-06  -4.58199e-06  -8.45031e-07  -2.71421e-07   1.84039e-08       0.00000       0.00000       0.00000       0.00000       0.00000       0.00000       2.98742       3.74653       3.78338       3.69235       3.64110       3.05214       2.88934       2.39729       1.93533       1.41948       1.07831      0.725812      0.467497      0.296233      0.182215      0.115694     0.0589091     0.0304358     0.0153194    0.00803923    0.00337318    0.00148726   0.000561604   0.000204953   6.31977e-05   2.10476e-05   5.61854e-06   1.33087e-06   2.61645e-07   3.00095e-08       0.00000       0.00000       0.00000       0.00000       0.00000       0.00000
  15  14 2764.1830    2.7302  0.8578 12.2168 -0.0054  0.0285   0.0720   0.0611    0.1399   0.0000   438.7004       6.50434       17.3629       7.30095       1.53833      -3.66839       1.76022      -2.19941     -0.641772      -2.85660      0.434343     -0.719509      0.383912      0.142810     0.0837684    -0.0230552     0.0194509    -0.0216355   -0.00956381    0.00169096   0.000876926    0.00104719  -0.000410785  -0.000295518   7.83849e-05   3.83959e-06   3.66397e-06  -1.89397e-06  -2.28540e-07   6.93930e-08       0.00000       0.00000       0.00000       0.00000       0.00000       0.00000       3.09780       4.39352       4.52094       4.63335       4.15721       3.65999       2.98577       2.54343       1.80385       1.47707      0.955938      0.705458      0.439254      0.289669      0.172334      0.107083     0.0567825     0.0310657     0.0152502    0.00781978    0.00332195    0.00148818   0.000566427   0.000224512   6.99221e-05   2.16456e-05   5.68000e-06   1.52230e-06   2.49079e-07   3.88687e-08       0.00000       0.00000       0.00000       0.00000       0.00000       0.00000
  15  15 2905.8426    3.3819  0.9303 12.0984 -0.0127  0.0296   0.0881   0.0627    0.3795   0.0000   437.4042       5.44597       9.75716      -2.29428       3.67539      0.771804       8.23784      -3.34242       2.00043     -0.453059      0.139355    -0.0571325     -0.173237     0.0983664      0.144502    -0.0938701     0.0239608     0.0484907    0.00235344   -0.00935456   -0.00181302   0.000766155   0.000555813  -0.000318895  -8.93129e-05   3.03186e-05   1.04648e-05   6.52869e-07  -5.79845e-07   9.35160e-09       0.00000       0.00000       0.00000       0.00000       0.00000       0.00000       2.92941       3.82261       3.93159       3.92337       3.91779       3.50248       2.98993       2.41198       2.03558       1.40977       1.17196      0.715038      0.513215      0.327822      0.203883      0.122479     0.0703738     0.0361988     0.0178982    0.00959704    0.00352594    0.00181127   0.000656153   0.000245075   8.11685e-05   2.63995e-05   7.54570e-06   1.45098e-06   3.06089e-07   3.67058e-08       0.00000       0.00000       0.00000       0.00000       0.00000       0.00000
  15  16 3047.0942    3.9067  0.9958 12.4733 -0.0131  0.0290   0.1123   0.0746    0.4585   0.0000   440.6393       1.70930       14.4348       3.57925      -2.82604     -0.121851       6.39088      -1.21436      0.317154      0.357744       3.63203      0.237241     -0.876069      0.102323      0.383254     0.0660643     -0.189204     0.0194276     0.0178548  -0.000853386    0.00126442    0.00279864  -0.000867806   3.17889e-05   0.000111293  -1.63990e-05  -2.04582e-05   1.63708e-06   8.70490e-08   1.32772e-08       0.00000       0.00000       0.00000       0.00000       0.00000       0.00000       2.99908       3.98945       4.14109       4.11230       3.85070       3.41224       3.04946       2.41995       1.98472       1.47027       1.14973      0.715509      0.507301      0.316513      0.196007      0.118899     0.0655869     0.0357645     0.0178477    0.00841679    0.00395846    0.00164172   0.000679332   0.000252392   8.06162e-05   2.46917e-05   6.92187e-06   1.44915e-06   2.86654e-07   3.56693e-08       0.00000       0.00000       0.00000       0.00000       0.00000       0.00000
  15  17 3188.1184    4.0663  1.2547 11.8718 -0.0043  0.0351   0.1011   0.0848    0.8256   0.0000   434.8125       13.4263       6.02238      -3.45682       3.35738      -5.89000      0.749826     -0.257874      -2.39100       1.28483    0.00143049     -0.882135      0.522432     0.0669791    -0.0755709    -0.0103982    -0.0257160    -0.0440996   -0.00852068     0.0149516   -0.00409769   3.89853e-05   0.000673369   7.67749e-05   7.88437e-06  -1.03721e-05  -6.20635e-06  -2.14852e-07  -4.16130e-07  -2.30589e-08       0.00000       0.00000       0.00000       0.00000       0.00000       0.00000       3.43737       4.60451       4.49059       4.68465       4.67301       4.01115       3.44773       2.80593       2.29101       1.68769       1.23060      0.872630      0.583634      0.377688      0.237571      0.132603     0.0789844     0.0418087     0.0203780     0.0104198    0.00405543    0.00200125   0.000690034   0.000266737   9.33025e-05   2.71849e-05   7.56076e-06   1.78087e-06   3.50777e-07   4.53315e-08       0.00000       0.00000       0.00000       0.00000       0.00000       0.00000
  15  18 3328.8565    3.4453  1.4901 12.9666 -0.0133  0.0432   0.0798   0.0976    0.1485   0.0000   438.5398       12.6928       11.4511      -4.72686       3.94403      0.381571      -1.55265      -2.77813       4.40020      -2.82608       2.16718      0.216647      0.835704      0.329211     0.0166048     0.0501157     -0.161332     0.0136728     0.0379196    -0.0159992     0.0118860   0.000508219   -0.00104949   0.000273276   0.000121253  -6.13950e-06  -6.96081e-06   2.49511e-06   2.01894e-08  -4.53940e-08       0.00000       0.00000       0.00000       0.00000       0.00000       0.00000       3.76754       5.96957       5.32324       6.01344       5.15858       4.96812       4.11292       3.76482       2.72570       2.30803       1.51379       1.14652      0.705069      0.489005      0.267065      0.178901     0.0866573     0.0540755     0.0243180     0.0128319    0.00555126    0.00251180   0.000911197   0.000388696   0.000109989   3.95874e-05   9.56477e-06   2.65841e-06   4.46813e-07   7.10651e-08       0.00000       0.00000       0.00000       0.00000       0.00000       0.00000
  15  19 3470.0825    2.7531  2.3472 12.4009 -0.0059  0.0506   0.0530   0.1301    0.1045   0.0000   439.2519      0.286031       10.0979       14.6404      -1.50232       6.43068      -2.17637      -2.59506       6.74312       4.35847       4.27669     -0.611454       1.19547      0.449128     0.0943711    -0.0943360      0.171394     0.0714136    -0.0363588    -0.0349995     0.0202201   0.000543062   -0.00228424  -0.000477466   0.000184092  -3.22716e-05   1.03112e-05   1.32704e-06  -1.27889e-07  -2.14962e-08       0.00000       0.00000       0.00000       0.00000       0.00000       0.00000       5.06016       6.66140       6.80343       6.73556       6.44120       6.19178       4.86708       4.44973       3.35981       2.58467       1.93059       1.31145      0.888847      0.583272      0.346834      0.208653      0.115642     0.0632593     0.0306677     0.0156127    0.00648538    0.00301741    0.00112997   0.000431596   0.000139742   4.54786e-05   1.22882e-05   2.72829e-06   4.59035e-07   6.66557e-08       0.00000       0.00000       0.00000       0.00000       0.00000       0.00000
  15  20 3611.2303    2.3500  3.2220 11.8196 -0.0027  0.0576   0.0374   0.1443    0.0851   0.0000   437.7288       11.0141       18.8732      -4.22722      -3.36111     -0.442037       16.4475      -5.34225      0.956779      -1.96819     -0.965225      -1.07668       1.68716      0.612514     -0.224263     -0.163214    -0.0258879  -0.000620159     0.0188430     0.0171363   -0.00148452   -0.00329613   0.000844446   9.57060e-05   9.97950e-05  -3.22339e-05   1.09856e-05   5.14294e-06  -8.04323e-07   3.63567e-08       0.00000       0.00000       0.00000       0.00000       0.00000       0.00000       5.94422       7.72540       8.32121       8.35609       7.74520       7.24338       5.87540       4.95829       3.92042       2.93815       2.22775       1.51480       1.02508      0.676748      0.415457      0.251515      0.141270     0.0765402     0.0378309     0.0197029    0.00809736    0.00384383    0.00140489   0.000531466   0.000174569   5.50426e-05   1.42273e-05   3.05195e-06   5.47581e-07   7.36792e-08       0.00000       0.00000       0.00000       0.00000       0.00000       0.00000
  15  21 3752.6336    1.9202  4.8486 11.2916 -0.0078  0.0736   0.0263   0.2000    0.0711   0.0000   435.3132       12.4235       22.1068      -8.01917      -7.81861      -5.64194      -2.35313      -5.41988      -2.07045      0.965652      -3.53670       5.73644       1.77811     -0.496141     0.0121391     -0.189998      0.102319    -0.0462213    -0.0160321    -0.0168484    0.00344761    0.00847879   -0.00152473  -0.000933667  -0.000233465  -3.97665e-05   6.32132e-06  -1.18622e-06   5.67465e-07   5.60293e-08       0.00000       0.00000       0.00000       0.00000       0.00000       0.00000       7.45797       9.81539       10.6936       10.3937       10.2411       8.87197       7.56973       6.38892       4.91095       3.89286       2.72659       1.97262       1.34657      0.848912      0.548432      0.324714      0.183301      0.100788     0.0506204     0.0250218     0.0111980    0.00477952    0.00186881   0.000711226   0.000232819   6.82769e-05   1.87097e-05   4.32366e-06   7.40197e-07   9.04792e-08       0.00000       0.00000       0.00000       0.00000       0.00000       0.00000
  15  22 3894.2296    1.6037  6.6885 10.9580 -0.0039  0.0911   0.0209   0.2595    0.0650   0.0000   452.1953      -4.10877      -1.90131      0.494689       19.7729       13.4991      -5.12500      -3.64436       7.34435     -0.164973      0.797520      -2.30985      -2.92362      -1.17171      0.892698     -0.488302     0.0381008    -0.0949452    -0.0781460     0.0205402     0.0200862   -0.00318038   -0.00440781  -0.000392492   0.000315249  -6.02799e-05  -1.89216e-05  -7.30199e-07   4.73703e-08   3.25786e-08       0.00000       0.00000       0.00000       0.00000       0.00000       0.00000       9.36398       11.8530       12.7385       12.7545       12.2664       10.9170       9.56281       7.71048       6.35007       4.69920       3.51153       2.46739       1.65780       1.12220      0.656338      0.395877      0.225115      0.122226     0.0638622     0.0290037     0.0139717    0.00568617    0.00236025   0.000829144   0.000279560   8.72275e-05   2.20300e-05   4.96696e-06   9.26328e-07   1.10230e-07       0.00000       0.00000       0.00000       0.00000       0.00000       0.00000
  15  23 4036.0013    1.3301  8.2493 10.7989 -0.0053  0.1139   0.0183   0.3246    0.0603   0.0000   427.5934       12.8331       5.31129       2.14463      -18.7722       5.93083       11.1412       17.6454      0.578540      -5.63117       3.99286      0.935125     -0.483329      -1.27685      0.925651     -0.708785     0.0205990      0.388204     0.0230797    0.00606850    -0.0207266    0.00146452   -0.00448016   4.28822e-05   0.000938859  -0.000139444  -4.62427e-05  -5.34117e-07  -2.15432e-06   1.84192e-07       0.00000       0.00000       0.00000       0.00000       0.00000       0.00000       11.4316       14.7227       15.6449       15.8075       14.7880       13.4839       11.9095       9.76796       7.81597       5.91887       4.45274       3.14414       2.09932       1.39830      0.855315      0.519221      0.287691      0.160525     0.0798321     0.0399025     0.0179677    0.00787624    0.00303519    0.00112350   0.000362040   0.000111287   2.81889e-05   6.28819e-06   1.15423e-06   1.44704e-07       0.00000       0.00000       0.00000       0.00000       0.00000       0.00000
  15  24 4177.5539    1.0562 10.1625 10.6728 -0.0113  0.1506   0.0163   0.4277    0.0555   0.0000   438.8036       33.6285       11.6516       51.3952      -29.8955      -32.0984       14.6494       3.14437      -16.2937      -3.02325      -10.7076       5.46911      0.537662      -3.62066     -0.782248       1.58424      0.896111     -0.162220     -0.200498     -0.147626     0.0103129     0.0117935   0.000437393   -0.00127170  -0.000290301  -5.16127e-05   1.56136e-05   1.96541e-05   5.78968e-07  -2.16240e-07       0.00000       0.00000       0.00000       0.00000       0.00000       0.00000       14.7648       19.1324       20.2323       21.2435       19.3752       18.0135       15.4758       12.8020       9.99420       7.66124       5.90917       3.99084       2.82437       1.85102       1.14718      0.690143      0.391012      0.216119      0.108945     0.0537242     0.0242752     0.0107065    0.00416555    0.00152992   0.000488692   0.000146322   3.87707e-05   8.20925e-06   1.52523e-06   2.01276e-07       0.00000       0.00000       0.00000       0.00000       0.00000       0.00000
  15  26 4460.9767    0.6708 12.6666 10.5234 -0.0127  0.2428   0.0141   0.6792    0.0443   0.0000   410.7186       10.0622       34.3191       24.5379       26.4478      -28.8048       5.46610      -30.3965      -22.2187      -3.16142     -0.989019       4.31461      0.573465      -2.56430      -2.12906       1.13777      0.335779    -0.0324911     -0.112458     0.0290727     0.0381841     0.0182109    0.00189991  -0.000572410   -0.00207155   0.000444864   0.000118415  -1.06908e-07  -9.58231e-07   1.23578e-07       0.00000       0.00000       0.00000       0.00000       0.00000       0.00000       23.6766       30.8871       33.0272       33.7433       30.8564       29.0447       24.6681       20.9867       16.4442       13.1746       9.43874       6.77704       4.59620       3.06045       1.90155       1.17956      0.669658      0.374896      0.190175     0.0977729     0.0421323     0.0190415    0.00717165    0.00265565   0.000839392   0.000248099   6.25662e-05   1.40750e-05   2.40097e-06   3.24299e-07       0.00000       0.00000       0.00000       0.00000       0.00000       0.00000
  16   9 2081.6389    0.7084  0.5142 10.2281 -0.0068  0.0294   0.0281   0.0517    0.0821   0.0000   437.8294       3.46667       11.7576       2.69652     -0.983645      0.243187       1.34159       1.92427     -0.786944     -0.717504       1.81994     -0.825521     -0.708401      0.559842   -0.00130251     -0.153626     0.0804526    -0.0275603    -0.0284282   0.000229642    0.00125559   -0.00454063    0.00231025   0.000864908  -0.000326481  -1.88461e-05   5.64793e-05  -7.14563e-06   2.43983e-06  -3.40247e-07   3.76950e-08   3.76937e-09       0.00000       0.00000       0.00000       0.00000       2.85148       3.41424       3.58149       3.94588       3.70842       3.29340       2.84905       2.20576       2.17892       1.66362       1.01551      0.730636      0.639534      0.430009      0.195087      0.135440     0.0854951     0.0464865     0.0294211     0.0146652    0.00732427    0.00271957    0.00125829   0.000486611   0.000223766   6.80858e-05   2.32985e-05   6.09406e-06   1.30183e-06   3.42764e-07   6.63191e-08   8.19773e-09       0.00000       0.00000       0.00000       0.00000
  16  10 2228.3552    0.9707  0.7147 10.4944 -0.0193  0.0272   0.0295   0.0593    0.1069   0.0000   433.3065       6.66417       10.9499      -1.47920      -2.54382       6.03137       5.65746      -2.44871      -1.24051      -1.02562      0.416425     -0.879740      -1.11054      0.485413     -0.219010    -0.0432755     -0.171855     0.0634263     0.0236001    -0.0204599    -0.0108288    0.00481891   0.000102957  -0.000418705  -6.10696e-05   6.08331e-05  -9.25808e-06  -7.46854e-06  -5.46155e-08   2.32146e-08   4.45746e-08  -5.43745e-09       0.00000       0.00000       0.00000       0.00000       2.72834       3.12313       3.48318       3.82812       3.28372       2.90008       2.73320       2.32381       1.68918       1.40763       1.05947      0.721280      0.488679      0.332617      0.217904      0.121482     0.0746432     0.0444550     0.0235420     0.0119500    0.00597980    0.00259882    0.00134802   0.000507094   0.000184881   6.11393e-05   1.86778e-05   5.13366e-06   1.37752e-06   3.01413e-07   5.13635e-08   7.37432e-09       0.00000       0.00000       0.00000       0.00000
  16  12 2514.8205    1.7719  0.9484 11.1930 -0.0056  0.0303   0.0447   0.0670    0.1313   0.0000   439.8330       7.25087       8.20644      -2.58331      -5.55492       2.52982     -0.593169      -1.57514       2.70674      -2.39788      -2.00885      0.669973      0.617523      0.214714    -0.0156768     0.0785787   -0.00311836     0.0224288     0.0201512    0.00145635   -0.00539131   -0.00555403  -0.000907482    0.00112580   0.000112785  -7.80239e-05   1.42264e-06   4.35726e-06  -3.84082e-06   2.63356e-07   1.72312e-08   9.98059e-09       0.00000       0.00000       0.00000       0.00000       2.85446       3.87566       3.87567       4.24695       3.82582       3.67139       2.96219       2.62342       1.87599       1.50626       1.16309      0.832057      0.562392      0.378741      0.244613      0.150466     0.0921929     0.0474927     0.0250896     0.0129176    0.00673374    0.00281662    0.00136246   0.000528421   0.000204008   6.70083e-05   2.31880e-05   6.75331e-06   1.86041e-06   4.06952e-07   6.94665e-08   1.07337e-08       0.00000       0.00000       0.00000       0.00000
  16  13 2656.9870    2.3246  0.9264 11.5867 -0.0005  0.0268   0.0602   0.0666    0.1416   0.0000   442.1179       2.03539       10.7240       1.64310      0.580643      -2.96727     -0.289443      -2.43185      -1.72425       2.59473      0.811523      -1.19530     -0.720484     -0.112018      0.121528    -0.0885692     0.0608262    0.00514437    0.00359197     0.0174152    0.00427104  -0.000902819    0.00136795   0.000167098  -0.000301443   0.000188371  -3.68384e-05   2.87542e-06   2.88944e-06   4.20738e-07   1.16651e-08   6.01118e-09       0.00000       0.00000       0.00000       0.00000       2.76925       3.54026       3.71350       3.69184       3.61444       2.97444       2.90375       2.31419       1.92136       1.51251       1.08332      0.782505      0.542903      0.333732      0.221057      0.131927     0.0799061     0.0422796     0.0223902     0.0121911    0.00572881    0.00272932    0.00109313   0.000482408   0.000176825   6.49005e-05   2.05148e-05   5.55195e-06   1.53680e-06   3.61316e-07   6.75573e-08   7.21006e-09       0.00000       0.00000       0.00000       0.00000
  16  14 2799.5464    2.8577  0.8719 12.0933 -0.0125  0.0279   0.0732   0.0600    0.1438   0.0000   438.5999       11.9722       12.3967       2.95192      0.839946      0.299710       6.34148       1.45632      0.461262      -2.38532      -1.09364     -0.450577      0.475311     -0.472475      0.108875     -0.174268     0.0284745    0.00291613     0.0177602   -0.00622605    0.00437424    0.00216792   0.000225997  -0.000811590  -0.000214354  -8.54938e-06   6.96195e-06  -8.43972e-06  -1.38089e-06   5.69327e-08  -1.34134e-07   7.14237e-09       0.00000       0.00000       0.00000       0.00000       2.81969       3.62838       3.97602       4.04875       3.82281       3.32579       2.92810       2.28482       1.95066       1.45277       1.03782      0.757200      0.509675      0.323781      0.214604      0.127731     0.0790599     0.0433289     0.0241390     0.0121222    0.00638263    0.00261659    0.00124950   0.000456159   0.000188006   6.44328e-05   2.22051e-05   5.89335e-06   1.52107e-06   3.39779e-07   6.59846e-08   7.84820e-09       0.00000       0.00000       0.00000       0.00000
  16  15 2941.8192    3.4600  0.9127 12.4873 -0.0078  0.0283   0.0881   0.0616    0.1781   0.0000   436.9527       4.80136       15.2316     -0.590821     -0.204176      -5.18220       1.51269       2.13056      -1.28078      -1.61502      -1.34599      0.412670     0.0251885     -0.869349    -0.0786466    -0.0798024     0.0243251     0.0283632     0.0240465   -0.00648410    0.00420181    0.00165742   3.58108e-06   0.000120919  -0.000143898  -4.87190e-06  -1.58064e-05   1.26640e-05   2.88636e-07  -8.78692e-08   5.60020e-08   2.22520e-08       0.00000       0.00000       0.00000       0.00000       2.67540       3.59949       3.47849       4.12371       3.35649       3.19892       2.70580       2.47719       1.79317       1.44223       1.04063      0.801597      0.506761      0.352676      0.206908      0.143333     0.0766664     0.0437588     0.0220507     0.0121836    0.00616624    0.00285779    0.00124229   0.000489649   0.000183167   6.56923e-05   1.91269e-05   6.23140e-06   1.41086e-06   3.65183e-07   5.99639e-08   1.05854e-08       0.00000       0.00000       0.00000       0.00000
  16  16 3083.4788    3.8041  1.0077 12.4462 -0.0058  0.0299   0.0944   0.0685    0.3376   0.0000   440.9070       12.1428       11.4133       8.85260       4.13246      -1.29568      -5.24796       4.45801      0.397759     -0.167564     -0.107497     -0.381731     -0.380172     -0.162518      0.179012     -0.110008    -0.0822126    -0.0296321     0.0179438    -0.0271418    -0.0145619  -0.000953111   0.000230083  -2.75777e-05   0.000254438   2.37499e-05  -2.75416e-06   4.19437e-06   6.98402e-07  -2.08640e-07   1.05799e-07   9.36293e-10       0.00000       0.00000       0.00000       0.00000       2.80208       3.74716       4.00648       3.83584       3.87617       3.42420       3.03041       2.54815       2.06543       1.66799       1.14271      0.873102      0.576222      0.373842      0.254163      0.141507     0.0955458     0.0468604     0.0287851     0.0135556    0.00692556    0.00310818    0.00132376   0.000539915   0.000221707   7.19003e-05   2.78292e-05   6.93329e-06   1.91834e-06   4.54321e-07   7.58707e-08   8.94398e-09       0.00000       0.00000       0.00000       0.00000
  16  17 3224.9508    3.7937  1.5047 11.8080 -0.0155  0.0365   0.0923   0.0934    0.7531   0.0000   439.0915       9.43117       5.51766      -4.82700      -1.34715      -4.75410       1.40103      -4.38006      -4.95438      0.578297      0.961603     -0.408097      -1.15558     -0.879805     -0.263559     -0.185034    -0.0691088      0.132692     0.0461101   -0.00688241   -0.00248882    0.00469586   0.000313404  -0.000953305   0.000444326   8.66567e-05  -1.65972e-05   2.85579e-05  -5.99584e-07  -2.25318e-07   2.95978e-08   1.68821e-08       0.00000       0.00000       0.00000       0.00000       3.76294       4.60026       5.20152       5.05751       4.82717       4.52242       3.80329       3.12779       2.52256       1.89003       1.34137       1.04837      0.710316      0.487845      0.301308      0.179550      0.109005     0.0593301     0.0323692     0.0170100    0.00823810    0.00376039    0.00161987   0.000675054   0.000253440   8.97819e-05   3.06105e-05   8.60427e-06   2.02731e-06   4.73552e-07   7.71037e-08   9.49109e-09       0.00000       0.00000       0.00000       0.00000
  16  18 3366.3550    3.4048  1.8566 12.3068 -0.0031  0.0452   0.0695   0.1035    0.2281   0.0000   437.1572       12.8244       8.39081      -6.01634     -0.256638      -7.11826      0.103277      -6.15240       2.53952      0.457485      0.106510      -1.48120      0.881456      0.968509      0.323779     0.0762927    -0.0841267     0.0285010     0.0517896   -0.00652033   -0.00545737    0.00560779  -0.000952442  -0.000794337   0.000135214   5.51221e-05   9.42587e-06   1.14182e-05  -9.03668e-07   9.41835e-07   1.48735e-07  -6.99808e-09       0.00000       0.00000       0.00000       0.00000       4.13263       5.59759       5.72440       6.21290       5.50497       5.01083       4.55506       3.78683       2.81390       2.30706       1.79320       1.16925      0.837202      0.571363      0.379445      0.211981      0.132402     0.0756569     0.0418369     0.0204026    0.00937261    0.00489765    0.00207796   0.000917825   0.000330597   0.000111950   3.53145e-05   9.98088e-06   2.77009e-06   5.89486e-07   1.11257e-07   1.51000e-08       0.00000       0.00000       0.00000       0.00000
  16  19 3507.9722    2.7066  2.8712 11.8643 -0.0028  0.0535   0.0438   0.1313    0.1215   0.0000   437.9154       15.2174       9.46143       12.7495       2.53833      -2.88626       1.47471     -0.401490       1.64323      -4.99406      0.712286       1.99089     -0.222667    -0.0537495     0.0955259      0.168207     -0.117020     -0.113554     0.0810745     0.0248784    -0.0245604    0.00149124   0.000491086   1.62680e-06  -0.000764762  -0.000110536   9.23102e-05   1.33664e-05  -8.71736e-08  -1.15821e-06   6.52604e-08   1.34820e-08       0.00000       0.00000       0.00000       0.00000       5.05701       6.65374       7.01433       6.62789       6.82217       6.04788       5.66608       4.49328       3.56275       2.83247       2.06302       1.59633       1.07014      0.755698      0.473586      0.276979      0.170409     0.0885883     0.0512244     0.0246493     0.0123536    0.00572853    0.00252457    0.00104130   0.000410227   0.000134748   4.81796e-05   1.32668e-05   3.36320e-06   8.10955e-07   1.38980e-07   1.53904e-08       0.00000       0.00000       0.00000       0.00000
  16  20 3649.8896    2.2618  3.6229 11.7174 -0.0049  0.0598   0.0338   0.1627    0.0830   0.0000   441.3430       12.6689       16.5418      -1.05194      -21.8088      -2.20103       7.53340     -0.748137       6.68797       3.80921      -2.83619     -0.293345     -0.293026     -0.699804     0.0301655      0.228880     -0.139680      0.120073     0.0442472   -0.00175734   0.000222968   -0.00639840   -0.00138021    0.00267471   6.49656e-05  -0.000162312   7.40192e-06   6.84960e-06   4.19856e-06   1.10748e-06  -2.06852e-07  -3.70582e-09       0.00000       0.00000       0.00000       0.00000       5.64708       7.44199       7.97363       7.92717       7.73664       6.97834       6.23827       5.02867       4.13564       3.12486       2.41749       1.75401       1.20491      0.824140      0.523290      0.322068      0.194169      0.105445     0.0579683     0.0293921     0.0146993    0.00666792    0.00298774    0.00122024   0.000471353   0.000160455   5.39009e-05   1.55439e-05   3.94544e-06   8.62579e-07   1.58170e-07   1.82901e-08       0.00000       0.00000       0.00000       0.00000
  16  21 3791.8149    1.8874  5.4032 11.0624 -0.0039  0.0762   0.0242   0.2000    0.0762   0.0000   436.8898      -2.18279       12.6797       6.60479       4.50547      -5.98616      -13.3136      0.303744       4.55749      0.131557      -6.10907      -1.47321       1.30671       1.48401      0.119807     -0.541399    -0.0365867     -0.139049   0.000561634     0.0557965    -0.0104367    0.00637821    0.00207788   0.000194413   -0.00103281   0.000403804   3.08571e-05  -4.65586e-06  -1.26082e-06   2.47869e-07   2.54407e-08   5.58117e-09       0.00000       0.00000       0.00000       0.00000       7.17446       9.46742       10.0756       10.1493       9.81984       9.07142       7.76194       6.51029       5.22525       4.01828       3.04469       2.24376       1.51617       1.05316      0.666994      0.419696      0.243202      0.139576     0.0740700     0.0386844     0.0181518    0.00900082    0.00368758    0.00159056   0.000584452   0.000212388   6.87818e-05   2.05791e-05   4.99097e-06   1.10957e-06   1.92534e-07   2.39350e-08       0.00000       0.00000       0.00000       0.00000
  16  22 3933.7848    1.5257  6.9879 10.8801 -0.0059  0.0940   0.0194   0.2571    0.0624   0.0000   451.3232       7.70488       29.4784       15.6059       9.08191     0.0117032     -0.250486     -0.969390      -5.64728       5.11786       2.77489      0.387826      -3.63339      -1.53370     -0.168751     -0.104639     0.0502843    -0.0128032    0.00199003     0.0604719    -0.0308475    -0.0186282    0.00702371    0.00233088   -0.00221933  -0.000283807   3.31239e-05   3.09523e-05  -9.48021e-07  -3.96702e-06  -3.04370e-07   4.00761e-08       0.00000       0.00000       0.00000       0.00000       8.89933       11.7342       12.4095       12.4883       11.9918       10.7822       9.73946       8.04028       6.60754       5.11714       3.90568       2.76660       1.92982       1.30926      0.842847      0.515153      0.310463      0.177833     0.0952878     0.0495316     0.0246168     0.0109973    0.00508744    0.00204593   0.000784065   0.000271337   8.77481e-05   2.51035e-05   6.33019e-06   1.37166e-06   2.47770e-07   2.92317e-08       0.00000       0.00000       0.00000       0.00000
  16  23 4075.7439    1.2318  9.0838 10.6798 -0.0007  0.1178   0.0169   0.3504    0.0591   0.0000   439.7800       51.1605       23.0330       8.29696      -7.80222      -5.56020      -22.0019     -0.872728       7.46762       6.95705      -2.10336      -3.26983      -1.63095       3.71150      0.958958      -1.08497      0.227252    0.00420640     0.0654540    0.00458113     0.0418210   -0.00881649    0.00113381   -0.00248079   0.000743137   0.000615587  -4.39584e-05  -3.21542e-05   4.17679e-06   1.70426e-07   1.95289e-07   2.59571e-08       0.00000       0.00000       0.00000       0.00000       11.2085       14.1787       15.3935       15.4866       14.8996       13.7740       12.0648       10.0736       8.11597       6.39971       4.82945       3.50851       2.47543       1.65569       1.06882      0.676514      0.401688      0.224601      0.121788     0.0631285     0.0319411     0.0142332    0.00645936    0.00257961    0.00100413   0.000347786   0.000111488   3.17873e-05   7.93762e-06   1.70185e-06   2.95044e-07   3.57944e-08       0.00000       0.00000       0.00000       0.00000
  16  26 4502.0933    0.6549 15.8988 10.4548  0.0003  0.2899   0.0114   0.7759    0.0361   0.0000   455.5517       48.0570      -9.82633       21.1764      -9.22820      -27.1763       12.2148       14.7387      -10.3009       6.87768      -1.50973      -12.2034      -3.47384       4.89707       1.51195      -2.39917      0.450267       1.07125     -0.171060     -0.301817    -0.0546030     0.0994226    0.00586811   -0.00484123   0.000240726   0.000160901   8.68716e-05  -4.41495e-05   2.81989e-05   1.64653e-06  -6.12083e-07  -1.39840e-07       0.00000       0.00000       0.00000       0.00000       26.8051       35.1015       38.7432       38.8895       36.7948       33.9149       29.3906       24.8759       20.3269       15.6693       12.1195       8.81118       5.98298       4.19120       2.71557       1.70172       1.04424      0.601074      0.331096      0.174820     0.0874440     0.0404313     0.0181253    0.00732188    0.00272510   0.000926400   0.000296658   8.39788e-05   2.02442e-05   4.32385e-06   7.45179e-07   9.05731e-08       0.00000       0.00000       0.00000       0.00000
  17   9 2112.9720    0.7812  0.5891 10.2217 -0.0059  0.0252   0.0250   0.0549    0.0739   0.0000   436.8226     -0.730248       17.7999      -2.15791      -2.37910       4.47695     -0.542245      0.840750     -0.871990       1.42491      0.213238     -0.855722     -0.194775      0.108247     -0.255791    -0.0188546    -0.0890035      0.110401    -0.0186983   -0.00303139   -0.00130713    0.00603169   0.000388066   4.21116e-05   1.63156e-05   0.000186091  -7.75251e-06  -1.20370e-05  -8.68489e-06  -1.72387e-06  -2.47219e-07  -4.41032e-08   7.67481e-09  -3.23818e-09       0.00000       0.00000       2.72534       3.35827       3.41997       3.12973       2.75520       2.52954       2.39620       2.50659       2.17691       1.71971       1.33278      0.925208      0.604351      0.374146      0.220310      0.147315     0.0946409     0.0484675     0.0272513     0.0150266    0.00725644    0.00419298    0.00194643   0.000777250   0.000301104   0.000132082   4.29468e-05   1.40385e-05   4.83774e-06   1.37494e-06   3.36984e-07   6.67904e-08   1.13507e-08   1.51479e-09       0.00000       0.00000
  17  11 2404.9975    1.4739  0.9560 10.8507 -0.0191  0.0302   0.0367   0.0663    0.1394   0.0000   436.1259      0.925172       11.4322      0.172094       4.36417      -2.17499     -0.620859      -1.64185       2.33252      -2.02793      -2.25500       1.09456    -0.0927896     -0.341302     -0.439931      0.415369    -0.0518519    -0.0969577    -0.0923085    -0.0545378    0.00466862  -0.000887690    0.00419133   0.000692237  -0.000242810   0.000314692   8.81165e-05  -3.06812e-05  -1.41212e-05   6.99723e-07   1.27166e-06  -1.69180e-08   5.66278e-09   5.86176e-10       0.00000       0.00000       2.63659       3.57615       3.75593       3.78297       3.76620       3.24594       2.97816       2.57345       2.02068       1.61188       1.19743      0.907773      0.606238      0.457336      0.291085      0.181909      0.102401     0.0632470     0.0377749     0.0196927     0.0102612    0.00493971    0.00231621    0.00110333   0.000447151   0.000173218   6.47932e-05   2.12179e-05   7.00711e-06   2.02191e-06   4.88598e-07   1.14888e-07   1.92009e-08   2.31149e-09       0.00000       0.00000
  17  12 2548.1419    1.8595  1.0701 11.2213 -0.0080  0.0338   0.0432   0.0733    0.1428   0.0000   440.4630       7.39383       15.2402       2.11293      -1.18606      -1.27796      0.625877       2.25774      -1.83787      -1.27745       1.39140     -0.282437     -0.130361     -0.182478    -0.0666398    -0.0390858     0.0925988    -0.0542297    -0.0623555   -0.00195116     0.0156605   -0.00373172   -0.00219264  -0.000296965  -0.000241953  -0.000276587   6.70354e-05  -2.00583e-05  -3.95528e-06   3.72610e-06  -2.84366e-07  -1.10269e-07  -6.78848e-10  -3.22093e-09       0.00000       0.00000       2.69445       3.81999       3.70633       4.30831       3.54991       3.62950       3.04910       2.60373       2.02447       1.76416       1.29192      0.884366      0.642765      0.464480      0.276741      0.185068      0.120146     0.0666373     0.0397111     0.0192399     0.0118222    0.00486545    0.00257556   0.000978799   0.000515233   0.000181436   7.76286e-05   2.13183e-05   7.21852e-06   1.99748e-06   4.89483e-07   1.07160e-07   1.89556e-08   3.00153e-09       0.00000       0.00000
  17  13 2691.0200    2.4447  0.8911 11.4974 -0.0081  0.0413   0.0608   0.0619    0.1593   0.0000   442.9516      -2.55204       8.52803      -1.92518       2.61657      -2.36365      -1.60942       2.74176      -2.81921     -0.489599     -0.219169      0.600696     -0.223952     -0.243668      0.165084   -0.00264092     0.0559527     0.0174872     0.0202229    -0.0307108   -0.00799056    0.00197747    0.00167933  -0.000160785  -5.03241e-05  -1.17830e-05  -1.36449e-05   1.65592e-06  -4.72834e-06   2.74959e-07  -6.87625e-07   1.90615e-07  -2.17601e-08   2.96089e-09       0.00000       0.00000       2.85696       4.95391       4.44103       4.76200       5.34257       3.39054       4.72368       2.21683       3.52116       1.78547       1.84054       1.16757      0.811661      0.682615      0.296324      0.311418     0.0925331      0.110292     0.0434293     0.0307435     0.0154025    0.00592575    0.00414612   0.000922720   0.000771506   0.000186300   9.52996e-05   3.64527e-05   6.74765e-06   3.87707e-06   5.45287e-07   1.66972e-07   4.36995e-08   3.43947e-09       0.00000       0.00000
  17  14 2834.3861    3.2750  0.8069 12.1136 -0.0021  0.0234   0.0833   0.0579    0.1353   0.0000   443.6319       7.07468       13.4290      -2.97052      -5.77931      -3.44811      -1.19406      -3.16479      0.488207     -0.328395      0.411669    -0.0764348     -0.769070     -0.294508      0.152161    -0.0604362     0.0480562    -0.0577089    -0.0588257    0.00514595    0.00641480    0.00121398   -0.00122237   0.000861006   0.000101374  -9.19671e-05   2.38456e-05   1.75126e-05  -5.09723e-06  -1.47299e-06  -4.20427e-07  -2.71344e-08   4.74640e-09  -1.00743e-09       0.00000       0.00000       2.17293       2.74740       3.00353       3.07496       2.93628       2.60331       2.38021       1.92697       1.57067       1.28725      0.956680      0.658727      0.500568      0.332685      0.220044      0.139840     0.0807537     0.0512293     0.0277766     0.0157563    0.00782941    0.00383364    0.00174260   0.000801521   0.000332899   0.000136039   4.94857e-05   1.73046e-05   4.70205e-06   1.42730e-06   3.68543e-07   7.83780e-08   1.40866e-08   1.62828e-09       0.00000       0.00000
  17  15 2977.2560    3.7232  0.8892 12.4689 -0.0006  0.0299   0.0915   0.0604    0.1730   0.0000   440.8853       5.94930       9.36245      -1.17777      -5.36635       3.10487      -1.70215       2.02274      0.311115      -2.79635       1.14853     0.0944423      0.158927     0.0438264      0.248107      0.112506     0.0198288    -0.0283494    0.00260850    -0.0100699   -0.00270856   -0.00165664   -0.00155539    0.00106496   1.82202e-05  -0.000156898  -1.76252e-05  -7.91506e-06  -1.02965e-06  -1.17647e-06  -4.02056e-07   6.80394e-08  -1.21554e-08   8.95170e-10       0.00000       0.00000       2.48251       3.35165       3.55369       3.57601       3.84186       2.86208       3.19407       2.32397       2.04103       1.68691       1.08961      0.944232      0.582736      0.471806      0.273787      0.174272      0.115005     0.0575807     0.0386052     0.0184243     0.0107182    0.00532158    0.00216567    0.00113067   0.000407563   0.000182192   6.72822e-05   1.93211e-05   7.65113e-06   1.97057e-06   4.46026e-07   1.29141e-07   2.18222e-08   2.07041e-09       0.00000       0.00000
  17  16 3119.4559    3.7824  0.9448 13.0919 -0.0030  0.0267   0.0908   0.0664    0.1504   0.0000   436.4050       6.28250       11.7497      0.188938     0.0597641      -2.54476     0.0852875      -2.73451      -1.13759      0.696698     0.0661549     0.0384097     -0.734964     0.0754607   -0.00224408      0.147835      0.123978     0.0902791    -0.0990754   -0.00757577     0.0183448    0.00204303   6.93482e-05   0.000668151  -0.000576702   3.41369e-05   8.18275e-05  -4.63842e-06  -3.10058e-06   8.76697e-07   6.35306e-07  -6.19671e-08   5.79928e-09   1.35103e-09       0.00000       0.00000       2.57150       3.14359       3.22409       3.44324       3.39860       3.01461       2.58146       2.31438       1.82255       1.48943       1.09190      0.812176      0.563111      0.418258      0.266872      0.162659      0.101497     0.0582298     0.0357623     0.0187538    0.00960736    0.00448535    0.00216465   0.000899124   0.000391423   0.000148124   5.47399e-05   1.70310e-05   5.91265e-06   1.64345e-06   4.08907e-07   9.33693e-08   1.48079e-08   1.92719e-09       0.00000       0.00000
  17  17 3261.4900    3.7224  1.3393 12.3000 -0.0198  0.0347   0.0840   0.0846    0.4259   0.0000   437.5779       10.8516       12.0181      0.213181       3.32132      -1.44459      0.416487    -0.0582981       1.56297     -0.973855      -1.12935     -0.742541      0.831043     -0.313174    -0.0885295     -0.187068     0.0983490     0.0479321    -0.0120042    -0.0325847    0.00186876   -0.00472374    0.00623957   0.000662387   -0.00111031  -3.17843e-06   7.25568e-05   4.99727e-05   1.07499e-05   6.76356e-07  -1.03246e-06  -6.68352e-09   4.75509e-09  -3.14044e-09       0.00000       0.00000       2.91828       3.98015       4.20250       4.50108       3.87552       3.91671       3.27022       2.88928       2.26651       1.90579       1.36822      0.983255      0.731632      0.490662      0.322474      0.190860      0.128404     0.0704230     0.0409102     0.0212029     0.0123209    0.00557340    0.00269338    0.00112713   0.000536781   0.000197554   7.93714e-05   2.51854e-05   8.33853e-06   2.09152e-06   5.72910e-07   1.18915e-07   2.05030e-08   3.01896e-09       0.00000       0.00000
  17  18 3403.5041    3.1475  2.2676 11.6022 -0.0103  0.0422   0.0536   0.1091    0.3108   0.0000   441.4870       3.24206       8.49615       4.28357     -0.339831       2.86737      0.231027      -8.66933      -3.58457      -2.96976      -1.09805      -1.73852      0.433631      0.925480     -0.325787     -0.276987     0.0647268    -0.0491870   -0.00652403    -0.0167383   -0.00633056    0.00148754   0.000900360   0.000165224  -0.000132550   2.99999e-05  -9.95195e-05   1.48289e-05  -2.54449e-05   4.64499e-07   8.41251e-07  -3.72847e-07  -2.27406e-08   3.54223e-09       0.00000       0.00000       3.72274       4.98877       5.34197       5.35101       5.29285       4.82502       4.13885       3.67046       2.89121       2.36590       1.80973       1.30234      0.925231      0.627423      0.412929      0.271812      0.165748     0.0987505     0.0554781     0.0290869     0.0158341    0.00726023    0.00372896    0.00149531   0.000705530   0.000251784   0.000100834   3.30428e-05   1.05861e-05   3.04769e-06   7.71735e-07   1.62684e-07   2.68472e-08   3.31263e-09       0.00000       0.00000
  17  19 3545.5283    2.4892  3.0650 11.9968 -0.0085  0.0545   0.0404   0.1427    0.1091   0.0000   438.1221       12.3334       14.7714      -1.30840       8.09999     -0.462756       4.52873      -4.85472     -0.958910       2.62472      0.938254      -1.05549     -0.145451    -0.0643771      0.660464      0.259965    -0.0949622    -0.0873970     0.0806870    -0.0100904    -0.0308542   -0.00372766    0.00468501   -0.00227944   -0.00149483   5.18126e-05  -3.26606e-05  -2.39457e-05   1.94452e-05  -8.42486e-06   9.65544e-07   1.92867e-07   3.00940e-09  -3.87688e-09       0.00000       0.00000       4.79050       6.27716       6.98007       6.81232       6.70152       6.21248       5.33239       4.62590       3.87954       2.90993       2.33388       1.65962       1.19981      0.828076      0.542418      0.340822      0.215066      0.124084     0.0683370     0.0386427     0.0195406    0.00970398    0.00472835    0.00193892   0.000876136   0.000344538   0.000122700   4.31218e-05   1.39750e-05   4.02739e-06   9.87742e-07   1.96540e-07   3.50233e-08   4.03561e-09       0.00000       0.00000
  17  20 3687.8591    2.1422  4.5782 11.2984  0.0007  0.0651   0.0279   0.1770    0.0871   0.0000   439.3194       7.35894       19.1191      -9.76294       2.23993       1.35379       8.30814      -1.91230       2.98176      -1.36517      -2.90261      0.434857      0.258231     -0.694190      0.328454      0.441785    -0.0179646    -0.0281363    -0.0860428     0.0160823     0.0500571    0.00963967   -0.00385127    0.00342383   0.000206627  -0.000517030  -0.000120580   7.07089e-05  -1.40217e-05  -9.97135e-07  -6.16490e-07   2.50332e-08   1.40915e-08   1.34627e-08       0.00000       0.00000       5.76668       7.54602       8.16152       8.24018       7.98582       7.38344       6.48935       5.57096       4.49722       3.74131       2.72276       2.03040       1.48029       1.00732      0.669955      0.415676      0.266764      0.153670     0.0868001     0.0477219     0.0253147     0.0120688    0.00586379    0.00239849    0.00110335   0.000425258   0.000160770   5.39586e-05   1.69533e-05   4.57879e-06   1.19376e-06   2.54753e-07   4.12921e-08   5.02382e-09       0.00000       0.00000
  17  21 3830.2756    1.7425  5.7876 10.9389 -0.0037  0.0766   0.0214   0.2089    0.0743   0.0000   439.3594      -1.08868       10.1336       7.49062       1.66201      -14.5093      -11.0383      0.403362      -1.13260      -6.24062      -2.14360       1.39634      0.262224      -1.14783       1.11292     -0.216521    0.00236886     0.0514583     0.0624906     0.0681532    -0.0250116     0.0211854     0.0102831   -0.00186088   0.000885929   0.000153035  -1.06418e-05   5.35289e-05   1.46808e-06   6.09788e-07   1.28991e-06   4.08472e-07  -4.64368e-08  -6.53235e-09       0.00000       0.00000       6.81376       9.01923       9.82689       9.77161       9.49710       8.83232       7.51319       6.60972       5.38145       4.26056       3.32659       2.37055       1.70520       1.15990      0.779570      0.485052      0.307810      0.177739      0.102431     0.0555909     0.0285417     0.0140758    0.00665757    0.00292217    0.00124784   0.000495318   0.000181204   6.16153e-05   1.99751e-05   5.61318e-06   1.43008e-06   2.86530e-07   4.84110e-08   5.87351e-09       0.00000       0.00000
  17  22 3972.5271    1.4268  7.7513 10.7966 -0.0093  0.0966   0.0174   0.2745    0.0578   0.0000   439.6353       2.91501       10.0692      -3.10125       11.2831       5.10796       17.0417      -7.10497      -16.0599       6.85943     -0.965244    -0.0397552       2.86480     -0.870490      -2.31717       2.06782      0.288818     -0.409453      0.109230      0.252179    0.00186326    -0.0201054   -0.00749895    0.00102025  -0.000687171  -0.000265954   0.000168110   0.000161158  -4.46668e-05   1.16286e-06  -3.48655e-06  -2.33547e-07  -2.16272e-08  -1.14228e-09       0.00000       0.00000       8.73477       11.1299       12.2306       12.4545       11.7808       10.8801       9.74155       8.27167       6.84220       5.46864       4.11978       3.07901       2.18449       1.53257       1.00430      0.642980      0.404596      0.235367      0.135458     0.0750653     0.0386035     0.0197480    0.00901196    0.00414690    0.00168817   0.000693807   0.000248061   8.40798e-05   2.59626e-05   7.07704e-06   1.69713e-06   3.60426e-07   6.04043e-08   7.20266e-09       0.00000       0.00000
  17  23 4115.1875    1.1496  8.9844 10.7564 -0.0002  0.1208   0.0162   0.3397    0.0518   0.0000   451.8427       45.2395       20.0258       8.52488       15.5853    -0.0332197      -14.2376      -8.05149       1.79760      -9.49412     -0.136353      0.754236    0.00151861      -2.24969      -1.08858     -0.309463      0.411303      0.361777     -0.287646    -0.0582759    -0.0470542    0.00695294     0.0113402   0.000171621   -0.00133599  -0.000428457  -0.000104805   8.70083e-05  -4.87273e-06   8.54728e-06   3.36261e-06  -2.56308e-07   5.30274e-08   2.10893e-08       0.00000       0.00000       10.6015       13.6403       14.8493       15.5365       14.5402       13.5383       12.0065       10.0383       8.67156       6.70810       5.20022       3.80113       2.75923       1.88350       1.25403      0.810932      0.501037      0.295937      0.174055     0.0932780     0.0496890     0.0243183     0.0116771    0.00511629    0.00216287   0.000843999   0.000318105   0.000104992   3.28419e-05   8.98266e-06   2.16405e-06   4.43744e-07   7.98274e-08   9.41304e-09       0.00000       0.00000
  17  24 4257.6330    0.9241 10.4435 10.6711 -0.0115  0.1489   0.0149   0.4494    0.0461   0.0000   428.5702       43.5858      -21.0654      -24.7923      -14.7694       13.5599       38.0951     -0.821446      -16.9612       12.7574       2.28531      -3.93539     -0.146942       1.19387     0.0403178      -3.39095     -0.889011     -0.328028      0.393631      0.147476    -0.0491028    -0.0142406    -0.0210920    0.00686203    0.00212492   -0.00123064  -0.000623313  -0.000192005   1.42002e-05   3.19601e-05   3.61972e-06  -2.76772e-07  -1.62333e-07  -8.89036e-09       0.00000       0.00000       13.0815       17.1844       18.6237       19.0860       18.5493       16.9429       15.0498       12.5988       10.4548       8.21920       6.43166       4.65634       3.37098       2.38188       1.56452       1.02328      0.641809      0.382847      0.221955      0.120528     0.0643535     0.0318983     0.0147487    0.00676418    0.00282735    0.00111556   0.000408911   0.000133701   4.13135e-05   1.14814e-05   2.75999e-06   5.70835e-07   9.87660e-08   1.14864e-08       0.00000       0.00000
  17  25 4399.6328    0.7474 11.7579 10.6239 -0.0227  0.2061   0.0142   0.5587    0.0413   0.0000   423.8719       102.876      -51.6583       8.59867       29.0786      -3.38690       18.6798       24.3523      -24.6495     -0.424553       9.81841      -8.19471       3.70792       5.54590      -3.13389       1.15904       1.27704      0.424858     -0.359177     -0.337900     0.0847833      0.135124    -0.0134905    -0.0303410   -0.00379733    0.00216631  -0.000398323   0.000318511   0.000163263   1.24258e-06  -5.22651e-06  -5.96200e-07   5.01971e-09  -3.00226e-09       0.00000       0.00000       17.4703       23.0357       25.3863       25.5817       24.9574       22.5369       20.3920       17.2882       14.3920       11.1792       8.87742       6.44666       4.71137       3.25408       2.18907       1.42151      0.888034      0.529118      0.310102      0.169371     0.0899113     0.0446559     0.0218655    0.00945765    0.00409472    0.00156743   0.000578313   0.000189752   5.84346e-05   1.60167e-05   3.91699e-06   7.94877e-07   1.39148e-07   1.57631e-08       0.00000       0.00000
  17  26 4543.2203    0.6108 14.6764 10.4284 -0.0091  0.2735   0.0115   0.7321    0.0368   0.0000   481.2332       9.66176       7.45266       23.7807       11.5506      -9.24554       43.4408      -8.59523       6.48992       35.0754       4.75960      -10.7812     -0.423622      -10.8407      -7.98958       6.34989      0.786319      -1.58430     -0.169503      0.513411      0.116569     0.0119060    -0.0297215    -0.0100511   -0.00156302   -0.00166760  -0.000116222   0.000213149   7.75670e-05   6.23751e-06  -2.93218e-06  -1.55015e-06   1.51036e-08   3.06175e-08       0.00000       0.00000       23.8072       30.6548       34.0973       34.4093       33.4456       30.7389       27.4575       23.2226       19.1729       15.2740       11.7796       8.70918       6.30771       4.40251       2.95113       1.91568       1.19120      0.718506      0.415423      0.226848      0.122629     0.0595051     0.0292095     0.0126224    0.00552323    0.00208207   0.000774699   0.000254659   7.76174e-05   2.12231e-05   5.13216e-06   1.05987e-06   1.78530e-07   2.05859e-08       0.00000       0.00000
  18   9 2143.6812    0.8455  0.6571 10.0456 -0.0086  0.0257   0.0241   0.0540    0.0862   0.0000   438.9097     -0.835100       13.5874      -2.80790     -0.167224       1.44149      -1.33473      -2.26749     -0.215515     -0.608812     -0.513218     0.0778630      0.171978      0.173729      0.452211      0.200272     -0.117333     -0.107955    -0.0295027    0.00143493    -0.0130216    0.00135678   0.000542959   0.000550817  -0.000955287   7.55153e-05   2.12861e-05  -4.50199e-06   8.95203e-06   4.15726e-07  -1.59081e-07  -8.97878e-07   1.19497e-07  -1.28124e-08  -2.72234e-09   3.86372e-10       1.92134       2.94084       2.88515       3.07820       2.86004       2.53511       2.53833       1.89580       1.85968       1.40052       1.14668      0.780975      0.595754      0.424927      0.244694      0.200844     0.0943626     0.0776854     0.0339074     0.0256281     0.0117792    0.00646501    0.00339017    0.00145500   0.000749736   0.000258904   0.000133362   4.75265e-05   1.72102e-05   6.42829e-06   1.33923e-06   5.54995e-07   1.03030e-07   2.55251e-08   5.10449e-09   5.43895e-10
  18  11 2436.8369    1.5392  1.0017 10.9607 -0.0072  0.0288   0.0372   0.0692    0.1674   0.0000   435.0979       4.38354       14.2444      -5.21824      -3.35911       8.23837       3.65693     -0.305280      -1.82443       2.26993       1.87735     -0.125547      -1.34902     -0.177103    -0.0536019     0.0163598    -0.0419452    -0.0264646    -0.0329047   -0.00376729     0.0310647  -0.000157652  -0.000747432   -0.00146313   0.000441141   0.000261322   2.85167e-05  -5.98885e-05   3.19006e-05  -1.29273e-07  -4.83084e-07  -1.67927e-07  -1.54077e-07  -2.51153e-08   8.49669e-11   1.03337e-09       2.45578       3.31872       3.56328       3.43491       3.59866       3.04332       2.90674       2.41414       1.96080       1.66882       1.18847      0.974700      0.659810      0.464757      0.317120      0.208330      0.133960     0.0794378     0.0491714     0.0257429     0.0151671    0.00715652    0.00383103    0.00179239   0.000807369   0.000347792   0.000141734   5.09134e-05   2.01714e-05   6.14355e-06   2.00026e-06   5.09551e-07   1.29823e-07   3.01165e-08   4.59506e-09   4.89350e-10
  18  12 2580.8671    1.9992  0.8955 11.6922 -0.0108  0.0350   0.0498   0.0598    0.1127   0.0000   438.0493       4.57292       11.4575     -0.558149      0.470767     -0.110242       2.63443       1.63522      -1.71644      0.257990      0.794240      0.505136     -0.619059     -0.158423    -0.0256979      0.278514    -0.0672890    -0.0235861    0.00352305    0.00368070     0.0177370   -0.00592215    0.00119300  -0.000992837   -0.00160091   9.30194e-05   1.48729e-05   1.45354e-05   8.79529e-06   1.72924e-06   1.18882e-07   9.46140e-08  -6.06214e-08  -1.68480e-08   2.23611e-09   1.02031e-09       2.62314       3.80994       4.43878       4.15774       4.07162       3.99523       3.26690       2.65240       2.60889       1.53931       1.52631       1.04605      0.704665      0.564010      0.358175      0.216311      0.158197     0.0941531     0.0446463     0.0347018     0.0159019    0.00788313    0.00451449    0.00217539   0.000830244   0.000387044   0.000181773   6.50646e-05   1.99241e-05   8.69304e-06   2.71776e-06   7.56148e-07   1.54231e-07   2.81243e-08   6.05894e-09   6.43214e-10
  18  13 2724.7577    2.5423  0.9019 11.9205 -0.0027  0.0278   0.0618   0.0611    0.1341   0.0000   435.4657       1.31841       6.34671      -1.23276       1.83395      -3.27591      -2.25593      -8.48532      -2.64312      -1.50469     0.0646133     -0.504589      0.366595      0.339562     -0.304466     0.0487697   -0.00519159     -0.139660    -0.0140174     0.0370843     0.0206640   -0.00424232   -0.00250447   0.000322283  -0.000223094  -2.94068e-05   1.78732e-06  -6.97898e-05  -2.61002e-05   1.38236e-07   2.30392e-06   2.08504e-07   4.03922e-08   1.49134e-08   3.02564e-10   4.18721e-10       2.39471       3.27868       3.64661       3.42753       3.71737       3.04148       2.85958       2.41846       1.92940       1.50760       1.13816      0.903904      0.595570      0.446243      0.294526      0.181763      0.127552     0.0733325     0.0417295     0.0250402     0.0127912    0.00674674    0.00342276    0.00163052   0.000707669   0.000307161   0.000129304   4.92860e-05   1.57284e-05   5.80264e-06   1.88268e-06   4.86347e-07   1.22518e-07   2.85410e-08   4.62196e-09   4.35091e-10
  18  14 2868.7255    3.3321  0.8644 12.0978 -0.0060  0.0256   0.0818   0.0584    0.1593   0.0000   437.6021       7.17138       12.0874      -3.27130      -6.79735      -1.41759      0.392402     -0.284777      0.266972      0.425149     -0.426138      0.225765     -0.667305      0.766487      0.329411      0.234454     -0.264157     -0.109292     0.0192656     0.0160612   -0.00467060   -0.00366059    0.00169276    0.00102114   0.000391750   0.000273242  -6.11359e-05  -4.23514e-05  -1.83793e-05   6.53497e-07  -7.54939e-07   4.35424e-07  -8.32251e-08  -7.10488e-09   7.05816e-09   6.23518e-10       2.12225       3.00953       2.88006       3.24701       3.14013       2.99047       2.41649       2.13490       1.62203       1.42379       1.05969      0.776364      0.581673      0.380409      0.275516      0.180163      0.114635     0.0701945     0.0423487     0.0234470     0.0132388    0.00610037    0.00323470    0.00149325   0.000657091   0.000279008   0.000115135   4.08585e-05   1.63900e-05   5.01348e-06   1.51181e-06   4.28859e-07   1.16301e-07   2.39504e-08   4.06439e-09   5.64100e-10
  18  15 3012.2239    3.7206  0.9223 13.0688 -0.0069  0.0388   0.1017   0.0662    0.1133   0.0000   437.6748       6.80674       9.70202       5.49141      0.344743       2.10586     -0.160034      -2.20024     -0.964235     -0.772612     -0.806478     -0.459563     -0.581680      0.270806     -0.345991      0.496535      0.245798     -0.128154   -0.00759830     0.0263815    0.00654483   -0.00398645    0.00407290    0.00318964   0.000270284   0.000456973   0.000108583   4.37570e-05  -1.02951e-05  -9.59765e-06   3.72563e-06   5.96613e-07   3.81839e-08  -2.52446e-08  -9.47517e-10  -1.17454e-10       3.67328       4.86230       3.41529       4.48815       4.87406       5.07261       3.84589       2.73870       2.11718       2.32175       1.93602       1.43541      0.854518      0.500494      0.366972      0.303640      0.226165      0.136292     0.0867058     0.0438297     0.0222195    0.00938785    0.00488668    0.00203146   0.000914825   0.000376201   0.000163414   5.40157e-05   2.27465e-05   6.34671e-06   2.29038e-06   5.44020e-07   1.50341e-07   3.37893e-08   5.49429e-09   8.55828e-10
  18  16 3154.9482    4.0292  1.0078 12.7764 -0.0029  0.0289   0.0955   0.0676    0.1597   0.0000   434.7062       9.89568       6.72763       2.13674     -0.871767      -4.25527     -0.506573      -2.61177      -1.43778       1.66883      0.453749      0.742906      0.539563     -0.194597     -0.237885     -0.154661     0.0643845    -0.0499771     0.0164608     0.0267667     0.0173116     0.0117105   -0.00213471   -0.00272121    0.00128180  -0.000238380   7.68089e-05  -4.18796e-05  -2.34045e-05   1.08170e-05  -8.69849e-07  -5.10613e-07  -9.48025e-08   4.95620e-08   1.82825e-09   5.55544e-11       2.22849       3.32436       2.99656       3.48288       3.13475       3.11545       2.59636       2.33070       1.82760       1.56860       1.21875      0.911244      0.650200      0.434831      0.302329      0.198535      0.131144     0.0785431     0.0469108     0.0249926     0.0143212    0.00675062    0.00359469    0.00163267   0.000743326   0.000309269   0.000133363   4.68581e-05   1.82944e-05   5.64269e-06   1.81455e-06   4.90740e-07   1.27977e-07   2.67779e-08   4.63288e-09   6.73948e-10
  18  17 3297.4179    3.5446  1.3695 12.5216 -0.0103  0.0321   0.0742   0.0800    0.1967   0.0000   436.0272       7.33070       10.3075       2.07227      -1.00403     -0.849473      0.932754      -4.38697       4.44908      0.893756      0.239002     -0.832639      0.326612      0.804951      0.267078     0.0864170     -0.220084     -0.141671     0.0136683     0.0286474     0.0155735    0.00127006   -0.00641334   -0.00383575  -0.000532923   0.000791992  -3.44785e-05  -6.89314e-05  -4.81001e-05  -8.34482e-06  -2.30184e-06  -1.86445e-07   4.23783e-07   6.05685e-08  -1.08008e-08  -6.38456e-11       2.63754       3.53241       3.68110       3.63892       3.75502       3.35926       3.05660       2.67840       2.17906       1.72581       1.36526      0.992739      0.793283      0.516858      0.375312      0.236777      0.155858     0.0916910     0.0544177     0.0306105     0.0170663    0.00817916    0.00431006    0.00213131   0.000839792   0.000396862   0.000154376   5.97333e-05   2.21498e-05   7.19643e-06   2.20794e-06   5.89714e-07   1.61292e-07   3.01962e-08   5.27931e-09   5.83902e-10
  18  18 3439.9490    3.1643  2.3872 11.4245 -0.0031  0.0410   0.0507   0.1084    0.2791   0.0000   441.5346       6.19796       4.56184       2.71269       6.59013       2.50054      -1.08962       6.09393       3.17610      -1.63688      0.235082      0.906350      -1.33445      0.165129      0.998813      0.597560     0.0215956    -0.0571473     0.0100706     0.0302931    -0.0254688    0.00523625     0.0135431   -0.00413409   0.000246107    0.00106333  -1.20216e-05   3.17226e-05   3.54429e-05   9.67706e-06  -4.16341e-06   4.04599e-07   2.08207e-07  -5.26661e-08  -4.36691e-09  -7.94245e-10       3.51753       4.50791       4.90292       5.02944       4.98323       4.48532       3.96641       3.48535       2.85632       2.34516       1.79471       1.31256      0.982517      0.692694      0.471954      0.312547      0.190983      0.117404     0.0716277     0.0399460     0.0230393     0.0110445    0.00581823    0.00277984    0.00118510   0.000537557   0.000214332   7.91278e-05   3.04284e-05   9.25198e-06   2.84852e-06   7.88059e-07   1.92415e-07   3.92273e-08   6.38316e-09   7.36028e-10
  18  19 3582.7159    2.4540  3.2854 11.5966 -0.0110  0.0518   0.0356   0.1390    0.1293   0.0000   432.6804       13.5673       21.5050      -8.33987     -0.537784     -0.551664       1.74719       3.57094      -1.09753      -4.17475      -1.08410     -0.605500      0.173004     -0.494836       1.53801    -0.0532191     -0.259348     -0.157437    -0.0263692      0.137433     0.0228150    -0.0389000   -0.00313302    0.00134697   0.000993744    0.00105687  -9.99219e-05   4.31733e-05   1.51784e-05  -7.07116e-06  -5.96188e-06   5.42484e-07  -7.21140e-07  -5.92558e-08   6.66792e-09  -4.46530e-10       4.28888       5.56753       6.29735       6.27669       6.06700       5.61714       5.07228       4.31596       3.64338       2.89850       2.26608       1.71469       1.23235      0.875874      0.596262      0.386917      0.250547      0.154034     0.0886110     0.0510721     0.0277717     0.0144415    0.00708953    0.00369954    0.00145605   0.000729674   0.000272266   0.000107817   3.72343e-05   1.27337e-05   3.82875e-06   1.02975e-06   2.47281e-07   4.99684e-08   8.34166e-09   9.25321e-10
  18  20 3725.3188    2.0451  4.8476 11.1944 -0.0006  0.0646   0.0257   0.1749    0.0853   0.0000   437.8772       21.4869       23.3367       19.8538       6.53509       19.4542       10.3195      -3.48942      -6.41537      -3.72232      -4.11481     0.0174537      0.729362      -3.94117     -0.396744      0.452896      0.743173     -0.140544    -0.0556265     -0.141940     0.0262051     0.0213205   -0.00358355   -0.00974204   -0.00214991    0.00172559   0.000150207  -0.000133695   2.24501e-05   1.81930e-05   6.01115e-06   2.10300e-07  -2.63123e-08  -1.86774e-08  -4.37808e-09  -2.01768e-11       5.53680       7.13429       7.84873       7.91041       7.77210       7.12128       6.33244       5.56890       4.56430       3.75612       2.92541       2.19067       1.56538       1.11876      0.746550      0.494073      0.317107      0.193273      0.113911     0.0653243     0.0350796     0.0184087    0.00912245    0.00443882    0.00197399   0.000865308   0.000349296   0.000134219   4.67809e-05   1.55011e-05   4.72074e-06   1.29573e-06   3.06539e-07   6.33027e-08   1.01022e-08   1.15759e-09
  18  21 3868.1745    1.6519  6.2649 10.9669 -0.0068  0.0799   0.0201   0.2268    0.0666   0.0000   445.2045       5.67990       28.3584       13.0169      -1.06076      -20.9642      -3.39619      -6.68930       1.28023      -1.06772       2.20629      0.281226      -1.39321      -2.29086    -0.0343922      0.612342     0.0372224     -0.153501     -0.289576     -0.205990      0.104916     0.0128845   -0.00552340    0.00433069   0.000831557   0.000350040   0.000681288  -2.33638e-05  -4.89697e-05  -1.64362e-05   7.39363e-06  -6.12749e-07  -1.14673e-07  -2.37013e-07  -1.68512e-08  -7.55821e-10       6.93637       8.71843       9.59193       9.70486       9.63923       8.69372       7.91563       6.95372       5.63232       4.49435       3.59758       2.69969       1.95551       1.37246      0.954585      0.622483      0.396929      0.242595      0.143689     0.0824003     0.0442946     0.0234120     0.0115481    0.00575941    0.00254450    0.00114083   0.000442973   0.000170687   5.85008e-05   1.95237e-05   5.90072e-06   1.57783e-06   3.79728e-07   7.62241e-08   1.24641e-08   1.37874e-09
  18  22 4011.0813    1.3086  7.7803 10.8507 -0.0064  0.1010   0.0167   0.2859    0.0535   0.0000   430.0176       8.23559       38.5121      -9.00924      -1.18101      -11.4078      -1.07439      -3.92391       5.63363       2.92793       2.57966       5.29833      0.998055      -2.66420     -0.127532      0.470674       1.01303     -0.345629   -0.00530328     -0.108474    -0.0391685     0.0691399    -0.0193358   -0.00919428    0.00309955    0.00304363  -0.000800267  -0.000357091   0.000113223   3.80093e-05   1.11079e-06   4.83013e-07  -1.14277e-06   1.50762e-07  -9.45720e-09  -2.83304e-09       8.48365       10.9202       12.4311       12.4072       11.9972       11.1849       10.0062       8.50148       7.18187       5.75957       4.41264       3.30662       2.50566       1.72962       1.18644      0.792289      0.500044      0.312459      0.184305      0.105102     0.0584077     0.0310742     0.0153478    0.00756564    0.00327342    0.00148394   0.000580504   0.000228213   8.18549e-05   2.66492e-05   7.67230e-06   2.08169e-06   4.90937e-07   9.73158e-08   1.61782e-08   1.78640e-09
  18  23 4154.0748    1.0862  9.3712 10.7462 -0.0121  0.1219   0.0154   0.3625    0.0484   0.0000   446.7370      -5.24684      -1.30151      -9.66178       26.5042       27.4042      -22.8867      -27.6533       6.95870       1.05049       3.92568       6.55604      -5.84281       4.87799       3.81058      -1.24954     -0.966836      0.210034      0.149257     -0.273973     -0.143850    -0.0363762     0.0287856    -0.0167130   -0.00787594   0.000516177   0.000939959  -0.000420550  -4.18552e-06  -8.28660e-07  -7.41763e-06  -4.68894e-06   1.14273e-06   2.55344e-07  -1.91057e-08   6.97670e-11       10.3668       13.1053       14.7579       14.7629       14.3435       13.4982       12.2202       10.3611       8.64877       7.01454       5.42053       4.11273       3.04877       2.13746       1.47447      0.983841      0.615412      0.378123      0.227252      0.130190     0.0711869     0.0369340     0.0186152    0.00904926    0.00405603    0.00176089   0.000708330   0.000273720   9.84755e-05   3.18512e-05   9.31670e-06   2.49332e-06   5.88282e-07   1.18488e-07   1.93358e-08   2.13753e-09
  18  24 4297.2062    0.8448 10.9640 10.6977 -0.0132  0.1666   0.0145   0.4927    0.0433   0.0000   425.7702      -5.76956      -5.73790       15.8644       15.5334       6.38099      -7.44326      -21.0063       18.8725       10.1102       11.4553      -4.89404     -0.869230      -3.98394      -2.82916       1.99980      0.364031      -1.30495     -0.176417      0.679202      0.208778   -0.00220851   -0.00852698     0.0222192   0.000742979    0.00101963   8.00703e-05   0.000319150  -9.48214e-05  -7.49831e-05  -6.85936e-06   2.53090e-06  -3.16766e-07   3.20234e-08  -4.31463e-08   7.09729e-10       13.3305       17.6002       19.7222       19.6653       19.2433       17.9246       16.1750       14.0302       11.6921       9.47746       7.44635       5.52503       4.17912       2.91044       2.01400       1.33625      0.866469      0.533967      0.316971      0.187477      0.100640     0.0541894     0.0270328     0.0132994    0.00593448    0.00258623    0.00104643   0.000407631   0.000139921   4.63324e-05   1.34096e-05   3.57955e-06   8.56056e-07   1.68526e-07   2.80046e-08   3.10222e-09
  18  25 4439.9387    0.6714 12.1492 10.6458 -0.0124  0.2211   0.0140   0.6139    0.0384   0.0000   469.2009       17.9525       26.3134      -52.6706       26.8977      -37.5382      -18.9939      -9.44190       22.6582      -15.7608      -14.6090      -8.97064       8.81738      0.950969      -6.11907       1.51192      0.269071     -0.801349      0.937100     0.0301600     -0.261848      0.230815     0.0631449    -0.0534750  -0.000471345  -0.000115477   0.000482097   0.000678953  -0.000363704  -9.25443e-05   1.62356e-07   1.47896e-05  -4.41096e-07  -1.20510e-09  -9.53400e-08  -1.05538e-08       18.0769       23.8629       26.1933       26.8402       25.7506       24.0498       21.8201       18.8995       15.4276       12.5987       9.88347       7.35070       5.53939       3.92464       2.69882       1.81086       1.15340      0.725624      0.432277      0.250773      0.138326     0.0739127     0.0374828     0.0176077    0.00837293    0.00347785    0.00145144   0.000543533   0.000189609   6.07778e-05   1.74039e-05   4.70789e-06   1.10905e-06   2.21754e-07   3.65351e-08   4.19199e-09
  19   8 2021.7368    0.6325  0.5904  9.9932 -0.0064  0.0301   0.0194   0.0514    0.0722   0.0000   433.4586      -3.19190       21.6380      -3.58132      -7.40219      -1.45298      -5.85176     0.0744301    -0.0412549     -0.780295       1.09086     -0.335390     -0.319033     -0.361097     -0.316063    -0.0772268      0.200921    -0.0439512    -0.0449479    -0.0124436   -0.00205784    0.00323550   -0.00701616    0.00150095   -0.00102430  -0.000827532   0.000101314  -7.97223e-05  -5.26910e-05   4.88411e-06   2.89890e-07  -1.46263e-07  -3.46775e-07  -2.10255e-07   2.14065e-08  -2.52121e-10       2.47107       2.98060       3.39834       3.81371       3.33649       3.35951       2.97054       2.28684       1.78705       1.71861       1.22030      0.860445      0.689436      0.516041      0.308164      0.228508      0.172483     0.0883715     0.0608234     0.0356596     0.0238266    0.00985639    0.00556939    0.00294262    0.00151303   0.000523333   0.000245775   0.000110830   5.03382e-05   1.75808e-05   5.89237e-06   1.50129e-06   5.00831e-07   1.43233e-07   2.68914e-08   7.76409e-09
  19   9 2173.7062    0.9039  0.7516 10.1863 -0.0053  0.0252   0.0231   0.0523    0.0882   0.0000   437.9119     -0.116858       13.8176     -0.271568      -4.50591       2.95362      -2.01050      -2.44863     -0.952067      0.367984     -0.860054      0.564423     -0.403058      0.282476    -0.0960306    -0.0758017     -0.181245   -0.00471240   -0.00359090   -0.00952504     0.0228206  -0.000376877  -0.000932423   0.000710535  -0.000321750   0.000530054   7.71787e-05   1.08618e-05   2.03980e-05  -8.62716e-06   3.30243e-06  -3.19970e-07  -6.16626e-08   1.00530e-07  -1.58499e-09   2.57608e-09       2.19378       2.69748       2.98078       3.21837       3.00755       2.66891       2.63102       2.18264       1.63316       1.48113       1.15662      0.855228      0.613118      0.447298      0.328534      0.195821      0.133681     0.0945397     0.0539523     0.0303124     0.0164246    0.00999906    0.00550795    0.00236895    0.00119976   0.000527216   0.000277256   0.000106369   4.46494e-05   1.43020e-05   4.91835e-06   1.58441e-06   4.01807e-07   1.07885e-07   2.79949e-08   5.68147e-09
  19  10 2322.2928    1.2833  0.8830 10.2676 -0.0016  0.0241   0.0296   0.0567    0.1249   0.0000   434.7215      -2.33940       6.12710       2.92657      0.192033      -4.03964       1.84319       1.51370       3.23534      0.331830       1.45784     -0.189043     -0.751638      0.872839    -0.0419472     0.0269094      0.111983     0.0262623    -0.0405670     0.0187382   -0.00342729   -0.00843075    0.00144142    0.00223120   0.000333688  -0.000448850  -0.000361127  -9.80873e-05   3.57877e-05  -4.81282e-06   5.25082e-06   1.04890e-06  -4.59475e-07   7.00740e-08   2.18292e-08  -4.51876e-09       1.99793       2.61119       2.75785       2.88688       2.67105       2.60806       2.37004       2.07440       1.67838       1.35517       1.02785      0.810863      0.607595      0.446741      0.309050      0.214130      0.132185     0.0816754     0.0495610     0.0289023     0.0164983    0.00875232    0.00451224    0.00228495    0.00114191   0.000500872   0.000234508   9.13883e-05   3.69830e-05   1.36939e-05   4.90381e-06   1.49093e-06   4.35991e-07   1.16135e-07   2.65290e-08   5.40881e-09
  19  11 2468.1096    1.7005  0.9127 10.7687 -0.0057  0.0287   0.0411   0.0602    0.2155   0.0000   435.3161      0.377700       14.1676      0.155311      -6.67747    -0.0284826      -3.26859     -0.795315       1.14385      0.367430       1.06020     -0.665780      0.198586     -0.534394      0.474725      0.120671     -0.168650     0.0103402     0.0586361    0.00363102    -0.0141504  -0.000360703   -0.00247369   -0.00279758   0.000681615   0.000545429   0.000169804   0.000232956  -2.89742e-05  -2.36371e-05   1.23666e-06  -6.00709e-07  -4.03206e-07   2.62612e-07  -1.84082e-08  -2.89459e-09       2.24963       3.30243       3.19525       3.70462       3.22781       3.40361       2.70685       2.48818       1.86390       1.61978       1.19559      0.962178      0.673058      0.512176      0.345778      0.234595      0.156230     0.0927829     0.0598411     0.0330406     0.0186407    0.00995946    0.00538076    0.00241622    0.00127238   0.000536980   0.000264515   9.49512e-05   4.29655e-05   1.49492e-05   5.24916e-06   1.65915e-06   5.04624e-07   1.34427e-07   2.97778e-08   6.34797e-09
  19  12 2613.0466    2.0775  0.9935 11.8751 -0.0046  0.0319   0.0490   0.0666    0.1236   0.0000   434.8306       3.01917       14.4625       7.38742       1.28614     -0.540662      -1.79177     -0.383687      -1.26236      -1.82982     -0.509827     -0.269406     0.0400640     0.0845848      0.321023    -0.0926508     -0.178962     0.0505531     0.0693944    -0.0269654    0.00571014     0.0128584   -0.00526084   -0.00625365   -0.00154178   0.000572210  -0.000209693  -3.91125e-05   8.96666e-06  -1.45600e-05  -8.36467e-07   2.33172e-06  -1.86937e-07  -2.53491e-08  -9.63085e-09  -2.24686e-09       2.75023       3.46111       3.28273       3.37504       4.01216       3.47019       3.22038       2.46925       2.15025       1.83754       1.45747       1.14866      0.758010      0.586428      0.384058      0.284319      0.184208      0.114014     0.0775129     0.0431562     0.0252727     0.0134243    0.00596343    0.00340518    0.00156537   0.000576375   0.000319806   0.000110486   4.31974e-05   1.73723e-05   5.43261e-06   1.68013e-06   5.36306e-07   1.43350e-07   3.30994e-08   7.84962e-09
  19  13 2757.9554    2.7933  0.9265 11.8095  0.0068  0.0257   0.0622   0.0577    0.1320   0.0000   439.3998       6.41842       8.75761     -0.400917       2.90351      -4.01257      -5.00469      -1.44016       2.42810     -0.202673     -0.729150       1.04747     -0.916526     -0.190996   0.000479740    0.00251322     -0.113381     0.0647549    -0.0314119    0.00113924    0.00149687     0.0131037   -0.00309038   -0.00183978   -0.00107818  -0.000116065   7.41953e-05   3.53537e-05   2.04532e-05  -1.41985e-05  -4.98115e-06  -1.61508e-07   6.61459e-07   2.30084e-07  -4.43554e-08   5.38738e-09       1.94772       2.74460       2.82367       2.88454       2.93823       2.69102       2.54942       1.94273       1.79016       1.37303       1.11530      0.882503      0.617706      0.443862      0.299441      0.205144      0.133503     0.0920935     0.0507127     0.0308775     0.0170216    0.00889189    0.00466214    0.00233128    0.00114697   0.000475855   0.000225682   9.35071e-05   3.69360e-05   1.35582e-05   4.70731e-06   1.69977e-06   4.56978e-07   1.28555e-07   2.89214e-08   6.35550e-09
  19  14 2902.5463    3.5439  0.8512 12.3138 -0.0037  0.0240   0.0834   0.0530    0.1463   0.0000   438.8637       6.08453       15.0071       5.15745     -0.219792      -6.66897      0.245977     -0.404542      -1.81929      0.866232      -1.20587      -1.09903     -0.648039      0.189411     -0.234206     -0.291419    -0.0121818    -0.0123531     0.0331091     0.0327431    0.00775008   -0.00447873    0.00540913    0.00127459    0.00102893  -0.000996675  -0.000271246   1.04893e-05   5.39999e-05   1.59123e-05  -8.38520e-07   2.75349e-07  -1.79386e-07  -5.06071e-08   2.96275e-08  -5.14474e-09       2.02009       2.63087       2.98415       2.91495       2.93295       2.66549       2.37190       1.99285       1.71157       1.38705       1.04557      0.831269      0.600197      0.411151      0.292876      0.200887      0.123864     0.0791082     0.0499965     0.0285557     0.0157834    0.00916783    0.00451204    0.00230929    0.00111129   0.000510398   0.000234795   8.91175e-05   3.49614e-05   1.38806e-05   4.76330e-06   1.56679e-06   4.36993e-07   1.14560e-07   2.72948e-08   5.49153e-09
  19  15 3046.6013    3.8569  1.0126 12.5177 -0.0026  0.0273   0.0844   0.0608    0.1511   0.0000   441.7300       3.37603       11.8015      -1.88022      -7.83527       7.43103     -0.690109      -1.33394      -1.34816     -0.928422     -0.680447       1.68370     -0.536825     -0.642894     -0.486863     -0.172141     -0.203181     0.0480643    -0.0418090     0.0482736     0.0231498     0.0167470  -0.000882131   -0.00133715   0.000901495   0.000993762  -0.000212092   1.17209e-05  -5.65064e-05   8.60959e-06   2.36230e-06   3.18716e-06  -2.08398e-08  -2.76321e-08   6.04214e-08   1.00942e-08       2.18904       3.04517       3.25044       3.30184       3.18337       2.82508       2.72777       2.23774       1.96858       1.58157       1.24036      0.966613      0.662358      0.497098      0.329150      0.216575      0.149029     0.0843950     0.0573402     0.0311277     0.0181955     0.0100229    0.00535548    0.00259217    0.00122605   0.000617796   0.000255155   0.000110532   4.33436e-05   1.60998e-05   5.36656e-06   1.66462e-06   5.32289e-07   1.23795e-07   3.10862e-08   6.72088e-09
  19  16 3189.9279    3.8936  1.1784 12.7105  0.0043  0.0312   0.0840   0.0718    0.1660   0.0000   438.3049       11.7975       16.6689       3.10559      -2.45399     -0.546580       2.84155      -9.18521      0.535897       1.61318       2.16574     -0.932212      -2.06598     -0.633026      0.703294      0.505018     0.0664831    -0.0206922    -0.0479763     0.0369541    0.00936680   -0.00390913    0.00130811   -0.00107627    0.00104135  -0.000176538   5.38881e-05  -3.40993e-05  -7.35196e-05   2.19320e-05  -4.46249e-06  -1.24780e-06  -3.07345e-08   6.14443e-08   9.37855e-08   4.01285e-09       2.39985       3.18224       3.34698       3.69877       3.43355       3.28343       2.80782       2.53299       2.27405       1.66601       1.36975       1.03341      0.801651      0.551136      0.401186      0.241382      0.171105      0.110289     0.0647838     0.0352178     0.0220317     0.0114278    0.00645923    0.00325370    0.00157838   0.000646701   0.000305221   0.000124989   4.87569e-05   1.67054e-05   6.35564e-06   2.07077e-06   6.15591e-07   1.56214e-07   3.70727e-08   6.99684e-09
  19  17 3332.9838    3.3065  1.5177 12.6834 -0.0057  0.0354   0.0640   0.0839    0.1204   0.0000   435.5668       14.5024       13.3450      -2.21633     -0.444908       5.53661      -5.61645      -4.55093      -2.69821      -1.95747       1.19276     -0.426170     -0.366286    -0.0484357    -0.0211334     -0.327429     0.0965219     0.0694884     0.0649129    -0.0718901    0.00430331   -0.00760271  -0.000204927   -0.00177490   0.000289363  -0.000654847   0.000458956   8.13490e-06   6.02306e-05   1.05542e-05   5.79822e-06   2.08734e-06  -3.39629e-07  -2.10404e-07  -6.79140e-09   1.34916e-09       2.71156       3.78382       3.99812       4.21328       4.11135       3.65524       3.32876       3.03007       2.47508       2.10084       1.57614       1.21342      0.936315      0.626332      0.462036      0.285522      0.202539      0.122303     0.0772762     0.0434235     0.0257171     0.0139985    0.00737619    0.00387001    0.00179696   0.000840590   0.000352772   0.000156976   5.73848e-05   2.23717e-05   7.54762e-06   2.45247e-06   7.39650e-07   1.79429e-07   5.01895e-08   9.37648e-09
  19  18 3476.1682    2.7491  2.6753 11.9849 -0.0048  0.0441   0.0437   0.1184    0.1230   0.0000   438.4944       11.5771       16.1448       3.65197      0.402121      -3.37501      -5.64648      -5.46970       3.57260      0.201826     0.0668970      -4.99762      0.320461     -0.851408      0.616599    -0.0311673      0.488166     -0.194102    -0.0527577     0.0245045     0.0332938    0.00774671    -0.0127172    0.00477061    0.00107485    0.00168056   5.70485e-05  -3.18620e-05   4.44493e-05  -3.73318e-05  -1.77136e-05  -1.77467e-06   2.76490e-06   4.93093e-07   9.88040e-09   3.75443e-09       3.65620       4.53405       5.11638       5.12227       5.17401       4.74458       4.35648       3.73172       3.09347       2.55219       2.01304       1.51534       1.16662      0.825239      0.570565      0.390030      0.253612      0.166150     0.0970890     0.0576709     0.0326975     0.0175681    0.00933129    0.00474944    0.00224272    0.00103684   0.000441297   0.000190097   7.46580e-05   2.74279e-05   9.57351e-06   3.01330e-06   8.51045e-07   2.37007e-07   5.49148e-08   1.07904e-08
  19  19 3619.4212    2.3126  3.5798 11.5730  0.0007  0.0546   0.0323   0.1490    0.1031   0.0000   441.5462       19.5195       17.6580      -12.4462      0.843421       4.35195      0.835741       2.08581      -1.44668       5.13371      -1.99440      -1.67497      0.995282      0.447827      -1.19243     0.0578324      0.348751      0.117272     -0.228469    -0.0305148     0.0533386     0.0275696   0.000842860   -0.00985863   -0.00197953   0.000621105   0.000758119   0.000139137  -0.000180972   2.78496e-05  -3.19898e-07   5.02594e-06  -1.45083e-08   1.39213e-07   3.39002e-08   1.76189e-09       4.22214       5.75620       6.17733       6.47582       6.18548       5.99853       5.21778       4.56265       3.84408       3.16093       2.44540       1.90614       1.37890       1.04439      0.704327      0.483717      0.316043      0.199126      0.119796     0.0726240     0.0413066     0.0222088     0.0117755    0.00583658    0.00292951    0.00124239   0.000583136   0.000230317   9.75570e-05   3.43780e-05   1.22991e-05   3.89126e-06   1.16791e-06   3.05817e-07   6.83369e-08   1.41672e-08
  19  20 3762.5507    1.8780  5.0929 11.1926 -0.0021  0.0675   0.0233   0.1882    0.0751   0.0000   434.9343       6.08370      -8.14027      -4.46640      -9.75526      -10.1508      -2.24448       1.35351      -8.11126      -1.61503      -8.28462       2.08134       2.07348      0.776154     -0.159035      -1.22936    -0.0628701     -0.129459     0.0378860     0.0356884     0.0609546    -0.0345639    -0.0146386    0.00473255    0.00709582   -0.00120821   0.000831381   9.93177e-06  -4.95120e-05  -5.15244e-05  -8.70235e-06  -3.69163e-06  -1.07497e-06  -2.20858e-08  -3.12253e-08   1.53650e-08       5.26812       7.05910       7.69278       7.83836       7.41067       7.29277       6.31583       5.62650       4.89359       3.91069       3.10343       2.41640       1.73833       1.25520      0.895225      0.579927      0.383878      0.246399      0.147703     0.0869761     0.0508199     0.0272474     0.0139803    0.00729432    0.00344214    0.00152527   0.000697046   0.000295174   0.000112900   4.21580e-05   1.50053e-05   4.94625e-06   1.43783e-06   3.63763e-07   8.35438e-08   1.66528e-08
  19  21 3906.0201    1.5337  6.7333 10.9382 -0.0065  0.0826   0.0183   0.2374    0.0596   0.0000   437.9024     -0.703003       18.0591       13.9957      -14.1784      -10.5997      -7.93045       2.87310       2.31464      -7.29066       1.40493       3.40502      -4.78613     -0.223058       2.49403      -1.36696     -0.978949      0.367731      0.146830     0.0885099      0.105338     0.0244047    0.00570926    0.00986878  -0.000348861   0.000700109   0.000403233  -0.000499361  -0.000198914   3.95667e-05  -2.84385e-05   6.59610e-06   2.03484e-06  -2.21145e-07   4.93617e-08  -4.43073e-10       6.72739       8.85122       9.58093       9.72295       9.50310       8.88768       8.15660       7.06287       5.95363       4.95195       3.93088       3.00093       2.19703       1.58872       1.10442      0.743728      0.489510      0.304414      0.188175      0.111001     0.0625360     0.0343701     0.0177449    0.00901931    0.00429651    0.00202790   0.000875802   0.000373784   0.000145457   5.48839e-05   1.85060e-05   5.99410e-06   1.74009e-06   4.58442e-07   1.05334e-07   2.12202e-08
  19  22 4049.1495    1.2766  8.8795 10.7278 -0.0074  0.1077   0.0155   0.3024    0.0518   0.0000   432.6843       13.7088       20.6130     -0.347591      -18.4764       1.22036       9.66394       9.70536      -6.16688      -1.63505       1.07137       5.05972     -0.562751      -3.23758      -1.97712      0.404043       1.08052      0.352501     -0.100877     -0.135908    -0.0451252     0.0448721   0.000594986    0.00204370   -0.00363725   -0.00343172   0.000164426  -0.000594980  -0.000177398   6.73962e-05   1.92901e-05  -1.12270e-05  -5.22300e-07  -3.01606e-07  -2.22413e-07  -8.46970e-08       8.34534       11.2579       12.4258       12.4237       12.3651       11.4883       10.1450       9.28730       7.50363       6.23874       4.93439       3.79860       2.80530       2.05500       1.38831      0.977559      0.631913      0.403550      0.250834      0.145788     0.0844910     0.0463205     0.0242883     0.0125174    0.00606433    0.00277523    0.00123663   0.000511899   0.000198169   7.42560e-05   2.55358e-05   7.88370e-06   2.37896e-06   6.34181e-07   1.43512e-07   2.86333e-08
  19  23 4192.7205    1.0011  9.7326 10.7979 -0.0141  0.1300   0.0149   0.3891    0.0430   0.0000   432.5958      -5.54862       25.1995      -14.1070      0.714610      -1.05415       2.13798      -7.39181       4.21109      -8.84344      -4.36316       3.69454       4.29632       2.27600     -0.736970      -2.28680     0.0209559     0.0691949     0.0982402     0.0634338    -0.0531712     0.0671747    -0.0207227    -0.0233831   -0.00535801    0.00192872   -0.00312293   -0.00106048   0.000161721   0.000186391   2.49636e-05  -5.96486e-06  -3.68267e-06  -1.23400e-07   3.96815e-07   4.10487e-08       10.3731       13.4882       15.0257       14.9676       14.8997       13.8499       12.7666       10.9659       9.30307       7.57214       6.03009       4.60804       3.48133       2.49859       1.75492       1.20696      0.779458      0.497545      0.308403      0.180855      0.103879     0.0575848     0.0304705     0.0155577    0.00744369    0.00356243    0.00152484   0.000645106   0.000248180   9.26355e-05   3.16720e-05   9.81745e-06   2.82827e-06   7.39998e-07   1.69181e-07   3.34738e-08
  19  24 4336.2877    0.8424 11.6352 10.6626 -0.0011  0.1664   0.0139   0.4895    0.0386   0.0000   420.5993      -16.2547      -8.29058       3.84659       6.43583       10.8839      -38.1417      -6.55252    -0.0179463      -21.1557       3.80470      -9.64334       7.80455     -0.340741       1.57677      -3.16273     -0.454422      0.739990      0.310164     -0.125233     -0.133182     0.0337411     0.0116971     0.0340268    0.00273350    -0.0102208  -0.000364315   0.000523092   0.000385403  -0.000104909  -3.97355e-05  -1.11166e-06  -1.24758e-06   1.53153e-06   2.71165e-07  -1.05516e-08       13.0740       16.7747       18.4239       19.3409       18.5525       17.4617       15.6913       14.0144       11.7396       9.67035       7.71059       5.82740       4.38784       3.18396       2.28115       1.50448      0.993487      0.644726      0.389987      0.235257      0.136395     0.0755246     0.0407279     0.0206419    0.00988302    0.00469912    0.00201865   0.000866375   0.000333390   0.000119586   4.06815e-05   1.29017e-05   3.61102e-06   9.44648e-07   2.15945e-07   4.16181e-08
  19  26 4622.8427    0.5212 14.8118 10.4774 -0.0046  0.3121   0.0094   0.7788    0.0244   0.0000   441.6198      -28.9147      -52.0767       28.7907       41.4186      -45.0010      -68.3289       3.08843       7.33119      -13.7777      -15.0023      -30.1824     -0.251543       6.62163      -2.96274      -2.79469      -1.82600       1.47490      -1.28944      0.307906      0.345129     0.0155341     0.0397904     0.0533605     0.0121102   -0.00997631    0.00136821  -0.000718812    0.00154008  -5.64309e-05  -0.000189451   3.56584e-06   1.44996e-05  -1.80711e-06   5.33510e-07   3.12505e-08       24.0749       31.4932       35.0703       35.8628       34.6223       32.8901       29.9244       26.1596       22.0460       17.9161       14.4123       10.9876       8.46670       5.98047       4.31130       2.90726       1.94442       1.26021      0.774822      0.465557      0.268608      0.154651     0.0802259     0.0431053     0.0206993    0.00950696    0.00428252    0.00177690   0.000673908   0.000250804   8.18239e-05   2.58143e-05   7.12364e-06   1.83886e-06   4.17355e-07   7.97985e-08
  20   9 2203.1346    0.9565  0.7981 10.2740  0.0016  0.0245   0.0236   0.0570    0.1017   0.0000   437.4520       1.38062       12.9597      -4.15728       1.21818      -1.25237       1.95866      0.423168      -1.73135     -0.126638      0.702903    -0.0338898     -0.372136     0.0970113     -0.443531     -0.109771      0.336971      0.235849     -0.127338   0.000185782     0.0150220  -0.000436993    0.00360307   -0.00333999   -0.00183422    0.00162095   0.000137879   4.15907e-05  -2.25020e-05   5.36328e-06   1.38313e-06   2.47295e-06   1.59832e-06   4.89053e-07  -6.90362e-08   2.22224e-08       1.84049       2.31223       2.60530       2.46144       2.63224       2.40227       2.20738       2.03662       1.61248       1.31591       1.12516      0.855412      0.647671      0.484098      0.313222      0.231581      0.162336     0.0967306     0.0648636     0.0376876     0.0215773     0.0127610    0.00617261    0.00330994    0.00180902   0.000865869   0.000394325   0.000188548   7.46066e-05   2.99787e-05   1.16301e-05   4.33060e-06   1.28815e-06   4.12296e-07   1.35131e-07   3.42661e-08
  20  10 2352.4099    1.3071  0.9416 10.5606 -0.0135  0.0265   0.0307   0.0608    0.1169   0.0000   441.3547      -2.97743       17.1840    -0.0689988       2.55715       5.22291      0.304254      -1.82833      -2.33463     -0.972077      0.871715      0.775470     -0.833446    -0.0524419     -0.874898     -0.273169      0.150761     -0.108517    -0.0452624     0.0142552   -0.00917627   -0.00161863   -0.00574052   0.000515598  -0.000771207  -0.000662962  -0.000956990  -0.000377296   5.18570e-05   7.07402e-05  -1.64077e-05  -5.84476e-06   9.68248e-07   2.09935e-07  -1.11596e-07   4.30252e-08       2.03057       2.51918       2.89345       2.65746       2.85518       2.66117       2.33038       2.16351       1.84136       1.37033       1.26600      0.894892      0.700304      0.509153      0.358768      0.249718      0.170099      0.103257     0.0673862     0.0402922     0.0235103     0.0132922    0.00700680    0.00375517    0.00181151   0.000906215   0.000444662   0.000185869   8.27138e-05   3.25186e-05   1.23377e-05   4.69616e-06   1.39717e-06   4.81774e-07   1.51422e-07   3.84591e-08
  20  11 2498.9108    1.8433  0.9642 11.1591 -0.0064  0.0271   0.0413   0.0615    0.1581   0.0000   437.0192       2.52623       10.2727       2.29641       1.18243       1.62260      0.667102      0.746478       1.16516     -0.343009       1.42341      -1.48625     -0.661790     -0.870759     -0.331248    0.00541973      0.114438    -0.0194216    0.00679711    -0.0186574   -0.00784222     0.0164303    0.00791581  -0.000994155    0.00302831  -0.000105439  -0.000239432  -3.97277e-05  -4.86022e-05  -3.22857e-05   3.89631e-06  -1.34764e-06  -1.42678e-06   5.78607e-07   9.05704e-08  -7.49645e-09       2.34700       3.31173       3.64487       3.79902       3.71265       3.33815       3.02872       2.45812       1.97737       1.57101       1.22123      0.950627      0.677322      0.487370      0.354145      0.232729      0.162612      0.100977     0.0640694     0.0400146     0.0217995     0.0131375    0.00665794    0.00354753    0.00178591   0.000837166   0.000417461   0.000176533   8.00892e-05   3.06097e-05   1.21236e-05   4.31333e-06   1.39416e-06   4.61368e-07   1.21355e-07   3.18740e-08
  20  12 2644.8185    2.2898  0.8780 11.7258 -0.0061  0.0284   0.0544   0.0562    0.1668   0.0000   436.4886       2.39228       16.9326      -2.87187      0.767345       1.36846      -2.24067       3.10965      0.770578       1.47775       1.31035      -2.04282      0.985720     0.0772992     -0.622954     -0.142444    -0.0995731     0.0457043     0.0610838   -0.00783943  -0.000703927   -0.00335332    0.00562859   -0.00454442    0.00284284  -0.000168420   0.000242633  -0.000198074   0.000126018   6.69873e-05   3.95549e-06  -2.44136e-06  -5.85219e-07   1.77077e-08   6.76561e-08  -3.23613e-08       2.43609       3.03888       2.87759       3.07802       3.20191       3.44654       2.93727       2.32355       1.90043       1.61612       1.50215       1.13795      0.873371      0.538339      0.384945      0.266284      0.196013      0.138501     0.0882721     0.0525742     0.0315533     0.0150479    0.00899202    0.00376962    0.00218954    0.00103076   0.000427047   0.000233580   8.83231e-05   3.73180e-05   1.62613e-05   4.24092e-06   2.12157e-06   4.89287e-07   1.59116e-07   4.03739e-08
  20  13 2790.7464    2.9001  0.8694 12.2711 -0.0034  0.0244   0.0678   0.0572    0.1182   0.0000   437.6560       2.24946       16.3085     -0.698706     -0.690301      -3.75998      0.541744     0.0183915      -1.87545       1.51237     -0.258112      0.275158     -0.242843      0.534047      0.124404     -0.183264      0.241277     0.0495450     0.0594013    -0.0124011    -0.0283122   -0.00439109    0.00316511    0.00172933   -0.00109454   0.000484035  -8.39449e-05  -8.52109e-05   2.88047e-05   1.81020e-05   2.28544e-05   4.97838e-07  -9.73805e-07   5.86042e-07   8.29476e-08  -1.27402e-08       1.85102       2.54354       2.53179       2.85779       2.79883       2.55576       2.23760       2.05644       1.69944       1.40077       1.06183      0.856584      0.686858      0.456440      0.330728      0.227420      0.151639      0.105003     0.0644540     0.0376001     0.0224031     0.0119120    0.00693052    0.00350667    0.00194800   0.000866225   0.000444626   0.000167826   8.29157e-05   2.71646e-05   1.21613e-05   3.87465e-06   1.48475e-06   4.31696e-07   1.15219e-07   3.30614e-08
  20  14 2935.9893    3.4560  1.0192 12.1927 -0.0090  0.0263   0.0754   0.0614    0.1658   0.0000   435.0743       7.19488       14.2953     -0.915053      -4.73523     -0.318149       2.85603      -3.39897      0.587569      -2.49245       1.05929      -1.83635      -1.13350      0.517269      0.372287      0.275438      0.117792    -0.0267007     -0.100476     0.0244602    -0.0140126    -0.0188860    0.00756628   -0.00210222  -8.37866e-06   -0.00164006  -0.000285159   2.89136e-05  -3.14207e-05   2.71528e-06   7.90922e-06   8.80290e-07  -4.39632e-07  -3.98297e-07   1.15690e-07   1.68764e-08       2.12213       2.60327       2.95197       2.98521       3.00636       2.65325       2.56516       2.17003       1.81507       1.55337       1.19425      0.935271      0.700298      0.529903      0.354165      0.226843      0.165213      0.113051     0.0679905     0.0393891     0.0243244     0.0130576    0.00713800    0.00404959    0.00203848   0.000987864   0.000443106   0.000180278   8.73222e-05   3.52954e-05   1.28618e-05   4.53908e-06   1.50246e-06   4.52290e-07   1.27909e-07   3.21185e-08
  20  15 3080.5132    3.9833  0.9978 12.4518 -0.0034  0.0252   0.0848   0.0579    0.1715   0.0000   436.1052       5.31088       12.0818       2.37977      -2.46070       1.61335      -2.03019      -2.97794      0.125631     -0.256366       1.35891      -1.79248      -1.20748     -0.443332      0.155921     -0.153372    -0.0748422     0.0280403     0.0330680     -0.107354     0.0349302     0.0137852  -0.000745078   -0.00428810   -0.00113165   0.000359479   0.000243320  -2.72019e-05  -0.000134499  -2.57903e-05   1.26924e-07   5.53439e-06   3.84180e-06  -4.37945e-07  -5.93387e-08   5.63891e-08       2.04224       2.72717       2.84973       2.93882       2.82256       2.77963       2.53844       2.16862       1.82757       1.45576       1.12025      0.894546      0.680448      0.513174      0.357168      0.253425      0.167449      0.105330     0.0626851     0.0405361     0.0221038     0.0125265    0.00668954    0.00354283    0.00178350   0.000857964   0.000426119   0.000168695   7.73583e-05   3.02999e-05   1.21427e-05   4.43952e-06   1.42548e-06   4.67163e-07   1.22394e-07   3.26791e-08
  20  16 3224.4908    3.8025  1.2593 12.7360 -0.0025  0.0323   0.0778   0.0724    0.1333   0.0000   440.1079       13.2385       7.62003      -5.93108       4.34964      -5.73497      -1.96909     -0.982450       5.40237     -0.897178      0.716883     -0.521060     -0.971577      -1.12209      0.565437     -0.476312    -0.0675529    -0.0827071     0.0877710    -0.0500485   -0.00710867    -0.0236812    0.00947131    0.00143054   0.000981685   -0.00230352  -0.000379911  -0.000160838  -6.64773e-05  -3.44730e-07  -4.74629e-06  -1.61172e-06  -2.37676e-06   4.65054e-07   4.16495e-08  -4.50652e-08       2.87110       3.64592       3.46736       3.45035       3.24012       3.56029       3.44132       3.09212       2.48174       1.85278       1.30561       1.10753      0.919563      0.755719      0.553316      0.388768      0.252471      0.148057     0.0896102     0.0501795     0.0281930     0.0154949    0.00847850    0.00427422    0.00225387    0.00104594   0.000523154   0.000206753   9.38648e-05   3.47400e-05   1.47630e-05   5.16136e-06   1.72713e-06   5.24561e-07   1.52311e-07   3.63663e-08
  20  17 3368.1283    3.2500  1.7787 12.5023 -0.0051  0.0361   0.0549   0.0883    0.0995   0.0000   442.7849       13.1694       11.5139      -1.04944       7.44486      -4.16294      -2.25821      -1.96915      -1.03639      -3.72095      0.363640      0.299787     -0.490359      -1.45098      0.229067      0.753986     -0.128547     -0.161307     -0.110133      0.157823     0.0333092    -0.0318475   -0.00687895    0.00439489   0.000703616  -0.000662514   0.000721564   0.000399032  -0.000221219  -5.11331e-05  -5.47595e-06   4.24286e-06   1.77485e-07  -9.56959e-07  -4.78731e-08  -7.91190e-08       2.65700       3.66360       3.79855       4.08943       3.95662       3.76024       3.36965       2.98886       2.42320       2.13588       1.59486       1.30045      0.931396      0.743076      0.480645      0.358389      0.232396      0.157595     0.0925477     0.0608657     0.0343838     0.0203759     0.0103800    0.00584646    0.00288341    0.00147512   0.000642649   0.000299527   0.000122459   5.22443e-05   1.90487e-05   7.05266e-06   2.19718e-06   7.20543e-07   1.91480e-07   5.22112e-08
  20  18 3511.9219    2.6365  2.6633 12.1756  0.0004  0.0445   0.0404   0.1200    0.0872   0.0000   435.2203       7.44712       10.7181      -7.62258      -1.48629      0.812286       3.03059      -2.36726       3.53527      -1.07802      -1.43639       2.11449      0.782984     -0.900273      -1.58687      -1.13081     0.0110496      0.313281     0.0509535     -0.105427     0.0456766     0.0129136    -0.0120612     0.0112978   -0.00114228   -0.00369584   0.000930655   0.000406476  -7.18191e-05   9.86614e-05   8.10737e-05  -9.96967e-06  -7.14991e-06   7.91696e-07   3.25743e-07   5.43460e-08       3.44013       4.46869       4.74841       4.94468       5.00868       4.72060       4.27476       3.62956       3.06900       2.54402       2.12534       1.64270       1.23844      0.851641      0.627112      0.428468      0.293586      0.193614      0.124570     0.0763538     0.0445112     0.0252077     0.0134952    0.00710002    0.00347648    0.00177504   0.000775383   0.000380391   0.000145465   6.38628e-05   2.28013e-05   8.47899e-06   2.83754e-06   8.73773e-07   2.44229e-07   6.25819e-08
  20  19 3655.7381    2.1368  4.1710 11.5352 -0.0046  0.0582   0.0276   0.1590    0.0774   0.0000   438.8725       7.91913       16.2359      -1.81817       15.1285      -10.7112      -7.64033      -4.26545      -2.56104      -2.33577      0.702620      -1.38098       2.80112     -0.855789      -1.39061      0.332392      0.171227     0.0242920      0.104680    -0.0679524    -0.0326070     0.0298442     0.0269902    -0.0122260    0.00380354    0.00399876   -0.00156154  -0.000944735  -6.15626e-05  -1.99485e-06  -1.23640e-05   1.53500e-06   5.81239e-06   1.99533e-07  -1.54934e-07   8.73517e-08       4.41222       5.71911       6.26797       6.56525       6.48414       6.12020       5.48077       4.82119       4.07681       3.34438       2.70486       2.02434       1.60237       1.15504      0.825130      0.569088      0.391035      0.247872      0.158777     0.0960816     0.0569918     0.0320711     0.0177295    0.00944236    0.00477037    0.00231075    0.00112031   0.000463852   0.000207390   8.16227e-05   3.16747e-05   1.14194e-05   3.76990e-06   1.14462e-06   3.28313e-07   8.50355e-08
  20  20 3799.4170    1.8117  5.6373 10.9844 -0.0010  0.0690   0.0210   0.1921    0.0747   0.0000   437.2107       11.6206       3.01047       7.94808      0.444301      -1.68112     -0.878711      -4.66395       3.90272      -1.86789      -7.79492       1.59516      0.706003      -1.93773     0.0999428     -0.722685      0.454032      0.412421     -0.139106     -0.334100      0.137015     0.0762748    -0.0311655    0.00774441   -0.00407844   -0.00120448   -0.00105038  -0.000639932   0.000104836  -6.29385e-05   3.70426e-05   1.90462e-05   2.33312e-06  -1.54542e-06  -1.06043e-07   5.33461e-08       5.17143       6.90651       7.41259       7.68595       7.62527       7.18479       6.44226       5.68291       4.99168       4.03137       3.25497       2.54580       1.90946       1.41363       1.00222      0.694342      0.461002      0.305560      0.188544      0.116001     0.0684732     0.0391019     0.0211432     0.0113906    0.00571040    0.00277560    0.00130178   0.000561160   0.000246664   9.73466e-05   3.70216e-05   1.35667e-05   4.53859e-06   1.45489e-06   3.99787e-07   1.02622e-07
  20  21 3943.1270    1.4533  7.3892 10.9159 -0.0031  0.0867   0.0169   0.2511    0.0525   0.0000   432.7915       23.1029       18.2031      -1.95245      -3.68629      -16.3422      -4.33321      -11.0035      0.675649      -3.36839      -5.70539     -0.781122      -4.54100      -3.96070    -0.0695152      0.191955     -0.203378     0.0212691      0.295852     -0.100302    -0.0818484     0.0112830     0.0506680     0.0198018   0.000765247   0.000763219   0.000572084  -0.000764010   0.000279034   0.000146656   6.28259e-06  -1.88738e-05  -2.46923e-06   3.28963e-06  -2.50008e-07  -3.60431e-08       6.60358       8.71729       9.64295       9.96290       9.72804       9.27445       8.14474       7.36870       6.10733       5.23779       4.04010       3.22431       2.39288       1.76688       1.24844      0.876468      0.580832      0.379775      0.235711      0.148191     0.0877565     0.0498680     0.0273727     0.0147079    0.00716786    0.00371037    0.00163471   0.000771672   0.000303211   0.000133491   4.80105e-05   1.78747e-05   5.91188e-06   1.83884e-06   5.02284e-07   1.29992e-07
  20  22 4086.7861    1.2070  9.2613 10.7273 -0.0093  0.1092   0.0146   0.3213    0.0474   0.0000   431.5341       27.8292      -3.94839       11.1372       7.30608      -1.44152      -8.16398       5.94001      -6.55405      -8.12624       4.82888       4.11585      -3.66127      -7.53835       2.74619      0.164379     -0.910372     -0.911310     -0.541130     -0.242284      0.261283     0.0865169    -0.0478385    -0.0367492     0.0103821    0.00348771   -0.00136608    0.00129753   0.000506074  -5.13281e-05  -5.82981e-05   2.32161e-05   6.58632e-07   3.83675e-06   1.96982e-07   4.50313e-08       8.01776       10.7895       11.5338       12.1363       11.8259       11.3315       10.2504       8.91012       7.71488       6.36247       5.12181       4.00241       3.04206       2.21761       1.59084       1.09931      0.755043      0.482996      0.314113      0.188687      0.115069     0.0640376     0.0356337     0.0192857    0.00929842    0.00492901    0.00211455    0.00103694   0.000392847   0.000178921   6.21305e-05   2.36324e-05   7.71175e-06   2.35716e-06   6.55362e-07   1.62391e-07
  20  23 4230.6199    0.9332 10.0370 10.7837 -0.0101  0.1365   0.0141   0.4059    0.0391   0.0000   434.4043      -7.89828      0.945197       26.6651       8.33673      -6.95087      -1.14542       10.7419       7.86900     -0.595013      -15.4206      0.281040      -5.11313       3.44461       2.16536     -0.391392     -0.209213      0.146123       1.00988      0.187162     -0.405765    -0.0598301    -0.0146667    -0.0129218   -0.00359849   -0.00685296   0.000316580   0.000382473  -0.000726229   8.56127e-05   0.000228782  -3.05188e-05  -9.75411e-06   1.29949e-06   7.99174e-07   2.89204e-07       10.1162       13.3651       14.6655       15.0410       14.7914       14.1367       12.2628       11.4876       9.73939       8.11437       6.59455       5.01558       3.90181       2.86024       1.99891       1.39439      0.946206      0.609903      0.394413      0.237442      0.141790     0.0829088     0.0451046     0.0244239     0.0126691    0.00614514    0.00286130    0.00128039   0.000541891   0.000214902   8.23803e-05   2.95106e-05   9.55577e-06   2.93645e-06   8.39462e-07   2.14760e-07
  20  24 4374.3821    0.7271 10.9573 10.7553 -0.0274  0.1768   0.0138   0.5149    0.0359   0.0000   441.8213     -0.737811       6.92874      -4.19149      -21.8345      -7.86101       23.0790       16.7632       8.23283       10.7489       13.8164       2.82835      0.318918      0.964566      -1.88792    -0.0788939     -0.736934      -1.50337     -0.265913      0.164766    -0.0505703     0.0792607     0.0929322     -0.112046    -0.0487471     0.0105176   -0.00354585  -0.000876169   -0.00187195   0.000199370   0.000103986  -3.47991e-05  -1.55642e-05  -4.76257e-06  -9.81134e-07  -1.00786e-07       13.4681       17.4128       19.2786       19.9949       19.5097       18.2291       16.9804       14.7293       12.7188       10.3626       8.43307       6.50174       5.01744       3.69874       2.61394       1.84010       1.25587      0.807479      0.518752      0.319217      0.189569      0.110858     0.0611073     0.0327812     0.0172300    0.00855103    0.00393314    0.00182715   0.000749259   0.000303549   0.000114346   4.03185e-05   1.28786e-05   3.90246e-06   1.06075e-06   2.68140e-07
  20  25 4518.0932    0.5860 13.6822 10.5819 -0.0045  0.2621   0.0108   0.6838    0.0289   0.0000   431.7958       6.38429       55.0405       13.6739       46.5408       33.8477      -65.8186      -32.2137       12.9030      -14.3530       12.8982       17.2913      -16.7350      0.773728       12.3953      -3.74697      -5.01893      0.752723      0.218139     -0.290351      0.263918     -0.193703    -0.0176815    -0.0528857    0.00935095   -0.00150795   -0.00106860    0.00225127   0.000146874  -0.000829145   0.000280559  -9.68936e-06  -1.77785e-05  -1.58416e-06   2.94706e-06   9.14023e-08       19.0019       25.4915       27.7196       29.0025       28.5356       26.9502       24.6460       21.0959       18.6267       15.1691       12.3153       9.65489       7.34332       5.40691       3.82018       2.75864       1.80972       1.20617      0.782295      0.477707      0.286356      0.166696     0.0931820     0.0494084     0.0261132     0.0126910    0.00605086    0.00273384    0.00115277   0.000451059   0.000171570   6.08831e-05   1.99075e-05   5.93418e-06   1.61217e-06   4.07294e-07
  21   7 1919.8026    0.5047  0.4102 10.0270 -0.0107  0.0224   0.0192   0.0458    0.0473   0.0000   437.7005      -1.25804       15.1334      0.406033      -6.24382     -0.801156     0.0893100      -1.61686       1.49941      0.417564      0.438473      -1.39079      0.647047    -0.0248580    -0.0740462   -0.00981429     0.0807894     -0.144862     0.0369895   -0.00773348    -0.0178500    0.00303748    -0.0104691    0.00263941   -0.00393890   0.000281950  -0.000153261  -0.000402876  -0.000154386  -5.66711e-05   2.67698e-06  -2.55082e-06   7.08726e-07   2.77406e-07   5.26492e-08   6.39763e-09       1.46846       2.12587       2.14898       2.17337       2.63317       1.83121       2.23377       1.47071       1.61078       1.20870      0.952144      0.886997      0.561669      0.507623      0.264149      0.244978      0.159040     0.0967640     0.0707029     0.0370194     0.0280686     0.0135887    0.00838108    0.00428417    0.00213577    0.00122843   0.000525652   0.000289134   0.000109622   4.60128e-05   1.91643e-05   6.87151e-06   2.94720e-06   8.92843e-07   3.02311e-07   9.50202e-08
  21   8 2077.7246    0.7382  0.5842 10.2657 -0.0059  0.0278   0.0213   0.0459    0.0654   0.0000   439.9366     -0.851707       13.3621     -0.890476       2.19941     -0.869600      -2.09532      0.823405     -0.401232       1.76532     -0.531743      0.748171       1.04896     -0.495359     -0.410253      0.324163      0.105437     -0.178115    -0.0968755   -0.00440317     0.0351565   -0.00399230   -0.00749944   -0.00357055    0.00214381    0.00167008  -0.000226845   9.58090e-06   8.04901e-06  -2.01751e-05   3.68182e-05   2.13953e-05   8.07020e-06   2.22141e-06   1.34459e-07  -9.16912e-08       2.33761       2.78504       2.44988       2.56424       3.09842       3.12221       2.66999       2.01247       1.88028       1.73500       1.46850       1.00260      0.760350      0.546896      0.485065      0.340586      0.229910      0.137201     0.0811896     0.0572413     0.0362668     0.0229677     0.0133365    0.00664487    0.00329799    0.00147454   0.000640820   0.000297394   0.000128621   5.57449e-05   2.14676e-05   8.61993e-06   3.47757e-06   1.12396e-06   3.68746e-07   1.23633e-07
  21   9 2231.8675    1.0018  0.8204 10.2884 -0.0028  0.0249   0.0240   0.0555    0.1056   0.0000   437.1867       2.34117       17.0720      0.657624     -0.752328      -2.53664       4.66601     -0.178150    -0.0489217      0.968352     -0.177046      0.903287      0.397367       1.11900     -0.101969    -0.0591040    -0.0654393   -0.00933271    0.00137148     0.0176223     0.0413941    -0.0107924    0.00700015    0.00494847    0.00156639  -0.000815262  -0.000939047   0.000143865  -0.000482173  -9.74711e-05   4.10730e-05   1.54176e-06  -1.90655e-06   2.30623e-07  -3.11950e-07   7.85092e-08       1.81764       2.36179       2.36208       2.72463       2.72040       2.55409       2.11445       2.03311       1.69666       1.39584       1.15908      0.924068      0.689927      0.501983      0.346689      0.262455      0.175713      0.117899     0.0719300     0.0480375     0.0302507     0.0181356    0.00976587    0.00542487    0.00272434    0.00147587   0.000724286   0.000344776   0.000152969   6.29497e-05   2.48845e-05   9.56385e-06   3.38379e-06   1.20737e-06   3.81181e-07   1.21708e-07
  21  10 2381.9415    1.3777  0.8781 11.0050 -0.0084  0.0266   0.0334   0.0612    0.0931   0.0000   438.6038     -0.647837       16.5416      0.737423      -5.56822       3.76940      -1.30082      -4.70497       1.77649      0.850420      -1.57268      -1.40748      0.370071     -0.332635      0.281646      0.252894     -0.169530     0.0128228      0.106440    -0.0145464   0.000817078    -0.0104127    -0.0122852    0.00191224    0.00378271   -0.00184580  -6.69572e-05   2.66210e-05  -3.86798e-05   0.000126326   5.14713e-05   1.48231e-05  -2.32487e-06   5.09384e-07   1.06584e-06   1.41737e-07       2.14957       2.36639       2.51301       3.04531       3.06299       2.61447       2.34067       2.08432       1.96777       1.62622       1.20225      0.925410      0.749227      0.602770      0.401855      0.269300      0.177060      0.130316     0.0895443     0.0535398     0.0297258     0.0153926     0.0106518    0.00654791    0.00345990    0.00174877   0.000808527   0.000377385   0.000160894   6.61222e-05   2.66762e-05   1.06407e-05   3.67022e-06   1.25086e-06   4.02337e-07   1.09766e-07
  21  11 2529.2938    1.8478  0.9248 11.5309 -0.0028  0.0264   0.0422   0.0566    0.1044   0.0000   434.2704     -0.283086       9.64207       4.23574     -0.107871     -0.612211      -4.32180      -3.77049     -0.269179      0.427331     -0.340585      -1.52657     -0.600611      -1.09547    -0.0275887      0.181405      0.194740    0.00839946    -0.0605477    -0.0256958    -0.0320008   -0.00637021   -0.00360198    0.00177595    0.00236390   -0.00105939  -0.000861026  -7.65424e-05   0.000150377  -6.49789e-05   1.75859e-05  -1.73279e-05  -2.90743e-06  -1.70005e-06  -4.96812e-07   2.44025e-07       1.96912       2.75671       3.08404       3.18493       3.19509       2.89130       2.63431       2.23636       1.86436       1.50120       1.24583      0.929126      0.714560      0.532653      0.368172      0.258812      0.182074      0.119023     0.0739442     0.0501997     0.0278329     0.0172781    0.00950242    0.00510628    0.00279644    0.00138656   0.000691071   0.000323265   0.000145002   6.53749e-05   2.58591e-05   1.05945e-05   4.08196e-06   1.30471e-06   4.21729e-07   1.38197e-07
  21  12 2676.1938    2.4189  0.9886 11.6780 -0.0105  0.0261   0.0533   0.0590    0.2127   0.0000   442.0205       6.55314       14.6743      -3.09652     -0.366045     -0.333229       3.01101     -0.666484      0.169648       1.70575      -2.84782      -2.21844      0.500903      0.865315     0.0832759      0.125106     0.0261173     -0.127217    -0.0517500    -0.0384581    -0.0221185     0.0322872    0.00221977   -0.00128022    0.00137408   -0.00194328  -0.000659517   0.000368497  -5.34972e-05  -3.12652e-05  -4.28333e-06   6.51040e-06   1.57430e-06   1.72211e-06  -8.83465e-07  -1.65392e-07       2.04663       2.68361       2.86935       3.13816       2.99476       2.94153       2.54089       2.22795       1.88480       1.66550       1.25223      0.992822      0.762002      0.551606      0.392981      0.286118      0.190096      0.126779     0.0792071     0.0510252     0.0308018     0.0191234     0.0101117    0.00583831    0.00306191    0.00150844   0.000805479   0.000345985   0.000165421   6.25411e-05   2.99366e-05   1.01221e-05   4.18489e-06   1.45169e-06   4.66104e-07   1.39536e-07
  21  13 2822.9881    3.1351  0.8144 12.3011 -0.0112  0.0241   0.0745   0.0525    0.1684   0.0000   437.9800       1.26205       13.2123       4.60233       3.33893       1.15125      -2.34799     -0.417139       1.12977      0.414980      -1.75217     -0.667089      0.563839     0.0344637     -0.457715     -0.291587      0.104634    0.00619256    0.00841663     -0.108464    -0.0432084    -0.0142880     0.0132561    0.00660451  -0.000746896  -0.000131113  -0.000588636   3.98757e-05   0.000176419  -5.90262e-06  -9.17727e-07  -2.58413e-06  -1.56346e-06   1.85096e-07   3.38891e-07  -4.95631e-08       1.92206       2.54229       2.65147       2.92462       2.72028       2.57813       2.44308       2.12103       1.71436       1.40666       1.12334      0.886760      0.667046      0.495009      0.376211      0.263282      0.171724      0.115192     0.0725444     0.0481642     0.0266298     0.0150361    0.00873965    0.00487515    0.00246940    0.00119543   0.000599801   0.000299879   0.000134087   5.87014e-05   2.39766e-05   9.30104e-06   3.22845e-06   1.11057e-06   3.65135e-07   1.04541e-07
  21  15 3114.0372    3.9676  1.0397 12.9938 -0.0030  0.0284   0.0860   0.0644    0.1185   0.0000   438.2974       7.94827       17.0359       1.29105      0.338814      -3.43315       3.84070      0.121466      -1.92452      -3.19079      -1.34627      -1.20075      -1.69572      0.336499      0.388545     -0.551986     0.0587098      0.100765     -0.131458     0.0574876     0.0106875    -0.0112714     0.0137376    0.00197913    0.00316023   -0.00253354  -0.000334322  -1.14818e-05  -9.67359e-05  -4.69275e-05  -1.39325e-06   7.18320e-06   1.63979e-07   7.72199e-07   2.14150e-07   4.24490e-08       2.29596       2.83143       2.55892       3.10320       3.25498       3.06458       2.61409       2.18178       2.00898       1.77338       1.46988       1.02646      0.758954      0.579032      0.474516      0.352989      0.218201      0.137366     0.0798286     0.0570175     0.0362596     0.0235652     0.0130639    0.00747155    0.00342701    0.00176529   0.000762259   0.000392711   0.000152162   7.48961e-05   2.64275e-05   1.17759e-05   3.68135e-06   1.44938e-06   4.06719e-07   1.22745e-07
  21  16 3258.6186    3.7086  1.4638 12.6414 -0.0015  0.0339   0.0655   0.0742    0.1102   0.0000   441.9355       6.96625       13.5733       2.52780      -3.78036       1.70402      -8.06528      -3.13847       1.46389      -1.85267     -0.611116     0.0626697     -0.137638     0.0511961     -0.769931      0.110409     -0.222623     0.0320979      0.187819    -0.0856586    -0.0310529     0.0255556     0.0159924   -0.00893851   -0.00121334    0.00137972  -0.000342575   0.000566542   0.000195856  -3.94266e-05  -8.49282e-06   5.32523e-06   6.05224e-07   1.07926e-07  -1.66292e-07  -3.29977e-07       2.24858       3.17976       3.17097       3.58642       3.28586       3.23237       3.08058       2.60386       2.21648       1.94388       1.64432       1.17802      0.928554      0.720213      0.505512      0.358745      0.246956      0.161599      0.106546     0.0608321     0.0427617     0.0232728     0.0141871    0.00694243    0.00408203    0.00198707   0.000972317   0.000472343   0.000188979   9.84086e-05   3.72560e-05   1.59257e-05   5.52621e-06   1.89970e-06   5.59105e-07   1.62251e-07
  21  17 3402.9053    3.1275  1.9268 12.2782 -0.0005  0.0360   0.0493   0.0877    0.0930   0.0000   443.2024       7.96328       7.54850       2.70323       3.18540      0.212670      -1.99833      -5.66520      -3.85886       2.26388      0.318459     -0.819989      0.242275      0.551475     -0.546243     -0.644875     0.0869568   -0.00681674     -0.144621    -0.0197858    0.00359738     0.0224774   0.000145307   -0.00235206   -0.00376039    0.00311195   0.000807480  -0.000780543  -0.000332232   0.000120080  -2.69358e-05   7.36780e-06   6.13329e-06   7.13091e-07   1.89964e-07  -4.37364e-09       2.56742       3.54058       3.65934       3.92411       3.89213       3.59927       3.39874       2.89810       2.56757       2.02484       1.71135       1.32512       1.01407      0.764847      0.532121      0.388785      0.262466      0.175556      0.112692     0.0710974     0.0434436     0.0252843     0.0144001    0.00793547    0.00419790    0.00216088    0.00106466   0.000515515   0.000226307   9.92648e-05   4.02816e-05   1.60074e-05   5.75640e-06   2.01165e-06   6.13542e-07   1.87148e-07
  21  18 3547.2195    2.5481  3.0817 11.9860 -0.0063  0.0466   0.0346   0.1194    0.0758   0.0000   437.4586       18.8048       18.2724      -11.7019     -0.800654      -5.64364      0.235732      -3.91074      0.150764      -4.51809       1.96442       1.46319      0.351556     -0.708872      0.296899     -0.128311     -0.185984     -0.485234   -0.00445976     0.0272850     0.0181873     0.0172297   -0.00598804    0.00624169   -0.00519322   -0.00775852   -0.00171724   0.000664744   0.000640711  -0.000113468  -4.80530e-05   1.29112e-05  -1.14388e-05   1.21820e-06  -5.33091e-07  -5.73871e-07       3.43272       4.39954       4.85004       4.95307       4.98886       4.79784       4.26270       3.85038       3.33810       2.75002       2.23961       1.76759       1.36150       1.00120      0.758640      0.491509      0.361682      0.235204      0.154696     0.0971942     0.0573371     0.0340258     0.0192268     0.0107273    0.00562034    0.00292667    0.00140690   0.000655316   0.000304005   0.000126736   5.31884e-05   2.06332e-05   7.64426e-06   2.63666e-06   8.64445e-07   2.77493e-07
  21  19 3691.5903    2.1153  4.4535 11.4029 -0.0042  0.0581   0.0253   0.1523    0.0730   0.0000   442.4697       2.03924       12.2346       12.6804       7.29568      -2.20130      -7.65049      -4.07202      -5.81522      0.894414       1.19347      -2.44060      -1.31913     -0.791333     -0.784380      0.961784    -0.0286232     -0.563524    -0.0610437     0.0204466     0.0262628     0.0603418    -0.0102106    -0.0154938    0.00303958    0.00186100  -0.000619178   -0.00125165   0.000321515  -0.000157232   6.43928e-05  -8.20074e-06   1.85272e-07   4.76381e-06  -6.33864e-07  -4.21789e-07       4.18273       5.50164       6.11577       6.16301       6.30310       5.73592       5.55100       4.74766       4.11045       3.43852       2.79951       2.17470       1.68292       1.24571      0.926388      0.649230      0.445768      0.292444      0.189466      0.117679     0.0720020     0.0426208     0.0240943     0.0130097    0.00702318    0.00350050    0.00172930   0.000834116   0.000361679   0.000167298   6.63939e-05   2.62350e-05   9.83020e-06   3.38773e-06   1.07159e-06   3.23423e-07
  21  20 3835.6981    1.7118  6.1737 11.0374 -0.0017  0.0706   0.0187   0.2053    0.0594   0.0000   448.2069       5.67056       17.0614       12.8428      -8.87124      -11.6223      -7.14568      -4.35966       6.48424      -2.24164      -5.40204      -2.24700      0.874717       2.03623      0.145781     -0.359980     -0.339729     -0.276899     0.0928782      0.127172   -0.00533399    -0.0720397     0.0131826    0.00428848    0.00721986   -0.00145218   -0.00191134   5.88483e-05   0.000964421  -0.000384394  -0.000229130  -5.45086e-07   1.72340e-05   7.30454e-07   5.89483e-07  -2.57521e-07       5.18947       6.63136       7.51552       7.61191       7.50343       7.12580       6.63100       5.81886       5.08621       4.21224       3.40956       2.74206       2.08224       1.55947       1.13630      0.789635      0.549118      0.364688      0.234629      0.147653     0.0899038     0.0523442     0.0297240     0.0166583    0.00881611    0.00444492    0.00222470    0.00108446   0.000457298   0.000213001   8.42881e-05   3.40822e-05   1.23988e-05   4.32448e-06   1.40284e-06   4.23119e-07
  21  21 3979.7988    1.3747  7.7566 10.9111 -0.0081  0.0901   0.0162   0.2592    0.0497   0.0000   428.2694       16.7355       23.9133     -0.495301      -7.52073      -2.56468      -3.64516      -4.89556       3.73156       5.22936      -2.33817      -5.74725      -1.22397       4.08516       2.88008      0.245519      0.775578     -0.363406      0.182982     -0.166932      0.253700     0.0872088    -0.0172759    -0.0226819    0.00208110   -0.00313250    0.00357529   -0.00376827   0.000657409   5.50417e-05  -0.000188833  -3.74347e-05   1.73688e-05   8.41313e-06   5.16563e-06   6.13367e-07       6.52021       8.54740       9.44510       9.69126       9.49967       9.10329       8.38044       7.48864       6.50055       5.35700       4.42472       3.47887       2.66792       2.01548       1.45976       1.02415      0.710282      0.466363      0.304601      0.191926      0.116305     0.0677195     0.0389757     0.0219256     0.0113639    0.00590088    0.00287719    0.00140146   0.000623390   0.000271695   0.000111720   4.45649e-05   1.60795e-05   5.65324e-06   1.76448e-06   5.42389e-07
  21  22 4124.2344    1.1058  9.8416 10.7666 -0.0012  0.1151   0.0140   0.3506    0.0424   0.0000   428.4422      -3.74945       35.0235       18.2975       9.56323      -1.59026       16.9311       9.80985      -6.07248     -0.573259       9.99032       3.78141       5.03001      -1.01556       2.75337      0.980858     -0.532008     0.0540180      0.509304      0.194747     -0.255749    0.00278742     0.0811689    -0.0162714    -0.0125150   -0.00465591   0.000959421   -0.00160480  -0.000801373   0.000440456   0.000219181  -4.57963e-05   1.13269e-05  -2.03831e-06  -4.52844e-06  -2.17695e-07       8.24410       10.6736       11.9430       12.2107       12.0085       11.6687       10.7234       9.33985       8.11446       6.81136       5.59869       4.35202       3.38850       2.53080       1.84009       1.31485      0.888487      0.606488      0.393137      0.248135      0.150889     0.0898797     0.0516919     0.0283299     0.0150874    0.00789165    0.00378384    0.00178914   0.000828599   0.000356279   0.000146509   5.84854e-05   2.11790e-05   7.49080e-06   2.33748e-06   6.93070e-07
  21  24 4412.2593    0.6548 11.5187 10.7825 -0.0211  0.2011   0.0135   0.5840    0.0320   0.0000   419.7441       43.0434       54.4008      -9.84121      -1.73680       22.7885      -4.53372       13.9241      -26.9750      0.872600       3.77405      -4.45870       7.76792      -1.21629       1.89032       2.52021      0.879134       1.47577    -0.0464534     0.0961363   -0.00911352      0.123534     0.0377592     0.0174608    -0.0885212    -0.0103832     0.0233567   -0.00166695   -0.00265719  -8.29410e-05   0.000460830   0.000286468  -9.08745e-06  -1.70814e-05   5.87695e-07   2.03785e-06       14.0931       18.5385       20.4611       21.3200       21.0223       20.2459       18.1809       16.5387       14.1596       11.9673       9.63034       7.69437       5.84021       4.51019       3.28374       2.30257       1.59307       1.08177      0.707472      0.441786      0.275117      0.161806     0.0958994     0.0525695     0.0293957     0.0148116    0.00765458    0.00344455    0.00166998   0.000687014   0.000296987   0.000110194   4.10249e-05   1.35043e-05   4.25443e-06   1.25844e-06
  21  25 4556.6387    0.5706 14.4627 10.6335 -0.0080  0.2804   0.0100   0.7103    0.0227   0.0000   443.5806       61.7800      -37.7615      -33.5990       26.6985       25.1741     -0.497833       42.8052      -25.4678      -12.7712       10.9919      -18.0927       3.38471       5.30559      -11.0881     -0.690878       1.67829     -0.747985      0.361424     -0.508509     -0.383757      0.580248    -0.0227855     0.0111173    0.00678626    -0.0321771    0.00947437    0.00571057   -0.00383065  -2.22850e-05   0.000655045   7.27043e-06  -9.65935e-05   1.25331e-05   2.15892e-06   2.05899e-06       19.4176       25.5508       29.2158       29.5893       29.6962       28.1003       25.5247       22.6425       19.5994       16.5880       13.3168       10.6693       8.13119       6.16563       4.42965       3.18780       2.17918       1.46290      0.957677      0.613652      0.372294      0.225243      0.129471     0.0738617     0.0397839     0.0202251     0.0102455    0.00496735    0.00218490   0.000972864   0.000393458   0.000152203   5.60789e-05   1.93003e-05   5.88129e-06   1.76455e-06
  22   8 2104.7622    0.7788  0.6321 10.3408 -0.0032  0.0229   0.0204   0.0477    0.0650   0.0000   439.8596       4.20064       18.2862      -4.84305      -3.76186       2.82204      0.597650       1.77734      -1.02060   -0.00769118      0.202714      0.631157     -0.759800     -0.715430      0.252543    0.00802171    -0.0596379    -0.0356292     -0.104045    -0.0601491    0.00562752     0.0234928   0.000199890    0.00411360   0.000223080  -0.000692063   0.000103122  -0.000278854  -0.000228377   4.03276e-05   3.32558e-05   2.12597e-05  -1.03291e-05   2.06454e-06   8.11677e-07  -1.20786e-07       1.50307       2.07938       2.10950       2.34412       2.25096       2.07982       1.86729       1.84696       1.40379       1.39048       1.03485      0.897626      0.649150      0.493809      0.341012      0.273448      0.165498      0.119433     0.0741581     0.0507943     0.0302741     0.0187079     0.0106493    0.00657734    0.00320870    0.00185290   0.000897032   0.000441644   0.000223478   0.000103980   4.45019e-05   1.83351e-05   7.07898e-06   2.70021e-06   9.42374e-07   3.33432e-07
  22   9 2259.9613    1.1033  0.8786 10.4160 -0.0026  0.0267   0.0247   0.0611    0.0978   0.0000   439.5139     -0.859714       12.6600      -2.53899      0.221363      -2.78160      -4.26656       1.03986       1.12303     -0.322855     -0.563664      -1.46717     -0.348596    -0.0428954      0.243895    -0.0346286     -0.298610     -0.253600    -0.0394836    -0.0757950     0.0584831     0.0355453    -0.0137524    0.00388762  -0.000702828    0.00201967   -0.00216107   0.000516860  -1.78827e-05  -4.24231e-06  -1.14869e-05  -2.73639e-06  -4.78403e-06   1.17226e-06  -7.32792e-07   7.43406e-07       2.06127       2.58390       2.67143       2.68043       2.75609       2.56485       2.64571       2.32174       2.11939       1.51951       1.12561      0.927168      0.746385      0.626402      0.487122      0.355654      0.245466      0.165504      0.107063     0.0641432     0.0381058     0.0213452     0.0118259    0.00708676    0.00381597    0.00214305    0.00108922   0.000543850   0.000255233   0.000118119   4.78736e-05   2.13430e-05   7.87525e-06   2.97780e-06   1.07589e-06   3.83550e-07
  22  11 2559.2253    1.9520  1.1611 11.1674 -0.0041  0.0276   0.0379   0.0658    0.1388   0.0000   437.8179       2.56677       13.6411       1.63620      0.179521      -2.92684       1.49779       3.21076      -1.76327       2.34154    -0.0838791      -2.02757      0.641876      0.312345     -0.294861     -0.177370      0.140178      0.128795    -0.0643265     0.0652807    0.00144640   -0.00786527    0.00640675     0.0120325    0.00421106   0.000682066  -0.000164969  -0.000343477  -0.000268345   3.04964e-05  -6.60504e-05  -4.58694e-06   1.83140e-06   2.81716e-06   4.41887e-07  -2.79682e-07       1.98072       2.54200       2.83369       3.04407       2.80611       2.80829       2.40456       2.29061       1.98435       1.62788       1.24506       1.07937      0.791194      0.627445      0.453185      0.329129      0.211969      0.160264     0.0976953     0.0628732     0.0393061     0.0233198     0.0130261    0.00794836    0.00432750    0.00231153    0.00121256   0.000603577   0.000284076   0.000124941   5.66777e-05   2.29591e-05   9.70127e-06   3.30548e-06   1.24910e-06   4.44286e-07
  22  12 2707.1144    2.5138  0.9653 11.9673 -0.0120  0.0256   0.0545   0.0591    0.1392   0.0000   439.0616       3.56566       17.2932       5.02832       2.45697     -0.957708       2.28847      -3.23974      -1.79649      -2.68176      0.793674      -1.37552       1.80725    -0.0203658     0.0534440      0.473151      0.472612     -0.176591    0.00132619     0.0790785    0.00640681   -0.00728956   -0.00966820  -0.000208678    0.00358767    0.00109174   0.000119653  -0.000682047   0.000473398  -3.10360e-05  -4.98308e-05   3.04803e-05  -6.55695e-06  -2.71870e-06  -1.18042e-06   5.41163e-07       1.92073       2.42298       2.54528       2.79330       2.72132       2.31244       2.41344       2.09132       1.83683       1.47097       1.34769       1.03843      0.795136      0.591896      0.428072      0.295120      0.204986      0.146841     0.0917490     0.0581790     0.0364200     0.0230945     0.0133996    0.00693081    0.00376768    0.00209544    0.00111303   0.000539266   0.000257182   0.000113998   5.40602e-05   2.23631e-05   8.86321e-06   3.19292e-06   1.02480e-06   3.52596e-07
  22  13 2854.7634    3.2060  0.8789 12.4770 -0.0067  0.0254   0.0734   0.0556    0.1649   0.0000   436.1845       6.68211       17.1780      -3.61901      0.318659      -1.00825       1.49594      -5.98869      0.517784      -2.55726    -0.0365478       1.34932     -0.528927      -1.04978     -0.281338      0.521576      0.119045     0.0728036     -0.107315   -0.00953639    -0.0613590    0.00215863     0.0175699    0.00210839   -0.00177781   -0.00252461   0.000321960   0.000413067  -1.53041e-05  -5.53837e-05   8.74941e-05  -3.52651e-06   2.50283e-06   4.49656e-06   5.04205e-07   3.32279e-07       1.80225       2.45650       2.51399       2.62734       2.78493       2.43650       2.40078       2.00299       1.79811       1.53884       1.21221       1.03895      0.747705      0.566721      0.418549      0.290421      0.212208      0.135497     0.0910682     0.0581357     0.0375882     0.0223282     0.0131151    0.00733555    0.00408073    0.00200084    0.00104908   0.000524579   0.000240819   0.000117287   4.50797e-05   2.09400e-05   7.81710e-06   2.96631e-06   1.04188e-06   3.50365e-07
  22  14 3001.4743    3.8890  0.8395 13.0780 -0.0063  0.0237   0.0869   0.0547    0.1090   0.0000   438.3985       5.29144       15.9837      -2.61354       1.34011       2.69923      -2.85707      -4.07988       2.47320      -2.30690     -0.264939     -0.123336       1.25193      0.479955    -0.0929778     -0.143562    -0.0299423     -0.278914     -0.136170    0.00927119     0.0299889   -0.00867974   0.000643035     0.0183455   0.000581836   -0.00340782   -0.00129575  -0.000981555  -0.000162107  -5.84876e-05   5.70857e-05  -3.50793e-05  -3.27948e-06   3.97202e-06   3.05625e-06  -2.34576e-07       1.88643       2.49839       2.49259       2.28580       2.27896       2.37490       2.38651       2.32259       1.88321       1.45219       1.05482      0.810626      0.693830      0.590718      0.468697      0.354072      0.245010      0.157427     0.0998967     0.0577116     0.0344030     0.0186723     0.0115209    0.00568806    0.00354948    0.00166063   0.000935333   0.000444038   0.000213524   9.83579e-05   4.25349e-05   1.88438e-05   6.80796e-06   2.74671e-06   9.65820e-07   3.07881e-07
  22  15 3147.0901    4.0849  0.9712 12.7283 -0.0046  0.0245   0.0846   0.0555    0.1411   0.0000   437.5362       6.47059       13.9421     0.0794463      -3.24989     -0.868602       2.25232      -2.35563     0.0154126      0.176555      0.903564      0.296305     -0.110941      0.558397     -0.240682     -0.354521     -0.164100     0.0154788    -0.0519371     0.0269521   -0.00417798    -0.0150720    0.00350249   -0.00133738   -0.00253308  -0.000853806   0.000868382  -0.000137376   2.14666e-05  -5.08093e-07   3.87927e-05   5.04567e-06   7.05128e-06  -2.02310e-06  -6.12565e-07  -1.63179e-07       1.78775       2.40305       2.48765       2.61810       2.45137       2.39323       2.37177       2.02118       1.76416       1.45243       1.22189      0.987529      0.743127      0.576860      0.411247      0.296865      0.201599      0.140300     0.0929143     0.0568102     0.0368058     0.0208450     0.0119172    0.00688126    0.00375026    0.00188417    0.00100796   0.000470708   0.000239612   0.000102453   4.84731e-05   1.98013e-05   8.14127e-06   2.96427e-06   1.06080e-06   3.66993e-07
  22  16 3292.2635    3.6837  1.4170 12.4728 -0.0058  0.0279   0.0652   0.0736    0.1327   0.0000   437.6780       7.93659       11.2937       4.28152      -2.98332      -1.83401       4.18936       2.04533       2.56375     -0.926291      0.148704     -0.809749      -1.09911     -0.871695     -0.380198      0.129132     0.0945440    -0.0534115    -0.0206255    -0.0177402    -0.0475854    -0.0510758    -0.0393854    -0.0135389   0.000575324    0.00370237  -0.000383219  -0.000472914   0.000151369  -6.50335e-05   0.000134098  -1.26081e-05   5.28488e-06  -3.37335e-06  -1.49066e-06   5.03605e-07       2.05565       2.64215       2.83919       3.02298       3.01737       2.85562       2.55410       2.34755       2.01171       1.71632       1.36752       1.11771      0.815148      0.639267      0.469837      0.351501      0.240180      0.159552     0.0996620     0.0661565     0.0407940     0.0253855     0.0154999    0.00861869    0.00457665    0.00256033    0.00122127   0.000630281   0.000304694   0.000129157   6.37559e-05   2.30119e-05   9.80102e-06   3.77014e-06   1.25158e-06   4.33736e-07
  22  17 3437.3499    2.8560  2.0780 12.3560 -0.0159  0.0371   0.0435   0.0925    0.0757   0.0000   438.8069       6.93200       10.6441       4.01783       3.75830      -3.31335       6.58210      -1.16649       2.14532       1.44134      0.353816      -1.08870      -1.08245      -1.41234     -0.465654     -0.145237      0.270724     -0.128333     -0.352606     0.0860352    -0.0153600     0.0264210    -0.0137756   -0.00317262     0.0109951    0.00141772   -0.00347981  -0.000841496  -0.000133255  -6.99311e-05  -2.91935e-05  -3.51092e-06  -9.48075e-07   3.08510e-06   2.32323e-06  -1.05227e-06       2.61041       3.43348       3.73463       3.79345       3.83484       3.68144       3.42858       2.99036       2.58620       2.22922       1.79483       1.40930       1.12527      0.832527      0.629533      0.455697      0.310630      0.216382      0.137180     0.0884665     0.0543356     0.0342761     0.0194753     0.0112611    0.00600536    0.00326327    0.00166664   0.000807161   0.000385294   0.000171214   7.86106e-05   3.16520e-05   1.33662e-05   5.00399e-06   1.79144e-06   6.29094e-07
  22  18 3582.2497    2.3832  3.2869 11.8714 -0.0088  0.0472   0.0308   0.1260    0.0659   0.0000   436.2685       11.7545       1.44470       18.5837      -3.78634       2.96824      -4.03185      -10.6931      -1.80178      -6.88469     -0.696474      -1.72943      0.946305      -1.32875     0.0311342     -0.352072      0.290040      0.158397     0.0853322     0.0740327    -0.0491740     -0.163573   -0.00458143     0.0101662    0.00748624    0.00228003   -0.00515559    0.00262381   0.000559213  -0.000121967  -3.07432e-05   2.84670e-05  -4.18198e-06  -2.84815e-06  -3.34182e-06  -1.17617e-08       3.25875       4.27512       4.88164       5.02023       5.01743       4.66986       4.35345       3.86645       3.35081       2.75525       2.33779       1.80378       1.42475       1.07995      0.780685      0.557527      0.394532      0.269854      0.175395      0.110023     0.0720206     0.0436042     0.0259866     0.0142569    0.00790628    0.00425169    0.00224104    0.00110863   0.000524749   0.000238797   0.000106860   4.44902e-05   1.83502e-05   6.93276e-06   2.39260e-06   8.08794e-07
  22  19 3726.9679    1.9710  4.8948 11.2353 -0.0027  0.0597   0.0224   0.1600    0.0698   0.0000   430.8358       21.1620       18.5705       10.9772       3.54714      -6.51914    -0.0794962      -4.30879       9.40654       1.20339      -3.98473      0.223948      0.439100      -1.99126      -2.06363      0.994769       1.70950      0.182329     -0.590375     -0.156502    -0.0654378     0.0130699    -0.0750088     0.0399773   -0.00693269   -0.00313564    0.00268248   -0.00126806    0.00107153   0.000796014  -3.59094e-05  -2.43325e-05   1.01303e-05  -7.38794e-06  -3.28727e-06  -1.25652e-07       4.12255       5.38419       5.96160       6.30765       6.10270       5.94422       5.36780       4.87897       4.27122       3.51600       2.94491       2.37522       1.84958       1.37817       1.02230      0.711621      0.509133      0.350469      0.230540      0.148764     0.0937266     0.0567820     0.0336440     0.0189272     0.0101641    0.00562557    0.00290372    0.00143539   0.000669467   0.000321704   0.000134370   5.87362e-05   2.29113e-05   8.89770e-06   3.00891e-06   1.04342e-06
  22  20 3871.7412    1.5873  6.3575 11.1306 -0.0035  0.0735   0.0183   0.2150    0.0534   0.0000   428.3432       12.6056       11.1645    0.00337780       2.61232      -15.3522      -10.1590    -0.0344305     -0.950370       6.13921      -1.30798       1.01881      -2.42892     -0.668862       1.61164     -0.219339      0.177897     -0.372338     -0.201196      0.149664     0.0686260     0.0341677    -0.0394466    -0.0227888   -0.00852064   -0.00424532    0.00183879    0.00328404   -0.00176160  -0.000591040  -0.000196142   0.000196589  -2.12937e-05  -1.21901e-05  -1.26622e-06   1.78347e-06       5.16056       6.67351       7.55640       7.65564       7.51119       7.18252       6.63275       5.99615       5.32045       4.42126       3.70568       2.96653       2.31441       1.70832       1.27244      0.908587      0.632755      0.423249      0.284659      0.180424      0.111867     0.0693890     0.0399933     0.0229277     0.0125402    0.00680494    0.00342006    0.00174641   0.000833008   0.000374540   0.000172743   6.99878e-05   2.81317e-05   1.07022e-05   3.84079e-06   1.30769e-06
  22  21 4016.1911    1.2780  7.9638 10.9598 -0.0029  0.0931   0.0156   0.2742    0.0453   0.0000   438.9577       10.4662       12.6269       15.2350      -11.2942      0.271715       6.73667      -11.2522      -4.81771      -4.20200       1.77134      -8.78026      -3.28355      -1.71411      0.675983     -0.590694    -0.0890765      -1.52230     0.0517255     0.0612641     -0.112950    -0.0727042     0.0426979    -0.0229161    0.00179741   -0.00701171   0.000538140    0.00317132    0.00127034   0.000383046  -0.000287241  -5.46026e-05   4.82632e-05  -1.64928e-05  -8.64613e-06  -7.06313e-07       6.31995       8.43735       9.08026       9.70211       9.41589       9.28341       8.47115       7.63414       6.55897       5.44417       4.53471       3.61418       2.84215       2.13322       1.61825       1.14305      0.811248      0.555406      0.373881      0.240475      0.149632     0.0912775     0.0542129     0.0304999     0.0172174    0.00912333    0.00478208    0.00235860    0.00112824   0.000527899   0.000230101   9.82900e-05   3.80890e-05   1.46140e-05   4.96602e-06   1.67905e-06
  22  22 4161.0821    1.0503  9.3138 10.8873 -0.0072  0.1156   0.0144   0.3395    0.0388   0.0000   439.9073       5.52048       20.9658       37.1063       3.99061      -19.7437      -9.73475       13.4684       14.8786      -2.17375      -21.0271       1.77783      -6.34502      -1.22449       2.99879      0.776678    -0.0748748      0.586680      0.305328     -0.322883    0.00554260      0.246287    -0.0270214    -0.0299180    -0.0338603    0.00858956    0.00361389    0.00168955   -0.00115381  -0.000305733  -0.000227563   9.62259e-05  -2.37753e-05   8.56494e-06   4.90619e-07  -1.59426e-06       8.06518       10.4007       11.7715       12.1172       11.8601       11.5104       10.4924       9.52206       8.20139       7.00411       5.74830       4.61571       3.65592       2.65973       2.02318       1.44127       1.01232      0.681967      0.458962      0.296272      0.185206      0.112017     0.0679309     0.0383860     0.0208669     0.0115592    0.00587827    0.00289416    0.00141314   0.000650305   0.000293006   0.000116934   4.79008e-05   1.82703e-05   6.35436e-06   2.17269e-06
  22  23 4305.3505    0.8219 10.5477 10.8689 -0.0066  0.1467   0.0137   0.4538    0.0320   0.0000   434.5038       15.8119       24.3562       16.0305      -10.7119      -16.7694      -5.18433     -0.925412       12.0817       1.36050       4.20258      -12.1125      -1.72958       2.69886       1.13540       1.14978     -0.572081      -1.06656       1.61075    -0.0767689     -0.301469      0.129034      0.123915    -0.0636806     0.0224574   -0.00634111    -0.0151524  -0.000378253    0.00105049   0.000807652   0.000656285  -0.000106114  -0.000118474  -2.74021e-05   1.46892e-05   4.74866e-06       10.1729       13.2449       14.7479       15.6233       15.2141       14.6472       13.4941       11.9434       10.3457       8.96719       7.18479       5.79632       4.49338       3.45805       2.51049       1.84398       1.27490      0.881043      0.582251      0.377382      0.238173      0.145233     0.0852956     0.0498145     0.0281923     0.0146678    0.00780381    0.00388301    0.00185930   0.000865837   0.000368668   0.000160259   6.29859e-05   2.36177e-05   8.33004e-06   2.74946e-06
  22  24 4450.7778    0.6377 12.2230 10.7910 -0.0041  0.2137   0.0124   0.6103    0.0263   0.0000   406.0853      0.813428       42.6317      -17.8498       7.30983       22.7015      -15.0237       22.0596       50.1157      -1.69475      -7.27908     -0.812920       10.6841      -5.63915      -3.98893      -1.72230       2.15725     -0.375815     -0.151516       1.27597      0.607302     -0.691534     -0.134373      0.162976   -0.00554942    -0.0189740    0.00429050     0.0131033    0.00138774   0.000721427  -0.000776382   5.20105e-05   0.000129748   6.79996e-06  -1.58518e-05  -6.21431e-06       14.3391       18.6787       21.1632       21.7947       21.4708       20.8652       18.9558       17.2841       14.9390       12.7332       10.3565       8.40460       6.65728       4.95379       3.68213       2.65180       1.89066       1.27671      0.856335      0.566377      0.351163      0.216333      0.128926     0.0741610     0.0422781     0.0226589     0.0115379    0.00599205    0.00289345    0.00129442   0.000591799   0.000241135   9.57104e-05   3.67703e-05   1.25418e-05   4.17084e-06
  22  25 4594.9331    0.4051  9.4506 10.7691 -0.0676  0.2909   0.0139   0.7579    0.0255   0.0000   434.3276       54.7376       55.8206      -42.5322       29.6080       29.0641      -14.0600      -36.6264       28.7240       40.7164      -28.0354      -33.2785       17.4261       8.59734      -8.91836      -7.00832      0.192689       1.82715      -2.11023     -0.225273       1.04579      0.552261    -0.0589346    -0.0540899    -0.0365019    -0.0344665    -0.0188660     0.0233272   -0.00141114   -0.00221270  -0.000750890  -0.000632166  -6.48396e-05   9.61103e-05   2.43335e-05  -7.70572e-08       18.3518       25.7463       27.5038       29.2895       28.5281       27.5337       25.8496       23.0341       20.4539       16.7798       14.1879       11.3373       8.84027       6.83993       5.05165       3.70618       2.58407       1.79420       1.19187      0.780629      0.493823      0.302585      0.182389      0.104711     0.0598471     0.0319353     0.0170438    0.00846009    0.00414689    0.00191902   0.000843072   0.000355386   0.000138594   5.18856e-05   1.67400e-05   5.66254e-06
  23   7 1969.6216    0.5831  0.5089  9.9899 -0.0054  0.0199   0.0171   0.0423    0.0540   0.0000   438.3769      -1.11085       18.4077      -1.65000      -1.78317       1.61020      -2.46000     -0.404304    0.00266389     -0.328930      -1.70745     -0.271341      0.419020      0.377516     -0.365684    -0.0901566    -0.0734162     0.0603475    -0.0322473     0.0193075    -0.0707114    -0.0289966     0.0253201   -0.00427305   -0.00645616   0.000252429   -0.00162787  -0.000550465   9.90972e-05  -0.000123620   4.23237e-05   3.15207e-05  -1.03059e-06  -8.47529e-06   2.41902e-06   5.41041e-07       1.36602       1.74909       2.00589       1.84979       1.89860       1.89745       1.76072       1.61182       1.44730       1.15112       1.00174      0.762850      0.603188      0.475508      0.357701      0.279333      0.181519      0.133113     0.0854645     0.0531492     0.0334221     0.0213850     0.0122104    0.00731403    0.00405028    0.00210404    0.00121302   0.000605309   0.000285782   0.000140758   6.48018e-05   2.97058e-05   1.26709e-05   5.35347e-06   1.97723e-06   7.34267e-07
  23   8 2131.0909    0.8093  0.6903 10.2117 -0.0043  0.0250   0.0208   0.0485    0.0711   0.0000   441.8135      -1.65611       18.2315      0.694872      -3.77985       1.89550      0.486802     -0.580875     -0.510423     -0.892024      0.342242      0.263758      0.390664      0.762321     0.0647066    -0.0439026      0.308733     0.0778450     -0.172490     -0.108172     0.0331160    0.00923947     0.0124693   -0.00917573    0.00111131    0.00374009   3.35436e-05  -0.000344309  -0.000323838  -6.87194e-05   4.07351e-05  -4.93963e-06  -1.33075e-05  -1.21041e-05   4.79853e-07   7.14075e-07       1.49028       2.28064       2.07853       2.65543       2.37487       2.44361       2.19861       1.85199       1.90254       1.41273       1.37843      0.807816      0.900644      0.527403      0.532846      0.301137      0.265152      0.160268      0.118086     0.0803428     0.0450100     0.0316097     0.0137960     0.0120299    0.00483231    0.00386519    0.00162414   0.000984322   0.000419050   0.000199643   9.61979e-05   3.61921e-05   1.85640e-05   6.01690e-06   3.13946e-06   8.94377e-07
  23   9 2287.4953    1.2114  0.9189 10.2899 -0.0043  0.0249   0.0252   0.0543    0.1208   0.0000   441.5955      -1.90131       14.4744      0.184225      0.917432     -0.742386      -3.72388     -0.636699       2.07362      0.231766     -0.283943       2.31425     -0.462709     -0.537292     -0.255087     -0.228391     0.0943300     -0.119392    -0.0725026     0.0170266   0.000762167   -0.00851649    0.00883119     0.0146982    0.00883399   0.000109128   0.000909358   0.000899420   0.000627971  -0.000123606  -8.40376e-05  -5.49376e-05  -2.96844e-06  -8.81275e-07   6.10689e-07   7.70389e-07       1.83274       2.31979       2.49328       2.54129       2.53683       2.11795       2.22219       2.04612       1.85642       1.56283       1.34259       1.14944      0.823397      0.624953      0.477751      0.345871      0.237127      0.155684      0.101739     0.0705514     0.0412966     0.0262982     0.0153441    0.00931578    0.00535188    0.00285833    0.00153882   0.000744800   0.000386408   0.000191337   8.95834e-05   4.30708e-05   1.67137e-05   6.83642e-06   2.51982e-06   8.94238e-07
  23  10 2439.1910    1.5875  0.9339 11.0185 -0.0089  0.0242   0.0346   0.0583    0.1317   0.0000   439.6125       2.31233       10.7194      -2.38649      -4.67653    0.00522312      0.475411     -0.764311     -0.763644      -2.20420      0.444235     -0.533615      -1.50570    -0.0539157      0.508439     -0.527763     -0.269365     0.0164462    -0.0869434    -0.0692098    -0.0187679     0.0209829     0.0303811   0.000679016   -0.00131109    0.00200244   -0.00253415  -0.000442057   0.000202448   3.38034e-05  -4.54594e-05  -9.04378e-05  -1.49679e-05   1.13768e-05  -6.91395e-07  -8.23837e-07       1.61719       2.19435       2.29097       2.42180       2.47442       2.33793       2.11355       1.98203       1.58885       1.51299       1.16667      0.996460      0.767541      0.565622      0.442997      0.300557      0.214671      0.152598     0.0975214     0.0696290     0.0422210     0.0257842     0.0165256    0.00895071    0.00543486    0.00283991    0.00157599   0.000785053   0.000374840   0.000191230   8.08932e-05   4.04228e-05   1.54280e-05   6.68078e-06   2.47759e-06   9.11302e-07
  23  11 2588.6502    2.1379  1.0069 11.1841 -0.0081  0.0296   0.0484   0.0611    0.1437   0.0000   438.4264     -0.262184       10.7579      -4.63257      0.939711       7.29768       2.34708      -2.33756       2.22993      -1.20272      -1.77425      -1.45748      0.266976     0.0573782     -0.575119    -0.0235628      0.228213     -0.328339     -0.132461    -0.0506810    0.00618743     0.0192948   -0.00188988   -0.00142638   -0.00834583    0.00458767    0.00378123   0.000597898  -0.000679270  -8.48667e-05   0.000133238   2.63693e-05   2.58137e-05   7.86633e-07   1.18143e-06  -6.35668e-07       2.32823       2.34543       2.42742       3.14341       3.51139       2.66400       2.15925       2.54309       2.44533       1.73724       1.16318       1.10027       1.05819      0.749518      0.450114      0.310517      0.312762      0.222453      0.123047     0.0656472     0.0482341     0.0383216     0.0235704     0.0120650    0.00536389    0.00298460    0.00205584    0.00124777   0.000658409   0.000313035   0.000130315   4.80527e-05   1.87864e-05   6.71234e-06   2.49522e-06   8.78428e-07
  23  12 2737.6048    2.6418  1.0373 11.8400 -0.0030  0.0249   0.0530   0.0585    0.1248   0.0000   438.5444       5.01919       14.3045      -1.63390      0.666575     -0.385474      -1.97082      -5.29514       1.11087       2.66000       1.41616     -0.446757     -0.279005      0.131370     -0.722981     -0.192297      0.395630    -0.0334857     -0.102276    -0.0402755    -0.0556122    -0.0606293     0.0215561     0.0106968    0.00255678   -0.00435820  -0.000307415   0.000154308  -0.000118751  -0.000197713  -1.60550e-05   1.80461e-05   1.83339e-05   4.89470e-06   9.94873e-07   2.14649e-06       1.74799       2.31019       2.23087       2.42809       2.59617       2.47776       2.41753       1.97199       1.75215       1.38869       1.24992       1.02869      0.842718      0.606619      0.443958      0.313502      0.225028      0.172291      0.110444     0.0803834     0.0497009     0.0323506     0.0185191     0.0104771    0.00603753    0.00290013    0.00174652   0.000785948   0.000434651   0.000199860   9.23811e-05   4.25570e-05   1.57284e-05   7.63983e-06   2.50919e-06   9.32060e-07
  23  14 3033.5089    3.8013  0.9058 13.0213 -0.0132  0.0247   0.0858   0.0529    0.1465   0.0000   436.0898       6.45191       12.4763     -0.360792       1.89375      -2.01873      0.464715      -4.04069      -1.91125      0.117726       1.32647      -1.07907     0.0473755       1.26696    -0.0338109     -0.165766     -0.373872     -0.455636     0.0197706    -0.0344776    -0.0377211   0.000445106  -0.000164838     0.0219375   -0.00204155    0.00710708   -0.00119954  -0.000217458  -4.72623e-05  -3.71990e-05   0.000114542   3.86593e-06   1.39993e-05   8.29411e-06   8.35716e-07   1.90914e-06       1.71963       2.36428       2.42564       2.48644       2.47077       2.34163       2.29885       2.01516       1.73250       1.50707       1.28304       1.03217      0.811168      0.615432      0.439891      0.321021      0.228661      0.157642      0.104266     0.0670252     0.0459550     0.0263831     0.0164369    0.00925760    0.00550103    0.00284005    0.00148284   0.000744721   0.000388057   0.000189575   8.34341e-05   3.84352e-05   1.55120e-05   6.86219e-06   2.57776e-06   9.52354e-07
  23  15 3179.7609    3.7548  1.1997 13.0096 -0.0042  0.0275   0.0726   0.0654    0.1119   0.0000   438.3855       8.44948       18.7580       7.26090      -7.92275     -0.820844     -0.568931       1.53220     -0.107150      -3.89547     0.0425584     -0.615358     -0.472977      0.353684      0.274579    -0.0653534     -0.185180     0.0876041     -0.182313     0.0648677    -0.0281425     0.0139596    -0.0176779    0.00292382   -0.00480033    0.00347178  -0.000819011   -0.00187794   0.000381576  -0.000146984  -9.92539e-05  -2.19589e-05   9.16991e-06   1.18035e-05  -7.89245e-07   1.85440e-07       1.98415       2.47557       2.84322       2.90267       2.79800       2.60066       2.46213       2.26431       1.97016       1.78275       1.43709       1.18459      0.903279      0.696666      0.512928      0.363329      0.253575      0.173834      0.115775     0.0767094     0.0476746     0.0296134     0.0177064     0.0109236    0.00582406    0.00325174    0.00185778   0.000945784   0.000437904   0.000219476   0.000107832   4.48707e-05   1.96232e-05   8.13347e-06   3.15760e-06   1.15089e-06
  23  16 3325.5312    3.4043  1.6850 12.5012 -0.0037  0.0316   0.0553   0.0796    0.0927   0.0000   439.6826       10.5552       17.7562      -5.02113      -1.10433      0.236718     -0.834807       2.53996       2.42232      -3.97464       1.72596      -3.79350      0.531631      0.187243     -0.179592     -0.146307      0.163798      0.245340     0.0735971    -0.0115774     0.0345918    -0.0339862    -0.0238054   -0.00145135   -0.00215013   0.000555657   -0.00104185   -0.00151076   0.000790268   0.000208679  -0.000174860  -5.76322e-05  -1.61618e-05  -2.57170e-06   1.05824e-06   2.05178e-06       2.19907       2.94760       3.05116       3.23988       3.15270       2.92940       2.75202       2.62522       2.28618       2.00978       1.62204       1.30926       1.02784      0.787535      0.602983      0.423197      0.302168      0.203200      0.136690     0.0906799     0.0553108     0.0345170     0.0199637     0.0122874    0.00689650    0.00391336    0.00207587    0.00110457   0.000517251   0.000262769   0.000119771   5.27189e-05   2.20243e-05   9.07761e-06   3.40319e-06   1.27067e-06
  23  17 3471.3431    2.8804  2.5401 12.0663 -0.0012  0.0386   0.0371   0.0985    0.0684   0.0000   449.0878       6.19204       4.40781       2.02598       13.2629      -1.11219       1.33514      -1.38979      -2.34634       1.13381     -0.306084     0.0804307     -0.304487     -0.359150      0.406360      0.126008     0.0797053      0.187262     -0.290713      0.167826    -0.0513759     0.0157247   -0.00896194   -0.00349961     0.0109089   -0.00123197   -0.00395222   -0.00153777    0.00184043   0.000179584  -0.000364148   0.000105558   6.04256e-06   9.78980e-06  -1.88589e-09  -2.39810e-06       2.55403       3.35336       3.78723       3.76712       3.89127       3.64138       3.44052       3.15832       2.61730       2.35959       1.90863       1.49046       1.25615      0.914105      0.706095      0.507982      0.363274      0.250728      0.168334      0.110773     0.0696380     0.0428461     0.0266408     0.0151067    0.00861368    0.00471417    0.00258257    0.00131604   0.000661790   0.000316161   0.000145807   6.77210e-05   2.75255e-05   1.15565e-05   4.43798e-06   1.66861e-06
  23  18 3616.7938    2.2468  3.5426 11.9241 -0.0029  0.0489   0.0281   0.1340    0.0560   0.0000   435.3416       9.81601       13.8951       2.07251       3.35256    -0.0778965      -8.36117      -5.34266     -0.362569      -2.53334       2.01031      -3.27053     -0.566292      -2.25451      0.682299      0.517898      0.946273     -0.206883     -0.224997     0.0830118      0.114103     0.0120186    -0.0269875     0.0199046     0.0175564    0.00614538   -0.00139492   -0.00308612  -0.000493897   0.000385963   0.000255995  -5.93250e-05  -4.95161e-05  -5.66397e-06  -6.38570e-07  -9.68574e-07       3.25721       4.27984       4.82107       5.02996       4.91031       4.88312       4.33867       3.99315       3.45643       2.90151       2.44000       1.93622       1.51008       1.20820      0.875558      0.631922      0.462236      0.313123      0.212734      0.144298     0.0880253     0.0568689     0.0336881     0.0195993     0.0114083    0.00624231    0.00332392    0.00182414   0.000838277   0.000423549   0.000200098   8.36243e-05   3.76825e-05   1.53916e-05   5.69168e-06   2.22685e-06
  23  19 3762.0557    1.8339  5.3547 11.3198 -0.0017  0.0614   0.0205   0.1754    0.0563   0.0000   443.9883       10.0009       1.45037       11.9693      -6.81943      -1.28238      -5.29969      -1.88301       1.59956      -2.82964      -1.74793      -1.11242       1.11139      -1.63781     -0.533500     -0.148271      0.122112     -0.706996     -0.187465      0.358863     0.0452180    -0.0724425     0.0404467    0.00720024    -0.0148733    0.00332775    0.00471399    0.00274798  -0.000287421  -0.000487281   0.000181731  -2.97868e-05  -2.54678e-05   6.03578e-06   5.80114e-06  -5.00529e-06       4.14195       5.34374       6.01871       6.30036       6.17562       5.98997       5.58644       4.93386       4.36203       3.75674       3.06291       2.46931       1.93701       1.51924       1.11845      0.823196      0.585567      0.400487      0.274865      0.182357      0.113469     0.0718317     0.0437016     0.0254204     0.0144302    0.00806966    0.00432878    0.00224815    0.00110776   0.000530585   0.000247906   0.000111173   4.77591e-05   1.92302e-05   7.49813e-06   2.82422e-06
  23  20 3907.4236    1.5022  6.8878 11.0243 -0.0033  0.0749   0.0169   0.2236    0.0509   0.0000   435.8048       17.0297       13.4589     -0.860971      -7.03118       7.58233       2.09307       1.14935      -2.31590      -11.1137       3.14699     -0.197190      0.940889      -1.80249       1.52444      0.453969     -0.419666     -0.963952     0.0889127     -0.290253    -0.0892751     0.0489689     0.0635480     0.0230766     0.0111222    -0.0255539  -0.000814504    0.00713806  -0.000421473  -0.000692830  -0.000278432  -5.43009e-05  -7.08233e-05  -1.13766e-05   1.99199e-05  -1.80092e-06       5.15393       6.54243       7.46705       7.61215       7.63258       7.36360       6.74777       6.15062       5.39793       4.56781       3.79502       3.00661       2.39128       1.85758       1.40704      0.998309      0.729617      0.496918      0.338626      0.223180      0.139927     0.0874666     0.0535714     0.0309040     0.0176802    0.00997178    0.00534139    0.00274525    0.00139098   0.000659705   0.000298624   0.000141398   5.72970e-05   2.41102e-05   9.19110e-06   3.43612e-06
  23  21 4052.4255    1.2567  8.8512 10.8669 -0.0059  0.0962   0.0143   0.2846    0.0416   0.0000   441.7964       32.9583      -2.65713       4.39392      -11.5406      -6.89923      -12.5901      -10.0334       15.4542       7.90447      0.191355      -7.54848       7.50301      0.149776      -1.75633    -0.0265025      0.875697     -0.823672      0.411455    -0.0495086      0.260098      0.159143    0.00875932     -0.105961    -0.0233874     0.0209526    0.00949817   -0.00118784  -0.000978796  -0.000922342   0.000758512  -0.000257479  -8.14160e-05   9.62479e-06   2.41358e-05  -8.30494e-06       6.25478       8.23212       9.29474       9.58782       9.48550       9.37182       8.40882       7.78696       6.71633       5.78611       4.74717       3.96431       3.06287       2.35315       1.76291       1.30964      0.900671      0.644888      0.431682      0.285625      0.184169      0.114625     0.0692521     0.0411516     0.0235706     0.0130829    0.00698334    0.00357402    0.00181495   0.000865568   0.000406803   0.000182274   7.83548e-05   3.17203e-05   1.17693e-05   4.38651e-06
  23  22 4197.5480    0.9465  9.9038 10.9471 -0.0081  0.1294   0.0146   0.3949    0.0351   0.0000   424.1272       22.3866       33.0465       2.61804       11.0629      -5.33544      0.600678      0.627614       10.5442      -8.72242      -1.30553      -6.05773      -7.73837      -2.19385      -1.73278      -2.75974     -0.132333     -0.135809      0.685497      0.437787    -0.0696255      0.125094    -0.0957261   -0.00987514      0.110253    0.00277713    -0.0122435    -0.0119377   0.000888125   0.000612066  -0.000913957   0.000617316   0.000267691  -9.31126e-05  -2.02740e-05  -1.51595e-06       8.16582       10.9925       12.2285       12.8698       12.4730       12.3164       11.3947       10.2016       8.99496       7.71673       6.40875       5.21911       4.10302       3.18508       2.36568       1.74135       1.24372      0.874320      0.578588      0.393778      0.248422      0.157787     0.0961141     0.0571082     0.0323136     0.0180287    0.00982298    0.00506409    0.00258206    0.00125022   0.000567136   0.000265564   0.000107879   4.59020e-05   1.68131e-05   6.31986e-06
  23  23 4342.8284    0.7020 10.4893 10.9555 -0.0197  0.1743   0.0150   0.5332    0.0309   0.0000   415.9473       2.41034       34.1746       19.6499      -2.38887      -4.26697      -22.4142       32.1931       22.4465      -8.68221      -14.8753       15.2175       3.90954      -6.43685       1.10238       2.83491      0.439099       1.31881     -0.185824      -1.54999     -0.437524      0.161928     0.0425787    -0.0972565     0.0940043    -0.0116126     0.0133805     0.0172376   -0.00193154   -0.00513339   -0.00184429   0.000498550   0.000490253  -2.23497e-05  -4.70435e-05   1.75106e-05       11.1138       14.6168       16.7154       17.0477       17.0468       16.6814       15.2786       13.9359       12.1072       10.4902       8.49646       6.90753       5.54570       4.25820       3.20970       2.37587       1.71560       1.18422      0.816019      0.537283      0.341367      0.220389      0.133936     0.0804787     0.0458826     0.0257073     0.0142828    0.00736081    0.00376444    0.00181543   0.000851971   0.000386275   0.000161971   6.66416e-05   2.38310e-05   8.96027e-06
  24   7 1993.5499    0.6252  0.5944  9.9584  0.0016  0.0208   0.0163   0.0468    0.0564   0.0000   437.6897      -1.84715       20.0671      0.705556      -2.94041       1.73529     -0.261812       2.65185     -0.492093      -2.66660      0.252518      0.622439    -0.0148648      0.176606     0.0770104     -0.336146      0.135442     -0.160724    -0.0986818    -0.0847422     0.0277744    0.00456571     0.0195886  -0.000377048    0.00233935   -0.00233741  -7.14933e-05   9.60461e-05  -3.94362e-05  -9.64127e-06  -1.60722e-05  -8.65695e-05  -3.15600e-05  -6.45177e-06   7.34506e-08   7.40673e-07       1.37519       1.65501       1.81845       2.02012       2.03523       1.74408       1.76340       1.50420       1.44463       1.22926       1.02491      0.836366      0.649020      0.535057      0.375379      0.283080      0.191498      0.138275      0.100170     0.0604938     0.0409858     0.0259483     0.0168539    0.00919501    0.00563091    0.00336525    0.00175681   0.000980991   0.000519337   0.000260423   0.000128679   5.45405e-05   2.47493e-05   1.11219e-05   4.71936e-06   1.73439e-06
  24   8 2156.7749    0.8727  0.7088 10.2695 -0.0080  0.0210   0.0205   0.0479    0.0718   0.0000   441.4084      -1.02868       15.1841      0.131029     -0.736744     -0.395416      -1.45271      -1.21565       1.30384      -1.30515      0.610153      0.349909      0.641755    -0.0516077     -0.888307      0.112376      0.292033    -0.0513470     0.0277025     -0.151944    0.00673534    0.00627575  -0.000117193   -0.00402326   -0.00789848   0.000422037  -0.000979545  -0.000143186  -0.000156769  -0.000192956   0.000163081   2.72136e-05  -2.80143e-05  -1.71673e-05   2.50047e-06   4.47257e-06       1.34945       1.91843       1.88527       2.16318       1.92851       1.93479       1.78448       1.69201       1.46030       1.31752       1.06659      0.908136      0.691657      0.550908      0.393349      0.306617      0.212626      0.149997     0.0970666     0.0676330     0.0419789     0.0275316     0.0158035     0.0102965    0.00563244    0.00341140    0.00175689   0.000970509   0.000472174   0.000258732   0.000116287   5.94457e-05   2.45098e-05   1.13349e-05   4.17287e-06   1.85289e-06
  24   9 2314.3629    1.1913  0.8917 10.8433 -0.0085  0.0240   0.0261   0.0562    0.0830   0.0000   441.5084       1.40844       15.2095       5.23197      -1.83948     -0.731106     -0.454774       2.61450      0.219369      -1.89664       2.30998      0.702121       1.26261      0.736609    0.00868134     -0.338525    -0.0936749      0.114382      0.192088     0.0643022     0.0615930    -0.0421085    -0.0188097   -0.00939736   -0.00128979   0.000603417   -0.00552943   -0.00227630  -3.45363e-05   0.000309936   3.99396e-05   0.000127068  -1.56289e-05   7.41721e-07   8.11910e-06  -9.99210e-07       1.48065       2.12967       2.20226       2.38544       2.35611       2.26478       2.08394       1.91995       1.63245       1.46819       1.18740      0.972765      0.761537      0.596357      0.437758      0.338654      0.241243      0.168622      0.113375     0.0767390     0.0499456     0.0323805     0.0186905     0.0121172    0.00666155    0.00416765    0.00209398    0.00121785   0.000546816   0.000318426   0.000140661   6.93004e-05   3.04317e-05   1.28603e-05   5.28976e-06   2.16444e-06
  24  10 2467.0365    1.6869  0.9959 11.0503 -0.0089  0.0246   0.0339   0.0555    0.1347   0.0000   439.6422      -2.69176       15.0232      -1.49068      0.493258      -1.05657      -3.73935     -0.329579       1.65067     -0.227242      0.560794      0.765536      0.839473      -1.11018      0.142880     -0.549093      0.261576     -0.214871    -0.0670241     -0.203827     0.0373676     0.0603072    -0.0204340   -0.00507802    0.00251120   -0.00111824  -0.000935917   0.000126150  -6.65963e-05   0.000499385  -8.23994e-05  -0.000147443   1.67210e-06  -5.11664e-06  -5.56154e-06   3.59145e-06       1.62400       2.07088       2.35832       2.55664       2.45665       2.38805       2.31231       1.87250       1.74967       1.48239       1.24850       1.00077      0.814038      0.614582      0.438498      0.363872      0.245454      0.175357      0.113658     0.0836529     0.0503199     0.0331074     0.0221789     0.0114790    0.00775908    0.00433336    0.00239574    0.00115202   0.000638322   0.000325395   0.000163595   7.00478e-05   3.29998e-05   1.48522e-05   6.06578e-06   2.29258e-06
  24  11 2617.6993    2.0728  0.9445 11.8234 -0.0060  0.0230   0.0438   0.0587    0.1058   0.0000   440.3834      0.293415       12.9939       1.18768      -2.74755       3.79547      -3.20141    0.00337471     0.0923520     -0.319726       3.08018      0.433477      -1.03480      0.488528     -0.878930     -0.343349      0.509671     -0.121012    -0.0753963    -0.0861193    -0.0168982     0.0464320     0.0399213     0.0234773    0.00570681    0.00300872   -0.00132370   0.000827188    0.00134886  -0.000144658  -0.000125025  -4.72596e-05  -3.61420e-06  -1.02822e-05  -8.69954e-07  -3.27574e-06       1.48698       2.03343       2.01902       2.25143       2.18308       2.08337       2.03743       1.81567       1.65342       1.42620       1.13352      0.929488      0.736987      0.602592      0.456862      0.326355      0.242680      0.169492      0.117464     0.0760563     0.0502080     0.0311772     0.0190842     0.0112780    0.00657522    0.00366994    0.00208213    0.00110466   0.000589031   0.000306756   0.000136384   6.78836e-05   2.69213e-05   1.31441e-05   4.92748e-06   2.16885e-06
  24  12 2767.7062    2.8740  0.8848 12.0938 -0.0057  0.0221   0.0597   0.0510    0.1132   0.0000   439.9992       3.25923       17.9280     0.0293848      -1.42856     -0.676835       1.75211      -2.75661     -0.664883      0.631423     -0.352349     -0.761228    0.00861727       1.10208     0.0978849     0.0580444     -0.233194    -0.0133703     0.0597037   -0.00143696     0.0509307    0.00475383    -0.0218786  -0.000324285    0.00264586    -0.0130411   -0.00409313    0.00105053   0.000507782  -4.33418e-05   2.19727e-05  -3.87601e-05   1.25525e-05  -6.08476e-06  -2.05926e-06  -7.88418e-07       1.45458       1.97924       2.29354       2.27147       2.51659       2.22984       2.04006       1.93015       1.53754       1.33017       1.10661      0.840414      0.722847      0.516566      0.400050      0.295862      0.206671      0.157192     0.0981996     0.0684600     0.0466706     0.0279533     0.0178971     0.0105984    0.00615358    0.00376487    0.00185489    0.00106126   0.000522184   0.000272438   0.000135926   6.08216e-05   2.88130e-05   1.09798e-05   5.00582e-06   1.87485e-06
  24  13 2917.0148    3.3960  0.9533 12.5463 -0.0058  0.0258   0.0700   0.0562    0.1291   0.0000   439.1122       3.12181       16.5169       3.51253      0.238459      -4.16031      0.532423      -4.46043     -0.378507      0.123532      0.665417     -0.890713      0.171459     -0.206692     -0.219301      0.245731     -0.198467     0.0388795      0.153737    -0.0108474     0.0677250     0.0293727     0.0327855  -0.000881407   -0.00797347   0.000787321    0.00102402   0.000722450   0.000158710  -0.000187772   5.25270e-05   2.83091e-05  -1.27196e-05   1.56061e-05  -3.29903e-06  -1.16177e-06       1.77618       1.97185       2.29010       2.66057       2.52680       2.28593       2.31213       2.08345       1.62671       1.42391       1.36710       1.07809      0.729459      0.588103      0.487864      0.363731      0.249814      0.171540      0.128108     0.0791439     0.0464171     0.0311985     0.0226506     0.0140955    0.00761255    0.00409719    0.00251342    0.00135761   0.000679912   0.000316833   0.000131635   7.52027e-05   3.87068e-05   1.71076e-05   6.67519e-06   2.50544e-06
  24  14 3065.1145    4.1376  0.9560 12.7107 -0.0050  0.0225   0.0867   0.0578    0.1995   0.0000   441.8078       4.09425       14.2968      0.824511      0.803368      0.468705      -1.25252     -0.992128       1.18521      -1.81073      -1.91988     -0.538116     -0.818523     -0.656708      -1.09454     -0.808949    -0.0366312     0.0783685     0.0446740    -0.0971901      0.111037    -0.0455321     0.0186293   -0.00536980   -0.00645842    0.00113673    0.00392088   0.000744614  -0.000621477   0.000386745  -1.92382e-05   3.32893e-05  -4.27242e-05   8.94739e-06   6.42085e-06   5.49757e-07       1.42993       1.94476       2.13148       2.10507       2.19524       2.12177       1.91480       1.73691       1.59749       1.29661       1.14559      0.898546      0.701138      0.561373      0.418868      0.312348      0.225741      0.161188      0.103127     0.0695459     0.0467890     0.0274667     0.0186516     0.0105491    0.00643485    0.00359402    0.00200321    0.00105325   0.000556154   0.000271744   0.000136410   5.99280e-05   2.85262e-05   1.15878e-05   4.87111e-06   1.92884e-06
  24  15 3211.9934    3.8662  1.1979 13.2060 -0.0114  0.0285   0.0795   0.0676    0.1258   0.0000   439.6938       8.02625       14.7456      -4.17414     0.0828127      -6.72522     -0.530744      -4.18608     -0.308022      -1.22424     -0.531360      -1.64147      0.624082      0.916595    -0.0604290      0.165224      0.100783      0.272603    -0.0687817     -0.278697     0.0393612   -0.00862069    0.00664453   -0.00862889    0.00594968    0.00477185   -0.00213994  -0.000781048   0.000376505  -7.35251e-05  -3.38477e-05   7.97562e-05   5.23084e-05  -2.85233e-06   1.06815e-05   3.92763e-06       2.02576       2.68397       2.89983       3.12727       3.06794       2.93049       2.86748       2.57092       2.11783       1.74329       1.48273       1.08997      0.857162      0.722086      0.563539      0.399249      0.307991      0.216395      0.143013     0.0944752     0.0598185     0.0380696     0.0229517     0.0138670    0.00789146    0.00486867    0.00242242    0.00134822   0.000700507   0.000359939   0.000174195   7.89314e-05   3.34760e-05   1.58716e-05   7.01093e-06   2.77817e-06
  24  16 3358.5566    3.3625  1.6603 12.7126 -0.0052  0.0315   0.0555   0.0786    0.0844   0.0000   440.4987       4.99373       11.4406       1.88665       1.79404       2.48821      -3.45377       1.81992       3.05536      -2.04449      -2.21206      -1.85602       1.10160     -0.970214      0.760488     -0.229500      0.188992      0.465642     -0.128673     0.0321129     0.0733816     0.0277542    0.00751905    -0.0213940   -0.00199790    -0.0130217   -0.00272293    0.00356906   0.000172923  -0.000293691  -9.34525e-05  -6.78335e-05   7.09472e-05  -8.53297e-06   9.99178e-06  -1.63181e-06       2.06791       2.73416       2.93232       3.06477       3.22916       2.99000       2.84315       2.45553       2.22900       1.88257       1.59243       1.25619      0.979055      0.794642      0.595872      0.435614      0.321481      0.226763      0.154859      0.103724     0.0650310     0.0434564     0.0265669     0.0163732    0.00919879    0.00557482    0.00288558    0.00163806   0.000828851   0.000405464   0.000198333   8.89397e-05   3.99199e-05   1.75790e-05   7.10523e-06   2.78786e-06
  24  17 3504.8510    2.6732  2.8440 12.0462 -0.0007  0.0406   0.0336   0.1077    0.0630   0.0000   445.2409       14.2030       9.02852       1.55248       4.21369       4.81357      -2.56310      -3.99644       1.62668       1.96453       2.99385      -5.10184       2.10221       1.58788     -0.730064       1.01205      0.426861     -0.283962     -0.204532      0.142859     -0.105205     0.0257543     0.0231747     0.0165123     0.0145325   8.60725e-05    0.00605044   -0.00144466   6.13773e-05   0.000667922   0.000501522   0.000198249  -4.05834e-05  -3.27383e-05  -2.04718e-06  -3.00158e-06       2.67442       3.41235       3.81451       3.91310       4.06712       3.79149       3.58546       3.29871       2.84813       2.40775       2.07254       1.64827       1.33565       1.04542      0.782319      0.569325      0.419299      0.291657      0.205119      0.135271     0.0890652     0.0566404     0.0355430     0.0201847     0.0123245    0.00697853    0.00375178    0.00206575    0.00106777   0.000542621   0.000264953   0.000120699   5.40433e-05   2.40510e-05   9.87562e-06   3.79744e-06
  24  18 3651.0235    2.1370  4.1907 11.6695 -0.0022  0.0523   0.0242   0.1406    0.0514   0.0000   440.4265       13.0668       5.66740       10.8192       4.80050      -4.97484      -6.61268      -3.30550      -2.34455       3.50830       5.12022      -1.75012       2.49439      -2.15910    0.00240543    -0.0951823     -0.455777     -0.254009     0.0629430    -0.0739567     0.0834690    -0.0179251     0.0739177     0.0360826    -0.0205931    0.00339239   -0.00106520   0.000965000    0.00125024   0.000894531   0.000351746  -2.94467e-05  -3.31408e-06   2.91658e-05   7.46729e-06   1.28756e-05       3.29228       4.35446       4.96272       4.96782       5.09742       4.92335       4.59001       4.21408       3.65578       3.10461       2.66710       2.06304       1.70058       1.34325       1.00536      0.741660      0.546933      0.383087      0.263126      0.175461      0.114066     0.0738545     0.0450735     0.0271981     0.0158761    0.00893370    0.00500386    0.00265583    0.00138436   0.000715212   0.000331365   0.000161684   6.99683e-05   3.21753e-05   1.23847e-05   5.33088e-06
  24  19 3796.9008    1.8007  5.7698 11.2537 -0.0035  0.0633   0.0194   0.1791    0.0531   0.0000   433.0649       3.14989       10.4785       6.31841      -10.2146      -7.31042       3.95363       5.47556       5.21006       3.09018       1.63543      -4.51158     0.0175064       3.06639      -1.34971      -1.72919      -1.29533    -0.0500138      0.691301     -0.108465     -0.228376   -0.00311600     0.0382173     0.0125977   -0.00499960     0.0216917   -0.00555836   -0.00636984    0.00277204   0.000715369   0.000142871   0.000196722  -1.14829e-05   2.14765e-05   1.71089e-05   4.50321e-06       4.10763       5.42519       6.06963       6.26110       6.14883       6.03314       5.69118       5.15484       4.56268       3.87299       3.16580       2.59482       2.05472       1.64086       1.22025      0.933507      0.676586      0.474361      0.324865      0.215638      0.141199     0.0889318     0.0547492     0.0328834     0.0193554     0.0109082    0.00618347    0.00315917    0.00173413   0.000846198   0.000424377   0.000195317   8.83882e-05   3.88174e-05   1.51822e-05   6.26496e-06
  24  20 3942.6378    1.4077  7.2284 11.0979 -0.0023  0.0798   0.0164   0.2352    0.0457   0.0000   434.4691       14.6627       2.10136       4.67180       2.70394      -4.39983      0.366031      -1.61220      -4.28940       4.68052      0.812988      -2.49396      -2.25148       2.43628       3.44921       1.99443     -0.155697     -0.788685    -0.0777950      0.274193      0.228582    -0.0322544    -0.0667306     0.0106948    0.00815880    0.00230890  -0.000586791    0.00457170  -0.000778840    0.00235427  -0.000676605  -0.000264234   0.000260247  -1.33471e-05   1.72997e-05  -7.79621e-06       5.07798       6.69548       7.40296       7.83448       7.72911       7.39973       7.02715       6.32013       5.58482       4.85707       4.10901       3.35504       2.64335       2.05011       1.54697       1.19069      0.836270      0.601430      0.399165      0.272314      0.177616      0.113073     0.0704157     0.0435162     0.0249906     0.0147261    0.00793731    0.00423939    0.00220519    0.00111490   0.000542256   0.000254739   0.000116655   5.04927e-05   2.00709e-05   8.12546e-06
  24  21 4088.5210    1.1395  8.6587 10.9757 -0.0037  0.0992   0.0150   0.3015    0.0403   0.0000   446.0407       27.1770       38.2204      -31.0958      -24.4782      -5.21465      -3.60348      -4.83832      -2.82802      -8.21726      -6.27847      -9.91164      -4.27233       3.03321      0.733041      -1.06163      -1.29444     -0.797504     -0.313449      0.511751    -0.0240930    -0.0885177     0.0440974    -0.0451271     0.0259830   -0.00659179    -0.0207600  -0.000932310   -0.00129246   -0.00275357  -0.000848777   0.000405418  -8.09269e-06  -3.93630e-05   3.58826e-05   1.10697e-05       6.25781       8.28286       9.25890       9.69169       9.36318       9.37391       8.53684       7.86892       6.95523       6.08337       5.00102       4.10763       3.29675       2.57714       1.93812       1.45328       1.04557      0.741231      0.511851      0.340082      0.225756      0.142559     0.0884430     0.0532827     0.0318242     0.0180740    0.00996445    0.00552719    0.00281893    0.00144303   0.000705439   0.000334714   0.000147606   6.48975e-05   2.57454e-05   1.02908e-05
  24  22 4233.9889    0.8367  9.6400 11.0029 -0.0224  0.1373   0.0150   0.4220    0.0341   0.0000   446.0469       25.5788       5.52355      -3.90114       5.58517       6.09875      -5.67815      -3.79161       27.0139       2.09688       4.28213      -9.02476      -1.91734      -3.87087       1.03580       4.35000      -1.12886     -0.516668      0.620858      0.532943    -0.0375118     0.0380631      0.183200     0.0996987    -0.0996697     0.0424472     0.0356417    -0.0242541   -0.00243606    0.00514521   -0.00122635  -0.000357664   0.000248156   3.48856e-05   4.73460e-05  -1.96098e-05       8.32077       11.1248       12.4862       12.9678       13.1189       12.6867       11.7445       10.7873       9.43522       8.23840       6.76273       5.72479       4.34674       3.55458       2.65986       2.01934       1.42970       1.03600      0.711760      0.479782      0.313888      0.204173      0.125501     0.0773789     0.0456404     0.0265079     0.0147393    0.00804540    0.00414326    0.00215215    0.00103707   0.000478611   0.000226060   9.37533e-05   3.81586e-05   1.47860e-05
  25   7 2016.9008    0.6228  0.5814 10.0864 -0.0101  0.0207   0.0163   0.0455    0.0542   0.0000   442.4366     -0.404589       16.5793      -3.89994    -0.0173190       3.13189     -0.202232      0.904243      -1.01070      -2.57079      0.909477       1.15922      0.166348     -0.872705    -0.0506324     -0.366420    -0.0731060      0.234667     0.0388826    -0.0615513   -0.00403349   -0.00631124     0.0116285    -0.0142674   -0.00597794     0.0107736  -0.000389372   -0.00158018  -0.000729532  -2.24365e-05  -7.28088e-05   8.24444e-05   1.14427e-05  -2.08627e-05   4.48727e-06   2.31208e-06       1.31314       1.70677       1.84875       1.88832       1.91666       1.94579       1.74825       1.68013       1.38894       1.27969      0.998963      0.814218      0.686527      0.561670      0.391152      0.291947      0.229254      0.160637      0.114899     0.0777019     0.0477846     0.0339281     0.0204864     0.0137813    0.00750948    0.00428408    0.00243975    0.00124338   0.000761405   0.000363214   0.000202343   9.05480e-05   4.30097e-05   1.96181e-05   7.81808e-06   3.37919e-06
  25   8 2181.7342    0.9429  0.7788 10.2284 -0.0032  0.0223   0.0208   0.0469    0.0794   0.0000   442.9035      -1.11864       18.1979       1.40392      -2.87571      -1.77012      -1.59124     -0.855193      -1.15107      -1.77883       2.07355      -2.33962      0.747834    -0.0691888     -0.473740      0.201097     -0.295109    -0.0472044     0.0155814     0.0279737   -0.00543085    -0.0557949     0.0184974     0.0129045    -0.0126760    0.00477160   -0.00304250   0.000960179   -0.00152147   0.000634658  -0.000281746   0.000244475  -9.82075e-06  -2.32375e-05  -3.27542e-06   6.95747e-06       1.50798       1.92280       1.89759       1.99394       2.15959       2.14485       1.95690       1.70609       1.50435       1.38654       1.22205      0.996287      0.793969      0.583597      0.464884      0.349541      0.265854      0.182731      0.127273     0.0845329     0.0552611     0.0362593     0.0242628     0.0155267    0.00934304    0.00527670    0.00295221    0.00168606   0.000813350   0.000450190   0.000197568   0.000102745   4.43427e-05   2.26577e-05   8.53865e-06   3.85750e-06
  25   9 2340.4828    1.2994  1.0547 10.5178  0.0001  0.0240   0.0251   0.0583    0.1051   0.0000   441.0407       2.07773       18.1912      -1.72232       2.62661       4.11912      0.431426       1.66308       1.24528     -0.686506     0.0109022     -0.567033     -0.284750     -0.429642      0.824220     -0.380653     -0.349298     0.0861787    -0.0897973     0.0170654     0.0107352   -0.00154058    -0.0157125     0.0176876   -0.00781045   -0.00561233    0.00372852   0.000289164  -9.65536e-05  -4.56711e-05   3.58188e-05   6.32923e-06   5.64510e-05   6.50905e-05  -3.89864e-07   6.54494e-07       1.47985       1.96592       2.12847       2.21067       2.29319       2.16897       2.01362       1.82228       1.67648       1.41398       1.22606      0.995257      0.821337      0.631883      0.460990      0.366839      0.263586      0.179519      0.131593     0.0838863     0.0594864     0.0371467     0.0244618     0.0140970    0.00905869    0.00523362    0.00300130    0.00163058   0.000859379   0.000442500   0.000239941   0.000107274   5.52302e-05   2.36322e-05   1.02678e-05   4.08419e-06
  25  10 2494.3750    1.7514  1.0451 11.0860 -0.0089  0.0248   0.0334   0.0571    0.1334   0.0000   438.0972       1.74575       12.6563       1.65710      -6.64077      0.288842     -0.443341     -0.747638       1.30855      -3.44589      -1.54090      0.432069     -0.638345      0.667002     -0.649990      0.938293      0.410896     -0.360452      0.274074     0.0871703     -0.110153     0.0143763     0.0200877    -0.0150692    0.00411594   -0.00634516   -0.00414868  -0.000532019   0.000578357  -0.000212481  -9.35241e-05  -0.000112223   5.11499e-05  -2.09758e-05  -1.01239e-06   3.23633e-06       1.48827       2.11856       2.19164       2.45875       2.44100       2.39353       2.20618       2.00746       1.77704       1.53913       1.25832       1.12799      0.790085      0.691854      0.516533      0.367338      0.305095      0.178014      0.154479     0.0856114     0.0700197     0.0378732     0.0278249     0.0163510    0.00944021    0.00641064    0.00287626    0.00213721   0.000858022   0.000562499   0.000258108   0.000120163   6.10861e-05   2.58183e-05   1.12461e-05   4.50795e-06
  25  11 2646.2534    2.3041  0.9198 11.7996 -0.0047  0.0225   0.0465   0.0534    0.1190   0.0000   440.4725       2.34930       12.6503       1.85178      0.212286      -3.82361      -3.48970       2.74717      -1.45448      -2.67728      -1.11318     -0.603109       1.07067     0.0148751      0.344836     -0.112526      0.161533    -0.0693425     -0.134649    -0.0468055     0.0694666     0.0679888     0.0260210   -0.00135091    0.00580841   -0.00495042   -0.00122060  -0.000290550   0.000387550  -0.000285099   0.000353491  -0.000161495   1.73659e-05   1.39812e-05   1.22787e-05  -3.82588e-07       1.47288       1.86742       2.05770       2.06744       2.11618       2.03197       1.97296       1.79154       1.58112       1.40745       1.14340      0.980354      0.756032      0.588961      0.473166      0.350060      0.260968      0.187048      0.130043     0.0854531     0.0538237     0.0377634     0.0224245     0.0143357    0.00855587    0.00493042    0.00278415    0.00152325   0.000803253   0.000421868   0.000215051   0.000102422   4.82607e-05   2.16828e-05   9.79195e-06   4.16594e-06
  25  12 2797.3356    2.9624  0.9209 12.2327 -0.0091  0.0237   0.0603   0.0536    0.1090   0.0000   437.2264       6.82538       13.8269       2.93571      -2.95344       3.69829       1.72550      0.485404      -1.93747      -2.04772      -1.25349      -1.32624      0.562982     -0.281969      0.263996     -0.509207      0.123864     -0.187707     0.0891264   -0.00554372     0.0502226    0.00245184     0.0187623    0.00164904   -0.00709897    0.00367938    0.00322490   0.000604928    0.00202789   0.000218059   4.62520e-05   0.000207913   3.09971e-06  -1.75280e-05   6.42212e-07  -2.41883e-06       1.65585       2.02931       2.12682       2.33861       2.43746       2.13661       2.09105       2.05671       1.89991       1.43638       1.09992       1.02357      0.823049      0.598919      0.452870      0.385033      0.311137      0.204997      0.134566     0.0889972     0.0655850     0.0411579     0.0232641     0.0133253    0.00865733    0.00556849    0.00301834    0.00147374   0.000739262   0.000401913   0.000243211   0.000121954   5.93070e-05   2.60405e-05   1.09171e-05   4.19972e-06
  25  13 2947.4623    3.6000  0.9182 12.6537 -0.0077  0.0215   0.0755   0.0528    0.1122   0.0000   437.7696       3.95206       17.0290      -1.55524     -0.884174      0.617652       2.57524     -0.637234      0.982668      0.630799      -1.51102       1.80113      -1.19131     -0.528025     -0.443686     -0.533508      0.261536     -0.149387     -0.164336    -0.0107417    -0.0377641    -0.0256694     0.0128796    -0.0187665   0.000195319    0.00259945   -0.00192088   -0.00203251  -0.000322951  -0.000251247  -0.000218052   1.13158e-05   7.91704e-05   3.52947e-05  -3.08569e-06  -2.90287e-06       1.48443       1.86922       1.90769       2.04793       2.12759       2.04074       1.90838       1.72775       1.50528       1.35459       1.18132      0.942908      0.737190      0.558130      0.451335      0.345424      0.253174      0.174173      0.120668     0.0823494     0.0542564     0.0347492     0.0220835     0.0138958    0.00827345    0.00496971    0.00288710    0.00150065   0.000819362   0.000399921   0.000202254   9.60083e-05   4.43305e-05   2.07445e-05   9.31791e-06   3.68706e-06
[truncated: 1,435,004 more chars]
