# Supplementary material for: Global-Mode Analysis of Full-Disk Data from the Michelson Doppler Imager and the Helioseismic and Magnetic Imager
Source: Sol Phys. 2018 Jan 31;293(2):29. doi: 10.1007/s11207-017-1201-5 (PMC6566312; doi:10.1007/s11207-017-1201-5)
Supplement: Supplementary file 2 — (TAR 362.4 MB) [file 11207_2017_1201_MOESM2_ESM.tar › HMI/hmiv72d.7048]

   0  13 1957.5045    0.6867  0.2805 10.1129  0.0000  0.0795   0.1434   0.1502    0.3966   0.0000    -0.0000       0.00000       0.00000       0.00000       0.00000       0.00000       0.00000       0.00000       0.00000       0.00000       0.00000       0.00000
   0  16 2362.8213    1.2139  0.9302  1.4212  0.0000  0.1422   0.1715   0.4513 1000.0000   0.0000    -0.0000       0.00000       0.00000       0.00000       0.00000       0.00000       0.00000       0.00000       0.00000       0.00000       0.00000       0.00000
   0  19 2764.3014    2.7923  0.5875 11.5619  0.0000  0.1057   0.4348   0.2595    1.8453   0.0000    -0.0000       0.00000       0.00000       0.00000       0.00000       0.00000       0.00000       0.00000       0.00000       0.00000       0.00000       0.00000
   0  23 3303.8880    3.5488  1.4076  8.0488  0.0000  0.1584   0.4410   0.8144  223.3466   0.0000    -0.0000       0.00000       0.00000       0.00000       0.00000       0.00000       0.00000       0.00000       0.00000       0.00000       0.00000       0.00000
   0  25 3574.8831    2.7892  2.9036 11.6751  0.0000  0.2704   0.2344   1.0659    1.5175   0.0000    -0.0000       0.00000       0.00000       0.00000       0.00000       0.00000       0.00000       0.00000       0.00000       0.00000       0.00000       0.00000
   1  12 1885.0454    0.4346  0.3522  9.7705  0.0000  0.0543   0.0598   0.1552    0.1716   0.0000   349.0543       12.9417       0.00000       0.00000       0.00000       0.00000       70.7259       34.6338       0.00000       0.00000       0.00000       0.00000
   1  14 2156.7449    0.8644  0.5617 10.4473  0.0000  0.0701   0.0853   0.1735    0.3562   0.0000   348.8963      -59.0240       0.00000       0.00000       0.00000       0.00000       95.5550       49.2505       0.00000       0.00000       0.00000       0.00000
   1  15 2291.8472    1.2278  0.6475 10.2195  0.0000  0.0673   0.1130   0.1892    0.6652   0.0000   452.9276       42.5013       0.00000       0.00000       0.00000       0.00000       69.7276       49.6091       0.00000       0.00000       0.00000       0.00000
   1  16 2425.6211    1.4425  0.9186  7.4127  0.0000  0.0766   0.1106   0.2712   17.1004   0.0000   448.7251       7.34306       0.00000       0.00000       0.00000       0.00000       86.3226       57.8409       0.00000       0.00000       0.00000       0.00000
   1  19 2828.2414    2.8651  1.2054 10.3172  0.0000  0.0963   0.2270   0.3129    7.0510   0.0000   473.6115       11.6566       0.00000       0.00000       0.00000       0.00000       120.334       68.8385       0.00000       0.00000       0.00000       0.00000
   1  23 3368.5410    3.1793  1.4978 12.7219  0.0000  0.1274   0.2484   0.3626    0.8072   0.0000   432.5695       63.5347       0.00000       0.00000       0.00000       0.00000       130.920       104.900       0.00000       0.00000       0.00000       0.00000
   1  24 3504.3524    2.7930  2.3334 12.1318  0.0000  0.1593   0.2025   0.5109    0.8060   0.0000   432.7416       135.597       0.00000       0.00000       0.00000       0.00000       203.780       107.769       0.00000       0.00000       0.00000       0.00000
   1  25 3640.2186    2.3111  3.2462 11.3542  0.0232  0.1776   0.1541   0.6399    0.7318   0.0000   581.4076       268.653       0.00000       0.00000       0.00000       0.00000       221.704       124.452       0.00000       0.00000       0.00000       0.00000
   2  12 1945.7344    0.5250  0.6827  9.5596  0.0000  0.0638   0.0384   0.1594    0.2432   0.0000   482.1459      -11.5760      -19.8004       17.3499       0.00000       0.00000       44.8418       38.7209       20.8113       8.72362       0.00000       0.00000
   2  13 2082.0296    0.7395  0.7064  9.6572  0.0000  0.0568   0.0534   0.1622    0.4085   0.0000   334.5332       18.5252       27.3756      -1.38911       0.00000       0.00000       35.5703       30.4008       21.4828       7.78135       0.00000       0.00000
   2  14 2217.7339    1.0272  0.5445  9.6251  0.0000  0.0454   0.0770   0.1158    0.4609   0.0000   457.2099       10.0566       5.50636      -7.72708       0.00000       0.00000       32.9103       27.8838       17.5145       5.61074       0.00000       0.00000
   2  16 2485.7654    1.7525  0.8678 11.0579  0.0000  0.0637   0.1141   0.1679    0.6098   0.0000   482.5253      -87.7493       4.46246       5.74359       0.00000       0.00000       51.6768       43.0610       19.9194       7.06390       0.00000       0.00000
   2  18 2754.5034    2.7986  0.9001  6.1617  0.0000  0.0903   0.1612   0.1376  157.6662   0.0000   485.5038       1.84584       10.3052      -5.55198       0.00000       0.00000       81.4803       60.9882       27.9411       7.90637       0.00000       0.00000
   2  19 2889.7173    3.0209  0.9486 12.0207  0.0000  0.0649   0.1918   0.2037    0.8389   0.0000   429.8166       69.6700      -18.1364       14.3577       0.00000       0.00000       44.4984       34.5184       27.1140       8.82106       0.00000       0.00000
   2  20 3024.7063    3.7897  0.8887 11.8610 -0.0059  0.0569   0.2305   0.1717    1.6008   0.0000   422.3800       1.38360      -15.4492      -4.73690       0.00000       0.00000       41.8153       36.0889       18.1595       8.01997       0.00000       0.00000
   2  23 3430.6301    3.3393  2.3778  9.7950  0.0000  0.0932   0.1313   0.3107    3.7867   0.0000   534.3263      -26.7555       56.1877       5.62325       0.00000       0.00000       65.5530       55.3538       33.5987       12.3522       0.00000       0.00000
   3  11 1865.2033    0.4637  0.3079 10.0998  0.0000  0.0398   0.0429   0.0953    0.1205   0.0000   453.8922       15.6372       8.92907      -2.26263      -4.80137      0.877396       16.9960       15.2138       14.0543       9.23336       4.15106       1.08451
   3  13 2137.7556    0.8071  0.6042 10.2312  0.0000  0.0633   0.0550   0.1428    0.2640   0.0000   447.8505      -14.6487       32.8310       11.2738       10.2681     -0.312425       28.6842       22.1378       22.3754       13.9409       5.76014       1.80269
   3  14 2273.4698    1.0587  0.8545 10.0334  0.0000  0.0535   0.0573   0.1274    0.4363   0.0000   400.7094      -9.11369      -2.41711       5.09369       3.54278       2.78812       25.6187       24.1869       18.9542       11.5741       5.16492       1.53409
   3  15 2407.6026    1.4778  0.9462 10.5611  0.0000  0.0666   0.0782   0.1493    0.5993   0.0000   402.0146      -18.2680       26.0466       16.9313      -4.65851      0.676936       32.5819       23.7235       24.3010       17.6221       6.81129       1.55360
   3  16 2541.7174    1.7775  1.0755 11.1950  0.0019  0.0630   0.0899   0.1996    0.5167   0.0000   435.6085       17.4066     -0.480944       8.97767      -8.97691      -3.75165       29.5870       31.3281       23.2427       12.0577       6.76274       1.98233
   3  17 2676.0309    2.3382  1.0517  1.1334  0.0000  0.0556   0.1107   0.1480 1000.0000   0.0000   451.1219       15.5782      -3.14938       1.17418       6.11137       1.06651       27.2268       27.6490       18.6832       11.8811       4.89372       1.72533
   3  18 2811.4109    2.9256  1.0324  9.3762  0.0000  0.0589   0.1386   0.1365    6.7275   0.0000   423.6208       26.2660      -17.9380      -3.11932     -0.839864     -0.592066       28.7375       26.3932       21.6210       13.3914       6.13825       1.71572
   3  19 2947.1061    3.3936  0.8745 12.6009  0.0000  0.0574   0.1762   0.1405    0.4223   0.0000   376.5812       22.7601       5.86589      -8.55747       4.13311      -1.55616       28.6184       22.5008       21.0439       15.7470       5.71590       1.49574
   3  20 3082.3884    3.8349  0.9070 12.2327  0.0000  0.0558   0.1904   0.1309    0.6544   0.0000   438.1331       41.5656       25.1190       1.43908      -3.47159     -0.208661       29.4406       24.6735       20.7548       13.2476       5.40237       1.40851
   3  21 3217.7995    3.8848  1.2656  5.5310  0.0000  0.0593   0.1713   0.1645  622.1696   0.0000   423.0386       97.1536     -0.571842      -1.90940       5.99121     -0.117808       25.7075       27.8489       21.3283       11.4779       6.45468       1.95126
   3  22 3353.4312    3.3287  1.9377  9.8572  0.0004  0.0690   0.1149   0.2098    2.5650   0.0000   439.6863       44.6981      -18.0638      -2.16127      -2.31417      -2.65797       34.5497       33.5074       25.1597       14.4556       6.79364       2.01157
   3  23 3489.6537    2.9785  1.9415 11.5587  0.0000  0.0831   0.1113   0.2095    0.5351   0.0000   423.9540       70.4423       61.7669       11.0757      -2.99419      0.186281       38.9031       37.7361       28.9258       18.8231       7.62392       2.47474
   3  24 3626.3112    2.4258  4.0869 10.5795  0.0000  0.1150   0.0634   0.3181    0.3811   0.0000   310.4656       42.7233       5.41140       1.74183      -2.01709     -0.651183       55.2544       54.3889       40.9363       24.7794       11.2314       3.46080
   3  25 3762.7212    2.0510  5.4276 10.2848  0.0040  0.1356   0.0490   0.4077    0.3345   0.0000   590.7324      -65.4782      -23.8561       34.2266      -5.60698      -7.64397       69.9261       67.2920       49.7775       28.2433       13.2605       3.87240
   4  11 1914.7892    0.5102  0.2507 10.1669  0.0000  0.0230   0.0452   0.0646    0.0904   0.0000   422.7806       2.66336       10.8769      -11.8490      -3.93272      0.137774       8.44384       8.20382       7.63800       5.66602       3.35844       1.82940
   4  12 2051.6875    0.6991  0.4872 10.0545  0.0000  0.0398   0.0436   0.0865    0.1538   0.0000   429.2566      -9.99376      -8.76381       2.41736      -4.77274       2.95195       13.5591       13.9345       14.3602       8.91456       5.29901       2.93315
   4  13 2188.3374    0.9142  0.9651  9.0295  0.0000  0.0555   0.0420   0.1120    0.8671   0.0000   426.9863      -2.21918      -2.42043       9.79050       2.07601     -0.919614       20.6746       22.4771       19.0602       12.9275       7.03914       3.95994
   4  14 2324.0488    1.4015  0.8782  8.0991  0.0000  0.0484   0.0638   0.1187    4.0232   0.0000   424.2736      -9.46209      -7.29936      -25.5184       6.60819      -4.83752       22.7021       23.3475       18.1826       11.2018       6.09846       2.71988
   4  15 2458.4890    1.6068  1.0179 10.5622  0.0000  0.0517   0.0768   0.1498    0.9512   0.0000   423.0670     -0.265827       4.56063      -15.5438     -0.228662     -0.855551       21.9675       23.8424       17.2487       12.3095       6.95787       3.13074
   4  16 2593.0830    2.0969  1.0244  6.3590  0.0000  0.0545   0.0920   0.1201   81.3998   0.0000   482.4901       4.52473      -2.02056      -2.33345       2.56449      -2.86913       18.8655       19.8652       17.0688       12.8341       8.56703       3.53038
   4  17 2728.5020    2.6272  0.9737 11.3996 -0.0044  0.0469   0.1254   0.1491    1.0523   0.0000   441.1795       42.4974      -4.67955      -18.3083      -6.11250       5.04679       17.0043       19.0718       15.6284       11.0078       6.56760       3.11637
   4  18 2864.2719    3.1194  0.8889 11.3516  0.0000  0.0445   0.1397   0.1139    1.0155   0.0000   426.8241       18.0127       41.8642       3.68002      -1.52259       2.27488       17.1803       17.5420       14.2541       10.8216       6.42208       3.04615
   4  19 3000.1583    3.6446  1.0855  7.2375  0.0000  0.0500   0.1540   0.1415   93.4314   0.0000   443.3469      -4.59590      -15.6847      -3.15077       2.34801      -2.73737       22.3886       22.5204       17.8718       12.1041       6.83601       3.02577
   4  20 3136.0300    4.2420  0.9932 11.6480  0.0000  0.0452   0.1833   0.1278    1.3451   0.0000   434.2550       55.4354      -8.24724       8.18207      -1.42062      -5.86138       17.3094       18.0052       14.8691       10.4299       6.18651       3.06671
   4  21 3271.8084    3.7181  1.2604 12.4180  0.0000  0.0568   0.1524   0.1552    0.6306   0.0000   485.4919       28.2501       13.0127      -11.5944       6.54328      -2.35106       20.0691       22.5007       16.9951       13.9516       8.25640       3.73935
   4  22 3408.0937    3.2219  2.1147 11.8594 -0.0085  0.0723   0.1016   0.2014    0.4312   0.0000   453.8330       40.7785      -19.8572      -33.0631      -4.55111      -1.98910       29.5101       30.7231       25.1067       17.0122       9.54293       4.86764
   4  25 3819.0865    1.9186  6.2805  9.7947  0.0000  0.1376   0.0386   0.3639    0.4056   0.0000   478.1094       22.0072      -35.3396       18.0867       7.69546      -10.2554       53.1938       57.3920       47.0430       31.0418       18.4219       8.91662
   5   9 1685.7653    0.2483  0.2384 10.0692  0.0000  0.0523   0.0237   0.0742    0.0705   0.0000   433.1122      -1.38861       11.4464      -5.43522     -0.871705       1.63665       14.9601       14.4593       9.24222       10.3645       11.1222       7.38377
   5  11 1960.5714    0.5212  0.3889 10.2132  0.0000  0.0444   0.0345   0.0710    0.1020   0.0000   439.0431      -3.43758      0.834349     -0.125634     -0.409709       2.40825       14.3559       10.0877       11.6813       10.4849       6.72345       4.24925
   5  12 2098.4306    0.7832  0.5827 10.0334  0.0000  0.0412   0.0409   0.0890    0.1633   0.0000   454.6367      -12.0461       26.5028       5.08693     -0.759450       1.19410       12.5212       15.8469       11.7254       9.60002       5.65435       3.26249
   5  13 2235.2724    0.9159  0.9433 10.2226  0.0000  0.0453   0.0384   0.1222    0.2327   0.0000   418.8328       2.86459      -5.69270      -13.9392      0.116427       9.72483       13.6053       15.7641       12.5508       10.4643       7.60292       4.37003
   5  14 2371.1287    1.4250  0.8060 10.4945  0.0000  0.0438   0.0611   0.0961    0.3058   0.0000   434.4479      -3.57432       6.74443       22.1621      -7.37326      0.168340       11.0338       13.3992       11.3604       9.32485       6.48365       3.81713
   5  15 2506.1040    1.7997  0.8848 11.0688  0.0000  0.0411   0.0762   0.1039    0.3587   0.0000   440.7405      -13.1466       33.2477      -18.0921     -0.876542      -5.73517       13.1404       13.9162       13.4125       9.51776       6.30094       3.71598
   5  16 2641.2901    2.3240  0.8289 11.1395  0.0000  0.0422   0.0984   0.0938    0.5689   0.0000   462.5886       3.17654       27.2615       2.33837      -1.22208      -2.66926       14.8735       15.9856       13.7198       10.0468       7.07162       3.70066
   5  18 2913.6966    3.7384  0.7983  3.4860  0.0000  0.0417   0.1628   0.0928 1000.0000   0.0000   422.1552       31.6098       9.78145      -21.4706       6.95665       2.97008       12.4839       13.2917       12.4815       9.53430       8.04390       4.32701
   5  20 3186.2364    3.6945  1.5373  0.3245  0.0000  0.0593   0.1348   0.1656 1000.0000   0.0000   412.6838       2.91854       9.38822      -4.91962       7.23807      -3.00049       16.1232       20.0058       16.6434       14.1613       8.35595       5.23545
   5  21 3322.5856    3.6127  1.4822  0.3383  0.0000  0.0581   0.1248   0.1369 1000.0000   0.0000   443.6136       31.0437       31.6553      -14.1401      -2.23923       1.84025       17.8912       18.3672       15.9303       14.0982       9.95033       5.60443
   5  22 3459.4467    2.8704  2.4520 11.5733  0.0004  0.0758   0.0823   0.2137    0.4529   0.0000   416.7751       41.6835      -22.8355      -22.1097      -12.9909      -13.9459       21.9681       25.6438       22.6179       17.7304       11.3481       7.04183
   5  23 3596.4589    2.5551  3.7411  9.2142  0.0000  0.0906   0.0559   0.2347    1.7061   0.0000   479.5689      0.255306      -23.5136       11.2621       3.56810       3.78677       27.2832       31.4842       26.8812       21.5636       14.3065       8.78843
   5  26 4009.5602    1.4874  8.7727  9.6943  0.0000  0.1605   0.0247   0.4498    0.2090   0.0000   410.7438       56.7618      -58.7336      -35.7115      -27.6621      -11.0469       48.9794       54.5073       50.0383       37.2414       25.9921       15.2996
   5  28 4285.7826    1.0219 12.6685  9.8128  0.0000  0.2427   0.0183   0.6912    0.1255   0.0000   398.8571       24.4638      -17.0086       17.7542       9.21079      0.855562       69.9287       82.7021       72.2580       57.1534       38.6367       22.9360
   6   7 1443.8066    0.1393  0.0659 10.0601  0.0000  0.0261   0.0344   0.0495    0.0505   0.0000   429.7451      0.350860       12.4742      -13.4360       1.73375       1.28308       8.06420       7.95384       8.82100       6.29952       5.12495       2.52451
   6   8 1587.4533    0.2172  0.1043 10.0375  0.0000  0.0268   0.0338   0.0573    0.0534   0.0000   437.4584       6.56912       12.3841       5.83062      0.958563     -0.320860       6.92973       8.41807       9.42711       8.18078       4.03470       2.52910
   6  10 1866.0645    0.4288  0.3807  9.9302  0.0000  0.0335   0.0247   0.0626    0.0829   0.0000   439.9079       17.2282     -0.484881       7.27231      0.331657      0.410911       8.48777       9.13476       10.4836       6.45283       5.47284       3.20670
   6  11 2004.1203    0.5585  0.5777 10.0655  0.0000  0.0401   0.0285   0.0818    0.1200   0.0000   435.1976      -5.47151       1.00100      -10.2209      -3.63789     -0.739625       10.2635       10.7751       10.6519       8.91928       6.33418       4.29422
   6  12 2142.4856    0.7489  0.6958 10.2403  0.0000  0.0384   0.0332   0.0907    0.1415   0.0000   444.8853       5.33483       17.9242      -5.87821      -1.95301      -8.90937       9.22862       10.7688       10.5667       7.57198       7.20127       4.65454
   6  13 2279.7700    1.0769  1.0059 10.2859  0.0000  0.0451   0.0408   0.1099    0.2719   0.0000   445.0759       18.6772       4.77451      -6.56076       5.28939     -0.839240       11.3783       13.0451       12.9643       10.2819       6.84096       4.43400
   6  14 2415.4778    1.5100  1.2016  9.5640  0.0000  0.0444   0.0496   0.1139    0.7370   0.0000   432.0533       16.1193      -4.35946      -1.39982       6.00322       6.44138       11.4809       12.4805       11.4796       9.60760       7.61907       5.67031
   6  15 2551.1465    1.9738  0.9406 10.9438  0.0000  0.0357   0.0747   0.1185    0.3950   0.0000   434.4889       12.7393       10.8195       1.49071       6.10333     -0.641422       9.62762       10.4963       10.5508       7.98193       5.69526       3.96577
   6  16 2687.0819    2.3544  1.0167 11.2377  0.0000  0.0408   0.0845   0.1110    0.4285   0.0000   434.1283       9.37849       14.7545       13.2608      -5.97078      -1.13784       9.60552       10.5090       10.6632       9.30298       5.94506       4.28751
   6  17 2823.7363    2.9626  1.1816 10.6410  0.0000  0.0423   0.0979   0.1185    1.2246   0.0000   429.6599       6.69774       6.47350       11.9844      -3.46495      -4.14020       10.5912       11.7078       10.7703       9.59472       7.13592       4.73899
   6  18 2960.7693    3.7150  0.8497 12.0131  0.0000  0.0359   0.1443   0.0967    0.5707   0.0000   431.7111       25.4026       9.40917       11.4105      -4.20912      -5.37938       9.39122       9.99108       9.56972       8.06089       5.59798       4.01142
   6  19 3097.3876    4.1197  1.1723 12.2323  0.0000  0.0450   0.1391   0.1119    0.6131   0.0000   408.9462       18.1960       27.1509      -10.2608       5.21385      -4.03937       12.1617       13.9810       11.6638       10.5744       7.78245       5.09595
   6  20 3234.0765    3.9027  1.3972 11.3137  0.0000  0.0465   0.1215   0.1273    1.2263   0.0000   429.3688       25.2814      -24.0266       9.75821       2.35997      -12.7332       11.4729       13.3415       12.9437       10.4224       7.88273       5.23695
   6  21 3371.1230    3.2503  2.1583  9.6080  0.0000  0.0589   0.0785   0.1639    2.6451   0.0000   433.9494       18.6427       43.8987      -7.66017       9.38522      -9.47528       15.7455       17.1583       16.6753       13.9065       10.0959       6.39273
   6  22 3508.4324    2.9570  2.7362 10.4686  0.0000  0.0699   0.0688   0.1899    0.8436   0.0000   414.8483       68.8791       18.6289      -12.0558       4.70910      -17.4040       18.8181       21.6467       19.7370       16.1413       12.0238       7.98996
   6  23 3646.1737    2.4490  3.9667 10.7620  0.0000  0.0888   0.0489   0.2349    0.2873   0.0000   414.6083     -0.473816      -28.1853     -0.971420      -14.5526       7.09075       24.5203       28.9500       26.7797       21.3569       14.7260       9.86872
   6  25 3922.0065    1.7030  7.5771  9.6993  0.0000  0.1348   0.0259   0.3593    0.2233   0.0000   453.2925       7.62628       39.6978     -0.168393      -9.87713      -3.29136       33.6695       42.4088       36.6649       30.6125       22.2146       14.8268
   6  27 4199.3158    1.1262 11.7728  9.9224  0.0000  0.2018   0.0178   0.6112    0.1050   0.0000   409.4173      -26.1370       76.8859      -18.0326       27.9677    -0.0941886       49.0057       58.5102       54.0879       46.9047       32.9857       22.3678
   7  10 1906.8125    0.4635  0.3820 10.0195  0.0000  0.0425   0.0307   0.0813    0.0827   0.0000   436.0771      -2.27637       10.5252      -3.33266     -0.807872      -2.91788       12.6376       15.8849       14.4015       10.2289       7.59410       4.32619
   7  11 2045.8501    0.6509  0.5388 10.0851  0.0000  0.0316   0.0295   0.0689    0.1179   0.0000   437.5983       3.50356       13.6111     -0.756138       3.89056       6.54175       6.61893       8.52999       7.36153       6.82255       4.92928       3.54002
   7  12 2184.5424    0.8328  0.7959 10.0633  0.0000  0.0348   0.0310   0.0899    0.1809   0.0000   453.3636       8.88485       24.6762       5.33746      -2.01131      -7.55215       7.60752       8.84096       8.75062       7.27235       5.82905       4.03322
   7  13 2322.2048    1.1495  0.8606 10.5579  0.0000  0.0361   0.0412   0.0881    0.1919   0.0000   417.0049      -7.84351      -11.5766      -8.22853      -7.50164      -2.99521       8.77229       9.62302       8.56028       8.53062       6.55140       4.45008
   7  14 2458.2087    1.5972  1.0495 10.4185  0.0000  0.0392   0.0529   0.1004    0.3930   0.0000   423.0046       1.37005       4.40365      -7.10615     -0.437385       4.62625       8.57810       10.1191       9.44640       8.42532       6.21375       4.68855
   7  15 2594.2846    2.0452  1.1397  9.1842  0.0000  0.0373   0.0631   0.0956    1.6567   0.0000   421.8488      -4.05994       21.5074      0.508722       2.13569      -4.23865       8.71602       9.70961       9.22885       8.03747       6.60443       4.57435
   7  16 2731.2297    2.5629  1.0192 11.4735  0.0000  0.0384   0.0855   0.0977    0.3737   0.0000   437.7740       5.47991       9.39338      -6.63932     -0.474540       13.6770       9.25069       10.7628       10.9277       8.65198       6.41303       4.81313
   7  17 2868.3506    3.1733  0.9192 11.9810  0.0000  0.0354   0.1071   0.0869    0.3473   0.0000   426.7887       5.17655       8.10504       4.45739      -7.57686       4.24555       8.39362       9.67750       8.85761       8.14046       5.76871       4.53070
   7  18 3005.7428    3.6766  1.0526 11.6256  0.0000  0.0371   0.1187   0.0967    0.6642   0.0000   431.4521       24.3344       21.6307       4.38430       6.85225      -6.74491       9.07161       9.95646       9.77500       8.16723       6.51043       4.50342
   7  19 3142.8622    4.0282  1.1519 11.5671  0.0000  0.0396   0.1245   0.1065    0.9099   0.0000   424.2054       21.1353      -1.40981      0.526585      -5.50113      -7.66908       9.34581       11.7535       10.6526       8.80587       6.59691       4.98776
   7  20 3279.9425    3.7067  1.5512 11.6510  0.0017  0.0483   0.1028   0.1142    0.4801   0.0000   438.3064       21.4624       2.65403      -3.02398      -11.5645      0.483790       11.7038       14.0177       12.2191       11.2449       8.43644       6.12093
   7  21 3417.4509    3.1983  2.2933 11.3652  0.0001  0.0581   0.0747   0.1548    0.4141   0.0000   447.5711       38.8917      -1.91387      -3.80701      -5.64253      -4.51205       13.5165       16.0214       15.5060       12.7078       10.0897       7.06533
   7  22 3555.4402    2.6906  3.1605 10.5698  0.0004  0.0677   0.0532   0.1888    0.4034   0.0000   421.0496      -2.35584       23.2094       23.3755       13.4084     -0.750360       15.5826       17.4761       16.4072       15.1735       11.5116       8.46875
   7  23 3693.5667    2.2190  4.7504 10.1416 -0.0075  0.0915   0.0355   0.2397    0.3228   0.0000   450.7146       32.6665      -6.94217       12.8238       3.43287      -15.5497       19.2547       23.1439       22.7057       19.0034       15.1052       11.2029
   7  24 3831.9320    1.8442  6.0463 10.3036 -0.0009  0.1129   0.0292   0.2909    0.1802   0.0000   450.0229      -3.11861       2.31512       8.48630       18.5065      -5.96659       23.9635       29.5203       27.6420       24.2386       18.6929       13.4921
   7  25 3970.4405    1.6016  8.4262  9.7519  0.0000  0.1326   0.0218   0.3730    0.1636   0.0000   426.0457       57.0174       44.6266      -62.0147      -26.6707      -20.2790       28.6326       33.7485       32.1335       28.4367       22.6171       16.2201
   8   8 1665.7725    0.2666  0.1324  9.9934  0.0000  0.0154   0.0261   0.0429    0.0502   0.0000   438.7103       3.83176       10.0897      -1.74702      -1.83415       1.48359       4.07277       3.81283       4.75231       4.59716       2.48596       3.46898
   8   9 1806.2395    0.3884  0.3270 10.0554  0.0000  0.0261   0.0227   0.0590    0.0700   0.0000   438.5779     -0.464884       6.12831      -1.14219      -2.52574       2.04688       5.28539       4.98370       5.41058       5.94680       3.95547       3.69984
   8  10 1946.0824    0.4977  0.4538 10.1039  0.0000  0.0307   0.0239   0.0678    0.0844   0.0000   430.7035       14.5288       7.57410      -8.33190       4.02751      -3.06337       5.63842       5.66250       5.60959       5.91428       4.41731       3.55266
   8  11 2086.1567    0.7197  0.6169 10.1513  0.0000  0.0276   0.0301   0.0769    0.1152   0.0000   437.8540       1.65851       26.5158      -4.29296      -1.98825      -2.73230       5.48400       6.25326       6.05298       5.65951       4.50411       3.64112
   8  12 2225.1365    0.9191  0.7368 10.6144  0.0000  0.0343   0.0345   0.0820    0.1401   0.0000   434.0585       1.96657       22.1866      -11.1825      -9.43202      -2.90603       6.78502       8.09410       7.64378       7.45630       5.79381       4.01181
   8  13 2362.8227    1.3067  1.0879  9.3324  0.0000  0.0377   0.0398   0.0877    0.6460   0.0000   440.1372      -1.61132       9.37788      -3.74094      -3.65296       6.31528       7.33105       8.48450       8.61692       7.43447       6.00386       4.77539
   8  14 2499.4503    1.7042  0.9067 10.9343 -0.0004  0.0337   0.0565   0.0872    0.2693   0.0000   443.0788       12.9105       13.4322       3.25357      -3.38591       2.46753       7.38159       8.64810       8.74979       7.47504       5.79442       4.28027
   8  15 2636.1717    2.1977  1.2366 10.4375  0.0034  0.0388   0.0620   0.1001    0.6070   0.0000   435.3735      -1.87204       12.0588       4.33320      0.226952      -6.23142       7.67688       8.93696       9.30029       8.16397       6.47608       4.69983
   8  16 2773.8111    2.7156  0.9031 11.4775  0.0006  0.0348   0.0874   0.0815    0.3911   0.0000   431.7641       11.9700       8.52164       1.07831       5.55676      -3.42053       7.01790       8.75050       8.11838       6.90319       5.88073       4.29825
   8  17 2911.6181    3.4014  0.9539 11.1930  0.0000  0.0345   0.1027   0.0759    0.6862   0.0000   439.0050       11.8877       1.92989     -0.440780      -7.29540      -3.26146       6.83675       7.91495       7.55183       6.68065       5.93252       4.30834
   8  18 3049.2173    4.0918  1.0895 11.0719  0.0001  0.0349   0.1219   0.0854    1.2862   0.0000   439.4487       18.7322       14.4136       3.38118       2.49951      -4.61509       7.54987       8.80361       8.51626       7.63046       5.99979       4.59607
   8  19 3186.8626    3.7425  1.2581 12.5661  0.0007  0.0393   0.1124   0.1126    0.3308   0.0000   432.1371       12.3945       22.8924       2.73994      -13.1912       1.43619       8.06415       9.50097       9.17249       7.72295       7.32872       5.11182
   8  20 3324.5084    3.5351  1.8710 10.9861  0.0000  0.0457   0.0795   0.1232    0.5419   0.0000   433.2615       10.5030      -20.2071       7.46010      -7.17209      -6.27307       8.74614       10.5228       10.0250       9.57313       7.42998       5.61816
   8  21 3462.5502    3.0491  2.5757 10.2249  0.0000  0.0565   0.0593   0.1424    0.6075   0.0000   419.8521       14.4224       27.4764      -8.78360       2.43284      -18.9658       12.2920       15.0921       14.6575       12.5904       10.0515       7.22972
   8  22 3600.9220    2.5078  3.9254 10.4370  0.0000  0.0723   0.0415   0.1904    0.2885   0.0000   437.3343       2.14916       8.85459       12.2316       12.6172      -11.5340       14.3819       16.9606       15.5607       14.3969       12.3169       9.68466
   8  23 3739.5038    2.1536  5.0914  9.8955  0.0000  0.0851   0.0309   0.2271    0.2800   0.0000   443.1331       16.7275      -13.5795       9.84790      -17.4962     -0.200260       16.8097       20.3406       19.8383       17.7691       14.2137       10.7387
   8  24 3878.5004    1.7676  6.9637 10.1398  0.0000  0.1115   0.0244   0.2957    0.1527   0.0000   450.2007       9.90303      -10.7343       18.9260      -10.9615       7.59672       22.0700       26.9384       26.2579       23.3848       18.6911       14.2190
   8  25 4017.6379    1.4840  8.9488  9.7919  0.0000  0.1301   0.0189   0.3658    0.1332   0.0000   393.3887      -47.7503       6.12570       75.1646      -16.4111      -20.3645       25.8978       30.9334       30.2375       27.1346       22.5355       16.6713
   8  28 4435.7057    0.8403 15.3749  9.9346 -0.0013  0.2485   0.0127   0.7421    0.0694   0.0000   388.8467      0.747037       118.501       6.68642      -13.9844      -15.4824       47.9356       58.7827       56.9653       50.8006       42.9113       31.9964
   9   7 1557.6643    0.1661  0.1504 10.1481  0.0000  0.0232   0.0163   0.0542    0.0451   0.0000   426.7998      -4.45285       8.77147      -3.75772       1.39811       3.37394       4.93519       5.92555       5.51737       4.51614       3.79371       2.87685
   9   8 1702.4259    0.3018  0.2206 10.0063  0.0000  0.0204   0.0191   0.0399    0.0519   0.0000   434.9764      -2.11325       7.43227      -1.40848      -5.44453      -3.16733       3.41957       4.47536       4.05380       3.40032       3.12176       2.94394
   9   9 1843.5779    0.4067  0.3315 10.0470  0.0000  0.0252   0.0217   0.0519    0.0657   0.0000   431.9291       7.09241       9.25900      -8.59711       1.98848       1.91230       3.91597       5.37609       6.02669       3.91315       4.29628       2.77971
   9  10 1984.1997    0.5489  0.5404  9.9837  0.0000  0.0287   0.0227   0.0699    0.0995   0.0000   434.8956       10.5407       10.2476       5.41230      0.812355       1.43081       4.92354       5.78145       6.22759       5.28654       4.50795       3.40659
   9  11 2125.0903    0.8046  0.7104 10.0071  0.0000  0.0306   0.0285   0.0721    0.1631   0.0000   439.1833      -6.41401       13.8066      -7.19032      -1.55409       8.63435       5.81756       7.29288       6.89294       6.22984       5.11530       3.87211
   9  12 2264.5261    1.0493  0.8217 10.5341  0.0000  0.0308   0.0350   0.0843    0.1474   0.0000   431.0190       15.3868       10.2160      -1.76238       7.88661      -1.43738       5.19992       6.25807       6.20887       5.70935       5.03236       3.66479
   9  13 2402.3447    1.4450  1.0589 10.1846  0.0000  0.0339   0.0421   0.0941    0.3169   0.0000   436.2055      -6.83495       7.75615       14.5523      -1.96671      -9.73371       5.40510       7.17053       6.59096       6.40251       5.25807       4.19340
   9  14 2539.5917    1.9089  0.9264 11.2081  0.0000  0.0315   0.0578   0.0792    0.2298   0.0000   448.7968       5.78396       7.98435       16.9571       1.03016      -3.50432       5.68869       6.57213       6.99291       6.22531       5.11970       4.06168
   9  15 2677.0029    2.4009  1.0937  7.9571  0.0000  0.0327   0.0653   0.0818    6.2839   0.0000   441.2309      -5.24034       13.0864      -12.4486       3.46743      -4.25217       6.06965       7.43993       7.04603       6.30228       5.38318       4.53123
   9  16 2815.2196    2.8442  1.0833 11.5581  0.0000  0.0340   0.0818   0.0853    0.3439   0.0000   454.1543       7.73203       26.4524      0.373082      -9.66909      -2.77297       6.86453       8.16468       8.09799       7.40076       5.69319       4.43596
   9  17 2953.5738    3.6699  0.9643 11.5051  0.0000  0.0298   0.1057   0.0791    0.5128   0.0000   434.6671       1.67496       18.6263      -3.02067       1.84296      -4.66605       5.50723       6.30756       6.53001       5.63407       4.96276       3.86260
   9  18 3091.5519    3.9190  1.0516 12.2459  0.0000  0.0339   0.1104   0.0820    0.3569   0.0000   426.2637       13.2985       2.99323       7.44949      -3.37453       6.05362       6.30719       7.32110       7.26966       6.97896       5.51720       4.46523
   9  19 3229.7142    3.8648  1.3286 12.1943  0.0000  0.0393   0.0995   0.0969    0.3519   0.0000   443.5041       20.2731       16.1140      0.375681       9.97257      -5.36199       6.78911       8.06438       8.46964       7.50421       6.41925       4.87347
   9  20 3367.9149    3.3270  1.9593 11.6649  0.0000  0.0466   0.0716   0.1191    0.2416   0.0000   441.2955       7.33227       4.31453      -3.08736       5.86257      -12.0734       8.28063       9.59521       9.48000       8.99375       7.55820       6.01051
   9  21 3506.3404    2.7886  2.9972 10.9042  0.0000  0.0583   0.0495   0.1536    0.2256   0.0000   423.6935       16.8979       3.94542       19.1192      -11.5903      -7.83060       10.2780       11.6573       11.9868       11.2668       9.37766       7.55137
   9  22 3645.2703    2.3684  4.1609 10.5607 -0.0001  0.0719   0.0361   0.1828    0.1889   0.0000   415.8660       4.03315       2.51177       4.16671      -10.8232      -7.93791       12.9818       15.6421       15.9469       14.5154       12.2140       9.35506
   9  23 3784.2271    1.9788  5.1757 10.6035  0.0000  0.0852   0.0288   0.2260    0.1357   0.0000   435.4743     -0.140926       28.3479       4.72140      -11.7831      -10.4693       14.8080       17.9465       17.4858       16.4141       13.8477       11.1567
   9  24 3923.6783    1.6360  7.2519 10.2105  0.0000  0.1115   0.0215   0.2940    0.1183   0.0000   435.4214       14.3185      -2.75194      -20.3512       3.77733      -24.0236       18.4746       23.7933       22.4787       21.8922       17.5638       14.1372
   9  25 4063.2812    1.3851  8.6955  9.9380  0.0000  0.1271   0.0175   0.3519    0.1092   0.0000   450.1523       21.1073      -27.5033      -16.4206       13.0836      -8.85621       21.4233       27.2907       25.9484       24.5885       20.7409       16.2329
   9  28 4483.2784    0.7946 17.1211  9.9193  0.0000  0.2756   0.0109   0.7765    0.0604   0.0000   422.4988      -31.1263       53.9312      -10.5838      -2.15948       47.1707       45.1676       56.7817       56.4909       52.2931       44.3063       34.8705
   9  29 4622.8423    0.6295 18.5081  9.9547  0.0019  0.3507   0.0097   0.9514    0.0506   0.0000   420.2769       3.95970       155.763      -64.8949      -8.86550      -12.3937       58.1002       73.8988       74.7030       67.0723       57.0303       44.8412
  10   7 1592.9129    0.2099  0.1821 10.0418  0.0000  0.0174   0.0158   0.0480    0.0445   0.0000   429.2630     -0.614664       11.0330       2.38718      -4.10644       2.40402       2.47328       3.21720       3.35986       2.91270       2.62383       2.14601
  10   8 1737.8188    0.3008  0.2580 10.0947  0.0000  0.0268   0.0179   0.0425    0.0507   0.0000   430.1253       8.76787       17.1184       3.95441      -4.46504     -0.918666       4.78166       6.34128       4.49042       4.08277       4.62146       4.07609
  10   9 1879.9720    0.4370  0.5159  9.9687  0.0000  0.0267   0.0183   0.0658    0.0737   0.0000   440.1134      -7.59032       7.23848       3.51570      -1.18008       6.44365       4.34928       4.96568       5.10125       4.64533       4.44619       3.49950
  10  10 2021.5241    0.5735  0.4339 10.3364  0.0000  0.0230   0.0253   0.0563    0.0742   0.0000   430.4468    -0.0741605       8.96180     -0.279048       1.50998       4.66034       3.79465       4.16518       4.48017       4.00749       3.76644       2.83418
  10  11 2162.9021    0.8483  0.6354 10.2824  0.0000  0.0270   0.0313   0.0716    0.1253   0.0000   445.4567      -8.00310       18.9975      -2.92876    -0.0292905       7.48501       4.53402       4.66520       4.79166       4.92992       4.26446       3.26670
  10  12 2302.7731    1.1702  0.9145 10.5116  0.0000  0.0326   0.0359   0.0785    0.1937   0.0000   442.5097       3.85492       11.1385       8.55665      0.283034      0.431198       5.33414       5.99298       5.82716       6.45954       5.21296       4.25616
  10  13 2440.8074    1.5906  0.8858 10.4521  0.0000  0.0285   0.0459   0.0716    0.2632   0.0000   439.8867       1.04562       25.4093      -1.77137      -2.29027      -6.67430       4.61018       5.56440       5.67196       5.26847       4.23227       3.84674
  10  14 2578.6409    2.1110  0.9160 10.9795  0.0000  0.0298   0.0586   0.0712    0.2907   0.0000   433.2625       8.28817       6.24202      -2.01098     -0.226702      -1.81824       5.11278       5.90693       5.89979       5.62910       4.88950       4.01267
  10  15 2717.0048    2.4604  1.0927 11.1046  0.0000  0.0335   0.0658   0.0804    0.3691   0.0000   445.7490       12.3441       30.1018      -4.06626      0.168448       1.87546       5.49068       6.67479       6.17759       5.84298       5.25725       4.31657
  10  16 2855.6780    3.0730  0.9663 11.5426  0.0000  0.0333   0.0865   0.0736    0.3403   0.0000   438.2940       11.2244       7.41628      -9.67460       3.63552      -4.20014       6.74225       8.36692       8.48940       7.32055       6.21962       4.72976
  10  17 2994.6036    3.8961  0.9218 12.1108  0.0000  0.0286   0.1117   0.0714    0.3204   0.0000   428.3519       16.6503       11.2842      -9.23743       1.49341      -5.06753       4.82387       5.92748       6.01622       5.58941       4.83022       3.88558
  10  18 3133.0112    3.7710  1.0938 12.1904  0.0000  0.0338   0.0987   0.0809    0.3460   0.0000   442.5991       24.7535       2.62415       2.10655       7.84949       3.24341       5.99836       7.35786       7.01065       6.64007       5.49703       4.83694
  10  19 3271.3849    3.8118  1.3567 11.9667  0.0000  0.0374   0.0913   0.0902    0.3530   0.0000   444.1222       4.84019       8.22037       11.1799       1.10258       2.82142       5.81306       7.17655       7.87394       6.78324       5.98408       4.84763
  10  20 3410.2122    3.1924  2.2108 11.5868  0.0000  0.0470   0.0615   0.1210    0.1969   0.0000   440.0455       6.38435       9.95835    -0.0116326      -2.64830       1.51623       7.86725       9.29352       9.37899       8.49376       7.78286       6.20155
  10  21 3549.1680    2.6977  2.9198 11.5927  0.0000  0.0586   0.0473   0.1471    0.1302   0.0000   433.0009      -7.18093       11.1102       23.7620      -7.35311      -4.01193       8.82384       10.7705       11.0763       10.4383       8.89749       7.39105
  10  22 3688.4575    2.2931  4.4173 10.7211  0.0002  0.0715   0.0335   0.1895    0.1413   0.0000   424.2712       33.8388       26.8814       1.00345      -10.7080      -1.46821       11.6661       14.2179       14.3685       13.2849       11.6025       9.27082
  10  23 3828.0041    1.8727  6.0489 10.6240  0.0000  0.0905   0.0248   0.2412    0.1039   0.0000   465.6384       24.2649      -4.05788       11.0378      -14.1876      -4.81357       14.2701       17.7562       17.9638       16.8779       14.5245       11.5058
  10  24 3967.6645    1.5611  8.2032 10.0208  0.0000  0.1097   0.0184   0.3086    0.1096   0.0000   445.7631       58.9687      -16.1955      -3.93192      -2.66832     0.0193505       17.0588       20.7343       20.2673       19.6051       17.3545       14.2708
  10  25 4107.8086    1.3015 10.2452  9.9754  0.0000  0.1316   0.0149   0.3864    0.0831   0.0000   438.7901       29.9137       32.0307      -20.0522      -16.8718       8.75408       20.2992       25.3243       25.2415       23.9844       20.9161       16.8157
  11   6 1477.1723    0.1521  0.0535 10.0957  0.0000  0.0217   0.0255   0.0330    0.0375   0.0000   437.1909      0.261120       14.6602       3.00095     0.0756904       1.67816       2.66096       2.50297       2.64521       3.85509       3.94190       2.07797
  11   8 1772.2277    0.3358  0.2871 10.0599  0.0000  0.0237   0.0176   0.0415    0.0516   0.0000   437.8076      -9.26231       15.0620      0.351121      -9.94011       1.74003       3.09329       3.91542       4.29180       3.42882       3.03796       2.84624
  11   9 1915.4228    0.5061  0.4484 10.0513  0.0000  0.0227   0.0207   0.0534    0.0691   0.0000   435.2302      0.301331       16.8875       1.97910      -8.47768      -2.95107       3.04222       3.67021       3.96040       3.87822       3.14086       2.61993
  11  10 2057.9829    0.6454  0.5007 10.2996  0.0000  0.0249   0.0244   0.0537    0.0822   0.0000   438.7645       4.26676       12.6545       1.40120      -5.08989       1.46664       4.17442       4.86135       5.22476       5.16921       4.46078       3.73554
  11  11 2199.7863    0.9173  0.7489 10.3699  0.0000  0.0279   0.0286   0.0641    0.1334   0.0000   443.8362       4.06363       13.3060       4.90986      -5.34635       3.27242       4.31037       5.23595       4.94577       4.95582       4.44097       3.71559
  11  12 2340.0815    1.2193  0.9875 10.3629  0.0000  0.0316   0.0338   0.0781    0.2303   0.0000   434.8472      -4.70500      -1.84261      -11.4873      -5.01809       1.78469       4.80946       5.79464       5.62108       5.55752       5.14408       4.20962
  11  13 2478.5374    1.6532  1.0170 11.1147  0.0000  0.0315   0.0456   0.0809    0.2158   0.0000   438.0408      -4.87451       8.66586       6.70221      -7.73104      -1.84446       4.48916       5.48246       5.43142       5.37333       4.84762       3.99321
  11  14 2616.9958    2.1818  1.0223 11.1986  0.0000  0.0318   0.0582   0.0754    0.2942   0.0000   439.9843       6.79209       19.1485      -7.93818       4.28613      -5.23958       5.24082       6.65600       6.68085       6.18600       5.43217       4.31365
  11  15 2756.1621    2.8616  0.8627 11.8283  0.0000  0.0260   0.0821   0.0717    0.2353   0.0000   436.0837       6.64763       4.53947      0.354883      -4.62843     -0.266156       4.04470       4.41293       4.71817       4.79681       3.96492       3.41468
  11  16 2895.3813    3.3835  0.9181 11.7021  0.0000  0.0273   0.0912   0.0683    0.3319   0.0000   436.2600       5.24878       20.6213       5.45508      0.806079      -2.53623       3.95407       5.01367       5.03914       4.38030       4.53196       3.61856
  11  17 3034.6112    3.9765  0.9851 11.5850  0.0000  0.0281   0.1036   0.0708    0.4954   0.0000   434.1090       6.33434       10.5075       2.58733      -5.47796     -0.399021       4.48587       5.49471       5.47990       5.10534       4.54694       3.72644
  11  18 3173.5211    3.6435  1.2757 12.7399  0.0000  0.0355   0.0939   0.0936    0.2331   0.0000   436.8578       18.8480       7.59784      -6.54343      -8.34588      -5.87442       5.34516       6.30668       6.12445       6.04319       5.27996       5.01361
  11  19 3312.3540    3.5862  1.8069 11.1352  0.0004  0.0381   0.0716   0.1030    0.3619   0.0000   430.4436       15.5184       11.4656       8.08038      0.868593      -4.10706       6.13693       7.30327       7.42423       7.12507       6.14734       5.15402
  11  20 3451.7566    3.0775  2.4927 11.1898  0.0000  0.0462   0.0533   0.1275    0.1954   0.0000   428.3890       7.43844       4.18293      -1.35642      -1.40602      -8.66458       6.69946       8.37485       8.56293       7.79583       6.86745       6.25436
  11  21 3591.2154    2.5802  3.3011 11.0849  0.0000  0.0585   0.0401   0.1426    0.1413   0.0000   431.5153       32.2889       19.4319       19.3677       8.30447      -18.3662       8.74881       10.8820       10.8740       10.6688       8.93898       7.76448
  11  22 3730.8345    2.1200  5.0351 10.4383  0.0000  0.0719   0.0276   0.1956    0.1309   0.0000   444.6465       31.9383       15.3283       14.7499       7.39815      -12.0314       10.2195       12.8494       12.6713       12.3315       11.0798       9.17820
  11  23 3871.0289    1.7930  6.6497 10.3409  0.0000  0.0913   0.0222   0.2431    0.1089   0.0000   437.3587       25.3352       25.6802       2.31043       3.08128      -8.79821       12.6934       16.4996       16.2910       16.1110       13.5048       11.8060
  11  24 4011.0810    1.4925  9.1304  9.9777  0.0000  0.1119   0.0163   0.3212    0.0974   0.0000   436.1275      -13.6776       15.5096       9.98303      -34.7309      -10.9499       15.7672       20.2234       20.0394       19.4062       17.2619       14.4828
  11  25 4151.3925    1.2527 10.4760 10.0371  0.0000  0.1306   0.0143   0.3824    0.0776   0.0000   435.1671       16.8681      -10.4717       3.74171      -5.23427       10.4839       18.3333       23.1564       23.0253       22.8528       19.9860       16.5475
  11  27 4433.0757    0.8637 15.6142  9.9521  0.0000  0.2177   0.0104   0.6168    0.0566   0.0000   427.1703       30.1850       17.8620      -19.6703       43.1253       17.5156       29.6756       37.5374       38.3312       36.9969       33.0067       27.2628
  12   6 1509.6916    0.1481  0.0558 10.1040  0.0000  0.0325   0.0207   0.0222    0.0354   0.0000   435.3823      -3.40643       14.0175      -7.26305      -2.73524      -2.20565       2.33902       4.68466       4.42959       3.14297       4.68941       2.06060
  12   7 1660.2332    0.2771  0.1818 10.0665  0.0000  0.0164   0.0192   0.0431    0.0434   0.0000   438.8568      -1.84554       13.4561     -0.756884     -0.257047     -0.440521       2.48392       2.80664       3.09878       2.91801       2.86359       1.99529
  12   8 1805.7989    0.3701  0.3262 10.0674  0.0000  0.0202   0.0174   0.0497    0.0520   0.0000   434.3619      -1.59429       15.1434     -0.753208      -2.37740      -2.15318       3.68542       4.53712       4.54592       4.01664       3.33013       2.59578
  12   9 1949.9670    0.5412  0.4635 10.0524  0.0000  0.0228   0.0205   0.0485    0.0702   0.0000   442.5086    -0.0751223       11.6399       3.22798       4.31014      -2.78369       2.73753       3.66510       3.56736       3.31275       3.00207       3.12457
  12  10 2093.6597    0.7194  0.6436 10.1642  0.0000  0.0255   0.0232   0.0619    0.0987   0.0000   438.4028      -2.48504       12.0585      -1.62482      -2.70387      -1.50357       3.48445       4.49438       4.74902       4.64065       3.78558       3.14892
  12  11 2235.8694    1.0287  0.7875 10.1212  0.0000  0.0250   0.0300   0.0667    0.1535   0.0000   434.0106      -7.22180       11.4473      -10.0840      -1.12531      -4.62844       3.56330       4.09117       4.21098       4.37800       3.91134       3.17673
  12  12 2376.3600    1.3829  0.8686 10.8496  0.0000  0.0288   0.0393   0.0681    0.1853   0.0000   440.7503       1.52999       6.49243      0.252864      -1.01705      -6.72303       3.78605       4.64897       4.76014       4.83129       4.25432       3.36519
  12  13 2515.4208    1.7915  1.1567 10.3321  0.0000  0.0318   0.0455   0.0853    0.4899   0.0000   434.5911       2.17231       5.67346       4.65770      0.697434       1.99271       4.23904       5.17631       5.59069       5.18872       4.49850       4.00941
  12  14 2654.6243    2.3898  0.8165 11.5090  0.0000  0.0258   0.0671   0.0637    0.2508   0.0000   437.8146       2.00480       12.4653      -2.23636      -1.71127       4.62355       3.54505       4.07375       4.17554       4.07589       3.58832       3.34843
  12  15 2794.5838    3.0684  0.9056 11.6935  0.0000  0.0264   0.0823   0.0679    0.3267   0.0000   441.4994       4.87928       13.3799       1.47524      -2.50010      -1.08204       3.63482       4.23411       4.35187       4.32498       3.83020       3.29772
  12  16 2934.3979    3.6885  0.8063 11.8561  0.0007  0.0246   0.1003   0.0570    0.3125   0.0000   436.6998       4.20508       9.11991       4.70797      -1.09978      -2.70597       3.59336       4.34057       4.37302       4.16673       3.77614       3.23653
  12  17 3073.8950    3.9331  1.0298 11.9752  0.0000  0.0284   0.0999   0.0726    0.3749   0.0000   436.4807       12.6591       12.6363      -1.51922       6.85941      -6.09311       4.42921       5.52446       5.60142       5.46458       4.79271       4.01533
  12  18 3213.3067    3.8970  1.3230 11.9617  0.0000  0.0323   0.0877   0.0832    0.3406   0.0000   437.2745       7.12868       10.7345      0.903450      -1.32432      -11.7770       4.33065       5.50660       5.65970       5.39309       4.71675       4.15710
  12  19 3352.7826    3.4792  1.6917 12.0188  0.0004  0.0385   0.0701   0.1009    0.2004   0.0000   435.3971       11.0076       10.8128      -6.82088       7.66481      -4.82495       5.72322       7.53143       7.71951       7.36418       6.16557       5.17630
  12  20 3492.4686    2.8883  2.8840 11.0196 -0.0054  0.0495   0.0435   0.1264    0.1651   0.0000   442.1334       20.0130      -15.9228       5.96525       5.52030      -14.5715       6.48470       7.92910       8.26031       7.91593       7.23509       6.11674
  12  22 3772.6935    1.9977  5.3742 10.5681  0.0000  0.0729   0.0247   0.2027    0.1046   0.0000   428.9339      -8.89979      0.258204       25.6558      -8.23534       5.39182       9.83313       12.3195       12.7881       12.3593       10.8436       9.48144
  12  23 3913.0647    1.6836  7.3900 10.2701  0.0000  0.0942   0.0194   0.2575    0.1006   0.0000   448.3012       41.9779       33.1495       23.4987       6.76669       5.80402       12.8227       16.3219       16.2588       16.0184       14.3180       12.5042
  12  25 4194.3024    1.1553 11.0814 10.1143  0.0000  0.1364   0.0134   0.4095    0.0688   0.0000   432.0806       29.1390       12.5753      -25.0447     -0.701264      -30.9352       17.4537       21.7554       22.3040       22.3528       19.9650       16.7722
  12  26 4335.3281    0.9740 14.0059 10.0105  0.0000  0.1779   0.0113   0.5130    0.0615   0.0000   461.3915     -0.717563       52.6155      -44.9281       29.7406      -36.7277       23.1534       28.8463       30.0547       29.2852       26.4227       22.2798
  12  27 4476.6973    0.8036 15.4688 10.0156  0.0000  0.2229   0.0099   0.6141    0.0521   0.0000   440.6035      -41.8094       58.8223      -8.33493       46.8520      -26.1848       27.6287       35.3384       36.9880       36.0015       31.8538       27.4807
  12  29 4758.9975    0.5184 19.5985  9.9396  0.0000  0.3517   0.0074   0.9421    0.0367   0.0000   432.4147      -86.3534       71.1079       10.1209       6.58995      -34.6513       44.8202       57.1726       59.6294       57.4132       51.7441       45.2104
  13   7 1692.3680    0.2843  0.2397 10.0461  0.0000  0.0183   0.0157   0.0447    0.0432   0.0000   433.5930      0.934062       11.9747      -1.17649      -1.86383     -0.491099       2.12949       2.44658       2.83716       2.45690       2.53775       2.09354
  13   8 1838.6340    0.4098  0.3615  9.9670  0.0000  0.0216   0.0175   0.0450    0.0579   0.0000   435.4440     -0.202462       9.32386      -7.01276       2.06982       1.71247       2.85027       3.60333       3.79743       3.34075       2.98436       2.61895
  13   9 1983.8233    0.5466  0.5550 10.0579  0.0000  0.0234   0.0188   0.0576    0.0805   0.0000   442.2684      -3.45945       11.2420       1.77509       4.04268      -6.29145       2.91333       3.59573       3.58844       3.67854       3.34736       2.94507
  13  10 2128.4397    0.8397  0.7232  9.8758  0.0000  0.0248   0.0248   0.0600    0.1331   0.0000   437.5804      0.478768       9.10490      -4.13648     -0.612328      -1.87959       3.24990       3.98366       3.98335       4.01509       3.64422       3.24796
  13  11 2271.1420    1.1276  0.8316  9.9655  0.0000  0.0261   0.0297   0.0593    0.1877   0.0000   437.6531     -0.481979       9.42940       5.06875       1.01390       4.82916       3.09820       3.92020       3.77808       3.91936       3.64837       3.18721
  13  12 2411.8384    1.5747  0.9547 10.2044  0.0000  0.0271   0.0385   0.0624    0.2837   0.0000   437.2456      -3.12211       14.6087       3.09878       1.46156      -4.72061       3.30951       3.97274       4.14413       4.31153       3.67710       3.39003
  13  13 2551.7818    1.8986  1.0099 10.8839  0.0000  0.0288   0.0478   0.0752    0.3084   0.0000   437.9982       3.55856       18.2138       9.34856       5.87284       1.63035       3.54749       4.55607       4.75858       4.65705       4.20809       3.65503
  13  14 2691.7411    2.5078  0.9592 10.8975  0.0000  0.0279   0.0621   0.0635    0.4770   0.0000   435.5603       6.26555       10.0128       4.98263      -4.09553      -3.27049       3.47885       4.37628       4.43091       4.32837       4.05126       3.58823
  13  15 2832.2548    2.9121  0.9164 12.2408  0.0000  0.0272   0.0767   0.0679    0.2157   0.0000   433.5734       7.49686       11.7014      -4.88207      -3.78232     -0.992009       3.43587       4.16492       4.37231       4.32303       3.85729       3.53791
  13  16 2972.6928    3.5044  0.9707 12.5937  0.0000  0.0286   0.0890   0.0676    0.2294   0.0000   441.3750       5.19259       6.18652       7.35153      -2.73579      -11.1774       3.39762       4.40808       4.46347       4.64484       4.12750       3.58947
  13  17 3112.5694    4.0389  1.0936 11.8661  0.0000  0.0284   0.0939   0.0706    0.4433   0.0000   435.4704       10.2349       8.16632       5.83540       1.01243       2.70827       3.59380       4.35875       4.32049       4.29027       4.01293       3.51160
  13  18 3252.4913    3.8621  1.3499 12.1154  0.0000  0.0323   0.0838   0.0829    0.2993   0.0000   438.4626       5.92489       16.9120       12.0349      -5.16732       1.80585       4.47389       5.47376       5.98217       5.68725       5.19398       4.33354
  13  19 3392.4401    3.3180  1.9812 11.5925  0.0000  0.0393   0.0598   0.1008    0.2105   0.0000   442.4370       20.8372       11.2889       2.64820      0.151487      -3.46673       5.25553       6.08976       6.01069       6.07316       5.60495       5.00030
  13  20 3532.6750    2.7253  2.9845 11.3394  0.0000  0.0495   0.0405   0.1306    0.1199   0.0000   447.5431       16.0808       8.19792      -4.11745       9.85153     -0.861139       6.20382       7.72949       7.99249       7.76343       6.96956       6.32747
  13  21 3673.1560    2.3035  4.3128 10.6993  0.0000  0.0614   0.0291   0.1592    0.1132   0.0000   434.5208       10.7404       16.7093      0.184143      -11.4785      -5.61622       7.47270       9.47108       9.49117       9.60627       8.58349       7.62897
  13  22 3814.0422    1.8928  5.6582 10.6576  0.0004  0.0753   0.0229   0.2021    0.0882   0.0000   440.7667       1.27157       14.8466       4.74495       5.18039      -10.5421       9.13978       11.5155       12.0967       11.8334       10.9413       9.32325
  13  23 3954.4890    1.5856  7.6553 10.3255  0.0007  0.0930   0.0177   0.2650    0.0852   0.0000   435.1057       18.3606       6.92718      -11.2147      -14.4626       25.3567       11.0050       14.0048       14.4441       14.3300       13.1190       11.3383
  13  25 4236.8138    1.0930 11.7092 10.0734  0.0000  0.1426   0.0128   0.4129    0.0679   0.0000   470.3007       30.0588       31.3858       19.3738       14.0777       36.0783       17.3866       21.8379       23.0847       23.0580       21.0388       17.9277
  13  28 4660.5516    0.5973 20.8438  9.9889  0.0000  0.3409   0.0072   0.8834    0.0370   0.0000   440.7953       22.5266       14.0257      -8.87626       38.2647      -4.08790       38.6142       49.9602       52.8285       51.5469       46.2624       41.1025
  14   6 1571.5620    0.1831  0.1202 10.0925  0.0000  0.0139   0.0144   0.0318    0.0351   0.0000   439.0297       3.01435       15.4064      -3.15498      -2.80581       1.58548       1.71837       2.24394       2.54236       3.08533       2.32414       1.80780
  14   7 1723.5562    0.2943  0.1866 10.1175  0.0000  0.0152   0.0166   0.0311    0.0413   0.0000   435.1822     -0.284924       15.2687       2.28677      -5.56437      0.952542       2.01329       2.14842       2.47212       2.39830       2.55483       2.20594
  14   8 1870.8024    0.4401  0.4389  9.9759  0.0000  0.0218   0.0165   0.0497    0.0623   0.0000   436.2730     -0.179798       11.8092      0.961747      -3.69106      -1.37963       2.70754       3.49091       3.67255       3.49726       3.24035       2.61019
  14   9 2016.9801    0.6587  0.5900 10.0589  0.0000  0.0227   0.0210   0.0575    0.0891   0.0000   435.1907      0.769633       12.9972      0.515959      -1.79459      -1.46106       2.39274       2.83846       2.84177       3.36110       2.74792       2.46554
  14  10 2162.5466    0.8496  0.6832 10.3248  0.0000  0.0241   0.0245   0.0573    0.1017   0.0000   442.7635       8.14543       10.2823      0.872172      -6.30976       4.44213       2.83380       3.51889       3.76613       3.77180       3.58915       3.07058
  14  11 2305.7074    1.1634  0.8054 10.4638  0.0000  0.0248   0.0309   0.0613    0.1452   0.0000   433.7291       4.92837       15.0254      -4.28741       1.60104      -2.23579       2.74543       3.52780       3.42694       3.82500       3.39993       2.93621
  14  12 2446.7046    1.5691  1.0528 10.6494  0.0000  0.0270   0.0367   0.0729    0.2087   0.0000   440.3632       5.71360       13.2225     -0.414645     0.0546772     -0.263475       3.21821       3.99850       4.19269       4.13994       3.90550       3.42572
  14  13 2587.3340    2.0379  0.9539 11.3616  0.0000  0.0261   0.0496   0.0656    0.1821   0.0000   432.8024      -3.85159       12.6273       3.05510      -3.19003      -4.12750       3.07622       3.54973       3.83755       3.71766       3.38561       3.04974
  14  14 2728.2762    2.5938  0.9701 11.6684  0.0000  0.0256   0.0634   0.0698    0.2566   0.0000   437.9193      0.210285       16.8773      -1.72818     -0.658949      -9.98488       2.88032       3.62051       3.89514       3.70605       3.61070       3.14142
  14  15 2869.3038    3.3062  0.8246 12.3568  0.0000  0.0242   0.0868   0.0591    0.2165   0.0000   434.6829       7.35046       8.55363      -10.0314      -3.62708      -2.57486       3.04468       3.84788       4.07269       3.94392       3.38710       2.99681
  14  16 3010.2282    3.7395  1.0647 11.5338  0.0000  0.0261   0.0861   0.0704    0.6050   0.0000   436.8389       12.0567       9.19452      -3.95489      -11.1572      -2.50163       3.03620       3.68411       3.93657       3.93940       3.54323       3.22612
  14  17 3150.5952    3.7504  1.2324 12.6077  0.0000  0.0312   0.0842   0.0803    0.2427   0.0000   436.0631       17.3613       7.04707       3.64280      -4.22429     -0.639057       3.50938       4.51504       4.43609       4.74557       4.11918       3.77199
  14  18 3290.9188    3.6570  1.5733 11.9909  0.0004  0.0331   0.0723   0.0903    0.2579   0.0000   444.8927       13.7813       6.97682      -3.58318      -9.78852      -6.53976       3.79893       4.75283       5.06731       4.97963       4.58558       4.24492
  14  19 3431.5171    3.0946  2.1755 11.7231  0.0000  0.0391   0.0517   0.1071    0.1479   0.0000   437.3411       14.7627       11.3199       4.66543      -4.38352      -6.75508       4.56063       5.59543       5.68547       5.85822       5.50878       4.80880
  14  20 3572.2744    2.6397  3.3544 11.2763  0.0000  0.0528   0.0370   0.1319    0.1158   0.0000   435.3569     -0.838785       16.8108       6.82308      -5.37731      -7.36350       5.99645       7.92571       7.89397       8.01924       7.30661       6.45010
  14  21 3713.1821    2.1589  4.8331 10.5620  0.0000  0.0628   0.0253   0.1697    0.1104   0.0000   444.4207      -4.60672       18.2842      -18.1913      -8.24434       1.32153       7.13020       9.07134       9.41885       9.32377       8.81627       7.58097
  14  22 3854.3899    1.7718  6.7060 10.5749  0.0000  0.0821   0.0196   0.2237    0.0805   0.0000   432.8944       6.67537       21.0905       4.59302      0.128730      -9.06787       9.33956       11.6965       12.4269       12.3739       11.3128       9.90442
  14  24 4136.8951    1.2779 10.7332 10.0643  0.0000  0.1208   0.0132   0.3465    0.0749   0.0000   439.6146      -11.3811       12.6394       7.35912       2.53381       9.16143       13.8229       17.3879       18.4391       18.1012       16.7388       14.8576
  14  25 4278.3111    1.0535 13.2635 10.1031  0.0000  0.1578   0.0114   0.4507    0.0596   0.0000   488.7692       18.6074       1.67287      -32.4890       3.33489       32.2288       17.0294       22.4416       23.1855       23.1399       20.9435       18.7351
  14  26 4419.8577    0.8826 15.6695 10.0675  0.0020  0.1952   0.0093   0.5501    0.0490   0.0000   464.7200       28.0218      -27.3932      -26.2479      -15.8643       5.28394       21.4383       27.3517       28.8997       28.7167       26.5095       23.4680
  14  27 4561.5868    0.7239 17.8379 10.0080  0.0000  0.2455   0.0079   0.6702    0.0410   0.0000   419.8108      -11.1254       39.2046       21.9770      -30.1361      -16.3476       26.1627       34.3516       35.3405       35.9630       32.8715       29.1381
  15   5 1440.0088    0.1180  0.0803 10.0870  0.0000  0.0147   0.0135   0.0344    0.0320   0.0000   436.2499      -1.41935       14.3325     -0.790597      -5.16892       1.93518       2.02232       2.82450       3.33398       4.21973       3.15811       3.18048
  15   7 1753.8099    0.3254  0.2543 10.0791  0.0000  0.0153   0.0158   0.0404    0.0427   0.0000   437.2168     -0.251781       15.5754      -2.32263      -4.49345       1.29801       1.57082       1.99939       1.78372       2.00281       1.84512       1.65154
  15   8 1902.3255    0.4983  0.4083 10.1334  0.0000  0.0182   0.0185   0.0438    0.0586   0.0000   438.1786      -1.91828       10.9154      -1.61057      0.688025      -3.54310       2.16523       2.55004       2.81563       2.81575       2.51488       2.19922
  15   9 2049.6227    0.6650  0.6118 10.0616  0.0000  0.0225   0.0204   0.0546    0.0865   0.0000   437.1276      -1.20212       13.2666      -3.29268      -4.94646      -5.09946       2.46034       3.07800       3.58195       3.57768       3.24290       2.73959
  15  10 2195.8142    0.9463  0.7613 10.2153  0.0000  0.0236   0.0244   0.0570    0.1181   0.0000   435.4000       4.11463       7.99947    -0.0738423       1.51158     -0.369481       2.67313       3.36795       3.64028       3.48872       3.19213       2.89192
  15  11 2339.4854    1.2548  0.8998 10.3635  0.0000  0.0242   0.0304   0.0638    0.1599   0.0000   436.7532       3.01954       12.7769       2.91499       5.47668       3.27089       2.67161       3.50155       3.53448       3.60422       3.21000       2.91798
  15  12 2481.0764    1.7459  0.9708 11.0659  0.0000  0.0256   0.0417   0.0669    0.1688   0.0000   435.2289       2.35283       8.45017      -4.74714      -4.13620      0.233165       2.74268       3.41484       3.69413       3.56040       3.31246       3.00508
  15  13 2622.3530    2.1927  1.0503 10.8422  0.0002  0.0248   0.0484   0.0664    0.2611   0.0000   436.4666      -5.47268       11.0176       1.39147      -2.80560       3.88897       2.78271       3.37945       3.60186       3.48655       3.14843       3.08703
  15  14 2764.1959    2.8231  1.0348 11.2820  0.0000  0.0256   0.0642   0.0648    0.3342   0.0000   431.5233       5.42842       13.1181       6.12647      -1.17416       1.72020       2.82416       3.51449       3.68404       3.63614       3.32323       3.03130
  15  15 2905.8499    3.5599  0.8815 11.5141  0.0000  0.0225   0.0877   0.0616    0.4455   0.0000   438.7719       10.3480       15.8525       3.25569       2.85828     -0.571286       2.59626       3.14651       3.52218       3.40422       3.24657       2.82355
  15  16 3047.1572    4.0480  0.9572 12.1972 -0.0003  0.0246   0.0974   0.0628    0.3717   0.0000   438.4309       7.47476       9.22215       5.20443      -1.16471      -7.78056       2.61613       3.30000       3.40657       3.29471       3.26079       2.89654
  15  17 3188.1212    4.0702  1.2814 11.9712  0.0000  0.0290   0.0876   0.0766    0.4981   0.0000   441.5351       9.93687       7.12453       4.81520      -6.38324      -4.13605       3.20982       3.87438       4.09519       4.22121       3.82245       3.53171
  15  18 3328.9092    3.6161  1.7180 12.0495  0.0000  0.0350   0.0668   0.0915    0.2464   0.0000   434.5798       11.0774       22.2100       3.81315       3.81630      0.896027       3.68817       4.68122       4.95009       4.89114       4.60396       4.06215
  15  19 3470.0132    3.0271  2.6892 11.2389  0.0000  0.0434   0.0446   0.1139    0.1875   0.0000   437.9088       3.50722       16.0167       1.24556      -2.86615     -0.330450       4.80831       5.98941       6.19719       6.29270       5.87169       5.27005
  15  20 3611.3089    2.4901  4.2047 10.6196  0.0000  0.0558   0.0294   0.1460    0.1377   0.0000   443.0683       11.0600       13.7443      -5.23821       1.97739       5.80765       6.10767       7.73311       8.10219       7.96506       7.54440       6.83352
  15  21 3752.5993    2.0554  5.1415 10.5048  0.0005  0.0645   0.0231   0.1725    0.1068   0.0000   430.9789       7.84034       27.7744      -1.20314      -6.26799      -5.60508       7.06802       8.87505       9.36736       9.29245       8.77925       7.94060
  15  22 3894.1526    1.7302  7.0440 10.3050  0.0000  0.0810   0.0178   0.2214    0.0868   0.0000   438.4821       4.95688       5.36664       9.38076      -15.3358      -15.8404       8.63770       10.9625       11.5392       11.6923       10.9240       9.65126
  15  23 4035.8433    1.3844  9.1655 10.3187  0.0000  0.1039   0.0144   0.2993    0.0668   0.0000   449.2222       12.4956       17.4615       3.18306       17.9441      -2.25636       10.7426       13.7668       14.4155       14.6307       13.4700       12.2552
  15  24 4177.5060    1.1825 11.7244 10.1888 -0.0000  0.1329   0.0123   0.3763    0.0623   0.0000   452.0403       11.1661      -19.3232      -33.4274      -4.16158       20.3441       13.7184       17.7166       18.7606       18.6503       17.4083       15.7017
  15  25 4319.6034    0.9936 13.8474 10.1138  0.0000  0.1607   0.0102   0.4628    0.0516   0.0000   428.0104       27.4577       15.8863      -24.7012       39.0466       15.0436       16.1296       20.8115       22.1726       21.8378       20.8195       18.3764
  15  27 4603.5789    0.6525 18.2368 10.0195 -0.0002  0.2590   0.0073   0.7000    0.0379   0.0000   419.7607       18.3900       45.2075      0.285064       23.1002       61.2729       26.0673       33.1418       36.2545       35.4591       32.7829       29.7266
  16   6 1629.4965    0.2286  0.1831 10.0947  0.0000  0.0137   0.0133   0.0341    0.0360   0.0000   437.9177      -2.29258       15.7622     -0.354957      -4.21613      -4.16319       1.35819       1.60940       1.93371       1.97031       1.91152       1.77787
  16   7 1783.2496    0.3756  0.2672 10.1380  0.0000  0.0152   0.0167   0.0358    0.0437   0.0000   438.0169     0.0115946       18.4362       2.88432      -2.52099      -3.94776       1.61689       1.78856       2.03263       1.93948       2.01334       1.92813
  16   8 1933.1208    0.5035  0.4547 10.1389  0.0000  0.0211   0.0173   0.0457    0.0608   0.0000   437.5237       1.64556       15.0638      0.443642     -0.975649     -0.200493       2.04514       2.66571       2.80141       2.46301       2.63330       2.25532
  16   9 2081.6178    0.7228  0.5485 10.1722  0.0000  0.0203   0.0220   0.0474    0.0858   0.0000   437.4169       2.35102       12.4456       2.09971      0.234166      -4.88448       2.14926       2.65839       2.84585       3.02695       2.89865       2.49333
  16  10 2228.3694    0.9600  0.8480 10.2691  0.0000  0.0242   0.0237   0.0624    0.1428   0.0000   437.8367       5.20629       18.6654      -3.32044      -3.04247      -3.18225       2.52251       3.26092       3.40108       3.44735       3.25369       2.98036
  16  11 2372.5750    1.3550  0.9508 10.9016  0.0000  0.0256   0.0322   0.0666    0.1405   0.0000   436.1583       6.01722       15.6567      0.667496      -2.19903      -2.84011       2.47744       3.14835       3.04887       3.32363       3.06315       2.76744
  16  12 2514.8401    1.8480  1.0900 10.6144  0.0000  0.0257   0.0387   0.0683    0.2377   0.0000   435.4149      -1.08431       15.5187       2.97853     -0.340522       3.22739       2.60770       3.24921       3.29315       3.39057       3.26585       2.91330
  16  13 2656.9470    2.2561  1.1444 11.3664  0.0000  0.0270   0.0482   0.0737    0.2205   0.0000   440.3349       5.61849       15.3963     -0.196418      -3.52739      -1.17829       2.76410       3.50535       3.54572       3.78350       3.49284       3.11337
  16  14 2799.5567    3.0532  0.9074 11.6981  0.0000  0.0226   0.0691   0.0577    0.2332   0.0000   439.9640       12.3478       15.9693      0.853503       2.82951      0.379210       2.23616       2.86026       3.09876       3.06261       2.91197       2.62584
  16  15 2941.8368    3.5678  0.9880 12.2890  0.0000  0.0245   0.0806   0.0620    0.2447   0.0000   439.4188       8.34878       6.53362       4.25840       5.99494      -5.72178       2.53168       3.21281       3.44233       3.31919       3.27156       2.93481
  16  16 3083.5624    4.0005  0.9863 12.1178  0.0000  0.0237   0.0907   0.0645    0.4014   0.0000   437.5013       12.3688       16.4437      -4.21429     -0.724203      -3.35537       2.58123       3.19103       3.38798       3.47410       3.28189       2.93215
  16  17 3225.0763    3.9821  1.3863 11.5078  0.0000  0.0290   0.0780   0.0787    0.6077   0.0000   435.1769       16.1406       15.9676      -3.83950      -2.77885      -1.41057       2.87797       3.64197       3.91273       4.07235       3.52401       3.21664
  16  18 3366.4443    3.2772  1.9315 12.1333  0.0000  0.0371   0.0570   0.0982    0.1827   0.0000   439.6694       5.50524       18.9233       1.06485       12.9929      0.530898       3.62137       4.79656       4.81970       5.08717       4.82493       4.18160
  16  19 3507.9924    2.8692  2.8361 11.3303  0.0016  0.0443   0.0409   0.1184    0.1755   0.0000   440.5315       18.7025       9.71995       6.14065       5.60133      -9.35044       4.46701       5.60765       5.79837       5.97186       5.60495       5.09244
  16  20 3649.8886    2.3758  4.1836 10.8097  0.0002  0.0555   0.0282   0.1459    0.1233   0.0000   441.5955       12.2786       16.7042       6.57845       5.07052       1.82884       5.68008       7.18788       7.58162       7.55367       7.28993       6.46513
  16  21 3791.6471    1.9939  5.8096 10.4624  0.0000  0.0681   0.0211   0.1852    0.1005   0.0000   440.9398       2.39185       11.7761      -11.5579       7.41003      -8.36341       7.07235       8.76397       9.19156       9.62873       8.94895       8.03462
  16  22 3933.5118    1.6738  7.8489 10.0934  0.0000  0.0823   0.0157   0.2352    0.0895   0.0000   434.6830       18.4520       16.5260      -6.13955      -19.4502       6.97105       8.37082       10.6223       11.2116       11.5381       10.7674       9.65648
  16  23 4075.7240    1.3622  9.7345 10.1727  0.0000  0.1051   0.0132   0.2951    0.0687   0.0000   422.3427      -19.3316       24.2560       4.22028      -15.3382      -13.5849       10.2695       12.9611       13.7328       14.1136       13.3672       11.8202
  16  24 4217.9676    1.1400 12.6364 10.1481  0.0000  0.1375   0.0112   0.3923    0.0586   0.0000   426.7924      -7.35575       47.1504       14.5084       2.74605      -8.07814       13.0538       17.1290       18.0188       18.3851       17.4767       15.8700
  16  25 4360.2831    0.9127 13.5895 10.2169  0.0000  0.1634   0.0100   0.4689    0.0482   0.0000   426.4802       22.4528      -9.37853      -6.12351     -0.784014      0.508011       16.0418       20.4918       22.2409       22.2139       21.2659       19.3796
  16  26 4502.6333    0.7750 16.6685 10.0718 -0.0007  0.2138   0.0080   0.5726    0.0421   0.0000   415.4204       59.9709       41.6612      -36.1303      0.654386      -2.31642       20.2123       26.2528       27.8723       28.4732       26.7279       24.1606
  16  27 4644.1352    0.6401 20.1974  9.9932  0.0016  0.2799   0.0067   0.7315    0.0347   0.0000   432.8622       27.8050       47.2986       40.9481      -16.5571      -8.22350       26.0426       34.7009       36.6977       37.0018       35.0755       31.3035
  17   4 1318.0583    0.1123  0.0514 10.1052  0.0000  0.0157   0.0166   0.0279    0.0296   0.0000   437.8961      -2.80938       16.9242      0.577615      -1.31982     -0.142707       2.07773       5.80388       5.24583       3.65737       6.03929       5.44180
  17   6 1657.0637    0.2551  0.1788 10.0240  0.0000  0.0109   0.0141   0.0330    0.0359   0.0000   437.4465      -2.35576       14.1607       1.63314      -5.39772     -0.272154       1.25833       1.67646       1.99485       2.37846       2.23294       1.70914
  17   7 1811.9666    0.3910  0.3963 10.0024  0.0000  0.0174   0.0141   0.0458    0.0494   0.0000   440.7422      -2.58641       13.7390      -1.35370      -5.61987       1.09995       1.68014       2.12607       2.29547       2.20918       2.28031       2.03073
  17   8 1963.2762    0.5712  0.5110 10.1361  0.0000  0.0193   0.0180   0.0474    0.0642   0.0000   438.4522       1.16273       14.4105       1.36410      -4.27017     -0.117946       1.81927       2.39516       2.39721       2.49388       2.29068       2.19453
  17   9 2113.0169    0.7882  0.6703 10.1691  0.0000  0.0205   0.0212   0.0518    0.0894   0.0000   436.1759       2.85121       12.7485      -1.94326       2.23236      -4.61394       1.92068       2.36057       2.48372       2.49611       2.40451       2.15628
  17  10 2260.2841    1.0987  0.8580 10.2009  0.0000  0.0224   0.0256   0.0590    0.1385   0.0000   437.3820    -0.0788927       14.8989      -1.43933      -3.31112       4.34756       2.12467       2.75598       2.84190       2.93660       2.67810       2.39852
  17  11 2405.0362    1.4373  1.0463 10.5721  0.0000  0.0261   0.0311   0.0669    0.1980   0.0000   443.7029       6.83468       8.87787       1.81607      -1.20973       3.34834       2.51028       3.03642       3.20266       3.42893       3.05635       2.88152
  17  12 2548.1197    2.0397  0.9969 10.7073  0.0000  0.0237   0.0435   0.0610    0.2469   0.0000   442.8156       3.80591       9.82203       2.00851      -3.01356     -0.964957       2.26586       2.95233       2.85996       3.09525       3.02105       2.68455
  17  13 2691.0457    2.5078  1.0496 10.8680  0.0000  0.0246   0.0513   0.0602    0.3155   0.0000   437.5814       7.09163       12.4479     -0.559959      0.443784      -6.41343       2.41815       3.03634       3.18654       3.25277       3.13323       2.87865
  17  14 2834.3314    3.0255  1.0199 11.7417  0.0000  0.0238   0.0638   0.0630    0.2235   0.0000   439.9377       13.2502       10.4592      -3.79926       1.93480     -0.550712       2.26238       2.99361       3.26922       3.19578       2.91982       2.71564
  17  15 2977.3015    3.8245  0.9690 11.9773  0.0000  0.0219   0.0832   0.0604    0.2653   0.0000   437.1314       2.77316       7.54566       4.73264      -3.45328      -5.97787       2.17258       2.73088       3.00393       3.19405       2.94674       2.50385
  17  16 3119.4786    4.0317  1.3196 11.5434  0.0000  0.0268   0.0795   0.0714    0.5124   0.0000   435.0881       5.24962       10.3851      -4.41205      -4.98124      -3.59033       2.75523       3.30401       3.42354       3.53518       3.32044       3.08843
  17  17 3261.4698    3.8151  1.5299 11.9348  0.0000  0.0304   0.0709   0.0833    0.3372   0.0000   440.3249       6.28071       8.65393     -0.758650      -3.55623      -6.36964       2.99081       3.50644       3.83274       3.96176       3.72452       3.46908
  17  18 3403.4161    3.2402  2.3536 11.2629  0.0000  0.0383   0.0498   0.1019    0.2946   0.0000   438.7430       6.32500       16.1470       3.38363       4.90804      -6.17653       3.66893       4.54377       4.59493       4.85386       4.70211       4.34136
  17  19 3545.5611    2.8118  3.1632 11.1866  0.0000  0.0453   0.0380   0.1263    0.1673   0.0000   445.3889       3.90127       9.63754      -2.41372      -1.57328      -12.6253       4.40711       5.63084       5.82136       6.03181       5.74229       5.18637
  17  20 3687.8955    2.2970  4.4978 10.4964  0.0000  0.0548   0.0252   0.1511    0.1360   0.0000   444.7494       18.1983       16.6727     -0.955628      -3.54540       2.74325       5.28354       6.67741       7.01042       7.25300       6.91707       6.35245
  17  21 3830.1873    1.8691  6.3514 10.4500  0.0002  0.0720   0.0185   0.1993    0.0829   0.0000   438.2734      -1.93221       17.7388       3.78235       10.7408      -9.15416       6.61707       8.59061       9.03383       9.32629       8.90230       8.12528
  17  22 3972.4430    1.5571  8.3497 10.1622  0.0000  0.0868   0.0144   0.2463    0.0758   0.0000   433.5842       14.9238       17.4675       8.81785       6.63962      -4.53590       8.15788       10.2775       10.9779       11.3681       10.7101       9.70906
  17  23 4114.9193    1.2984 10.2650 10.0788  0.0000  0.1071   0.0121   0.3005    0.0668   0.0000   454.4236       1.59289       14.4470       4.71593      -16.3463      0.288954       10.1604       13.1134       13.6785       14.0313       13.1737       12.1247
  17  25 4400.4212    0.8757 15.2994 10.1799 -0.0014  0.1780   0.0088   0.5088    0.0437   0.0000   456.3291       58.4000       15.1962      -13.6066       7.89582       7.48340       16.5284       21.1054       22.9835       22.9776       21.8629       19.9532
  17  26 4542.9609    0.7284 18.4197 10.0531  0.0020  0.2349   0.0071   0.6248    0.0376   0.0000   441.9090      -1.46476       20.6474      -24.8802       28.1431       16.4949       20.8548       27.8023       29.2505       30.1369       28.4727       26.0565
  18   5 1518.7133    0.1652  0.1148 10.0571  0.0000  0.0128   0.0123   0.0283    0.0312   0.0000   436.3341      -1.50913       19.3131      -1.28130     -0.985558      0.579984       1.20944       1.49319       1.55915       1.82410       1.60590       1.70960
  18   6 1683.6440    0.2858  0.2272 10.0387  0.0000  0.0155   0.0133   0.0304    0.0369   0.0000   438.0230     -0.639953       15.4440      0.588551      -2.84495     -0.219605       1.27387       1.71153       1.88530       1.62739       1.76146       1.78254
  18   7 1839.9753    0.3934  0.4624 10.1013  0.0000  0.0207   0.0134   0.0485    0.0507   0.0000   438.6555       2.12790       11.0014     -0.181428     -0.912375       1.00610       1.69736       2.26234       2.51767       2.42168       2.37046       2.25415
  18   8 1992.8781    0.6140  0.5258 10.0706  0.0000  0.0180   0.0180   0.0451    0.0681   0.0000   439.5710      -4.82232       14.2831       1.11747      -2.74007      -1.86872       1.59373       1.93564       2.03930       2.05251       1.95893       1.93361
  18   9 2143.6946    0.8511  0.6874 10.1691  0.0000  0.0204   0.0222   0.0528    0.0993   0.0000   435.7684       1.83122       17.2428     -0.239175      0.428314       3.22839       1.74057       2.26240       2.30811       2.48528       2.19062       2.26603
  18  10 2291.6376    1.1558  0.9071 10.2660  0.0000  0.0229   0.0264   0.0618    0.1685   0.0000   437.5115      0.596161       9.54634      -3.03137       2.42075       4.78776       1.88638       2.46549       2.59582       2.70544       2.51177       2.29862
  18  11 2436.8644    1.5619  0.9950 10.7121  0.0000  0.0241   0.0334   0.0614    0.1869   0.0000   439.0058       1.78703       13.2730      0.952745     -0.270685       2.46629       2.15671       2.75498       3.07501       3.16759       3.05755       2.68715
  18  12 2580.8422    2.0897  1.0374 11.1326  0.0000  0.0230   0.0429   0.0621    0.1858   0.0000   437.8148       3.55917       13.8455    0.00140789      -1.32257      -5.65955       2.08337       2.59675       2.82954       2.75349       2.72968       2.60369
  18  13 2724.7723    2.6600  1.0102 11.3745  0.0000  0.0230   0.0540   0.0583    0.2347   0.0000   435.9652       7.35635       15.1579       1.39957     -0.352277     -0.674981       2.07407       2.75457       2.94703       3.11768       2.82705       2.60122
  18  14 2868.7076    3.3760  0.9429 11.9146  0.0000  0.0228   0.0717   0.0547    0.2329   0.0000   439.3422       7.27263       15.0515      0.762356      -2.64615       1.04687       2.30586       2.77704       2.86866       3.09917       2.90532       2.72951
  18  15 3012.2241    3.8788  0.9166 12.5731  0.0000  0.0218   0.0838   0.0563    0.1875   0.0000   436.8913       5.10186       11.3018       2.15660     -0.309797      -1.78604       2.08136       2.59128       2.75617       2.79556       2.72200       2.50882
  18  16 3154.9685    3.9689  1.2086 11.7301  0.0000  0.0257   0.0761   0.0682    0.4293   0.0000   440.8117       12.7989       8.67289       2.38823      -5.77667      -1.82620       2.55093       3.16449       3.28408       3.35136       3.27309       2.86591
  18  17 3297.5210    3.5597  1.5229 12.5165  0.0000  0.0313   0.0655   0.0799    0.1830   0.0000   440.4119       1.43710       13.2317       5.81709      -4.28318      -2.22639       2.82979       3.70330       3.77333       3.96124       3.55812       3.47435
  18  18 3440.0670    3.1596  2.5977 11.0592  0.0000  0.0389   0.0443   0.1045    0.2719   0.0000   434.8727      -2.01741       18.2885      -4.02829      -4.60741      -5.92896       3.52470       4.45957       4.75086       4.90820       4.67043       4.23390
  18  19 3582.7568    2.6260  3.5478 10.7973  0.0000  0.0483   0.0320   0.1258    0.1757   0.0000   437.0085       17.9755       10.0413       3.99353       13.2172      0.547815       4.24275       5.57418       5.69809       5.95017       5.64130       5.30063
  18  20 3725.4532    2.1674  5.0737 10.5841  0.0000  0.0607   0.0224   0.1583    0.1091   0.0000   440.6996       18.1289       16.2581       6.80822       5.12321      -7.50864       5.35306       6.87130       7.27298       7.54761       7.29938       6.70091
  18  21 3868.2217    1.8138  6.8491 10.1974  0.0000  0.0730   0.0164   0.1969    0.0885   0.0000   446.9112       4.60077       5.22856       2.78600       4.83898      -7.16765       6.26487       8.28585       8.68757       8.79197       8.55601       7.88801
  18  22 4010.9203    1.4883  8.8898 10.1661  0.0000  0.0891   0.0131   0.2534    0.0676   0.0000   434.8730       16.1578       23.3777       3.51447      -2.62256      -20.3679       7.97520       10.2005       11.0598       11.1306       10.8107       10.1551
  18  24 4297.0386    1.0200 13.6463 10.1357  0.0000  0.1462   0.0093   0.4132    0.0500   0.0000   413.7965       16.5561       11.0229      0.317760      0.642336      -24.8201       12.4937       16.0147       17.5334       17.7691       17.3876       15.8686
  18  25 4440.0527    0.8293 16.1679 10.1617 -0.0029  0.1897   0.0079   0.5245    0.0413   0.0000   445.8114       33.3335       34.8307      -24.5950       10.8156       5.72301       16.1824       20.7658       22.5301       23.0450       22.4010       20.6577
  19   4 1364.3028    0.0935  0.0642 10.0487  0.0000  0.0187   0.0123   0.0257    0.0280   0.0000   438.0681      -2.46509       14.1987     -0.627291      -2.01017      0.931817       1.49822       1.72207       2.18020       1.98761       3.29885       3.13917
  19   5 1543.0399    0.1786  0.2159 10.0561  0.0000  0.0177   0.0103   0.0432    0.0323   0.0000   438.8193      0.177142       16.2916       1.89262      0.409497       2.86176       1.26835       1.83621       1.75046       1.99902       2.29020       1.96013
  19   6 1709.3582    0.3238  0.2273 10.0330  0.0000  0.0501   0.0241   0.0509    0.0364   0.0000   440.4210       1.33289       17.5375      -1.21023      -1.92379     0.0708741       8.34090       10.5823       13.6727       10.9743       10.0385       7.75212
  19   7 1867.2786    0.4358  0.4608  9.9644  0.0000  0.0174   0.0141   0.0485    0.0530   0.0000   438.9881      -1.27924       16.9296      -4.00922      0.117718      -5.02934       1.66805       1.99560       2.15935       2.29004       2.16572       2.02805
  19   8 2021.7497    0.6472  0.6308 10.1327  0.0000  0.0210   0.0177   0.0482    0.0762   0.0000   437.8709       3.01904       12.6064       1.19566      -1.39205      0.172327       1.73598       2.17697       2.52834       2.68562       2.42973       2.43720
  19   9 2173.7387    0.9037  0.8050  9.9548  0.0000  0.0208   0.0207   0.0561    0.1216   0.0000   438.7282      0.476301       13.2050     -0.758133      -2.55074      0.927138       1.67785       2.30124       2.37797       2.45724       2.51556       2.23602
  19  10 2322.3227    1.2387  1.0521  9.9727  0.0000  0.0231   0.0247   0.0612    0.1842   0.0000   438.0972      0.454656       17.5314       1.90121      -2.18976       1.98880       2.09231       2.70061       2.98156       3.09672       2.90801       2.77305
  19  11 2468.1316    1.7052  1.1229 10.3295  0.0000  0.0241   0.0333   0.0662    0.2580   0.0000   438.1495       10.3959       14.5785       1.73141      -1.05317      -2.29044       2.11726       2.74028       2.92573       3.06636       2.87668       2.74731
  19  12 2613.1166    2.1950  0.9849 11.0050  0.0000  0.0222   0.0446   0.0565    0.2393   0.0000   434.4575     -0.210684       12.7421      -2.62597     -0.607969       1.71662       1.92005       2.35062       2.63582       2.54339       2.56771       2.25311
  19  13 2757.9922    2.6959  1.1054 11.1420  0.0000  0.0235   0.0517   0.0607    0.2910   0.0000   439.1236       5.50497       16.4396      0.342455      0.164244      -2.33333       2.03456       2.56318       2.85649       2.81915       2.79953       2.52384
  19  14 2902.5909    3.5446  0.8651 12.1887  0.0000  0.0209   0.0748   0.0510    0.1892   0.0000   438.7200       6.24456       15.7014     -0.677146     -0.932111   -0.00964567       1.85188       2.38423       2.51746       2.60819       2.56490       2.28419
  19  15 3046.6022    4.0278  1.0172 12.0812  0.0000  0.0224   0.0802   0.0584    0.2518   0.0000   439.6951       4.45257       16.7193       1.46742       2.40865      -3.53271       2.01053       2.56907       2.70517       2.71094       2.59827       2.45375
  19  16 3189.9441    3.9337  1.3395 12.0225  0.0000  0.0260   0.0713   0.0693    0.2602   0.0000   438.3793       2.96368       6.63300      0.961035       2.12037      -2.94231       2.24086       2.92380       3.10913       3.16105       3.07631       2.83419
  19  17 3332.9621    3.5426  1.7306 11.9970  0.0023  0.0307   0.0564   0.0818    0.1714   0.0000   438.1410       12.7091       14.6360       4.90169      -2.90337      -7.80662       2.61268       3.38240       3.50720       3.66946       3.55711       3.34859
  19  18 3476.2599    3.0045  2.6015 11.2652  0.0000  0.0382   0.0399   0.1044    0.1727   0.0000   442.6116       14.6709       18.3565       3.78128       3.56244       1.13717       3.24178       4.16243       4.37111       4.59093       4.35618       4.19826
  19  19 3619.4410    2.4812  4.0381 10.7571  0.0000  0.0500   0.0272   0.1354    0.1330   0.0000   439.0396       11.1643       16.0610      0.887663       3.20959       1.58460       4.18866       5.46599       5.75286       6.03397       5.86808       5.31977
  19  20 3762.6001    2.0853  5.6734 10.3717  0.0000  0.0617   0.0198   0.1705    0.0994   0.0000   432.2359       8.85313       14.2666      -12.6116       2.66947      -14.5026       5.19259       6.69260       7.29122       7.53648       7.16242       6.71464
  19  21 3905.7788    1.7250  7.4130 10.2742  0.0000  0.0744   0.0150   0.2104    0.0708   0.0000   434.1085       17.2890       16.1347      -1.42321      -11.5347      -3.67792       6.45196       8.17222       8.68288       9.12426       8.65039       8.03860
  19  22 4049.0911    1.4267  9.8820 10.0841  0.0000  0.0951   0.0118   0.2707    0.0623   0.0000   432.1773       27.4827       21.3595      -4.36144      -9.15981       9.01857       8.25222       10.6193       11.4862       11.7315       11.2677       10.7426
  19  23 4192.6371    1.1814 11.9974 10.1287  0.0000  0.1190   0.0102   0.3456    0.0534   0.0000   418.2532       7.51085       59.3925       9.86892       1.97091      -17.1878       9.88332       12.7945       13.6926       14.3270       13.8265       12.9846
  19  25 4479.1934    0.8002 17.2285 10.0719  0.0012  0.1961   0.0070   0.5421    0.0377   0.0000   435.7641       17.3813       33.1859       26.8798       8.37125       28.1520       15.9265       20.3315       22.4529       22.8222       21.9248       20.4722
  20   5 1566.5507    0.1991  0.1357 10.1243  0.0000  0.0137   0.0123   0.0269    0.0304   0.0000   438.4498      -2.38494       15.6268      0.888961      -1.04245     -0.697558      0.999373       1.21901       1.48486       1.63879       1.87310       1.44495
  20   6 1734.1950    0.3240  0.2880 10.0312  0.0000  0.0138   0.0129   0.0374    0.0373   0.0000   437.1650      -1.39982       17.4712       1.09912      -2.61648      0.926509       1.03240       1.31244       1.39581       1.56995       1.29293       1.30527
  20   7 1893.9101    0.4729  0.4489 10.1096  0.0000  0.0173   0.0145   0.0408    0.0503   0.0000   437.4007     -0.679870       14.7970       3.25402      -2.33308      0.733219       1.27391       1.79294       1.79450       2.01171       2.02702       1.83635
  20   8 2050.0320    0.6762  0.6340 10.0751  0.0000  0.0196   0.0172   0.0463    0.0777   0.0000   437.5354      0.227223       16.8025      -1.47476     -0.827576     -0.564074       1.56003       2.08249       2.28814       2.36493       2.16087       2.07709
  20   9 2203.2020    0.9658  0.8133 10.1513  0.0000  0.0207   0.0216   0.0538    0.1232   0.0000   438.8777     -0.938682       16.6844       4.26820      -2.03975      0.613934       1.72697       2.19205       2.50292       2.51806       2.46130       2.29250
  20  10 2352.3904    1.3365  0.9700 10.4986  0.0000  0.0228   0.0275   0.0562    0.1524   0.0000   439.2313       2.08814       18.2398       3.53029      -1.07978      -1.97038       1.89708       2.31482       2.54420       2.65870       2.68517       2.40882
  20  11 2498.9545    1.7432  1.1284 10.8200  0.0000  0.0238   0.0347   0.0660    0.2236   0.0000   438.7131       8.33928       14.0913       4.73895      0.949295       1.62989       1.95206       2.49572       2.69568       2.81999       2.80300       2.58305
  20  12 2644.8401    2.3363  1.0174 11.4748  0.0000  0.0228   0.0463   0.0581    0.1844   0.0000   438.6218       2.19929       13.2523       2.85863      -1.43236       1.49252       1.85846       2.33012       2.39719       2.70976       2.57420       2.49542
  20  13 2790.7823    2.8880  0.9890 11.6393  0.0000  0.0219   0.0573   0.0548    0.2205   0.0000   441.3814       1.53660       13.4013       2.62265      -1.98987      -5.24545       1.91430       2.24753       2.43840       2.55290       2.42290       2.31539
  20  14 2935.9807    3.8229  0.9128 12.0967  0.0000  0.0207   0.0767   0.0502    0.2154   0.0000   440.0127       6.87236       15.3411      -5.49740      -6.61005      0.594426       1.66117       2.13356       2.23790       2.40206       2.26627       2.26861
  20  15 3080.5310    3.9083  1.0911 12.3911  0.0000  0.0225   0.0749   0.0599    0.2113   0.0000   443.2371       1.45112       10.8419     -0.234577      -1.74375      -5.36787       1.87925       2.32541       2.58163       2.66869       2.52828       2.43044
  20  16 3224.4798    3.8700  1.4237 12.1289  0.0000  0.0268   0.0646   0.0702    0.1941   0.0000   437.7794       7.72592       15.1759      -3.85614      -6.55119      -1.11673       2.17682       2.60961       3.04261       3.06368       3.01102       2.83480
  20  17 3368.1443    3.3200  2.0665 11.7165 -0.0003  0.0322   0.0468   0.0867    0.1364   0.0000   439.5210       8.96290       9.79425       5.30819       2.47724      -4.95248       2.65216       3.34537       3.61070       3.90291       3.63723       3.45328
  20  18 3512.0050    2.8897  2.9497 11.3466  0.0000  0.0405   0.0356   0.1108    0.1305   0.0000   439.5855       2.70259       9.91524       6.16937      -6.39310      -10.6741       3.28479       4.22128       4.50358       4.71737       4.54607       4.44810
  20  19 3655.7458    2.4198  4.1416 10.8271 -0.0004  0.0495   0.0259   0.1350    0.1159   0.0000   436.5617       13.0072       4.42157       1.34067       13.4822      -8.72803       4.08574       5.13220       5.57374       5.58263       5.51183       5.20456
  20  20 3799.2716    1.9805  5.8395 10.4714 -0.0011  0.0627   0.0184   0.1710    0.0873   0.0000   444.5686       2.53391       2.70139      -8.11724       3.46180       3.18813       5.00733       6.41568       6.87509       7.11155       6.97968       6.60367
  20  21 3943.2507    1.6422  7.7040 10.2120  0.0000  0.0774   0.0140   0.2122    0.0720   0.0000   442.0234       21.6630       2.27878      -1.61939       3.67127      -1.23001       6.22970       8.08393       8.45948       8.95772       8.73906       8.24099
  20  22 4086.7031    1.3541  9.8169 10.2075  0.0000  0.0951   0.0113   0.2742    0.0554   0.0000   434.0484       30.8343       11.9783      -5.86428     -0.626230       3.03580       7.60727       9.83260       10.4518       10.9898       10.6153       10.0811
  20  23 4230.6742    1.1095 12.2418 10.2159  0.0000  0.1266   0.0095   0.3493    0.0482   0.0000   447.1957       10.0822      -3.56841      -17.2013       3.05703       12.8222       9.70240       12.8426       13.8440       14.4125       13.8688       12.9994
  20  24 4374.3168    0.9273 15.0055 10.0709  0.0000  0.1589   0.0077   0.4397    0.0445   0.0000   447.6721       12.5356     -0.606990      -17.4117       7.04990      -20.5554       12.0494       16.2189       17.1712       17.9102       17.4492       16.2947
  20  25 4518.8082    0.7722 17.8572 10.0765  0.0000  0.2070   0.0066   0.5461    0.0357   0.0000   441.3954      -47.3502      -6.29807       13.2690      -9.04878      -10.1911       15.4980       20.6206       22.5038       23.1561       22.2314       20.8473
  21   4 1408.0677    0.1288  0.0783 10.1205  0.0000  0.0133   0.0123   0.0247    0.0271   0.0000   439.2583     -0.291468       19.3570      -1.07117      -1.84569       1.50069      0.962173       1.10981       1.48726       1.27025       1.33417       1.30276
  21   5 1589.3091    0.2140  0.1292 10.0828  0.0008  0.0139   0.0122   0.0213    0.0297   0.0000   439.1844    -0.0628945       17.4264     0.0262571      -1.94704     -0.902544      0.934463       1.25970       1.40840       1.43495       1.36760       1.35098
  21   6 1758.2386    0.3617  0.2969 10.0792  0.0000  0.0142   0.0132   0.0310    0.0399   0.0000   437.9760      -1.06486       17.2695     -0.506045      -1.69827      -1.10016       1.08369       1.32462       1.61239       1.51672       1.41731       1.41590
  21   7 1919.7968    0.5113  0.4948 10.2042  0.0000  0.0175   0.0149   0.0447    0.0519   0.0000   438.2246      0.876058       16.4184       2.54803      -6.14404      -1.81126       1.46373       1.82923       2.06741       1.90324       2.01898       1.86216
  21   8 2077.7141    0.7287  0.6249 10.2475  0.0000  0.0192   0.0180   0.0447    0.0749   0.0000   438.9359     -0.237102       10.0401      -2.65895     -0.506786       1.25191       1.47719       1.99760       2.03334       2.09588       2.03516       1.89986
  21   9 2231.8676    1.0323  0.8521 10.3356  0.0000  0.0208   0.0226   0.0546    0.1168   0.0000   438.7226      0.379539       14.0939       1.67212      -1.01703       3.39071       1.54843       2.05039       2.14766       2.25111       2.21533       2.03149
  21  10 2381.9160    1.4958  1.0283 10.4446  0.0000  0.0226   0.0287   0.0583    0.1710   0.0000   438.0950       2.34684       18.0992       1.58463      -1.97517      0.101611       1.62036       2.16279       2.34673       2.36630       2.36453       2.19414
  21  11 2529.2970    1.8605  1.0984 10.9400  0.0000  0.0229   0.0354   0.0594    0.1927   0.0000   438.6730       3.56368       14.0518      -1.91309      0.510099       1.76145       1.78295       2.29648       2.51811       2.52631       2.45204       2.32870
  21  12 2676.2073    2.5369  1.0505 11.1078  0.0000  0.0218   0.0481   0.0560    0.2574   0.0000   437.7150       3.09785       10.9599      -4.32974      -4.18719      -4.02970       1.69028       2.16729       2.31140       2.58013       2.45105       2.27248
  21  13 2823.0097    3.1412  1.0329 11.3513  0.0000  0.0218   0.0588   0.0546    0.3505   0.0000   438.5346       3.86100       18.2468      0.401906    -0.0129899     -0.256954       1.69326       2.14277       2.30053       2.35919       2.33978       2.25977
  21  14 2968.9692    3.6127  1.0361 12.0941  0.0010  0.0216   0.0684   0.0545    0.2256   0.0000   438.9979       2.00687       11.6369      0.776602      -3.09396      -4.50616       1.71089       2.13567       2.33975       2.48927       2.48911       2.32737
  21  15 3114.0065    3.9512  1.1757 12.3139  0.0000  0.0238   0.0718   0.0605    0.2389   0.0000   441.2799       1.85056       17.7835      -1.41339      -4.91547      -3.11910       1.89855       2.31825       2.46110       2.61534       2.48769       2.41886
  21  16 3258.6334    3.7547  1.5290 12.3130  0.0000  0.0284   0.0598   0.0697    0.1631   0.0000   442.8760       11.3535       17.5790       2.69245       1.73231      -1.98050       2.17871       2.95012       3.09567       3.44564       3.31980       3.09222
  21  17 3402.9464    3.2503  2.2668 11.5935  0.0000  0.0339   0.0422   0.0834    0.1197   0.0000   443.2654       17.1800       16.9622     -0.313510     -0.120345      -4.93093       2.71485       3.44166       3.79222       3.90520       3.84312       3.55398
  21  18 3547.2791    2.7272  3.2810 11.2081  0.0021  0.0417   0.0311   0.1103    0.1093   0.0000   438.4258       9.08742       15.5446      -7.72740      -7.57078      -1.19567       3.23975       4.10407       4.50881       4.80696       4.63190       4.39132
  21  19 3691.6163    2.2832  4.5610 10.7335  0.0000  0.0517   0.0227   0.1395    0.1006   0.0000   436.1668       22.6854       1.26852       3.40245       1.31526      -6.39362       4.04349       5.16529       5.58633       5.80267       5.64145       5.41473
  21  20 3835.6709    1.9091  6.5066 10.4126  0.0000  0.0658   0.0165   0.1773    0.0772   0.0000   428.9127       16.9151       23.4609       2.92295      -6.78192      -4.57155       5.12468       6.57122       7.09368       7.50663       7.40739       6.99204
  21  21 3979.8875    1.5564  8.8438 10.2016  0.0000  0.0828   0.0123   0.2309    0.0616   0.0000   432.6132       22.8957       22.4037      -13.5057      -11.7991       5.59184       6.38697       8.22398       8.80730       9.23782       8.85529       8.50695
  21  22 4124.3416    1.3111 11.3253 10.0866  0.0016  0.1044   0.0101   0.2959    0.0548   0.0000   437.9579      -4.20922       16.6440       7.37541      -16.9740      -13.2942       7.82665       10.1088       11.0701       11.4746       11.0826       10.6155
  21  23 4268.2953    1.0775 13.2664 10.1498  0.0000  0.1290   0.0085   0.3729    0.0458   0.0000   420.7999       10.4609       4.50153       15.9989      -12.9528      -4.44898       9.60335       12.4823       13.8211       14.2112       13.9817       13.2179
  21  24 4412.5838    0.8825 15.6837 10.0990 -0.0011  0.1682   0.0071   0.4532    0.0404   0.0000   450.8724     -0.337492       48.2830       22.3556       3.65989      -30.9701       12.1418       16.3944       17.5835       18.3400       17.7508       17.0744
  21  25 4557.0713    0.7225 18.3175 10.1401  0.0000  0.2175   0.0048   0.5252    0.0263   0.0000   433.1652      0.670321      -6.53217      -11.4177      -8.15154       28.9764       15.5080       20.6781       22.5979       23.2031       22.8145       20.8951
  22   4 1429.1377    0.1332  0.1134 10.1173  0.0000  0.0160   0.0098   0.0275    0.0273   0.0000   440.6827      -1.77266       17.8253     -0.290141      -3.19347       1.43129       1.12823       1.67487       1.34835       1.32072       1.69830       1.77294
  22   5 1611.3443    0.2221  0.1641 10.0095  0.0000  0.0113   0.0111   0.0255    0.0301   0.0000   438.0235      0.437783       18.8625       1.43503      -2.72333   -0.00423297      0.976997       1.32592       1.44733       1.32381       1.45733       1.17584
  22   6 1781.5431    0.3809  0.3528 10.1081  0.0000  0.0150   0.0131   0.0363    0.0401   0.0000   438.9119      -1.80563       19.4650     -0.782818      -2.61252     -0.116555       1.14718       1.33504       1.49919       1.51002       1.53712       1.40256
  22   7 1945.0452    0.5888  0.4989 10.0478  0.0000  0.0168   0.0157   0.0387    0.0593   0.0000   441.7157      -1.72220       13.7301       3.10890      -3.17820      -1.34019       1.12127       1.56562       1.59730       1.80163       1.55507       1.61407
  22   8 2104.7442    0.7719  0.7871  9.9691  0.0000  0.0197   0.0171   0.0526    0.0942   0.0000   441.2269     -0.379820       15.9197      0.365151      -3.91621       1.80435       1.46069       1.88017       1.98821       2.06795       2.21210       1.99190
  22   9 2260.0173    1.0821  0.9052 10.3625  0.0000  0.0212   0.0219   0.0535    0.1196   0.0000   437.4345      -2.03939       22.0931     -0.598525      -2.85874     -0.199840       1.60953       2.05904       2.18474       2.19422       2.25977       2.07738
  22  10 2410.7968    1.5466  0.9833 10.6581  0.0002  0.0206   0.0307   0.0566    0.1706   0.0000   437.7860      0.419939       12.3543       1.80988      -2.02553      0.345112       1.54998       1.95845       2.09114       2.21250       2.20758       2.07780
  22  11 2559.2007    1.9673  1.1514 10.6141  0.0000  0.0230   0.0347   0.0596    0.2496   0.0000   436.7487       7.90930       16.3146     -0.564705      -2.25899      0.815372       1.77979       2.28743       2.51957       2.59620       2.56052       2.57689
  22  12 2707.1566    2.5133  1.1119 11.2614  0.0000  0.0221   0.0461   0.0584    0.2504   0.0000   436.4725       4.81657       14.2165       1.68324      -2.40021      -4.15072       1.68048       2.12465       2.33993       2.51919       2.38804       2.24644
  22  13 2854.8152    3.2480  0.9642 11.8926  0.0000  0.0201   0.0630   0.0542    0.2159   0.0000   435.6476       5.14207       14.1536      0.379490      -2.26572      -2.04774       1.56503       1.87708       2.05482       2.19404       2.09994       1.95502
  22  14 3001.4864    3.7800  0.9691 12.3886  0.0000  0.0200   0.0728   0.0536    0.2018   0.0000   438.8045       4.32494       12.6858     0.0753510      -2.04432      -1.96231       1.52555       1.87260       2.13392       2.14434       2.09463       2.04041
  22  15 3147.1143    4.0573  1.2445 11.9082  0.0000  0.0230   0.0693   0.0617    0.2967   0.0000   438.0337       6.98178       8.08513      -1.58009      -7.16800      -1.72326       1.78525       2.29107       2.37860       2.55348       2.48140       2.43600
  22  16 3292.2530    3.6685  1.7052 11.7417  0.0000  0.0275   0.0526   0.0718    0.1611   0.0000   442.8657       4.23941       15.1307       2.32547      -1.00902       4.34915       2.15473       2.79578       3.03852       3.22039       3.11723       3.03584
  22  17 3437.3499    3.1425  2.3254 11.4354  0.0000  0.0339   0.0387   0.0829    0.1143   0.0000   439.5205       5.78330       7.64169       2.43855      -5.50712       1.17013       2.48798       3.23482       3.41037       3.74354       3.58292       3.40508
  22  18 3582.1942    2.6018  3.6076 11.1173  0.0000  0.0433   0.0273   0.1133    0.0890   0.0000   438.9585       13.1255       11.4145       4.21831       3.93146       3.21715       3.16050       4.06253       4.60215       4.70493       4.69844       4.41211
  22  19 3726.9288    2.1984  5.1315 10.6121  0.0000  0.0542   0.0200   0.1445    0.0871   0.0000   445.6802       14.9630       3.43978       5.00863      -3.42144     -0.709469       4.02288       5.21587       5.61986       5.92348       5.82509       5.54283
  22  20 3871.7473    1.7763  6.9961 10.3808 -0.0000  0.0680   0.0148   0.1859    0.0681   0.0000   437.0131       6.07208       18.9130       5.64073      -14.0326       2.77689       5.01865       6.35968       7.02683       7.22509       7.20540       6.78092
  22  21 4016.4386    1.4626  9.0902 10.2646  0.0000  0.0853   0.0116   0.2419    0.0551   0.0000   443.5387       31.2863       17.6096       20.8623      -4.29344      -6.76618       6.09850       7.95994       8.59110       9.01965       8.85170       8.43247
  22  22 4161.3384    1.2310 10.9052 10.1260  0.0000  0.1036   0.0097   0.2930    0.0521   0.0000   444.7118       10.9073       16.5912      -5.64865      -21.5436      -6.51350       7.45107       9.85632       10.5529       11.0864       10.9046       10.4140
  22  23 4305.6632    1.0226 14.0081 10.1433  0.0010  0.1367   0.0077   0.3901    0.0426   0.0000   429.9955       38.1674       12.0008      -6.56468       9.64668       23.5473       9.71693       12.6394       13.7566       14.4512       14.0154       13.4811
  22  24 4450.3685    0.8306 17.0453 10.1090 -0.0002  0.1786   0.0065   0.4938    0.0360   0.0000   450.0799       19.1611      -5.56804       17.5131      -2.44273      -5.53101       12.4492       16.2924       17.9840       18.8560       18.3360       17.5352
  23   4 1449.6900    0.1315  0.1096 10.1120  0.0000  0.0149   0.0098   0.0267    0.0266   0.0000   441.5124      0.606524       19.3706       1.48393      -2.65869       1.04819       1.09470       1.46967       1.74065       1.56712       1.49233       1.43581
  23   6 1804.2148    0.3999  0.3251 10.1000  0.0000  0.0135   0.0137   0.0349    0.0390   0.0000   439.3337     -0.114276       16.4070      -1.19449      -2.42936      -1.07075       1.11080       1.40832       1.84596       1.96821       2.18274       2.01447
  23   7 1969.6113    0.5931  0.5249 10.1365  0.0000  0.0163   0.0155   0.0411    0.0580   0.0000   439.6986      -1.73716       14.8868      -3.12875      -3.11070     -0.892866       1.11012       1.42798       1.64856       1.57890       1.65793       1.53277
  23   8 2131.1018    0.8150  0.6731 10.3292  0.0000  0.0184   0.0188   0.0447    0.0772   0.0000   438.7682      0.406567       15.5304     -0.534638     0.0320987      0.729104       1.28234       1.58099       1.69265       1.88044       1.89669       1.74971
  23   9 2287.4638    1.1484  1.0071 10.4296  0.0012  0.0211   0.0224   0.0598    0.1219   0.0000   436.1054       1.75181       14.9861     0.0737952      -5.11872     -0.492149       1.49704       1.88017       2.04063       2.25621       2.21760       2.07881
  23  10 2439.1660    1.6298  1.0669 10.6791  0.0000  0.0225   0.0301   0.0553    0.1864   0.0000   440.4100       1.56002       13.3408      -1.74160      -3.27706      -1.59203       1.58607       2.00335       2.13388       2.26562       2.20619       2.13592
  23  11 2588.7107    2.1008  1.1570 10.6910  0.0000  0.0226   0.0367   0.0570    0.2680   0.0000   439.1572       7.46007       16.6190      -1.24673     -0.445150       1.06079       1.67895       2.04214       2.26761       2.43382       2.28011       2.21197
  23  12 2737.6246    2.7021  1.0441 11.4704  0.0000  0.0204   0.0491   0.0556    0.2073   0.0000   436.4915       2.39478       14.1261      -4.61011     -0.495226       1.01368       1.46696       1.87989       1.95253       2.11338       2.04291       1.97533
  23  13 2886.1450    3.6070  0.9569 11.7394  0.0000  0.0204   0.0679   0.0509    0.2698   0.0000   438.2573       3.92781       13.6654      -2.67819      -4.10831      -4.11847       1.65622       2.09236       2.12638       2.16778       2.16375       2.06561
  23  14 3033.4960    4.0294  1.0662 11.9645  0.0000  0.0204   0.0714   0.0554    0.2792   0.0000   438.9315       8.93416       11.9240       1.18118      -3.87468      0.912340       1.42959       1.80506       1.95369       2.02478       2.13803       1.99629
  23  15 3179.7684    3.9575  1.2486 12.4902  0.0000  0.0239   0.0679   0.0603    0.2001   0.0000   437.7135       5.05929       12.5684      0.320431       1.85320      -2.39105       1.75856       2.30698       2.46907       2.60515       2.54712       2.48481
  23  16 3325.6274    3.5565  1.7659 12.0293  0.0000  0.0282   0.0503   0.0735    0.1299   0.0000   439.1058      0.661788       10.1619       2.21247     -0.535141      -7.03993       2.08517       2.74607       2.92244       3.02912       3.05079       2.88276
  23  17 3471.2957    2.9628  2.7900 11.4075  0.0000  0.0357   0.0330   0.0946    0.0886   0.0000   436.3790       1.67554       16.7002      -6.83525      -6.14955      -1.06933       2.58535       3.31952       3.55504       3.63671       3.67418       3.54608
  23  18 3616.7556    2.5183  3.7517 11.0210  0.0000  0.0427   0.0254   0.1143    0.0838   0.0000   437.8842       12.1115       11.4955       4.41594      -9.20637      -2.36514       3.08784       3.93598       4.19769       4.51711       4.44677       4.12186
  23  19 3762.1581    2.0782  5.5055 10.6165  0.0000  0.0563   0.0183   0.1498    0.0760   0.0000   441.4584      -1.37194       20.6814      0.728496     -0.324667       2.98257       3.90260       4.97968       5.26004       5.65445       5.61439       5.44068
  23  20 3907.4952    1.6872  7.7473 10.3207  0.0000  0.0726   0.0133   0.1961    0.0622   0.0000   444.7316       9.58263       6.90964      -6.09657       7.91662      -14.1464       5.06438       6.54108       6.96660       7.50196       7.29256       7.10025
  23  21 4052.6424    1.3965  9.6387 10.2530  0.0000  0.0885   0.0107   0.2499    0.0511   0.0000   437.3658       16.5009       22.8681       9.51675      -7.02308      -3.53708       6.04995       8.08706       8.76873       9.11000       9.11544       8.63204
  23  22 4197.5909    1.1941 12.2751 10.1469  0.0000  0.1146   0.0089   0.3221    0.0484   0.0000   431.1108       6.44929       21.4508       4.23358       6.55736      -6.22396       7.77850       10.3158       11.0920       11.7144       11.7984       10.9568
  23  24 4487.7424    0.7675 17.3991 10.1207  0.0006  0.1910   0.0061   0.5131    0.0335   0.0000   448.5313       18.8828       29.9192      0.669551       10.8685      -3.35445       12.6251       16.8619       18.3480       19.0991       19.0002       17.9783
  24   3 1270.9783    0.0745  0.0441 10.1743  0.0000  0.0178   0.0098   0.0198    0.0244   0.0000   439.0211     -0.494675       18.4314      -1.86711      -2.45933     -0.385385      0.976625       1.31990       1.66084       1.40703       1.45249       1.48649
  24   4 1469.8126    0.1408  0.1135 10.0620  0.0000  0.0135   0.0096   0.0248    0.0263   0.0000   441.1583      -1.08260       18.8319       1.65585     -0.665642       1.49198      0.874272       1.31433       1.45645       1.52433       1.41851       1.21222
  24   5 1653.7093    0.2855  0.1889 10.0811  0.0000  0.0109   0.0123   0.0236    0.0305   0.0000   439.9841     -0.350393       19.1213      -2.07603     -0.325638      -2.27857      0.709977      0.890500       1.02983       1.13869       1.05334       1.11056
  24   6 1826.2925    0.4343  0.3859 10.0778  0.0000  0.0139   0.0132   0.0361    0.0426   0.0000   439.7862     -0.772715       21.1732     -0.788772      -2.39964      0.885434      0.949311       1.20886       1.30004       1.36223       1.39038       1.28218
  24   7 1993.5811    0.6155  0.5272 10.0839  0.0000  0.0164   0.0155   0.0385    0.0599   0.0000   440.4299       1.11033       15.6748       2.44113      -1.27662      -1.16591       1.10406       1.32866       1.46518       1.47542       1.56843       1.50330
  24   8 2156.7438    0.8950  0.7191 10.3377  0.0000  0.0191   0.0196   0.0446    0.0852   0.0000   439.8882      0.793106       14.9809       1.96650      0.900330       1.10511       1.24585       1.62561       1.66680       1.88492       1.93194       1.85687
  24   9 2314.2588    1.2412  1.0792 10.2005  0.0000  0.0221   0.0222   0.0575    0.1483   0.0000   439.2612      0.865964       17.6990      0.295761       1.11350      -1.18792       1.43865       1.87618       2.03421       2.13508       2.14266       2.08649
  24  10 2467.0183    1.7153  1.1182 10.5145  0.0000  0.0221   0.0304   0.0562    0.2292   0.0000   435.9597       4.81302       14.4908      -1.98146      -2.44812      0.979689       1.52933       1.96735       2.10371       2.19115       2.16167       2.09577
  24  11 2617.6629    2.2477  1.1171 10.9652  0.0000  0.0216   0.0392   0.0557    0.2555   0.0000   440.1159      0.613305       13.4771      -3.84851      -4.29916      0.756099       1.51782       1.93633       2.06808       2.16079       2.18573       2.07930
  24  12 2767.7020    2.8949  1.0929 11.5264  0.0000  0.0210   0.0503   0.0551    0.2289   0.0000   438.8428       3.03903       14.1585       5.31919     -0.400093     -0.507925       1.42034       1.85768       1.93374       2.19369       2.14553       1.96256
  24  13 2917.0221    3.5153  1.0078 11.9624  0.0000  0.0214   0.0629   0.0485    0.2329   0.0000   441.1581       2.80040       17.3983     0.0404080      -3.65915      -3.17807       1.42318       1.98350       2.02018       2.23490       2.16318       2.11135
  24  14 3065.0826    4.0699  1.0669 12.0172  0.0000  0.0202   0.0709   0.0550    0.2879   0.0000   439.5453       5.22423       13.6770     -0.548562       1.01257      -2.02534       1.36653       1.78290       1.95329       2.02104       1.95437       1.96549
  24  15 3212.0933    3.9586  1.4076 12.0520 -0.0101  0.0242   0.0604   0.0603    0.2274   0.0000   440.0026       7.37846       15.2754      -1.52872      -1.24320     -0.733077       1.71196       2.19843       2.36507       2.42346       2.40319       2.32516
  24  16 3358.5339    3.4423  2.0174 12.1196  0.0000  0.0306   0.0450   0.0756    0.0970   0.0000   443.9015       5.31746       19.7339       2.77704       2.23969     -0.191243       2.05709       2.70135       2.96274       3.13999       3.09682       2.95462
  24  17 3504.9434    2.8752  2.8697 11.5387 -0.0000  0.0364   0.0316   0.0954    0.0776   0.0000   437.9948       6.15247       13.1969       4.68571      -1.31065      -5.43382       2.39258       3.00115       3.31937       3.52366       3.38048       3.29261
  24  18 3651.0060    2.3727  4.1364 11.0075  0.0000  0.0458   0.0224   0.1176    0.0710   0.0000   436.3922       12.2503       17.9677       1.37031      -2.90846      -4.73228       3.08114       4.02866       4.30471       4.52738       4.50139       4.40158
  24  19 3796.8228    1.9464  5.9243 10.6161  0.0000  0.0580   0.0163   0.1578    0.0649   0.0000   442.2661       11.6629       25.5894       3.36058       4.49292      -12.1686       3.88514       5.08428       5.46463       5.91783       5.75511       5.69356
  24  20 3942.6382    1.6271  8.4818 10.2310  0.0000  0.0762   0.0122   0.2086    0.0611   0.0000   434.5014       14.9649       8.47454      -5.78150       2.79741      -4.22531       5.00598       6.60892       7.22663       7.58382       7.53979       7.29031
  24  21 4088.4258    1.3364  9.8841 10.2774  0.0000  0.0907   0.0103   0.2549    0.0491   0.0000   436.7974       8.02903       16.1536       6.43126     -0.872374      -3.57591       6.04705       8.02066       8.69145       8.98066       9.08441       8.69682
  24  22 4233.7364    1.1362 12.7290 10.1703 -0.0007  0.1178   0.0082   0.3284    0.0443   0.0000   440.3598       17.8027       14.3783      -7.22444       5.21902      -12.3894       7.72626       10.2275       11.0666       11.6714       11.6949       11.2564
  24  23 4379.5143    0.9048 15.1516 10.1393  0.0001  0.1521   0.0066   0.4240    0.0375   0.0000   426.5293       24.8965       43.9555       29.0366      0.527659      -7.68096       9.65694       13.0886       14.1531       14.7795       14.7144       14.1663
  25   5 1674.1060    0.2816  0.2282 10.0642  0.0000  0.0123   0.0112   0.0279    0.0316   0.0000   439.5159      -1.13512       20.1437      -1.41588      -1.34556      -2.20780      0.928937       1.27493       1.38850       1.40005       1.26981       1.20167
  25   6 1847.8728    0.4643  0.3954 10.0764  0.0000  0.0139   0.0137   0.0350    0.0426   0.0000   440.4567    -0.0530046       20.0324      -2.94171      -3.24814      -1.11756      0.867704       1.13197       1.21602       1.29270       1.32011       1.34685
  25   7 2016.9228    0.6664  0.6085 10.2214  0.0000  0.0173   0.0161   0.0469    0.0629   0.0000   438.1529       1.73257       18.7987      0.329353      -3.37420     -0.539056       1.06453       1.31061       1.46069       1.65158       1.50625       1.50655
  25   8 2181.7334    0.9556  0.8228 10.0686  0.0000  0.0190   0.0189   0.0461    0.1033   0.0000   437.9775      0.963994       19.1072      -1.22366      -2.05659       1.69506       1.14181       1.48343       1.74540       1.73987       1.74010       1.65795
  25   9 2340.4898    1.3244  1.1031 10.3123  0.0000  0.0220   0.0233   0.0572    0.1550   0.0000   438.2847      -1.77780       15.3542     -0.111180      -2.16471     -0.595421       1.48124       1.96458       2.01999       2.12614       2.12591       2.04761
  25  10 2494.3489    1.7530  1.1998 10.6871  0.0000  0.0230   0.0294   0.0561    0.1911   0.0000   441.6884       3.17125       17.4421       1.01690     -0.722559     -0.872649       1.59966       2.08622       2.20527       2.40984       2.31598       2.30380
  25  11 2646.2495    2.3766  1.0673 11.2103  0.0000  0.0206   0.0422   0.0538    0.2113   0.0000   437.9797      0.172710       15.5507       1.09463      -4.65552      0.922976       1.44055       1.84299       1.98018       2.07320       2.03840       1.99767
  25  12 2797.3722    3.0051  0.9601 11.7788  0.0000  0.0191   0.0544   0.0501    0.1809   0.0000   440.6324       6.02898       16.6807     -0.422028      -2.76177     -0.248101       1.21764       1.61980       1.71377       1.88568       1.83637       1.76066
  25  13 2947.4954    3.7925  0.9174 11.8766  0.0000  0.0177   0.0688   0.0471    0.2296   0.0000   443.2789       5.09853       14.9078      0.916545     -0.199545      -1.62840       1.19780       1.52643       1.65075       1.84078       1.77016       1.67984
  25  14 3096.2827    4.0360  1.1902 12.3724  0.0000  0.0220   0.0675   0.0574    0.2239   0.0000   439.7393       5.61906       14.9410       1.70620      -2.33845      -4.10622       1.41830       1.81415       1.98398       2.03938       2.07794       1.98107
  25  15 3243.9784    3.9055  1.4620 12.2526  0.0000  0.0249   0.0591   0.0651    0.1787   0.0000   439.9443       10.4100       12.1932     -0.747793     -0.472852      -4.09389       1.64487       2.17397       2.27816       2.42566       2.43088       2.36543
  25  16 3391.1742    3.2866  2.0982 12.1075  0.0002  0.0310   0.0423   0.0777    0.0990   0.0000   437.8892       5.60683       17.5575       6.06970      -3.36490      -5.07227       2.03814       2.67117       2.78711       3.00634       2.94457       2.88569
  25  17 3538.1846    2.7821  3.0459 11.5694 -0.0001  0.0370   0.0295   0.0975    0.0711   0.0000   442.0750       8.68038       21.9458      -6.39361      -1.55604      -8.02137       2.42012       3.16458       3.42256       3.61488       3.60674       3.43248
  25  18 3684.9244    2.2864  4.5547 10.9870  0.0000  0.0475   0.0206   0.1243    0.0640   0.0000   441.7881       13.5263       11.8812      -3.94346      -1.05711       4.27936       3.09883       4.01509       4.39592       4.64648       4.58757       4.50241
  25  19 3831.4324    1.8848  6.4665 10.5973  0.0000  0.0602   0.0151   0.1666    0.0597   0.0000   433.2625       21.2007       31.0774      -1.91920      -9.52185       9.42610       3.86118       5.06392       5.55984       5.83404       5.73243       5.55879
  25  20 3977.5972    1.5500  9.0324 10.2021  0.0002  0.0785   0.0112   0.2187    0.0579   0.0000   445.2809       1.50281       23.1039       9.56460      -11.4763      -22.9832       5.04771       6.62465       7.14681       7.49646       7.62332       7.38306
  25  21 4123.6978    1.2907 10.8112 10.2485  0.0000  0.0963   0.0094   0.2778    0.0466   0.0000   440.2653      -1.88550       24.1615      0.606714       6.00553      -5.24984       6.08902       7.92660       8.77186       9.02983       9.12707       8.82575
  25  22 4270.0701    1.0745 13.6044 10.1984  0.0000  0.1251   0.0075   0.3544    0.0398   0.0000   443.4988      -1.39530       33.9266       13.8491      -6.97324      -17.1620       7.95635       10.4110       11.4124       12.1847       12.0926       11.4904
  25  23 4415.5887    0.8708 16.8151 10.1174 -0.0022  0.1651   0.0062   0.4538    0.0357   0.0000   433.2710       29.6706       35.7648      -12.5667      -14.8750      -1.81442       10.1459       13.5451       14.8158       15.5924       15.4595       14.7541
  26   4 1508.7037    0.1499  0.1255 10.0422  0.0000  0.0133   0.0091   0.0247    0.0260   0.0000   439.4146     -0.529469       20.9050      0.365312      -2.88167     0.0467864      0.912254       1.03623       1.06187       1.35378       1.07833       1.02733
  26   5 1694.0485    0.3139  0.2927 10.0011  0.0000  0.0132   0.0111   0.0330    0.0337   0.0000   440.8909     -0.688635       18.8974     -0.340303      -3.56892     -0.419143      0.828960      0.962460       1.09396       1.13425       1.29787       1.23782
  26   6 1869.0224    0.4779  0.4250 10.1190  0.0000  0.0148   0.0134   0.0344    0.0439   0.0000   440.3243      -2.38671       18.7517       1.27534      -2.41685      -2.50229      0.969082       1.16727       1.34535       1.40907       1.43672       1.30083
  26   7 2039.7342    0.7027  0.6336 10.1791  0.0000  0.0174   0.0160   0.0413    0.0638   0.0000   438.0239      -1.60503       18.4019       2.73196     -0.495979      -3.30136       1.03171       1.37319       1.52549       1.53570       1.58951       1.51789
  26   8 2206.0511    1.0292  0.8722 10.2355  0.0000  0.0190   0.0196   0.0480    0.1012   0.0000   439.4670     0.0894491       16.7097      0.644194    -0.0251915     -0.680560       1.17938       1.43040       1.64228       1.67420       1.67971       1.73688
  26   9 2366.1172    1.4172  1.0917 10.5114  0.0000  0.0210   0.0243   0.0541    0.1517   0.0000   437.4986      -2.20240       17.8598       1.17364      -2.19883      -1.78271       1.30420       1.69473       1.84952       1.99458       1.94134       1.92543
  26  10 2521.2493    1.9301  1.0326 10.8915  0.0000  0.0200   0.0331   0.0495    0.1767   0.0000   439.2460       1.57930       16.0788      -1.81264      -2.29027      -4.84119       1.29461       1.64401       1.77292       1.84039       1.85475       1.89508
  26  11 2674.3860    2.5083  1.0889 11.1167  0.0000  0.0205   0.0422   0.0514    0.2521   0.0000   438.1799      0.904949       14.3123       2.61161      -2.86696      -1.89321       1.27064       1.66041       1.81516       1.95040       1.87898       1.92277
  26  12 2826.6332    3.2169  1.0333 11.6130  0.0000  0.0196   0.0547   0.0512    0.2479   0.0000   440.0471     -0.702722       13.2096       2.65436      -2.29470      -3.28786       1.34205       1.76503       1.94247       1.99968       1.93373       1.90690
  26  13 2977.5370    3.7980  1.1468 11.3907  0.0000  0.0201   0.0613   0.0544    0.3983   0.0000   440.6133       8.63592       14.9912      0.691641      0.196136      -1.39379       1.33747       1.65398       1.80069       1.87927       1.89800       1.95428
  26  14 3127.0292    4.0498  1.2041 12.0330 -0.0001  0.0212   0.0654   0.0564    0.2863   0.0000   437.3036       4.48265       18.8259     -0.903929     -0.388915      -2.13134       1.37908       1.81698       1.91590       2.10530       2.07858       1.97788
  26  15 3275.4696    3.7149  1.5628 12.4573  0.0000  0.0256   0.0544   0.0674    0.1320   0.0000   438.0344       4.84496       14.3188       1.06452      -3.81915      -7.61147       1.57962       2.03540       2.20752       2.40673       2.35806       2.36970
  26  16 3423.3247    3.2393  2.3178 11.7860  0.0000  0.0308   0.0385   0.0810    0.1021   0.0000   439.0314       8.24559       21.8068     -0.439792     -0.215227      -2.62390       1.94693       2.50839       2.72868       2.89935       2.75264       2.74813
  26  17 3571.0270    2.6483  3.1762 11.6685  0.0000  0.0380   0.0279   0.1009    0.0654   0.0000   443.1172       1.07792       21.5349      -1.04314      -1.82083      -5.60416       2.42341       3.14895       3.58078       3.69685       3.65440       3.61897
  26  18 3718.4668    2.1574  4.9070 10.9802  0.0000  0.0502   0.0188   0.1300    0.0598   0.0000   437.0856       3.92371       25.0100       3.08077       4.07399      -11.6120       3.14550       4.15867       4.56248       4.89217       4.83712       4.76241
  26  19 3865.4993    1.7980  6.9511 10.5701  0.0000  0.0633   0.0139   0.1738    0.0560   0.0000   442.6168       5.14584       20.2331       5.07165       7.68673      -1.78432       3.89259       5.06376       5.62788       5.87434       5.89160       5.80781
  26  20 4012.3749    1.4890  9.3887 10.2781  0.0000  0.0807   0.0106   0.2254    0.0519   0.0000   437.0387       5.16684       18.3834       26.9076      -8.62191      -4.32978       4.88761       6.51694       7.09713       7.51901       7.59182       7.38382
  26  21 4159.0618    1.2501 11.8842 10.2360 -0.0004  0.1048   0.0086   0.2973    0.0449   0.0000   445.6326       3.76761       7.29902       6.83012       8.26093       1.23405       6.24255       8.29804       9.08108       9.55085       9.47120       9.30499
  26  22 4305.4534    1.0207 13.9297 10.2070  0.0005  0.1288   0.0070   0.3606    0.0378   0.0000   441.3496       28.0181       30.9596      -1.83906      -24.6347     -0.174781       7.80940       10.0406       11.2008       11.7783       11.9372       11.3938
  26  23 4451.4042    0.8553 17.4821 10.0541  0.0006  0.1680   0.0059   0.4597    0.0346   0.0000   429.9076       28.7445      -6.49326       11.1094       6.06097       5.03132       9.92255       13.2200       14.5277       15.3051       15.4415       14.6791
  27   3 1325.2070    0.1143  0.1414 10.0799  0.0000  0.0154   0.0084   0.0466    0.0250   0.0000   439.6392     -0.500701       20.6349       2.11741       1.15537      0.592655       1.02265       1.00878       1.15956       1.22932       1.48992       1.52435
  27   4 1527.5704    0.1821  0.1419 10.0132  0.0000  0.0107   0.0094   0.0225    0.0261   0.0000   440.3346     -0.227215       20.5149     -0.113682      -3.01514      -1.30480      0.670787      0.896484      0.956248       1.02211       1.02502       1.01366
  27   5 1713.6036    0.3278  0.2149 10.0735  0.0000  0.0101   0.0123   0.0233    0.0311   0.0000   439.8755     -0.119773       20.4143      0.114866      -1.82327      0.613295      0.621018      0.758010      0.813236      0.911981      0.934593      0.878950
  27   6 1889.7629    0.5121  0.4593 10.0666  0.0000  0.0141   0.0135   0.0366    0.0471   0.0000   441.1293     -0.712582       18.8420      0.213973      -3.05665      -1.32276      0.881275       1.11866       1.20348       1.28648       1.25599       1.25269
  27   7 2062.0274    0.7694  0.7087  9.9958  0.0000  0.0173   0.0159   0.0412    0.0805   0.0000   440.5070       2.18310       17.4785      0.892726     -0.854591       1.55355       1.05665       1.34268       1.48873       1.62077       1.52900       1.53988
  27   8 2229.7160    1.0571  0.9694 10.1418  0.0000  0.0203   0.0186   0.0494    0.1202   0.0000   437.5325      0.743974       20.2157      0.539943      -3.04879      0.307839       1.20038       1.70229       1.77663       1.97199       1.93791       1.85412
  27   9 2391.0282    1.4498  1.1312 10.5913  0.0000  0.0219   0.0241   0.0546    0.1467   0.0000   440.3585       1.69096       15.8413       2.12855      -2.95276      -3.87802       1.24334       1.66237       1.78496       1.92294       1.89829       1.88970
  27  10 2547.5192    1.9635  1.1552 11.3006  0.0000  0.0214   0.0335   0.0570    0.1531   0.0000   440.2418       4.38356       15.7454     -0.677201     -0.791889       3.99928       1.27150       1.68955       1.86805       1.96172       2.00705       1.90984
  27  11 2702.1105    2.6207  1.1169 11.2060  0.0000  0.0203   0.0429   0.0515    0.2319   0.0000   439.8491      0.901679       13.7262     -0.200696      -2.27984      -1.38025       1.29457       1.68146       1.82822       1.92067       1.93676       1.81040
  27  12 2855.3819    3.4369  0.9747 11.5597  0.0000  0.0184   0.0589   0.0475    0.2997   0.0000   439.2968       2.72153       14.0742     -0.485476      -3.47598     -0.438325       1.14359       1.48578       1.65813       1.77919       1.75140       1.71390
  27  13 3007.1023    3.8318  1.0787 12.3824  0.0000  0.0196   0.0643   0.0527    0.1873   0.0000   441.3518       6.61202       12.8467      -1.10661      -1.77989      -4.56054       1.17967       1.54707       1.66293       1.81342       1.79763       1.73759
  27  14 3157.2950    4.0268  1.2555 12.5625  0.0000  0.0221   0.0635   0.0557    0.1648   0.0000   437.6878       4.91857       14.9819     -0.807312      -2.62089      -3.56895       1.35053       1.77670       1.90185       2.02394       1.96659       1.95239
  27  15 3306.5222    3.7129  1.6893 12.2212  0.0000  0.0257   0.0508   0.0659    0.1326   0.0000   440.8914       5.73549       12.5894      -1.89240    0.00382754      -5.69427       1.55401       2.00640       2.19293       2.28298       2.33859       2.26743
  27  16 3455.3563    3.0196  2.5305 11.8161  0.0000  0.0320   0.0345   0.0875    0.0908   0.0000   443.4705       10.4213       14.2054       1.10437      -5.91975      -7.75438       1.96165       2.46522       2.69417       2.90299       3.05693       2.91951
  27  17 3603.5872    2.4836  3.8334 11.2661  0.0000  0.0417   0.0238   0.1115    0.0696   0.0000   437.9410       6.79011       14.6921      0.615345      -4.16025      -2.98277       2.45091       3.20963       3.47432       3.76062       3.81035       3.62006
  27  18 3751.5601    2.0783  5.6665 10.7539  0.0000  0.0531   0.0163   0.1410    0.0568   0.0000   437.4833       3.16607       12.6703      -2.99750      -8.90608      -9.44025       3.13984       4.07542       4.43978       4.70616       4.70110       4.60998
  27  19 3899.2521    1.7144  7.4848 10.4685  0.0000  0.0651   0.0125   0.1808    0.0533   0.0000   435.7107       13.8093       15.9360       2.88097      -13.4711      -3.09932       3.93126       5.12269       5.56359       6.02805       6.16326       5.90434
  27  20 4046.3986    1.4270  9.8526 10.3306  0.0000  0.0836   0.0101   0.2394    0.0485   0.0000   447.4727       11.9524       19.6938       9.78543      -16.5140       3.04714       4.94360       6.52895       7.11539       7.54192       7.66992       7.47306
  27  21 4193.6484    1.1998 12.8858 10.1792  0.0000  0.1122   0.0076   0.3121    0.0427   0.0000   423.4641       8.94014       20.6305       1.42720       15.6253      -3.78263       6.46205       8.58041       9.34217       9.90404       10.1345       9.69437
  27  22 4340.7248    0.9796 14.9628 10.1499 -0.0007  0.1378   0.0065   0.3791    0.0374   0.0000   438.3099       26.3541       28.5437       26.6045       15.4188      -17.2555       7.97642       10.6521       11.6533       12.1428       12.2665       11.9678
  28   3 1342.6521    0.1342  0.1226 10.1065  0.0000  0.0138   0.0089   0.0344    0.0244   0.0000   440.3648      0.104473       19.5744     -0.622329      -2.91861     0.0905530      0.783032      0.863890       1.24345       1.17071       1.12240       1.21269
  28   4 1546.0290    0.2038  0.1855 10.0541  0.0000  0.0113   0.0092   0.0261    0.0267   0.0000   439.8301      -1.36325       21.7444    -0.0133329      -3.00492      -1.69350      0.643747      0.856965      0.983527      0.959944      0.961417      0.925674
  28   5 1732.7616    0.3431  0.3202 10.0248  0.0000  0.0131   0.0109   0.0310    0.0343   0.0000   441.1317      -1.32051       20.2031     -0.580294      -1.48650     0.0674659      0.680153      0.940116       1.03755       1.09265       1.09628       1.04115
  28   6 1910.1353    0.5127  0.5552 10.0863  0.0000  0.0162   0.0121   0.0399    0.0487   0.0000   440.8604     -0.133995       19.3088       4.36642      -3.01016      -1.82898      0.924619       1.15965       1.28696       1.40096       1.41068       1.47533
  28   7 2083.8523    0.7582  0.7665 10.1810  0.0000  0.0183   0.0154   0.0470    0.0750   0.0000   438.4994      -1.13071       20.9084       1.28507      -2.54290     -0.661379       1.03649       1.37048       1.48967       1.55468       1.52990       1.60719
  28   8 2252.8028    1.1182  0.9323 10.4525  0.0000  0.0192   0.0202   0.0502    0.1056   0.0000   438.9810      -1.10072       21.8060       1.33366     -0.128730      -2.17741       1.09152       1.48156       1.57398       1.75995       1.74451       1.77508
  28   9 2415.3330    1.5399  1.1635 10.9879  0.0000  0.0220   0.0260   0.0591    0.1291   0.0000   442.3759       2.29666       20.3041      -2.35119      -1.95053     -0.225083       1.24745       1.66675       1.85420       1.86848       1.88790       1.83952
  28  10 2573.3921    2.0957  1.0601 11.2686  0.0000  0.0200   0.0348   0.0494    0.1533   0.0000   439.3281       3.98667       14.0881      0.104425    -0.0839514      0.469859       1.17583       1.58059       1.67759       1.84804       1.86116       1.82616
  28  11 2729.3949    2.7335  1.2021 11.2088  0.0000  0.0207   0.0421   0.0530    0.2405   0.0000   440.7191       3.19760       13.3199      -1.03249      -2.71780      -2.24388       1.19254       1.56943       1.71457       1.83404       1.88727       1.76029
  28  12 2883.7736    3.4091  1.0584 11.9185  0.0000  0.0188   0.0570   0.0510    0.2134   0.0000   441.4204       4.85144       17.3718       1.10124      0.197145      -2.34507       1.11930       1.41100       1.58962       1.71863       1.69825       1.71213
  28  13 3036.2447    3.9831  1.1052 12.3000  0.0000  0.0193   0.0646   0.0527    0.2047   0.0000   440.7538       4.70035       19.0120     -0.916218      -2.11671      -1.30641       1.11964       1.47511       1.57410       1.66318       1.68012       1.68044
  28  14 3187.2377    3.9411  1.4573 11.9160  0.0000  0.0223   0.0554   0.0599    0.1937   0.0000   440.0680       4.28137       10.4999      -1.63806      -1.68412     -0.664041       1.30968       1.71828       1.89425       1.98602       1.99219       1.96875
  28  15 3337.3719    3.5872  1.9175 12.1224  0.0000  0.0269   0.0454   0.0703    0.1148   0.0000   438.5985       8.34559       17.4901       3.80738      -1.41232      -2.22172       1.58543       1.97461       2.15759       2.36615       2.32827       2.34959
  28  16 3486.8161    2.9198  2.7232 11.7585  0.0000  0.0335   0.0316   0.0885    0.0856   0.0000   437.6338       5.91015       18.2269       2.82426      -5.82664     -0.785181       1.91777       2.53927       2.73904       3.00066       2.91279       2.97242
  28  17 3635.7924    2.4148  4.1711 11.1275  0.0000  0.0420   0.0215   0.1164    0.0664   0.0000   439.1048       9.76769       8.53192      -1.18782      -3.49149      -14.1348       2.41925       3.19782       3.49528       3.79168       3.75237       3.68309
  28  18 3784.3709    1.9966  5.9556 10.6987  0.0000  0.0534   0.0153   0.1493    0.0554   0.0000   440.9208       3.91836       15.1147      -5.38665       4.01986      -7.11359       3.02173       3.95001       4.30499       4.65687       4.63994       4.59552
  28  19 3932.7184    1.6542  8.2364 10.4598  0.0000  0.0694   0.0115   0.1910    0.0494   0.0000   446.5579       15.9004       15.3803       6.05009      0.197870       3.38558       4.01266       5.17968       5.79201       6.10495       6.17638       6.02343
  28  20 4080.6401    1.3696 10.6490 10.3230  0.0004  0.0892   0.0093   0.2534    0.0462   0.0000   443.5448       2.49221       21.9273      -13.2167       13.9714       8.43410       5.16086       6.73250       7.37207       7.82930       7.91037       7.74630
  28  21 4228.0557    1.1448 13.3153 10.1985  0.0009  0.1151   0.0071   0.3176    0.0399   0.0000   442.6595       26.5078       20.4449      -6.76370      -9.13711      -9.80594       6.43166       8.53708       9.40089       10.0463       9.98808       9.87098
  28  22 4375.4959    0.9357 15.8240 10.0860  0.0009  0.1441   0.0059   0.3921    0.0366   0.0000   440.7085      -5.36039       14.3794      -3.17882       22.0222       2.56204       8.00071       10.6609       11.7993       12.3883       12.4253       12.3377
  29   4 1564.1472    0.2080  0.1748 10.0477  0.0000  0.0105   0.0094   0.0268    0.0261   0.0000   440.7633      -1.20953       19.1981      0.822469      -2.58529      -1.07007      0.585379      0.764295      0.912165      0.915662      0.869865      0.781081
  29   5 1751.5467    0.3636  0.3150 10.0312  0.0000  0.0132   0.0113   0.0298    0.0343   0.0000   440.5490      -2.03667       21.5096     -0.821088      -1.93124      0.237458      0.693977       1.04825      0.985782       1.16689       1.24808       1.13807
  29   6 1930.2158    0.5529  0.5575 10.0896  0.0000  0.0156   0.0127   0.0373    0.0509   0.0000   440.7009     -0.176531       18.1402     -0.870805      0.126031     -0.197399      0.883477       1.14528       1.26899       1.39303       1.34438       1.34495
  29   7 2105.2975    0.8322  0.7784 10.0123  0.0000  0.0170   0.0160   0.0446    0.0855   0.0000   441.2878     -0.224031       18.7822      -1.24748      -3.51047      0.757832      0.951375       1.22979       1.33143       1.37753       1.39785       1.42164
  29   8 2275.3401    1.2222  1.0341  9.9599  0.0000  0.0197   0.0203   0.0497    0.1650   0.0000   440.6271      -3.53739       20.0952     0.0456884     -0.880935     -0.293269       1.07118       1.36294       1.58910       1.68885       1.73783       1.69342
  29   9 2439.0380    1.6596  1.1546 10.8228  0.0000  0.0209   0.0262   0.0555    0.1474   0.0000   439.0179       2.36626       15.5889      -1.37271      -5.19915     -0.351707       1.19686       1.57204       1.72282       1.84526       1.81869       1.78153
  29  10 2598.6839    2.1734  1.1309 11.3435  0.0000  0.0205   0.0352   0.0521    0.1538   0.0000   437.9892     -0.513568       17.0649      0.257240      -3.04358      -4.35831       1.17987       1.47444       1.67678       1.72540       1.75634       1.71349
  29  11 2756.1998    2.8419  1.1137 11.5638  0.0000  0.0194   0.0446   0.0501    0.1856   0.0000   438.4700       4.01247       17.0892       1.19158      -2.58354      -5.11992       1.08317       1.41425       1.54934       1.63439       1.63264       1.61970
  29  12 2911.6828    3.5850  0.9962 12.2595  0.0000  0.0185   0.0598   0.0465    0.1816   0.0000   439.4136       2.03670       14.4448     -0.248187      -3.84152      -2.71110       1.06119       1.33604       1.44968       1.55211       1.63933       1.52549
  29  13 3065.0568    4.0618  1.0950 12.4646  0.0000  0.0190   0.0657   0.0535    0.1982   0.0000   439.3434       6.54327       14.9651       3.33883      -6.04073      -2.73750       1.06701       1.38558       1.57561       1.66323       1.58419       1.56659
  29  14 3216.8268    3.9085  1.4303 12.3421  0.0000  0.0224   0.0559   0.0595    0.1470   0.0000   437.4304       5.87251       14.1461      -1.07364     -0.203684      -4.03814       1.24943       1.65092       1.70207       1.94780       1.91001       1.88589
  29  15 3367.6744    3.3916  2.1390 11.8857  0.0000  0.0281   0.0390   0.0717    0.0946   0.0000   439.1979       11.3679       14.3518     -0.664901      0.902641       1.62153       1.62313       2.11571       2.32512       2.47852       2.49990       2.50702
  29  16 3517.9939    2.8210  3.0790 11.5025  0.0000  0.0349   0.0283   0.0935    0.0798   0.0000   444.4082       4.43830       18.5162      0.621770    -0.0572504      -2.57935       1.91777       2.52072       2.83464       2.99312       2.94533       2.90194
  29  17 3667.7671    2.3375  4.6013 11.0104  0.0000  0.0451   0.0197   0.1177    0.0635   0.0000   441.6130       5.03571       17.0858      -1.84192       2.19703      -10.8250       2.52136       3.29648       3.64549       3.81070       3.96823       3.86186
  29  18 3816.8668    1.9059  6.2910 10.8234  0.0000  0.0569   0.0144   0.1542    0.0483   0.0000   438.8786       9.02233       14.4273       5.83230      0.925685      -2.54173       3.11436       4.07822       4.49056       4.77912       4.80922       4.73997
  29  19 3965.7483    1.5935  8.5146 10.3442  0.0000  0.0709   0.0107   0.1974    0.0498   0.0000   436.8140       20.5361       15.4618       3.26921       1.35931      -15.7486       3.93015       5.17096       5.67501       6.09631       6.21490       6.09090
  29  20 4114.1858    1.3029 11.1976 10.3184 -0.0008  0.0944   0.0085   0.2634    0.0429   0.0000   444.2254      -1.77574       2.31578       3.06094       2.80432      -4.66526       5.10389       6.74704       7.41310       7.98761       7.99223       7.92191
  29  21 4262.4535    1.0551 12.9881 10.2849 -0.0015  0.1177   0.0070   0.3197    0.0369   0.0000   438.2135       30.4744       17.5732       17.4735      -6.42217     -0.772690       6.38469       8.50196       9.41823       10.1718       10.3538       9.96299
  30   3 1376.6101    0.1143  0.1034 10.0832  0.0000  0.0124   0.0081   0.0237    0.0228   0.0000   441.0956      0.355224       21.3269     0.0934484      -2.04302      -1.23403      0.735276      0.898772      0.892862      0.949114       1.16244       1.24570
  30   4 1581.8870    0.2226  0.1899 10.0145  0.0000  0.0098   0.0092   0.0256    0.0262   0.0000   439.7166       1.06533       19.8959      -1.49232      -2.75946     -0.256972      0.536720      0.762164      0.817209      0.878898      0.887668      0.929238
  30   5 1770.0368    0.3896  0.3271 10.0630  0.0000  0.0124   0.0114   0.0286    0.0334   0.0000   440.4648      -1.21276       19.9919      -1.44923      -2.76562       1.63727      0.596817      0.783363      0.922413      0.978585       1.02217       1.00358
  30   6 1949.9505    0.5661  0.6115 10.0229  0.0000  0.0162   0.0123   0.0408    0.0540   0.0000   439.0317      -1.20805       20.5125      -3.05357      -5.63599    -0.0988172      0.881211       1.22163       1.30954       1.38424       1.42258       1.44414
  30   7 2126.3272    0.8654  0.7655 10.1990  0.0000  0.0166   0.0165   0.0426    0.0799   0.0000   438.9926      -1.09166       18.8199       1.16418       2.26079     -0.212580      0.896762       1.15470       1.29250       1.37144       1.39489       1.36104
  30   8 2297.3537    1.2598  0.9830 10.3907  0.0000  0.0181   0.0210   0.0485    0.1206   0.0000   439.4660       2.25864       19.3015      -1.07184       1.95397      -1.21958       1.01790       1.28319       1.38944       1.43902       1.57517       1.53292
  30   9 2462.2981    1.7463  1.2170 10.7751  0.0000  0.0216   0.0272   0.0537    0.1754   0.0000   440.8847       1.09500       15.4791       1.51229      -1.48685      0.836539       1.14345       1.53212       1.62134       1.81865       1.82691       1.79616
  30  10 2623.4948    2.2992  1.1817 11.0847  0.0000  0.0199   0.0352   0.0519    0.2015   0.0000   439.1656       1.52136       17.9993      -2.56402      -3.27753      -3.06675       1.08179       1.36772       1.57394       1.65382       1.66264       1.66665
  30  11 2782.5356    3.0072  1.1488 11.6462  0.0000  0.0195   0.0463   0.0508    0.1970   0.0000   440.0417       2.26977       16.6131      -1.06779     -0.380828     -0.766192       1.10585       1.39958       1.58361       1.74886       1.77071       1.69199
  30  12 2939.1307    3.7580  1.1231 11.4131  0.0000  0.0182   0.0572   0.0506    0.3419   0.0000   440.0864       4.86853       16.1285      0.357906      -2.97887      -3.11682       1.05005       1.33631       1.45504       1.65320       1.64785       1.59922
  30  13 3093.4548    4.1141  1.0940 12.4821  0.0000  0.0193   0.0655   0.0503    0.2109   0.0000   439.1961       5.14087       13.5554     -0.790045       1.98956      -4.27834       1.03459       1.39504       1.51270       1.61314       1.60658       1.62336
  30  14 3246.0471    3.8748  1.5997 12.1372  0.0000  0.0235   0.0505   0.0607    0.1448   0.0000   440.2969       5.18921       16.4886       2.51380      -3.15778      -5.18534       1.32450       1.72460       1.84007       2.03628       2.05344       2.03250
  30  15 3397.8055    3.3237  2.0590 12.1625  0.0000  0.0267   0.0389   0.0721    0.0771   0.0000   440.1516       2.62453       12.7078    -0.0403348     -0.885421      -4.08838       1.47782       1.88664       2.09636       2.27070       2.25602       2.25063
  30  16 3548.8453    2.7333  3.2039 11.6544  0.0000  0.0357   0.0267   0.0960    0.0655   0.0000   438.0445       8.70439       13.0047     -0.437160      -1.11915      -4.96246       1.90860       2.49543       2.70969       2.94860       2.99601       3.01642
  30  17 3699.2225    2.2518  4.9898 10.8437  0.0000  0.0463   0.0177   0.1224    0.0613   0.0000   437.8998       6.19442       19.5162     0.0479796      -2.57683       6.21898       2.53015       3.31919       3.59057       3.89722       3.99833       3.87629
  30  18 3848.9336    1.8205  7.1177 10.5677 -0.0001  0.0599   0.0126   0.1663    0.0496   0.0000   442.5922       2.97534       6.32397       4.18425       4.84998      -5.76877       3.27734       4.17227       4.79990       4.99902       5.13080       5.02987
  30  19 3998.4822    1.5161  9.6682 10.3579  0.0000  0.0776   0.0095   0.2180    0.0450   0.0000   450.2537       3.35555       9.49145      -4.34712       9.67613       1.15079       4.12604       5.41859       6.06472       6.41841       6.61842       6.54317
  30  20 4147.5555    1.2623 11.7413 10.3260  0.0013  0.0997   0.0079   0.2754    0.0406   0.0000   436.9289       5.01470       6.57175      -6.57830       12.4163       8.12968       5.21553       6.84147       7.60295       8.02236       8.28263       8.11171
  31   2 1165.0227    0.0706  0.0362 10.2337  0.0000  0.0197   0.0140   0.0327    0.0215   0.0000   441.3798      0.381290       21.5342       3.33964     -0.489654       1.15339       1.51860       2.40771       2.34840       2.53092       2.55018       1.61003
  31   3 1393.1485    0.1175  0.0864 10.0831  0.0000  0.0122   0.0087   0.0204    0.0226   0.0000   441.0099     -0.297875       19.4602     -0.780223      -2.49264      0.185422      0.600823      0.899607      0.921088      0.952379      0.944265      0.939488
  31   4 1599.3178    0.2296  0.1665 10.0482  0.0000  0.0092   0.0096   0.0209    0.0258   0.0000   440.1897     -0.910356       21.7380     -0.146930     0.0813211     -0.739920      0.536426      0.601641      0.713658      0.836377      0.836930      0.777026
  31   5 1788.2697    0.4002  0.3647 10.0803  0.0000  0.0131   0.0111   0.0292    0.0357   0.0000   440.4252     -0.877997       21.0301      0.111138      -4.01165     -0.345565      0.711300      0.871043       1.06048       1.11804       1.05815       1.16529
  31   6 1969.4181    0.6131  0.6360 10.0652 -0.0006  0.0156   0.0128   0.0405    0.0564   0.0000   440.8930      -1.06052       20.4072      0.512600      -2.38833    -0.0994278      0.791825       1.03705       1.14634       1.27042       1.20513       1.24600
  31   7 2147.0088    0.8893  0.8059 10.2714  0.0000  0.0171   0.0163   0.0441    0.0803   0.0000   440.1323    -0.0575067       19.9748       2.45731      -2.16351     -0.692593      0.890612       1.21574       1.28893       1.40705       1.41345       1.35351
  31   8 2318.9152    1.3187  1.0374 10.6748  0.0000  0.0193   0.0219   0.0507    0.1216   0.0000   440.5077      -1.85634       18.7555       1.63884      -1.78981     -0.674398       1.00181       1.33084       1.44343       1.62784       1.53750       1.50932
  31   9 2485.0249    1.8328  1.2480 10.7309  0.0000  0.0211   0.0267   0.0509    0.1585   0.0000   440.2831       1.34776       23.1124       3.22131      -3.44259    -0.0896343       1.13378       1.48663       1.67746       1.76835       1.79579       1.75586
  31  10 2647.8567    2.4131  1.1771 11.2553  0.0000  0.0195   0.0367   0.0537    0.1848   0.0000   438.6589       2.19781       13.1038      0.281235      -4.51326      0.758592       1.10633       1.41374       1.58676       1.73838       1.77659       1.86187
  31  11 2808.3968    3.1595  1.1303 11.6344  0.0000  0.0190   0.0474   0.0481    0.2135   0.0000   439.2162       2.92040       14.9544       1.97101      0.183198      -1.55491       1.04352       1.30467       1.43733       1.58349       1.60382       1.52722
  31  12 2966.1824    3.8500  0.9740 12.3450  0.0000  0.0172   0.0627   0.0461    0.1682   0.0000   439.3220       4.21997       15.2455     0.0181667      -2.79473     -0.315651      0.974774       1.31069       1.42748       1.52669       1.49899       1.49441
  31  13 3121.3982    4.1811  1.2793 12.1021  0.0000  0.0202   0.0610   0.0534    0.2637   0.0000   440.0401       4.64279       13.2591      0.664477     -0.367407      -4.59290       1.04791       1.37897       1.47448       1.62074       1.61973       1.62139
  31  14 3274.8686    3.8169  1.6942 12.0116  0.0000  0.0241   0.0480   0.0603    0.1481   0.0000   440.5686       5.51213       16.0106       3.15376      -1.91931      -1.90932       1.27917       1.71022       1.82943       2.02492       2.01484       2.05670
  31  15 3427.3693    3.1751  2.5939 11.7839  0.0000  0.0300   0.0321   0.0798    0.0712   0.0000   440.5165       6.34097       15.3032      0.486734      -3.00717      -3.17904       1.61513       2.10512       2.30647       2.52209       2.56670       2.48457
  31  16 3579.2972    2.6563  3.7132 11.3174  0.0000  0.0373   0.0232   0.0999    0.0639   0.0000   437.0064       8.59605       16.8146      -5.39096      -2.13215      -1.25723       1.95442       2.52130       2.82974       3.03394       3.04723       3.00114
  31  17 3730.4261    2.1548  5.2989 10.7898  0.0000  0.0470   0.0162   0.1284    0.0576   0.0000   431.7995       9.77109       26.1845     -0.931101    -0.0512115      -8.18626       2.42417       3.19772       3.52821       3.78369       3.93131       3.86015
  31  18 3880.9116    1.7904  7.6235 10.4932  0.0000  0.0626   0.0118   0.1690    0.0489   0.0000   437.5968       9.13336       22.0949      -2.18405       8.08964      -5.99501       3.28418       4.31615       4.81995       5.09109       5.24000       5.18225
  31  19 4031.0881    1.4668  9.8650 10.3197  0.0001  0.0799   0.0091   0.2214    0.0451   0.0000   443.0197       9.60517       18.6530       12.8946       2.24943      -6.58426       4.06210       5.37074       5.95907       6.44523       6.48957       6.36973
  31  20 4180.3907    1.2090 12.4929 10.3168 -0.0009  0.1030   0.0072   0.2888    0.0385   0.0000   439.3972       11.9322       11.7925       3.41436       4.89473      -19.0056       5.33303       7.01953       7.81870       8.06236       8.52697       8.33999
  31  21 4329.7630    0.9885 15.2456 10.1606 -0.0006  0.1316   0.0057   0.3613    0.0349   0.0000   436.2365       7.78481     -0.899016      -3.44794       10.4225      -26.4482       6.77941       8.80341       9.99165       10.6520       10.7640       10.6425
  32   3 1409.4063    0.1255  0.0872 10.1068  0.0000  0.0104   0.0091   0.0226    0.0223   0.0000   441.4719   0.000604205       21.1879     -0.673760      -2.87999       2.15908      0.543499      0.739121      0.792202      0.964533      0.876805      0.993630
  32   4 1616.4116    0.2509  0.2073 10.0558  0.0000  0.0100   0.0095   0.0248    0.0264   0.0000   441.2135      -1.06973       21.6970      0.148964     -0.856051      -1.81056      0.512151      0.702640      0.774915      0.823667      0.822636      0.749501
  32   5 1806.1709    0.4138  0.3962 10.0919  0.0000  0.0131   0.0109   0.0316    0.0357   0.0000   441.3254     -0.775843       21.3145      0.238780      -2.53016     -0.753903      0.652758      0.883243       1.00379      0.975500       1.00727       1.04858
  32   6 1988.6425    0.6582  0.6291 10.0276  0.0000  0.0147   0.0135   0.0400    0.0584   0.0000   440.6032      -2.91268       21.6706      -1.53673      -2.69245   -0.00774743      0.744774      0.982889       1.15194       1.19211       1.21395       1.16539
  32   7 2167.3328    0.9813  0.8497 10.1935  0.0000  0.0178   0.0169   0.0420    0.0927   0.0000   440.3442       2.16654       19.4520      0.102769     -0.805082       2.84645      0.940538       1.28810       1.38819       1.46298       1.42775       1.39374
  32   8 2340.0228    1.3903  1.2294 10.2272  0.0000  0.0201   0.0205   0.0535    0.1519   0.0000   441.3769       1.72137       21.1921       1.97986      -3.14712     -0.581185       1.04446       1.31001       1.43329       1.56587       1.57267       1.60591
  32   9 2507.2715    1.9496  1.2194 10.6941  0.0000  0.0196   0.0281   0.0529    0.1945   0.0000   438.6920       2.04418       17.9007       1.85425      -3.66331     -0.534360       1.01136       1.34704       1.41738       1.58320       1.60238       1.59387
  32  10 2671.6667    2.5157  1.2268 11.4778  0.0000  0.0197   0.0369   0.0542    0.1542   0.0000   439.1982       1.97249       15.9566      -1.04692       1.47679      -2.68297       1.09967       1.43446       1.60091       1.63905       1.66388       1.62229
  32  11 2833.7914    3.2433  1.0725 11.9969  0.0000  0.0179   0.0495   0.0474    0.1646   0.0000   440.6535       1.85230       17.9088       1.83673      -3.63971     -0.577195      0.940421       1.19543       1.30783       1.42366       1.48061       1.42691
  32  12 2992.7744    3.9359  1.0962 12.1817  0.0000  0.0182   0.0593   0.0475    0.1947   0.0000   439.6184       3.59025       16.7848       2.56004      -2.76002     -0.103238      0.940017       1.26661       1.33720       1.48230       1.48356       1.45814
  32  13 3148.9431    4.0926  1.2955 12.6473  0.0000  0.0206   0.0591   0.0542    0.1502   0.0000   439.7848       7.12114       16.5840      -2.21853      -2.58344      -2.08067       1.05620       1.41634       1.51459       1.64166       1.68222       1.66905
  32  14 3303.3561    3.7687  1.8298 11.9821  0.0000  0.0240   0.0449   0.0636    0.1328   0.0000   439.8621       5.93246       14.6244      0.390462      -2.90653     -0.453754       1.27470       1.62564       1.78770       1.96447       1.98247       1.97408
  32  15 3456.7537    3.1017  2.5642 11.8018  0.0000  0.0295   0.0314   0.0779    0.0739   0.0000   440.6757       5.45050       12.8585       1.16602    -0.0964196      -2.92018       1.55050       2.02155       2.19025       2.38392       2.46798       2.43201
  32  16 3609.3689    2.5124  4.0571 11.0624  0.0000  0.0387   0.0204   0.1022    0.0631   0.0000   433.4022       1.93238       12.2489       3.00679      -5.29163      -11.5680       2.01255       2.62543       2.88715       3.10004       3.16122       3.16577
  32  17 3761.2732    2.0378  5.6417 10.9136  0.0000  0.0499   0.0149   0.1341    0.0492   0.0000   439.1042       6.14366       14.2942       5.76002      -5.16205      -3.94247       2.53085       3.30516       3.66580       3.88864       4.02611       3.94215
  32  18 3912.5463    1.6986  8.0689 10.4822  0.0000  0.0642   0.0108   0.1804    0.0463   0.0000   441.0280       15.0461       13.0805       2.33272       7.68991      -3.93546       3.26019       4.23390       4.73829       5.06831       5.16710       5.05750
  32  19 4062.9722    1.4015 10.3541 10.3544  0.0000  0.0841   0.0084   0.2300    0.0428   0.0000   443.0685       17.1401       25.2047       8.44129       1.88618      -10.7574       4.14584       5.42703       6.05615       6.54162       6.69130       6.61255
  32  20 4213.0329    1.1653 13.5261 10.2903  0.0007  0.1109   0.0066   0.3081    0.0372   0.0000   439.9888       8.83811       2.87927       4.02544      -8.54913      -2.19167       5.46319       7.12491       8.01745       8.52601       8.61635       8.52904
  33   2 1193.8705    0.0537  0.0238 10.1965  0.0000  0.0192   0.0113   0.0168    0.0208   0.0000   440.2788      -1.47286       22.5149      -1.35987      -5.56228      -1.09935      0.867122      0.963718       1.39493       1.65472       2.13867       1.48153
  33   3 1425.4193    0.1455  0.1095 10.0586  0.0000  0.0098   0.0087   0.0242    0.0225   0.0000   440.7077     -0.982607       20.9108      0.177239      -2.60277     -0.325530      0.481320      0.599471      0.628337      0.712093      0.996763      0.838494
  33   4 1633.2163    0.2700  0.2309  9.9894  0.0000  0.0100   0.0094   0.0246    0.0267   0.0000   441.9139     -0.945384       20.9384       1.18889      -3.33026     -0.716501      0.548016      0.689634      0.728800      0.850390      0.859076      0.854993
  33   5 1823.8168    0.4457  0.4519  9.9906  0.0000  0.0143   0.0108   0.0323    0.0390   0.0000   441.4153      -1.18546       21.4063      0.488818      -2.91001      -2.14392      0.666944      0.886879      0.950529       1.04143       1.10119       1.08373
  33   6 2007.5965    0.6606  0.6720 10.1070  0.0000  0.0159   0.0132   0.0406    0.0585   0.0000   441.0980     -0.943410       18.5571      0.533185      -1.40633      0.799869      0.762378      0.963734       1.06404       1.17682       1.21331       1.10518
  33   7 2187.3113    1.0009  0.9338 10.2335  0.0000  0.0183   0.0168   0.0449    0.0980   0.0000   439.6203     -0.129709       20.3915     -0.165381      -1.55686      0.263515      0.875672       1.20276       1.26369       1.39148       1.35145       1.41829
  33   8 2360.7939    1.4030  1.0940 10.8551  0.0000  0.0192   0.0222   0.0531    0.1115   0.0000   441.8403       1.78076       18.0883       1.23135      -1.99355     -0.190448      0.933630       1.24000       1.41705       1.47497       1.53217       1.47262
  33   9 2529.1642    2.0097  1.2313 10.6616  0.0000  0.0192   0.0286   0.0510    0.1914   0.0000   442.0586       1.48084       19.7427       2.32772      -2.26975      -2.00949      0.962308       1.25852       1.38257       1.51721       1.57188       1.56767
  33  10 2695.0799    2.6024  1.1797 11.5931  0.0000  0.0193   0.0380   0.0505    0.1621   0.0000   441.4415       2.59409       17.1949     -0.675592      -3.60406      -1.64407       1.00004       1.28890       1.40243       1.53059       1.57235       1.56437
  33  11 2858.6101    3.4502  1.1786 11.6315  0.0000  0.0183   0.0499   0.0498    0.2507   0.0000   441.0187       4.19615       16.8137      0.272641      -2.82977     -0.204421      0.947659       1.20863       1.38139       1.48170       1.46784       1.51901
  33  12 3018.8717    4.0558  1.0749 12.5613  0.0000  0.0173   0.0618   0.0485    0.1530   0.0000   440.8628       3.53921       16.7905       1.47555      -2.65006      -2.53810      0.877887       1.15416       1.27759       1.36409       1.35232       1.35083
  33  13 3176.1204    3.9596  1.4219 12.2974  0.0001  0.0215   0.0522   0.0532    0.1491   0.0000   440.6152       7.49171       18.2502       4.32318      -2.29519      -2.53334       1.11838       1.45416       1.60190       1.67891       1.70663       1.73336
  33  14 3331.5202    3.5895  2.0721 11.7443  0.0000  0.0254   0.0386   0.0653    0.1122   0.0000   438.8640       6.29031       13.5231      0.563953     -0.127397      -6.49305       1.26476       1.61159       1.77912       1.92391       1.96520       1.92470
  33  15 3485.8048    2.9986  2.8355 11.5189  0.0000  0.0308   0.0282   0.0795    0.0778   0.0000   441.2038       8.93215       15.3852      0.801554      0.426072      -3.25787       1.50170       1.97004       2.18017       2.31444       2.36651       2.31324
  33  16 3639.2237    2.4029  4.5870 11.0645  0.0000  0.0417   0.0183   0.1097    0.0553   0.0000   442.8257       4.70060       9.75734      0.690929     -0.798077      -2.89967       2.03232       2.68579       2.96685       3.20283       3.18525       3.19065
  33  17 3791.7976    2.0292  6.2518 10.6995  0.0001  0.0507   0.0137   0.1398    0.0488   0.0000   436.4585       3.19855       18.3399     -0.288263      -4.36124     -0.177357       2.49360       3.24484       3.62172       3.87738       3.97194       3.94118
  33  18 3943.7534    1.6262  8.9520 10.4583  0.0000  0.0698   0.0098   0.1950    0.0431   0.0000   439.9436       6.50093       23.2088      -2.68005      -6.24778      -4.31790       3.38673       4.42836       4.95206       5.30746       5.44455       5.38180
  33  19 4094.7703    1.3747 11.5379 10.2868  0.0001  0.0897   0.0076   0.2516    0.0411   0.0000   445.4622       18.3494       28.5076   -0.00183892       2.10979     -0.766838       4.29820       5.71190       6.30894       6.76475       6.94435       6.94430
  33  20 4245.6498    1.1100 13.0427 10.3117  0.0000  0.1079   0.0066   0.3005    0.0359   0.0000   450.5926       4.35031       14.1311       11.6882       7.75335      -4.51876       5.27071       6.89058       7.79954       8.23416       8.47129       8.33087
  34   3 1441.1493    0.1683  0.1112 10.0452  0.0000  0.0094   0.0092   0.0219    0.0223   0.0000   441.2193    -0.0773762       21.2946     -0.354444      -2.59285      0.108866      0.423327      0.515456      0.566579      0.693097      0.586440      0.632707
  34   4 1649.7275    0.2770  0.2767 10.0970  0.0000  0.0117   0.0090   0.0273    0.0271   0.0000   440.3828     -0.766407       20.8922       1.44565      -2.73979    -0.0213953      0.630296      0.787787      0.890559      0.990170       1.00932       1.15867
  34   5 1841.2406    0.4666  0.4627 10.0560  0.0000  0.0134   0.0110   0.0333    0.0394   0.0000   440.3002      0.552495       21.0324     -0.318749      -3.25442      0.178591      0.622930      0.792028      0.953029       1.00564       1.02840       1.06863
  34   6 2026.3184    0.7015  0.6991 10.0374  0.0000  0.0156   0.0132   0.0389    0.0632   0.0000   440.3994      -2.57399       21.2678      0.469328      -3.80976      -2.11781      0.696803      0.929899       1.04189       1.12705       1.16350       1.15445
  34   7 2207.0132    1.0470  0.9876 10.3636  0.0000  0.0179   0.0169   0.0482    0.0931   0.0000   440.2491     0.0964750       18.6429      -1.70273      -2.02927     -0.649057      0.858991       1.12165       1.18802       1.31292       1.37045       1.36479
  34   8 2381.2270    1.4885  1.1996 10.5576  0.0000  0.0197   0.0221   0.0526    0.1508   0.0000   440.7620       1.09564       19.9301      0.439751      -6.28232      -1.39797      0.940278       1.25911       1.35524       1.55151       1.59065       1.63394
  34   9 2550.6768    2.0595  1.3628 10.6796  0.0000  0.0203   0.0272   0.0523    0.1634   0.0000   441.3462       1.59773       18.6043      -1.26295      -2.02471     -0.720574      0.976168       1.27919       1.41110       1.50543       1.52399       1.57870
  34  10 2717.9746    2.8116  1.1949 10.9442  0.0000  0.0184   0.0393   0.0484    0.2915   0.0000   441.9747       1.71365       19.5028     -0.699908     0.0569339      0.143586      0.909175       1.19695       1.33333       1.37862       1.38818       1.43241
  34  11 2882.9840    3.5545  1.0444 12.3927  0.0000  0.0174   0.0542   0.0457    0.1458   0.0000   439.5625       3.10869       16.0846      0.823198      -3.53226      -1.27452      0.867544       1.10119       1.18527       1.36375       1.30650       1.36734
  34  12 3044.5030    4.1288  1.1311 12.2953  0.0000  0.0181   0.0596   0.0457    0.1985   0.0000   440.5935       5.81606       16.5823    -0.0157244      -1.31565      -1.33551      0.888723       1.10594       1.23237       1.38316       1.40791       1.41049
  34  13 3202.8654    4.0654  1.5069 11.9278  0.0000  0.0210   0.0503   0.0538    0.1760   0.0000   440.0714       5.79776       15.2773      0.896086      -1.43814      -3.58366       1.02458       1.32872       1.51099       1.63803       1.64913       1.63631
  34  14 3359.2811    3.5735  2.2507 11.2403  0.0000  0.0256   0.0361   0.0657    0.1494   0.0000   439.5045       5.93469       13.7585      0.950498       1.32439      -6.92171       1.21283       1.56956       1.74067       1.89242       1.95615       1.94380
  34  15 3514.4740    2.8875  3.3073 11.2299  0.0000  0.0330   0.0246   0.0847    0.0775   0.0000   443.9579       7.38189       15.2495       4.17483      0.836922       2.14518       1.56480       2.04227       2.29268       2.42621       2.52938       2.56594
  34  16 3668.7171    2.3510  4.6798 11.0410  0.0000  0.0418   0.0176   0.1085    0.0535   0.0000   435.8181       7.78268       13.4985       1.73843      -3.42066      -5.74272       1.98816       2.63843       2.94869       3.17391       3.17399       3.15390
  34  17 3822.0849    1.8992  6.5586 10.7077 -0.0000  0.0535   0.0126   0.1451    0.0466   0.0000   439.1103       9.66767       21.3404       6.57286      -6.98332      -8.48198       2.60309       3.39196       3.77377       4.02342       4.09654       4.07593
  34  18 3974.5890    1.5847  9.0442 10.4003  0.0000  0.0702   0.0093   0.1927    0.0429   0.0000   441.5735       11.9778       8.88192     0.0915936     -0.594831      -4.36500       3.22568       4.26421       4.82531       5.19034       5.19790       5.23459
  34  19 4126.4698    1.3036 11.9931 10.2887  0.0000  0.0927   0.0070   0.2647    0.0390   0.0000   438.8065       18.7888       14.4790       6.68390      -11.1389      -13.0847       4.40808       5.84671       6.51827       6.86844       7.10469       7.07658
  35   2 1221.9410    0.0519  0.0171 10.2195 -0.0321  0.0291   0.0126   0.0104    0.0201   0.0000   441.7254      -2.35114       21.0718      0.491540      -3.72682     -0.167052      0.946895       1.65611       1.76398       1.19898       1.23421       1.29218
  35   3 1456.6222    0.1655  0.1371 10.0796  0.0000  0.0096   0.0080   0.0209    0.0223   0.0000   440.7610      -1.69988       20.0953     -0.911659      -3.24886      0.599794      0.441866      0.639668      0.674263      0.715431      0.726310      0.692702
  35   4 1665.9452    0.2809  0.2532 10.0930  0.0000  0.0112   0.0092   0.0256    0.0267   0.0000   441.3658     0.0547740       21.7013      0.995902      -3.25806     -0.516304      0.453154      0.617120      0.691835      0.727962      0.728050      0.757911
  35   5 1858.4292    0.4872  0.5007  9.9955  0.0000  0.0133   0.0109   0.0340    0.0427   0.0000   440.6099     -0.621275       20.9936      0.675092      -2.12828      -1.77260      0.595478      0.802772      0.867516      0.951089      0.948582      0.981706
  35   6 2044.8222    0.7270  0.7046 10.1657  0.0000  0.0157   0.0136   0.0382    0.0633   0.0000   440.7760      0.107694       20.4219     -0.571763      -2.61837     -0.614014      0.720268      0.951598      0.999274       1.11369       1.13238       1.15890
  35   7 2226.3920    1.0914  1.0489 10.2463  0.0000  0.0184   0.0167   0.0481    0.1083   0.0000   439.6679     -0.773807       20.8732     -0.947184      -1.98123       1.17022      0.879654       1.19879       1.31521       1.41138       1.48287       1.49835
  35   8 2401.3320    1.5480  1.1922 10.7097  0.0000  0.0193   0.0226   0.0513    0.1408   0.0000   440.4238       1.79051       21.3702      0.291863      -5.77281      0.230827      0.896605       1.15495       1.32512       1.42776       1.43751       1.45209
  35   9 2571.8337    2.1300  1.2920 11.0627  0.0000  0.0194   0.0288   0.0514    0.1401   0.0000   441.7312     -0.373757       21.7441      0.357831      -6.52984     -0.306031      0.936531       1.21357       1.32943       1.43345       1.48530       1.48309
  35  10 2740.5730    2.8944  1.1222 11.6742  0.0000  0.0177   0.0417   0.0476    0.1730   0.0000   439.8735       3.14286       19.2793       1.68531      -2.15860      -2.36292      0.836744       1.08425       1.15254       1.28188       1.28848       1.35477
  35  11 2906.8838    3.7904  1.0138 12.2344  0.0000  0.0166   0.0562   0.0429    0.1708   0.0000   439.8621       6.05591       18.6131      -1.15981      -3.18044      -1.84966      0.804327       1.06157       1.20509       1.26401       1.31002       1.29806
  35  12 3069.7117    4.1890  1.0963 12.3064  0.0000  0.0176   0.0599   0.0450    0.1962   0.0000   439.9373       3.03176       16.7111      -1.18079      -2.61960      -5.08941      0.829422       1.12669       1.19078       1.30663       1.32336       1.36213
  35  13 3229.2357    4.0099  1.5647 12.3646 -0.0000  0.0216   0.0488   0.0562    0.1191   0.0000   440.5016       4.62050       15.4128       1.93091      -1.30791      -1.65672       1.00092       1.35544       1.49896       1.60821       1.65399       1.66585
  35  14 3386.6886    3.4430  2.1860 12.0939  0.0000  0.0262   0.0360   0.0666    0.0784   0.0000   440.3469       6.21243       17.9811     -0.624316      0.750140      -5.05787       1.21704       1.59754       1.70271       1.82707       1.93012       1.93344
  35  15 3542.8651    2.7527  3.5872 11.2919  0.0000  0.0347   0.0223   0.0899    0.0661   0.0000   439.0529       5.54624       13.7086       2.97315      -3.74515      -5.38296       1.57125       2.13835       2.30168       2.52819       2.60221       2.63481
  35  16 3697.9167    2.2425  4.9511 11.0524  0.0000  0.0431   0.0163   0.1149    0.0505   0.0000   442.8527       6.01736       16.0030       1.01346      -4.33908      -6.62220       1.98617       2.60617       2.87466       3.13926       3.15934       3.17360
  35  17 3851.9025    1.8579  7.1724 10.6707  0.0000  0.0569   0.0118   0.1521    0.0458   0.0000   441.5145       11.4160       13.4707      -1.92236      -2.39404      -7.14576       2.63822       3.50828       3.84422       4.21419       4.36520       4.32094
  35  18 4005.3246    1.4945  9.5535 10.4653 -0.0004  0.0741   0.0086   0.2059    0.0404   0.0000   436.3457       11.1371       16.7334     -0.110865      -7.23250       2.87598       3.43180       4.52585       5.03606       5.39570       5.63584       5.53151
  35  19 4157.7881    1.2394 12.4043 10.3425  0.0001  0.0990   0.0066   0.2714    0.0368   0.0000   444.8502       12.9973       14.5221       5.97350      -1.76801      -5.54332       4.48843       5.90162       6.58477       7.04679       7.25936       7.23857
  35  20 4309.8579    1.0457 14.4714 10.1780  0.0003  0.1180   0.0055   0.3167    0.0346   0.0000   431.9037       4.02513       21.0513      -8.27550      -16.5663       3.03860       5.40130       7.14646       7.96269       8.56481       8.77779       8.84874
  36   2 1235.6354    0.0829  0.0471 10.1056  0.0000  0.0157   0.0097   0.0173    0.0203   0.0000   441.1512       1.12593       22.8830      -1.34189      -5.65321      0.760104      0.870021       1.13752      0.895783       1.11045       1.25075      0.908963
  36   3 1471.8218    0.1857  0.1378  9.9972  0.0000  0.0080   0.0088   0.0225    0.0224   0.0000   442.1488      -1.15301       22.0621      -1.19052      -1.75667      -1.04120      0.382679      0.494699      0.550106      0.556392      0.569602      0.557770
  36   4 1681.9074    0.3048  0.2805  9.9910  0.0000  0.0110   0.0092   0.0248    0.0278   0.0000   440.6659      -2.09999       20.9553      0.315493      -3.19511       1.51123      0.485029      0.695169      0.727380      0.721906      0.814032      0.808951
  36   5 1875.4269    0.4995  0.5365 10.0146  0.0000  0.0138   0.0107   0.0354    0.0421   0.0000   440.3576     -0.174958       21.2615      0.472154      -1.92104     0.0565607      0.641035      0.776871      0.879088      0.945903      0.990851      0.977701
  36   6 2063.0811    0.7237  0.8395 10.0612  0.0000  0.0174   0.0125   0.0438    0.0686   0.0000   441.7220     -0.603313       20.6340     -0.306222      -2.72601     -0.489314      0.747510      0.989900       1.15595       1.25905       1.26333       1.24362
  36   7 2245.5121    1.1261  1.0443 10.3607  0.0000  0.0179   0.0171   0.0471    0.1022   0.0000   439.7006      0.175727       21.2857       1.37478      -4.46134       2.28471      0.802357       1.07682       1.19964       1.29203       1.29923       1.32286
  36   8 2421.1645    1.6641  1.2375 10.5553  0.0000  0.0186   0.0230   0.0509    0.1461   0.0000   441.7392       2.01297       20.2024       2.45809      -2.79762      0.614617      0.856624       1.09441       1.23831       1.35375       1.38651       1.40249
  36   9 2592.7534    2.2515  1.2924 10.9653  0.0000  0.0186   0.0301   0.0514    0.1526   0.0000   440.2291       1.81307       22.3958     -0.470172     -0.503819      -4.38422      0.873149       1.11680       1.22128       1.35792       1.35749       1.35859
  36  10 2762.7582    2.9668  1.1240 11.9227  0.0000  0.0179   0.0431   0.0464    0.1506   0.0000   440.3331       2.66184       20.5985    0.00941830      -2.64937   0.000913294      0.807365       1.05829       1.17749       1.28197       1.29942       1.29370
  36  11 2930.3246    3.7572  1.2073 11.9111  0.0000  0.0183   0.0516   0.0469    0.2085   0.0000   442.5118       3.62961       18.5856     -0.777614      -2.94572      -4.56561      0.809377       1.09722       1.18158       1.32942       1.31566       1.35059
  36  12 3094.3301    4.1676  1.2663 12.3969 -0.0070  0.0187   0.0553   0.0495    0.1582   0.0000   439.7906       3.24102       13.4351    0.00373834      -2.67478      -2.29442      0.853781       1.12059       1.23124       1.34169       1.32417       1.37089
  36  13 3255.1537    3.8652  1.7159 12.2721  0.0000  0.0221   0.0445   0.0586    0.1003   0.0000   442.7259       6.90738       16.3738       4.75744     -0.624646      -1.93492       1.03030       1.32899       1.44420       1.61185       1.63552       1.64164
  36  14 3413.7445    3.2900  2.4344 11.9752  0.0002  0.0272   0.0320   0.0711    0.0643   0.0000   439.9224       6.37406       13.9967      -1.57439      -1.66966      0.781323       1.24206       1.63062       1.78695       1.95543       1.99594       2.08398
  36  15 3570.8338    2.6767  3.8398 11.1969  0.0001  0.0356   0.0209   0.0928    0.0600   0.0000   437.9416       1.47219       14.8752       1.18469    0.00881189      -3.56971       1.56790       2.11630       2.30034       2.51986       2.59751       2.55344
  36  16 3726.7162    2.1794  5.7848 10.7059  0.0000  0.0461   0.0142   0.1241    0.0501   0.0000   439.4360       9.16371       15.4361       2.06100      -4.93252     0.0145461       2.07560       2.75418       3.08133       3.28653       3.40328       3.42241
  36  17 3881.4827    1.7660  7.7653 10.5454  0.0000  0.0593   0.0106   0.1636    0.0447   0.0000   439.0362       2.52051       14.4704       12.4072       2.45741     -0.661498       2.69746       3.46839       3.90872       4.17353       4.34452       4.33976
  36  18 4035.3868    1.4673 10.3139 10.4131  0.0000  0.0792   0.0080   0.2173    0.0390   0.0000   440.8474       6.69568       14.7242      0.569630       11.1405       4.24543       3.44309       4.58176       5.07371       5.58520       5.77628       5.83187
  36  19 4188.7047    1.2117 13.3507 10.2582  0.0000  0.1036   0.0061   0.2832    0.0353   0.0000   437.1927       6.90034       12.8725       2.36989       11.4962      -7.40444       4.56787       5.95532       6.71712       7.27759       7.45365       7.51217
  37   3 1486.8159    0.1679  0.1107 10.0365  0.0000  0.0086   0.0082   0.0163    0.0215   0.0000   441.0661     -0.228089       20.8245      0.338951      -3.55459      -2.04326      0.386176      0.496996      0.520949      0.558316      0.598212      0.576169
  37   4 1697.5811    0.3241  0.2949  9.9990  0.0000  0.0108   0.0092   0.0253    0.0287   0.0000   441.7371     -0.326662       21.5689     -0.140804      -2.19009      0.404292      0.478253      0.594617      0.693008      0.721989      0.794292      0.848646
  37   5 1892.2302    0.5198  0.5763  9.9810  0.0000  0.0142   0.0106   0.0359    0.0456   0.0000   441.8935     -0.452284       21.5341      0.649253      -3.57195      0.413830      0.600266      0.795188      0.913679       1.00129      0.968004      0.970256
  37   6 2081.1437    0.8014  0.7816 10.1864  0.0000  0.0154   0.0138   0.0406    0.0680   0.0000   441.5571       1.28639       20.8842      -2.55069      -2.38050      0.320431      0.678582      0.936714       1.02156       1.11219       1.15677       1.08419
  37   7 2264.3151    1.1708  1.1712 10.2053  0.0000  0.0188   0.0168   0.0502    0.1288   0.0000   440.0267      -2.00800       21.5539      0.711013      -4.31101      -1.17620      0.819964       1.06743       1.18556       1.26238       1.30928       1.25333
  37   8 2440.6675    1.7200  1.2692 10.6251  0.0000  0.0190   0.0234   0.0513    0.1495   0.0000   440.0354       1.02918       20.8006      0.652122      -4.41541      0.313289      0.820575       1.13141       1.20176       1.31703       1.34796       1.42370
  37   9 2613.3833    2.3503  1.2290 11.2735  0.0000  0.0183   0.0320   0.0499    0.1540   0.0000   440.1338       4.31110       19.8587      -1.81006      -3.49318      -1.88261      0.829001       1.08429       1.17923       1.31971       1.36071       1.36202
  37  10 2784.5934    3.1315  1.1304 11.9434  0.0000  0.0180   0.0446   0.0452    0.1676   0.0000   442.3870       4.75139       18.9456      0.466427      -1.47192      -1.20661      0.829251       1.13963       1.22509       1.36078       1.36490       1.35036
  37  11 2953.3226    3.8910  1.1038 12.2683  0.0000  0.0167   0.0555   0.0459    0.1813   0.0000   440.3622       1.12839       18.5973     -0.140822      -5.29102      -2.48475      0.770072      0.972376       1.06631       1.15272       1.16941       1.17968
  37  12 3118.5763    4.2508  1.2801 12.6458  0.0000  0.0193   0.0574   0.0500    0.1628   0.0000   440.5836       2.80415       19.0435     -0.356087      -4.59950      -1.07508      0.884114       1.18561       1.27062       1.42319       1.46045       1.46620
  37  13 3280.7003    3.8300  1.8612 12.3471  0.0000  0.0234   0.0421   0.0600    0.0920   0.0000   442.4378       4.13557       20.3052       2.14323      -3.06264      -1.26014       1.02301       1.33593       1.49107       1.59435       1.66434       1.66143
  37  14 3440.4281    3.1725  2.7220 11.7683  0.0000  0.0283   0.0282   0.0739    0.0611   0.0000   440.1119       3.74636       15.8971      0.552342      0.417858      -3.37785       1.21630       1.63161       1.79165       1.94091       1.98442       1.99830
  37  15 3598.5164    2.6164  4.1306 11.0852  0.0000  0.0363   0.0193   0.0950    0.0599   0.0000   441.7249       6.35868       12.5986       2.83000      -2.34792      -4.30291       1.57978       2.11730       2.30993       2.51905       2.58635       2.60382
  37  16 3755.1905    2.0909  6.0730 10.6859 -0.0002  0.0482   0.0130   0.1267    0.0489   0.0000   439.7301       6.06680       14.5059      0.349042       2.12052      -2.08904       2.06977       2.70905       3.06674       3.30878       3.38900       3.36731
  37  17 3910.7423    1.7230  8.6463 10.4606  0.0000  0.0653   0.0096   0.1745    0.0455   0.0000   436.7424       1.55083       22.5657       6.47692      -1.18328      0.189167       2.78178       3.70762       4.10564       4.45248       4.64467       4.68432
  37  18 4065.5326    1.4061 11.1363 10.4103  0.0000  0.0852   0.0073   0.2313    0.0385   0.0000   439.3871       8.82424       8.22427      -12.9351       1.67310      -9.71487       3.66805       4.75298       5.41295       5.83837       5.98873       6.03262
  37  19 4219.4397    1.1865 14.2261 10.2666  0.0001  0.1111   0.0058   0.2973    0.0348   0.0000   435.3732     -0.851117       15.6904       2.37168       7.80038      -7.64274       4.73867       6.23853       7.02952       7.68446       7.92512       7.90712
  38   3 1501.5427    0.1730  0.1374 10.0539  0.0000  0.0091   0.0081   0.0206    0.0217   0.0000   441.5539     -0.956006       20.8788     -0.394559      -3.72838     -0.291398      0.402014      0.546579      0.583856      0.533321      0.557955      0.654104
  38   4 1713.0372    0.3354  0.3194 10.0528  0.0000  0.0108   0.0092   0.0281    0.0286   0.0000   441.7516      0.356840       20.5310      0.960915      -2.48546    -0.0900624      0.432370      0.575956      0.681376      0.701356      0.713438      0.731339
  38   5 1908.7858    0.5499  0.5781  9.9167  0.0000  0.0143   0.0108   0.0335    0.0483   0.0000   441.9054     -0.578312       20.2470      0.341349      -1.11168      0.225046      0.576052      0.754679      0.809636      0.901647      0.936053      0.945720
  38   6 2098.9763    0.8041  0.8850 10.1010  0.0000  0.0165   0.0131   0.0434    0.0765   0.0000   441.8831      0.229988       18.0661     -0.718040      -3.24336      -2.05071      0.698060      0.932938       1.02818       1.12052       1.12343       1.13929
  38   7 2282.9053    1.2533  1.1325 10.1045  0.0000  0.0175   0.0178   0.0483    0.1426   0.0000   442.0443       1.35483       20.3516      -1.03565      -2.48145     -0.221774      0.775691      0.969369       1.13970       1.22974       1.22322       1.27805
  38   8 2459.9922    1.7657  1.2548 10.8462  0.0000  0.0188   0.0238   0.0516    0.1355   0.0000   439.0309       3.26768       20.9571      -1.30423      -3.05863     -0.260029      0.805316       1.06445       1.19387       1.26873       1.28501       1.30708
  38   9 2633.7838    2.3569  1.2363 11.5469  0.0000  0.0183   0.0321   0.0501    0.1253   0.0000   442.5049       1.25107       17.1148       1.14294      -1.95260      0.877810      0.808383       1.05721       1.18898       1.27325       1.32929       1.32420
  38  10 2806.1234    3.1893  1.2013 11.7684  0.0000  0.0176   0.0434   0.0492    0.1918   0.0000   441.6514      0.652462       17.8479       1.48310      -3.43916      0.290674      0.762667      0.999359       1.08017       1.19719       1.27482       1.25268
  38  11 2975.9452    4.0235  1.0986 12.3872  0.0000  0.0170   0.0561   0.0446    0.1701   0.0000   439.6700       3.80281       18.4955       1.04827     -0.932639      -2.18472      0.718648      0.963842       1.03233       1.19729       1.17909       1.18029
  38  12 3142.4236    4.2028  1.3027 12.5357  0.0000  0.0187   0.0552   0.0493    0.1467   0.0000   441.3674       4.42112       18.0698     -0.533348      -3.19301      -3.07432      0.841902       1.08867       1.21762       1.32476       1.33644       1.31973
  38  13 3305.7715    3.7628  1.9782 12.1766 -0.0000  0.0237   0.0391   0.0600    0.0874   0.0000   440.2709       6.13337       19.2119      -2.58080       1.14171      -2.06368       1.05689       1.33164       1.49126       1.68129       1.73933       1.70324
  38  14 3466.7840    3.0897  2.8422 11.8625  0.0000  0.0284   0.0269   0.0768    0.0524   0.0000   440.7967       7.71489       14.9160       2.47819      -3.53661    -0.0374368       1.24254       1.61929       1.80836       1.93357       2.03422       2.08910
  38  15 3625.9363    2.4877  4.4276 11.1398 -0.0001  0.0379   0.0178   0.1000    0.0520   0.0000   441.4587       5.14344       16.3145       6.47083      -4.95848      -3.12677       1.58925       2.11042       2.35671       2.57471       2.66479       2.68603
  38  16 3783.4064    2.0529  6.4255 10.6123 -0.0011  0.0487   0.0123   0.1323    0.0476   0.0000   442.7724       5.14120       19.0653       6.31261       1.43334      -3.64981       2.03449       2.72469       2.99882       3.25012       3.32756       3.36509
  38  17 3939.7597    1.6601  9.1421 10.5155  0.0001  0.0679   0.0090   0.1830    0.0411   0.0000   444.6343       3.16225       14.7917      -3.59349      -6.10380      -5.23813       2.79265       3.77461       4.11744       4.49245       4.69074       4.69727
  38  18 4095.1978    1.3681 12.0707 10.3383  0.0000  0.0904   0.0066   0.2473    0.0373   0.0000   446.4016       4.49190       17.4816       4.35270      -9.52240      -9.18166       3.71214       5.05192       5.54378       6.11287       6.18426       6.17477
  38  19 4249.5765    1.1115 14.3266 10.2820 -0.0005  0.1140   0.0055   0.3071    0.0328   0.0000   453.2135      -2.84839       18.7360       9.93786      -2.74660      -14.6930       4.73781       6.31254       7.03825       7.60756       7.83204       7.89941
  39   2 1275.7326    0.0940  0.0683 10.1234  0.0000  0.0137   0.0083   0.0184    0.0197   0.0000   440.9348     -0.254162       21.5527       1.39252      -2.79660      -1.80039      0.448771      0.771661      0.691055      0.861133      0.850037      0.735153
  39   3 1516.0356    0.1898  0.1859 10.0427  0.0000  0.0105   0.0075   0.0227    0.0226   0.0000   440.9642     -0.108515       21.6886      0.599697      -2.90699      0.329669      0.413354      0.568606      0.593869      0.686530      0.728134      0.687911
  39   4 1728.2310    0.3531  0.3469 10.0307  0.0000  0.0113   0.0091   0.0269    0.0298   0.0000   442.0389      0.169342       21.2146       1.48684      -2.49325      0.100575      0.474594      0.597150      0.658325      0.723308      0.765010      0.770561
  39   5 1925.1941    0.5770  0.5251 10.0143  0.0000  0.0129   0.0115   0.0299    0.0456   0.0000   440.7421     -0.546670       20.0784     -0.942020      -1.90679       1.35801      0.510435      0.698928      0.740684      0.827324      0.839897      0.827663
  39   6 2116.5424    0.8501  0.8981 10.1356  0.0000  0.0163   0.0134   0.0427    0.0769   0.0000   440.5932       2.02119       22.2085       1.53411     -0.609088      -2.21266      0.651000      0.862889      0.919758       1.02600       1.05017       1.03292
  39   7 2301.2431    1.2720  1.1217 10.4908  0.0000  0.0178   0.0183   0.0484    0.1144   0.0000   439.8636       2.68470       21.0642       1.00788      -2.15337     -0.651755      0.743257       1.01909       1.10784       1.20143       1.20739       1.22173
  39   8 2479.0664    1.8310  1.2815 10.8089  0.0000  0.0191   0.0239   0.0485    0.1456   0.0000   440.3725       1.54584       22.0973    -0.0714550      -3.71883      -1.47096      0.800887       1.02511       1.15269       1.26075       1.33189       1.33879
  39   9 2653.8815    2.4387  1.3317 11.4292  0.0000  0.0187   0.0314   0.0508    0.1248   0.0000   440.5858       1.75582       19.7054     -0.944890     -0.854661      -2.63608      0.808308       1.04971       1.12363       1.26986       1.24954       1.31557
  39  10 2827.3497    3.4008  1.1278 11.7685  0.0000  0.0169   0.0460   0.0433    0.2058   0.0000   441.2335       3.87863       21.3209      0.408535      -1.02714     -0.593480      0.726928      0.952352       1.05957       1.15477       1.17050       1.22376
  39  11 2998.2067    4.0842  1.1708 12.2475  0.0000  0.0172   0.0550   0.0457    0.1958   0.0000   441.3246      0.851010       16.1958      0.587088      -3.98984      -1.33839      0.778212      0.972376       1.07138       1.22123       1.23090       1.25696
  39  12 3165.7645    4.3098  1.3694 12.4695  0.0000  0.0190   0.0535   0.0485    0.1398   0.0000   441.7898       3.95523       19.5225       1.04006     -0.673321    -0.0523060      0.810476       1.08194       1.17081       1.30641       1.33875       1.36303
  39  13 3330.4799    3.6255  2.1158 12.1496 -0.0000  0.0242   0.0361   0.0633    0.0746   0.0000   441.3722       5.36185       16.3100     -0.487144       1.81921      -1.19294      0.991763       1.36145       1.46023       1.61181       1.63523       1.68435
  39  14 3492.6554    2.9754  3.2328 11.7105 -0.0000  0.0308   0.0238   0.0798    0.0491   0.0000   439.7361       4.59168       16.1091       1.85621      -1.83980      -7.09305       1.28777       1.74447       1.90438       2.09409       2.17287       2.17827
  39  15 3652.8728    2.3980  4.6421 11.2750  0.0000  0.0393   0.0166   0.1037    0.0435   0.0000   442.5433       2.18448       15.9425       1.62756      -5.74622      -4.97764       1.60909       2.15600       2.37378       2.59695       2.70983       2.69044
  39  16 3811.2325    1.9326  6.8793 10.6981 -0.0000  0.0522   0.0114   0.1417    0.0443   0.0000   442.1480       12.1330       9.84365       1.59774       1.46898      -1.13701       2.15788       2.86928       3.20186       3.43467       3.58740       3.59406
  39  17 3968.3643    1.5763  9.3885 10.4999  0.0000  0.0700   0.0083   0.1951    0.0408   0.0000   434.6940       11.1230       23.0400      -9.31761      -3.25939       2.34346       2.86496       3.75951       4.24400       4.53922       4.76394       4.70909
  39  18 4124.7438    1.3102 12.1036 10.4017  0.0014  0.0915   0.0064   0.2533    0.0358   0.0000   440.3231       4.71268       10.1030       13.3383       7.14702      -14.1994       3.71229       5.02597       5.54915       5.99753       6.25441       6.29903
  40   2 1288.7259    0.0873  0.0832 10.1502  0.0000  0.0138   0.0081   0.0256    0.0197   0.0000   441.8101      0.701286       21.3194      0.791018      -3.28744      -1.11554      0.605440       1.21248       1.34395       1.59957       1.37573       1.42145
  40   3 1530.3307    0.2045  0.1435 10.0677  0.0000  0.0085   0.0083   0.0176    0.0217   0.0000   441.0713     -0.257359       21.6252      0.329346      -2.89612      0.545855      0.349304      0.445874      0.418430      0.491856      0.503654      0.524010
  40   4 1743.2396    0.3850  0.3664 10.0279  0.0000  0.0108   0.0095   0.0284    0.0304   0.0000   442.5938      -1.30061       20.7656      0.687490      -3.94310     -0.405386      0.457846      0.598349      0.704633      0.719769      0.805189      0.742080
  40   5 1941.3858    0.6181  0.6144 10.0384  0.0000  0.0135   0.0115   0.0338    0.0502   0.0000   441.8778      0.739280       20.6268     0.0124262      -2.49817     -0.590271      0.556900      0.723122      0.777054      0.849183      0.890559      0.891729
  40   6 2133.9594    0.9060  0.9108 10.1171  0.0000  0.0164   0.0139   0.0413    0.0822   0.0000   440.9257     -0.778916       19.4010     -0.786830      -2.50563     -0.639108      0.644377      0.860637      0.989723       1.01706       1.07595       1.04932
  40   7 2319.3130    1.3407  1.1885 10.6525  0.0000  0.0182   0.0187   0.0500    0.1127   0.0000   440.2130      -1.04255       20.1700      -3.14547      -2.60070     -0.974105      0.742597      0.973500       1.10710       1.23303       1.22646       1.23568
  40   8 2497.9435    1.9083  1.2486 11.0086  0.0000  0.0185   0.0252   0.0484    0.1401   0.0000   441.5125       2.51189       23.1844      0.668646      -4.74191      -2.38409      0.789550       1.02229       1.12436       1.21291       1.22469       1.26258
  40   9 2673.8067    2.6353  1.2598 11.2683  0.0000  0.0179   0.0336   0.0468    0.1783   0.0000   441.8580       2.29857       20.7612     -0.416710      -2.28169       1.03895      0.739901      0.955677       1.05899       1.13523       1.13567       1.19016
  40  10 2848.3265    3.5275  1.0711 12.1168  0.0000  0.0161   0.0489   0.0421    0.1663   0.0000   441.6842       3.74658       19.6933       1.20158      -2.54649      -1.75764      0.673106      0.866210      0.957253       1.06086       1.08896       1.11222
  40  11 3020.1313    4.2284  1.2375 12.1899 -0.0001  0.0172   0.0548   0.0466    0.1947   0.0000   440.5069       2.50978       21.4393    -0.0184692     -0.503793      -1.82077      0.748130      0.989753       1.07371       1.16735       1.19801       1.24397
  40  12 3188.7646    4.1077  1.5729 12.3276  0.0000  0.0200   0.0474   0.0525    0.1235   0.0000   441.1567       4.56408       16.8200      -1.04862      -2.65501      -1.40976      0.835371       1.06430       1.21120       1.28930       1.34011       1.35980
  40  13 3354.7054    3.5818  2.0921 12.2352  0.0000  0.0245   0.0356   0.0608    0.0750   0.0000   441.5105       5.32224       16.6182       2.44015      -2.07424      -3.28564      0.960792       1.32104       1.40798       1.58090       1.59022       1.63536
  40  14 3518.2129    2.8462  3.4447 11.7935 -0.0000  0.0315   0.0224   0.0874    0.0455   0.0000   441.8387       3.65317       19.0385      0.404691     -0.200477      -6.03366       1.26968       1.67799       1.86241       2.00440       2.08647       2.10414
  40  15 3679.4662    2.3078  5.1598 11.2061 -0.0001  0.0414   0.0151   0.1105    0.0401   0.0000   443.5821       1.90440       15.2941     -0.137516      -1.85453      -3.24098       1.67754       2.22173       2.46223       2.72004       2.78019       2.76714
  40  16 3838.8899    1.9097  7.5825 10.6998  0.0002  0.0545   0.0106   0.1503    0.0413   0.0000   440.8126       5.27528       16.9082      -2.71369     -0.514871      -3.07514       2.21629       2.87628       3.24918       3.48904       3.62578       3.65070
  40  17 3996.6810    1.5594 10.1477 10.4566 -0.0003  0.0726   0.0078   0.2058    0.0406   0.0000   444.3786       2.51817       11.7374      0.820097     -0.527006      -9.08712       2.91991       3.88357       4.36167       4.67297       4.91841       4.98104
  40  18 4153.7215    1.2501 12.9585 10.3943 -0.0010  0.0996   0.0060   0.2644    0.0348   0.0000   437.2594       3.18112       16.0580       1.45077      -2.71330     -0.508169       3.89919       5.22989       5.76342       6.27867       6.57184       6.62573
  41   2 1301.5567    0.1036  0.0845 10.1111  0.0000  0.0121   0.0076   0.0203    0.0194   0.0000   441.6323      0.205100       21.6938   -0.00700099      -3.67512      0.948546      0.448618      0.483732      0.679194      0.689046      0.725153      0.682363
  41   3 1544.3604    0.2025  0.1667 10.0616  0.0000  0.0087   0.0077   0.0195    0.0215   0.0000   442.3547    -0.0671616       21.1260     -0.433877      -4.00971      0.148657      0.351586      0.508103      0.545465      0.567163      0.587446      0.603109
  41   4 1758.0439    0.3821  0.3803 10.0826  0.0000  0.0114   0.0093   0.0281    0.0306   0.0000   441.8138      0.147823       21.4907      0.479587      -3.32102    -0.0141590      0.457357      0.576178      0.694882      0.762056      0.779018      0.812129
  41   5 1957.4742    0.6185  0.7048 10.0547  0.0000  0.0149   0.0108   0.0364    0.0532   0.0000   441.0938      -1.87352       20.9806     -0.978233      -4.18440       1.82543      0.576726      0.768580      0.884013      0.952372       1.00739       1.00029
  41   6 2151.0992    0.9290  0.9851 10.2263  0.0000  0.0164   0.0139   0.0454    0.0824   0.0000   441.7556      0.250244       21.2609      0.449707      -4.79656       2.26783      0.644985      0.824064      0.913286      0.980782      0.994840       1.06463
  41   7 2337.1884    1.3801  1.2640 10.4094  0.0000  0.0188   0.0179   0.0482    0.1235   0.0000   441.6444       1.53059       21.2872     -0.677968     -0.665325      0.205230      0.741110      0.981530       1.07420       1.19768       1.27144       1.25988
  41   8 2516.5398    1.9798  1.3496 10.8179  0.0000  0.0185   0.0247   0.0501    0.1485   0.0000   441.2627       1.98654       20.7427      0.971822      -1.05308      -1.27454      0.756635      0.963748       1.07709       1.19413       1.26219       1.27168
  41   9 2693.5691    2.7090  1.2550 11.4954  0.0000  0.0176   0.0348   0.0465    0.1596   0.0000   440.9998      0.955959       20.1044     0.0912892      -2.09966     -0.845338      0.721687      0.912180       1.04659       1.09103       1.12246       1.15831
  41  10 2868.9839    3.5034  1.2406 11.7587  0.0000  0.0173   0.0446   0.0462    0.2049   0.0000   441.7572       1.78416       19.3710      -1.37682      0.549131     -0.952636      0.706757      0.935024       1.02332       1.11831       1.15803       1.17200
  41  11 3041.7511    4.1590  1.2025 12.4931  0.0000  0.0167   0.0554   0.0482    0.1737   0.0000   442.5033       4.43792       18.0368       1.52931      -3.21397      -3.26359      0.690942      0.859050      0.952860       1.05561       1.10755       1.13685
  41  12 3211.4100    4.1752  1.5426 12.5171  0.0000  0.0197   0.0477   0.0525    0.1123   0.0000   441.5641       3.53033       19.9150      0.773708      -1.05516      -2.04103      0.789738       1.05585       1.15241       1.23629       1.26920       1.30996
  41  13 3378.6176    3.4727  2.4097 12.0314 -0.0001  0.0250   0.0314   0.0674    0.0635   0.0000   441.8151       4.71276       19.1442      0.567071      -3.38910     -0.263846      0.983832       1.31225       1.47635       1.59098       1.66704       1.66842
  41  14 3543.3577    2.8123  3.7084 11.5378  0.0000  0.0327   0.0207   0.0870    0.0474   0.0000   441.8384       3.63492       12.9753      0.727228     -0.726838      -2.54382       1.25769       1.71930       1.90498       2.06138       2.15695       2.18530
  41  15 3705.7536    2.2363  5.5260 11.1327 -0.0008  0.0433   0.0139   0.1159    0.0389   0.0000   440.4685       9.42025       17.0835      -2.22801      -3.61113      -5.79914       1.66512       2.23409       2.45373       2.66403       2.80130       2.79891
  41  16 3866.1655    1.8496  7.8974 10.6861  0.0005  0.0570   0.0101   0.1564    0.0417   0.0000   436.0134       10.5257       13.1218      0.151381       1.98557      -4.34718       2.26278       2.96971       3.33966       3.65422       3.81260       3.80115
  41  17 4024.8540    1.5185 10.5820 10.4282  0.0005  0.0762   0.0072   0.2127    0.0391   0.0000   440.6175       4.50287       19.1990      0.251826      -12.5354      -4.75543       2.97669       4.00541       4.48065       4.81797       5.04852       5.07648
  42   2 1314.2459    0.1016  0.0769 10.1192  0.0000  0.0106   0.0075   0.0183    0.0191   0.0000   442.1382     -0.573773       20.0351       1.10121      -2.33894      -1.38667      0.411553      0.580831      0.632480      0.725713      0.634370      0.716589
  42   3 1558.2020    0.2125  0.2111  9.9895  0.0000  0.0092   0.0075   0.0249    0.0223   0.0000   441.9374     -0.981827       21.0423      0.906191      -3.48829      -1.24237      0.381114      0.519106      0.615018      0.649632      0.661185      0.662145
  42   4 1772.6054    0.4006  0.4411 10.0417  0.0000  0.0126   0.0090   0.0311    0.0328   0.0000   440.7821     -0.204777       21.5651     -0.469124      -4.23013     -0.435723      0.512270      0.648840      0.741594      0.768637      0.796921      0.807709
  42   5 1973.3358    0.6506  0.6841 10.0193  0.0000  0.0141   0.0114   0.0357    0.0542   0.0000   442.1146     -0.774785       22.5539     0.0831901      -3.32747      -1.16641      0.534278      0.737692      0.800904      0.894466      0.944426      0.941528
  42   6 2168.0874    0.9690  1.0023 10.1597  0.0000  0.0165   0.0141   0.0436    0.0902   0.0000   440.8068      0.561041       21.3891      -2.06551      -3.49597     -0.171266      0.657614      0.875230      0.978635       1.04140       1.08864       1.12139
  42   7 2354.7963    1.4687  1.1275 10.5604  0.0000  0.0171   0.0198   0.0437    0.1286   0.0000   441.7273       2.18605       21.8068      -1.67792      -1.96504     -0.126679      0.684882      0.891119      0.994775       1.08340       1.10944       1.12823
  42   8 2535.0219    2.0779  1.4006 10.9007  0.0000  0.0186   0.0249   0.0493    0.1245   0.0000   440.6646       2.09976       22.1956      -1.94751      -1.92802      0.730433      0.709973      0.948118       1.03756       1.15938       1.16109       1.18548
  42   9 2713.0570    2.8603  1.2363 11.5156  0.0000  0.0176   0.0363   0.0458    0.1675   0.0000   441.3623       1.91017       21.1161       2.38940      -2.07867     -0.552778      0.689089      0.922433      0.994394       1.10489       1.11355       1.15797
  42  10 2889.4561    3.6791  1.1986 11.8873  0.0000  0.0168   0.0470   0.0442    0.2091   0.0000   441.2907       3.06045       20.1761     -0.104794      -3.58116      -1.89439      0.665899      0.852233      0.954478       1.04575       1.05565       1.08698
  42  11 3063.0531    4.3506  1.2390 12.1940  0.0000  0.0169   0.0546   0.0450    0.1950   0.0000   440.5030       3.64430       20.2604      0.150001      -4.57854      -3.87233      0.677559      0.872931      0.957720       1.05364       1.09661       1.11389
  42  12 3233.7362    4.1158  1.5844 12.5301  0.0000  0.0199   0.0467   0.0535    0.1062   0.0000   439.2521       3.89539       20.6393      0.318988      -3.63785      0.230678      0.776579       1.02842       1.11271       1.26740       1.23998       1.31219
  42  13 3402.1007    3.3572  2.5681 12.1079 -0.0000  0.0262   0.0293   0.0686    0.0575   0.0000   440.7196       3.78158       19.5044       1.04437      -2.31281      -1.84804       1.02409       1.35223       1.52135       1.62218       1.69924       1.73705
  42  14 3568.1793    2.6857  3.9154 11.5317  0.0000  0.0342   0.0193   0.0893    0.0452   0.0000   439.7512       5.37024       16.8381       1.40262      -2.22219      -1.34304       1.32504       1.77589       1.95121       2.13494       2.28711       2.24639
  42  15 3731.6204    2.2120  5.7433 11.0238  0.0000  0.0435   0.0132   0.1173    0.0396   0.0000   439.1265      0.498810       15.7673    -0.0974523      -7.76579      -1.43775       1.68635       2.25307       2.49908       2.76477       2.89790       2.89349
  42  16 3892.9222    1.7475  8.3485 10.6686 -0.0005  0.0595   0.0092   0.1673    0.0400   0.0000   438.5147       7.11119       20.4222     -0.301219     -0.163830      -3.69395       2.29953       3.04211       3.41688       3.65020       3.87754       3.94738
  42  17 4052.7899    1.4350 11.5799 10.4351 -0.0003  0.0821   0.0065   0.2306    0.0371   0.0000   446.7080       3.94714       9.82108     -0.946634      -8.37496      -12.1127       3.16276       4.19241       4.70591       5.04807       5.33501       5.39075
  43   2 1326.7390    0.1021  0.0926 10.0985  0.0000  0.0113   0.0072   0.0245    0.0191   0.0000   441.8882     -0.147348       20.9304       1.04490      -4.23136      0.503464      0.429759      0.627484      0.608352      0.644121      0.656707      0.657952
  43   3 1571.8104    0.2270  0.1960 10.0412  0.0000  0.0083   0.0079   0.0216    0.0222   0.0000   442.1610     -0.742780       21.5086     0.0275109      -2.93022     -0.706973      0.323541      0.409150      0.477279      0.538022      0.544928      0.551758
  43   4 1787.0265    0.4045  0.4477 10.0484  0.0000  0.0130   0.0089   0.0295    0.0329   0.0000   441.8410     -0.290351       20.4290     -0.240896      -2.78132     -0.485184      0.554452      0.787105      0.858317      0.935569      0.945644      0.907550
  43   5 1989.0489    0.6725  0.7758  9.9451  0.0000  0.0150   0.0110   0.0375    0.0600   0.0000   442.5303     -0.181967       21.6740    -0.0254027      -1.75687      -1.61042      0.543660      0.725619      0.807725      0.927985      0.919903      0.928605
  43   6 2184.8347    1.0229  0.9700 10.1858  0.0000  0.0159   0.0147   0.0419    0.0934   0.0000   440.5492       1.32946       21.0895     -0.100952      -1.91901      -1.18476      0.605301      0.799143      0.867390      0.962306      0.981117       1.05238
  43   7 2372.2166    1.4983  1.3209 10.5150  0.0000  0.0188   0.0188   0.0482    0.1223   0.0000   442.3337       1.85792       21.4281       1.10951      -1.86365     -0.439197      0.705410      0.943574       1.03948       1.13747       1.17969       1.24832
  43   8 2553.3347    2.1361  1.3529 10.7302  0.0000  0.0178   0.0252   0.0471    0.1508   0.0000   441.6383       1.47146       21.6142      0.119672      -4.45884      0.598662      0.701006      0.881854      0.957300       1.05239       1.10708       1.13565
  43   9 2732.4303    2.9031  1.1992 11.6096  0.0000  0.0171   0.0373   0.0443    0.1828   0.0000   442.3044       2.11064       20.3213      0.162416     -0.957156      -1.71513      0.662567      0.866210      0.973548       1.06964       1.12345       1.14009
  43  10 2909.7089    3.7414  1.2335 12.0954  0.0000  0.0171   0.0470   0.0447    0.1720   0.0000   441.3915       2.42966       20.4584       2.93223      -4.01142      -2.72141      0.681026      0.900422       1.00131       1.12763       1.17439       1.15841
  43  11 3084.0371    4.2914  1.3294 12.2209  0.0000  0.0175   0.0513   0.0465    0.1748   0.0000   442.4491       4.99463       21.1856     -0.865351      -4.03145      -2.95488      0.667300      0.893050      0.967315       1.04621       1.08378       1.07758
  43  12 3255.7440    4.0895  1.8446 12.1726  0.0000  0.0212   0.0410   0.0546    0.0963   0.0000   441.3651       4.42820       19.3567       2.46647      -1.33429      -1.77981      0.794608       1.03149       1.16419       1.27386       1.31879       1.38873
  43  13 3425.2167    3.2465  2.7798 12.0240 -0.0000  0.0267   0.0269   0.0723    0.0511   0.0000   441.4589       5.24240       16.0004       2.25880       1.25218      -2.44353       1.01621       1.30931       1.45906       1.61127       1.63571       1.70275
  43  14 3592.5230    2.6380  4.2876 11.3967  0.0000  0.0356   0.0177   0.0933    0.0437   0.0000   440.2770       6.44889       18.6853       1.40983      -6.46838      -6.63218       1.29704       1.73772       1.92053       2.08683       2.22871       2.21668
  43  15 3757.2291    2.1425  6.4369 10.8316  0.0000  0.0464   0.0119   0.1272    0.0414   0.0000   440.3277       6.50201       15.7244       1.84636      -3.49252      -4.86867       1.75503       2.34922       2.57690       2.82281       2.94728       3.02002
  43  16 3919.5222    1.7325  8.9936 10.5488  0.0001  0.0640   0.0084   0.1736    0.0409   0.0000   439.6744       11.3742       16.9476     -0.981972      -7.06724      -8.38635       2.34443       3.12628       3.53260       3.88870       3.98130       4.08329
  43  17 4080.3169    1.3919 11.8371 10.4782 -0.0002  0.0875   0.0063   0.2348    0.0356   0.0000   441.2208       10.5788       13.0402       3.51429      -11.0159      -5.33608       3.20704       4.28342       4.83630       5.19788       5.40009       5.48460
  44   2 1339.0879    0.1174  0.1087 10.0542  0.0000  0.0101   0.0069   0.0200    0.0192   0.0000   441.2782     -0.612259       22.7907   -0.00550591      -3.50911     -0.161972      0.430234      0.524381      0.549187      0.592196      0.632698      0.840683
  44   3 1585.1960    0.2348  0.2206 10.0320  0.0000  0.0088   0.0075   0.0222    0.0224   0.0000   441.7482      0.167440       20.8049     0.0521326      -2.85606     -0.553930      0.321503      0.411016      0.510274      0.503275      0.512089      0.540227
  44   4 1801.2431    0.4227  0.4972  9.9930  0.0000  0.0123   0.0088   0.0334    0.0346   0.0000   441.7479     -0.108098       21.9799     -0.333186      -1.86764     -0.306536      0.481300      0.636901      0.730901      0.772017      0.799435      0.824382
  44   5 2004.6220    0.7121  0.7146  9.9900  0.0000  0.0139   0.0118   0.0351    0.0599   0.0000   440.5632     -0.682894       21.2190    -0.0983121      -4.93841     -0.546656      0.488641      0.650665      0.710750      0.767373      0.804833      0.818335
  44   6 2201.4076    1.0454  1.0841 10.2318  0.0000  0.0167   0.0145   0.0448    0.0964   0.0000   441.5768      0.645735       22.3591      0.453435      -2.93257      -1.11982      0.625219      0.823070      0.923215      0.997548       1.06459       1.08271
  44   7 2389.4452    1.5898  1.3336 10.5465  0.0000  0.0179   0.0193   0.0486    0.1204   0.0000   440.4214      0.774293       20.9635      0.933170      -1.60019      0.339770      0.652818      0.868376      0.968505       1.07930       1.06167       1.15616
  44   8 2571.4546    2.2144  1.3416 10.9186  0.0000  0.0177   0.0262   0.0482    0.1578   0.0000   440.2994      0.624622       21.2862     -0.640816      -1.74027      -1.15097      0.637736      0.852690      0.953324       1.01339       1.05176       1.09105
  44   9 2751.6096    2.9893  1.2341 11.6352 -0.0003  0.0170   0.0371   0.0439    0.1685   0.0000   440.6125       2.37947       20.4237    -0.0839732      -3.57051     -0.922174      0.651547      0.840225      0.938543       1.03324       1.03223       1.10087
  44  10 2929.7158    3.8942  1.2387 12.1617  0.0000  0.0168   0.0485   0.0442    0.1732   0.0000   441.3518       2.04765       21.2010       1.15589      -1.29699      -1.69474      0.651574      0.860501      0.954812       1.06999       1.12468       1.10291
  44  11 3104.8474    4.3903  1.3566 11.9976  0.0000  0.0173   0.0508   0.0454    0.2001   0.0000   442.0006       4.88695       20.0799       1.49568      -3.25530      -3.20665      0.666292      0.861910      0.953632       1.04955       1.08590       1.11233
  44  12 3277.4633    3.9227  1.8837 12.2762  0.0000  0.0211   0.0387   0.0557    0.0838   0.0000   441.9321       5.03801       17.2588      -1.77509      -1.39851      0.292930      0.782791       1.04314       1.18076       1.29629       1.33808       1.32945
  44  13 3448.0399    3.2181  2.8695 11.9589  0.0000  0.0274   0.0258   0.0718    0.0526   0.0000   441.9419       3.87860       19.2425       2.11794      0.530694      0.719627      0.996423       1.35317       1.49018       1.63563       1.68756       1.71093
  44  14 3616.4335    2.5978  4.6431 11.2430  0.0000  0.0368   0.0164   0.0956    0.0443   0.0000   442.2842       5.83294       14.7456     -0.768759       1.05831      -2.69362       1.35372       1.79235       1.98847       2.15292       2.29306       2.34164
  44  15 3782.3640    2.0355  6.6716 10.9649 -0.0000  0.0488   0.0112   0.1319    0.0378   0.0000   438.2615       7.87089       15.9016     -0.457762       1.65465      -3.68721       1.81724       2.40758       2.68309       2.89414       3.03717       3.10449
  44  16 3945.9648    1.7060  9.9272 10.5568  0.0002  0.0689   0.0077   0.1877    0.0392   0.0000   439.0659      0.679768       15.6525       2.18745       2.82967     -0.333468       2.51594       3.33969       3.74700       4.07288       4.26480       4.31255
  44  17 4107.2449    1.3517 12.4040 10.5030 -0.0011  0.0890   0.0060   0.2464    0.0336   0.0000   438.9592       8.72466       18.7784     -0.310890      -3.60517      -3.27181       3.23261       4.32883       4.86996       5.29163       5.50511       5.56836
  45   2 1351.2656    0.1222  0.1111 10.0595  0.0000  0.0091   0.0070   0.0230    0.0190   0.0000   441.8598      0.190411       21.2596     -0.505129      -4.34941      0.237173      0.387503      0.491074      0.629315      0.687487      0.714315      0.652730
  45   3 1598.4304    0.2408  0.2291 10.0443  0.0000  0.0097   0.0075   0.0215    0.0224   0.0000   441.4994      -1.10707       21.4263      0.565468      -2.51235     -0.683963      0.319238      0.448007      0.491707      0.531177      0.526773      0.554122
  45   4 1815.2954    0.4678  0.4564 10.0401  0.0000  0.0112   0.0097   0.0286    0.0340   0.0000   441.3391     -0.565452       22.1836     0.0930345      -4.35063     -0.224896      0.414659      0.510510      0.584252      0.648488      0.683787      0.698165
  45   5 2019.9874    0.7246  0.7444 10.1350  0.0000  0.0139   0.0118   0.0367    0.0561   0.0000   442.0384      0.120086       21.0444     -0.786567      -3.05079      0.935862      0.481690      0.642494      0.714609      0.798880      0.811704      0.846785
  45   6 2217.7995    1.0956  1.0200 10.2700  0.0000  0.0160   0.0151   0.0421    0.0973   0.0000   441.9110      0.407964       21.1618     -0.926418      -1.50054      0.379863      0.565468      0.746448      0.840527      0.929170      0.936773      0.980445
  45   7 2406.5349    1.6266  1.2810 10.9041  0.0000  0.0178   0.0207   0.0491    0.1101   0.0000   440.4389      0.284382       22.0144       2.16542      -1.79836      -1.10491      0.646721      0.856684      0.932450       1.04233       1.04705       1.06199
  45   8 2589.4333    2.3429  1.4482 10.9159  0.0000  0.0183   0.0263   0.0482    0.1355   0.0000   440.3539      0.381493       22.0438     -0.152408      -3.36922     -0.486999      0.651948      0.896750      0.982938       1.09736       1.12904       1.15526
  45   9 2770.5650    3.1303  1.1965 11.7786  0.0000  0.0163   0.0392   0.0440    0.1649   0.0000   441.0329       2.66600       20.1449       1.74430      -3.49044     -0.627093      0.613639      0.799949      0.898158      0.989213       1.02820       1.02973
  45  10 2949.5233    3.9810  1.1887 12.4309  0.0000  0.0162   0.0506   0.0446    0.1558   0.0000   441.2774       2.79548       20.4084     -0.992335      -2.31935     -0.813353      0.620856      0.784206      0.863217      0.971745      0.983961       1.02745
  45  11 3125.4471    4.3157  1.3729 12.4915  0.0000  0.0179   0.0502   0.0465    0.1390   0.0000   440.3905       3.26714       19.2160       2.37267      -2.54915     -0.549992      0.666710      0.899074      0.971286       1.06662       1.10445       1.13059
  45  12 3298.9276    3.8555  1.8721 12.5668  0.0000  0.0218   0.0388   0.0552    0.0725   0.0000   440.5009       6.18763       17.7615      -1.30863      -4.21704      -2.34448      0.806941       1.05350       1.12605       1.26813       1.32005       1.35769
  45  13 3470.4870    3.1310  3.1552 11.8638 -0.0000  0.0284   0.0236   0.0752    0.0477   0.0000   440.2375       6.13060       17.2128      0.478307      -1.67609       1.70572       1.01488       1.34390       1.51186       1.65158       1.71263       1.75330
  45  14 3640.0252    2.4745  4.9095 11.2976  0.0000  0.0383   0.0154   0.1017    0.0415   0.0000   439.3206       8.45509       15.0927       2.43361      0.894813      -2.44878       1.39447       1.87259       2.05789       2.25566       2.37736       2.37240
  45  15 3807.1827    2.0115  7.4848 10.8672  0.0000  0.0535   0.0104   0.1455    0.0391   0.0000   445.3143       3.75819       16.1871       1.73703      -3.01902      -1.34542       1.89444       2.55143       2.83070       3.08345       3.22055       3.29427
  45  16 3971.8779    1.5989 10.1860 10.6481 -0.0005  0.0721   0.0072   0.2017    0.0363   0.0000   443.3675    -0.0421162       15.5549       6.02117      -1.55689      -1.40778       2.53166       3.38478       3.79263       4.08595       4.26916       4.36256
  46   2 1363.3017    0.1244  0.1181 10.1056  0.0000  0.0123   0.0070   0.0213    0.0190   0.0000   440.9822     -0.148689       21.6254      -1.06020      -4.29192      0.177605      0.539591      0.916303      0.918746       1.20227       1.05163       1.03523
  46   3 1611.4310    0.2555  0.2271 10.0737  0.0000  0.0089   0.0077   0.0216    0.0225   0.0000   442.2004     -0.361457       21.4221       1.48943      -3.24812      0.181358      0.332561      0.462445      0.531552      0.549399      0.582737      0.598427
  46   4 1829.1769    0.4739  0.5049 10.0176 -0.0005  0.0122   0.0094   0.0312    0.0361   0.0000   441.7540      0.194849       21.6142       1.59895      -3.80418     -0.460938      0.441610      0.588868      0.652401      0.684039      0.727713      0.748371
  46   5 2035.2589    0.7468  0.7737 10.0934  0.0000  0.0138   0.0116   0.0362    0.0595   0.0000   441.6473     -0.758403       20.6939      0.673232      -1.82542     -0.526424      0.500251      0.651219      0.762115      0.827151      0.865725      0.843856
  46   6 2233.9655    1.1533  1.1179 10.1717  0.0000  0.0163   0.0151   0.0437    0.1124   0.0000   440.4617     -0.400470       22.4896      0.117395      -2.50455     -0.813973      0.551691      0.735028      0.831848      0.894157      0.926702      0.971299
  46   7 2423.3379    1.7296  1.2271 10.7691  0.0000  0.0172   0.0213   0.0441    0.1314   0.0000   441.9302      0.631351       21.1183       1.64121      -1.12926      -2.07553      0.606411      0.810116      0.880680      0.976394      0.975718       1.01784
  46   8 2607.2671    2.3740  1.3548 11.2451  0.0000  0.0173   0.0278   0.0465    0.1259   0.0000   440.9531       3.53407       21.6156       2.24976     -0.245526      0.201443      0.624097      0.807199      0.921418       1.00435       1.03473       1.07650
  46   9 2789.3990    3.2658  1.2405 11.8724  0.0000  0.0166   0.0400   0.0437    0.1591   0.0000   441.6169       2.42834       20.0441     -0.313643      -3.83390      -2.87860      0.634943      0.796895      0.916970      0.996444       1.02387       1.02361
  46  10 2969.1073    4.0432  1.2437 12.2951  0.0000  0.0162   0.0490   0.0451    0.1669   0.0000   441.6156       3.62384       21.5557     -0.223997      -3.25296      -3.42917      0.609455      0.774500      0.861135      0.940585      0.954025       1.01751
  46  11 3145.7880    4.3751  1.4728 12.5761 -0.0000  0.0177   0.0495   0.0494    0.1218   0.0000   442.0874       2.82364       23.4521     -0.829609      -2.25777      -2.27549      0.669986      0.850296      0.945867       1.04177       1.09254       1.11921
  46  12 3320.1367    3.7778  2.0988 12.1865  0.0000  0.0220   0.0344   0.0579    0.0751   0.0000   441.1631       7.84171       17.2543       2.45229      -1.52675      -2.52730      0.768099       1.02163       1.13386       1.24164       1.28797       1.31593
  46  13 3492.7608    3.0642  3.4294 11.8083 -0.0000  0.0299   0.0220   0.0771    0.0474   0.0000   441.2311       4.99675       19.0091    -0.0530998      -3.62138      -2.53450       1.06308       1.40037       1.57282       1.71182       1.75967       1.79250
  46  14 3663.3467    2.4022  5.4108 11.2155  0.0000  0.0403   0.0139   0.1093    0.0408   0.0000   439.5348       7.92281       16.3466     -0.135937      -2.06506      -4.40894       1.40226       1.86053       2.10263       2.26034       2.39082       2.38838
  46  15 3831.5218    1.9423  7.9754 10.9224  0.0006  0.0569   0.0096   0.1547    0.0383   0.0000   440.7718       5.07899       20.2405       4.63697      -4.16647      -4.22922       1.96832       2.60684       2.94806       3.21697       3.37471       3.41411
  46  16 3997.2304    1.5750 10.7125 10.6888  0.0005  0.0750   0.0069   0.2085    0.0354   0.0000   440.5132       8.11738       15.7043      -1.84039      -4.69090      0.758120       2.63241       3.49919       3.94648       4.31122       4.53208       4.62838
  47   2 1375.1971    0.1286  0.0877 10.1049  0.0000  0.0096   0.0074   0.0154    0.0185   0.0000   442.0049      -1.25404       21.3718     -0.483550      -3.50005   0.000577511      0.326989      0.362815      0.488618      0.469321      0.498225      0.644665
  47   3 1624.2413    0.2775  0.2488 10.0522  0.0000  0.0089   0.0078   0.0215    0.0233   0.0000   441.8898     -0.971944       21.1541     0.0182423      -3.05136     -0.737866      0.334386      0.438503      0.473301      0.489841      0.528783      0.552921
  47   4 1842.9567    0.4922  0.5005 10.1048  0.0000  0.0115   0.0096   0.0297    0.0350   0.0000   441.2357     -0.329387       21.2890      0.783672      -3.22267     0.0289087      0.398265      0.525647      0.609195      0.627039      0.670492      0.666138
  47   5 2050.3351    0.7529  0.8097 10.1401  0.0000  0.0149   0.0115   0.0362    0.0611   0.0000   441.4241     -0.308570       22.3877     -0.840116      -2.77125    -0.0102583      0.492068      0.639077      0.700150      0.781873      0.838127      0.872826
  47   6 2249.9135    1.1660  1.1735 10.2987  0.0000  0.0169   0.0150   0.0454    0.1108   0.0000   442.0601      0.672723       22.7432       1.11383      -1.88431      -1.17882      0.599981      0.804327      0.908627       1.00320       1.04295       1.05005
  47   7 2440.0046    1.7654  1.3051 10.9196  0.0000  0.0174   0.0213   0.0459    0.1138   0.0000   441.3847       1.37132       21.7158      0.837108      -2.91693      0.270128      0.603702      0.790462      0.887608      0.999063       1.00052       1.04025
  47   8 2624.9180    2.4674  1.3395 11.1193  0.0000  0.0171   0.0285   0.0450    0.1591   0.0000   440.7667       2.56895       21.7100     -0.539359      -2.83160      -2.05484      0.611114      0.790412      0.874053      0.985522       1.00017       1.01154
  47   9 2808.0357    3.2718  1.2555 11.8666  0.0000  0.0166   0.0391   0.0435    0.1638   0.0000   441.8683       1.81907       20.1192     0.0959487      -3.85679      -1.66112      0.594564      0.754271      0.841113      0.955786      0.968940       1.00331
  47  10 2988.5186    4.1315  1.2300 12.1325  0.0000  0.0162   0.0491   0.0424    0.1930   0.0000   442.4799       3.22442       20.2754      0.475353      -2.93372      -1.53559      0.584617      0.765828      0.844914      0.941864      0.970093       1.03898
  47  11 3165.9532    4.3373  1.5099 12.4546  0.0000  0.0179   0.0468   0.0484    0.1160   0.0000   440.1666       3.29993       20.6240      -1.52944      -3.91935      -3.73986      0.664199      0.867437      0.947812       1.03974       1.08139       1.09707
  47  12 3341.1508    3.7428  2.1868 12.2686  0.0000  0.0225   0.0332   0.0586    0.0655   0.0000   441.7815       5.82184       19.9266      0.692917      -3.52046      -2.16567      0.762118       1.01108       1.11860       1.26166       1.26438       1.30586
  47  13 3514.6505    3.0067  3.5133 11.8242  0.0000  0.0304   0.0212   0.0777    0.0466   0.0000   443.0644       6.25086       18.2862      -1.25183      0.873998      -1.86749       1.05467       1.37200       1.54536       1.66385       1.77221       1.83609
  47  14 3686.3401    2.3766  5.8897 11.0959  0.0000  0.0426   0.0129   0.1129    0.0416   0.0000   439.8686       4.04042       13.6987       2.66282       1.78537      -7.00008       1.47459       1.92638       2.18357       2.38431       2.48166       2.54606
  47  15 3855.6064    1.8740  8.2968 10.9031 -0.0019  0.0593   0.0089   0.1599    0.0378   0.0000   441.2303      -1.42264       16.7885      -2.60525       4.15483     -0.837448       1.98239       2.65879       3.00437       3.27278       3.44153       3.49019
  47  16 4022.5496    1.5028 10.7132 10.7132 -0.0004  0.0784   0.0067   0.2091    0.0346   0.0000   442.0167       2.84301       30.6246       4.35576      -3.47673       2.64334       2.63489       3.54341       4.00384       4.34833       4.53710       4.63783
  48   2 1386.9253    0.1202  0.1034 10.1029  0.0000  0.0093   0.0066   0.0195    0.0184   0.0000   442.1287     -0.627126       21.9122      0.174300      -1.55838     -0.769957      0.329112      0.429273      0.557095      0.569948      0.589455      0.564413
  48   3 1636.8780    0.2844  0.3377 10.0088  0.0000  0.0116   0.0073   0.0262    0.0247   0.0000   441.7786     -0.243545       21.2817      0.664242      -2.31411     -0.414861      0.397154      0.555055      0.605240      0.686904      0.713155      0.775114
  48   4 1856.4948    0.5082  0.5685 10.0084  0.0000  0.0128   0.0092   0.0307    0.0394   0.0000   441.8903      0.665580       21.8197    0.00628301      -4.33293      0.385554      0.433297      0.594182      0.654523      0.713707      0.770541      0.779977
  48   5 2065.2476    0.7876  0.8740 10.1875  0.0000  0.0150   0.0116   0.0387    0.0634   0.0000   441.7898     -0.451453       20.6206       1.82577      -1.45541     -0.636004      0.494019      0.660659      0.755788      0.839318      0.836300      0.847223
  48   6 2265.7263    1.2257  1.2586 10.2070  0.0000  0.0177   0.0150   0.0448    0.1143   0.0000   441.3682     0.0739598       21.1635      0.388298      -2.08354     -0.353103      0.589260      0.800274      0.897116      0.986860       1.01577       1.03115
  48   7 2456.5181    1.8032  1.3680 10.9734  0.0000  0.0175   0.0210   0.0477    0.0989   0.0000   442.1649       2.29800       19.7755       2.25737      -3.28507      -1.32513      0.602060      0.790574      0.858178      0.958469      0.982332       1.00914
  48   8 2642.4515    2.5118  1.3642 11.1873  0.0000  0.0170   0.0283   0.0450    0.1383   0.0000   440.6902       1.95863       19.7870      -1.34664      -3.78330      -1.92440      0.586042      0.759888      0.822430      0.942381      0.967433      0.988414
  48   9 2826.5149    3.4202  1.3035 11.8243  0.0000  0.0166   0.0391   0.0439    0.1540   0.0000   441.0927       2.74042       19.9293    -0.0638735      -2.57047     -0.594635      0.554333      0.735187      0.811492      0.916827      0.916113      0.941688
  48  10 3007.7639    4.2177  1.2993 11.9611  0.0000  0.0161   0.0480   0.0433    0.1936   0.0000   441.6985       2.00042       21.3049      0.668505      -2.45857      -2.99044      0.572784      0.752450      0.836999      0.917858      0.958958      0.987935
  48  11 3185.9266    4.1919  1.6328 12.1911  0.0001  0.0183   0.0425   0.0501    0.1105   0.0000   441.1727       3.12382       20.2366     -0.307724      -2.19581      -2.75889      0.621601      0.823158      0.918641      0.981225       1.01260       1.06412
  48  12 3361.9524    3.6572  2.3585 12.0650  0.0000  0.0228   0.0305   0.0608    0.0648   0.0000   442.5655       6.40264       18.0880       1.39375      -6.23906      -2.33550      0.776888       1.03201       1.15804       1.24071       1.32425       1.35572
  48  13 3536.3868    2.8995  3.8947 11.5506 -0.0000  0.0316   0.0190   0.0825    0.0467   0.0000   443.8754       2.80455       20.8344     0.0694779       2.38054      -4.56112       1.06769       1.43176       1.60030       1.73984       1.82392       1.84810
  48  14 3709.0405    2.3119  5.9760 11.1240 -0.0006  0.0434   0.0125   0.1150    0.0409   0.0000   442.6846       7.05798       19.6286       3.09484      -2.78007      -4.09828       1.47970       1.96274       2.21349       2.40727       2.51297       2.60895
  48  15 3879.3538    1.8887  9.2276 10.6937  0.0030  0.0639   0.0081   0.1715    0.0406   0.0000   443.1686       4.61928       18.1610     -0.635162      -8.42184      -3.39993       2.15309       2.88871       3.29405       3.54044       3.74424       3.76067
  48  16 4047.2762    1.4828 11.8470 10.6551  0.0004  0.0835   0.0062   0.2272    0.0330   0.0000   439.3024       5.78388       19.7530      -3.09939      -3.14253       3.27933       2.79513       3.73103       4.18274       4.61829       4.82399       4.87295
  49   2 1398.5311    0.1373  0.1381 10.1115  0.0000  0.0087   0.0065   0.0280    0.0187   0.0000   442.3351   -0.00779706       21.3764      0.285141      -2.46519    -0.0386048      0.248604      0.374290      0.410157      0.490973      0.606554      0.529751
  49   3 1649.3136    0.2949  0.3156 10.0471  0.0000  0.0100   0.0074   0.0251    0.0240   0.0000   441.7350     -0.866795       20.6628     -0.270888      -3.64685     -0.667064      0.334465      0.432802      0.514110      0.559482      0.610700      0.585273
  49   4 1869.9428    0.5329  0.5987  9.9946  0.0000  0.0128   0.0093   0.0310    0.0418   0.0000   441.8054      -1.06871       23.2317      0.829691      -2.66510     -0.958247      0.418618      0.541522      0.617768      0.666850      0.676447      0.735035
  49   5 2080.0562    0.8368  0.8329 10.1642  0.0000  0.0142   0.0122   0.0362    0.0665   0.0000   441.8858     -0.191282       20.5602      -1.63738      -2.10822     -0.826870      0.467616      0.633358      0.693520      0.765709      0.822784      0.810826
  49   6 2281.3094    1.2806  1.2103 10.3300  0.0000  0.0165   0.0158   0.0464    0.1221   0.0000   442.9063       1.38062       20.8547     -0.414362      -4.33666     -0.795712      0.556013      0.716156      0.821096      0.875974      0.922836      0.924306
  49   7 2472.8413    1.8812  1.4044 10.6553  0.0000  0.0175   0.0209   0.0463    0.1316   0.0000   441.3357       1.37282       20.4157      0.539649      -3.62471    -0.0727165      0.573979      0.766070      0.857071      0.953311      0.981822       1.00384
  49   8 2659.8204    2.5577  1.3976 11.3088  0.0000  0.0173   0.0282   0.0458    0.1324   0.0000   442.2178       1.48758       21.2334       1.29835      -2.03678     -0.657152      0.583552      0.780237      0.849445      0.940856      0.997259       1.01107
  49   9 2844.8600    3.4594  1.2941 11.7404  0.0000  0.0165   0.0390   0.0417    0.1684   0.0000   442.3968       2.09060       22.8828     -0.248111      -2.48592      -1.43527      0.574518      0.751205      0.815801      0.923187      0.958445      0.964402
  49  10 3026.8458    4.3178  1.3312 11.9108  0.0000  0.0164   0.0481   0.0427    0.2180   0.0000   441.2841       3.95064       20.4321       1.43670      -2.71344      -3.39701      0.554691      0.719586      0.777121      0.877247      0.892798      0.926607
  49  11 3205.6929    4.2129  1.6727 12.4005  0.0048  0.0191   0.0426   0.0497    0.1051   0.0000   442.9157       3.88533       21.7678     -0.260020      -2.22935      -2.18950      0.614795      0.847237      0.919993       1.03812       1.02174       1.06866
  49  12 3382.6123    3.5932  2.4720 12.3199  0.0000  0.0240   0.0293   0.0618    0.0521   0.0000   442.2211       5.50519       20.2851      0.976095     -0.457203      -1.99076      0.784706       1.05570       1.18478       1.27662       1.34627       1.40221
  49  13 3557.8972    2.8081  4.1291 11.6231 -0.0000  0.0329   0.0180   0.0855    0.0433   0.0000   441.2295       5.48410       21.5520       1.17396      0.764498      -4.65227       1.09629       1.42451       1.61312       1.73845       1.80965       1.85371
  49  14 3731.2992    2.2367  6.6314 11.1682  0.0010  0.0470   0.0116   0.1301    0.0393   0.0000   442.8153       7.12365       18.9398      0.776305      -1.54522       2.50884       1.53166       2.07197       2.34296       2.55490       2.67638       2.74836
  49  15 3902.7805    1.7702  9.0943 10.8926 -0.0031  0.0655   0.0078   0.1756    0.0363   0.0000   440.5157       1.30178       18.8940       1.69085      -7.88911      -6.38761       2.15590       2.89045       3.23463       3.54435       3.76912       3.83952
  50   1 1110.7628    0.0678  0.0934 10.2653  0.0000  0.0176   0.0082   0.0343    0.0175   0.0000   439.8780     -0.547707       23.3547       1.65172      -3.12800      -1.29268      0.565906      0.749762      0.969123      0.986951      0.935397       1.16117
  50   2 1409.9934    0.1374  0.1370 10.1058  0.0000  0.0096   0.0064   0.0225    0.0186   0.0000   442.2525     -0.910406       21.4376     -0.425075      -3.02252      0.561553      0.359088      0.513142      0.559720      0.579066      0.651524      0.823183
  50   3 1661.6179    0.3098  0.3193 10.0130  0.0000  0.0097   0.0076   0.0258    0.0247   0.0000   441.5969     -0.943138       21.4054       1.01038      -4.16562     -0.596491      0.310780      0.427998      0.506607      0.520182      0.566543      0.574663
  50   4 1883.2956    0.5465  0.5848 10.0198  0.0000  0.0119   0.0094   0.0314    0.0410   0.0000   442.0535     -0.213723       21.2566       1.05733      -1.76283     -0.519969      0.375569      0.498969      0.547185      0.617743      0.641808      0.659689
  50   5 2094.6768    0.8572  0.9001 10.1448  0.0000  0.0145   0.0120   0.0370    0.0702   0.0000   442.4057      0.502417       21.3100      0.541858      -2.51552      0.433972      0.469622      0.617516      0.714901      0.765838      0.818981      0.820379
  50   6 2296.7275    1.3330  1.2376 10.3104  0.0000  0.0165   0.0160   0.0442    0.1201   0.0000   442.1154       1.13690       21.6887      0.979145      -2.06335     -0.134822      0.538978      0.699207      0.801913      0.868680      0.921832      0.957793
  50   7 2489.0292    1.8861  1.3900 11.0272  0.0000  0.0178   0.0212   0.0463    0.1051   0.0000   441.6556      0.487264       21.0035     -0.157543      -2.65295     -0.524970      0.564489      0.758265      0.851105      0.947310      0.970312       1.01403
  50   8 2677.0472    2.7203  1.3563 11.4070  0.0000  0.0170   0.0302   0.0432    0.1356   0.0000   441.4481       2.36703       22.0228     -0.671855      -2.22028     -0.910005      0.570514      0.743587      0.821379      0.928258      0.957714      0.970098
  50   9 2863.0248    3.5981  1.2562 12.0121  0.0000  0.0162   0.0416   0.0422    0.1672   0.0000   442.3968       2.90215       20.4348      0.924323      -4.88237      -2.39261      0.557232      0.725064      0.819985      0.911361      0.916261      0.928475
  50  10 3045.7359    4.2913  1.3383 12.2600 -0.0048  0.0160   0.0471   0.0435    0.1478   0.0000   442.1374       3.00058       20.4587      0.543266      -3.15396      -1.32340      0.547206      0.716406      0.791406      0.875684      0.917657      0.952911
  50  11 3225.3446    4.2629  1.6833 12.2910  0.0000  0.0184   0.0415   0.0482    0.0995   0.0000   441.9673       4.62521       22.3850     -0.142264      -4.51555      -3.65889      0.610159      0.808592      0.881616      0.987523       1.01701       1.06288
  50  12 3403.0202    3.4222  2.7255 12.1016  0.0000  0.0248   0.0263   0.0653    0.0527   0.0000   442.4793       4.47566       17.9184      -1.62750     0.0232672      -2.91620      0.793889       1.06381       1.18557       1.30415       1.36044       1.39317
  50  13 3579.1754    2.7316  4.4280 11.5297  0.0000  0.0339   0.0166   0.0895    0.0426   0.0000   443.3741       6.47526       21.1238       3.95275      -2.55700      -4.37408       1.11751       1.43978       1.63799       1.77732       1.87315       1.95616
  50  14 3753.5167    2.1612  6.8157 11.2643  0.0000  0.0481   0.0111   0.1349    0.0366   0.0000   442.0184       4.56244       21.0498       1.69250      -1.76341      -4.22671       1.55055       2.08045       2.34915       2.53158       2.69187       2.74163
  50  15 3925.8318    1.7556 10.1747 10.9079  0.0016  0.0700   0.0073   0.1935    0.0348   0.0000   442.5254       2.64384       19.6273       5.60936       2.55820      -12.1988       2.23868       2.98938       3.36519       3.62357       3.84876       3.93746
  51   1 1120.2076    0.0658  0.0527 10.2280  0.0000  0.0154   0.0078   0.0226    0.0170   0.0000   440.0335      0.214844       22.6852     0.0633689      -4.46242      0.514783      0.362513      0.684643      0.618835      0.751588      0.706795      0.784480
  51   2 1421.2834    0.1395  0.1220 10.0495  0.0000  0.0086   0.0066   0.0200    0.0181   0.0000   441.9516     -0.370742       22.2701      0.266714      -3.63759     0.0870615      0.277424      0.327844      0.461551      0.471181      0.550728      0.610429
  51   3 1673.7262    0.3125  0.3344  9.9908  0.0000  0.0123   0.0075   0.0240    0.0249   0.0000   442.4259     -0.133543       21.7986      0.666498      -3.22469     0.0618580      0.487178      0.685274      0.780863      0.835523      0.876956      0.819242
  51   4 1896.4667    0.5737  0.5866 10.0570  0.0000  0.0118   0.0098   0.0306    0.0407   0.0000   442.4134      0.247112       22.5340      0.174356      -2.59478      0.636132      0.371473      0.499085      0.548797      0.592048      0.639917      0.632919
  51   5 2109.1534    0.8776  0.9495 10.1740  0.0000  0.0150   0.0120   0.0389    0.0723   0.0000   441.6968    -0.0656436       22.9052     -0.258312      -2.60707      0.335187      0.465522      0.633720      0.696928      0.772372      0.809115      0.820951
  51   6 2311.9910    1.3888  1.3282 10.1775  0.0000  0.0170   0.0157   0.0445    0.1209   0.0000   441.6259      0.692769       21.4461      0.724372      -4.58909      -1.12455      0.537640      0.703628      0.777929      0.869868      0.889981      0.926018
  51   7 2505.0784    1.9946  1.4642 10.8002  0.0000  0.0173   0.0214   0.0477    0.1203   0.0000   441.9800      0.719550       20.3021      0.156705      -3.03875      0.810976      0.564259      0.729381      0.825781      0.904024      0.950551      0.965095
  51   8 2694.1351    2.7381  1.3841 11.5473  0.0000  0.0170   0.0303   0.0448    0.1225   0.0000   441.1896      0.438173       21.1207       2.39348      -2.80320      -2.05104      0.554389      0.729549      0.801408      0.898335      0.930860      0.938421
  51   9 2881.0198    3.6801  1.2657 11.7838  0.0000  0.0157   0.0419   0.0417    0.1960   0.0000   441.5148       2.61628       21.5490     -0.205328      -3.54454      -2.93067      0.524530      0.667335      0.732260      0.825908      0.841279      0.869928
  51  10 3064.4550    4.4351  1.3213 12.3967  0.0000  0.0160   0.0495   0.0436    0.1550   0.0000   440.8265       3.86610       21.1882      0.939678      -1.07104      -2.38926      0.520422      0.688946      0.775268      0.904291      0.935020      0.979797
  51  11 3244.7818    4.1533  1.8133 12.3432  0.0003  0.0191   0.0387   0.0508    0.0842   0.0000   441.5066       3.45446       19.9604     -0.350175      -2.04989      -1.14797      0.633469      0.825980      0.927611       1.01303       1.05857       1.10223
  51  12 3423.3065    3.4124  2.8041 12.0766  0.0000  0.0252   0.0257   0.0661    0.0517   0.0000   441.7108       4.33766       18.6578       1.04450     -0.694650      -1.86861      0.794898       1.06393       1.17153       1.29498       1.36115       1.39495
  51  13 3600.1405    2.6519  4.7207 11.4528  0.0000  0.0350   0.0156   0.0959    0.0415   0.0000   444.7436       9.37290       20.9700      0.905815       2.29072     -0.117493       1.10299       1.48091       1.66767       1.80165       1.85847       1.91516
  51  14 3775.4100    2.1022  7.2568 11.1358  0.0000  0.0510   0.0103   0.1430    0.0385   0.0000   443.1247       4.50113       20.9792       2.14245     -0.121959     -0.882556       1.62004       2.15421       2.43328       2.65883       2.75455       2.85291
  51  15 3948.5950    1.6692 10.0355 10.9159 -0.0019  0.0725   0.0071   0.1982    0.0339   0.0000   440.6810       3.85511       13.1296      -1.17666       5.02188       2.44138       2.23832       3.04225       3.38062       3.70040       3.86726       3.93723
  52   1 1129.5152    0.0788  0.0804 10.2051  0.0000  0.0141   0.0072   0.0231    0.0170   0.0000   440.4825      0.116988       20.6657     -0.488642      -2.88010     -0.570339      0.378108      0.555633      0.659095      0.749318      0.657521      0.805654
  52   2 1432.4476    0.1558  0.1207 10.0498  0.0000  0.0074   0.0070   0.0192    0.0182   0.0000   441.9086   -0.00380046       21.4964      0.435246      -3.77840    -0.0240108      0.218883      0.303790      0.353810      0.374048      0.353276      0.373964
  52   3 1685.6887    0.3210  0.3062 10.0496  0.0000  0.0089   0.0077   0.0234    0.0239   0.0000   442.0951     -0.239009       21.9539      0.201201      -3.22537     -0.156673      0.291174      0.391592      0.447905      0.480283      0.504995      0.529806
  52   4 1909.5456    0.5863  0.6458 10.0244  0.0000  0.0125   0.0095   0.0324    0.0433   0.0000   442.5434     -0.148716       22.0720      0.706932      -3.65174     -0.954141      0.382333      0.530607      0.565269      0.628464      0.646430      0.653994
  52   5 2123.4958    0.9271  0.9157 10.1412  0.0000  0.0143   0.0124   0.0356    0.0764   0.0000   442.0935     -0.468206       21.7118      0.453921      -1.96321       1.70284      0.453985      0.587397      0.665378      0.743538      0.782861      0.809452
  52   6 2327.0696    1.3947  1.3857 10.2357  0.0000  0.0175   0.0155   0.0453    0.1157   0.0000   441.4426      0.331665       22.0425      0.224865      -1.79503       1.07497      0.539668      0.719777      0.811063      0.900401      0.921423      0.930361
  52   7 2520.9812    2.0291  1.5153 10.7912  0.0000  0.0174   0.0209   0.0471    0.1072   0.0000   441.3174      0.960369       22.0134      -1.17805      -3.77799     -0.479636      0.544699      0.731915      0.818736      0.914886      0.944927      0.993771
  52   8 2711.1393    2.8720  1.4075 11.2045  0.0000  0.0163   0.0307   0.0448    0.1662   0.0000   442.2489       2.68620       21.8855      0.221986      -2.14448      -1.73837      0.529799      0.684879      0.768137      0.867643      0.908588      0.918499
  52   9 2898.8409    3.7794  1.2332 12.1868  0.0000  0.0156   0.0434   0.0409    0.1487   0.0000   442.3787       2.90218       21.5715      0.267838      -2.83233      0.222320      0.511074      0.662233      0.730610      0.823640      0.892970      0.938992
  52  10 3083.0171    4.4279  1.3394 12.6268  0.0000  0.0163   0.0493   0.0430    0.1283   0.0000   439.9870       2.75513       21.9511      0.415246      -3.48181      -1.19841      0.535494      0.700231      0.782113      0.883036      0.917460      0.922193
  52  11 3264.1399    3.9665  1.9821 12.2327 -0.0000  0.0202   0.0351   0.0530    0.0801   0.0000   441.6574       3.13962       20.0146     0.0750214      -1.53603     -0.438228      0.640258      0.856083      0.944900       1.03253       1.10516       1.11293
  52  12 3443.3690    3.3167  3.0527 11.9588  0.0000  0.0260   0.0236   0.0686    0.0495   0.0000   443.2246       3.69901       20.1547      0.829408     -0.915971      -5.13775      0.820283       1.08393       1.22182       1.33594       1.39459       1.44149
  52  13 3621.0319    2.6239  5.0129 11.4359 -0.0001  0.0363   0.0149   0.0994    0.0409   0.0000   442.4656       5.06149       19.3512     -0.769049      -2.56538      -1.97043       1.13218       1.50088       1.71307       1.85643       1.98005       2.04832
  52  14 3797.0502    2.0714  7.7601 11.0805  0.0004  0.0533   0.0096   0.1489    0.0395   0.0000   439.0868       2.68062       21.7171       7.86338       2.90630      -2.93220       1.67845       2.19674       2.49943       2.72064       2.87735       3.00877
  52  15 3971.2856    1.6797 10.7660 10.7992  0.0018  0.0746   0.0068   0.2029    0.0352   0.0000   437.9183      -1.38710       29.9577       1.07046      -6.68097       3.28307       2.29711       3.06294       3.43962       3.75256       3.94651       4.02605
  53   1 1138.7556    0.0540  0.0837 10.2522  0.0000  0.0199   0.0086   0.0419    0.0168   0.0000   440.8943     -0.126018       22.0240      0.436146      -3.32581      -1.03994      0.581086      0.776294      0.866803      0.988341       1.02536      0.933988
  53   2 1443.4868    0.1547  0.1797 10.0357  0.0000  0.0099   0.0060   0.0233    0.0188   0.0000   442.1062     -0.462509       22.2572     -0.388445      -3.56872     -0.525065      0.300225      0.348296      0.470885      0.444180      0.486795      0.498033
  53   3 1697.4740    0.3406  0.3217 10.0263  0.0000  0.0094   0.0078   0.0216    0.0247   0.0000   442.3895     -0.904635       21.8523     -0.109461      -2.87047      0.163475      0.296627      0.360814      0.430014      0.492304      0.515938      0.511461
  53   4 1922.4986    0.5763  0.6876 10.1302  0.0000  0.0134   0.0092   0.0334    0.0427   0.0000   441.6273      0.201153       21.5868      0.944887      -2.65750     -0.109825      0.395317      0.518601      0.594063      0.649817      0.670315      0.704092
  53   5 2137.6769    0.9579  0.9753 10.3115  0.0000  0.0147   0.0126   0.0385    0.0743   0.0000   442.0732     -0.544529       20.3997      0.177837      -4.34275      0.165009      0.443966      0.577688      0.669997      0.728579      0.775831      0.786880
  53   6 2341.9948    1.4677  1.2936 10.5006  0.0000  0.0168   0.0166   0.0437    0.1078   0.0000   442.1856      0.860643       20.3899      0.868392      -1.96696     0.0278949      0.497428      0.683125      0.743430      0.815719      0.835668      0.872495
  53   7 2536.7277    2.1138  1.5182 10.8348  0.0000  0.0177   0.0218   0.0458    0.1232   0.0000   442.2319       1.98826       21.5216     -0.377057      -4.45183      -1.07463      0.567101      0.748555      0.826980      0.908879      0.966004      0.998788
  53   8 2727.9406    2.9789  1.3541 11.5919  0.0000  0.0164   0.0318   0.0415    0.1253   0.0000   441.5619       2.85641       20.9944      0.332383      -2.53585     -0.861456      0.508514      0.680151      0.753276      0.816342      0.863058      0.895725
  53   9 2916.5854    3.8343  1.2214 12.2728  0.0000  0.0158   0.0441   0.0410    0.1619   0.0000   442.4901       1.86004       21.5397      0.348929      -2.53966     -0.964778      0.480411      0.664928      0.700872      0.808006      0.830990      0.875490
  53  10 3101.4173    4.4722  1.4325 12.0366  0.0000  0.0166   0.0455   0.0418    0.1698   0.0000   440.9928       3.83335       19.9244     -0.183282      -4.07709      -1.76123      0.507672      0.682263      0.745790      0.854940      0.887112      0.909963
  53  11 3283.2473    3.9925  2.0806 12.3197  0.0000  0.0207   0.0340   0.0534    0.0707   0.0000   441.5410       3.83035       20.8336       1.29123      -2.47244      -3.32905      0.629599      0.845931      0.939212       1.04269       1.09771       1.11673
  53  12 3463.2707    3.2251  3.2276 11.8723  0.0000  0.0268   0.0220   0.0704    0.0492   0.0000   442.4033       4.80927       19.5315    -0.0360323      -5.13190      -4.68242      0.814733       1.10530       1.21388       1.35058       1.41616       1.47834
  53  13 3641.8160    2.5449  5.4244 11.3296  0.0001  0.0391   0.0137   0.1035    0.0423   0.0000   441.6320       3.50293       22.3167     -0.122436      -3.86162      -6.74353       1.17127       1.58649       1.76659       1.93814       2.06813       2.10310
  53  14 3818.5376    2.0394  8.2023 11.0478  0.0000  0.0573   0.0089   0.1537    0.0390   0.0000   444.2813       7.70462       15.4556       1.46322       1.67736       1.75110       1.75309       2.33158       2.60952       2.84690       3.04139       3.10827
  54   2 1454.3926    0.1711  0.1612  9.9656  0.0000  0.0074   0.0063   0.0205    0.0187   0.0000   442.1719     -0.318384       22.0171     -0.218110      -4.19313      0.822706      0.229992      0.281682      0.325649      0.363033      0.431237      0.494701
  54   3 1709.1101    0.3595  0.3732  9.9892  0.0000  0.0099   0.0078   0.0256    0.0262   0.0000   441.6921     -0.822909       21.2595     -0.546799      -3.61256      0.602702      0.300386      0.391455      0.440703      0.485329      0.518288      0.509113
  54   4 1935.3355    0.6151  0.6774 10.0264  0.0000  0.0124   0.0096   0.0326    0.0444   0.0000   442.8720     -0.922448       22.4821      0.840685      -3.84402      -1.15443      0.360873      0.483651      0.554106      0.616020      0.633573      0.658034
  54   5 2151.7280    0.9959  1.0238 10.0991  0.0000  0.0147   0.0126   0.0393    0.0873   0.0000   441.8982     -0.552088       22.2381     -0.921866      -3.25703      -1.11065      0.434628      0.564281      0.652011      0.708138      0.746020      0.763994
  54   6 2356.7548    1.4959  1.3123 10.5927  0.0000  0.0164   0.0166   0.0441    0.0976   0.0000   441.8821       1.63519       20.8722     -0.103128      -4.23972     -0.339986      0.489020      0.652511      0.738236      0.808898      0.851804      0.877853
  54   7 2552.4025    2.2045  1.4769 10.8500  0.0000  0.0172   0.0228   0.0451    0.1348   0.0000   441.7521      0.624173       20.7005       1.98096      -3.71529      -1.56125      0.515967      0.700808      0.782924      0.858716      0.881426      0.898241
  54   8 2744.6889    3.0434  1.3399 11.5770 -0.0051  0.0162   0.0323   0.0409    0.1401   0.0000   441.5775       2.28353       22.4394       1.58324      -3.13541     -0.765656      0.502431      0.660797      0.737337      0.800755      0.835907      0.866021
  54   9 2934.0777    3.9706  1.2344 12.0973  0.0000  0.0153   0.0444   0.0399    0.1712   0.0000   441.7119       3.14794       20.1227      0.197238      -2.55215      0.645302      0.500790      0.655855      0.719353      0.813334      0.857705      0.876266
  54  10 3119.6554    4.3959  1.5444 12.2474  0.0000  0.0172   0.0433   0.0448    0.1212   0.0000   442.0990       4.37245       21.7361      0.181860     -0.890189     -0.424950      0.521565      0.700304      0.789123      0.848168      0.883200      0.938730
  54  11 3302.2503    3.9403  2.2248 12.0007 -0.0001  0.0209   0.0319   0.0547    0.0784   0.0000   443.0760       4.03134       21.6014     -0.189452      -1.35878      -2.24777      0.635977      0.851739      0.945108       1.03704       1.08481       1.11990
  54  12 3483.1396    3.0924  3.4576 11.9057 -0.0001  0.0279   0.0206   0.0745    0.0442   0.0000   440.6620       4.16043       19.8854     -0.389831      -1.99774      -2.71722      0.842754       1.11905       1.24486       1.37983       1.44585       1.46160
  54  13 3662.3044    2.4312  5.5299 11.4028 -0.0003  0.0396   0.0130   0.1070    0.0393   0.0000   442.7992       3.38814       22.3126       3.57133     -0.874053     -0.876190       1.19627       1.59349       1.77897       1.96830       2.07600       2.13734
  54  14 3839.7886    1.9683  8.5455 11.0500  0.0000  0.0593   0.0084   0.1620    0.0372   0.0000   440.5288       9.83769       20.4345       3.39663      -2.37382    -0.0311126       1.76594       2.37328       2.66300       2.88078       3.06601       3.14012
  55   2 1465.1623    0.1662  0.1434 10.0381  0.0000  0.0078   0.0064   0.0175    0.0181   0.0000   442.6068      -1.02307       21.5296     -0.300727      -4.00416       1.04923      0.214751      0.293943      0.314263      0.364341      0.340080      0.396753
  55   3 1720.6255    0.3669  0.4161 10.0195  0.0000  0.0110   0.0075   0.0258    0.0272   0.0000   442.1195     -0.903404       23.1939      0.109714      -3.31910     -0.386340      0.309215      0.416967      0.475376      0.477838      0.538657      0.552268
  55   4 1948.0268    0.6450  0.7111 10.0701  0.0000  0.0124   0.0098   0.0328    0.0472   0.0000   442.4308     -0.507707       22.2315     -0.608625      -3.09250     -0.767353      0.364864      0.484173      0.544314      0.601793      0.621208      0.638174
  55   5 2165.6572    1.0093  1.0884 10.1841  0.0000  0.0154   0.0125   0.0403    0.0898   0.0000   442.4388       1.18862       20.7507      0.599287      -1.31370      -1.60653      0.455838      0.617105      0.681217      0.773813      0.789945      0.813492
  55   6 2371.3579    1.5334  1.4415 10.5014  0.0000  0.0173   0.0162   0.0446    0.1010   0.0000   442.4304      0.681725       20.8726     -0.738952      -1.31598     -0.648056      0.517609      0.690012      0.753909      0.857861      0.886867      0.918531
  55   7 2567.9121    2.2724  1.4537 11.2153  0.0000  0.0169   0.0235   0.0442    0.1049   0.0000   441.9049       1.99667       21.2269      0.981095      -3.44062     -0.682672      0.498844      0.666459      0.755653      0.836407      0.876961      0.902787
  55   8 2761.2336    3.1012  1.3309 11.8224  0.0000  0.0160   0.0338   0.0415    0.1305   0.0000   441.2139       2.06914       21.4187     -0.605701      -3.12460      -2.00339      0.485441      0.621375      0.689022      0.786790      0.810321      0.835756
  55   9 2951.4727    4.0561  1.3111 12.2766  0.0000  0.0157   0.0436   0.0410    0.1438   0.0000   441.4904       3.30539       21.3633     -0.528233      -1.68545     -0.592573      0.467973      0.616485      0.674225      0.767466      0.767953      0.798424
  55  10 3137.7991    4.5388  1.4312 12.3918  0.0000  0.0163   0.0465   0.0425    0.1380   0.0000   441.3315       4.55188       19.5215       2.17769      -4.32436      -1.18071      0.521721      0.697477      0.767660      0.867893      0.901300      0.920846
  55  11 3321.1932    3.8799  2.2698 12.0437  0.0000  0.0207   0.0307   0.0556    0.0722   0.0000   441.5244       5.89623       20.0938      0.166798      -1.08851      -1.87873      0.621320      0.827959      0.934011       1.02803       1.10088       1.11411
  55  12 3502.7510    3.0707  3.7086 11.7722  0.0000  0.0287   0.0194   0.0764    0.0458   0.0000   441.6556       4.27554       18.6712      0.135673      -1.16110      -3.17686      0.844524       1.12208       1.23705       1.40106       1.47552       1.50533
  55  13 3682.6498    2.4547  6.0814 11.1968  0.0002  0.0418   0.0121   0.1136    0.0441   0.0000   442.1684       3.74636       20.2815       4.90209      -4.59156      -3.61241       1.22489       1.63201       1.85619       2.04984       2.13320       2.21202
  55  14 3860.7841    1.9081  8.9945 11.1333 -0.0002  0.0628   0.0081   0.1706    0.0359   0.0000   441.2049      -1.00129       20.6366      0.962077       8.13253      -8.83466       1.83351       2.45418       2.74093       3.02178       3.21798       3.31022
  56   2 1475.7835    0.1751  0.2007 10.0176  0.0000  0.0086   0.0059   0.0226    0.0187   0.0000   442.1875      0.301766       22.1612    -0.0536330      -3.47858      0.146817      0.240426      0.321310      0.381108      0.421562      0.417050      0.453042
  56   3 1731.9861    0.3796  0.3852 10.0421  0.0000  0.0101   0.0078   0.0240    0.0264   0.0000   441.9684     -0.574910       22.8132      0.292872      -2.61779      0.591205      0.308326      0.405895      0.493612      0.533224      0.576969      0.551809
  56   4 1960.6302    0.6506  0.7313 10.0554  0.0000  0.0130   0.0096   0.0329    0.0480   0.0000   441.6608    -0.0592408       21.8255      0.846689      -5.06788      0.173996      0.357791      0.485885      0.550420      0.598756      0.618784      0.636673
  56   5 2179.4289    1.0554  1.0580 10.2545  0.0000  0.0151   0.0131   0.0391    0.0881   0.0000   442.2467       1.02513       21.2637      0.551569      -3.32679      -2.21594      0.422933      0.572312      0.624261      0.702307      0.712813      0.745038
  56   6 2385.7929    1.6227  1.4730 10.4265  0.0014  0.0174   0.0167   0.0442    0.1123   0.0000   442.2353      0.322470       22.9229       2.26463      -2.92932      -1.13591      0.512900      0.688372      0.758393      0.846700      0.881193      0.925952
  56   8 2777.7037    3.2228  1.3124 11.7536  0.0000  0.0157   0.0344   0.0406    0.1417   0.0000   441.9779       1.35337       21.3496    -0.0860302      -2.03284   -0.00355154      0.460576      0.607725      0.665747      0.744762      0.776986      0.797881
  56   9 2968.7544    4.1333  1.2728 12.4764 -0.0002  0.0156   0.0455   0.0408    0.1401   0.0000   440.7104       2.86811       21.0453     -0.279203      -3.16053     -0.768263      0.455219      0.593866      0.656778      0.733397      0.762066      0.783966
  56  10 3155.7396    4.4407  1.6031 12.2026  0.0000  0.0171   0.0423   0.0449    0.1294   0.0000   441.8320       3.30467       22.1961     -0.796869      -2.99061      -1.83466      0.509108      0.683962      0.751911      0.832042      0.848394      0.895050
  56  11 3339.9012    3.8337  2.4333 12.1562  0.0000  0.0222   0.0293   0.0563    0.0636   0.0000   442.5922       3.80283       19.9830       1.79022     -0.541666      -5.02368      0.641080      0.855261      0.953642       1.07332       1.13168       1.15987
  56  12 3522.2689    2.9840  3.8261 11.7923  0.0000  0.0290   0.0185   0.0801    0.0427   0.0000   441.2071       3.10506       22.1455       4.00526      -2.32103      -3.71853      0.832755       1.11653       1.25344       1.37081       1.43658       1.49491
  56  13 3702.8610    2.3688  6.2651 11.3006  0.0000  0.0425   0.0116   0.1183    0.0400   0.0000   441.3426       4.23330       20.0261      -1.67665      -1.36863      -4.16157       1.22739       1.63686       1.86712       2.01865       2.18074       2.23036
  56  14 3882.0018    1.8427  9.3970 11.1623  0.0005  0.0659   0.0078   0.1803    0.0339   0.0000   441.5675       3.21651       17.7470       4.57008       1.63588      -2.24453       1.86554       2.49175       2.87442       3.09788       3.29382       3.39424
  57   1 1174.7626    0.0775  0.0621 10.1887  0.0000  0.0118   0.0070   0.0169    0.0161   0.0000   440.3722      0.696535       23.5001       1.51642      -3.53480     -0.273211      0.311711      0.431810      0.522322      0.544493      0.570637      0.531904
  57   2 1486.3122    0.1821  0.1860 10.0836  0.0000  0.0087   0.0061   0.0198    0.0184   0.0000   441.7657     -0.405937       21.7279     -0.150432      -3.70069     -0.431397      0.230157      0.324357      0.367495      0.396484      0.397571      0.395058
  57   3 1743.2091    0.3829  0.4185 10.0349  0.0000  0.0102   0.0076   0.0255    0.0278   0.0000   442.1658     -0.274757       21.4200     0.0314523      -3.07523     -0.144914      0.300725      0.411974      0.471783      0.532440      0.550324      0.577384
  57   4 1973.1531    0.6877  0.7984 10.0102  0.0000  0.0134   0.0097   0.0330    0.0535   0.0000   441.7976     -0.124095       21.0139      0.142642      -2.67420      0.584633      0.363793      0.498046      0.555776      0.609843      0.655442      0.660380
  57   5 2193.0444    1.0799  1.0661 10.4152  0.0000  0.0148   0.0134   0.0395    0.0847   0.0000   441.8217      0.225098       22.1977      0.634537      -2.96047      -1.95536      0.439045      0.586695      0.645757      0.729176      0.782646      0.809885
  57   6 2400.1176    1.6644  1.5119 10.3350  0.0000  0.0172   0.0166   0.0446    0.1196   0.0000   441.5556      0.806589       22.0715      0.551908      -3.61328     -0.687714      0.492527      0.657309      0.730281      0.817094      0.855705      0.876279
  57   7 2598.6027    2.4107  1.4470 11.1243 -0.0000  0.0167   0.0243   0.0430    0.1232   0.0000   442.3991       1.35620       22.4477      0.447420      -2.98326      -1.59019      0.483524      0.653780      0.722673      0.799484      0.827964      0.849719
  57   8 2794.0174    3.2917  1.3619 11.8698  0.0000  0.0157   0.0342   0.0408    0.1216   0.0000   441.4600       2.80495       20.9315      0.783104      -2.45048      -1.42178      0.460935      0.607089      0.669311      0.775636      0.818496      0.850735
  57   9 2985.8687    4.2313  1.2814 12.1742  0.0000  0.0153   0.0455   0.0400    0.1907   0.0000   441.8548       2.10566       22.2421      0.132938      -1.43903     -0.807324      0.445647      0.601199      0.665391      0.752696      0.762373      0.808429
  57  10 3173.5600    4.3103  1.6847 12.1349  0.0000  0.0172   0.0394   0.0455    0.1127   0.0000   442.8854       2.92567       21.3741      0.610967      -1.76174      -2.56610      0.503100      0.665572      0.736019      0.826746      0.858539      0.902350
  57  11 3358.5116    3.6830  2.4844 12.1905  0.0000  0.0224   0.0275   0.0567    0.0572   0.0000   442.8619       2.91478       19.7412      -1.59602      -2.14045      0.822347      0.634110      0.863504      0.963277       1.07407       1.13079       1.16251
  57  12 3541.5854    2.9038  4.2493 11.6822  0.0000  0.0309   0.0168   0.0837    0.0422   0.0000   442.0623       1.61877       21.0935       2.17079      -1.47414      -2.89476      0.881166       1.18522       1.32559       1.45826       1.55214       1.58670
  57  13 3723.0545    2.2644  6.7310 11.3078 -0.0007  0.0464   0.0107   0.1285    0.0401   0.0000   441.3036       6.46251       18.5623     -0.262698      -2.54199      -2.64279       1.29471       1.74838       1.94247       2.15470       2.28272       2.35489
  57  14 3902.6921    1.8007 10.0244 11.1549  0.0004  0.0701   0.0073   0.1900    0.0329   0.0000   441.1660       6.44428       21.8356       5.08816      -4.08705     -0.224438       1.96868       2.61035       2.97171       3.28998       3.47602       3.53040
  58   1 1183.5566    0.0746  0.0732 10.1691  0.0000  0.0123   0.0066   0.0217    0.0160   0.0000   440.6393     -0.337190       22.1082      0.294785      -3.66668    -0.0600407      0.325634      0.411611      0.528080      0.555288      0.579830      0.630968
  58   2 1496.6915    0.1866  0.2063  9.9855  0.0000  0.0086   0.0059   0.0205    0.0186   0.0000   441.7315     -0.267528       22.2547     -0.445124      -3.71936     -0.409196      0.247302      0.348725      0.372674      0.408239      0.425689      0.448876
  58   3 1754.3141    0.4017  0.4180 10.0322  0.0000  0.0101   0.0077   0.0246    0.0270   0.0000   442.5674     -0.772979       21.6603      0.217681      -3.37817     -0.160046      0.274901      0.357610      0.436073      0.452140      0.502355      0.552176
  58   4 1985.5578    0.6851  0.7925 10.0903  0.0000  0.0132   0.0096   0.0335    0.0502   0.0000   442.4902      0.165898       21.3451      0.612070      -3.49686      0.102806      0.362237      0.473781      0.527045      0.607122      0.626812      0.657234
  58   5 2206.5127    1.1281  1.1853 10.0518  0.0000  0.0151   0.0130   0.0415    0.1110   0.0000   442.1858      0.327937       21.0135       1.25802      -3.46503     -0.676187      0.427696      0.560208      0.619879      0.701470      0.730067      0.752485
  58   6 2414.3130    1.6977  1.5491 10.5052  0.0000  0.0172   0.0166   0.0451    0.0949   0.0000   442.8694      0.661860       21.2970      0.270820      -1.96033     -0.561184      0.499480      0.645690      0.740691      0.834468      0.852048      0.890503
  58   7 2613.7830    2.4807  1.5508 10.8942  0.0000  0.0168   0.0235   0.0434    0.1228   0.0000   443.1771      0.700962       20.8915    -0.0612191      -4.12961     -0.980695      0.468951      0.636486      0.685851      0.778079      0.829084      0.848740
  58   8 2810.1873    3.3064  1.4298 11.7963  0.0000  0.0161   0.0332   0.0417    0.1182   0.0000   442.4050       1.90942       20.9207     -0.727181      -2.32017     -0.847127      0.453953      0.586498      0.678410      0.758536      0.770999      0.798030
  58   9 3002.8317    4.2474  1.4002 11.9424  0.0000  0.0156   0.0425   0.0413    0.1801   0.0000   441.8077       3.90810       20.6559      0.836438      -1.99417      -2.41128      0.454378      0.607019      0.675598      0.755088      0.796462      0.807083
  58  10 3191.2827    4.3836  1.6934 12.4088  0.0066  0.0170   0.0406   0.0476    0.0990   0.0000   441.6998       3.59764       21.5251      0.387461      -4.05180      -1.49826      0.490837      0.642999      0.724082      0.806682      0.837820      0.859291
  58  11 3376.9628    3.5986  2.6575 12.1489  0.0000  0.0229   0.0259   0.0598    0.0535   0.0000   442.3483       4.81507       19.8064      -1.48745      -2.58582      -1.29832      0.639552      0.868347      0.958514       1.07278       1.12729       1.16608
  58  12 3560.8045    2.8471  4.4722 11.4980  0.0000  0.0319   0.0159   0.0857    0.0459   0.0000   442.2303       4.53850       19.8290      0.142642      -1.34845       1.01291      0.892487       1.18503       1.34047       1.48123       1.53086       1.60164
  58  13 3742.9859    2.2465  7.2667 11.2650  0.0010  0.0495   0.0100   0.1357    0.0388   0.0000   443.3753       5.08292       22.0640      -1.36433      -1.84515      -5.80999       1.37441       1.83824       2.08066       2.26211       2.39008       2.45408
  59   2 1506.9670    0.1955  0.1859 10.0720  0.0000  0.0075   0.0063   0.0197    0.0184   0.0000   441.8670     -0.245796       21.3882      0.971790      -3.60931     -0.601457      0.209194      0.272062      0.317656      0.325794      0.328575      0.355081
  59   3 1765.2791    0.4217  0.4534 10.0884  0.0000  0.0105   0.0079   0.0258    0.0285   0.0000   442.5494     -0.270815       21.4710      0.295257      -2.02481     -0.628476      0.292425      0.376279      0.417330      0.484053      0.512634      0.532356
  59   4 1997.8411    0.7340  0.7983 10.0205  0.0000  0.0130   0.0100   0.0317    0.0570   0.0000   441.8893      0.165814       20.7040     -0.278042      -3.68940     -0.692000      0.357914      0.485490      0.537425      0.598111      0.615409      0.618496
  59   5 2219.8669    1.1637  1.2309 10.3106  0.0000  0.0160   0.0132   0.0415    0.0926   0.0000   442.3796      0.377401       21.3385      0.258020      -4.17907      0.332282      0.435384      0.591352      0.624639      0.698643      0.776362      0.794096
  59   6 2428.3683    1.7598  1.4902 10.6590  0.0000  0.0164   0.0174   0.0444    0.0980   0.0000   442.1637       1.28640       20.0797      -1.19392      -1.52221     -0.144371      0.461566      0.610704      0.680473      0.756774      0.800061      0.840703
  59   7 2628.8479    2.5469  1.3959 11.5773  0.0000  0.0161   0.0263   0.0429    0.1056   0.0000   441.8238       1.48683       22.6326      0.527857      -2.97223     -0.317654      0.460420      0.604345      0.679229      0.750705      0.793527      0.830499
  59   8 2826.2885    3.4512  1.3934 11.8475  0.0000  0.0157   0.0349   0.0410    0.1383   0.0000   441.3889       2.40047       20.7740      0.454757      -2.71548      -1.88879      0.444046      0.587401      0.642736      0.738852      0.762074      0.790679
  59   9 3019.6651    4.4095  1.4007 11.4142  0.0000  0.0149   0.0431   0.0408    0.2917   0.0000   442.4354       3.79892       20.4242    -0.0487643      -1.99556     -0.879863      0.421820      0.564066      0.632760      0.712186      0.751112      0.774837
  59  10 3208.8213    4.3542  1.7586 12.2707  0.0002  0.0174   0.0382   0.0464    0.0962   0.0000   442.2560       4.11834       21.2591      0.477433      -2.61722      -2.87261      0.485835      0.649117      0.727788      0.808630      0.844782      0.862947
  59  11 3395.3549    3.4947  2.8062 12.2714 -0.0001  0.0236   0.0247   0.0630    0.0487   0.0000   440.1918       4.07358       21.3862      0.199050      -1.74902      0.299805      0.661789      0.886494      0.980478       1.10505       1.14529       1.19045
  59  12 3579.9556    2.7617  4.7994 11.5843  0.0000  0.0334   0.0149   0.0915    0.0417   0.0000   440.2701       2.91858       19.5135     -0.309123     -0.433241      -3.02269      0.909925       1.22230       1.38191       1.51672       1.59388       1.63946
  59  13 3762.6107    2.1496  7.1574 11.3789 -0.0020  0.0491   0.0098   0.1362    0.0372   0.0000   440.5834       5.83471       23.1321       1.46738      0.922075    -0.0640692       1.33525       1.80690       2.05021       2.25935       2.38073       2.44873
  60   1 1200.8740    0.0713  0.0472 10.1764  0.0000  0.0124   0.0085   0.0163    0.0157   0.0000   441.1906     -0.402150       22.9091     -0.489182      -3.31946      0.405946      0.329004      0.441853      0.456205      0.459679      0.528657      0.651459
  60   2 1517.0833    0.2053  0.2270 10.0231  0.0000  0.0084   0.0060   0.0218    0.0188   0.0000   442.1403      0.332411       22.4785     -0.285512      -3.60271      0.449210      0.251663      0.348406      0.404530      0.450459      0.484511      0.543736
  60   3 1776.1468    0.4239  0.4389 10.0707  0.0000  0.0099   0.0079   0.0251    0.0280   0.0000   442.5201      0.128643       22.0163     -0.453045      -2.56865      0.198107      0.279705      0.364980      0.419832      0.450594      0.490523      0.501749
  60   4 2010.0373    0.7240  0.9049 10.0570  0.0000  0.0138   0.0095   0.0358    0.0572   0.0000   442.5716      0.232961       22.2198     -0.252553      -3.25910      0.781487      0.373892      0.495698      0.549074      0.617741      0.634217      0.663126
  60   5 2233.0610    1.1854  1.2450 10.4115  0.0000  0.0155   0.0133   0.0429    0.0852   0.0000   442.3996      0.336034       22.0274       1.81517      -4.92664     -0.913573      0.432487      0.563993      0.624771      0.693049      0.709277      0.758778
  60   6 2442.2468    1.8277  1.5302 10.3710  0.0000  0.0167   0.0175   0.0432    0.1263   0.0000   442.2035      0.798657       21.1075     -0.576453      -3.40383      0.165915      0.460329      0.602481      0.661912      0.736471      0.782790      0.794854
  60   7 2643.8116    2.5873  1.5280 11.0794  0.0000  0.0166   0.0246   0.0421    0.1287   0.0000   442.0742       1.54345       22.2343      0.729680      -2.86660      -1.65521      0.470806      0.609756      0.688532      0.781047      0.814900      0.824002
  60   8 2842.2214    3.5491  1.3976 11.8953  0.0000  0.0153   0.0352   0.0410    0.1264   0.0000   441.0390       2.01202       22.7420      0.678508      -2.84068      -1.25418      0.422013      0.542816      0.625344      0.686611      0.696742      0.758609
  60   9 3036.3678    4.3465  1.4089 12.1408  0.0000  0.0154   0.0430   0.0407    0.1597   0.0000   442.4539       2.49967       21.7848      0.335041      -3.26792      -2.37179      0.435116      0.576586      0.640317      0.725706      0.742513      0.758920
  60  10 3226.2826    4.2328  1.8329 12.5375 -0.0000  0.0181   0.0365   0.0474    0.0736   0.0000   441.7122       4.99979       20.8777      0.554157      -2.19992      -2.85506      0.490686      0.652943      0.739007      0.839995      0.876853      0.891729
  60  11 3413.5797    3.5009  3.0413 12.0136  0.0000  0.0240   0.0231   0.0645    0.0499   0.0000   442.2732       4.73541       21.4744     -0.570580      -2.31925      -3.51404      0.650753      0.867545      0.961338       1.06767       1.11065       1.15218
  60  12 3598.9224    2.6701  4.9973 11.6317  0.0001  0.0347   0.0142   0.0959    0.0394   0.0000   442.6955       5.39337       22.5988     0.0585469     -0.408392      -3.61744      0.920897       1.22564       1.39162       1.53399       1.61358       1.67568
  60  13 3782.4226    2.1350  7.9004 11.3145  0.0022  0.0540   0.0091   0.1468    0.0369   0.0000   442.2147       5.42092       20.7350      0.603022      0.559466      -2.40988       1.43417       1.94250       2.20453       2.41930       2.55460       2.66312
  61   1 1209.3908    0.0860  0.1140 10.1654  0.0000  0.0120   0.0060   0.0308    0.0161   0.0000   440.8573     -0.451066       21.4617     -0.699121      -2.83611     -0.184438      0.310145      0.438385      0.502433      0.558393      0.554811      0.598936
  61   2 1527.1252    0.2179  0.2008 10.0377  0.0000  0.0075   0.0063   0.0181    0.0186   0.0000   442.0644     -0.145241       20.9903     0.0620879      -3.36916      0.463714      0.199462      0.262787      0.312969      0.318807      0.359256      0.360497
  61   3 1786.8623    0.4358  0.5319  9.9910  0.0000  0.0112   0.0075   0.0283    0.0310   0.0000   442.0546     -0.170969       22.0660    -0.0284616      -2.59807      -1.45169      0.289480      0.383684      0.427178      0.479978      0.519109      0.546177
  61   4 2022.1572    0.7557  0.8536 10.1588  0.0000  0.0134   0.0100   0.0333    0.0552   0.0000   442.9678     -0.200440       20.5682      0.917122      -2.98149     -0.342380      0.337539      0.463291      0.527246      0.568949      0.603112      0.649459
  61   5 2246.1242    1.2221  1.3144 10.3456  0.0000  0.0164   0.0132   0.0428    0.0922   0.0000   442.4811      0.107895       22.8834     -0.466065      -3.36653    -0.0988659      0.422905      0.578481      0.626307      0.694943      0.727996      0.748857
  61   6 2456.0691    1.9003  1.5283 10.7753  0.0000  0.0166   0.0183   0.0445    0.1024   0.0000   442.1925       1.26068       20.7021       2.85505      -3.14255     -0.294630      0.451141      0.596755      0.676519      0.750891      0.785957      0.798081
  61   7 2658.6669    2.6758  1.4837 11.3642  0.0000  0.0160   0.0255   0.0414    0.1046   0.0000   442.6140       1.55162       21.8928    -0.0528412      -3.40700     -0.266477      0.433845      0.558679      0.654283      0.720558      0.753088      0.783532
  61   8 2858.0337    3.6268  1.3745 12.0954  0.0000  0.0154   0.0365   0.0410    0.1226   0.0000   441.8279       3.11086       20.5235      0.450614      -3.20286      -1.16978      0.414919      0.552294      0.590504      0.666698      0.717575      0.741579
  61   9 3052.9484    4.4112  1.3909 12.5791  0.0000  0.0154   0.0442   0.0409    0.1192   0.0000   442.3036       2.80786       21.4437     0.0680177      -3.54066     -0.633018      0.426876      0.558378      0.634743      0.696288      0.725727      0.751267
  61  10 3243.6183    4.2456  1.8621 12.2003  0.0000  0.0181   0.0357   0.0470    0.0979   0.0000   441.4375       3.52477       21.5129       1.75752      -2.22229      -3.69387      0.482292      0.648539      0.733965      0.821331      0.858041      0.886416
  61  11 3431.6271    3.3331  3.0356 12.1812 -0.0001  0.0245   0.0222   0.0657    0.0446   0.0000   442.2096       2.98019       18.6185      0.825130      -2.01627      -3.88609      0.651678      0.880666      0.980241       1.07702       1.16603       1.18347
  61  12 3617.7682    2.6350  5.2868 11.5571  0.0000  0.0364   0.0135   0.0984    0.0410   0.0000   444.3024       4.70951       19.8431     -0.953005      0.333454      -3.21838      0.959237       1.29087       1.44327       1.58869       1.71447       1.76394
  61  13 3801.9033    2.0106  7.6635 11.4053 -0.0023  0.0538   0.0089   0.1484    0.0352   0.0000   445.0566       5.40380       19.9543      -1.95818      -4.39015      0.504507       1.39803       1.89510       2.13683       2.33186       2.47110       2.57441
  62   2 1537.0158    0.2123  0.2023 10.0184  0.0000  0.0075   0.0062   0.0190    0.0184   0.0000   442.3285     -0.211761       22.2343      0.217823      -3.38089    -0.0831349      0.202567      0.257300      0.320470      0.347766      0.349828      0.364786
  62   3 1797.4990    0.4581  0.5157 10.0721  0.0000  0.0107   0.0078   0.0271    0.0303   0.0000   442.2634     -0.186478       21.6069     -0.425337      -3.35696     -0.154484      0.274290      0.370323      0.424591      0.451249      0.492609      0.503447
  62   4 2034.1434    0.7784  0.9185 10.0534  0.0000  0.0135   0.0099   0.0356    0.0619   0.0000   442.6270      0.393256       22.5134      0.112337      -4.01659      0.778278      0.352101      0.463200      0.520583      0.573024      0.619430      0.637775
  62   5 2259.0749    1.2823  1.3300 10.1673  0.0000  0.0158   0.0134   0.0417    0.1045   0.0000   442.2874      0.100703       21.0862     -0.385044      -2.71217      0.126138      0.406860      0.519110      0.605162      0.672214      0.716163      0.741223
  62   6 2469.7823    1.9462  1.5714 10.6284  0.0000  0.0170   0.0181   0.0437    0.1111   0.0000   442.8545       1.23516       21.0454      0.674332      -3.13962     -0.576377      0.446998      0.604914      0.676611      0.756241      0.800392      0.807455
  62   7 2673.4325    2.7219  1.5210 11.2546  0.0000  0.0161   0.0255   0.0428    0.1222   0.0000   442.2774       1.57629       22.5515      0.438829      -1.69078     -0.505800      0.430821      0.565030      0.640542      0.704655      0.747315      0.762429
  62   8 2873.7531    3.7180  1.3796 11.8573  0.0000  0.0150   0.0364   0.0403    0.1448   0.0000   441.4716       2.03283       22.6533       1.05703      -3.19643     -0.954074      0.398395      0.530854      0.583478      0.654541      0.679199      0.694793
  62   9 3069.3431    4.4151  1.5040 12.1241  0.0000  0.0155   0.0412   0.0418    0.1340   0.0000   442.6995       3.40531       20.6225      0.802314      -3.64829     -0.601682      0.417840      0.558711      0.616930      0.681606      0.731681      0.748575
  62  10 3260.8004    4.1272  2.0598 12.4100  0.0000  0.0189   0.0329   0.0496    0.0662   0.0000   442.7171       2.99389       21.6599      0.327761      -2.56825      -1.44752      0.506015      0.672243      0.769147      0.840793      0.875973      0.922620
  62  11 3449.6769    3.3387  3.4198 11.9248  0.0000  0.0258   0.0206   0.0685    0.0476   0.0000   443.5206       5.62671       22.9487       1.58328      -1.77093      -4.02295      0.678628      0.895846       1.01480       1.12507       1.19692       1.22916
  62  12 3636.4046    2.6110  5.4244 11.4491  0.0000  0.0372   0.0129   0.0999    0.0427   0.0000   442.8971       2.58792       20.4019       1.94662      0.592471      -4.03006      0.957904       1.29281       1.42586       1.58848       1.67055       1.71013
  62  13 3821.1407    2.0471  9.1620 11.2423  0.0014  0.0606   0.0080   0.1674    0.0350   0.0000   440.3641       3.37917       16.9807      -3.11674      -9.40843      0.352621       1.56496       2.09614       2.39237       2.61154       2.74594       2.85270
  63   1 1226.2472    0.0910  0.0790 10.1380  0.0000  0.0094   0.0063   0.0172    0.0156   0.0000   440.5659     -0.338156       22.5348      0.104435      -4.05496      0.262171      0.236494      0.313777      0.357985      0.391503      0.401477      0.447766
  63   2 1546.8111    0.2257  0.2244 10.0673  0.0000  0.0080   0.0062   0.0192    0.0186   0.0000   441.9009     -0.701230       22.8126     -0.196608      -3.50568      0.101551      0.208780      0.285127      0.338421      0.346449      0.388313      0.379293
  63   3 1808.0293    0.4710  0.5404 10.0803  0.0000  0.0110   0.0079   0.0274    0.0315   0.0000   442.1194      0.274579       21.2435     -0.210235      -3.43187     -0.222549      0.283962      0.375462      0.421302      0.465582      0.493089      0.505285
  63   4 2046.0283    0.8092  0.9926 10.0694  0.0000  0.0138   0.0100   0.0376    0.0657   0.0000   442.3362    -0.0976043       21.8485     -0.362722      -3.33111     -0.404870      0.356558      0.460565      0.544182      0.573195      0.611443      0.625976
  63   5 2271.8684    1.2978  1.3788 10.2775  0.0000  0.0159   0.0133   0.0431    0.0935   0.0000   442.0289      0.101353       22.8655      0.332421      -2.90683     -0.610176      0.405229      0.558643      0.605775      0.687241      0.701212      0.739345
  63   6 2483.3208    1.9549  1.5748 10.9305  0.0000  0.0166   0.0183   0.0450    0.0905   0.0000   442.4844       2.14005       21.7853      0.135130      -2.79454     -0.294128      0.440088      0.587012      0.661091      0.744063      0.795114      0.847739
  63   7 2688.0919    2.8358  1.5389 11.1817  0.0000  0.0159   0.0260   0.0425    0.1369   0.0000   441.7370       2.05086       21.0275      0.772269      -2.75173      -1.37790      0.420459      0.549393      0.604469      0.691887      0.737197      0.763928
  63   8 2889.3385    3.8100  1.3974 11.6722  0.0000  0.0150   0.0371   0.0394    0.1830   0.0000   442.5915       2.08189       22.6188     0.0785083      -3.94915     -0.161879      0.399878      0.522339      0.593719      0.660269      0.693837      0.721755
  63   9 3085.6970    4.3986  1.5114 12.3442  0.0000  0.0158   0.0407   0.0412    0.1153   0.0000   441.7760       2.71356       22.1171     -0.161874      -2.44916      -1.96974      0.420659      0.557118      0.609328      0.677831      0.721616      0.747665
  63  10 3277.9047    4.0668  2.1366 12.4403  0.0000  0.0194   0.0316   0.0506    0.0624   0.0000   441.9173       4.44070       19.9671      0.276955     -0.919995      -2.65705      0.503515      0.674104      0.745196      0.833434      0.912974      0.914394
  63  11 3467.5548    3.2283  3.5554 11.9269  0.0000  0.0268   0.0195   0.0702    0.0456   0.0000   442.3817       5.90876       20.4503      -1.02542     -0.980650      -1.82218      0.681967      0.914107       1.01998       1.12737       1.18406       1.23236
  63  12 3654.9873    2.4973  5.7883 11.5700 -0.0001  0.0397   0.0122   0.1072    0.0396   0.0000   441.4743      0.980597       18.2608      0.413768      -3.57767      -4.10695       1.01749       1.36273       1.54170       1.68938       1.81462       1.87660
  63  13 3840.5201    1.9590  8.6717 11.2967  0.0001  0.0604   0.0080   0.1633    0.0350   0.0000   440.0547       7.00146       21.4541       2.21590      -5.28999      -3.96688       1.50588       2.06135       2.30064       2.53616       2.72751       2.82026
  64   1 1234.5271    0.0893  0.0788 10.1508  0.0000  0.0099   0.0061   0.0174    0.0153   0.0000   440.5795     -0.313258       21.8204     -0.102902      -4.15751    0.00284446      0.221369      0.309034      0.367517      0.398446      0.366191      0.404452
  64   2 1556.4718    0.2385  0.2396  9.9928  0.0000  0.0080   0.0061   0.0191    0.0190   0.0000   442.4364     -0.346476       21.6952      0.114903      -3.04108      0.443103      0.220523      0.262824      0.297334      0.331155      0.367469      0.374062
  64   3 1818.4455    0.4766  0.5710 10.0629  0.0000  0.0111   0.0077   0.0290    0.0323   0.0000   441.8852     0.0873964       21.9314     -0.647305      -3.48176     -0.219335      0.276982      0.361516      0.421239      0.448084      0.493714      0.514188
  64   4 2057.8504    0.8172  0.9539 10.1703  0.0000  0.0139   0.0101   0.0352    0.0622   0.0000   442.4168      0.653506       21.8620      0.897180      -2.04480     0.0143330      0.340443      0.459985      0.520355      0.568026      0.603737      0.630204
  64   5 2284.5461    1.3357  1.3969 10.3446  0.0000  0.0160   0.0135   0.0433    0.0948   0.0000   442.6442     0.0667002       21.9477      0.434198      -3.52687      0.244005      0.417053      0.550639      0.632931      0.691906      0.742696      0.772648
  64   6 2496.7790    2.0398  1.5678 10.9270  0.0000  0.0162   0.0188   0.0446    0.0912   0.0000   441.8059      0.292721       21.4708    -0.0243529      -2.32610     -0.672283      0.423555      0.567784      0.634479      0.700758      0.731519      0.766139
  64   7 2702.6229    2.9289  1.5352 11.0191  0.0000  0.0157   0.0267   0.0418    0.1611   0.0000   442.2991       2.02228       20.9856     -0.465733      -2.83272     -0.997795      0.414301      0.552543      0.604622      0.695773      0.723759      0.755642
  64   8 2904.8204    3.8398  1.3286 12.2700  0.0000  0.0146   0.0387   0.0399    0.1233   0.0000   441.7075       2.76567       21.6889     -0.722382      -2.88792     -0.799598      0.389051      0.506545      0.573825      0.630679      0.653137      0.667023
  64   9 3101.9034    4.5113  1.4716 12.3253  0.0000  0.0156   0.0424   0.0409    0.1385   0.0000   442.7663       2.78526       21.6386       1.19554      -2.06218     -0.896022      0.394085      0.529692      0.568747      0.650770      0.681294      0.708562
  64  10 3294.8912    3.9981  2.1653 12.4791 -0.0000  0.0195   0.0309   0.0515    0.0612   0.0000   442.2258       3.65295       21.8005       1.04403      -2.34354      -2.62157      0.495784      0.670978      0.750332      0.831731      0.872837      0.911507
  64  11 3485.2921    3.1472  3.6539 12.0401  0.0000  0.0269   0.0190   0.0744    0.0422   0.0000   440.3989       3.73976       22.8636      0.860580      -1.49934      -2.04552      0.694253      0.928241       1.03593       1.15404       1.23540       1.26213
  64  12 3673.5440    2.4778  6.2406 11.5715  0.0029  0.0415   0.0115   0.1137    0.0387   0.0000   440.9655       2.23258       22.6867       1.36404      -4.92875      -4.10209       1.05947       1.39731       1.58898       1.74114       1.86378       1.91161
  64  13 3859.6162    1.9274  9.2467 11.3337  0.0000  0.0633   0.0077   0.1718    0.0324   0.0000   443.9238       4.31414       16.8084       2.19632      -4.44524     -0.450612       1.58748       2.11282       2.38984       2.60860       2.79872       2.87169
  65   1 1242.7741    0.0952  0.1083 10.1187  0.0000  0.0099   0.0057   0.0227    0.0156   0.0000   440.9501     -0.255378       21.3777    -0.0668265      -4.12411      0.220247      0.240784      0.318871      0.340381      0.427528      0.425919      0.459853
  65   2 1566.0378    0.2422  0.2827  9.9724  0.0000  0.0086   0.0059   0.0224    0.0195   0.0000   441.9559     -0.425247       21.9021     -0.575194      -3.54858    -0.0570682      0.202899      0.269479      0.311142      0.344002      0.354419      0.362810
  65   3 1828.7665    0.5018  0.5742 10.0496  0.0000  0.0110   0.0080   0.0280    0.0333   0.0000   442.0123     -0.356574       22.0656     -0.496282      -3.62776      0.415927      0.272133      0.361212      0.400746      0.454603      0.486198      0.505426
  65   4 2069.5940    0.8468  0.9537 10.2211  0.0000  0.0140   0.0104   0.0351    0.0619   0.0000   442.1281     -0.146442       22.0669      0.540675      -2.73583      0.217322      0.339841      0.452711      0.511205      0.581458      0.611643      0.624683
  65   5 2297.1110    1.3733  1.3939 10.4121  0.0000  0.0158   0.0137   0.0422    0.0911   0.0000   442.6438       1.26397       23.1724      0.588003      -3.49170     -0.176369      0.396741      0.528243      0.579381      0.661299      0.704428      0.730805
  65   6 2510.1696    2.0794  1.5585 10.9720  0.0000  0.0163   0.0191   0.0435    0.0920   0.0000   441.6866      0.988004       22.0811      0.519530      -2.56067      -1.76861      0.412856      0.548397      0.614852      0.688182      0.709872      0.742215
  65   7 2717.0984    2.9400  1.4111 11.8149  0.0000  0.0154   0.0288   0.0409    0.1056   0.0000   442.4665       1.66663       21.7033      -1.34241      -3.18880      -1.25852      0.402298      0.537952      0.588435      0.681600      0.711841      0.752208
  65   8 2920.1601    3.9257  1.4387 11.9217  0.0000  0.0149   0.0368   0.0398    0.1377   0.0000   442.3002      0.934589       22.4651       1.24438      -2.63665      -1.16405      0.383174      0.494401      0.556390      0.622245      0.642915      0.658676
  65   9 3117.9314    4.4805  1.6613 12.2282  0.0000  0.0163   0.0385   0.0422    0.1088   0.0000   441.9720       2.93150       21.5129       1.20415      -3.00875      -2.45186      0.411458      0.556626      0.621399      0.697560      0.736649      0.767339
  65  10 3311.7307    3.9793  2.3991 12.1217 -0.0000  0.0202   0.0281   0.0521    0.0649   0.0000   442.0056       2.59074       21.1367      0.878412     -0.378970      -2.78260      0.515201      0.689934      0.782512      0.858273      0.908039      0.948588
  65  11 3502.9200    3.1364  4.0022 11.7958  0.0000  0.0281   0.0174   0.0763    0.0441   0.0000   440.9184       5.35076       21.4988      0.417312      0.699551      -4.62354      0.696911      0.932965       1.04297       1.15026       1.23964       1.27481
  65  12 3691.8592    2.3754  6.4099 11.5819 -0.0009  0.0437   0.0110   0.1199    0.0382   0.0000   443.1474       6.98183       20.1294      0.138038      -2.67272      -2.44208       1.09614       1.45647       1.63922       1.80136       1.93067       2.01351
  66   1 1250.9575    0.0892  0.0858 10.1810  0.0000  0.0113   0.0062   0.0170    0.0154   0.0000   440.6509     -0.737591       21.1944      0.248383      -3.28274      0.426915      0.249658      0.337913      0.398740      0.522204      0.359933      0.476005
  66   2 1575.4737    0.2639  0.2148 10.0165  0.0000  0.0068   0.0067   0.0165    0.0187   0.0000   442.2541    -0.0903144       21.6726      0.187739      -3.31832    -0.0508277      0.187361      0.238942      0.260449      0.309928      0.334453      0.347233
  66   3 1839.0003    0.5205  0.5992 10.0373  0.0000  0.0113   0.0079   0.0269    0.0345   0.0000   442.1533     -0.210913       22.1357     -0.124331      -3.54868     -0.245290      0.274012      0.355776      0.401867      0.444807      0.481329      0.508737
  66   4 2081.1674    0.8928  1.0241 10.0936  0.0000  0.0136   0.0105   0.0359    0.0735   0.0000   442.5467      0.285450       22.0381     0.0194814      -2.96077      0.452389      0.336546      0.448641      0.499810      0.558219      0.590937      0.612096
  66   5 2309.5250    1.4136  1.4992 10.3501  0.0000  0.0163   0.0133   0.0421    0.0883   0.0000   442.4412      0.763920       22.3351    -0.0468281      -3.26628      0.176593      0.403457      0.540432      0.606842      0.678486      0.718608      0.744739
  66   6 2523.4202    2.1549  1.7041 10.7556  0.0000  0.0169   0.0186   0.0437    0.1059   0.0000   442.1510      0.914966       21.5592     -0.146870      -3.51581     -0.103770      0.424890      0.564642      0.620608      0.703697      0.733955      0.768669
  66   7 2731.4206    3.0376  1.4989 11.6073  0.0000  0.0157   0.0279   0.0401    0.1095   0.0000   442.7831       1.58555       21.5321     -0.650520      -2.33837     -0.573816      0.396805      0.519628      0.561662      0.657701      0.669485      0.715935
  66   8 2935.4000    4.0505  1.4228 11.9497  0.0000  0.0147   0.0376   0.0388    0.1389   0.0000   442.9580       1.95457       21.6472      0.412201      -2.11264     -0.978266      0.371007      0.487720      0.540993      0.622129      0.639265      0.682093
  66   9 3133.9608    4.3991  1.6442 12.5331 -0.0000  0.0164   0.0385   0.0428    0.0926   0.0000   442.0160       3.06942       20.8374     0.0447851      -2.13835      -2.80711      0.415504      0.544134      0.605943      0.675772      0.705627      0.750965
  66  10 3328.4688    3.9185  2.3896 12.2816  0.0000  0.0205   0.0276   0.0518    0.0593   0.0000   440.8982       5.13349       20.2798      0.622788     -0.981407      -3.10226      0.496434      0.669387      0.749988      0.845080      0.883983      0.922820
  66  11 3520.4634    3.0678  4.2284 11.7629  0.0001  0.0293   0.0165   0.0785    0.0441   0.0000   442.1004       3.17020       20.9721       1.04274      0.388740      -2.19561      0.711279      0.960832       1.09006       1.21241       1.29432       1.34099
  66  12 3710.1077    2.3548  6.9857 11.5449  0.0000  0.0464   0.0102   0.1277    0.0383   0.0000   440.3384       1.71310       23.9639       4.37719     -0.682531      -5.09650       1.15215       1.53942       1.77326       1.91970       2.04932       2.13384
  67   1 1259.0342    0.0967  0.1181 10.1473  0.0000  0.0118   0.0057   0.0213    0.0155   0.0000   440.6863     -0.266746       21.3797     -0.217683      -3.72597     -0.332209      0.259040      0.351472      0.452320      0.429631      0.489078      0.509370
  67   2 1584.8037    0.2629  0.2834 10.0449  0.0000  0.0085   0.0062   0.0205    0.0195   0.0000   441.7773    -0.0416779       22.7685      0.288098      -4.01227    -0.0901096      0.212167      0.304084      0.338479      0.402504      0.438713      0.440824
  67   3 1849.1596    0.5380  0.6568 10.0034  0.0000  0.0115   0.0078   0.0290    0.0370   0.0000   442.5388     -0.236913       21.6070     0.0241409      -3.54485      0.399673      0.273099      0.361029      0.424178      0.467401      0.482338      0.505147
  67   4 2092.6816    0.9135  1.0308 10.0232  0.0000  0.0136   0.0105   0.0352    0.0780   0.0000   442.3033     0.0850733       23.2415      0.453438      -2.66374      -1.49518      0.326428      0.440749      0.486349      0.540341      0.575736      0.592021
  67   5 2321.8874    1.4480  1.4294 10.5149 -0.0000  0.0157   0.0141   0.0422    0.0863   0.0000   442.5502       1.42256       22.1768      0.354881      -4.17143      -1.45724      0.381506      0.512533      0.555385      0.635146      0.673030      0.703381
  67   6 2536.6027    2.1750  1.7056 10.7462  0.0000  0.0170   0.0185   0.0434    0.1070   0.0000   442.2282       1.64708       21.3757      0.426242      -2.73872     -0.448785      0.407270      0.549459      0.605608      0.682627      0.725702      0.750024
  67   7 2745.7240    3.1572  1.5537 10.7550  0.0000  0.0150   0.0273   0.0399    0.2036   0.0000   442.2192       1.80084       22.4097     -0.257876      -2.88476     -0.448951      0.384840      0.491873      0.550437      0.611748      0.666406      0.697760
  67   8 2950.5189    4.1076  1.4172 12.1584  0.0000  0.0147   0.0381   0.0389    0.1245   0.0000   442.7208       1.54229       22.1528     -0.346987      -2.85689     -0.802752      0.370366      0.493741      0.541296      0.609694      0.624734      0.648324
  67   9 3149.8209    4.4860  1.6974 12.1904 -0.0000  0.0162   0.0375   0.0418    0.1084   0.0000   442.0123       2.83428       21.2250      0.384022      -3.24310      -1.38441      0.395559      0.525467      0.586818      0.662640      0.696185      0.724764
  67  10 3345.1346    3.8234  2.6230 12.1954  0.0000  0.0210   0.0257   0.0555    0.0560   0.0000   441.8787       4.18839       20.1449       1.12031      -2.52459      -2.13927      0.511203      0.676655      0.754942      0.847880      0.890760      0.920255
  67  11 3537.9055    2.9741  4.4010 11.7586  0.0000  0.0301   0.0159   0.0827    0.0446   0.0000   443.0072       4.43995       22.2264      0.879015      -3.70209      -2.19066      0.730406      0.976554       1.10181       1.21537       1.29979       1.33392
  67  12 3728.2561    2.3176  7.1717 11.5449  0.0013  0.0478   0.0099   0.1318    0.0381   0.0000   443.3072       2.75909       18.3757      0.382703     -0.728741      -4.69195       1.12874       1.54201       1.71098       1.90816       2.02204       2.09477
  68   1 1267.0719    0.1022  0.0720 10.1460  0.0000  0.0100   0.0062   0.0136    0.0151   0.0000   440.5046     -0.430414       21.7938      0.662113      -3.13622      0.601190      0.264868      0.432896      0.434804      0.457188      0.527199      0.584045
  68   2 1594.0276    0.2611  0.2830 10.0463  0.0000  0.0083   0.0060   0.0206    0.0193   0.0000   441.5683     0.0401998       21.9651    -0.0702748      -3.70198     -0.244960      0.194837      0.267759      0.308945      0.339396      0.338222      0.356352
  68   3 1859.2178    0.5524  0.6964  9.9802  0.0000  0.0117   0.0078   0.0302    0.0393   0.0000   441.9824    -0.0564353       22.1470      0.564789      -4.15612     0.0282661      0.277061      0.371037      0.429697      0.467759      0.487405      0.510833
  68   4 2104.1445    0.9343  1.0773 10.0979  0.0000  0.0141   0.0106   0.0367    0.0785   0.0000   442.2305      0.880650       21.8772     -0.310635      -2.72976       1.00428      0.330278      0.447074      0.493655      0.558694      0.588973      0.621171
  68   5 2334.0641    1.4971  1.5746 10.2163  0.0000  0.0163   0.0133   0.0421    0.0953   0.0000   442.3960      0.556976       22.5442       1.24614      -2.02745      -1.41411      0.400891      0.527723      0.599505      0.652945      0.681070      0.709648
  68   6 2549.6526    2.2355  1.6810 11.0645  0.0000  0.0166   0.0191   0.0437    0.0852   0.0000   442.1695      0.945989       21.6940      0.358115      -3.82476     -0.342543      0.404603      0.534859      0.597227      0.665737      0.706622      0.724340
  68   7 2759.8503    3.2146  1.5249 11.5753  0.0000  0.0151   0.0286   0.0414    0.1182   0.0000   443.2467       1.87679       21.2283     -0.416270      -3.08918      -1.54696      0.368935      0.487419      0.548545      0.604191      0.630202      0.669775
  68   8 2965.5275    4.1504  1.4231 12.1977  0.0000  0.0149   0.0383   0.0383    0.1282   0.0000   442.1247       2.79684       21.3114      0.279870      -3.29345      -1.41170      0.373878      0.496699      0.549565      0.622621      0.665155      0.675239
  68   9 3165.5755    4.4869  1.7133 12.4185  0.0000  0.0163   0.0377   0.0426    0.0947   0.0000   442.4227       3.16572       21.3634      0.640417      -2.03586      -2.09979      0.394691      0.525275      0.589459      0.676256      0.696800      0.738802
  68  10 3361.6629    3.7232  2.8183 12.1373  0.0000  0.0220   0.0239   0.0578    0.0527   0.0000   442.5332       2.58075       21.6032      0.515355      -2.02555      -2.16765      0.517912      0.698231      0.774212      0.859310      0.896036      0.935201
  68  11 3555.2071    2.9296  4.6159 11.7061  0.0000  0.0313   0.0150   0.0848    0.0448   0.0000   443.3777       3.69323       21.7129      -1.63432      0.637193      -3.47266      0.738156       1.00509       1.12777       1.26132       1.32231       1.35977
  68  12 3746.2454    2.2330  7.3102 11.5315 -0.0006  0.0496   0.0094   0.1346    0.0376   0.0000   444.2119       2.52907       19.9143       1.93834      -1.11371      -4.61493       1.19511       1.58049       1.80566       1.96891       2.10668       2.16597
  69   1 1275.0225    0.1076  0.1017 10.1069  0.0000  0.0083   0.0055   0.0178    0.0152   0.0000   440.8099     0.0314594       21.5298     0.0808087      -3.69993      0.959821      0.192365      0.265507      0.296732      0.313402      0.386381      0.362878
  69   2 1603.1308    0.2700  0.2957 10.0084  0.0000  0.0081   0.0060   0.0214    0.0197   0.0000   441.8811    -0.0477522       21.9855     0.0962988      -3.24751     -0.435391      0.186392      0.242181      0.286791      0.308363      0.331450      0.354896
  69   3 1869.1970    0.5560  0.6582 10.0713  0.0000  0.0113   0.0080   0.0291    0.0374   0.0000   441.9122      0.441156       22.0452     -0.271129      -3.53080     -0.199935      0.265152      0.348907      0.396681      0.435218      0.485836      0.514074
  69   4 2115.4280    0.9422  1.1330 10.1167  0.0000  0.0142   0.0104   0.0384    0.0792   0.0000   442.4491      0.150574       22.5117      0.439850      -3.08926      0.708909      0.337488      0.449097      0.511424      0.566787      0.617080      0.639887
  69   5 2346.1713    1.5191  1.4384 10.6327  0.0000  0.0157   0.0146   0.0418    0.0871   0.0000   442.0369       1.42914       22.2972    -0.0270412      -3.04504      -1.53351      0.370700      0.497508      0.564555      0.629334      0.658720      0.679649
  69   6 2562.6372    2.2914  1.6811 11.1308  0.0000  0.0168   0.0196   0.0431    0.0884   0.0000   442.2668       1.46491       21.2891      0.658726      -4.26033     -0.503035      0.411516      0.534455      0.593084      0.667584      0.714503      0.742576
  69   7 2773.9496    3.2476  1.5044 11.6793  0.0000  0.0152   0.0289   0.0397    0.1101   0.0000   441.9342       1.80979       21.5600      0.590765      -2.45177      -1.88365      0.369109      0.479832      0.529385      0.598894      0.630172      0.654561
  69   8 2980.3961    4.2692  1.5258 11.8498  0.0000  0.0150   0.0374   0.0396    0.1576   0.0000   442.6124       1.48853       22.7252     -0.187630      -3.99103      -1.02039      0.358156      0.477385      0.528450      0.598036      0.628264      0.656775
  69   9 3181.2111    4.3983  1.7286 12.5043  0.0000  0.0169   0.0368   0.0422    0.0908   0.0000   442.2047       3.78595       21.1651     -0.300083      -3.45796      -1.63060      0.395463      0.538205      0.587227      0.669071      0.694309      0.720958
  69  10 3378.0817    3.6641  3.0151 12.1142  0.0000  0.0227   0.0227   0.0601    0.0501   0.0000   441.5503       2.68964       20.1773      0.512022      -1.41759      -4.17825      0.531974      0.712861      0.800842      0.892069      0.946293      0.976720
  69  11 3572.3981    2.8692  4.9723 11.6760  0.0000  0.0335   0.0142   0.0900    0.0448   0.0000   442.2289       3.25901       21.4266       1.87026      -2.63729      -2.95280      0.780883       1.06248       1.18332       1.30726       1.40058       1.45258
  69  12 3764.1266    2.2366  8.3249 11.4045  0.0006  0.0546   0.0085   0.1480    0.0369   0.0000   440.1884       2.91192       18.0877      -1.81905       1.09264      -4.07052       1.26534       1.69708       1.92087       2.15034       2.30579       2.37017
  70   1 1282.8907    0.1081  0.1024 10.0812  0.0000  0.0079   0.0056   0.0194    0.0152   0.0000   440.5741     -0.245764       22.1586      0.517115      -3.97531     -0.327705      0.200902      0.239434      0.275031      0.323822      0.314966      0.342786
  70   2 1612.1575    0.2795  0.3307  9.9695  0.0000  0.0088   0.0059   0.0227    0.0202   0.0000   441.9295     -0.114859       22.3118     0.0562587      -3.65094     -0.578532      0.209122      0.264327      0.299569      0.331477      0.353811      0.360818
  70   3 1879.0778    0.5638  0.7004 10.0568  0.0000  0.0116   0.0079   0.0303    0.0381   0.0000   442.5405      0.109927       21.7964      0.366441      -3.49255     -0.844627      0.263666      0.348636      0.409278      0.435458      0.472813      0.489488
  70   4 2126.6707    0.9813  1.1470 10.1398  0.0000  0.0143   0.0107   0.0372    0.0804   0.0000   441.8910    -0.0779653       22.2308      -1.06641      -2.81612      0.187365      0.331686      0.443427      0.501390      0.560889      0.591148      0.616149
  70   5 2358.1465    1.6054  1.5610 10.3881  0.0000  0.0158   0.0142   0.0425    0.0919   0.0000   442.3110      0.996877       21.2230      0.394679      -4.47231     -0.735802      0.371200      0.504431      0.554444      0.624095      0.664730      0.687927
  70   6 2575.5646    2.3620  1.5989 11.2805  0.0000  0.0160   0.0206   0.0423    0.0855   0.0000   443.2162      0.956691       22.7049      0.731038      -3.05953     -0.778638      0.368175      0.493634      0.560998      0.614513      0.649608      0.683872
  70   7 2787.9174    3.2882  1.4836 11.8253  0.0000  0.0150   0.0295   0.0391    0.0994   0.0000   442.5057      0.529054       21.6439     0.0449955      -2.02567      -1.01233      0.360887      0.482969      0.538408      0.602771      0.633564      0.673302
  70   8 2995.2272    4.3077  1.4034 12.3531  0.0000  0.0143   0.0399   0.0386    0.1228   0.0000   442.4333       1.36660       21.5151      0.391769      -3.46286      -1.81642      0.351997      0.457917      0.508662      0.562646      0.594644      0.616966
  70   9 3196.7630    4.3647  1.8425 12.4226  0.0001  0.0168   0.0346   0.0439    0.0804   0.0000   442.6714       2.70179       21.6740     -0.225233      -2.37349     -0.561355      0.402826      0.536065      0.597370      0.683277      0.711706      0.746186
  70  10 3394.4847    3.6167  3.0088 12.1592  0.0000  0.0227   0.0226   0.0608    0.0506   0.0000   442.2496       3.39148       21.3343     -0.985312      -1.68249     -0.901833      0.525490      0.702722      0.788687      0.883915      0.918176      0.956376
  70  11 3589.5137    2.7886  4.9624 11.7131 -0.0006  0.0333   0.0139   0.0907    0.0434   0.0000   442.8958       2.77056       19.5707       1.37548     -0.873485      -2.80307      0.776504       1.02987       1.16223       1.28913       1.36857       1.42537
  70  12 3781.9366    2.1660  7.9990 11.4260  0.0006  0.0530   0.0085   0.1448    0.0364   0.0000   440.7620       4.10095       20.7514    -0.0139325       1.59464      -1.32623       1.22444       1.63318       1.87009       2.04728       2.18963       2.27117
  71   1 1290.7390    0.1223  0.1045 10.0915  0.0000  0.0080   0.0058   0.0163    0.0151   0.0000   440.7895     -0.633795       21.5189     -0.165291      -4.01052      0.283321      0.193174      0.232720      0.226750      0.267764      0.300870      0.277486
  71   2 1621.0923    0.2763  0.3117 10.0388  0.0000  0.0087   0.0060   0.0210    0.0196   0.0000   441.8847     -0.778996       21.7156     -0.488062      -2.88226      0.268777      0.196708      0.267336      0.301680      0.339654      0.345224      0.362984
  71   3 1888.9083    0.5806  0.7072 10.0706  0.0000  0.0115   0.0080   0.0299    0.0393   0.0000   442.3403      0.108641       22.5464      0.376253      -3.56216      0.427877      0.264212      0.342132      0.390471      0.453443      0.484247      0.511917
  71   4 2137.8267    0.9911  1.2170 10.1200  0.0000  0.0148   0.0105   0.0391    0.0836   0.0000   442.5565      0.387199       22.6942      0.216885      -4.09781      0.350837      0.328182      0.434390      0.499691      0.552614      0.585270      0.615195
  71   5 2369.9978    1.5835  1.6024 10.5350  0.0000  0.0164   0.0141   0.0436    0.0876   0.0000   441.8271      0.558183       21.1159       1.62179      -3.20300     -0.144821      0.381375      0.520672      0.588750      0.669134      0.711928      0.722779
  71   6 2588.3962    2.4180  1.6893 10.8855 -0.0000  0.0161   0.0198   0.0412    0.1044   0.0000   442.5997       1.86252       22.0857      0.902987      -3.12376      -1.23964      0.375227      0.488220      0.557669      0.610236      0.643281      0.671588
  71   7 2801.7796    3.3600  1.5212 11.8093  0.0000  0.0152   0.0299   0.0399    0.1133   0.0000   442.9030       1.87500       20.7925      0.483417      -2.82032      -1.57154      0.353377      0.474435      0.528401      0.600647      0.612236      0.636347
  71   8 3009.8674    4.3838  1.4465 12.3676 -0.0000  0.0147   0.0399   0.0393    0.1233   0.0000   442.8506       1.67475       22.3950     0.0455406      -3.43899      -2.20117      0.349239      0.467982      0.511742      0.570849      0.601973      0.649035
  71   9 3212.2031    4.3768  2.0230 12.1205  0.0000  0.0171   0.0322   0.0459    0.0858   0.0000   441.8324       3.15074       20.8626      0.491112      -4.26752      -2.22530      0.395881      0.519963      0.579786      0.649275      0.689032      0.722675
  71  10 3410.7728    3.5451  3.1770 12.1323 -0.0000  0.0232   0.0212   0.0630    0.0467   0.0000   442.3824       3.29231       19.6451     -0.370150      -4.27778      -2.58679      0.530262      0.714012      0.815411      0.890189      0.970181      0.987198
  71  11 3606.4993    2.7385  5.4989 11.7461  0.0008  0.0364   0.0130   0.0983    0.0416   0.0000   442.5367       3.50201       22.2486       3.66769      -1.73549      0.248018      0.820453       1.11437       1.24658       1.39349       1.44053       1.49566
  71  12 3799.7062    2.0947  8.6473 11.4542 -0.0008  0.0585   0.0080   0.1555    0.0339   0.0000   443.4388       4.22074       19.0757       4.75014      0.666247      -4.90538       1.32035       1.79416       2.04465       2.22826       2.38441       2.48906
  72   1 1298.5027    0.1194  0.1346 10.0975  0.0000  0.0086   0.0053   0.0202    0.0153   0.0000   440.7643     -0.114785       21.7891     -0.128483      -4.08163      0.117067      0.197434      0.272746      0.296159      0.298370      0.342971      0.387923
  72   2 1629.8963    0.3073  0.3180 10.0204  0.0000  0.0080   0.0063   0.0207    0.0202   0.0000   441.8860    -0.0913526       22.0315      0.107933      -3.42974     -0.423007      0.183467      0.250986      0.284031      0.311646      0.317090      0.348111
  72   3 1898.6430    0.5932  0.7250 10.0697  0.0000  0.0118   0.0080   0.0300    0.0398   0.0000   442.0840     -0.307084       21.7965    -0.0555610      -2.82423     -0.101909      0.265018      0.361075      0.384142      0.429747      0.464416      0.491597
  72   4 2148.8394    1.0344  1.1870 10.1911  0.0000  0.0140   0.0111   0.0396    0.0849   0.0000   442.4907       1.11881       22.3546     -0.142151      -3.05137      0.131935      0.314493      0.431176      0.472882      0.531327      0.548816      0.581608
  72   5 2381.7384    1.6552  1.6751 10.3934  0.0000  0.0163   0.0140   0.0429    0.0906   0.0000   442.6018      0.830568       21.6856      -1.47568      -3.41548     -0.841073      0.373510      0.496274      0.549382      0.622303      0.650578      0.688310
  72   6 2601.0795    2.4960  1.6607 11.2611  0.0000  0.0162   0.0210   0.0418    0.0924   0.0000   441.8276       1.14967       21.7397      0.606533      -3.75443   -0.00966174      0.375634      0.499788      0.558462      0.617468      0.667230      0.694043
  72   7 2815.5442    3.4625  1.5314 12.1288  0.0000  0.0154   0.0308   0.0397    0.0912   0.0000   442.7609       1.53075       21.5573      0.733594      -3.32447      -2.03022      0.356195      0.467053      0.516164      0.593939      0.601994      0.652484
  72   8 3024.4663    4.3127  1.6002 12.2540  0.0000  0.0152   0.0365   0.0411    0.1084   0.0000   442.8696       1.60963       22.6467      0.597894      -2.79196     -0.994079      0.349892      0.463316      0.517543      0.585607      0.622431      0.650185
  72   9 3227.5237    4.3362  2.0308 12.4256  0.0000  0.0177   0.0320   0.0453    0.0683   0.0000   443.2900       2.78342       21.0075      0.509948      -2.54847      -1.29467      0.396344      0.540674      0.598521      0.668729      0.711168      0.735848
  72  10 3426.8292    3.4391  3.3281 12.1646  0.0000  0.0243   0.0201   0.0646    0.0444   0.0000   442.9583       2.17202       20.8386     -0.933863     -0.760053      -2.64438      0.552028      0.732426      0.814996      0.910867      0.962901      0.999020
  72  11 3623.4365    2.6230  5.5599 11.7836 -0.0007  0.0372   0.0125   0.1020    0.0406   0.0000   442.1490       5.00822       21.2238     -0.213457      -1.39479     -0.178812      0.838080       1.11303       1.27395       1.40579       1.50914       1.54706
  73   1 1306.2095    0.1189  0.1443 10.0995  0.0000  0.0093   0.0051   0.0240    0.0152   0.0000   440.7945     -0.519530       21.5189    -0.0307348      -3.93888      0.105114      0.160827      0.276383      0.257463      0.351305      0.274308      0.318169
  73   2 1638.6073    0.2982  0.3703 10.0093  0.0000  0.0095   0.0059   0.0226    0.0208   0.0000   441.7958     0.0756174       22.7319    -0.0284949      -3.33834      0.372128      0.206496      0.296960      0.323415      0.354701      0.365937      0.397020
  73   3 1908.3111    0.6075  0.7574 10.1201  0.0000  0.0116   0.0080   0.0307    0.0406   0.0000   442.3182     0.0567434       22.1378      0.817755      -2.38487     -0.124913      0.264007      0.343624      0.384635      0.435656      0.473204      0.500050
  73   4 2159.8074    1.0574  1.2626 10.2683  0.0000  0.0149   0.0110   0.0389    0.0795   0.0000   441.9654    -0.0619714       22.8640      0.375973      -3.93569     -0.224374      0.334330      0.431509      0.484939      0.552710      0.586919      0.594186
  73   5 2393.4255    1.7083  1.6952 10.4542  0.0000  0.0165   0.0141   0.0425    0.0885   0.0000   442.4782       1.00187       20.9744      0.510955      -2.33797      0.854239      0.374965      0.488877      0.550384      0.633278      0.669032      0.691132
  73   6 2613.7571    2.5157  1.6365 11.5030  0.0000  0.0161   0.0215   0.0421    0.0812   0.0000   442.6402       1.79173       21.4885    -0.0305836      -4.39622      0.235374      0.363273      0.485874      0.547286      0.601907      0.624825      0.666450
  73   7 2829.2406    3.5272  1.5216 11.8970 -0.0000  0.0147   0.0310   0.0402    0.1112   0.0000   442.3981       1.62867       22.4342    -0.0109106      -2.98642      -1.34819      0.337764      0.452307      0.502420      0.569236      0.595769      0.629820
  73   8 3038.9030    4.4476  1.5207 12.4468 -0.0000  0.0149   0.0385   0.0388    0.1046   0.0000   442.7847       1.51511       22.2031     -0.535593      -3.06244      -2.55927      0.330844      0.443614      0.489368      0.559125      0.573291      0.597284
  73   9 3242.7849    4.2998  2.0264 12.5689  0.0000  0.0176   0.0319   0.0462    0.0641   0.0000   442.6635       2.59427       21.4272      0.309629      -2.81739      -1.20591      0.398762      0.542774      0.604385      0.662759      0.702923      0.722548
  73  10 3442.8920    3.4222  3.6161 11.9946 -0.0000  0.0254   0.0190   0.0673    0.0480   0.0000   441.8564       2.84754       20.8264       1.33499      -1.95378      -2.55572      0.565444      0.768451      0.863786      0.939119      0.993243       1.05255
  73  11 3640.2639    2.6332  6.0156 11.7596  0.0000  0.0396   0.0118   0.1089    0.0405   0.0000   443.1887       4.47293       18.3723       1.14761      0.521162      -1.22787      0.877211       1.16999       1.32101       1.44807       1.54978       1.61590
  74   1 1313.8540    0.1189  0.1408 10.0628  0.0000  0.0080   0.0051   0.0238    0.0151   0.0000   440.7281     -0.253096       21.7170   -0.00496900      -3.90579      0.180045      0.163045      0.221834      0.243519      0.296047      0.262099      0.276099
  74   2 1647.2287    0.3090  0.3871  9.9910  0.0000  0.0094   0.0059   0.0228    0.0214   0.0000   442.0990    -0.0952861       22.4421     -0.363641      -4.21230     0.0829727      0.206265      0.268667      0.309050      0.356790      0.363366      0.402615
  74   3 1917.9257    0.6205  0.7860 10.1082  0.0000  0.0120   0.0080   0.0304    0.0412   0.0000   442.1514      0.309217       22.0027      0.302177      -3.32073      -1.22756      0.261804      0.347866      0.389188      0.443284      0.467781      0.487158
  74   4 2170.6869    1.0670  1.2005 10.2867  0.0000  0.0140   0.0112   0.0395    0.0819   0.0000   442.3436      0.362725       21.9614     -0.333869      -4.58994     -0.913335      0.303725      0.397182      0.470596      0.517204      0.552699      0.584576
  74   5 2404.9946    1.7631  1.6524 10.6385  0.0000  0.0163   0.0149   0.0418    0.0858   0.0000   442.3652       1.03006       22.4250   -0.00100862      -2.86224     -0.204894      0.358911      0.482697      0.545944      0.601617      0.653374      0.686954
  74   6 2626.3331    2.6106  1.6701 11.2775  0.0000  0.0157   0.0215   0.0428    0.0942   0.0000   442.3176      0.778249       21.1463      0.763680      -2.14379      -2.29551      0.348901      0.473047      0.519719      0.586605      0.623631      0.648137
  74   7 2842.8437    3.5908  1.5364 12.0407  0.0000  0.0149   0.0310   0.0399    0.0976   0.0000   443.0603       1.66728       23.0567      0.297252      -4.26151     -0.812434      0.337690      0.444571      0.488473      0.549659      0.579139      0.600619
  74   8 3053.3149    4.4469  1.6201 12.2434  0.0000  0.0149   0.0365   0.0397    0.1010   0.0000   441.7339       3.35633       21.0735     -0.949541      -2.89741      -2.54154      0.338805      0.441776      0.497348      0.560519      0.596553      0.627877
  74   9 3257.9203    4.2790  2.1247 12.4623  0.0000  0.0180   0.0307   0.0467    0.0632   0.0000   443.2110       3.21547       20.7065      0.257064      -1.92464      -1.56340      0.393304      0.540263      0.596777      0.661993      0.711361      0.740574
  74  10 3458.8837    3.3287  3.7384 12.0197  0.0000  0.0262   0.0182   0.0697    0.0451   0.0000   442.7307       3.33884       22.9675     -0.927863      -1.60860     -0.737134      0.568886      0.768910      0.868271      0.960787       1.01563       1.06491
  74  11 3656.9222    2.5524  6.2642 11.7193  0.0006  0.0413   0.0110   0.1136    0.0397   0.0000   444.8004       5.60927       19.0049      0.601392      -1.93565      -2.71551      0.884142       1.20903       1.35435       1.50818       1.59718       1.65814
  75   1 1321.4264    0.1234  0.1360 10.0671  0.0000  0.0083   0.0051   0.0203    0.0149   0.0000   440.8176     -0.126821       22.4148   -0.00775307      -4.02757      0.346525      0.191137      0.275262      0.287907      0.329369      0.330682      0.379743
  75   2 1655.7441    0.3222  0.3757 10.0375  0.0000  0.0091   0.0061   0.0223    0.0213   0.0000   441.8353     -0.596872       22.5939     -0.564022      -3.93930     -0.369178      0.202191      0.270494      0.304545      0.320370      0.332874      0.369387
  75   3 1927.4275    0.6574  0.8155 10.0751  0.0000  0.0117   0.0081   0.0317    0.0443   0.0000   441.9633     0.0455420       21.9969     -0.862552      -4.64395      0.343792      0.241536      0.322860      0.371556      0.408069      0.435552      0.458185
  75   4 2181.4295    1.1148  1.3461 10.1333  0.0000  0.0148   0.0108   0.0403    0.0862   0.0000   442.3563      0.470906       22.3353      0.506060      -3.89890      -1.15841      0.315105      0.422562      0.468729      0.539954      0.561692      0.577540
  75   5 2416.4910    1.7832  1.6277 10.6939  0.0000  0.0160   0.0150   0.0420    0.0861   0.0000   442.0236      0.401219       22.4552     -0.396809      -3.53059     -0.469901      0.353828      0.468189      0.519211      0.575529      0.611203      0.640776
  75   6 2638.8409    2.6780  1.6970 11.2289  0.0000  0.0159   0.0213   0.0410    0.0916   0.0000   442.2898       1.47240       21.7212      0.374870      -2.68111     0.0806912      0.339997      0.465505      0.522410      0.578034      0.629353      0.648146
  75   7 2856.3788    3.6336  1.4880 12.1294  0.0000  0.0147   0.0318   0.0386    0.0995   0.0000   442.8206       1.85095       22.3165    0.00181979      -3.30590     -0.673490      0.332950      0.439495      0.489893      0.544187      0.584343      0.620580
  75   8 3067.5855    4.4170  1.6122 12.4704 -0.0000  0.0152   0.0366   0.0395    0.0909   0.0000   442.7715       3.08704       21.3522      0.212492      -3.15051      -1.83655      0.340858      0.450520      0.497190      0.564951      0.595513      0.624531
  75   9 3273.0059    4.2368  2.1947 12.4119  0.0000  0.0181   0.0294   0.0472    0.0625   0.0000   442.4107       3.61118       20.0392   -0.00410149      -3.57805     -0.847220      0.393976      0.531952      0.585408      0.660090      0.691489      0.727932
  75  10 3474.7540    3.2550  3.8298 12.1706 -0.0003  0.0266   0.0178   0.0720    0.0415   0.0000   441.2967       4.00868       21.6158       3.35890      -2.46131      -1.49065      0.576506      0.778541      0.881449      0.974469       1.04412       1.09695
  75  11 3673.5058    2.5125  6.3104 11.7827 -0.0006  0.0419   0.0109   0.1153    0.0391   0.0000   442.1980       4.55071       19.0668       2.33167      -3.34374      -4.97146      0.898808       1.19976       1.36458       1.52597       1.60060       1.66712
  76   1 1328.9562    0.1200  0.1415 10.0839  0.0000  0.0083   0.0051   0.0207    0.0150   0.0000   441.0830     -0.265879       22.4090      0.320156      -3.79172     -0.418135      0.189633      0.250045      0.298259      0.316186      0.334626      0.327369
  76   2 1664.1895    0.3283  0.3909 10.0079  0.0000  0.0090   0.0061   0.0229    0.0217   0.0000   441.3630      0.375503       22.6223      0.147418      -4.12000    -0.0720429      0.194794      0.248595      0.279604      0.308430      0.328592      0.367290
  76   3 1936.8774    0.6645  0.8810 10.0573  0.0000  0.0123   0.0080   0.0328    0.0473   0.0000   442.2031     0.0451571       22.7230      0.312996      -2.96483     0.0260806      0.266736      0.351233      0.408453      0.437834      0.479195      0.482728
  76   4 2192.1301    1.1568  1.3330 10.0862  0.0000  0.0146   0.0111   0.0390    0.0939   0.0000   442.0228      0.135598       22.5178     -0.492897      -3.37424     -0.195121      0.317174      0.433288      0.483966      0.543956      0.584377      0.602733
  76   5 2427.8740    1.8216  1.7169 10.4906  0.0000  0.0161   0.0146   0.0422    0.0957   0.0000   442.2334      0.967942       22.9203     -0.770970      -4.23375      0.816121      0.360137      0.475571      0.541011      0.608348      0.649529      0.671618
  76   6 2651.2941    2.7095  1.6608 11.2969  0.0000  0.0153   0.0221   0.0421    0.1012   0.0000   443.3406       1.35795       21.0474      0.281509      -3.85127     -0.403452      0.330106      0.440668      0.484659      0.550351      0.588783      0.613881
  76   7 2869.8037    3.8650  1.4993 11.8519  0.0000  0.0143   0.0327   0.0373    0.1260   0.0000   442.7592       1.32327       22.1295     -0.109990      -3.16533      -1.47949      0.314876      0.405041      0.454749      0.509791      0.543482      0.571698
  76   8 3081.7940    4.4615  1.6503 12.3628  0.0000  0.0154   0.0363   0.0398    0.1039   0.0000   442.3653       1.94838       21.4709      0.357628      -3.15618      -1.28803      0.340167      0.454879      0.514342      0.560755      0.605065      0.618513
  76   9 3287.9664    4.1329  2.3788 12.5446  0.0000  0.0194   0.0281   0.0501    0.0571   0.0000   442.8463       3.06941       22.6341       1.22655      -2.55871     -0.906249      0.413981      0.551570      0.635843      0.695777      0.737883      0.776526
  76  10 3490.5397    3.2091  4.1512 12.0275  0.0000  0.0280   0.0166   0.0757    0.0432   0.0000   442.6376       3.60031       22.7858       2.00211      -2.92349      -1.44581      0.591986      0.811719      0.900427       1.00483       1.08250       1.11809
  76  11 3690.0043    2.4377  6.7612 11.7441 -0.0005  0.0445   0.0103   0.1217    0.0395   0.0000   442.6301       4.37228       22.0870    -0.0143386      -2.06467      -5.25311      0.943454       1.26344       1.42826       1.58367       1.69160       1.78759
  77   1 1336.4332    0.1286  0.1379 10.0759 -0.0016  0.0079   0.0051   0.0187    0.0148   0.0000   440.5054    -0.0334770       21.9465      0.259525      -3.79505    -0.0388021      0.235717      0.311567      0.362761      0.378752      0.425007      0.463587
  77   2 1672.5291    0.3294  0.3976 10.0144  0.0000  0.0087   0.0060   0.0241    0.0217   0.0000   441.7067     -0.139033       22.0951    -0.0206147      -4.02549      0.134495      0.178804      0.233374      0.278645      0.303096      0.323872      0.334190
  77   3 1946.2964    0.6768  0.8754  9.9888  0.0000  0.0120   0.0080   0.0327    0.0494   0.0000   441.8556     -0.217491       21.8364     0.0769930      -3.43846  -0.000433439      0.247639      0.336469      0.376805      0.431230      0.445322      0.468186
  77   4 2202.7034    1.1604  1.4165 10.1815  0.0000  0.0151   0.0106   0.0395    0.0747   0.0000   442.1712      0.835863       22.6675      0.659029      -3.67403      -1.16670      0.316304      0.427266      0.481022      0.532724      0.577677      0.608898
  77   5 2439.1306    1.8556  1.7612 10.8796  0.0000  0.0168   0.0148   0.0437    0.0715   0.0000   442.7100       1.44634       21.6164       1.33401      -3.81387      -1.23163      0.344535      0.478291      0.524269      0.583929      0.630391      0.658149
  77   6 2663.6202    2.7375  1.7232 11.4318  0.0000  0.0159   0.0217   0.0417    0.0860   0.0000   442.5161       1.52588       21.6305      0.923751      -2.82001      -1.04151      0.339724      0.457916      0.511822      0.563158      0.601987      0.632890
  77   7 2883.1039    3.8276  1.5620 11.8308  0.0000  0.0142   0.0312   0.0393    0.1138   0.0000   442.5777       2.33797       21.5978   -0.00178224      -2.26255     -0.706773      0.311436      0.416917      0.462992      0.520309      0.558576      0.583182
  77   8 3095.8890    4.5804  1.7194 12.2724  0.0000  0.0154   0.0359   0.0406    0.1032   0.0000   442.8711       2.04860       22.3059      0.552524      -3.76138     -0.543214      0.321580      0.437931      0.485965      0.550951      0.574986      0.616409
  77   9 3302.8497    4.0226  2.5830 12.1633  0.0000  0.0196   0.0254   0.0517    0.0629   0.0000   442.1078       2.24720       21.3863       1.16915      -2.12232     -0.880640      0.417169      0.558734      0.621080      0.707177      0.738299      0.773469
  77  10 3506.1800    3.1284  4.2632 12.1111 -0.0003  0.0285   0.0161   0.0785    0.0399   0.0000   443.1242       3.50360       19.5974      -1.10538      -4.31187      -2.79502      0.594998      0.794896      0.899724      0.990440       1.06762       1.10088
  77  11 3706.5344    2.4213  7.2381 11.6204  0.0012  0.0476   0.0096   0.1280    0.0401   0.0000   442.3726       3.95440       19.9232       3.46372       2.04702      -2.32618      0.990861       1.34200       1.50596       1.70637       1.79477       1.86519
  78   1 1343.8099    0.1382  0.1555 10.0668  0.0000  0.0079   0.0051   0.0182    0.0151   0.0000   440.6500      0.470434       21.8567      0.301588      -3.33636     -0.189005      0.173993      0.231968      0.275094      0.271808      0.331866      0.352216
  78   2 1680.7958    0.3521  0.4136 10.0502  0.0000  0.0092   0.0062   0.0226    0.0225   0.0000   441.8670     -0.569191       22.0253      0.412364      -3.71433     0.0831494      0.190289      0.255447      0.276343      0.301263      0.341148      0.354984
  78   3 1955.6349    0.6917  0.8911 10.1054  0.0000  0.0125   0.0082   0.0318    0.0483   0.0000   442.1033      0.723176       22.3594      0.364807      -3.95764      0.629596      0.265938      0.344331      0.393617      0.437714      0.469817      0.491244
  78   4 2213.2163    1.1875  1.3583 10.2882  0.0000  0.0148   0.0113   0.0388    0.0807   0.0000   442.6566      0.750167       21.8160     -0.732827      -3.02170     -0.638252      0.306147      0.412405      0.458871      0.521950      0.558542      0.577704
  78   5 2450.3460    1.9085  1.8049 10.7955  0.0000  0.0164   0.0147   0.0437    0.0741   0.0000   442.3366       1.01366       22.4450    -0.0201484      -4.36273     -0.241166      0.346088      0.460845      0.520771      0.583748      0.618690      0.642667
  78   6 2675.8990    2.8508  1.6679 11.4867  0.0000  0.0155   0.0228   0.0406    0.0925   0.0000   442.7056       1.77410       21.5999       1.07748      -3.56656     -0.180461      0.328959      0.440993      0.483722      0.550862      0.581611      0.609696
  78   7 2896.3590    3.9129  1.5769 11.8609  0.0000  0.0147   0.0320   0.0377    0.1241   0.0000   442.8510       2.17684       21.7490       1.49738      -2.34780      -1.38646      0.321360      0.426611      0.481221      0.530772      0.558992      0.588335
  78   8 3109.8497    4.5356  1.6963 12.4547  0.0000  0.0153   0.0356   0.0401    0.0898   0.0000   442.3084       2.42046       22.3797      0.389677      -3.55516     -0.881691      0.321236      0.428728      0.478949      0.536995      0.575452      0.599304
  78   9 3317.6900    4.0117  2.6161 12.3449  0.0000  0.0199   0.0253   0.0522    0.0554   0.0000   443.4292       2.62125       22.7572     0.0236144      -2.94653      -2.71300      0.423719      0.560180      0.627954      0.703790      0.733693      0.760396
  78  10 3521.8212    3.0744  4.5119 12.0548  0.0008  0.0300   0.0156   0.0824    0.0427   0.0000   443.3366       5.45814       21.6423      -1.85879      -2.41767      -2.85310      0.622447      0.827387      0.937843       1.02920       1.12090       1.16091
  78  11 3722.7973    2.3623  7.3880 11.6666 -0.0015  0.0482   0.0093   0.1327    0.0390   0.0000   443.0633       3.57976       23.0171       1.33769      -2.51608     -0.611042      0.986514       1.32875       1.51955       1.66891       1.76941       1.86394
  79   1 1351.1710    0.1302  0.1333 10.0759  0.0000  0.0076   0.0050   0.0172    0.0146   0.0000   440.5823   -0.00486422       22.1817      0.359832      -3.56277     -0.126043      0.159806      0.177923      0.218848      0.255668      0.267153      0.284873
  79   2 1688.9566    0.3615  0.4532  9.9922  0.0000  0.0096   0.0061   0.0236    0.0235   0.0000   441.3918      0.554209       21.7822   -0.00890567      -3.31793      0.562891      0.190921      0.265587      0.297769      0.329451      0.350511      0.358800
  79   3 1964.9156    0.7167  0.9240 10.0870  0.0000  0.0126   0.0083   0.0323    0.0505   0.0000   442.6918      0.277139       22.3865      0.865720      -3.63423      0.456328      0.247918      0.337744      0.380698      0.425271      0.442194      0.460428
  79   4 2223.6224    1.2157  1.4734 10.2157  0.0000  0.0151   0.0110   0.0409    0.0798   0.0000   442.1297      0.699041       22.3358      0.279177      -3.63430      0.608355      0.309995      0.408694      0.463406      0.526384      0.550895      0.579747
  79   5 2461.4732    1.9762  1.8176 10.3566  0.0000  0.0162   0.0147   0.0424    0.1070   0.0000   442.0075      0.749409       21.8345      0.671962      -2.96760     -0.834952      0.335408      0.447519      0.504145      0.563651      0.606095      0.628869
  79   6 2688.1082    2.8981  1.6944 11.3946  0.0000  0.0155   0.0227   0.0400    0.0960   0.0000   442.9743       1.90498       21.2219      0.451079      -3.67117     -0.559908      0.320909      0.428908      0.477546      0.542331      0.561879      0.592398
  79   7 2909.4869    4.0069  1.5468 12.0884  0.0000  0.0145   0.0328   0.0377    0.1051   0.0000   442.9738       1.79978       22.2703     0.0528964      -2.33068     -0.875555      0.302898      0.409323      0.450406      0.502386      0.538001      0.573585
  79   8 3123.7434    4.5572  1.8183 12.3748  0.0000  0.0157   0.0341   0.0409    0.0832   0.0000   442.6233       2.38353       21.9887     -0.367708      -1.94846     -0.857981      0.333469      0.440892      0.483809      0.559827      0.582837      0.615756
  79   9 3332.3938    3.9213  2.6506 12.5262  0.0000  0.0200   0.0245   0.0544    0.0467   0.0000   442.8071       2.54625       21.0263      0.886200      -2.27572      -2.07313      0.412896      0.547810      0.613122      0.685750      0.734362      0.759969
  79  10 3537.2890    2.9601  4.7608 12.1158 -0.0011  0.0316   0.0145   0.0872    0.0396   0.0000   441.8947       3.45839       22.6994     -0.617819      -5.03736      -1.27875      0.633686      0.863518      0.976072       1.08557       1.16108       1.21080
  79  11 3739.0748    2.3234  7.9114 11.6971  0.0009  0.0521   0.0087   0.1415    0.0351   0.0000   442.7222       3.14103       19.6454      0.750900      0.255612     -0.490757       1.05894       1.44148       1.61045       1.80278       1.89566       1.98693
  80   1 1358.4784    0.1340  0.1348 10.0818  0.0000  0.0071   0.0051   0.0174    0.0147   0.0000   440.5585      0.115603       22.2920     -0.128367      -3.95062    -0.0812924      0.138292      0.183307      0.204905      0.236069      0.260241      0.265639
  80   2 1697.0434    0.3786  0.4322 10.0380  0.0000  0.0090   0.0063   0.0221    0.0230   0.0000   441.5011     -0.332147       21.8831     -0.223764      -3.52818     0.0228022      0.179807      0.245356      0.275952      0.310556      0.329311      0.339564
  80   3 1974.1269    0.7163  0.9251 10.1079  0.0000  0.0126   0.0082   0.0324    0.0508   0.0000   442.3251     -0.190637       22.8346     -0.181782      -2.73815     -0.263679      0.249492      0.344326      0.392227      0.434769      0.450341      0.470033
  80   4 2233.9448    1.2354  1.4916 10.3580  0.0000  0.0152   0.0110   0.0408    0.0710   0.0000   442.5704     -0.554801       21.8607     -0.226118      -2.86495      0.538001      0.314763      0.421743      0.474103      0.529009      0.578548      0.615126
  80   5 2472.5281    1.9877  1.8856 10.7149 -0.0000  0.0167   0.0148   0.0439    0.0828   0.0000   441.7564      0.888432       22.7420      0.494120      -3.28762     -0.850401      0.335543      0.446890      0.498093      0.560862      0.591707      0.628405
  80   6 2700.2413    2.9624  1.7345 11.3106  0.0000  0.0155   0.0227   0.0403    0.1068   0.0000   442.6587       1.73022       21.0600    -0.0589504      -2.49930     -0.585847      0.326053      0.426476      0.480113      0.533808      0.568755      0.600701
  80   7 2922.5564    4.1156  1.5581 11.8817  0.0000  0.0142   0.0332   0.0374    0.1312   0.0000   442.8433       1.52462       22.0972      0.378691      -3.62499      0.604990      0.298168      0.396649      0.439450      0.506366      0.529777      0.543614
  80   8 3137.5993    4.5285  1.7858 12.4157  0.0000  0.0156   0.0342   0.0406    0.0893   0.0000   442.9599       3.04183       21.5831      0.805714      -2.70208      -1.84919      0.325922      0.426772      0.479064      0.533537      0.567476      0.593903
  80   9 3347.0058    3.8685  2.8415 12.3825  0.0002  0.0207   0.0231   0.0560    0.0483   0.0000   443.0063       3.24121       20.8000      -1.13709      -2.60446      -2.70834      0.417684      0.556964      0.626756      0.704928      0.740898      0.770739
  80  10 3552.7027    3.0039  4.9632 11.9021  0.0016  0.0322   0.0140   0.0895    0.0456   0.0000   443.2958       3.23950       19.9529      -1.65069      -3.75070      -3.53015      0.653021      0.884617      0.995802       1.10023       1.18983       1.24874
  81   1 1365.7219    0.1408  0.1621 10.0560  0.0000  0.0079   0.0050   0.0174    0.0149   0.0000   440.6276     -0.133431       21.8401     -0.355897      -4.11299     -0.405409      0.167731      0.197761      0.241845      0.262301      0.292148      0.300658
  81   2 1705.0358    0.3693  0.5044 10.0096  0.0000  0.0098   0.0059   0.0266    0.0240   0.0000   441.5137     -0.249126       21.7496      0.828674      -3.80486      0.104389      0.193759      0.262724      0.300465      0.334820      0.383216      0.397753
  81   3 1983.2925    0.7491  0.9840 10.1714  0.0000  0.0129   0.0085   0.0338    0.0520   0.0000   441.8636      0.226926       21.9990      0.352614      -2.92915      0.158505      0.261337      0.345344      0.392506      0.436108      0.461319      0.485844
  81   4 2244.1465    1.2744  1.5301 10.2128  0.0000  0.0152   0.0110   0.0411    0.0811   0.0000   442.0771      0.293495       22.2225       1.15729      -3.78950       1.78907      0.300630      0.398366      0.455873      0.514930      0.541432      0.556182
  81   5 2483.4924    2.0276  1.9166 10.8531  0.0000  0.0169   0.0150   0.0446    0.0769   0.0000   442.5217       1.17389       22.6355      0.613301      -1.93117      -1.39603      0.342357      0.460814      0.524799      0.579885      0.624912      0.641930
  81   6 2712.2928    2.9820  1.6845 11.7249  0.0000  0.0154   0.0233   0.0398    0.0797   0.0000   442.7997       1.94112       21.7344      0.295643      -3.17451     0.0394932      0.313926      0.417392      0.469819      0.529932      0.556825      0.584025
  81   7 2935.5727    4.0970  1.5937 12.1856 -0.0000  0.0145   0.0331   0.0385    0.1038   0.0000   442.4210       1.87917       22.3949     -0.479582      -3.25081      -1.75266      0.303165      0.392810      0.444382      0.493562      0.528023      0.552456
  81   8 3151.3663    4.5422  1.8430 12.6407  0.0000  0.0159   0.0336   0.0421    0.0707   0.0000   443.3099       1.87303       22.3619      0.614018      -3.05167      -1.85660      0.322908      0.427780      0.462665      0.537076      0.560395      0.580551
  81   9 3361.5518    3.8044  3.0226 12.2943  0.0000  0.0213   0.0218   0.0579    0.0478   0.0000   443.2961       1.98405       21.4689    -0.0440686      -3.32377      -1.98478      0.427344      0.577534      0.645138      0.722059      0.766237      0.804352
  81  10 3568.1156    2.9115  5.3336 11.8644  0.0008  0.0345   0.0129   0.0946    0.0445   0.0000   443.4448       3.87439       22.1715       1.10914      -1.74746      -3.25817      0.686449      0.936906       1.04374       1.17333       1.24799       1.28903
  82   1 1372.9163    0.1420  0.1633 10.0786  0.0000  0.0074   0.0049   0.0185    0.0148   0.0000   440.6951     -0.180603       21.9483    -0.0174277      -3.98525      0.439937      0.146262      0.188658      0.212986      0.236594      0.251922      0.256290
  82   2 1712.9711    0.3862  0.4816 10.0387  0.0000  0.0095   0.0062   0.0247    0.0241   0.0000   441.3563     -0.270754       22.0770      0.270335      -4.33971     -0.301552      0.179359      0.243350      0.270675      0.312285      0.331834      0.354879
  82   3 1992.3759    0.7516  0.9868 10.1643  0.0000  0.0125   0.0083   0.0342    0.0518   0.0000   442.0155     -0.108305       22.1995      0.714562      -4.24033    -0.0299811      0.241898      0.328272      0.370972      0.413471      0.432840      0.459812
  82   4 2254.2989    1.2946  1.5148 10.4353  0.0001  0.0152   0.0114   0.0414    0.0755   0.0000   442.7396       1.94861       21.9958     -0.896881      -3.38163       1.16578      0.306840      0.410932      0.465401      0.519054      0.556349      0.576299
  82   5 2494.3882    2.0733  1.8555 10.9085 -0.0000  0.0165   0.0153   0.0433    0.0790   0.0000   442.3947      0.157257       21.3181       1.70783      -4.20118      -1.15513      0.326356      0.428671      0.487816      0.553082      0.582171      0.600711
  82   6 2724.2882    3.0779  1.7259 11.4842  0.0000  0.0150   0.0236   0.0408    0.0997   0.0000   442.3780       1.37190       21.7643     -0.377383      -3.42115     -0.754103      0.304124      0.401756      0.456160      0.511537      0.528948      0.564881
  82   7 2948.4364    4.1405  1.5708 12.2193  0.0000  0.0142   0.0335   0.0384    0.1052   0.0000   442.3470       2.11540       21.7553     -0.130926      -3.02836      -1.65710      0.292321      0.383495      0.436745      0.487319      0.536530      0.541539
  82   8 3164.9990    4.5486  1.8837 12.3344 -0.0000  0.0155   0.0326   0.0419    0.0836   0.0000   442.8902       3.25017       22.5913       1.15851      -3.46878      -1.68462      0.315107      0.414272      0.463805      0.517895      0.558649      0.576338
  82   9 3376.0228    3.7232  3.0959 12.3153  0.0000  0.0219   0.0213   0.0587    0.0482   0.0000   443.5886       2.52510       20.6525      0.990701      -2.14167      -2.53948      0.431506      0.588878      0.664814      0.729262      0.793953      0.823547
  82  10 3583.4117    2.8470  5.3683 11.9553  0.0000  0.0346   0.0128   0.0958    0.0435   0.0000   443.3930       3.68203       22.4306       2.24762      -3.60291      -2.23341      0.683352      0.923599       1.04678       1.16952       1.25611       1.30602
  83   1 1380.0185    0.1484  0.1878 10.0472  0.0000  0.0075   0.0048   0.0209    0.0149   0.0000   440.4583     0.0963107       21.4987    -0.0652295      -3.30608      0.392488      0.143075      0.184851      0.214864      0.255711      0.249655      0.262164
  83   2 1720.8010    0.3961  0.4668 10.0272  0.0000  0.0095   0.0063   0.0219    0.0240   0.0000   441.0472     -0.397092       22.6218     0.0757135      -3.46672     -0.478349      0.182037      0.239164      0.286262      0.305158      0.328361      0.345737
  83   3 2001.4071    0.7665  1.0825 10.0366  0.0000  0.0133   0.0083   0.0359    0.0607   0.0000   442.2157     0.0836734       22.2675     0.0641899      -3.26275      0.385450      0.257803      0.346837      0.397114      0.434129      0.462855      0.496601
  83   4 2264.3671    1.3370  1.5861 10.4290  0.0000  0.0155   0.0112   0.0416    0.0707   0.0000   442.1988       1.13104       22.0150     -0.357826      -3.53511     0.0833510      0.304496      0.403201      0.452512      0.505440      0.542547      0.566880
  83   5 2505.2193    2.1247  1.9159 10.8001  0.0000  0.0165   0.0154   0.0442    0.0858   0.0000   442.7108      0.745694       21.8028      0.281601      -3.15827     -0.706503      0.317808      0.424866      0.487181      0.539431      0.569204      0.589053
  83   6 2736.2400    3.1643  1.6696 11.6962  0.0000  0.0150   0.0246   0.0399    0.0929   0.0000   442.9738       1.92703       22.4577     -0.239056      -3.80803      -1.25396      0.296263      0.394312      0.441223      0.483623      0.526872      0.545367
  83   7 2961.2796    4.2771  1.5721 12.1413 -0.0000  0.0142   0.0340   0.0373    0.1128   0.0000   442.9609       1.88564       21.3081     0.0886027      -4.64629      -1.41779      0.287385      0.380728      0.429893      0.486039      0.512537      0.537466
  83   8 3178.5492    4.5462  1.9491 12.3034  0.0000  0.0160   0.0319   0.0418    0.0853   0.0000   442.3523       2.77353       21.5927     -0.146696      -3.21992     -0.920024      0.318189      0.423550      0.468396      0.524360      0.563301      0.591241
  83   9 3390.3990    3.6812  3.1359 12.3352  0.0000  0.0222   0.0208   0.0595    0.0467   0.0000   442.5700       3.07960       21.2242       1.80854      -2.08513     -0.715525      0.430626      0.588434      0.645427      0.742868      0.795382      0.827325
  83  10 3598.4796    2.8079  5.5321 12.0130 -0.0007  0.0366   0.0125   0.0995    0.0413   0.0000   444.0163       4.48746       21.8164      0.663921      -2.30475      0.153848      0.705388      0.961744       1.08391       1.20363       1.27625       1.33187
  84   1 1387.1004    0.1509  0.1772 10.0571  0.0000  0.0073   0.0049   0.0189    0.0149   0.0000   440.4238     -0.489726       22.1789     0.0804226      -3.91962    -0.0799114      0.145938      0.190031      0.206233      0.232988      0.246548      0.272749
  84   2 1728.5627    0.4024  0.4813 10.0683  0.0000  0.0096   0.0063   0.0226    0.0242   0.0000   441.2761     0.0390082       21.9463      0.203729      -3.88911     -0.376899      0.178673      0.244334      0.277960      0.296697      0.320058      0.327862
  84   3 2010.4246    0.7758  1.0871 10.0895 -0.0001  0.0130   0.0083   0.0362    0.0578   0.0000   442.1069      0.438195       21.3022      0.442966      -3.70354     -0.292074      0.246555      0.327885      0.380737      0.420004      0.445143      0.462813
  84   4 2274.3345    1.3615  1.5259 10.4731  0.0000  0.0151   0.0118   0.0412    0.0784   0.0000   442.3922      0.248119       22.6880     0.0654285      -4.02518     -0.671078      0.291175      0.389598      0.441661      0.494026      0.529381      0.556943
  84   5 2515.9563    2.1907  1.9712 10.7563  0.0000  0.0167   0.0156   0.0448    0.0917   0.0000   442.5457      0.413875       22.0129      0.448262      -3.40994      -1.49555      0.327897      0.446756      0.491728      0.551701      0.592399      0.618272
  84   6 2748.0902    3.1856  1.8052 11.4759 -0.0000  0.0155   0.0231   0.0403    0.0936   0.0000   442.9148       1.49529       22.2815     -0.346099      -3.43785     -0.699668      0.302046      0.413745      0.461004      0.517695      0.554982      0.583774
  84   7 2973.9823    4.2302  1.6592 12.1664  0.0000  0.0147   0.0323   0.0384    0.0999   0.0000   442.9644       1.85372       22.6265       1.15145      -3.05957      -1.49306      0.284175      0.384369      0.420160      0.480862      0.494799      0.530377
  84   8 3192.0466    4.4471  2.0232 12.6445  0.0000  0.0164   0.0311   0.0443    0.0636   0.0000   443.0895       2.45873       22.1487      0.379161      -2.73581      -1.90082      0.321318      0.427714      0.483395      0.531459      0.578641      0.607678
  84   9 3404.7087    3.6412  3.3723 12.2595 -0.0000  0.0232   0.0198   0.0621    0.0474   0.0000   443.3683       2.55502       20.1590      0.247742      -2.13350      -2.69713      0.452102      0.602306      0.677062      0.750351      0.820736      0.852753
  84  10 3613.6601    2.7731  5.9590 11.9414  0.0016  0.0383   0.0118   0.1054    0.0424   0.0000   443.2659       3.42868       23.3386       1.93609      -3.63047      -4.49794      0.724259      0.984746       1.12118       1.23857       1.32922       1.36779
  85   1 1394.1230    0.1540  0.1986 10.0379  0.0000  0.0080   0.0047   0.0195    0.0150   0.0000   440.2900     -0.311670       22.0685     -0.194467      -3.66526      0.669084      0.169465      0.231513      0.265070      0.295887      0.320713      0.323581
  85   2 1736.2706    0.4111  0.5348 10.0561  0.0000  0.0100   0.0062   0.0245    0.0257   0.0000   441.3159      0.165677       21.5027     -0.351051      -3.17399      0.188674      0.187438      0.255142      0.286074      0.320143      0.346042      0.359864
  85   3 2019.3618    0.8063  1.0806 10.2012  0.0000  0.0130   0.0086   0.0363    0.0578   0.0000   442.3425      0.388584       21.0763      0.408137      -2.78608      0.244429      0.245955      0.327324      0.370229      0.416015      0.438968      0.477898
  85   4 2284.2227    1.3966  1.6020 10.5636  0.0000  0.0157   0.0118   0.0411    0.0740   0.0000   442.6312      0.881294       22.1485      0.692445      -2.99298     -0.694093      0.302877      0.407171      0.465075      0.517962      0.553535      0.576166
  85   5 2526.6534    2.1825  1.8024 11.3493  0.0001  0.0161   0.0164   0.0429    0.0641   0.0000   442.1834      0.180939       22.3108      0.412318      -3.45300     -0.235178      0.314376      0.416029      0.476186      0.531495      0.563923      0.580588
  85   6 2759.9079    3.2236  1.7041 11.8914 -0.0000  0.0152   0.0249   0.0400    0.0833   0.0000   442.8134       2.10627       21.9016      0.661965      -3.13441      -2.03350      0.298478      0.396281      0.434887      0.487958      0.512092      0.552230
  85   7 2986.6506    4.3831  1.6070 12.3364 -0.0012  0.0143   0.0341   0.0372    0.0946   0.0000   442.8481       1.88168       22.1934      0.594707      -3.25382      -1.16536      0.281970      0.371315      0.419092      0.468280      0.498875      0.523954
  85   8 3205.4449    4.4461  2.1067 12.5234  0.0000  0.0167   0.0298   0.0442    0.0657   0.0000   442.9284       2.89539       21.3176    -0.0442581      -3.09113      -1.06996      0.321100      0.429066      0.485329      0.541506      0.571802      0.599640
  85   9 3418.9769    3.6253  3.4673 12.1915  0.0000  0.0234   0.0193   0.0629    0.0501   0.0000   443.4057       2.94343       22.3522     0.0254204      -2.72915      -1.68222      0.453560      0.610531      0.687530      0.765902      0.813962      0.849980
  85  10 3628.6633    2.7043  6.0349 11.9920 -0.0018  0.0399   0.0115   0.1084    0.0422   0.0000   442.7566       2.61949       23.3994    -0.0456679      -3.64266      -3.15188      0.757006       1.01904       1.17812       1.30965       1.39837       1.45901
  86   1 1401.1135    0.1613  0.1956 10.0297  0.0000  0.0073   0.0048   0.0197    0.0149   0.0000   440.4606     0.0406656       22.4504      0.150768      -4.20953    -0.0561735      0.139418      0.175413      0.210321      0.220779      0.233094      0.256081
  86   2 1743.8875    0.4263  0.5461 10.0378  0.0000  0.0094   0.0062   0.0259    0.0258   0.0000   440.9509     -0.182783       22.1204      0.365180      -3.16306     0.0676337      0.174739      0.240712      0.258051      0.304094      0.313962      0.325331
  86   3 2028.2121    0.8177  1.0869 10.1657  0.0000  0.0131   0.0086   0.0345    0.0599   0.0000   442.0080     -0.543807       22.2547     -0.710922      -3.95377      0.205310      0.247212      0.328853      0.382417      0.420671      0.439155      0.458733
  86   4 2294.0290    1.4233  1.6971 10.4792  0.0003  0.0158   0.0113   0.0423    0.0710   0.0000   442.2260      0.183468       21.9637      0.406232      -3.56724     -0.663673      0.301583      0.396723      0.452894      0.510271      0.536189      0.562711
  86   5 2537.2451    2.2419  1.9014 11.1527  0.0000  0.0165   0.0160   0.0431    0.0721   0.0000   442.6524      0.579311       22.8445      0.565707      -4.36457     -0.325725      0.313256      0.427183      0.475574      0.535524      0.583535      0.610697
  86   6 2771.6228    3.3292  1.6996 11.6537  0.0001  0.0151   0.0248   0.0383    0.0994   0.0000   443.0487       1.74144       21.6016      0.501324      -3.39041      -1.05063      0.287572      0.390676      0.428038      0.487210      0.513852      0.542649
  86   7 2999.1938    4.3850  1.6585 12.3424 -0.0000  0.0147   0.0335   0.0375    0.0976   0.0000   442.5671       2.34113       21.9509      0.185794      -3.08489      -2.01226      0.281770      0.371815      0.420816      0.479497      0.498004      0.535132
  86   8 3218.7984    4.4187  2.1896 12.4632 -0.0000  0.0168   0.0289   0.0456    0.0651   0.0000   443.0103       2.47962       22.2130      0.953170      -3.00885      -2.25944      0.322429      0.431812      0.473534      0.533724      0.567371      0.605344
  86   9 3433.1510    3.5042  3.7120 12.1911 -0.0000  0.0244   0.0180   0.0674    0.0471   0.0000   443.7210       1.64817       22.1910     -0.444134      -1.93551      -2.33229      0.457943      0.616881      0.700135      0.775339      0.844583      0.866298
  86  10 3643.6064    2.6711  6.4025 11.9664  0.0014  0.0410   0.0109   0.1133    0.0411   0.0000   442.8892       3.35498       19.1234       2.94259     -0.519655     -0.769136      0.767347       1.02935       1.19108       1.30500       1.40839       1.46861
  87   1 1408.0203    0.1559  0.1957 10.0640  0.0000  0.0073   0.0047   0.0199    0.0148   0.0000   440.3141     -0.617968       21.8277     -0.265789      -4.12590     -0.608282      0.141499      0.183000      0.195451      0.219455      0.248342      0.257291
  87   2 1751.4385    0.4188  0.5979 10.0645  0.0000  0.0105   0.0060   0.0270    0.0265   0.0000   441.4397     0.0231098       22.3651      0.186400      -4.23149      0.203589      0.187086      0.249791      0.291367      0.312588      0.325786      0.364869
  87   3 2037.0250    0.8479  1.1654 10.0265  0.0000  0.0133   0.0086   0.0363    0.0707   0.0000   442.0758     0.0425629       22.2494     -0.923717      -3.54273     -0.192640      0.250315      0.346023      0.387176      0.439850      0.477923      0.487818
  87   4 2303.7690    1.4410  1.6723 10.5554 -0.0000  0.0154   0.0114   0.0422    0.0690   0.0000   442.3129      0.693709       21.8532      0.241339      -3.41849      0.314215      0.290999      0.389082      0.438201      0.491994      0.520371      0.551404
  87   5 2547.8272    2.2991  1.8765 11.1834  0.0003  0.0162   0.0166   0.0425    0.0768   0.0000   442.2777       1.33060       22.1947      0.107739      -2.76384     -0.324823      0.312430      0.420533      0.473098      0.520563      0.554262      0.597347
  87   6 2783.2746    3.3777  1.7034 11.8253 -0.0000  0.0150   0.0252   0.0387    0.0898   0.0000   443.1784       2.30928       21.8666      0.309139      -3.26045     -0.462817      0.279327      0.377184      0.415124      0.479530      0.509870      0.537302
  87   7 3011.7088    4.4230  1.6233 12.5581  0.0000  0.0143   0.0341   0.0377    0.0832   0.0000   442.4177       1.68958       23.0632     -0.356245      -2.35653      -2.07159      0.272749      0.364451      0.408873      0.469307      0.487965      0.511572
  87   8 3232.0825    4.3794  2.2863 12.5313  0.0000  0.0175   0.0279   0.0461    0.0604   0.0000   443.2750       3.40811       22.0344      0.483279      -2.49696      -2.06969      0.328414      0.443471      0.494809      0.553665      0.585593      0.615431
  87   9 3447.2648    3.4488  3.8411 12.2702  0.0002  0.0255   0.0176   0.0697    0.0454   0.0000   442.9842       3.32547       22.1600      0.187458      -1.82244      -2.85695      0.475105      0.642353      0.723411      0.805535      0.867298      0.912374
  87  10 3658.4516    2.5706  6.4074 12.0362 -0.0016  0.0426   0.0098   0.1143    0.0334   0.0000   443.4155       2.21082       21.9947       3.33968     -0.274520     -0.679370      0.779266       1.05737       1.20560       1.34166       1.42077       1.48836
  88   1 1414.9153    0.1691  0.2011 10.0106  0.0000  0.0070   0.0048   0.0192    0.0149   0.0000   440.1700     -0.149335       21.9990      0.209631      -3.71324     0.0640856      0.124501      0.166511      0.196006      0.218506      0.225032      0.241232
  88   2 1758.9208    0.4533  0.5883 10.0057  0.0000  0.0100   0.0063   0.0254    0.0276   0.0000   440.8573    -0.0180121       21.8417      0.570398      -4.35806     -0.184115      0.181148      0.247527      0.283598      0.309014      0.334454      0.352561
  88   3 2045.8087    0.8613  1.2233 10.0097  0.0000  0.0135   0.0084   0.0367    0.0658   0.0000   442.1120     -0.117670       21.9053     -0.850691      -3.40988     -0.539905      0.249664      0.338327      0.377037      0.422127      0.455029      0.485429
  88   4 2313.4114    1.4787  1.7803 10.4405  0.0000  0.0160   0.0113   0.0430    0.0739   0.0000   442.4198       1.03448       22.0437    -0.0491969      -3.24503      0.324181      0.300666      0.403504      0.447049      0.506677      0.548777      0.569218
  88   5 2558.2829    2.3478  1.8521 11.3587  0.0000  0.0161   0.0172   0.0428    0.0704   0.0000   442.0483       1.94164       22.6012     -0.239759      -2.42925     -0.136484      0.301114      0.401814      0.459045      0.514569      0.543309      0.568213
  88   6 2794.8754    3.4468  1.7187 11.7767 -0.0000  0.0147   0.0254   0.0395    0.0931   0.0000   442.7265       1.15211       22.7557      0.907463      -3.85815     -0.279133      0.275579      0.370473      0.410789      0.466769      0.502570      0.528214
  88   7 3024.1004    4.5487  1.6622 12.5378  0.0000  0.0143   0.0346   0.0388    0.0864   0.0000   443.1731       1.98090       21.4266     -0.559100      -2.96454      -2.05798      0.270902      0.363506      0.404286      0.453970      0.479988      0.508074
  88   8 3245.2362    4.2576  2.4290 12.4507  0.0001  0.0179   0.0260   0.0484    0.0568   0.0000   443.1504       3.06448       22.1823     -0.426731      -2.93239      -1.57336      0.335638      0.451569      0.503628      0.573091      0.595366      0.633520
  88   9 3461.2491    3.4099  3.9845 12.2339  0.0000  0.0261   0.0171   0.0719    0.0455   0.0000   442.8018       4.69565       22.8767      0.264803      -3.80640      -3.19961      0.481610      0.651234      0.732944      0.821571      0.888522      0.916439
  88  10 3673.2301    2.5393  6.7932 11.9451  0.0007  0.0445   0.0106   0.1220    0.0415   0.0000   443.8082       3.60535       21.6389       1.49336     -0.553093     -0.779254      0.797089       1.08609       1.23864       1.38014       1.47778       1.53929
  89   1 1421.7339    0.1675  0.1995 10.0379  0.0000  0.0074   0.0047   0.0181    0.0148   0.0000   440.2767     -0.123535       21.6899    -0.0288956      -4.33517    -0.0157194      0.135855      0.184627      0.197618      0.220840      0.236918      0.260742
  89   2 1766.3560    0.4505  0.5855 10.0282  0.0000  0.0102   0.0063   0.0249    0.0280   0.0000   440.9787     -0.474502       22.1712      0.731122      -4.01324     -0.309625      0.176365      0.247748      0.275913      0.311774      0.335993      0.354986
  89   3 2054.5344    0.8791  1.1285 10.1301  0.0000  0.0130   0.0088   0.0343    0.0655   0.0000   442.0421      0.244695       22.5909      0.400538      -3.46906    -0.0526394      0.232812      0.321407      0.353603      0.400055      0.435040      0.455536
  89   4 2322.9824    1.4853  1.7140 10.7649  0.0000  0.0161   0.0118   0.0430    0.0638   0.0000   441.8546       1.23822       21.7470     -0.757817      -3.55372     -0.175711      0.287517      0.386178      0.439427      0.494320      0.517529      0.545962
  89   5 2568.7387    2.3992  1.8996 11.2519 -0.0000  0.0161   0.0171   0.0434    0.0775   0.0000   442.3583       1.33210       21.4180      0.586301      -3.28660     -0.922690      0.290040      0.394052      0.439030      0.488182      0.522805      0.558693
  89   6 2806.3824    3.5085  1.7634 11.8166  0.0000  0.0148   0.0254   0.0392    0.0897   0.0000   443.0569       1.52206       22.1199      0.506159      -3.09582     -0.849350      0.273538      0.365143      0.405649      0.464537      0.492805      0.519375
  89   7 3036.4237    4.5201  1.7119 12.3174  0.0000  0.0144   0.0333   0.0383    0.0980   0.0000   442.8881       2.47310       21.6518      0.751141      -3.11639      -2.28366      0.270376      0.357539      0.396469      0.450945      0.475869      0.504493
  89   8 3258.3366    4.2624  2.5303 12.5095 -0.0000  0.0183   0.0253   0.0494    0.0527   0.0000   443.0826       2.93053       21.8299      0.436672      -1.84749      -2.09529      0.333019      0.454848      0.510214      0.575793      0.604287      0.635712
  89   9 3475.1889    3.3418  4.2864 12.2880  0.0000  0.0281   0.0163   0.0772    0.0441   0.0000   443.5700       2.17423       21.1509      0.676934      -2.53933      -2.73530      0.507458      0.686015      0.774265      0.867110      0.924471      0.961158
  90   1 1428.5153    0.1790  0.2220 10.0380  0.0000  0.0073   0.0047   0.0200    0.0150   0.0000   440.3440     -0.515502       22.0845    -0.0312762      -4.18145      0.181382      0.132885      0.174310      0.196418      0.221876      0.254838      0.262171
  90   2 1773.6882    0.4614  0.6288 10.0383  0.0000  0.0103   0.0062   0.0270    0.0285   0.0000   440.7175      0.235411       22.4336     0.0872906      -4.10177     -0.518166      0.181902      0.251478      0.270856      0.318827      0.345845      0.359962
  90   3 2063.1972    0.8823  1.2260 10.2491  0.0000  0.0139   0.0089   0.0371    0.0623   0.0000   442.0189     -0.117493       21.8365      0.419543      -3.50083      -1.00882      0.255558      0.346944      0.391321      0.444246      0.462029      0.489722
  90   4 2332.4896    1.5340  1.7795 10.6826  0.0000  0.0160   0.0117   0.0441    0.0678   0.0000   442.4044       1.21481       22.3650      0.390796      -4.05653     0.0414570      0.291481      0.386366      0.445478      0.488272      0.526837      0.559898
  90   5 2579.1514    2.4284  1.8321 11.6049  0.0000  0.0161   0.0179   0.0426    0.0635   0.0000   442.4103      0.479824       22.0991      0.754466      -3.64937     -0.837404      0.295831      0.400357      0.445417      0.499939      0.528209      0.556670
  90   6 2817.8554    3.5460  1.6818 12.0955  0.0000  0.0145   0.0263   0.0388    0.0760   0.0000   443.0193       2.04280       22.3759     -0.307244      -2.03216      -2.44261      0.263099      0.352822      0.394431      0.439387      0.468273      0.502096
  90   7 3048.7058    4.5267  1.7394 12.4616  0.0049  0.0145   0.0330   0.0389    0.0863   0.0000   442.6830       1.96916       21.9607       1.13856      -3.28891      -1.05277      0.267795      0.353521      0.391851      0.443824      0.467166      0.490496
  90   8 3271.4166    4.2278  2.4681 12.5989  0.0000  0.0181   0.0257   0.0488    0.0522   0.0000   443.0403       3.09525       22.7811     -0.278899      -3.14409      -1.88764      0.326312      0.432700      0.492425      0.548889      0.578435      0.608417
  90   9 3489.0202    3.2079  4.4699 12.3468  0.0002  0.0291   0.0154   0.0815    0.0414   0.0000   443.2135       3.05463       21.5259       1.02619      -1.65879      -1.16519      0.520170      0.699086      0.785180      0.882651      0.939656      0.984871
  91   1 1435.2403    0.1834  0.2284 10.0112  0.0000  0.0079   0.0046   0.0187    0.0151   0.0000   440.1431    -0.0302391       21.9855     -0.208886      -4.13998     -0.112396      0.121982      0.183018      0.193091      0.223237      0.223181      0.227914
  91   2 1780.9668    0.4735  0.6452 10.0968  0.0000  0.0106   0.0063   0.0264    0.0295   0.0000   441.3827     -0.102075       21.9911     -0.404808      -4.42968     -0.235384      0.192177      0.253958      0.294028      0.324775      0.346974      0.354446
  91   3 2071.7863    0.9065  1.2742 10.2441  0.0000  0.0140   0.0088   0.0375    0.0628   0.0000   442.2401      0.330407       22.1269      0.620025      -3.78261    -0.0312965      0.245849      0.329895      0.373473      0.421012      0.452561      0.480341
  91   4 2341.8949    1.6035  1.8023 10.4842  0.0000  0.0159   0.0118   0.0417    0.0799   0.0000   442.3079      0.792969       22.3275    -0.0929323      -4.01479     -0.650973      0.281784      0.374325      0.429330      0.479960      0.514526      0.540176
  91   5 2589.4209    2.4668  1.9421 11.4211  0.0000  0.0164   0.0171   0.0427    0.0696   0.0000   442.6121      0.936200       21.8831      0.475165      -3.14659      -1.09884      0.292582      0.388085      0.445005      0.492758      0.527558      0.555939
  91   6 2829.2715    3.6263  1.7350 11.9905  0.0000  0.0145   0.0264   0.0395    0.0893   0.0000   442.9841       1.08668       22.3905      0.280999      -3.33618      -1.53156      0.266316      0.351527      0.396878      0.439744      0.475584      0.495922
  91   7 3060.8713    4.6155  1.7317 12.2827  0.0000  0.0145   0.0333   0.0375    0.1059   0.0000   443.1156       2.42371       21.8147    -0.0720985      -3.72969     -0.499879      0.264654      0.349731      0.387352      0.439106      0.469286      0.487465
  91   8 3284.3802    4.2308  2.5676 12.5725  0.0000  0.0184   0.0251   0.0502    0.0531   0.0000   443.6094       2.34825       21.9302       1.94836      -2.53024      -1.84290      0.331417      0.445079      0.505415      0.568018      0.595178      0.620330
  91   9 3502.8368    3.2526  4.7607 12.2472  0.0000  0.0307   0.0147   0.0842    0.0445   0.0000   443.3951       3.10762       21.7997      0.390740      -2.36844      -2.58397      0.539340      0.731583      0.823114      0.924643      0.989836       1.04028
  92   1 1441.9152    0.1846  0.2133 10.0199  0.0000  0.0070   0.0047   0.0174    0.0148   0.0000   440.3527     -0.327239       21.5988    -0.0206113      -4.01001     -0.253858      0.133891      0.174711      0.203074      0.209776      0.240072      0.255997
  92   2 1788.1841    0.4844  0.6727 10.0259  0.0000  0.0102   0.0062   0.0278    0.0304   0.0000   441.2692     0.0433600       22.2811    -0.0745201      -3.41223     -0.970066      0.178992      0.231553      0.272626      0.303383      0.329780      0.336146
  92   3 2080.3411    0.9191  1.2806 10.2361  0.0000  0.0139   0.0089   0.0383    0.0663   0.0000   442.3147      0.271915       21.8513      0.113267      -2.51943     -0.429353      0.245010      0.328569      0.371861      0.421805      0.455722      0.482139
  92   4 2351.2246    1.5732  1.8807 10.5805  0.0000  0.0163   0.0113   0.0445    0.0716   0.0000   441.8853       1.14170       22.3257     -0.187730      -3.94179     -0.767679      0.284559      0.387969      0.426377      0.479043      0.515442      0.535355
  92   5 2599.7038    2.5745  1.9685 11.3778 -0.0000  0.0162   0.0178   0.0428    0.0770   0.0000   443.0328      0.615181       22.4481      0.169433      -2.05378      -1.83066      0.291503      0.388493      0.440413      0.486892      0.524939      0.550373
  92   6 2840.5803    3.6993  1.7208 11.9945  0.0000  0.0144   0.0267   0.0385    0.0891   0.0000   443.1143       1.59646       22.3987      0.582435      -3.63386      -1.50940      0.257645      0.342120      0.380014      0.434250      0.463244      0.482056
  92   7 3073.0102    4.5869  1.7905 12.6559  0.0000  0.0149   0.0328   0.0388    0.0759   0.0000   442.8146       2.09140       22.4468     0.0362093      -3.61296     -0.907362      0.268544      0.354658      0.398139      0.451759      0.489144      0.509284
  92   8 3297.2861    4.1530  2.6909 12.6046 -0.0000  0.0192   0.0241   0.0513    0.0508   0.0000   442.5631       3.80955       22.4905      0.392654      -2.46170     -0.500823      0.342217      0.456604      0.523203      0.576383      0.618649      0.649926
  92   9 3516.6311    3.1702  4.7755 12.2368  0.0003  0.0307   0.0145   0.0860    0.0455   0.0000   443.9819       2.57214       20.5632       2.21177      -3.95447      -1.64012      0.539615      0.726808      0.824759      0.918835      0.992402       1.02656
  93   1 1448.5735    0.1845  0.2376 10.0341  0.0000  0.0078   0.0046   0.0191    0.0151   0.0000   440.2466    -0.0661683       21.7219     -0.188774      -4.07305     -0.266781      0.129064      0.174957      0.194803      0.217410      0.240516      0.247720
  93   2 1795.3603    0.4853  0.6536 10.0844  0.0000  0.0104   0.0063   0.0268    0.0298   0.0000   441.0898      0.153834       22.4770      0.105420      -3.70881     -0.398027      0.167553      0.237057      0.260459      0.296884      0.309607      0.325182
  93   3 2088.8162    0.9272  1.2981 10.2221  0.0000  0.0137   0.0086   0.0387    0.0616   0.0000   441.6492     0.0928890       22.2723     -0.205553      -2.85613     -0.432311      0.230893      0.314491      0.351166      0.396541      0.415954      0.441445
  93   4 2360.5088    1.6343  1.9638 10.6641  0.0000  0.0167   0.0116   0.0444    0.0702   0.0000   442.1310       1.19057       22.6379     -0.632784      -3.92060    -0.0241033      0.296234      0.398038      0.445508      0.494360      0.532818      0.567265
  93   5 2609.9338    2.5201  2.0108 11.4905  0.0000  0.0165   0.0172   0.0443    0.0681   0.0000   442.7309       1.24532       22.2110      0.327818      -3.09861     -0.235214      0.294694      0.385265      0.439556      0.494458      0.520105      0.549346
  93   6 2851.8359    3.7814  1.7402 11.9934  0.0000  0.0145   0.0268   0.0376    0.0902   0.0000   442.9989       1.53343       22.4104      0.711061      -2.58501     -0.961440      0.263012      0.344296      0.400955      0.442994      0.473262      0.502826
  93   7 3085.0367    4.6177  1.8163 12.4478  0.0000  0.0145   0.0319   0.0392    0.0816   0.0000   442.5674       2.02740       22.1829      0.379552      -2.90376      -1.87954      0.262431      0.346724      0.387593      0.435009      0.458748      0.484413
  93   8 3310.1345    4.0609  2.8384 12.5127 -0.0001  0.0197   0.0227   0.0536    0.0510   0.0000   442.8535       2.88228       21.8629      0.296202      -2.29069     -0.374271      0.353421      0.471901      0.529960      0.597540      0.633692      0.670520
  93   9 3530.2998    3.1540  4.9478 12.3298  0.0005  0.0323   0.0142   0.0884    0.0423   0.0000   443.9449       2.86430       21.4806      0.675490      -2.22891      -1.36382      0.554902      0.755255      0.848441      0.955871       1.02806       1.07935
  94   1 1455.1585    0.1838  0.2340 10.0461  0.0000  0.0075   0.0046   0.0187    0.0149   0.0000   440.0831     0.0809124       21.8952     -0.128811      -3.92157      0.104949      0.129402      0.167279      0.186553      0.221394      0.229978      0.239248
  94   2 1802.4340    0.5011  0.7736 10.0271  0.0000  0.0115   0.0062   0.0297    0.0336   0.0000   441.3610     -0.393915       22.1876     -0.165018      -3.58258     -0.404680      0.198405      0.275576      0.305195      0.351489      0.383337      0.414433
  94   3 2097.2925    0.9728  1.3403 10.1540  0.0000  0.0142   0.0089   0.0371    0.0711   0.0000   441.7553      0.369574       22.3311    -0.0501638      -3.45391     -0.220935      0.249170      0.342071      0.389083      0.442682      0.459594      0.484299
  94   4 2369.7063    1.6736  1.8121 10.8650 -0.0000  0.0163   0.0124   0.0427    0.0694   0.0000   442.6288       1.16069       21.1869      0.817934      -3.33569      0.113728      0.276737      0.376490      0.414717      0.479861      0.505865      0.534030
  94   5 2620.0393    2.6061  1.9588 11.6153  0.0000  0.0162   0.0177   0.0425    0.0645   0.0000   442.6008       1.73367       22.2694      0.316748      -3.08556     -0.853891      0.284105      0.378033      0.431277      0.480887      0.523576      0.546603
  94   6 2863.0424    3.8351  1.7481 12.1197  0.0000  0.0146   0.0272   0.0379    0.0856   0.0000   442.6306       2.11290       22.3055      0.183278      -2.67060     -0.859342      0.262547      0.348182      0.397073      0.441926      0.472628      0.503356
  94   7 3097.0021    4.5590  1.9459 12.5998 -0.0000  0.0153   0.0304   0.0404    0.0679   0.0000   442.4481       2.65653       22.2352      0.357119      -3.61116      -1.51800      0.267341      0.357563      0.400678      0.453904      0.484060      0.506901
  94   8 3322.8914    4.0405  3.0368 12.5060  0.0000  0.0205   0.0218   0.0557    0.0492   0.0000   442.8243       2.64737       21.8397      0.238328      -1.78555      -1.25404      0.356527      0.473105      0.535501      0.617955      0.651924      0.686454
  94   9 3543.8003    3.0370  5.1400 12.3359 -0.0020  0.0336   0.0134   0.0928    0.0423   0.0000   443.3646       3.96727       20.2557     -0.649040      -1.20210     0.0568521      0.568984      0.772093      0.872515      0.968460       1.03491       1.07866
  95   1 1461.6859    0.1891  0.2509 10.0062  0.0000  0.0079   0.0046   0.0193    0.0151   0.0000   440.2746     -0.139826       21.7566     0.0412042      -3.94429    -0.0897014      0.130522      0.177127      0.197200      0.215842      0.235019      0.245181
  95   2 1809.5136    0.5106  0.7548 10.0368  0.0000  0.0111   0.0063   0.0287    0.0336   0.0000   441.0795      0.197171       22.3759      0.633765      -4.04267      0.178167      0.189308      0.259948      0.302166      0.330111      0.363062      0.378914
  95   3 2105.6814    0.9619  1.3044 10.3088  0.0000  0.0141   0.0089   0.0369    0.0623   0.0000   441.8403      0.296627       22.4110     -0.544046      -4.12060     -0.566244      0.236761      0.325145      0.362285      0.412522      0.434224      0.460257
  95   4 2378.8762    1.7196  1.9559 10.9163  0.0000  0.0167   0.0121   0.0446    0.0625   0.0000   442.1885      0.692703       21.7733       1.64645      -3.55428     -0.163075      0.283805      0.380024      0.436060      0.479886      0.524210      0.535461
  95   5 2630.1835    2.6648  1.9408 11.6384  0.0000  0.0159   0.0181   0.0425    0.0653   0.0000   442.8304      0.780352       22.7978      0.528492      -3.00094      -1.20044      0.272467      0.364246      0.413428      0.460064      0.501340      0.529174
  95   6 2874.1631    3.8147  1.7553 12.2050  0.0000  0.0146   0.0266   0.0379    0.0754   0.0000   442.3660       1.34081       22.1404      0.978837      -3.48931     -0.906218      0.255281      0.341509      0.385987      0.437890      0.460412      0.486328
  95   7 3108.9083    4.6212  1.8106 12.8664  0.0000  0.0147   0.0323   0.0398    0.0605   0.0000   442.8588       2.49027       21.6157      0.563152      -3.22073      -1.86685      0.253461      0.342435      0.376147      0.436173      0.451950      0.480183
  95   8 3335.6473    3.9622  3.0385 12.7162  0.0000  0.0209   0.0216   0.0566    0.0421   0.0000   443.4020       3.06492       21.9437     0.0282220      -3.23714     0.0813419      0.354620      0.477554      0.540471      0.604450      0.650215      0.682148
  95   9 3557.4124    3.0786  5.4206 12.2154  0.0006  0.0348   0.0121   0.0937    0.0394   0.0000   443.9913       2.57333       21.1011      -1.12056      -2.63298     -0.106215      0.588405      0.800835      0.905097       1.00719       1.06967       1.12412
  96   1 1468.1828    0.1925  0.2613 10.0199  0.0000  0.0079   0.0046   0.0203    0.0152   0.0000   440.1859     -0.126429       22.0623     0.0257782      -4.20118     -0.123254      0.136450      0.173330      0.196903      0.213788      0.241508      0.256993
  96   2 1816.5091    0.5202  0.7652 10.0849  0.0000  0.0111   0.0063   0.0292    0.0335   0.0000   440.8983      0.214464       22.0295     -0.427714      -3.99791     -0.244369      0.181649      0.249787      0.287739      0.314440      0.337187      0.355228
  96   3 2114.0424    0.9835  1.4010 10.3556  0.0000  0.0147   0.0089   0.0391    0.0608   0.0000   441.8747      0.150388       22.6508     -0.516423      -4.20461     -0.647217      0.239088      0.330683      0.360315      0.410224      0.442911      0.462529
  96   4 2387.8999    1.7055  1.9875 10.9702  0.0000  0.0170   0.0120   0.0456    0.0623   0.0000   442.4187      0.653477       21.7052     -0.294029      -4.19692     -0.286154      0.289830      0.389425      0.443648      0.493055      0.529334      0.551727
  96   5 2640.1925    2.7097  1.9515 11.6938  0.0000  0.0161   0.0187   0.0428    0.0678   0.0000   442.2314       1.52403       21.9023      0.446736      -2.92438     -0.267770      0.273973      0.373478      0.420887      0.467644      0.494972      0.521217
  96   6 2885.2358    3.9411  1.8235 12.1611  0.0000  0.0147   0.0269   0.0384    0.0790   0.0000   442.8437       2.52377       22.1385      0.727289      -2.78016     -0.930855      0.250187      0.337658      0.376974      0.430072      0.456290      0.482313
  96   7 3120.7567    4.5583  2.0053 12.5961 -0.0002  0.0154   0.0296   0.0416    0.0664   0.0000   442.9627       2.06433       22.4711      0.678238      -2.70300      -1.89955      0.265286      0.355835      0.397267      0.451067      0.482128      0.515640
  96   8 3348.2733    3.9366  3.0985 12.6319 -0.0000  0.0210   0.0212   0.0573    0.0446   0.0000   442.9913       2.82881       21.4908      0.953916      -2.39492      -1.75174      0.357933      0.480335      0.542843      0.602958      0.640176      0.680852
  96   9 3570.8261    2.9245  5.4619 12.3610  0.0005  0.0357   0.0129   0.0992    0.0412   0.0000   442.9127       3.32601       20.9812      -2.19664      -3.02249      -1.16169      0.592695      0.810030      0.914233       1.03421       1.08962       1.15254
  97   1 1474.6430    0.1983  0.2678 10.0626  0.0000  0.0084   0.0046   0.0196    0.0152   0.0000   440.1838      0.137953       22.1807    -0.0788712      -3.56524     -0.256716      0.155454      0.214126      0.253548      0.279958      0.301226      0.317139
  97   2 1823.4554    0.5450  0.7280 10.1121  0.0000  0.0105   0.0066   0.0271    0.0336   0.0000   440.7990     -0.119860       22.0902      0.145604      -4.31533     -0.581246      0.174593      0.228502      0.258694      0.293597      0.314576      0.320588
  97   3 2122.3081    1.0087  1.4169 10.2494  0.0000  0.0142   0.0087   0.0387    0.0632   0.0000   442.2896      0.367657       21.4393      0.268896      -3.61447      0.338443      0.232398      0.313242      0.352159      0.399153      0.423070      0.450010
  97   4 2396.9153    1.7472  1.9384 11.0142  0.0000  0.0163   0.0123   0.0450    0.0619   0.0000   442.2975      0.441659       21.2843      0.215447      -3.37946     -0.240522      0.271654      0.369487      0.419056      0.471638      0.504590      0.528943
  97   5 2650.2416    2.7551  1.9687 11.6218  0.0000  0.0161   0.0187   0.0428    0.0745   0.0000   442.2903      0.937690       22.7739      0.622830      -3.67349     -0.372736      0.270612      0.365237      0.418854      0.466542      0.498779      0.529137
  97   6 2896.2439    3.9074  1.6990 12.6608 -0.0001  0.0146   0.0285   0.0383    0.0632   0.0000   443.4649       2.15555       22.4489     -0.488637      -4.00010     -0.682617      0.246686      0.332056      0.369445      0.416650      0.451511      0.481879
  97   7 3132.4915    4.6026  2.0559 12.6888 -0.0060  0.0158   0.0293   0.0414    0.0613   0.0000   442.7629       2.19237       21.4781      0.195649      -3.06530      -1.28019      0.265012      0.356898      0.393696      0.448721      0.472452      0.504430
  97   8 3360.9013    3.8829  3.1652 12.7004  0.0001  0.0213   0.0207   0.0594    0.0423   0.0000   443.4830       3.01586       21.0719      0.554631      -2.94545      -3.61352      0.355515      0.471600      0.537197      0.600384      0.643188      0.682058
  97   9 3584.2023    2.8444  5.7516 12.2623 -0.0007  0.0377   0.0120   0.1041    0.0431   0.0000   443.4303       3.36963       20.7473     -0.661864      -2.68591      -3.57882      0.619240      0.845485      0.958947       1.07392       1.14932       1.19427
  98   1 1481.0507    0.2065  0.2737 10.0623  0.0000  0.0076   0.0046   0.0204    0.0153   0.0000   440.0036      0.275131       21.9159    -0.0408138      -4.01478    -0.0231161      0.125192      0.164056      0.189071      0.204583      0.238360      0.238996
  98   2 1830.3649    0.5276  0.7211 10.2195  0.0000  0.0106   0.0065   0.0275    0.0320   0.0000   440.7868     -0.236765       22.2033      0.105025      -3.67065     -0.470287      0.173423      0.232345      0.263971      0.300341      0.307127      0.332691
  98   3 2130.5365    1.0361  1.4057 10.3216  0.0000  0.0143   0.0090   0.0375    0.0654   0.0000   441.7755      0.101450       21.8475     -0.227430      -3.96965     -0.286690      0.229257      0.322418      0.353593      0.410056      0.422290      0.454383
  98   4 2405.8249    1.7732  2.0427 10.9356  0.0002  0.0168   0.0122   0.0457    0.0681   0.0000   442.0847      0.930947       22.7845      0.449463      -3.15652      -1.29222      0.284213      0.380831      0.430238      0.479028      0.518833      0.534158
  98   5 2660.1719    2.8164  1.9441 11.8294 -0.0001  0.0157   0.0190   0.0429    0.0643   0.0000   442.5193      0.643793       21.8867      0.622610      -4.20276      -1.83432      0.261973      0.347620      0.401091      0.452255      0.479015      0.505262
  98   6 2907.1862    4.0184  1.8504 12.4030 -0.0000  0.0149   0.0274   0.0397    0.0726   0.0000   442.6640       1.37351       21.9172      0.370048      -3.22300     -0.744750      0.249641      0.336227      0.371585      0.424553      0.455046      0.476491
  98   7 3144.1681    4.6264  2.0062 12.7416 -0.0002  0.0155   0.0299   0.0408    0.0641   0.0000   442.8735       3.19857       21.5834      0.910832      -3.72821      -1.56319      0.261549      0.350781      0.396055      0.443656      0.478376      0.513209
  98   8 3373.4122    3.8634  3.3306 12.5692 -0.0001  0.0223   0.0199   0.0598    0.0470   0.0000   443.2938       2.88440       21.4902       1.39796      -3.15161      -2.17027      0.369328      0.505912      0.561225      0.632220      0.674537      0.715725
  99   1 1487.4335    0.2091  0.2750 10.0149  0.0000  0.0075   0.0046   0.0204    0.0153   0.0000   440.0256     -0.159314       21.9407      0.287292      -4.05398     -0.575530      0.120423      0.161218      0.192707      0.211855      0.239304      0.243863
  99   2 1837.1772    0.5642  0.8298 10.0391  0.0000  0.0112   0.0064   0.0291    0.0375   0.0000   440.8822     -0.235654       22.2659      0.234180      -4.29090     0.0411260      0.177446      0.242643      0.273988      0.307928      0.324968      0.346769
  99   3 2138.7312    1.0566  1.4549 10.3505  0.0000  0.0144   0.0090   0.0392    0.0641   0.0000   441.8206      0.156944       22.8014     -0.273261      -3.13444      0.381685      0.230199      0.314745      0.357300      0.402335      0.431803      0.451298
  99   4 2414.7304    1.8030  1.9859 11.1442  0.0000  0.0171   0.0129   0.0457    0.0659   0.0000   442.2644      0.862957       21.6868     -0.312715      -2.78876     -0.462850      0.284255      0.390082      0.435620      0.496777      0.536163      0.557534
  99   5 2670.0978    2.8333  1.9831 11.9150  0.0000  0.0162   0.0191   0.0426    0.0627   0.0000   442.5111       1.08517       22.4586      0.389358      -3.61606      -2.06140      0.268896      0.355021      0.408368      0.462416      0.508574      0.530875
  99   6 2918.0615    4.1255  1.8074 12.2190 -0.0002  0.0142   0.0278   0.0385    0.0833   0.0000   442.9948       2.27864       22.2825    -0.0296921      -2.94643     -0.643067      0.236589      0.314742      0.354350      0.396333      0.416589      0.443459
  99   7 3155.8655    4.6825  2.1537 12.4876 -0.0000  0.0158   0.0288   0.0422    0.0740   0.0000   443.2331       1.93486       21.7528      0.951912      -2.10627      -2.02797      0.267768      0.357799      0.400395      0.445280      0.480349      0.502264
  99   8 3385.8954    3.8243  3.5726 12.4814  0.0001  0.0235   0.0191   0.0633    0.0499   0.0000   443.5668       3.04146       21.3841      0.717201      -2.75463      -2.18734      0.383960      0.515501      0.578299      0.641887      0.695076      0.728039
  99   9 3610.9062    2.8050  6.2113 12.0891  0.0011  0.0400   0.0078   0.1088    0.0187   0.0000   443.1947       2.10656       22.2904       1.77245      -3.94642      -3.86673      0.650872      0.881455       1.00651       1.12591       1.18960       1.25039
 100   1 1493.7537    0.2088  0.2796 10.0368  0.0000  0.0078   0.0046   0.0196    0.0153   0.0000   440.0613     -0.251915       22.0188    -0.0650209      -4.02070     0.0606428      0.130460      0.182427      0.208464      0.231382      0.243008      0.261436
 100   2 1843.9925    0.5686  0.8465 10.0445  0.0000  0.0113   0.0065   0.0301    0.0388   0.0000   440.8414     -0.143478       22.1525     -0.164959      -3.76805     -0.183315      0.181014      0.243806      0.273797      0.309377      0.323912      0.347581
 100   3 2146.8636    1.0728  1.5078 10.3768  0.0003  0.0147   0.0089   0.0392    0.0601   0.0000   442.3208      0.733343       21.5770     -0.301782      -3.60915     -0.325739      0.233991      0.319542      0.363190      0.410462      0.436651      0.472562
 100   4 2423.5400    1.8783  2.1154 10.9122 -0.0000  0.0172   0.0124   0.0458    0.0732   0.0000   443.0731      0.865394       21.8529      0.990774      -3.86301      -1.10667      0.278864      0.378763      0.429169      0.478074      0.518742      0.541619
 100   5 2679.9428    2.9209  1.9648 11.7703 -0.0000  0.0157   0.0195   0.0415    0.0711   0.0000   442.6864       1.51987       22.1603      0.174268      -3.34314     -0.787502      0.262768      0.343680      0.390010      0.434569      0.462752      0.489804
 100   6 2928.8777    4.0318  1.8283 12.5533  0.0000  0.0148   0.0277   0.0395    0.0672   0.0000   443.1480       1.55126       22.1411     -0.944230      -3.08524     -0.758672      0.250318      0.332008      0.370206      0.420238      0.448269      0.475198
 100   7 3167.4304    4.5946  2.1698 12.5673  0.0000  0.0162   0.0278   0.0423    0.0658   0.0000   443.3342       2.37542       22.0606      0.551278      -3.69772     -0.952301      0.260651      0.363925      0.398729      0.451977      0.484165      0.506361
 100   8 3398.2875    3.6971  3.6727 12.6124 -0.0000  0.0240   0.0187   0.0675    0.0461   0.0000   443.4094       3.21910       21.2487       1.82700      -1.88978     -0.701540      0.389070      0.522358      0.587731      0.653013      0.701920      0.747719
 101   1 1500.0167    0.2131  0.2763 10.0605  0.0000  0.0076   0.0046   0.0188    0.0153   0.0000   440.1793    -0.0764337       21.6623     -0.318266      -3.86545     -0.402954      0.125028      0.160980      0.187137      0.205739      0.219979      0.241548
 101   2 1850.7409    0.5714  0.8152 10.1132  0.0000  0.0109   0.0065   0.0287    0.0374   0.0000   440.3990     -0.458977       21.7424      0.201160      -3.83975    -0.0228961      0.177065      0.235981      0.267329      0.295819      0.319299      0.343562
 101   3 2154.9275    1.0878  1.5013 10.2800  0.0000  0.0145   0.0090   0.0389    0.0684   0.0000   441.8148      0.335656       22.3530     -0.206707      -3.99928     -0.187226      0.232369      0.315335      0.357256      0.392060      0.422799      0.442858
 101   4 2432.3208    1.8750  1.9748 11.2576  0.0000  0.0166   0.0130   0.0455    0.0621   0.0000   442.3349      0.526873       21.7420      0.639476      -4.12152     -0.257999      0.262223      0.357728      0.401001      0.452266      0.486559      0.515337
 101   5 2689.7506    2.9229  1.9761 12.0030  0.0000  0.0160   0.0195   0.0426    0.0610   0.0000   442.5465       1.37998       21.9828     -0.242581      -4.06930     -0.760983      0.257343      0.348866      0.384632      0.442726      0.472937      0.498465
 101   6 2939.6390    4.1068  1.8896 12.4208  0.0000  0.0149   0.0271   0.0392    0.0726   0.0000   442.7908       2.57462       22.5005      0.184638      -2.90193      -1.42144      0.244025      0.329329      0.371569      0.423641      0.450000      0.471152
 101   7 3178.9602    4.5730  2.2236 12.8204  0.0000  0.0163   0.0281   0.0441    0.0583   0.0000   442.9895       2.53116       21.8450      0.396761      -3.48261      -2.35976      0.264740      0.351348      0.406379      0.456477      0.488562      0.507632
 101   8 3410.6763    3.6650  3.9128 12.6728  0.0002  0.0260   0.0183   0.0702    0.0454   0.0000   443.2618       3.99657       21.5612     -0.459442      -2.07619      -2.68792      0.409340      0.551886      0.619428      0.696009      0.746616      0.789948
 102   0 1025.4344    0.0552  0.0568 10.3108  0.0000  0.0141   0.0063   0.0187    0.0120   0.0000   436.6797   -0.00995617       21.4381     -0.536467      -3.73465      0.545180      0.209612      0.291118      0.320083      0.348940      0.345597      0.358970
 102   1 1506.2547    0.2203  0.3039 10.0363  0.0000  0.0081   0.0045   0.0201    0.0156   0.0000   440.0090     -0.196160       21.9403      0.482062      -3.48480     -0.349710      0.121071      0.169298      0.194296      0.208419      0.230946      0.232747
 102   2 1857.4180    0.5820  0.8711 10.1216  0.0000  0.0116   0.0066   0.0297    0.0387   0.0000   440.8679     0.0873473       22.2336       1.20516      -3.68235     -0.162385      0.182764      0.241552      0.281806      0.311926      0.349799      0.363310
 102   3 2162.9778    1.0878  1.6313 10.3275  0.0000  0.0151   0.0086   0.0415    0.0620   0.0000   441.4508      0.733384       22.2243     -0.442385      -3.18284     -0.535543      0.242762      0.326858      0.367112      0.414149      0.451566      0.469324
 102   4 2440.9509    1.9042  2.1511 11.1997 -0.0002  0.0174   0.0126   0.0476    0.0639   0.0000   441.7882      0.410971       22.1174      0.348696      -3.62382     -0.482420      0.273442      0.366167      0.417351      0.469389      0.501862      0.521918
 102   5 2699.5106    2.9712  1.9866 11.8011  0.0000  0.0159   0.0196   0.0419    0.0751   0.0000   442.7682       1.56464       21.7115      0.561838      -3.41230      -1.18135      0.257223      0.346917      0.391937      0.433617      0.460954      0.485787
 102   6 2950.3302    4.2463  1.8769 12.3486  0.0000  0.0145   0.0275   0.0387    0.0758   0.0000   442.4361       1.66559       22.2111       1.13071      -2.76022      -1.15062      0.236727      0.316283      0.359411      0.400309      0.431945      0.451091
 102   7 3190.4048    4.5498  2.1980 12.8772  0.0000  0.0164   0.0284   0.0441    0.0582   0.0000   443.1582       2.99505       21.5083      0.667020      -2.73696      -1.26922      0.263944      0.354349      0.407953      0.455859      0.489495      0.527470
 102   8 3422.9024    3.6160  3.9598 12.6739  0.0004  0.0259   0.0178   0.0717    0.0446   0.0000   443.5192       3.16779       24.1698      0.355638      -2.91101     -0.577267      0.408470      0.546763      0.624607      0.696250      0.743951      0.793614
 103   1 1512.4455    0.2245  0.3303 10.0236  0.0000  0.0087   0.0045   0.0204    0.0159   0.0000   439.8867    -0.0765340       21.9692     -0.254080      -3.60599     0.0895311      0.134801      0.181025      0.205972      0.224666      0.243158      0.265843
 103   2 1864.0682    0.5842  0.8690 10.1218  0.0000  0.0115   0.0065   0.0299    0.0392   0.0000   440.5918    -0.0624523       21.8055     -0.208437      -4.10154     0.0267794      0.178271      0.242575      0.274420      0.304760      0.323057      0.343983
 103   3 2170.9598    1.1375  1.6049 10.3431  0.0000  0.0149   0.0091   0.0408    0.0691   0.0000   441.7995      0.198374       21.7575     0.0620316      -3.33480  -0.000392628      0.230135      0.311145      0.350711      0.394640      0.435326      0.448598
 103   4 2449.6271    1.9737  2.1256 11.2408 -0.0001  0.0173   0.0131   0.0471    0.0658   0.0000   441.8694       1.62152       22.3901       1.47113      -4.22633     -0.631707      0.271307      0.374295      0.417410      0.474948      0.505806      0.532021
 103   5 2709.2244    3.0543  2.0301 11.8140  0.0000  0.0157   0.0196   0.0420    0.0715   0.0000   442.6560       1.62871       22.1206     -0.368813      -3.32787     -0.805705      0.250861      0.336973      0.373454      0.431552      0.463967      0.489957
 103   6 2960.9615    4.2283  1.8948 12.4538  0.0000  0.0146   0.0275   0.0396    0.0734   0.0000   443.3448       1.92893       22.4079      0.538500      -4.11757      -1.22475      0.230816      0.308688      0.351522      0.394583      0.421615      0.441006
 103   7 3201.7988    4.5205  2.4487 12.6680  0.0000  0.0173   0.0261   0.0463    0.0602   0.0000   443.0776       2.73256       21.9543      0.795843      -3.60999      -2.37013      0.273112      0.368668      0.413139      0.455267      0.490253      0.518477
 103   8 3435.1633    3.5582  3.9852 12.7084 -0.0004  0.0264   0.0174   0.0730    0.0432   0.0000   442.8093       3.74023       21.0181     -0.341810      -1.71375     -0.888202      0.410551      0.559614      0.628741      0.697912      0.749124      0.798419
 104   0 1035.1308    0.0371  0.0043 10.3279  0.0030  0.0080   0.0086   0.0029    0.0115   0.0000   437.1186      0.842803       21.8311      -1.19061      -2.29563      0.534783      0.133852      0.185604      0.172739      0.178625      0.211455      0.321168
 104   1 1518.6217    0.2278  0.2880 10.0559  0.0000  0.0075   0.0046   0.0184    0.0154   0.0000   440.0634     -0.130944       22.2639    -0.0175467      -3.49003     -0.304812      0.123429      0.171223      0.197528      0.220754      0.245288      0.254850
 104   2 1870.6838    0.5910  0.8555 10.2229  0.0000  0.0112   0.0066   0.0297    0.0370   0.0000   440.6942     -0.267074       22.0807      0.837142      -3.17003     0.0603888      0.171740      0.227958      0.258898      0.281206      0.308817      0.322891
 104   3 2178.8638    1.1570  1.6740 10.2802 -0.0004  0.0151   0.0088   0.0404    0.0679   0.0000   441.8206      0.350594       22.1813      0.838030      -4.25984     -0.764053      0.232016      0.315344      0.359932      0.401950      0.427925      0.460940
 104   4 2458.1806    1.9618  2.1625 11.3059  0.0000  0.0178   0.0131   0.0471    0.0647   0.0000   442.0019      0.658421       22.3271     -0.545211      -4.02489     -0.853986      0.275429      0.366299      0.417979      0.465539      0.504137      0.528274
 104   5 2718.9040    3.0711  1.9224 12.0912  0.0000  0.0156   0.0204   0.0414    0.0648   0.0000   442.8756       1.58735       21.9333      0.194574      -3.86702     -0.606944      0.243290      0.327366      0.368406      0.414091      0.442933      0.468573
 104   6 2971.5337    4.2908  1.8392 12.6241  0.0000  0.0144   0.0286   0.0385    0.0694   0.0000   442.9939       1.99327       22.4850      0.600957      -3.40387      -1.52384      0.227736      0.303568      0.347839      0.391513      0.409701      0.433938
 104   7 3213.1324    4.4836  2.4656 12.7900 -0.0001  0.0175   0.0256   0.0463    0.0539   0.0000   443.4441       2.51837       21.9971      0.644287      -3.26274      -2.03896      0.272400      0.367337      0.413698      0.463931      0.498517      0.526816
 104   8 3447.3784    3.5440  4.3555 12.6245  0.0005  0.0279   0.0166   0.0779    0.0470   0.0000   443.1090       2.65069       21.6900      0.952996      -3.31851      -1.69332      0.430263      0.582247      0.658127      0.731295      0.797075      0.838436
 105   1 1524.6962    0.2298  0.3424 10.0349  0.0000  0.0083   0.0044   0.0219    0.0158   0.0000   439.5842     0.0847375       21.6542      0.177038      -3.69405    -0.0181559      0.124258      0.167163      0.183987      0.221684      0.226702      0.237378
 105   2 1877.2552    0.6153  0.9051 10.0799  0.0000  0.0112   0.0066   0.0303    0.0417   0.0000   440.9613     -0.200918       22.1406     0.0372084      -4.07657    -0.0866970      0.170861      0.225114      0.259726      0.296677      0.322990      0.341504
 105   3 2186.7153    1.1654  1.5890 10.5715  0.0000  0.0149   0.0094   0.0403    0.0608   0.0000   441.6061      0.413091       22.3772     0.0760138      -3.63970     -0.614051      0.231022      0.311718      0.353055      0.393755      0.424914      0.444573
 105   4 2466.7322    2.0161  2.1181 11.3285  0.0001  0.0175   0.0135   0.0461    0.0667   0.0000   442.0723      0.467480       22.6277      0.520183      -3.55360     -0.202862      0.268513      0.363401      0.407366      0.460278      0.491937      0.519234
 105   5 2728.5013    3.1271  2.1670 11.7999 -0.0000  0.0162   0.0192   0.0435    0.0736   0.0000   442.9249       1.57351       22.8725      0.939824      -3.74178     -0.810752      0.255672      0.339029      0.389488      0.443683      0.470509      0.504969
 105   6 2982.0270    4.2692  1.9436 12.6236  0.0000  0.0148   0.0273   0.0401    0.0638   0.0000   442.9053       2.22745       22.3502      0.104913      -3.06634     -0.756607      0.234943      0.307424      0.345598      0.389259      0.415901      0.448953
 105   7 3224.4512    4.4608  2.4352 12.7916  0.0000  0.0171   0.0258   0.0467    0.0555   0.0000   442.9989       1.20791       22.7472      0.764404      -2.98488      -1.63395      0.270688      0.361514      0.411154      0.462179      0.494524      0.525279
 105   8 3459.4877    3.5334  4.4103 12.6029  0.0004  0.0289   0.0162   0.0783    0.0466   0.0000   443.0545       3.50509       21.6174       1.34934      -1.81956      -3.05046      0.438040      0.592045      0.681758      0.757931      0.820665      0.863224
 106   0 1044.8249    0.0371  0.0216 10.3204  0.0000  0.0114   0.0056   0.0134    0.0116   0.0000   437.1903     -0.286701       21.9260     -0.201443      -3.50971     0.0479278      0.197533      0.215495      0.249536      0.391373      0.241429      0.352722
 106   1 1530.7884    0.2357  0.3235 10.0144  0.0000  0.0077   0.0045   0.0204    0.0159   0.0000   440.0158     -0.416538       21.7652      0.171233      -4.17147    -0.0851115      0.120887      0.157603      0.182583      0.193123      0.204789      0.216489
 106   2 1883.7872    0.6205  0.9628 10.1257  0.0000  0.0118   0.0066   0.0318    0.0433   0.0000   440.5556      0.108540       21.4651      0.156683      -3.09214     0.0941390      0.178755      0.235947      0.278772      0.313063      0.342426      0.359212
 106   3 2194.5556    1.1774  1.7156 10.5380 -0.0000  0.0154   0.0090   0.0421    0.0579   0.0000   441.8053      0.478330       22.2032      0.356948      -3.86980      0.301301      0.232691      0.311368      0.350000      0.394101      0.422561      0.442728
 106   4 2475.1777    2.0226  2.1601 11.4682 -0.0000  0.0177   0.0132   0.0476    0.0588   0.0000   441.7400      0.700951       21.8907     0.0552332      -3.45051     -0.706730      0.267805      0.364625      0.405494      0.457695      0.485792      0.507185
 106   5 2738.1118    3.2024  2.0109 12.0151 -0.0000  0.0158   0.0205   0.0412    0.0694   0.0000   442.1716      0.886536       21.7856      0.305644      -3.47076     -0.452947      0.248079      0.338338      0.382165      0.433017      0.466163      0.493976
 106   6 2992.4662    4.4429  1.9133 12.6179  0.0004  0.0145   0.0288   0.0394    0.0708   0.0000   442.7724       2.38002       22.4296      0.211715      -3.41120      -1.18800      0.230465      0.308909      0.344466      0.388251      0.417719      0.448456
 106   7 3235.6609    4.4347  2.5911 12.8164  0.0000  0.0179   0.0248   0.0486    0.0519   0.0000   443.4584       3.20230       22.7797      0.545638      -2.59175      -1.82376      0.272699      0.366405      0.424473      0.462900      0.500499      0.526426
 106   8 3471.5537    3.3717  4.4413 12.7027 -0.0011  0.0289   0.0153   0.0814    0.0412   0.0000   443.9172       2.63538       21.2245     -0.868508      -1.43910      -1.87050      0.431415      0.582932      0.664935      0.749524      0.800944      0.843990
 107   0 1049.6372    0.0518  0.0529 10.2856  0.0000  0.0128   0.0059   0.0183    0.0117   0.0000   436.9218      0.337399       21.6913      0.283647      -4.52623     0.0766371      0.202903      0.271056      0.314916      0.346507      0.376477      0.376010
 107   1 1536.8029    0.2412  0.3316 10.0441  0.0000  0.0078   0.0045   0.0201    0.0159   0.0000   439.9388    -0.0653384       22.2083      0.217043      -4.08503     -0.406992      0.122698      0.160446      0.182269      0.208941      0.223816      0.244999
 107   2 1890.2569    0.6355  0.9432 10.1596  0.0000  0.0116   0.0067   0.0312    0.0430   0.0000   440.6533     -0.325975       21.9261     -0.252007      -3.31221      0.176736      0.174563      0.237376      0.267945      0.296657      0.318115      0.340639
 107   3 2202.3480    1.1977  1.6705 10.5437 -0.0044  0.0152   0.0092   0.0413    0.0619   0.0000   441.6817      0.541489       22.7688     -0.616635      -3.12694      0.381504      0.227670      0.305702      0.348349      0.385456      0.417510      0.435259
 107   4 2483.6152    2.1062  2.2500 11.4163 -0.0000  0.0176   0.0134   0.0491    0.0636   0.0000   441.8172      0.966789       22.2439    -0.0520801      -3.45449     -0.998723      0.263006      0.363327      0.410995      0.464015      0.501426      0.526249
 107   5 2747.6417    3.2208  2.0647 12.0402  0.0000  0.0158   0.0203   0.0424    0.0677   0.0000   442.7481       1.15798       22.5636      0.960447      -4.36223      -1.47576      0.240310      0.322204      0.364788      0.407138      0.432890      0.458051
 107   6 3002.9014    4.4335  1.8532 12.6699  0.0001  0.0144   0.0293   0.0387    0.0737   0.0000   443.1242       2.43525       22.3950       1.15106      -3.17554      -1.23006      0.228031      0.303362      0.340080      0.388112      0.410933      0.430382
 107   7 3246.8117    4.3839  2.5861 12.8978 -0.0001  0.0179   0.0245   0.0492    0.0491   0.0000   443.2615       3.00060       21.5329      0.370724      -3.58262      -1.09715      0.271557      0.366298      0.417392      0.462411      0.508015      0.523258
 107   8 3483.6274    3.4368  4.9022 12.5983  0.0011  0.0316   0.0149   0.0861    0.0461   0.0000   443.8540       2.81541       22.1928     -0.441183      -3.18316   -0.00916294      0.474394      0.643521      0.720929      0.817773      0.873299      0.925112
 108   0 1054.3973    0.0488  0.0438 10.3043  0.0000  0.0142   0.0060   0.0157    0.0116   0.0000   436.6362    -0.0112450       20.6926     -0.429922      -3.79275      0.294504      0.270082      0.367605      0.440399      0.426893      0.415721      0.454578
 108   1 1542.7851    0.2421  0.3459 10.0724  0.0000  0.0083   0.0046   0.0204    0.0161   0.0000   440.0367     -0.245633       21.9598      0.205776      -3.73683     -0.187919      0.131253      0.164176      0.192582      0.212380      0.222077      0.228375
 108   2 1896.7196    0.6363  1.0104 10.1661  0.0000  0.0121   0.0067   0.0333    0.0447   0.0000   440.6514     -0.135004       21.9838     -0.153255      -3.54538     -0.532672      0.182762      0.245047      0.281360      0.319843      0.338066      0.369786
 108   3 2210.0710    1.2333  1.7416 10.5342 -0.0001  0.0157   0.0092   0.0410    0.0633   0.0000   441.8313      0.301264       22.3232     0.0683544      -3.83150     -0.887508      0.229168      0.310210      0.352574      0.391785      0.419044      0.446939
 108   4 2491.9640    2.1209  2.1488 11.4673  0.0001  0.0171   0.0137   0.0465    0.0644   0.0000   442.1078      0.801096       22.0574     -0.743588      -3.48868      0.762311      0.259505      0.346304      0.394093      0.449041      0.473749      0.499936
 108   5 2757.1027    3.2534  2.0208 12.1314 -0.0000  0.0156   0.0208   0.0422    0.0681   0.0000   442.7163       1.32054       21.9525     -0.719574      -3.33613     -0.789598      0.241351      0.320662      0.361392      0.409520      0.439824      0.460834
 108   6 3013.2257    4.4971  2.0126 12.4910 -0.0000  0.0148   0.0277   0.0400    0.0747   0.0000   443.2623       1.80342       22.3087     0.0159061      -3.19892      -1.47716      0.226899      0.305495      0.339216      0.385537      0.411918      0.429835
 108   7 3257.9708    4.3811  2.8281 12.7791  0.0002  0.0190   0.0234   0.0513    0.0524   0.0000   443.3425       2.50887       22.2904       1.19160      -2.54895      -1.37176      0.292431      0.391890      0.449622      0.501857      0.539435      0.570866
 108   8 3495.5996    3.2918  4.8625 12.6639  0.0000  0.0317   0.0148   0.0877    0.0452   0.0000   443.6523       2.46032       22.2970       1.21823      -3.92772      -2.20072      0.479477      0.639869      0.737291      0.823801      0.876003      0.929630
 109   1 1548.7393    0.2486  0.3559 10.0250  0.0000  0.0081   0.0045   0.0209    0.0162   0.0000   439.6867     0.0387470       22.3472      0.144771      -3.52677     0.0597394      0.119305      0.162894      0.190961      0.211989      0.244073      0.255543
 109   2 1903.1126    0.6393  1.0645 10.1178  0.0000  0.0126   0.0066   0.0341    0.0469   0.0000   440.5742     -0.254161       22.3336      0.169186      -3.71764    -0.0874221      0.183238      0.254294      0.280846      0.325339      0.343740      0.371235
 109   3 2217.7022    1.2554  1.8061 10.4192  0.0000  0.0155   0.0091   0.0424    0.0703   0.0000   441.4825      0.547719       23.1036     0.0843895      -3.48101     -0.808944      0.233477      0.306370      0.353525      0.404094      0.438214      0.463974
 109   4 2500.3374    2.1500  2.2520 11.4125 -0.0002  0.0176   0.0135   0.0480    0.0669   0.0000   441.6723       1.84213       22.4494      0.265916      -4.44509     -0.657993      0.263677      0.354117      0.400955      0.451703      0.478793      0.514147
 109   5 2766.5569    3.3468  2.0987 12.0933  0.0000  0.0157   0.0207   0.0428    0.0673   0.0000   442.8873       1.87096       22.7473      0.610559      -4.63655      -1.29919      0.236087      0.316164      0.356162      0.399684      0.431233      0.457029
 109   6 3023.4958    4.4436  1.9673 12.7458  0.0000  0.0149   0.0281   0.0404    0.0644   0.0000   443.1570       2.09332       22.3561      0.591741      -3.73433     -0.678524      0.227511      0.309679      0.348660      0.384427      0.419547      0.434466
[truncated: 140,969 more chars]
