# Supplementary material for: Global-Mode Analysis of Full-Disk Data from the Michelson Doppler Imager and the Helioseismic and Magnetic Imager
Source: Sol Phys. 2018 Jan 31;293(2):29. doi: 10.1007/s11207-017-1201-5 (PMC6566312; doi:10.1007/s11207-017-1201-5)
Supplement: Supplementary file 2 — (TAR 362.4 MB) [file 11207_2017_1201_MOESM2_ESM.tar › HMI/hmiv72d.6328.36]

   0  14 2093.3572    0.6866  1.0576  9.6825  0.0000  0.1567   0.1149   0.7842    1.7141   0.0000    -0.0000       0.00000       0.00000       0.00000       0.00000       0.00000       0.00000       0.00000       0.00000       0.00000       0.00000       0.00000       0.00000       0.00000       0.00000       0.00000       0.00000       0.00000       0.00000       0.00000       0.00000       0.00000       0.00000       0.00000       0.00000       0.00000       0.00000       0.00000       0.00000       0.00000       0.00000       0.00000       0.00000       0.00000       0.00000       0.00000       0.00000       0.00000       0.00000       0.00000       0.00000       0.00000       0.00000       0.00000       0.00000       0.00000       0.00000       0.00000       0.00000       0.00000       0.00000       0.00000       0.00000       0.00000       0.00000       0.00000       0.00000       0.00000       0.00000       0.00000       0.00000       0.00000       0.00000       0.00000       0.00000       0.00000       0.00000       0.00000       0.00000       0.00000       0.00000       0.00000
   0  15 2228.5221    0.9908  0.7600  9.6632  0.0000  0.1292   0.1683   0.6490    1.8130   0.0000    -0.0000       0.00000       0.00000       0.00000       0.00000       0.00000       0.00000       0.00000       0.00000       0.00000       0.00000       0.00000       0.00000       0.00000       0.00000       0.00000       0.00000       0.00000       0.00000       0.00000       0.00000       0.00000       0.00000       0.00000       0.00000       0.00000       0.00000       0.00000       0.00000       0.00000       0.00000       0.00000       0.00000       0.00000       0.00000       0.00000       0.00000       0.00000       0.00000       0.00000       0.00000       0.00000       0.00000       0.00000       0.00000       0.00000       0.00000       0.00000       0.00000       0.00000       0.00000       0.00000       0.00000       0.00000       0.00000       0.00000       0.00000       0.00000       0.00000       0.00000       0.00000       0.00000       0.00000       0.00000       0.00000       0.00000       0.00000       0.00000       0.00000       0.00000       0.00000       0.00000
   0  16 2362.7693    1.6385  0.4186 10.4297  0.0000  0.0913   0.3228   0.2256    1.3969   0.0000    -0.0000       0.00000       0.00000       0.00000       0.00000       0.00000       0.00000       0.00000       0.00000       0.00000       0.00000       0.00000       0.00000       0.00000       0.00000       0.00000       0.00000       0.00000       0.00000       0.00000       0.00000       0.00000       0.00000       0.00000       0.00000       0.00000       0.00000       0.00000       0.00000       0.00000       0.00000       0.00000       0.00000       0.00000       0.00000       0.00000       0.00000       0.00000       0.00000       0.00000       0.00000       0.00000       0.00000       0.00000       0.00000       0.00000       0.00000       0.00000       0.00000       0.00000       0.00000       0.00000       0.00000       0.00000       0.00000       0.00000       0.00000       0.00000       0.00000       0.00000       0.00000       0.00000       0.00000       0.00000       0.00000       0.00000       0.00000       0.00000       0.00000       0.00000       0.00000       0.00000
   1  12 1885.0335    0.4522  0.6181 10.0032  0.0000  0.1010   0.0532   0.2838    0.2236   0.0000   417.7434       38.0645       0.00000       0.00000       0.00000       0.00000       0.00000       0.00000       0.00000       0.00000       0.00000       0.00000       0.00000       0.00000       0.00000       0.00000       0.00000       0.00000       0.00000       0.00000       0.00000       0.00000       0.00000       0.00000       0.00000       0.00000       0.00000       0.00000       0.00000       0.00000       0.00000       0.00000       0.00000       0.00000       0.00000       0.00000       151.978       53.9168       0.00000       0.00000       0.00000       0.00000       0.00000       0.00000       0.00000       0.00000       0.00000       0.00000       0.00000       0.00000       0.00000       0.00000       0.00000       0.00000       0.00000       0.00000       0.00000       0.00000       0.00000       0.00000       0.00000       0.00000       0.00000       0.00000       0.00000       0.00000       0.00000       0.00000       0.00000       0.00000       0.00000       0.00000
   1  14 2156.8313    0.7830  0.6255 10.0174  0.0000  0.0615   0.0756   0.2233    0.4202   0.0000   308.4527       107.229       0.00000       0.00000       0.00000       0.00000       0.00000       0.00000       0.00000       0.00000       0.00000       0.00000       0.00000       0.00000       0.00000       0.00000       0.00000       0.00000       0.00000       0.00000       0.00000       0.00000       0.00000       0.00000       0.00000       0.00000       0.00000       0.00000       0.00000       0.00000       0.00000       0.00000       0.00000       0.00000       0.00000       0.00000       81.4288       39.1251       0.00000       0.00000       0.00000       0.00000       0.00000       0.00000       0.00000       0.00000       0.00000       0.00000       0.00000       0.00000       0.00000       0.00000       0.00000       0.00000       0.00000       0.00000       0.00000       0.00000       0.00000       0.00000       0.00000       0.00000       0.00000       0.00000       0.00000       0.00000       0.00000       0.00000       0.00000       0.00000       0.00000       0.00000
   1  16 2425.5547    1.4548  0.9446  9.5177  0.0000  0.0837   0.1139   0.2536    2.5057   0.0000   361.8167       26.1160       0.00000       0.00000       0.00000       0.00000       0.00000       0.00000       0.00000       0.00000       0.00000       0.00000       0.00000       0.00000       0.00000       0.00000       0.00000       0.00000       0.00000       0.00000       0.00000       0.00000       0.00000       0.00000       0.00000       0.00000       0.00000       0.00000       0.00000       0.00000       0.00000       0.00000       0.00000       0.00000       0.00000       0.00000       91.4324       55.6429       0.00000       0.00000       0.00000       0.00000       0.00000       0.00000       0.00000       0.00000       0.00000       0.00000       0.00000       0.00000       0.00000       0.00000       0.00000       0.00000       0.00000       0.00000       0.00000       0.00000       0.00000       0.00000       0.00000       0.00000       0.00000       0.00000       0.00000       0.00000       0.00000       0.00000       0.00000       0.00000       0.00000       0.00000
   1  21 3098.1756    4.5136  0.8569 11.7436  0.0000  0.0724   0.3582   0.2285    3.5775   0.0000   338.8351      0.135202       0.00000       0.00000       0.00000       0.00000       0.00000       0.00000       0.00000       0.00000       0.00000       0.00000       0.00000       0.00000       0.00000       0.00000       0.00000       0.00000       0.00000       0.00000       0.00000       0.00000       0.00000       0.00000       0.00000       0.00000       0.00000       0.00000       0.00000       0.00000       0.00000       0.00000       0.00000       0.00000       0.00000       0.00000       95.5689       49.3834       0.00000       0.00000       0.00000       0.00000       0.00000       0.00000       0.00000       0.00000       0.00000       0.00000       0.00000       0.00000       0.00000       0.00000       0.00000       0.00000       0.00000       0.00000       0.00000       0.00000       0.00000       0.00000       0.00000       0.00000       0.00000       0.00000       0.00000       0.00000       0.00000       0.00000       0.00000       0.00000       0.00000       0.00000
   1  22 3232.9063    3.8867  1.0752 12.7327  0.0000  0.0869   0.3181   0.3251    1.2950   0.0000   349.3847      -21.3048       0.00000       0.00000       0.00000       0.00000       0.00000       0.00000       0.00000       0.00000       0.00000       0.00000       0.00000       0.00000       0.00000       0.00000       0.00000       0.00000       0.00000       0.00000       0.00000       0.00000       0.00000       0.00000       0.00000       0.00000       0.00000       0.00000       0.00000       0.00000       0.00000       0.00000       0.00000       0.00000       0.00000       0.00000       109.024       60.7712       0.00000       0.00000       0.00000       0.00000       0.00000       0.00000       0.00000       0.00000       0.00000       0.00000       0.00000       0.00000       0.00000       0.00000       0.00000       0.00000       0.00000       0.00000       0.00000       0.00000       0.00000       0.00000       0.00000       0.00000       0.00000       0.00000       0.00000       0.00000       0.00000       0.00000       0.00000       0.00000       0.00000       0.00000
   1  24 3504.0465    2.9010  2.2565 10.3539  0.0160  0.1578   0.1903   0.5582    1.9732   0.0000   745.6223      -18.3884       0.00000       0.00000       0.00000       0.00000       0.00000       0.00000       0.00000       0.00000       0.00000       0.00000       0.00000       0.00000       0.00000       0.00000       0.00000       0.00000       0.00000       0.00000       0.00000       0.00000       0.00000       0.00000       0.00000       0.00000       0.00000       0.00000       0.00000       0.00000       0.00000       0.00000       0.00000       0.00000       0.00000       0.00000       135.990       139.910       0.00000       0.00000       0.00000       0.00000       0.00000       0.00000       0.00000       0.00000       0.00000       0.00000       0.00000       0.00000       0.00000       0.00000       0.00000       0.00000       0.00000       0.00000       0.00000       0.00000       0.00000       0.00000       0.00000       0.00000       0.00000       0.00000       0.00000       0.00000       0.00000       0.00000       0.00000       0.00000       0.00000       0.00000
   1  25 3640.1333    2.2307  3.6547 11.3234  0.0000  0.2051   0.1494   0.7350    0.9120   0.0000   726.2135      -57.3287       0.00000       0.00000       0.00000       0.00000       0.00000       0.00000       0.00000       0.00000       0.00000       0.00000       0.00000       0.00000       0.00000       0.00000       0.00000       0.00000       0.00000       0.00000       0.00000       0.00000       0.00000       0.00000       0.00000       0.00000       0.00000       0.00000       0.00000       0.00000       0.00000       0.00000       0.00000       0.00000       0.00000       0.00000       275.645       138.476       0.00000       0.00000       0.00000       0.00000       0.00000       0.00000       0.00000       0.00000       0.00000       0.00000       0.00000       0.00000       0.00000       0.00000       0.00000       0.00000       0.00000       0.00000       0.00000       0.00000       0.00000       0.00000       0.00000       0.00000       0.00000       0.00000       0.00000       0.00000       0.00000       0.00000       0.00000       0.00000       0.00000       0.00000
   2  11 1810.2502    0.3897  0.1813 10.1344  0.0000  0.0719   0.0882   0.1292    0.1064   0.0000   418.6935       1.03035       6.53374      -8.96213       0.00000       0.00000       0.00000       0.00000       0.00000       0.00000       0.00000       0.00000       0.00000       0.00000       0.00000       0.00000       0.00000       0.00000       0.00000       0.00000       0.00000       0.00000       0.00000       0.00000       0.00000       0.00000       0.00000       0.00000       0.00000       0.00000       0.00000       0.00000       0.00000       0.00000       0.00000       0.00000       32.6070       33.0972       21.6101       10.5040       0.00000       0.00000       0.00000       0.00000       0.00000       0.00000       0.00000       0.00000       0.00000       0.00000       0.00000       0.00000       0.00000       0.00000       0.00000       0.00000       0.00000       0.00000       0.00000       0.00000       0.00000       0.00000       0.00000       0.00000       0.00000       0.00000       0.00000       0.00000       0.00000       0.00000       0.00000       0.00000
   2  12 1945.7543    0.5131  0.4860 10.2057  0.0000  0.0521   0.0485   0.1787    0.1734   0.0000   387.8220      -35.3627      -7.15891      -5.88245       0.00000       0.00000       0.00000       0.00000       0.00000       0.00000       0.00000       0.00000       0.00000       0.00000       0.00000       0.00000       0.00000       0.00000       0.00000       0.00000       0.00000       0.00000       0.00000       0.00000       0.00000       0.00000       0.00000       0.00000       0.00000       0.00000       0.00000       0.00000       0.00000       0.00000       0.00000       0.00000       32.7480       29.4722       18.9918       6.99973       0.00000       0.00000       0.00000       0.00000       0.00000       0.00000       0.00000       0.00000       0.00000       0.00000       0.00000       0.00000       0.00000       0.00000       0.00000       0.00000       0.00000       0.00000       0.00000       0.00000       0.00000       0.00000       0.00000       0.00000       0.00000       0.00000       0.00000       0.00000       0.00000       0.00000       0.00000       0.00000
   2  13 2081.9280    0.6367  0.5575 10.2954  0.0000  0.0710   0.0512   0.1429    0.2190   0.0000   427.7887      -43.0762       4.13037       4.18924       0.00000       0.00000       0.00000       0.00000       0.00000       0.00000       0.00000       0.00000       0.00000       0.00000       0.00000       0.00000       0.00000       0.00000       0.00000       0.00000       0.00000       0.00000       0.00000       0.00000       0.00000       0.00000       0.00000       0.00000       0.00000       0.00000       0.00000       0.00000       0.00000       0.00000       0.00000       0.00000       45.2345       36.4625       27.9088       9.44344       0.00000       0.00000       0.00000       0.00000       0.00000       0.00000       0.00000       0.00000       0.00000       0.00000       0.00000       0.00000       0.00000       0.00000       0.00000       0.00000       0.00000       0.00000       0.00000       0.00000       0.00000       0.00000       0.00000       0.00000       0.00000       0.00000       0.00000       0.00000       0.00000       0.00000       0.00000       0.00000
   2  14 2217.5254    0.8921  1.1346  8.8888  0.0000  0.0733   0.0547   0.2035    1.4665   0.0000   373.1437      -41.3165      -5.95799      0.988683       0.00000       0.00000       0.00000       0.00000       0.00000       0.00000       0.00000       0.00000       0.00000       0.00000       0.00000       0.00000       0.00000       0.00000       0.00000       0.00000       0.00000       0.00000       0.00000       0.00000       0.00000       0.00000       0.00000       0.00000       0.00000       0.00000       0.00000       0.00000       0.00000       0.00000       0.00000       0.00000       44.9114       43.0464       22.8935       10.3840       0.00000       0.00000       0.00000       0.00000       0.00000       0.00000       0.00000       0.00000       0.00000       0.00000       0.00000       0.00000       0.00000       0.00000       0.00000       0.00000       0.00000       0.00000       0.00000       0.00000       0.00000       0.00000       0.00000       0.00000       0.00000       0.00000       0.00000       0.00000       0.00000       0.00000       0.00000       0.00000
   2  15 2352.2138    1.3933  0.7417 10.2383  0.0000  0.0546   0.0930   0.1572    0.6416   0.0000   438.6997       7.58159      0.721910      -1.64133       0.00000       0.00000       0.00000       0.00000       0.00000       0.00000       0.00000       0.00000       0.00000       0.00000       0.00000       0.00000       0.00000       0.00000       0.00000       0.00000       0.00000       0.00000       0.00000       0.00000       0.00000       0.00000       0.00000       0.00000       0.00000       0.00000       0.00000       0.00000       0.00000       0.00000       0.00000       0.00000       37.0212       30.1056       18.7270       6.77075       0.00000       0.00000       0.00000       0.00000       0.00000       0.00000       0.00000       0.00000       0.00000       0.00000       0.00000       0.00000       0.00000       0.00000       0.00000       0.00000       0.00000       0.00000       0.00000       0.00000       0.00000       0.00000       0.00000       0.00000       0.00000       0.00000       0.00000       0.00000       0.00000       0.00000       0.00000       0.00000
   2  18 2754.4585    2.6482  0.9167  7.8287  0.0000  0.0556   0.1571   0.1612   27.6916   0.0000   424.1329       38.8781      -12.1242       5.29413       0.00000       0.00000       0.00000       0.00000       0.00000       0.00000       0.00000       0.00000       0.00000       0.00000       0.00000       0.00000       0.00000       0.00000       0.00000       0.00000       0.00000       0.00000       0.00000       0.00000       0.00000       0.00000       0.00000       0.00000       0.00000       0.00000       0.00000       0.00000       0.00000       0.00000       0.00000       0.00000       36.8056       31.7114       20.4761       8.25102       0.00000       0.00000       0.00000       0.00000       0.00000       0.00000       0.00000       0.00000       0.00000       0.00000       0.00000       0.00000       0.00000       0.00000       0.00000       0.00000       0.00000       0.00000       0.00000       0.00000       0.00000       0.00000       0.00000       0.00000       0.00000       0.00000       0.00000       0.00000       0.00000       0.00000       0.00000       0.00000
   2  19 2889.4489    3.5361  0.8917 -0.1793  0.0000  0.0622   0.2063   0.1451 1000.0000   0.0000   475.0418       12.5789       63.8557      -1.35521       0.00000       0.00000       0.00000       0.00000       0.00000       0.00000       0.00000       0.00000       0.00000       0.00000       0.00000       0.00000       0.00000       0.00000       0.00000       0.00000       0.00000       0.00000       0.00000       0.00000       0.00000       0.00000       0.00000       0.00000       0.00000       0.00000       0.00000       0.00000       0.00000       0.00000       0.00000       0.00000       41.6098       38.5983       21.9591       9.54328       0.00000       0.00000       0.00000       0.00000       0.00000       0.00000       0.00000       0.00000       0.00000       0.00000       0.00000       0.00000       0.00000       0.00000       0.00000       0.00000       0.00000       0.00000       0.00000       0.00000       0.00000       0.00000       0.00000       0.00000       0.00000       0.00000       0.00000       0.00000       0.00000       0.00000       0.00000       0.00000
   2  21 3159.6924    4.2241  1.3601  5.5340  0.0000  0.0714   0.2122   0.2425  932.1717   0.0000   435.0568      -25.1967       18.1609       5.81795       0.00000       0.00000       0.00000       0.00000       0.00000       0.00000       0.00000       0.00000       0.00000       0.00000       0.00000       0.00000       0.00000       0.00000       0.00000       0.00000       0.00000       0.00000       0.00000       0.00000       0.00000       0.00000       0.00000       0.00000       0.00000       0.00000       0.00000       0.00000       0.00000       0.00000       0.00000       0.00000       43.6834       38.0126       29.4701       10.3581       0.00000       0.00000       0.00000       0.00000       0.00000       0.00000       0.00000       0.00000       0.00000       0.00000       0.00000       0.00000       0.00000       0.00000       0.00000       0.00000       0.00000       0.00000       0.00000       0.00000       0.00000       0.00000       0.00000       0.00000       0.00000       0.00000       0.00000       0.00000       0.00000       0.00000       0.00000       0.00000
   2  22 3295.0244    3.5267  1.9114  3.4992  0.0000  0.0795   0.1538   0.3132 1000.0000   0.0000   340.2072      -107.553      -7.08855       4.16939       0.00000       0.00000       0.00000       0.00000       0.00000       0.00000       0.00000       0.00000       0.00000       0.00000       0.00000       0.00000       0.00000       0.00000       0.00000       0.00000       0.00000       0.00000       0.00000       0.00000       0.00000       0.00000       0.00000       0.00000       0.00000       0.00000       0.00000       0.00000       0.00000       0.00000       0.00000       0.00000       59.9076       50.2511       26.6013       10.4534       0.00000       0.00000       0.00000       0.00000       0.00000       0.00000       0.00000       0.00000       0.00000       0.00000       0.00000       0.00000       0.00000       0.00000       0.00000       0.00000       0.00000       0.00000       0.00000       0.00000       0.00000       0.00000       0.00000       0.00000       0.00000       0.00000       0.00000       0.00000       0.00000       0.00000       0.00000       0.00000
   2  23 3430.6986    3.0805  2.1568 10.5787 -0.0038  0.0954   0.1281   0.2612    2.0998   0.0000   410.1688       65.6607       21.7409       8.20344       0.00000       0.00000       0.00000       0.00000       0.00000       0.00000       0.00000       0.00000       0.00000       0.00000       0.00000       0.00000       0.00000       0.00000       0.00000       0.00000       0.00000       0.00000       0.00000       0.00000       0.00000       0.00000       0.00000       0.00000       0.00000       0.00000       0.00000       0.00000       0.00000       0.00000       0.00000       0.00000       65.0245       55.0269       34.8610       12.8331       0.00000       0.00000       0.00000       0.00000       0.00000       0.00000       0.00000       0.00000       0.00000       0.00000       0.00000       0.00000       0.00000       0.00000       0.00000       0.00000       0.00000       0.00000       0.00000       0.00000       0.00000       0.00000       0.00000       0.00000       0.00000       0.00000       0.00000       0.00000       0.00000       0.00000       0.00000       0.00000
   2  24 3566.7432    2.7230  2.7412  9.7874  0.0000  0.1060   0.1041   0.3347    2.5516   0.0000   505.3447      -1.58550       9.30628      -18.6514       0.00000       0.00000       0.00000       0.00000       0.00000       0.00000       0.00000       0.00000       0.00000       0.00000       0.00000       0.00000       0.00000       0.00000       0.00000       0.00000       0.00000       0.00000       0.00000       0.00000       0.00000       0.00000       0.00000       0.00000       0.00000       0.00000       0.00000       0.00000       0.00000       0.00000       0.00000       0.00000       76.4164       64.7377       36.1545       14.3078       0.00000       0.00000       0.00000       0.00000       0.00000       0.00000       0.00000       0.00000       0.00000       0.00000       0.00000       0.00000       0.00000       0.00000       0.00000       0.00000       0.00000       0.00000       0.00000       0.00000       0.00000       0.00000       0.00000       0.00000       0.00000       0.00000       0.00000       0.00000       0.00000       0.00000       0.00000       0.00000
   3   9 1591.4076    0.2527  0.1698  9.9294  0.0000  0.0811   0.0356   0.0757    0.0786   0.0000   403.7185       46.4447       70.6870      -7.87095      -13.6150      -4.44880       0.00000       0.00000       0.00000       0.00000       0.00000       0.00000       0.00000       0.00000       0.00000       0.00000       0.00000       0.00000       0.00000       0.00000       0.00000       0.00000       0.00000       0.00000       0.00000       0.00000       0.00000       0.00000       0.00000       0.00000       0.00000       0.00000       0.00000       0.00000       0.00000       0.00000       36.9134       14.4082       29.3672       22.9639       8.58610       1.58004       0.00000       0.00000       0.00000       0.00000       0.00000       0.00000       0.00000       0.00000       0.00000       0.00000       0.00000       0.00000       0.00000       0.00000       0.00000       0.00000       0.00000       0.00000       0.00000       0.00000       0.00000       0.00000       0.00000       0.00000       0.00000       0.00000       0.00000       0.00000       0.00000       0.00000
   3  13 2137.6692    0.7391  0.9709 10.3072  0.0000  0.0661   0.0450   0.1857    0.2835   0.0000   416.3206      -7.12688      -8.19633       9.79822      0.149432      -3.45075       0.00000       0.00000       0.00000       0.00000       0.00000       0.00000       0.00000       0.00000       0.00000       0.00000       0.00000       0.00000       0.00000       0.00000       0.00000       0.00000       0.00000       0.00000       0.00000       0.00000       0.00000       0.00000       0.00000       0.00000       0.00000       0.00000       0.00000       0.00000       0.00000       0.00000       35.3882       35.1774       22.8648       12.8558       5.07052       1.72918       0.00000       0.00000       0.00000       0.00000       0.00000       0.00000       0.00000       0.00000       0.00000       0.00000       0.00000       0.00000       0.00000       0.00000       0.00000       0.00000       0.00000       0.00000       0.00000       0.00000       0.00000       0.00000       0.00000       0.00000       0.00000       0.00000       0.00000       0.00000       0.00000       0.00000
   3  14 2273.3640    0.9907  0.7938 10.6436  0.0000  0.0533   0.0577   0.1541    0.2849   0.0000   475.8240      -2.67560      -11.9196       2.79383       4.48575     0.0530668       0.00000       0.00000       0.00000       0.00000       0.00000       0.00000       0.00000       0.00000       0.00000       0.00000       0.00000       0.00000       0.00000       0.00000       0.00000       0.00000       0.00000       0.00000       0.00000       0.00000       0.00000       0.00000       0.00000       0.00000       0.00000       0.00000       0.00000       0.00000       0.00000       0.00000       26.9110       24.4368       19.8633       11.3004       5.37310       1.41446       0.00000       0.00000       0.00000       0.00000       0.00000       0.00000       0.00000       0.00000       0.00000       0.00000       0.00000       0.00000       0.00000       0.00000       0.00000       0.00000       0.00000       0.00000       0.00000       0.00000       0.00000       0.00000       0.00000       0.00000       0.00000       0.00000       0.00000       0.00000       0.00000       0.00000
   3  15 2407.5660    1.4950  0.7157 11.2470  0.0000  0.0517   0.0949   0.1315    0.3107   0.0000   463.2281      -32.2821      -7.13385       19.6775      -6.67240      0.682227       0.00000       0.00000       0.00000       0.00000       0.00000       0.00000       0.00000       0.00000       0.00000       0.00000       0.00000       0.00000       0.00000       0.00000       0.00000       0.00000       0.00000       0.00000       0.00000       0.00000       0.00000       0.00000       0.00000       0.00000       0.00000       0.00000       0.00000       0.00000       0.00000       0.00000       22.1629       23.7924       18.6313       9.63716       5.28598       1.73667       0.00000       0.00000       0.00000       0.00000       0.00000       0.00000       0.00000       0.00000       0.00000       0.00000       0.00000       0.00000       0.00000       0.00000       0.00000       0.00000       0.00000       0.00000       0.00000       0.00000       0.00000       0.00000       0.00000       0.00000       0.00000       0.00000       0.00000       0.00000       0.00000       0.00000
   3  16 2541.7416    1.9127  0.9704  8.4704  0.0000  0.0671   0.0926   0.1232    5.8677   0.0000   463.0442      -45.5350       32.6793      -7.16954    -0.0469569       2.62434       0.00000       0.00000       0.00000       0.00000       0.00000       0.00000       0.00000       0.00000       0.00000       0.00000       0.00000       0.00000       0.00000       0.00000       0.00000       0.00000       0.00000       0.00000       0.00000       0.00000       0.00000       0.00000       0.00000       0.00000       0.00000       0.00000       0.00000       0.00000       0.00000       0.00000       31.7980       25.1844       25.0219       15.7267       7.07886       1.68969       0.00000       0.00000       0.00000       0.00000       0.00000       0.00000       0.00000       0.00000       0.00000       0.00000       0.00000       0.00000       0.00000       0.00000       0.00000       0.00000       0.00000       0.00000       0.00000       0.00000       0.00000       0.00000       0.00000       0.00000       0.00000       0.00000       0.00000       0.00000       0.00000       0.00000
   3  18 2811.3879    3.1099  0.8502  5.7548  0.0000  0.0460   0.1596   0.1320  229.2209   0.0000   429.4581       9.25988       18.4599      -13.1260      0.788449      -2.00934       0.00000       0.00000       0.00000       0.00000       0.00000       0.00000       0.00000       0.00000       0.00000       0.00000       0.00000       0.00000       0.00000       0.00000       0.00000       0.00000       0.00000       0.00000       0.00000       0.00000       0.00000       0.00000       0.00000       0.00000       0.00000       0.00000       0.00000       0.00000       0.00000       0.00000       21.6085       22.0471       16.7965       9.16524       4.76168       1.43883       0.00000       0.00000       0.00000       0.00000       0.00000       0.00000       0.00000       0.00000       0.00000       0.00000       0.00000       0.00000       0.00000       0.00000       0.00000       0.00000       0.00000       0.00000       0.00000       0.00000       0.00000       0.00000       0.00000       0.00000       0.00000       0.00000       0.00000       0.00000       0.00000       0.00000
   3  19 2946.9485    3.5079  0.9078  4.8895  0.0000  0.0543   0.1717   0.1163  746.4824   0.0000   373.5086      -33.4138       11.0793       3.94871      -2.07012      0.461414       0.00000       0.00000       0.00000       0.00000       0.00000       0.00000       0.00000       0.00000       0.00000       0.00000       0.00000       0.00000       0.00000       0.00000       0.00000       0.00000       0.00000       0.00000       0.00000       0.00000       0.00000       0.00000       0.00000       0.00000       0.00000       0.00000       0.00000       0.00000       0.00000       0.00000       23.9781       25.2160       19.1105       9.93672       5.63065       1.67896       0.00000       0.00000       0.00000       0.00000       0.00000       0.00000       0.00000       0.00000       0.00000       0.00000       0.00000       0.00000       0.00000       0.00000       0.00000       0.00000       0.00000       0.00000       0.00000       0.00000       0.00000       0.00000       0.00000       0.00000       0.00000       0.00000       0.00000       0.00000       0.00000       0.00000
   3  20 3082.1737    3.8526  0.9471 12.4704  0.0000  0.1183   0.2018   0.1633    0.6358   0.0000   461.0681       17.1403       5.42917      -24.5027      -1.66120      -2.15465       0.00000       0.00000       0.00000       0.00000       0.00000       0.00000       0.00000       0.00000       0.00000       0.00000       0.00000       0.00000       0.00000       0.00000       0.00000       0.00000       0.00000       0.00000       0.00000       0.00000       0.00000       0.00000       0.00000       0.00000       0.00000       0.00000       0.00000       0.00000       0.00000       0.00000       85.6366       79.5611       45.7017       18.0085       4.93935       1.30180       0.00000       0.00000       0.00000       0.00000       0.00000       0.00000       0.00000       0.00000       0.00000       0.00000       0.00000       0.00000       0.00000       0.00000       0.00000       0.00000       0.00000       0.00000       0.00000       0.00000       0.00000       0.00000       0.00000       0.00000       0.00000       0.00000       0.00000       0.00000       0.00000       0.00000
   3  21 3217.7421    3.9087  1.3610 12.0095  0.0000  0.0623   0.1755   0.1838    0.9590   0.0000   434.3938       12.5285       6.59326      -17.6980       6.09650       1.81984       0.00000       0.00000       0.00000       0.00000       0.00000       0.00000       0.00000       0.00000       0.00000       0.00000       0.00000       0.00000       0.00000       0.00000       0.00000       0.00000       0.00000       0.00000       0.00000       0.00000       0.00000       0.00000       0.00000       0.00000       0.00000       0.00000       0.00000       0.00000       0.00000       0.00000       28.9372       27.7298       22.0238       13.8972       6.22883       1.86723       0.00000       0.00000       0.00000       0.00000       0.00000       0.00000       0.00000       0.00000       0.00000       0.00000       0.00000       0.00000       0.00000       0.00000       0.00000       0.00000       0.00000       0.00000       0.00000       0.00000       0.00000       0.00000       0.00000       0.00000       0.00000       0.00000       0.00000       0.00000       0.00000       0.00000
   3  22 3353.2828    3.4977  1.8340 11.1550  0.0000  0.0762   0.1289   0.1926    1.0485   0.0000   448.6539       45.3582       3.92440      -28.3927      -1.59196      -1.11292       0.00000       0.00000       0.00000       0.00000       0.00000       0.00000       0.00000       0.00000       0.00000       0.00000       0.00000       0.00000       0.00000       0.00000       0.00000       0.00000       0.00000       0.00000       0.00000       0.00000       0.00000       0.00000       0.00000       0.00000       0.00000       0.00000       0.00000       0.00000       0.00000       0.00000       40.4879       36.3819       28.5023       16.9314       7.38432       1.97654       0.00000       0.00000       0.00000       0.00000       0.00000       0.00000       0.00000       0.00000       0.00000       0.00000       0.00000       0.00000       0.00000       0.00000       0.00000       0.00000       0.00000       0.00000       0.00000       0.00000       0.00000       0.00000       0.00000       0.00000       0.00000       0.00000       0.00000       0.00000       0.00000       0.00000
   3  23 3489.4699    2.9519  3.1543  8.4885  0.0016  0.0966   0.0813   0.2565    3.7700   0.0000   489.5884      -41.0530       10.4177     -0.489087       3.62897     -0.861202       0.00000       0.00000       0.00000       0.00000       0.00000       0.00000       0.00000       0.00000       0.00000       0.00000       0.00000       0.00000       0.00000       0.00000       0.00000       0.00000       0.00000       0.00000       0.00000       0.00000       0.00000       0.00000       0.00000       0.00000       0.00000       0.00000       0.00000       0.00000       0.00000       0.00000       48.3539       48.2856       34.1432       20.5208       8.83844       2.87948       0.00000       0.00000       0.00000       0.00000       0.00000       0.00000       0.00000       0.00000       0.00000       0.00000       0.00000       0.00000       0.00000       0.00000       0.00000       0.00000       0.00000       0.00000       0.00000       0.00000       0.00000       0.00000       0.00000       0.00000       0.00000       0.00000       0.00000       0.00000       0.00000       0.00000
   3  24 3625.9376    2.4892  3.9053 10.0769  0.0000  0.1095   0.0669   0.3097    0.7095   0.0000   401.8474       43.7496       1.85458      -16.7301      -10.7832      -2.82590       0.00000       0.00000       0.00000       0.00000       0.00000       0.00000       0.00000       0.00000       0.00000       0.00000       0.00000       0.00000       0.00000       0.00000       0.00000       0.00000       0.00000       0.00000       0.00000       0.00000       0.00000       0.00000       0.00000       0.00000       0.00000       0.00000       0.00000       0.00000       0.00000       0.00000       54.3542       52.3817       39.4528       23.4236       10.6188       3.19917       0.00000       0.00000       0.00000       0.00000       0.00000       0.00000       0.00000       0.00000       0.00000       0.00000       0.00000       0.00000       0.00000       0.00000       0.00000       0.00000       0.00000       0.00000       0.00000       0.00000       0.00000       0.00000       0.00000       0.00000       0.00000       0.00000       0.00000       0.00000       0.00000       0.00000
   4  11 1914.7527    0.4647  0.4071 10.1546  0.0003  0.0456   0.0371   0.1065    0.1056   0.0000   415.0315      -7.62431       15.6057      -1.81530      -3.32585      -1.48302      0.335104    -0.0900358       0.00000       0.00000       0.00000       0.00000       0.00000       0.00000       0.00000       0.00000       0.00000       0.00000       0.00000       0.00000       0.00000       0.00000       0.00000       0.00000       0.00000       0.00000       0.00000       0.00000       0.00000       0.00000       0.00000       0.00000       0.00000       0.00000       0.00000       0.00000       17.0359       18.5400       15.0835       9.10116       5.56091       2.96804       1.12720      0.260911       0.00000       0.00000       0.00000       0.00000       0.00000       0.00000       0.00000       0.00000       0.00000       0.00000       0.00000       0.00000       0.00000       0.00000       0.00000       0.00000       0.00000       0.00000       0.00000       0.00000       0.00000       0.00000       0.00000       0.00000       0.00000       0.00000       0.00000       0.00000
   4  13 2188.3033    0.8805  0.7989  9.7774  0.0040  0.0507   0.0433   0.1128    0.4018   0.0000   409.7036       20.3211       8.43437       28.8638       4.91503      -11.2179      -1.13759     -0.338798       0.00000       0.00000       0.00000       0.00000       0.00000       0.00000       0.00000       0.00000       0.00000       0.00000       0.00000       0.00000       0.00000       0.00000       0.00000       0.00000       0.00000       0.00000       0.00000       0.00000       0.00000       0.00000       0.00000       0.00000       0.00000       0.00000       0.00000       0.00000       17.8307       19.0190       17.7021       10.9482       7.23430       3.56310       1.59001      0.354513       0.00000       0.00000       0.00000       0.00000       0.00000       0.00000       0.00000       0.00000       0.00000       0.00000       0.00000       0.00000       0.00000       0.00000       0.00000       0.00000       0.00000       0.00000       0.00000       0.00000       0.00000       0.00000       0.00000       0.00000       0.00000       0.00000       0.00000       0.00000
   4  14 2324.0864    1.1901  0.8125 10.5979  0.0032  0.0487   0.0611   0.1190    0.3803   0.0000   440.5492       11.5349      -4.22695      -14.8636      -7.19635      0.798332     -0.948239     0.0548379       0.00000       0.00000       0.00000       0.00000       0.00000       0.00000       0.00000       0.00000       0.00000       0.00000       0.00000       0.00000       0.00000       0.00000       0.00000       0.00000       0.00000       0.00000       0.00000       0.00000       0.00000       0.00000       0.00000       0.00000       0.00000       0.00000       0.00000       0.00000       18.5262       21.0130       15.8842       11.4162       6.61303       3.17149       1.22880      0.371046       0.00000       0.00000       0.00000       0.00000       0.00000       0.00000       0.00000       0.00000       0.00000       0.00000       0.00000       0.00000       0.00000       0.00000       0.00000       0.00000       0.00000       0.00000       0.00000       0.00000       0.00000       0.00000       0.00000       0.00000       0.00000       0.00000       0.00000       0.00000
   4  16 2593.0453    2.0313  1.0027 10.5638 -0.0021  0.0571   0.0983   0.1461    1.4087   0.0000   439.6972      -51.8631       35.9629       4.27044      -3.44395      -5.14127       1.23466      0.359849       0.00000       0.00000       0.00000       0.00000       0.00000       0.00000       0.00000       0.00000       0.00000       0.00000       0.00000       0.00000       0.00000       0.00000       0.00000       0.00000       0.00000       0.00000       0.00000       0.00000       0.00000       0.00000       0.00000       0.00000       0.00000       0.00000       0.00000       0.00000       21.5053       20.3146       17.2985       14.8353       8.49437       4.32988       1.43742      0.384100       0.00000       0.00000       0.00000       0.00000       0.00000       0.00000       0.00000       0.00000       0.00000       0.00000       0.00000       0.00000       0.00000       0.00000       0.00000       0.00000       0.00000       0.00000       0.00000       0.00000       0.00000       0.00000       0.00000       0.00000       0.00000       0.00000       0.00000       0.00000
   4  17 2728.3764    2.7966  0.9421  4.5441  0.0000  0.0537   0.1282   0.1226  838.5394   0.0000   422.5428       23.3077      -12.9133       4.64464      -4.25957    0.00116003       0.00000       0.00000       0.00000       0.00000       0.00000       0.00000       0.00000       0.00000       0.00000       0.00000       0.00000       0.00000       0.00000       0.00000       0.00000       0.00000       0.00000       0.00000       0.00000       0.00000       0.00000       0.00000       0.00000       0.00000       0.00000       0.00000       0.00000       0.00000       0.00000       0.00000       19.4683       20.1863       19.3204       11.6473       6.30934       4.08907       1.53592      0.349321       0.00000       0.00000       0.00000       0.00000       0.00000       0.00000       0.00000       0.00000       0.00000       0.00000       0.00000       0.00000       0.00000       0.00000       0.00000       0.00000       0.00000       0.00000       0.00000       0.00000       0.00000       0.00000       0.00000       0.00000       0.00000       0.00000       0.00000       0.00000
   4  21 3271.7041    3.7756  1.4365 10.3753  0.0029  0.0560   0.1443   0.1562    2.2932   0.0000   402.2890      -27.9583      -30.5358       17.4460      -2.73942      -4.60283     -0.573196     -0.705487       0.00000       0.00000       0.00000       0.00000       0.00000       0.00000       0.00000       0.00000       0.00000       0.00000       0.00000       0.00000       0.00000       0.00000       0.00000       0.00000       0.00000       0.00000       0.00000       0.00000       0.00000       0.00000       0.00000       0.00000       0.00000       0.00000       0.00000       0.00000       21.0189       22.4055       17.6800       13.4038       7.95069       3.69036       1.37766      0.400751       0.00000       0.00000       0.00000       0.00000       0.00000       0.00000       0.00000       0.00000       0.00000       0.00000       0.00000       0.00000       0.00000       0.00000       0.00000       0.00000       0.00000       0.00000       0.00000       0.00000       0.00000       0.00000       0.00000       0.00000       0.00000       0.00000       0.00000       0.00000
   4  22 3407.9973    3.4167  2.0077 10.0881  0.0023  0.0676   0.1063   0.1811    1.7470   0.0000   463.4879       1.91665       22.7016      -17.9164       6.60270      -5.49224       2.65772     -0.236863       0.00000       0.00000       0.00000       0.00000       0.00000       0.00000       0.00000       0.00000       0.00000       0.00000       0.00000       0.00000       0.00000       0.00000       0.00000       0.00000       0.00000       0.00000       0.00000       0.00000       0.00000       0.00000       0.00000       0.00000       0.00000       0.00000       0.00000       0.00000       26.1516       24.4431       21.3626       16.9828       10.3286       4.79977       1.71434      0.424735       0.00000       0.00000       0.00000       0.00000       0.00000       0.00000       0.00000       0.00000       0.00000       0.00000       0.00000       0.00000       0.00000       0.00000       0.00000       0.00000       0.00000       0.00000       0.00000       0.00000       0.00000       0.00000       0.00000       0.00000       0.00000       0.00000       0.00000       0.00000
   4  23 3544.6518    2.7217  2.7836 10.7888 -0.0007  0.0817   0.0747   0.2314    0.5767   0.0000   446.8418       15.6561      -20.7642       19.9726       17.2778      -1.22895     -0.439901     -0.105326       0.00000       0.00000       0.00000       0.00000       0.00000       0.00000       0.00000       0.00000       0.00000       0.00000       0.00000       0.00000       0.00000       0.00000       0.00000       0.00000       0.00000       0.00000       0.00000       0.00000       0.00000       0.00000       0.00000       0.00000       0.00000       0.00000       0.00000       0.00000       30.7978       32.8236       27.9349       18.6022       10.9226       5.60747       2.22226      0.564310       0.00000       0.00000       0.00000       0.00000       0.00000       0.00000       0.00000       0.00000       0.00000       0.00000       0.00000       0.00000       0.00000       0.00000       0.00000       0.00000       0.00000       0.00000       0.00000       0.00000       0.00000       0.00000       0.00000       0.00000       0.00000       0.00000       0.00000       0.00000
   4  24 3681.5049    2.2548  4.5683  9.8018  0.0006  0.1090   0.0493   0.2988    0.6372   0.0000   396.7593       34.1532      -11.2952       3.97606       27.6140       8.31105     -0.911069     -0.184176       0.00000       0.00000       0.00000       0.00000       0.00000       0.00000       0.00000       0.00000       0.00000       0.00000       0.00000       0.00000       0.00000       0.00000       0.00000       0.00000       0.00000       0.00000       0.00000       0.00000       0.00000       0.00000       0.00000       0.00000       0.00000       0.00000       0.00000       0.00000       39.4491       43.7490       34.4226       25.3774       14.8179       7.22107       2.79737      0.812467       0.00000       0.00000       0.00000       0.00000       0.00000       0.00000       0.00000       0.00000       0.00000       0.00000       0.00000       0.00000       0.00000       0.00000       0.00000       0.00000       0.00000       0.00000       0.00000       0.00000       0.00000       0.00000       0.00000       0.00000       0.00000       0.00000       0.00000       0.00000
   4  25 3818.4170    1.9175  5.9573  9.8476  0.0010  0.1363   0.0389   0.3568    0.3888   0.0000   446.3412      -30.4980       18.3226      -31.6624       13.3348      -19.2152      -1.36231      0.666745       0.00000       0.00000       0.00000       0.00000       0.00000       0.00000       0.00000       0.00000       0.00000       0.00000       0.00000       0.00000       0.00000       0.00000       0.00000       0.00000       0.00000       0.00000       0.00000       0.00000       0.00000       0.00000       0.00000       0.00000       0.00000       0.00000       0.00000       0.00000       48.9361       51.4437       45.1118       31.5224       18.2251       9.92347       3.71400      0.936252       0.00000       0.00000       0.00000       0.00000       0.00000       0.00000       0.00000       0.00000       0.00000       0.00000       0.00000       0.00000       0.00000       0.00000       0.00000       0.00000       0.00000       0.00000       0.00000       0.00000       0.00000       0.00000       0.00000       0.00000       0.00000       0.00000       0.00000       0.00000
   5  10 1823.3249    0.3967  0.3317 10.1181 -0.0085  0.0612   0.0420   0.0965    0.0819   0.0000   443.6567      -2.19485       3.64699      -8.56201      -11.6714       2.75710      0.405557     -0.753058     -0.155680    -0.0150428       0.00000       0.00000       0.00000       0.00000       0.00000       0.00000       0.00000       0.00000       0.00000       0.00000       0.00000       0.00000       0.00000       0.00000       0.00000       0.00000       0.00000       0.00000       0.00000       0.00000       0.00000       0.00000       0.00000       0.00000       0.00000       0.00000       20.2702       29.9840       25.9391       16.4807       7.45688       5.94875       3.05298       1.28547      0.356568      0.147343       0.00000       0.00000       0.00000       0.00000       0.00000       0.00000       0.00000       0.00000       0.00000       0.00000       0.00000       0.00000       0.00000       0.00000       0.00000       0.00000       0.00000       0.00000       0.00000       0.00000       0.00000       0.00000       0.00000       0.00000       0.00000       0.00000
   5  11 1960.4892    0.5199  0.3739 10.0830 -0.0142  0.0344   0.0349   0.0693    0.1022   0.0000   440.1502       23.2806      0.673701      -12.9386      0.743276       2.05526      -1.90860       1.40408      0.283391    -0.0937730       0.00000       0.00000       0.00000       0.00000       0.00000       0.00000       0.00000       0.00000       0.00000       0.00000       0.00000       0.00000       0.00000       0.00000       0.00000       0.00000       0.00000       0.00000       0.00000       0.00000       0.00000       0.00000       0.00000       0.00000       0.00000       0.00000       9.10582       11.1011       10.1574       7.39166       5.47033       2.84664       1.76031      0.697993      0.275631     0.0593215       0.00000       0.00000       0.00000       0.00000       0.00000       0.00000       0.00000       0.00000       0.00000       0.00000       0.00000       0.00000       0.00000       0.00000       0.00000       0.00000       0.00000       0.00000       0.00000       0.00000       0.00000       0.00000       0.00000       0.00000       0.00000       0.00000
   5  12 2098.4307    0.7154  0.6568 10.0841  0.0034  0.0410   0.0394   0.1021    0.1674   0.0000   442.8883       6.67976       6.67179      -4.12323       8.82928     -0.589975    -0.0548756      -1.28310      0.144926    -0.0384081       0.00000       0.00000       0.00000       0.00000       0.00000       0.00000       0.00000       0.00000       0.00000       0.00000       0.00000       0.00000       0.00000       0.00000       0.00000       0.00000       0.00000       0.00000       0.00000       0.00000       0.00000       0.00000       0.00000       0.00000       0.00000       0.00000       13.1828       14.7172       12.0106       9.79693       6.84739       3.95688       1.78608      0.770780      0.264773     0.0660194       0.00000       0.00000       0.00000       0.00000       0.00000       0.00000       0.00000       0.00000       0.00000       0.00000       0.00000       0.00000       0.00000       0.00000       0.00000       0.00000       0.00000       0.00000       0.00000       0.00000       0.00000       0.00000       0.00000       0.00000       0.00000       0.00000
   5  13 2235.4020    0.9863  0.7115 10.3725 -0.0057  0.0450   0.0474   0.0929    0.2274   0.0000   422.4554       1.18222       6.20297       2.41365      -2.38364      -2.21126     -0.480759      0.374596     -0.158409     -0.103621       0.00000       0.00000       0.00000       0.00000       0.00000       0.00000       0.00000       0.00000       0.00000       0.00000       0.00000       0.00000       0.00000       0.00000       0.00000       0.00000       0.00000       0.00000       0.00000       0.00000       0.00000       0.00000       0.00000       0.00000       0.00000       0.00000       15.1161       16.4995       13.4398       10.7944       7.77087       4.35694       2.07850      0.831326      0.290500     0.0726906       0.00000       0.00000       0.00000       0.00000       0.00000       0.00000       0.00000       0.00000       0.00000       0.00000       0.00000       0.00000       0.00000       0.00000       0.00000       0.00000       0.00000       0.00000       0.00000       0.00000       0.00000       0.00000       0.00000       0.00000       0.00000       0.00000
   5  14 2371.0435    1.3308  0.9634 10.3180 -0.0077  0.0431   0.0553   0.1207    0.3553   0.0000   427.2687       27.8234      -26.5265      -8.73743      -1.84595     -0.813720      -1.98383      -1.26145     -0.253743    -0.0547135       0.00000       0.00000       0.00000       0.00000       0.00000       0.00000       0.00000       0.00000       0.00000       0.00000       0.00000       0.00000       0.00000       0.00000       0.00000       0.00000       0.00000       0.00000       0.00000       0.00000       0.00000       0.00000       0.00000       0.00000       0.00000       0.00000       13.5794       14.0460       13.7903       9.95825       7.02170       4.14021       2.10898      0.931081      0.315595     0.0646752       0.00000       0.00000       0.00000       0.00000       0.00000       0.00000       0.00000       0.00000       0.00000       0.00000       0.00000       0.00000       0.00000       0.00000       0.00000       0.00000       0.00000       0.00000       0.00000       0.00000       0.00000       0.00000       0.00000       0.00000       0.00000       0.00000
   5  15 2506.0377    1.8484  0.8010 10.0389 -0.0014  0.0374   0.0758   0.0887    0.6166   0.0000   420.0314      -2.72743       21.6113      -3.15833     0.0731595      0.618028      -1.77524      0.551962     0.0634187     0.0114731       0.00000       0.00000       0.00000       0.00000       0.00000       0.00000       0.00000       0.00000       0.00000       0.00000       0.00000       0.00000       0.00000       0.00000       0.00000       0.00000       0.00000       0.00000       0.00000       0.00000       0.00000       0.00000       0.00000       0.00000       0.00000       0.00000       11.0578       11.7988       11.6193       8.12431       5.92246       3.60845       1.72518      0.827720      0.285952     0.0579077       0.00000       0.00000       0.00000       0.00000       0.00000       0.00000       0.00000       0.00000       0.00000       0.00000       0.00000       0.00000       0.00000       0.00000       0.00000       0.00000       0.00000       0.00000       0.00000       0.00000       0.00000       0.00000       0.00000       0.00000       0.00000       0.00000
   5  16 2641.2031    2.2110  0.9321 10.9353 -0.0104  0.0399   0.0930   0.1131    0.7612   0.0000   445.7554      -18.9311      -17.3668      -1.88083     -0.845173      -3.77937      -3.21860      -1.04219    -0.0238196     0.0366343       0.00000       0.00000       0.00000       0.00000       0.00000       0.00000       0.00000       0.00000       0.00000       0.00000       0.00000       0.00000       0.00000       0.00000       0.00000       0.00000       0.00000       0.00000       0.00000       0.00000       0.00000       0.00000       0.00000       0.00000       0.00000       0.00000       12.7662       13.0264       11.3242       9.52353       6.92562       3.96937       2.00987      0.787542      0.261322     0.0593676       0.00000       0.00000       0.00000       0.00000       0.00000       0.00000       0.00000       0.00000       0.00000       0.00000       0.00000       0.00000       0.00000       0.00000       0.00000       0.00000       0.00000       0.00000       0.00000       0.00000       0.00000       0.00000       0.00000       0.00000       0.00000       0.00000
   5  17 2777.3276    2.9949  0.9396  0.0760  0.0000  0.0436   0.1155   0.1044 1000.0000   0.0000   453.1096       2.31355      -5.49288       2.49093       4.19071      -2.16802       0.00000       0.00000       0.00000       0.00000       0.00000       0.00000       0.00000       0.00000       0.00000       0.00000       0.00000       0.00000       0.00000       0.00000       0.00000       0.00000       0.00000       0.00000       0.00000       0.00000       0.00000       0.00000       0.00000       0.00000       0.00000       0.00000       0.00000       0.00000       0.00000       0.00000       13.2863       15.4220       13.5807       9.53275       6.90841       3.96105       1.79335      0.853805      0.309586     0.0698797       0.00000       0.00000       0.00000       0.00000       0.00000       0.00000       0.00000       0.00000       0.00000       0.00000       0.00000       0.00000       0.00000       0.00000       0.00000       0.00000       0.00000       0.00000       0.00000       0.00000       0.00000       0.00000       0.00000       0.00000       0.00000       0.00000
   5  18 2913.6570    3.7481  0.7124 12.4901 -0.0065  0.0530   0.1772   0.0977    0.5189   0.0000   442.2555       5.43071       3.89761       14.7254       3.95247       6.54036       1.23644      0.486807     -0.184921    -0.0136440       0.00000       0.00000       0.00000       0.00000       0.00000       0.00000       0.00000       0.00000       0.00000       0.00000       0.00000       0.00000       0.00000       0.00000       0.00000       0.00000       0.00000       0.00000       0.00000       0.00000       0.00000       0.00000       0.00000       0.00000       0.00000       0.00000       19.7820       15.1505       11.8686       13.9918       11.7954       6.73621       2.63941      0.882043      0.248114     0.0537002       0.00000       0.00000       0.00000       0.00000       0.00000       0.00000       0.00000       0.00000       0.00000       0.00000       0.00000       0.00000       0.00000       0.00000       0.00000       0.00000       0.00000       0.00000       0.00000       0.00000       0.00000       0.00000       0.00000       0.00000       0.00000       0.00000
   5  19 3049.9252    4.3231  0.9510  7.0932  0.0099  0.0495   0.1905   0.1146    4.4699   0.0000   447.4844      -10.6957       11.8033      -2.49054       3.17495      -3.72623      0.228924      -1.81288     -0.310403    -0.0981962       0.00000       0.00000       0.00000       0.00000       0.00000       0.00000       0.00000       0.00000       0.00000       0.00000       0.00000       0.00000       0.00000       0.00000       0.00000       0.00000       0.00000       0.00000       0.00000       0.00000       0.00000       0.00000       0.00000       0.00000       0.00000       0.00000       14.8641       18.4708       13.3631       12.2757       7.12568       4.81225       1.98639       1.05516      0.285219     0.0999299       0.00000       0.00000       0.00000       0.00000       0.00000       0.00000       0.00000       0.00000       0.00000       0.00000       0.00000       0.00000       0.00000       0.00000       0.00000       0.00000       0.00000       0.00000       0.00000       0.00000       0.00000       0.00000       0.00000       0.00000       0.00000       0.00000
   5  20 3186.2764    4.0224  1.1062 12.1733 -0.0122  0.0564   0.1836   0.1267    1.7922   0.0000   440.9658      -11.9131       27.4341      -5.77270       7.43641       2.81159      -4.51103      -1.23200    -0.0795992    0.00641123       0.00000       0.00000       0.00000       0.00000       0.00000       0.00000       0.00000       0.00000       0.00000       0.00000       0.00000       0.00000       0.00000       0.00000       0.00000       0.00000       0.00000       0.00000       0.00000       0.00000       0.00000       0.00000       0.00000       0.00000       0.00000       0.00000       15.3996       20.2371       15.0099       13.7086       8.69013       5.23741       2.85980       1.13061      0.370457      0.113423       0.00000       0.00000       0.00000       0.00000       0.00000       0.00000       0.00000       0.00000       0.00000       0.00000       0.00000       0.00000       0.00000       0.00000       0.00000       0.00000       0.00000       0.00000       0.00000       0.00000       0.00000       0.00000       0.00000       0.00000       0.00000       0.00000
   5  21 3322.4968    3.6037  1.4887 12.5819 -0.0009  0.0579   0.1352   0.1706    0.5090   0.0000   465.1830       20.0899      -1.18729      -5.43121       1.17703       5.12103       2.11526      0.525356     -0.163884    -0.0103513       0.00000       0.00000       0.00000       0.00000       0.00000       0.00000       0.00000       0.00000       0.00000       0.00000       0.00000       0.00000       0.00000       0.00000       0.00000       0.00000       0.00000       0.00000       0.00000       0.00000       0.00000       0.00000       0.00000       0.00000       0.00000       0.00000       17.6035       18.9761       17.5188       13.8980       9.34242       5.48548       3.07513       1.23800      0.421005     0.0939525       0.00000       0.00000       0.00000       0.00000       0.00000       0.00000       0.00000       0.00000       0.00000       0.00000       0.00000       0.00000       0.00000       0.00000       0.00000       0.00000       0.00000       0.00000       0.00000       0.00000       0.00000       0.00000       0.00000       0.00000       0.00000       0.00000
   5  22 3459.3324    3.2022  2.2790 11.2760  0.0107  0.0745   0.0969   0.1997    0.6271   0.0000   428.6079       15.1311       22.2116       19.3504      -11.8507      -7.64115       5.09000      -2.14507     -0.156060    -0.0177707       0.00000       0.00000       0.00000       0.00000       0.00000       0.00000       0.00000       0.00000       0.00000       0.00000       0.00000       0.00000       0.00000       0.00000       0.00000       0.00000       0.00000       0.00000       0.00000       0.00000       0.00000       0.00000       0.00000       0.00000       0.00000       0.00000       21.1641       24.9299       20.7768       17.1095       12.6271       7.02081       3.67868       1.44539      0.553948      0.134602       0.00000       0.00000       0.00000       0.00000       0.00000       0.00000       0.00000       0.00000       0.00000       0.00000       0.00000       0.00000       0.00000       0.00000       0.00000       0.00000       0.00000       0.00000       0.00000       0.00000       0.00000       0.00000       0.00000       0.00000       0.00000       0.00000
   5  23 3596.4859    2.5205  3.6198 10.4221 -0.0019  0.0894   0.0585   0.2448    0.5662   0.0000   445.8948      -40.1571      -8.72561       6.97185       17.1940      0.906807      -3.75881      -3.52044      0.456639     -0.113807       0.00000       0.00000       0.00000       0.00000       0.00000       0.00000       0.00000       0.00000       0.00000       0.00000       0.00000       0.00000       0.00000       0.00000       0.00000       0.00000       0.00000       0.00000       0.00000       0.00000       0.00000       0.00000       0.00000       0.00000       0.00000       0.00000       26.6353       30.2330       27.1471       21.6691       13.9807       8.70799       4.53846       2.01378      0.654925      0.153017       0.00000       0.00000       0.00000       0.00000       0.00000       0.00000       0.00000       0.00000       0.00000       0.00000       0.00000       0.00000       0.00000       0.00000       0.00000       0.00000       0.00000       0.00000       0.00000       0.00000       0.00000       0.00000       0.00000       0.00000       0.00000       0.00000
   5  24 3733.7746    2.1363  5.1957  9.7594 -0.0057  0.1092   0.0397   0.2961    0.4981   0.0000   422.2154      -9.02134      -35.8914       9.33212       6.19757       22.3975      -15.1561      -1.99381       1.24016    -0.0226729       0.00000       0.00000       0.00000       0.00000       0.00000       0.00000       0.00000       0.00000       0.00000       0.00000       0.00000       0.00000       0.00000       0.00000       0.00000       0.00000       0.00000       0.00000       0.00000       0.00000       0.00000       0.00000       0.00000       0.00000       0.00000       0.00000       32.8272       36.3454       32.8009       25.4941       17.7345       10.3100       5.51280       2.26038      0.802740      0.178846       0.00000       0.00000       0.00000       0.00000       0.00000       0.00000       0.00000       0.00000       0.00000       0.00000       0.00000       0.00000       0.00000       0.00000       0.00000       0.00000       0.00000       0.00000       0.00000       0.00000       0.00000       0.00000       0.00000       0.00000       0.00000       0.00000
   6  12 2142.4359    0.8583  0.7188 10.0579 -0.0096  0.0410   0.0403   0.0946    0.1936   0.0000   440.4087      -5.91208       17.3052    -0.0998594      -2.64413     -0.634022       2.73721      0.568530      0.368274     -0.222969     0.0865267    0.00195181       0.00000       0.00000       0.00000       0.00000       0.00000       0.00000       0.00000       0.00000       0.00000       0.00000       0.00000       0.00000       0.00000       0.00000       0.00000       0.00000       0.00000       0.00000       0.00000       0.00000       0.00000       0.00000       0.00000       0.00000       10.5924       11.0377       9.02091       8.69543       7.05141       5.11590       2.68962       1.31376      0.550940      0.226757     0.0626750     0.0143238       0.00000       0.00000       0.00000       0.00000       0.00000       0.00000       0.00000       0.00000       0.00000       0.00000       0.00000       0.00000       0.00000       0.00000       0.00000       0.00000       0.00000       0.00000       0.00000       0.00000       0.00000       0.00000       0.00000       0.00000
   6  13 2279.8159    1.1377  0.9384  9.9148 -0.0018  0.0432   0.0458   0.1076    0.3592   0.0000   444.3366      -11.5032       25.0930      -13.1983     -0.183987      -1.80093       1.50665       1.30633      0.687263     -0.150142     0.0278588    -0.0184037       0.00000       0.00000       0.00000       0.00000       0.00000       0.00000       0.00000       0.00000       0.00000       0.00000       0.00000       0.00000       0.00000       0.00000       0.00000       0.00000       0.00000       0.00000       0.00000       0.00000       0.00000       0.00000       0.00000       0.00000       9.69885       11.1097       10.9455       8.76531       6.24543       4.64435       2.55604       1.32874      0.650750      0.268754     0.0753456     0.0157837       0.00000       0.00000       0.00000       0.00000       0.00000       0.00000       0.00000       0.00000       0.00000       0.00000       0.00000       0.00000       0.00000       0.00000       0.00000       0.00000       0.00000       0.00000       0.00000       0.00000       0.00000       0.00000       0.00000       0.00000
   6  14 2415.4898    1.5172  1.0814  8.0286  0.0036  0.0426   0.0528   0.1051    2.0845   0.0000   442.9391      -3.69338       9.57230       5.55138      -2.95638      -8.80321       4.19416      -1.05338     -0.774312      0.142982     0.0637966    0.00323972       0.00000       0.00000       0.00000       0.00000       0.00000       0.00000       0.00000       0.00000       0.00000       0.00000       0.00000       0.00000       0.00000       0.00000       0.00000       0.00000       0.00000       0.00000       0.00000       0.00000       0.00000       0.00000       0.00000       0.00000       10.2987       12.5110       11.3210       9.45261       6.59903       4.66589       2.66813       1.35298      0.658218      0.254170     0.0758106     0.0174785       0.00000       0.00000       0.00000       0.00000       0.00000       0.00000       0.00000       0.00000       0.00000       0.00000       0.00000       0.00000       0.00000       0.00000       0.00000       0.00000       0.00000       0.00000       0.00000       0.00000       0.00000       0.00000       0.00000       0.00000
   6  15 2550.9832    1.8953  1.1096  9.3639  0.0019  0.0428   0.0639   0.1086    1.2668   0.0000   460.2203       19.5514       9.05376      -4.23664      -6.46321       4.80052      0.974770      0.508668      0.216568      0.408413    -0.0152240    0.00608584       0.00000       0.00000       0.00000       0.00000       0.00000       0.00000       0.00000       0.00000       0.00000       0.00000       0.00000       0.00000       0.00000       0.00000       0.00000       0.00000       0.00000       0.00000       0.00000       0.00000       0.00000       0.00000       0.00000       0.00000       11.5211       13.0806       11.5412       9.66855       7.51196       4.73600       2.90919       1.39718      0.661381      0.227732     0.0761551     0.0160558       0.00000       0.00000       0.00000       0.00000       0.00000       0.00000       0.00000       0.00000       0.00000       0.00000       0.00000       0.00000       0.00000       0.00000       0.00000       0.00000       0.00000       0.00000       0.00000       0.00000       0.00000       0.00000       0.00000       0.00000
   6  16 2687.0002    2.4236  0.9754 11.6701 -0.0082  0.0430   0.0903   0.1063    0.3461   0.0000   435.6188      -9.95722       2.92478     -0.926992      -7.37756      -3.80778      -3.15158       2.25248      0.238161     -0.327143    -0.0255845     0.0178200       0.00000       0.00000       0.00000       0.00000       0.00000       0.00000       0.00000       0.00000       0.00000       0.00000       0.00000       0.00000       0.00000       0.00000       0.00000       0.00000       0.00000       0.00000       0.00000       0.00000       0.00000       0.00000       0.00000       0.00000       12.2785       14.2579       13.5124       10.1326       7.26932       4.40971       2.59682       1.36269      0.607113      0.237490     0.0775756     0.0145605       0.00000       0.00000       0.00000       0.00000       0.00000       0.00000       0.00000       0.00000       0.00000       0.00000       0.00000       0.00000       0.00000       0.00000       0.00000       0.00000       0.00000       0.00000       0.00000       0.00000       0.00000       0.00000       0.00000       0.00000
   6  17 2823.6646    3.1083  0.9920 11.1138 -0.0066  0.0411   0.1106   0.0995    0.9758   0.0000   460.5500      -5.89623       1.04995      -5.00712       1.77988      -3.43665     0.0266239      -1.72982     -0.822175      0.248870    -0.0606660    -0.0150828       0.00000       0.00000       0.00000       0.00000       0.00000       0.00000       0.00000       0.00000       0.00000       0.00000       0.00000       0.00000       0.00000       0.00000       0.00000       0.00000       0.00000       0.00000       0.00000       0.00000       0.00000       0.00000       0.00000       0.00000       10.2573       11.7158       11.4763       8.54649       6.89671       4.69697       2.66821       1.28889      0.649219      0.257295     0.0808609     0.0153166       0.00000       0.00000       0.00000       0.00000       0.00000       0.00000       0.00000       0.00000       0.00000       0.00000       0.00000       0.00000       0.00000       0.00000       0.00000       0.00000       0.00000       0.00000       0.00000       0.00000       0.00000       0.00000       0.00000       0.00000
   6  18 2960.6072    3.6615  0.8804 10.7802 -0.0054  0.0355   0.1360   0.0924    1.9693   0.0000   438.6857       2.78395       5.15298       13.3473       6.38800     -0.973559      0.734646      0.301356     -0.617824      0.295431    -0.0525695    0.00385414       0.00000       0.00000       0.00000       0.00000       0.00000       0.00000       0.00000       0.00000       0.00000       0.00000       0.00000       0.00000       0.00000       0.00000       0.00000       0.00000       0.00000       0.00000       0.00000       0.00000       0.00000       0.00000       0.00000       0.00000       9.98506       11.0736       9.31550       8.12938       6.59230       4.27538       2.45974       1.17116      0.509918      0.183840     0.0612827     0.0134050       0.00000       0.00000       0.00000       0.00000       0.00000       0.00000       0.00000       0.00000       0.00000       0.00000       0.00000       0.00000       0.00000       0.00000       0.00000       0.00000       0.00000       0.00000       0.00000       0.00000       0.00000       0.00000       0.00000       0.00000
   6  19 3097.1996    4.0727  1.0561 11.9087 -0.0044  0.0441   0.1448   0.0959    0.8621   0.0000   430.4987      -4.09962       11.8188      -9.06488      -10.1945      -1.62970      -2.73995     -0.411217     -0.113610     -0.339996    -0.0507501   -0.00172369       0.00000       0.00000       0.00000       0.00000       0.00000       0.00000       0.00000       0.00000       0.00000       0.00000       0.00000       0.00000       0.00000       0.00000       0.00000       0.00000       0.00000       0.00000       0.00000       0.00000       0.00000       0.00000       0.00000       0.00000       12.1587       13.7854       12.6982       9.87889       7.95886       4.91124       2.86559       1.50298      0.619815      0.253720     0.0835559     0.0160492       0.00000       0.00000       0.00000       0.00000       0.00000       0.00000       0.00000       0.00000       0.00000       0.00000       0.00000       0.00000       0.00000       0.00000       0.00000       0.00000       0.00000       0.00000       0.00000       0.00000       0.00000       0.00000       0.00000       0.00000
   6  20 3233.9051    3.9921  1.4002  5.2168  0.0000  0.0474   0.1309   0.1221  682.5591   0.0000   435.2606       17.1376       9.48762       1.33930      -4.16963       2.36916       0.00000       0.00000       0.00000       0.00000       0.00000       0.00000       0.00000       0.00000       0.00000       0.00000       0.00000       0.00000       0.00000       0.00000       0.00000       0.00000       0.00000       0.00000       0.00000       0.00000       0.00000       0.00000       0.00000       0.00000       0.00000       0.00000       0.00000       0.00000       0.00000       0.00000       12.5173       13.7560       12.4051       10.7027       8.37674       5.59098       3.27517       1.66932      0.721801      0.276151     0.0864853     0.0181688       0.00000       0.00000       0.00000       0.00000       0.00000       0.00000       0.00000       0.00000       0.00000       0.00000       0.00000       0.00000       0.00000       0.00000       0.00000       0.00000       0.00000       0.00000       0.00000       0.00000       0.00000       0.00000       0.00000       0.00000
   6  21 3370.8325    3.3590  1.8155 12.0516 -0.0136  0.0605   0.0989   0.1552    0.4577   0.0000   457.1739       13.2291       19.6349       29.1196      -13.2367      0.409638       7.51061      -3.47964     -0.904811     -0.117700      0.257993   -0.00726778       0.00000       0.00000       0.00000       0.00000       0.00000       0.00000       0.00000       0.00000       0.00000       0.00000       0.00000       0.00000       0.00000       0.00000       0.00000       0.00000       0.00000       0.00000       0.00000       0.00000       0.00000       0.00000       0.00000       0.00000       15.2890       17.8134       16.2848       14.0131       10.1234       6.83514       4.14680       2.13464       1.00543      0.374332      0.114147     0.0244274       0.00000       0.00000       0.00000       0.00000       0.00000       0.00000       0.00000       0.00000       0.00000       0.00000       0.00000       0.00000       0.00000       0.00000       0.00000       0.00000       0.00000       0.00000       0.00000       0.00000       0.00000       0.00000       0.00000       0.00000
   6  22 3508.1238    2.8501  2.7473 10.6672 -0.0110  0.0749   0.0655   0.1869    0.8286   0.0000   449.1992       3.91384      -26.2529       19.1665       14.7365     -0.101395       5.92998     -0.694550       1.23296     -0.652913    -0.0261722    -0.0861591       0.00000       0.00000       0.00000       0.00000       0.00000       0.00000       0.00000       0.00000       0.00000       0.00000       0.00000       0.00000       0.00000       0.00000       0.00000       0.00000       0.00000       0.00000       0.00000       0.00000       0.00000       0.00000       0.00000       0.00000       17.9099       21.7143       19.3655       16.3811       12.6969       8.36686       4.95945       2.74269       1.15286      0.466321      0.146111     0.0320468       0.00000       0.00000       0.00000       0.00000       0.00000       0.00000       0.00000       0.00000       0.00000       0.00000       0.00000       0.00000       0.00000       0.00000       0.00000       0.00000       0.00000       0.00000       0.00000       0.00000       0.00000       0.00000       0.00000       0.00000
   6  23 3645.7769    2.4716  3.6856 10.5742 -0.0029  0.0882   0.0514   0.2291    0.3922   0.0000   393.6083       6.96114       48.7301       7.52337      -4.66876       5.04840       2.45490      -1.30491       1.81062     -0.498437     -0.171516   -0.00220694       0.00000       0.00000       0.00000       0.00000       0.00000       0.00000       0.00000       0.00000       0.00000       0.00000       0.00000       0.00000       0.00000       0.00000       0.00000       0.00000       0.00000       0.00000       0.00000       0.00000       0.00000       0.00000       0.00000       0.00000       20.9331       26.0305       22.8743       19.6832       14.8508       10.0186       6.08360       2.97755       1.48967      0.539822      0.175747     0.0390694       0.00000       0.00000       0.00000       0.00000       0.00000       0.00000       0.00000       0.00000       0.00000       0.00000       0.00000       0.00000       0.00000       0.00000       0.00000       0.00000       0.00000       0.00000       0.00000       0.00000       0.00000       0.00000       0.00000       0.00000
   6  24 3783.7294    1.9309  5.8785 10.0347 -0.0032  0.1125   0.0328   0.3035    0.2703   0.0000   447.0437       28.6962      -40.4918      -28.9687       24.1837       3.16276      -8.84509     -0.427876       2.02046      0.151785     -0.183760    -0.0491982       0.00000       0.00000       0.00000       0.00000       0.00000       0.00000       0.00000       0.00000       0.00000       0.00000       0.00000       0.00000       0.00000       0.00000       0.00000       0.00000       0.00000       0.00000       0.00000       0.00000       0.00000       0.00000       0.00000       0.00000       28.8077       33.7623       32.0083       26.0114       19.8706       13.2016       7.64303       4.17189       1.82257      0.754456      0.235173     0.0469684       0.00000       0.00000       0.00000       0.00000       0.00000       0.00000       0.00000       0.00000       0.00000       0.00000       0.00000       0.00000       0.00000       0.00000       0.00000       0.00000       0.00000       0.00000       0.00000       0.00000       0.00000       0.00000       0.00000       0.00000
   6  25 3921.8331    1.6967  7.8413  9.6176 -0.0003  0.1343   0.0256   0.3740    0.2293   0.0000   509.4630       30.8088      -28.8730      -18.8381      -7.06144       25.1974      -30.6671      -1.78097       1.76238       1.02417     -0.303909    0.00901044       0.00000       0.00000       0.00000       0.00000       0.00000       0.00000       0.00000       0.00000       0.00000       0.00000       0.00000       0.00000       0.00000       0.00000       0.00000       0.00000       0.00000       0.00000       0.00000       0.00000       0.00000       0.00000       0.00000       0.00000       33.7477       39.2499       36.9725       30.7677       23.5062       15.3993       9.31007       4.72408       2.21732      0.854837      0.276916     0.0555072       0.00000       0.00000       0.00000       0.00000       0.00000       0.00000       0.00000       0.00000       0.00000       0.00000       0.00000       0.00000       0.00000       0.00000       0.00000       0.00000       0.00000       0.00000       0.00000       0.00000       0.00000       0.00000       0.00000       0.00000
   7  11 2045.8341    0.6697  0.6131  9.8579 -0.0039  0.0400   0.0297   0.0742    0.1461   0.0000   430.3317      -17.7689       9.92881      -16.1080       1.01171      -1.13500      -3.40428       1.02060      0.568592     -0.126564     -0.172732     0.0674511    0.00571471   -0.00468349       0.00000       0.00000       0.00000       0.00000       0.00000       0.00000       0.00000       0.00000       0.00000       0.00000       0.00000       0.00000       0.00000       0.00000       0.00000       0.00000       0.00000       0.00000       0.00000       0.00000       0.00000       0.00000       9.29319       10.6460       11.4538       8.70311       6.87972       4.80058       2.48125       1.91736       1.04620      0.406056      0.185916     0.0767691     0.0187615    0.00322131       0.00000       0.00000       0.00000       0.00000       0.00000       0.00000       0.00000       0.00000       0.00000       0.00000       0.00000       0.00000       0.00000       0.00000       0.00000       0.00000       0.00000       0.00000       0.00000       0.00000       0.00000       0.00000
   7  12 2184.5151    0.9141  0.8080  9.8429 -0.0088  0.0384   0.0353   0.0835    0.2575   0.0000   421.6965      -12.5385       2.38237       9.16609      -8.71256      -4.65104       3.47264       2.25413     -0.536886     -0.292742     -0.364733     0.0168457    -0.0191477  -0.000359695       0.00000       0.00000       0.00000       0.00000       0.00000       0.00000       0.00000       0.00000       0.00000       0.00000       0.00000       0.00000       0.00000       0.00000       0.00000       0.00000       0.00000       0.00000       0.00000       0.00000       0.00000       0.00000       8.07732       9.90382       9.22802       8.28622       6.36726       4.14484       2.95275       1.68020      0.894585      0.457809      0.180825     0.0598739     0.0192013    0.00378147       0.00000       0.00000       0.00000       0.00000       0.00000       0.00000       0.00000       0.00000       0.00000       0.00000       0.00000       0.00000       0.00000       0.00000       0.00000       0.00000       0.00000       0.00000       0.00000       0.00000       0.00000       0.00000
   7  13 2322.0193    1.1789  0.9576 10.1275 -0.0044  0.0392   0.0443   0.1104    0.2917   0.0000   448.2483       5.51259       11.6953      -5.51240       3.30951       7.15061      -2.40432      0.971826     -0.277345      0.716952    -0.0119386     0.0362437     0.0381805   0.000432125       0.00000       0.00000       0.00000       0.00000       0.00000       0.00000       0.00000       0.00000       0.00000       0.00000       0.00000       0.00000       0.00000       0.00000       0.00000       0.00000       0.00000       0.00000       0.00000       0.00000       0.00000       0.00000       9.16937       9.61601       8.25904       7.89438       6.85096       5.15747       3.31288       1.95911      0.940419      0.444622      0.163620     0.0576735     0.0159755    0.00324252       0.00000       0.00000       0.00000       0.00000       0.00000       0.00000       0.00000       0.00000       0.00000       0.00000       0.00000       0.00000       0.00000       0.00000       0.00000       0.00000       0.00000       0.00000       0.00000       0.00000       0.00000       0.00000
   7  14 2458.1364    1.5724  1.0412 10.5485 -0.0155  0.0411   0.0541   0.1074    0.4331   0.0000   441.8226      -13.6546      -14.2759      -7.55995       2.54664       2.69752       3.66189      -5.30514     -0.535166     -0.441176     0.0498115      0.140095     0.0114159    0.00562940       0.00000       0.00000       0.00000       0.00000       0.00000       0.00000       0.00000       0.00000       0.00000       0.00000       0.00000       0.00000       0.00000       0.00000       0.00000       0.00000       0.00000       0.00000       0.00000       0.00000       0.00000       0.00000       8.59300       10.1045       9.75352       9.07324       6.39278       5.12520       2.95755       2.11043       1.04575      0.502291      0.201529     0.0780335     0.0181902    0.00427474       0.00000       0.00000       0.00000       0.00000       0.00000       0.00000       0.00000       0.00000       0.00000       0.00000       0.00000       0.00000       0.00000       0.00000       0.00000       0.00000       0.00000       0.00000       0.00000       0.00000       0.00000       0.00000
   7  15 2594.2561    2.2006  1.0641  5.7462  0.0010  0.0401   0.0707   0.0938    5.3711   0.0000   430.8604       20.5882       11.7304      -6.54581      -3.89476      0.681502       1.72185      -1.76902     0.0641742      0.313230     -0.264984    -0.0632862     0.0368023    0.00154953       0.00000       0.00000       0.00000       0.00000       0.00000       0.00000       0.00000       0.00000       0.00000       0.00000       0.00000       0.00000       0.00000       0.00000       0.00000       0.00000       0.00000       0.00000       0.00000       0.00000       0.00000       0.00000       10.7104       12.7325       12.3855       9.99066       7.01482       4.71240       2.91635       1.62167      0.881196      0.415339      0.181977     0.0599826     0.0165111    0.00312179       0.00000       0.00000       0.00000       0.00000       0.00000       0.00000       0.00000       0.00000       0.00000       0.00000       0.00000       0.00000       0.00000       0.00000       0.00000       0.00000       0.00000       0.00000       0.00000       0.00000       0.00000       0.00000
   7  16 2731.0764    2.6975  0.8462 11.2702 -0.0033  0.0335   0.1026   0.0958    0.4317   0.0000   436.9421       5.40849       15.2108      -9.13653      -8.23524      -1.57520      -2.18327      0.497221     -0.613624     -0.429361    -0.0647848    -0.0552518    -0.0323073    0.00308930       0.00000       0.00000       0.00000       0.00000       0.00000       0.00000       0.00000       0.00000       0.00000       0.00000       0.00000       0.00000       0.00000       0.00000       0.00000       0.00000       0.00000       0.00000       0.00000       0.00000       0.00000       0.00000       8.03556       8.73876       8.12365       7.73972       5.72878       4.17401       2.61327       1.66035      0.865955      0.411622      0.153018     0.0542266     0.0133515    0.00304059       0.00000       0.00000       0.00000       0.00000       0.00000       0.00000       0.00000       0.00000       0.00000       0.00000       0.00000       0.00000       0.00000       0.00000       0.00000       0.00000       0.00000       0.00000       0.00000       0.00000       0.00000       0.00000
   7  17 2868.2093    3.4726  0.7547 11.9095 -0.0053  0.0390   0.1316   0.0778    0.3961   0.0000   429.6220       3.09654      0.442380      -17.0243      -4.73953       7.87386      -2.86659      -2.17936      0.339173     -0.530818    -0.0402179    0.00701905     0.0200297    0.00308492       0.00000       0.00000       0.00000       0.00000       0.00000       0.00000       0.00000       0.00000       0.00000       0.00000       0.00000       0.00000       0.00000       0.00000       0.00000       0.00000       0.00000       0.00000       0.00000       0.00000       0.00000       0.00000       9.52279       12.3348       10.9452       9.07408       6.72457       4.57655       2.96552       1.55708      0.896769      0.347192      0.180283     0.0562643     0.0182968    0.00390340       0.00000       0.00000       0.00000       0.00000       0.00000       0.00000       0.00000       0.00000       0.00000       0.00000       0.00000       0.00000       0.00000       0.00000       0.00000       0.00000       0.00000       0.00000       0.00000       0.00000       0.00000       0.00000
   7  18 3005.6402    4.0894  0.9269 11.7062  0.0006  0.0465   0.1389   0.0923    0.6599   0.0000   447.7540      -9.41749       1.40690       11.6135       3.85863      -2.36278    -0.0695217      -1.39221      0.401789     -0.215535    0.00918955    -0.0364729    0.00261465   -0.00375246       0.00000       0.00000       0.00000       0.00000       0.00000       0.00000       0.00000       0.00000       0.00000       0.00000       0.00000       0.00000       0.00000       0.00000       0.00000       0.00000       0.00000       0.00000       0.00000       0.00000       0.00000       0.00000       13.6907       16.1341       15.3284       11.8644       8.37966       5.76307       3.40303       1.74653      0.861384      0.404633      0.178188     0.0605134     0.0148647    0.00258628       0.00000       0.00000       0.00000       0.00000       0.00000       0.00000       0.00000       0.00000       0.00000       0.00000       0.00000       0.00000       0.00000       0.00000       0.00000       0.00000       0.00000       0.00000       0.00000       0.00000       0.00000       0.00000
   7  20 3279.7397    3.7469  1.4990 12.0573 -0.0104  0.0511   0.1128   0.1225    0.4914   0.0000   442.1048       4.90988       6.64380       5.07367       3.60181      -2.98965      -1.08959      0.534636     -0.561116      0.326212     -0.554927    -0.0825771    0.00225782    0.00482979       0.00000       0.00000       0.00000       0.00000       0.00000       0.00000       0.00000       0.00000       0.00000       0.00000       0.00000       0.00000       0.00000       0.00000       0.00000       0.00000       0.00000       0.00000       0.00000       0.00000       0.00000       0.00000       11.6895       13.2890       11.1324       11.1949       8.76787       6.51217       4.19901       2.47616       1.34849      0.559210      0.248891     0.0794124     0.0216969    0.00504219       0.00000       0.00000       0.00000       0.00000       0.00000       0.00000       0.00000       0.00000       0.00000       0.00000       0.00000       0.00000       0.00000       0.00000       0.00000       0.00000       0.00000       0.00000       0.00000       0.00000       0.00000       0.00000
   7  21 3417.4746    3.1943  2.0662 10.9491 -0.0006  0.0557   0.0750   0.1389    0.5613   0.0000   432.2681       5.95339       23.1033      -10.8820      -5.83847       2.88711       2.22381     -0.735978     -0.841870     -0.249102      0.311070     0.0396798   -0.00808462   -0.00115248       0.00000       0.00000       0.00000       0.00000       0.00000       0.00000       0.00000       0.00000       0.00000       0.00000       0.00000       0.00000       0.00000       0.00000       0.00000       0.00000       0.00000       0.00000       0.00000       0.00000       0.00000       0.00000       12.5471       13.6319       13.7384       11.7271       9.19781       7.25354       4.61717       2.61121       1.33824      0.665540      0.281758      0.100357     0.0257391    0.00478585       0.00000       0.00000       0.00000       0.00000       0.00000       0.00000       0.00000       0.00000       0.00000       0.00000       0.00000       0.00000       0.00000       0.00000       0.00000       0.00000       0.00000       0.00000       0.00000       0.00000       0.00000       0.00000
   7  22 3555.2416    2.7722  3.2162 10.0521 -0.0064  0.0702   0.0522   0.1790    0.7310   0.0000   452.0770       3.52904       3.94472      -2.44582      -8.85236      -6.46779      -4.76165      -1.92391       3.17058      -1.35246     0.0478986   -0.00444932    0.00564511    0.00966909       0.00000       0.00000       0.00000       0.00000       0.00000       0.00000       0.00000       0.00000       0.00000       0.00000       0.00000       0.00000       0.00000       0.00000       0.00000       0.00000       0.00000       0.00000       0.00000       0.00000       0.00000       0.00000       15.3494       18.7944       17.5971       15.3438       11.6599       8.54967       5.43848       3.19148       1.68782      0.815178      0.339539      0.122356     0.0339971    0.00696853       0.00000       0.00000       0.00000       0.00000       0.00000       0.00000       0.00000       0.00000       0.00000       0.00000       0.00000       0.00000       0.00000       0.00000       0.00000       0.00000       0.00000       0.00000       0.00000       0.00000       0.00000       0.00000
   7  23 3693.2731    2.3277  4.5651  9.7598  0.0002  0.0882   0.0371   0.2281    0.4101   0.0000   399.0322      -1.39207       27.2388      -25.5148       21.0482      -10.7878       9.30120      0.329499      -4.52987     -0.461140     -0.252231    -0.0285457    -0.0280921    0.00625102       0.00000       0.00000       0.00000       0.00000       0.00000       0.00000       0.00000       0.00000       0.00000       0.00000       0.00000       0.00000       0.00000       0.00000       0.00000       0.00000       0.00000       0.00000       0.00000       0.00000       0.00000       0.00000       19.6766       23.6078       23.1928       19.5599       15.1265       10.4035       6.67713       4.11573       2.20861       1.04550      0.429646      0.157760     0.0448571    0.00835568       0.00000       0.00000       0.00000       0.00000       0.00000       0.00000       0.00000       0.00000       0.00000       0.00000       0.00000       0.00000       0.00000       0.00000       0.00000       0.00000       0.00000       0.00000       0.00000       0.00000       0.00000       0.00000
   7  24 3831.4944    1.8996  6.4056  9.6949 -0.0015  0.1081   0.0275   0.2937    0.2633   0.0000   435.1675      -13.6824      -37.3684      -13.0568       4.49277      -5.74009      -9.51434      -3.35649      -3.94733      0.177302      0.257989      0.147155    0.00136738    0.00796241       0.00000       0.00000       0.00000       0.00000       0.00000       0.00000       0.00000       0.00000       0.00000       0.00000       0.00000       0.00000       0.00000       0.00000       0.00000       0.00000       0.00000       0.00000       0.00000       0.00000       0.00000       0.00000       23.6514       28.6222       27.3268       23.7790       18.9998       13.1910       8.85472       5.10275       2.83528       1.28515      0.561518      0.193363     0.0581490     0.0108399       0.00000       0.00000       0.00000       0.00000       0.00000       0.00000       0.00000       0.00000       0.00000       0.00000       0.00000       0.00000       0.00000       0.00000       0.00000       0.00000       0.00000       0.00000       0.00000       0.00000       0.00000       0.00000
   7  26 4109.2965    1.3224  9.4719  9.8971 -0.0000  0.1549   0.0190   0.4329    0.1181   0.0000   404.1445      -69.1276       4.72996      -32.9131       32.6977       17.5149      -18.2334      -6.80451       4.92475       2.06315     -0.116378     0.0241377      0.167799    -0.0212808       0.00000       0.00000       0.00000       0.00000       0.00000       0.00000       0.00000       0.00000       0.00000       0.00000       0.00000       0.00000       0.00000       0.00000       0.00000       0.00000       0.00000       0.00000       0.00000       0.00000       0.00000       0.00000       32.9079       40.5731       39.0419       33.9515       26.9871       18.9668       12.5652       7.49167       3.94876       1.96255      0.787936      0.290399     0.0848765     0.0160037       0.00000       0.00000       0.00000       0.00000       0.00000       0.00000       0.00000       0.00000       0.00000       0.00000       0.00000       0.00000       0.00000       0.00000       0.00000       0.00000       0.00000       0.00000       0.00000       0.00000       0.00000       0.00000
   7  29 4527.1822    0.7510 16.5594  9.8913 -0.0059  0.3128   0.0122   0.8773    0.0670   0.0000   560.0741      -62.5860       13.3569      -19.0979     -0.130098      -42.0370      -11.4745      -9.31979      -10.8392     -0.589062       3.68206      -1.49008     0.0736796     0.0354265       0.00000       0.00000       0.00000       0.00000       0.00000       0.00000       0.00000       0.00000       0.00000       0.00000       0.00000       0.00000       0.00000       0.00000       0.00000       0.00000       0.00000       0.00000       0.00000       0.00000       0.00000       0.00000       63.6856       77.6532       76.3561       66.3283       54.6606       40.3264       26.5474       16.1008       8.71033       4.18005       1.77591      0.643052      0.178118     0.0324116       0.00000       0.00000       0.00000       0.00000       0.00000       0.00000       0.00000       0.00000       0.00000       0.00000       0.00000       0.00000       0.00000       0.00000       0.00000       0.00000       0.00000       0.00000       0.00000       0.00000       0.00000       0.00000
   8  10 1946.0305    0.4929  0.5282 10.0460 -0.0306  0.0490   0.0246   0.0717    0.0974   0.0000   441.3344      -2.39852      -11.2946      0.875768       2.49189      -1.73559      -3.96349       2.71691      -1.20561     -0.220134      0.257160    -0.0924282    -0.0488695     0.0106261   -0.00463804   0.000315005       0.00000       0.00000       0.00000       0.00000       0.00000       0.00000       0.00000       0.00000       0.00000       0.00000       0.00000       0.00000       0.00000       0.00000       0.00000       0.00000       0.00000       0.00000       0.00000       0.00000       11.6759       12.5718       13.9063       12.1708       7.81021       5.81286       4.40277       2.46026       1.23461      0.689010      0.440274      0.194521     0.0733466     0.0185131    0.00403681   0.000754217       0.00000       0.00000       0.00000       0.00000       0.00000       0.00000       0.00000       0.00000       0.00000       0.00000       0.00000       0.00000       0.00000       0.00000       0.00000       0.00000       0.00000       0.00000       0.00000       0.00000
   8  11 2086.0633    0.6761  0.6379 10.2947 -0.0143  0.0573   0.0295   0.0755    0.1160   0.0000   432.5002      -2.55614       9.09080      -10.5199       9.08956     -0.692792      -6.37007      -2.37574      0.554057     -0.398673     -0.539102      0.269743     0.0190587    -0.0305254    0.00150652    0.00154104       0.00000       0.00000       0.00000       0.00000       0.00000       0.00000       0.00000       0.00000       0.00000       0.00000       0.00000       0.00000       0.00000       0.00000       0.00000       0.00000       0.00000       0.00000       0.00000       0.00000       11.3363       7.95914       12.5173       13.2159       7.11969       5.58633       6.07516       3.43079       1.22736      0.961986      0.697242      0.304251     0.0943536     0.0225922    0.00480066   0.000777835       0.00000       0.00000       0.00000       0.00000       0.00000       0.00000       0.00000       0.00000       0.00000       0.00000       0.00000       0.00000       0.00000       0.00000       0.00000       0.00000       0.00000       0.00000       0.00000       0.00000
   8  12 2225.1074    0.9975  0.7277 10.2200 -0.0019  0.0388   0.0389   0.0773    0.1702   0.0000   445.8536      -2.96976       10.6364      -5.96908      -9.27545       6.14121      -3.41739      -2.11864      0.109749     -0.368861      0.444669    -0.0725757     0.0295462   -0.00153896   -0.00204737    0.00120453       0.00000       0.00000       0.00000       0.00000       0.00000       0.00000       0.00000       0.00000       0.00000       0.00000       0.00000       0.00000       0.00000       0.00000       0.00000       0.00000       0.00000       0.00000       0.00000       0.00000       8.32262       9.84388       9.47970       8.63955       6.20964       5.35271       3.33861       2.04095       1.30298      0.664302      0.280110      0.136041     0.0572413     0.0172974    0.00355119   0.000834246       0.00000       0.00000       0.00000       0.00000       0.00000       0.00000       0.00000       0.00000       0.00000       0.00000       0.00000       0.00000       0.00000       0.00000       0.00000       0.00000       0.00000       0.00000       0.00000       0.00000
   8  13 2362.8204    1.3099  0.9849  9.9104 -0.0066  0.0416   0.0422   0.0874    0.3881   0.0000   436.9265       14.4035       9.37865       1.77559       3.86055       2.54337      0.427158       2.08211      -2.28116      0.902561      0.208264      0.171798     0.0392580    0.00750941   -0.00353988    0.00154715       0.00000       0.00000       0.00000       0.00000       0.00000       0.00000       0.00000       0.00000       0.00000       0.00000       0.00000       0.00000       0.00000       0.00000       0.00000       0.00000       0.00000       0.00000       0.00000       0.00000       7.55655       8.83262       9.30408       7.72128       6.80864       4.94769       3.62867       2.47275       1.25732      0.705645      0.399644      0.160019     0.0583767     0.0212572    0.00557850   0.000886142       0.00000       0.00000       0.00000       0.00000       0.00000       0.00000       0.00000       0.00000       0.00000       0.00000       0.00000       0.00000       0.00000       0.00000       0.00000       0.00000       0.00000       0.00000       0.00000       0.00000
   8  14 2499.4155    1.8357  0.8665 10.9722  0.0009  0.0423   0.0622   0.0813    0.2629   0.0000   440.9957       3.56801       23.6585       4.60144      -4.61405       5.00968       4.86825     -0.285226      0.312039      0.613848     0.0153700    -0.0712470    0.00115641     0.0255903   -0.00230277  -0.000133758       0.00000       0.00000       0.00000       0.00000       0.00000       0.00000       0.00000       0.00000       0.00000       0.00000       0.00000       0.00000       0.00000       0.00000       0.00000       0.00000       0.00000       0.00000       0.00000       0.00000       9.62468       12.2909       12.1723       10.0763       7.68620       5.29820       3.30038       2.03775       1.23347      0.656288      0.293035      0.139205     0.0543779     0.0187305    0.00471828   0.000846421       0.00000       0.00000       0.00000       0.00000       0.00000       0.00000       0.00000       0.00000       0.00000       0.00000       0.00000       0.00000       0.00000       0.00000       0.00000       0.00000       0.00000       0.00000       0.00000       0.00000
   8  15 2636.1134    2.3079  0.9905 11.0154  0.0034  0.0359   0.0737   0.0907    0.3648   0.0000   437.3206      -1.83030       13.0398       1.94728      0.347712      -2.52173      -2.23503      -2.93997     -0.393402      0.990530    -0.0516988   0.000508545    -0.0462856    0.00445159     0.0115507  -0.000872342       0.00000       0.00000       0.00000       0.00000       0.00000       0.00000       0.00000       0.00000       0.00000       0.00000       0.00000       0.00000       0.00000       0.00000       0.00000       0.00000       0.00000       0.00000       0.00000       0.00000       7.02049       7.96682       8.07258       7.58658       5.66785       4.57796       3.04033       2.02440       1.17084      0.663659      0.302852      0.142733     0.0525288     0.0175133    0.00399027   0.000791165       0.00000       0.00000       0.00000       0.00000       0.00000       0.00000       0.00000       0.00000       0.00000       0.00000       0.00000       0.00000       0.00000       0.00000       0.00000       0.00000       0.00000       0.00000       0.00000       0.00000
   8  16 2773.6764    2.9968  0.8319 11.3291 -0.0066  0.0320   0.1033   0.0791    0.4326   0.0000   429.2214     -0.715586       20.8802       1.68263       2.73220      0.867182       2.19171       2.06678      0.210779     -0.404562     -0.169768      0.161302     0.0692372     0.0152102   0.000251324    0.00136543       0.00000       0.00000       0.00000       0.00000       0.00000       0.00000       0.00000       0.00000       0.00000       0.00000       0.00000       0.00000       0.00000       0.00000       0.00000       0.00000       0.00000       0.00000       0.00000       0.00000       6.16338       7.06513       7.17897       5.82448       5.38319       4.15265       2.75856       1.92245       1.04949      0.524933      0.304321      0.102932     0.0468503     0.0164880    0.00404353   0.000670453       0.00000       0.00000       0.00000       0.00000       0.00000       0.00000       0.00000       0.00000       0.00000       0.00000       0.00000       0.00000       0.00000       0.00000       0.00000       0.00000       0.00000       0.00000       0.00000       0.00000
   8  17 2911.4801    3.5438  0.8742 11.7713 -0.0060  0.0339   0.1160   0.0789    0.3796   0.0000   428.9142      -13.9236       6.31854       7.50580      -10.1078      -6.42440       6.20420      -1.61566       2.14113      0.541895      0.119611    -0.0298645    -0.0112229    -0.0269821   -0.00420542  -0.000591285       0.00000       0.00000       0.00000       0.00000       0.00000       0.00000       0.00000       0.00000       0.00000       0.00000       0.00000       0.00000       0.00000       0.00000       0.00000       0.00000       0.00000       0.00000       0.00000       0.00000       6.29002       7.86222       7.47763       6.66122       5.69088       4.08200       3.04347       1.94639       1.05515      0.614613      0.285915      0.135463     0.0448826     0.0164625    0.00455063   0.000814348       0.00000       0.00000       0.00000       0.00000       0.00000       0.00000       0.00000       0.00000       0.00000       0.00000       0.00000       0.00000       0.00000       0.00000       0.00000       0.00000       0.00000       0.00000       0.00000       0.00000
   8  18 3049.0924    4.1733  0.8581 12.2439 -0.0058  0.0444   0.1371   0.0817    0.4142   0.0000   438.4670      -2.21308       19.1574      -3.56321      -2.33910       3.18728      -4.31575     0.0570588    -0.0325260    -0.0889993     -0.203512      0.177452     0.0109211     0.0127595    0.00246892  -0.000833842       0.00000       0.00000       0.00000       0.00000       0.00000       0.00000       0.00000       0.00000       0.00000       0.00000       0.00000       0.00000       0.00000       0.00000       0.00000       0.00000       0.00000       0.00000       0.00000       0.00000       12.3224       15.7715       15.4309       12.4611       9.21222       5.68365       3.44826       2.05515       1.06497      0.617792      0.262110      0.132074     0.0425115     0.0159981    0.00416068   0.000766666       0.00000       0.00000       0.00000       0.00000       0.00000       0.00000       0.00000       0.00000       0.00000       0.00000       0.00000       0.00000       0.00000       0.00000       0.00000       0.00000       0.00000       0.00000       0.00000       0.00000
   8  19 3186.7186    3.9817  1.0326 12.8700 -0.0021  0.0404   0.1261   0.1016    0.3053   0.0000   447.0977       1.58851      -1.54495      -5.92782      -1.03502      -9.20474       2.70473     -0.157061      0.868630     -0.306080    0.00674656     -0.125863    -0.0610910   -0.00850911   -0.00243294  -0.000601538       0.00000       0.00000       0.00000       0.00000       0.00000       0.00000       0.00000       0.00000       0.00000       0.00000       0.00000       0.00000       0.00000       0.00000       0.00000       0.00000       0.00000       0.00000       0.00000       0.00000       7.77985       8.54859       9.37138       8.26048       6.38403       5.21694       3.32532       2.15139       1.47980      0.725046      0.376377      0.150916     0.0685652     0.0203670    0.00466308   0.000866825       0.00000       0.00000       0.00000       0.00000       0.00000       0.00000       0.00000       0.00000       0.00000       0.00000       0.00000       0.00000       0.00000       0.00000       0.00000       0.00000       0.00000       0.00000       0.00000       0.00000
   8  20 3324.3472    3.5543  1.5523 11.8542  0.0003  0.0485   0.0914   0.1112    0.3533   0.0000   440.4074       16.5133       10.2150      -6.61307      0.885434      -5.58596       3.02466      -1.63805       1.79579      0.672012      0.252129     -0.169360    -0.0889410   -0.00758654   -0.00751668   0.000515382       0.00000       0.00000       0.00000       0.00000       0.00000       0.00000       0.00000       0.00000       0.00000       0.00000       0.00000       0.00000       0.00000       0.00000       0.00000       0.00000       0.00000       0.00000       0.00000       0.00000       8.83988       10.7189       10.6583       9.36732       7.45067       6.36767       4.25433       2.69164       1.64924      0.848564      0.405651      0.185715     0.0768723     0.0243714    0.00593360    0.00115487       0.00000       0.00000       0.00000       0.00000       0.00000       0.00000       0.00000       0.00000       0.00000       0.00000       0.00000       0.00000       0.00000       0.00000       0.00000       0.00000       0.00000       0.00000       0.00000       0.00000
   8  21 3462.3564    3.1100  2.3305 11.0634 -0.0007  0.0534   0.0659   0.1451    0.3386   0.0000   432.8370      -17.1285       9.29631       11.2490      -10.2599      -6.06780       1.71621       5.32006     -0.940940      -1.26868     -0.550666      0.174814    -0.0643396    -0.0104691   -0.00689228    0.00178246       0.00000       0.00000       0.00000       0.00000       0.00000       0.00000       0.00000       0.00000       0.00000       0.00000       0.00000       0.00000       0.00000       0.00000       0.00000       0.00000       0.00000       0.00000       0.00000       0.00000       10.8598       12.8262       11.7700       10.7105       8.88456       7.41382       5.00025       3.18921       1.79077      0.939859      0.433076      0.194803     0.0746593     0.0250656    0.00622168    0.00123558       0.00000       0.00000       0.00000       0.00000       0.00000       0.00000       0.00000       0.00000       0.00000       0.00000       0.00000       0.00000       0.00000       0.00000       0.00000       0.00000       0.00000       0.00000       0.00000       0.00000
   8  22 3600.6854    2.4681  3.8565 10.5135  0.0024  0.0736   0.0427   0.1904    0.2777   0.0000   424.6953      -29.8627       5.19595       8.29578      -18.0292       10.4814      -6.84434      -4.00280      -1.07471       1.57065      0.191244    -0.0895981    -0.0947466     0.0281014    -0.0132752   0.000127373       0.00000       0.00000       0.00000       0.00000       0.00000       0.00000       0.00000       0.00000       0.00000       0.00000       0.00000       0.00000       0.00000       0.00000       0.00000       0.00000       0.00000       0.00000       0.00000       0.00000       14.1345       17.3221       16.2447       14.9461       12.1086       9.46425       6.45393       4.12901       2.44889       1.29530      0.614778      0.271909      0.105088     0.0346171    0.00909815    0.00176253       0.00000       0.00000       0.00000       0.00000       0.00000       0.00000       0.00000       0.00000       0.00000       0.00000       0.00000       0.00000       0.00000       0.00000       0.00000       0.00000       0.00000       0.00000       0.00000       0.00000
   8  23 3739.2239    2.1771  5.0794  9.8857 -0.0015  0.0899   0.0318   0.2252    0.3007   0.0000   431.1126      -14.4587       13.6972      -23.3882      -11.9374       6.46183       1.32005       2.52577       1.74814      -2.18260     -0.148745    -0.0337991   -0.00695648    -0.0182671   -0.00275175   0.000370878       0.00000       0.00000       0.00000       0.00000       0.00000       0.00000       0.00000       0.00000       0.00000       0.00000       0.00000       0.00000       0.00000       0.00000       0.00000       0.00000       0.00000       0.00000       0.00000       0.00000       17.1097       20.6425       20.0496       18.8284       15.1738       11.3351       7.47322       5.16353       3.06039       1.68968      0.811996      0.342906      0.131380     0.0452309     0.0113511    0.00215484       0.00000       0.00000       0.00000       0.00000       0.00000       0.00000       0.00000       0.00000       0.00000       0.00000       0.00000       0.00000       0.00000       0.00000       0.00000       0.00000       0.00000       0.00000       0.00000       0.00000
   8  24 3878.2538    1.7772  6.9422  9.9404 -0.0030  0.1095   0.0238   0.2909    0.1701   0.0000   445.0545      -22.0295       55.6042      -19.3567       14.3141      -6.88109      -10.4626       6.32024       6.78599      -3.37977      -1.92651     0.0705033    -0.0378364     0.0834159   0.000892725   -0.00485580       0.00000       0.00000       0.00000       0.00000       0.00000       0.00000       0.00000       0.00000       0.00000       0.00000       0.00000       0.00000       0.00000       0.00000       0.00000       0.00000       0.00000       0.00000       0.00000       0.00000       21.4682       26.1920       25.2457       23.0225       18.9063       13.9664       9.53414       6.32766       3.70526       2.01752      0.979904      0.417708      0.159491     0.0543945     0.0142784    0.00260398       0.00000       0.00000       0.00000       0.00000       0.00000       0.00000       0.00000       0.00000       0.00000       0.00000       0.00000       0.00000       0.00000       0.00000       0.00000       0.00000       0.00000       0.00000       0.00000       0.00000
   8  25 4017.1060    1.4679  8.5996  9.8888 -0.0019  0.1301   0.0187   0.3629    0.1206   0.0000   400.6516       68.8538      -30.2990      -55.3517      -1.42412       4.41499       17.4766       2.05966      0.144368      -4.04721      -1.04989      0.943570     -0.170643     -0.149258     0.0231398  -0.000927850       0.00000       0.00000       0.00000       0.00000       0.00000       0.00000       0.00000       0.00000       0.00000       0.00000       0.00000       0.00000       0.00000       0.00000       0.00000       0.00000       0.00000       0.00000       0.00000       0.00000       24.6296       30.7775       29.8738       26.7951       22.3470       16.6250       12.0633       7.42783       4.59629       2.39126       1.21358      0.517998      0.209444     0.0654361     0.0183929    0.00318780       0.00000       0.00000       0.00000       0.00000       0.00000       0.00000       0.00000       0.00000       0.00000       0.00000       0.00000       0.00000       0.00000       0.00000       0.00000       0.00000       0.00000       0.00000       0.00000       0.00000
   8  26 4156.6068    1.2331 10.9670  9.8670 -0.0027  0.1605   0.0162   0.4681    0.0983   0.0000   445.8753      -7.71470       32.1929       21.6974      -32.6976      -9.01984       22.3444       18.7862      -4.28386      -1.01351       2.33433     -0.687384      0.475518    0.00850749    0.00232296   -0.00407421       0.00000       0.00000       0.00000       0.00000       0.00000       0.00000       0.00000       0.00000       0.00000       0.00000       0.00000       0.00000       0.00000       0.00000       0.00000       0.00000       0.00000       0.00000       0.00000       0.00000       30.8005       37.9692       36.8959       32.9560       28.0053       20.7466       14.7918       9.53209       5.55175       3.06779       1.45362      0.659740      0.248228     0.0838379     0.0225558    0.00387160       0.00000       0.00000       0.00000       0.00000       0.00000       0.00000       0.00000       0.00000       0.00000       0.00000       0.00000       0.00000       0.00000       0.00000       0.00000       0.00000       0.00000       0.00000       0.00000       0.00000
   8  27 4296.2107    1.0372 13.3794  9.8515 -0.0015  0.2005   0.0142   0.5823    0.0831   0.0000   419.9515       11.3739       92.3926      -74.3192       11.1832      -23.0834       9.99736       10.8763       2.15341      -1.92556      -1.77861      0.117514      0.280692      0.242738    -0.0281953   -0.00505633       0.00000       0.00000       0.00000       0.00000       0.00000       0.00000       0.00000       0.00000       0.00000       0.00000       0.00000       0.00000       0.00000       0.00000       0.00000       0.00000       0.00000       0.00000       0.00000       0.00000       38.8210       47.2704       45.8341       41.4639       34.9481       26.4733       18.5873       12.2621       7.15891       3.95667       1.91923      0.851318      0.317086      0.107658     0.0277406    0.00481829       0.00000       0.00000       0.00000       0.00000       0.00000       0.00000       0.00000       0.00000       0.00000       0.00000       0.00000       0.00000       0.00000       0.00000       0.00000       0.00000       0.00000       0.00000       0.00000       0.00000
   8  28 4436.1415    0.8828 15.5134  9.8264 -0.0029  0.2489   0.0124   0.7021    0.0727   0.0000   469.7565      -125.781       62.1464       41.0335       34.9913       19.8720      -12.8645      -10.7140       6.43292      -6.56990       2.35699      -1.24465     -0.688202     -0.115201     0.0539804    0.00556518       0.00000       0.00000       0.00000       0.00000       0.00000       0.00000       0.00000       0.00000       0.00000       0.00000       0.00000       0.00000       0.00000       0.00000       0.00000       0.00000       0.00000       0.00000       0.00000       0.00000       47.6349       58.2840       57.2713       51.9995       43.0080       32.8033       22.9302       15.0968       8.85278       4.87933       2.37776       1.05563      0.403283      0.134410     0.0343180    0.00602004       0.00000       0.00000       0.00000       0.00000       0.00000       0.00000       0.00000       0.00000       0.00000       0.00000       0.00000       0.00000       0.00000       0.00000       0.00000       0.00000       0.00000       0.00000       0.00000       0.00000
   9   9 1843.5696    0.3876  0.4274 10.1305 -0.0194  0.0397   0.0212   0.0730    0.0692   0.0000   436.2267       1.32032       9.49274      -1.00458      -4.57360      -1.72402      -1.66198     -0.965010      0.224807     -0.457212     0.0819430    -0.0789204     -0.229734   -0.00538162   -0.00167401    0.00251847  -0.000302300   0.000191638       0.00000       0.00000       0.00000       0.00000       0.00000       0.00000       0.00000       0.00000       0.00000       0.00000       0.00000       0.00000       0.00000       0.00000       0.00000       0.00000       0.00000       0.00000       6.23196       7.27672       8.39674       6.48236       6.03952       5.20599       3.00927       2.39483       1.67158      0.726594      0.507758      0.262012      0.106460     0.0385362     0.0206254    0.00630532    0.00131144   0.000209212       0.00000       0.00000       0.00000       0.00000       0.00000       0.00000       0.00000       0.00000       0.00000       0.00000       0.00000       0.00000       0.00000       0.00000       0.00000       0.00000       0.00000       0.00000
   9  10 1984.1441    0.5775  0.5200 10.0322  0.0020  0.0429   0.0292   0.0663    0.0981   0.0000   436.4724     -0.154201       7.74233      -2.29480       5.63404      -5.76000      -4.95986     -0.843922      -1.65894     -0.820982      0.735766      0.181674     -0.202992     0.0811288     0.0146561   -0.00201249    0.00142842  -0.000378561       0.00000       0.00000       0.00000       0.00000       0.00000       0.00000       0.00000       0.00000       0.00000       0.00000       0.00000       0.00000       0.00000       0.00000       0.00000       0.00000       0.00000       0.00000       7.23903       8.37312       7.90619       5.76355       6.73891       6.09499       4.24341       3.25108       1.88420      0.925860      0.522785      0.245709      0.103309     0.0388309     0.0170579    0.00577479    0.00128283   0.000202862       0.00000       0.00000       0.00000       0.00000       0.00000       0.00000       0.00000       0.00000       0.00000       0.00000       0.00000       0.00000       0.00000       0.00000       0.00000       0.00000       0.00000       0.00000
   9  11 2124.9920    0.7712  0.8211  9.7087 -0.0063  0.0378   0.0278   0.0802    0.1651   0.0000   433.4777       7.80617       10.8521       3.34461      -10.9477       8.78485    -0.0788118       2.16339      -1.33618      0.244882       1.41742     -0.316717     -0.183547   0.000760082    0.00478039    0.00853961  -0.000214475  -0.000458992       0.00000       0.00000       0.00000       0.00000       0.00000       0.00000       0.00000       0.00000       0.00000       0.00000       0.00000       0.00000       0.00000       0.00000       0.00000       0.00000       0.00000       0.00000       6.19463       7.79279       7.40231       7.15376       5.86691       4.69810       3.47345       2.40604       1.56965      0.802520      0.521995      0.239328      0.120010     0.0399727     0.0167740    0.00458251    0.00119158   0.000224656       0.00000       0.00000       0.00000       0.00000       0.00000       0.00000       0.00000       0.00000       0.00000       0.00000       0.00000       0.00000       0.00000       0.00000       0.00000       0.00000       0.00000       0.00000
   9  12 2264.4610    1.0565  0.8654 10.3375 -0.0021  0.0372   0.0360   0.0817    0.1840   0.0000   433.1551      -5.36908       13.3188       5.50568     0.0749830       3.51779      -1.07257      -3.36822     -0.993977     0.0847493      0.558828    -0.0664674    -0.0732380    -0.0201269   -0.00918297    0.00911948  -0.000174863  -0.000118053       0.00000       0.00000       0.00000       0.00000       0.00000       0.00000       0.00000       0.00000       0.00000       0.00000       0.00000       0.00000       0.00000       0.00000       0.00000       0.00000       0.00000       0.00000       6.13050       7.34163       7.96744       6.70455       5.77676       4.63927       3.45389       2.21352       1.51479      0.827106      0.470712      0.227347      0.105872     0.0445117     0.0173990    0.00495583    0.00122297   0.000180727       0.00000       0.00000       0.00000       0.00000       0.00000       0.00000       0.00000       0.00000       0.00000       0.00000       0.00000       0.00000       0.00000       0.00000       0.00000       0.00000       0.00000       0.00000
   9  13 2402.2416    1.5502  0.8233 10.1994 -0.0044  0.0307   0.0524   0.0752    0.3329   0.0000   443.2348       5.00742       10.9515      -3.28222       6.74109      -8.63254       1.05135      -3.25456     -0.933586     0.0993058      0.234763     -0.268613      0.186281    -0.0435469   -0.00798974   -0.00903697   7.63313e-05  -0.000179238       0.00000       0.00000       0.00000       0.00000       0.00000       0.00000       0.00000       0.00000       0.00000       0.00000       0.00000       0.00000       0.00000       0.00000       0.00000       0.00000       0.00000       0.00000       5.30619       6.14993       6.06706       5.98709       4.69610       3.87956       2.81931       1.98459       1.24027      0.670783      0.401171      0.193552     0.0940474     0.0340614     0.0130097    0.00366741   0.000855050   0.000162958       0.00000       0.00000       0.00000       0.00000       0.00000       0.00000       0.00000       0.00000       0.00000       0.00000       0.00000       0.00000       0.00000       0.00000       0.00000       0.00000       0.00000       0.00000
   9  14 2539.5269    1.8757  0.9525 10.8646 -0.0050  0.0357   0.0581   0.0803    0.3224   0.0000   436.8549       1.33155       17.3532      -9.65348      -1.50243      -3.33276     -0.920607      -2.72503     0.0289373      0.241932     -0.267341      0.180314    0.00397877    0.00333652   -0.00646673    0.00356980   -0.00165097   0.000474656       0.00000       0.00000       0.00000       0.00000       0.00000       0.00000       0.00000       0.00000       0.00000       0.00000       0.00000       0.00000       0.00000       0.00000       0.00000       0.00000       0.00000       0.00000       5.48896       7.62864       6.52106       6.87677       5.23837       4.72201       3.20620       2.33626       1.41632      0.870597      0.444631      0.229395      0.101652     0.0432466     0.0149687    0.00492284    0.00112399   0.000256765       0.00000       0.00000       0.00000       0.00000       0.00000       0.00000       0.00000       0.00000       0.00000       0.00000       0.00000       0.00000       0.00000       0.00000       0.00000       0.00000       0.00000       0.00000
   9  15 2676.9515    2.5043  0.8129 11.3996 -0.0090  0.0307   0.0865   0.0792    0.3110   0.0000   436.8247      -6.89916       15.6391       2.84471      -1.98373       3.04905      -3.10392     -0.862841      -2.10170     -0.161865      0.626568     -0.158107     0.0925869     0.0205111    0.00229190   0.000874560  -0.000981280  -0.000154960       0.00000       0.00000       0.00000       0.00000       0.00000       0.00000       0.00000       0.00000       0.00000       0.00000       0.00000       0.00000       0.00000       0.00000       0.00000       0.00000       0.00000       0.00000       5.71984       7.08738       7.00833       6.29498       5.10520       4.12002       2.86650       1.87202       1.23838      0.693691      0.392347      0.166869     0.0876701     0.0330015     0.0133516    0.00380614   0.000943460   0.000166183       0.00000       0.00000       0.00000       0.00000       0.00000       0.00000       0.00000       0.00000       0.00000       0.00000       0.00000       0.00000       0.00000       0.00000       0.00000       0.00000       0.00000       0.00000
   9  18 3091.5018    4.0052  0.9294 12.2680  0.0022  0.0337   0.1259   0.0786    0.3572   0.0000   443.6478       7.68312       4.69449      -7.46628     -0.495008       5.23052      0.779479     -0.351606      -2.37698     -0.779175     -0.162286      0.200306  -0.000228548    -0.0334298     0.0110084    0.00769538    0.00120114   5.38524e-05       0.00000       0.00000       0.00000       0.00000       0.00000       0.00000       0.00000       0.00000       0.00000       0.00000       0.00000       0.00000       0.00000       0.00000       0.00000       0.00000       0.00000       0.00000       6.03503       6.84376       6.92615       6.31119       5.58654       4.24118       3.38510       2.15116       1.45883      0.840129      0.443908      0.211185      0.101494     0.0405514     0.0141777    0.00412958    0.00111714   0.000167292       0.00000       0.00000       0.00000       0.00000       0.00000       0.00000       0.00000       0.00000       0.00000       0.00000       0.00000       0.00000       0.00000       0.00000       0.00000       0.00000       0.00000       0.00000
   9  19 3229.4779    4.0667  1.2170 11.2120 -0.0055  0.0428   0.1100   0.0858    1.1727   0.0000   438.3811      0.468103       8.23347      -8.80642      -2.58902      -3.27979      -1.76577       2.04522      -1.55570     -0.569148     -0.404060      0.170531     -0.171093    -0.0156174    0.00625257   -0.00229521    0.00129878  -0.000196002       0.00000       0.00000       0.00000       0.00000       0.00000       0.00000       0.00000       0.00000       0.00000       0.00000       0.00000       0.00000       0.00000       0.00000       0.00000       0.00000       0.00000       0.00000       7.39887       9.11714       8.43697       8.89916       7.00433       5.45129       3.54411       2.88747       1.60342       1.10942      0.561071      0.300142      0.126633     0.0516009     0.0150094    0.00582866    0.00118448   0.000261316       0.00000       0.00000       0.00000       0.00000       0.00000       0.00000       0.00000       0.00000       0.00000       0.00000       0.00000       0.00000       0.00000       0.00000       0.00000       0.00000       0.00000       0.00000
   9  20 3367.6159    3.3614  2.0646 11.9632 -0.0008  0.0491   0.0722   0.1330    0.1946   0.0000   423.6292      -9.47899       13.6347       1.87586       9.87524       4.99579       5.20746     -0.609017      -1.46672      -2.28659      0.182668     -0.182056      0.110959     0.0222691    0.00128733   -0.00194132    0.00117946   9.08461e-05       0.00000       0.00000       0.00000       0.00000       0.00000       0.00000       0.00000       0.00000       0.00000       0.00000       0.00000       0.00000       0.00000       0.00000       0.00000       0.00000       0.00000       0.00000       8.58332       9.95046       10.3308       9.14857       7.91912       6.38940       4.62975       3.23553       2.06376       1.11965      0.638061      0.330980      0.139790     0.0574028     0.0219029    0.00650804    0.00154303   0.000254692       0.00000       0.00000       0.00000       0.00000       0.00000       0.00000       0.00000       0.00000       0.00000       0.00000       0.00000       0.00000       0.00000       0.00000       0.00000       0.00000       0.00000       0.00000
   9  21 3506.1131    2.9655  2.6760 11.2164 -0.0017  0.0557   0.0569   0.1437    0.2278   0.0000   444.3649      -5.73527       41.9452      -13.4550      -10.7423      -2.04817      -2.18768       3.55208     -0.199132       1.11795     0.0863935      0.704657     -0.252486     0.0217576   -0.00184252    0.00284727   0.000119394  -0.000232504       0.00000       0.00000       0.00000       0.00000       0.00000       0.00000       0.00000       0.00000       0.00000       0.00000       0.00000       0.00000       0.00000       0.00000       0.00000       0.00000       0.00000       0.00000       9.98786       11.9619       12.0916       10.9887       9.14763       7.27480       5.24630       3.61085       2.25591       1.27327      0.710174      0.361230      0.158477     0.0638674     0.0236189    0.00707959    0.00172155   0.000299467       0.00000       0.00000       0.00000       0.00000       0.00000       0.00000       0.00000       0.00000       0.00000       0.00000       0.00000       0.00000       0.00000       0.00000       0.00000       0.00000       0.00000       0.00000
   9  22 3644.9509    2.3599  3.9394 10.7381 -0.0065  0.0694   0.0385   0.1867    0.1859   0.0000   447.7770      -23.4981       14.7920       25.8426      -1.29466       8.95204      -8.16777    -0.0533311       4.14125       2.49412      -1.63549     -0.422733    -0.0474811    -0.0833757     0.0123511    -0.0196971   0.000982091  -0.000226164       0.00000       0.00000       0.00000       0.00000       0.00000       0.00000       0.00000       0.00000       0.00000       0.00000       0.00000       0.00000       0.00000       0.00000       0.00000       0.00000       0.00000       0.00000       12.5429       14.9175       14.4619       13.4051       11.7613       9.05575       6.82478       4.49385       2.94367       1.69843      0.908603      0.449952      0.194366     0.0809990     0.0287334    0.00862315    0.00226891   0.000373080       0.00000       0.00000       0.00000       0.00000       0.00000       0.00000       0.00000       0.00000       0.00000       0.00000       0.00000       0.00000       0.00000       0.00000       0.00000       0.00000       0.00000       0.00000
   9  23 3783.9487    1.9869  5.5032 10.4413  0.0007  0.0929   0.0282   0.2325    0.1523   0.0000   436.1956      -8.55986      -21.1986       10.9475      -6.69600      0.622820       4.87294     0.0871339      -5.58380      -2.94545       1.63116      0.153749      0.394538     0.0345405    -0.0669638     0.0171574   0.000394838   0.000336676       0.00000       0.00000       0.00000       0.00000       0.00000       0.00000       0.00000       0.00000       0.00000       0.00000       0.00000       0.00000       0.00000       0.00000       0.00000       0.00000       0.00000       0.00000       16.2824       19.9188       20.6872       18.2175       15.4263       11.9846       8.64237       5.74392       3.77846       2.24547       1.19973      0.607314      0.272182      0.115912     0.0417775     0.0126590    0.00310062   0.000492965       0.00000       0.00000       0.00000       0.00000       0.00000       0.00000       0.00000       0.00000       0.00000       0.00000       0.00000       0.00000       0.00000       0.00000       0.00000       0.00000       0.00000       0.00000
   9  24 3923.2002    1.6425  7.0915 10.1899 -0.0005  0.1089   0.0217   0.2929    0.1261   0.0000   464.1643      -34.0827       22.7128      -30.1268       35.0635      -1.63820      -18.7742      -5.35088      -8.63464      -1.52335     -0.144338      0.766144      0.317543    -0.0953739     0.0279877    0.00191433   0.000644128  -9.90427e-05       0.00000       0.00000       0.00000       0.00000       0.00000       0.00000       0.00000       0.00000       0.00000       0.00000       0.00000       0.00000       0.00000       0.00000       0.00000       0.00000       0.00000       0.00000       19.1007       23.5447       22.4713       20.4768       18.2002       14.4983       11.0428       7.34868       4.69438       2.72514       1.42447      0.723187      0.315361      0.134501     0.0474192     0.0146254    0.00376728   0.000622453       0.00000       0.00000       0.00000       0.00000       0.00000       0.00000       0.00000       0.00000       0.00000       0.00000       0.00000       0.00000       0.00000       0.00000       0.00000       0.00000       0.00000       0.00000
   9  26 4202.5427    1.1689 11.1220  9.9457 -0.0003  0.1574   0.0147   0.4468    0.0838   0.0000   456.3405       23.0519       27.4162      -19.0075       34.2135      -17.0457      -11.6461      -26.0244       2.05376       1.82351      -4.49289     -0.828517      0.580884    -0.0529712     -0.108705    -0.0163389    0.00659837   -0.00104802       0.00000       0.00000       0.00000       0.00000       0.00000       0.00000       0.00000       0.00000       0.00000       0.00000       0.00000       0.00000       0.00000       0.00000       0.00000       0.00000       0.00000       0.00000       26.6681       33.0300       33.1835       29.8293       26.2838       20.8080       15.5045       10.5642       6.74757       3.95171       2.19809       1.05279      0.505566      0.199659     0.0744840     0.0228569    0.00573028   0.000910553       0.00000       0.00000       0.00000       0.00000       0.00000       0.00000       0.00000       0.00000       0.00000       0.00000       0.00000       0.00000       0.00000       0.00000       0.00000       0.00000       0.00000       0.00000
  10   9 1879.9691    0.4511  0.3521 10.0529 -0.0140  0.0327   0.0252   0.0535    0.0690   0.0000   433.9169      -4.93672       11.8013       2.90998       5.78863      -1.67970      -3.63871       2.51176    -0.0510934     -0.758299    -0.0770961      0.121169     -0.174482    -0.0232408     0.0406086   -0.00206887   0.000133794   3.16032e-05   0.000140662  -2.66930e-05       0.00000       0.00000       0.00000       0.00000       0.00000       0.00000       0.00000       0.00000       0.00000       0.00000       0.00000       0.00000       0.00000       0.00000       0.00000       0.00000       3.93809       5.72934       5.79305       5.12723       5.05334       3.29514       2.86270       2.06261       1.22231      0.873330      0.469013      0.280557      0.161569     0.0617405     0.0320354     0.0103620    0.00351601    0.00126849   0.000308190   4.78329e-05       0.00000       0.00000       0.00000       0.00000       0.00000       0.00000       0.00000       0.00000       0.00000       0.00000       0.00000       0.00000       0.00000       0.00000       0.00000       0.00000
  10  10 2021.4469    0.6106  0.5815 10.0321 -0.0060  0.0486   0.0238   0.0704    0.1098   0.0000   442.9341      -11.4196       21.6065       4.10379      -3.70111       1.80649       4.29404       1.15165      -2.20974      0.967250     0.0865161      0.175352    -0.0423786     0.0287509    0.00589274    0.00873429   -0.00391721   0.000269032   4.19363e-05   2.93657e-05       0.00000       0.00000       0.00000       0.00000       0.00000       0.00000       0.00000       0.00000       0.00000       0.00000       0.00000       0.00000       0.00000       0.00000       0.00000       0.00000       10.0600       10.9329       10.9086       10.7177       8.48844       5.93798       4.56901       3.37029       2.14893       1.08556      0.641430      0.455047      0.248564      0.104285     0.0378911     0.0133944    0.00404342   0.000984254   0.000232315   4.24164e-05       0.00000       0.00000       0.00000       0.00000       0.00000       0.00000       0.00000       0.00000       0.00000       0.00000       0.00000       0.00000       0.00000       0.00000       0.00000       0.00000
  10  12 2302.7494    1.1131  0.8845 10.6294 -0.0177  0.0345   0.0372   0.0841    0.1980   0.0000   437.5782       3.21557      0.371764      -11.2093      -3.03636      -8.45643      -3.79808     -0.451482       3.31533      0.604796      -1.79807     -0.653849    0.00681265     0.0858070     0.0284283    0.00588116   -0.00364467   -0.00112280   0.000121386  -2.80323e-05       0.00000       0.00000       0.00000       0.00000       0.00000       0.00000       0.00000       0.00000       0.00000       0.00000       0.00000       0.00000       0.00000       0.00000       0.00000       0.00000       5.16345       6.16363       6.66231       6.10265       5.42343       4.17922       2.98496       2.37667       1.57105      0.941880      0.588314      0.339913      0.169537     0.0779962     0.0317308     0.0119977    0.00418300    0.00128911   0.000272836   4.17869e-05       0.00000       0.00000       0.00000       0.00000       0.00000       0.00000       0.00000       0.00000       0.00000       0.00000       0.00000       0.00000       0.00000       0.00000       0.00000       0.00000
  10  13 2440.7573    1.5421  0.9703 10.3576  0.0010  0.0312   0.0457   0.0832    0.2800   0.0000   431.1451       5.82609       4.43409      -4.82103      0.526786       4.75854      0.283045       2.45610      0.255479    -0.0482720      0.347347      0.176483      0.132960     -0.148898     0.0428328     0.0133786  -0.000293385   -0.00154368   3.11936e-05   5.61958e-05       0.00000       0.00000       0.00000       0.00000       0.00000       0.00000       0.00000       0.00000       0.00000       0.00000       0.00000       0.00000       0.00000       0.00000       0.00000       0.00000       5.03712       5.77614       5.90102       5.67527       4.99134       4.00196       3.04613       2.03993       1.48120      0.955988      0.548813      0.311559      0.150020     0.0690269     0.0289424     0.0116643    0.00370476    0.00102810   0.000248079   3.89751e-05       0.00000       0.00000       0.00000       0.00000       0.00000       0.00000       0.00000       0.00000       0.00000       0.00000       0.00000       0.00000       0.00000       0.00000       0.00000       0.00000
  10  14 2578.6019    2.0935  0.8657 11.2897 -0.0047  0.0376   0.0642   0.0731    0.2403   0.0000   444.3680       7.91008       4.86768       4.71635       1.07681      0.346620     -0.625153       1.93926      -2.43403     -0.633902      0.948373    0.00216135    -0.0219145    -0.0193553    0.00965802     0.0162089   0.000371507   0.000860515   7.99864e-05   7.01099e-06       0.00000       0.00000       0.00000       0.00000       0.00000       0.00000       0.00000       0.00000       0.00000       0.00000       0.00000       0.00000       0.00000       0.00000       0.00000       0.00000       6.96132       7.08816       6.85358       6.93671       7.26242       5.45681       3.16282       2.27578       1.82814       1.37220      0.866605      0.432483      0.190584     0.0824566     0.0298676     0.0106949    0.00397189    0.00120214   0.000247609   3.36735e-05       0.00000       0.00000       0.00000       0.00000       0.00000       0.00000       0.00000       0.00000       0.00000       0.00000       0.00000       0.00000       0.00000       0.00000       0.00000       0.00000
  10  15 2717.0118    2.6960  0.9016 10.1660 -0.0004  0.0290   0.0832   0.0747    0.7566   0.0000   440.2447      -1.57816       15.5184      -6.35040      -3.34812       1.36054       3.29081      -1.28887     -0.234140      0.726771      0.360573     0.0665677     -0.116371     -0.102561    -0.0596963     0.0204549    0.00190855   -0.00195848   2.84682e-05  -2.27992e-05       0.00000       0.00000       0.00000       0.00000       0.00000       0.00000       0.00000       0.00000       0.00000       0.00000       0.00000       0.00000       0.00000       0.00000       0.00000       0.00000       4.80999       5.52525       5.92977       5.77549       4.70723       3.51998       2.81513       2.11789       1.34516      0.801099      0.447242      0.281499      0.157420     0.0675324     0.0293895     0.0105535    0.00329244   0.000966278   0.000218256   3.47056e-05       0.00000       0.00000       0.00000       0.00000       0.00000       0.00000       0.00000       0.00000       0.00000       0.00000       0.00000       0.00000       0.00000       0.00000       0.00000       0.00000
  10  16 2855.6563    3.1242  0.8796 11.1318 -0.0030  0.0290   0.0952   0.0704    0.4660   0.0000   430.0235       6.73301       8.54098      -2.71885      -1.10252       2.08684      0.586572      -4.70519      0.523295      0.384810     -0.313158      0.351923    0.00989569  -0.000335997    -0.0435099   -0.00898774   0.000692928  -0.000971841  -0.000128417  -4.17907e-05       0.00000       0.00000       0.00000       0.00000       0.00000       0.00000       0.00000       0.00000       0.00000       0.00000       0.00000       0.00000       0.00000       0.00000       0.00000       0.00000       4.67773       5.16761       5.51503       5.26208       4.51530       3.72147       2.88163       2.06265       1.44104      0.845914      0.525607      0.286901      0.142070     0.0691789     0.0279595     0.0107644    0.00371778   0.000963741   0.000228794   3.57980e-05       0.00000       0.00000       0.00000       0.00000       0.00000       0.00000       0.00000       0.00000       0.00000       0.00000       0.00000       0.00000       0.00000       0.00000       0.00000       0.00000
  10  17 2994.4695    3.8682  0.8285 11.8201 -0.0021  0.0341   0.1185   0.0653    0.3639   0.0000   438.0577       6.42198       15.1280       7.34490      -3.70021      -1.72004       2.17388      -1.80474       1.14539       1.79885     -0.122297     -0.452214     -0.101671     -0.135783    -0.0276739    0.00858572  -0.000149599   0.000201404  -7.06222e-06  -1.53348e-05       0.00000       0.00000       0.00000       0.00000       0.00000       0.00000       0.00000       0.00000       0.00000       0.00000       0.00000       0.00000       0.00000       0.00000       0.00000       0.00000       5.26879       6.06000       7.36716       5.72756       5.59451       4.48304       2.83112       2.67995       1.56920      0.846836      0.634368      0.298935      0.154707     0.0923307     0.0302515     0.0108056    0.00500526    0.00147885   0.000278412   3.54939e-05       0.00000       0.00000       0.00000       0.00000       0.00000       0.00000       0.00000       0.00000       0.00000       0.00000       0.00000       0.00000       0.00000       0.00000       0.00000       0.00000
  10  18 3132.8175    4.0976  1.1123 11.8501 -0.0046  0.0365   0.1113   0.0841    0.5788   0.0000   442.1046       10.3226       12.1879      -5.12616     -0.216316      -2.94562       5.60788       2.47132       2.33273      -1.00195     -0.395045     -0.491919      0.368760      0.171892     0.0487315     0.0245184    0.00644895  -0.000991284   0.000185288  -5.72423e-07       0.00000       0.00000       0.00000       0.00000       0.00000       0.00000       0.00000       0.00000       0.00000       0.00000       0.00000       0.00000       0.00000       0.00000       0.00000       0.00000       5.76788       6.97135       6.77276       6.68139       5.91420       4.59281       3.63339       2.44285       1.84255       1.05884      0.639604      0.376892      0.178941     0.0878809     0.0316442     0.0136811    0.00441700    0.00114102   0.000314728   4.91055e-05       0.00000       0.00000       0.00000       0.00000       0.00000       0.00000       0.00000       0.00000       0.00000       0.00000       0.00000       0.00000       0.00000       0.00000       0.00000       0.00000
  10  19 3271.2859    3.7310  1.4676 11.6121 -0.0086  0.0382   0.0898   0.1038    0.4468   0.0000   443.2737       15.4840      -1.38885      -2.64779       4.25713     -0.870444      -2.06877      0.462032      -1.72441     -0.641572      -1.15644      0.920662     -0.215753     -0.111328    -0.0362381     0.0101475   0.000392160   -0.00115989   0.000150813   9.10936e-05       0.00000       0.00000       0.00000       0.00000       0.00000       0.00000       0.00000       0.00000       0.00000       0.00000       0.00000       0.00000       0.00000       0.00000       0.00000       0.00000       5.93967       7.43455       7.33377       7.08017       6.09838       4.86962       3.81074       2.59419       1.82127       1.10861      0.686591      0.373927      0.175369     0.0931610     0.0349756     0.0141955    0.00475937    0.00131176   0.000331623   5.44212e-05       0.00000       0.00000       0.00000       0.00000       0.00000       0.00000       0.00000       0.00000       0.00000       0.00000       0.00000       0.00000       0.00000       0.00000       0.00000       0.00000
  10  20 3410.0682    3.2797  2.1487 11.3467  0.0009  0.0462   0.0638   0.1210    0.2640   0.0000   440.5273       4.47871       7.61660       2.49303       3.04059      -1.71750      -2.00097       1.28198       1.68315      -1.02677     -0.683752    -0.0537342    -0.0188338     -0.174221     0.0123933   -0.00822377    0.00396451   0.000245461   0.000261528  -8.63652e-05       0.00000       0.00000       0.00000       0.00000       0.00000       0.00000       0.00000       0.00000       0.00000       0.00000       0.00000       0.00000       0.00000       0.00000       0.00000       0.00000       7.47214       8.92623       9.15990       8.34428       7.60188       5.92633       4.60225       3.27279       2.19690       1.36709      0.808507      0.441892      0.217067      0.106059     0.0422365     0.0164924    0.00556090    0.00162307   0.000392423   5.73449e-05       0.00000       0.00000       0.00000       0.00000       0.00000       0.00000       0.00000       0.00000       0.00000       0.00000       0.00000       0.00000       0.00000       0.00000       0.00000       0.00000
  10  21 3548.9791    2.7064  3.0812 11.3065 -0.0026  0.0614   0.0469   0.1455    0.1576   0.0000   470.7405      -19.4399       5.41451       4.39741      -2.22266      0.985061      -5.27463       1.09052      -2.28365      -1.19666      0.223138     -0.123227    -0.0255911     0.0898708     0.0905085    -0.0301223    0.00160443   0.000429188  -0.000160485  -0.000151039       0.00000       0.00000       0.00000       0.00000       0.00000       0.00000       0.00000       0.00000       0.00000       0.00000       0.00000       0.00000       0.00000       0.00000       0.00000       0.00000       9.75798       11.2386       11.5764       10.8509       9.84075       7.99505       6.00978       4.36248       3.03397       1.82990       1.12368      0.604251      0.310937      0.140371     0.0588087     0.0218652    0.00786151    0.00216359   0.000507116   7.85721e-05       0.00000       0.00000       0.00000       0.00000       0.00000       0.00000       0.00000       0.00000       0.00000       0.00000       0.00000       0.00000       0.00000       0.00000       0.00000       0.00000
  10  22 3688.2294    2.2913  4.1534 10.7560 -0.0023  0.0710   0.0340   0.1819    0.1434   0.0000   430.3301      -7.82274       15.2290       12.4831      -22.3847       4.08307      -5.21049      -4.19030       5.34455      0.789183       1.22907      -1.52012     -0.120577    -0.0293463     0.0666466     0.0102898    0.00407774   -0.00248765  -0.000222403   0.000121058       0.00000       0.00000       0.00000       0.00000       0.00000       0.00000       0.00000       0.00000       0.00000       0.00000       0.00000       0.00000       0.00000       0.00000       0.00000       0.00000       10.7382       13.6192       13.2749       13.0187       11.1737       8.98121       6.89345       4.91170       3.31906       2.06475       1.23811      0.682678      0.330604      0.167951     0.0655148     0.0260298    0.00865716    0.00252304   0.000613982   0.000104155       0.00000       0.00000       0.00000       0.00000       0.00000       0.00000       0.00000       0.00000       0.00000       0.00000       0.00000       0.00000       0.00000       0.00000       0.00000       0.00000
  10  24 3967.5744    1.5469  7.8038 10.1520 -0.0012  0.1084   0.0189   0.3003    0.1034   0.0000   454.6935     -0.608623       27.9640       8.31346      -27.1376      -13.8450       15.4338       6.82144       6.47619      -5.65636       2.38041       1.18303      0.433601      0.127031   -0.00244477     0.0243858    -0.0191775    0.00827223  -0.000723007   7.64203e-06       0.00000       0.00000       0.00000       0.00000       0.00000       0.00000       0.00000       0.00000       0.00000       0.00000       0.00000       0.00000       0.00000       0.00000       0.00000       0.00000       17.0487       20.7693       21.3814       20.0437       17.5701       14.1932       10.8879       7.80890       5.22121       3.24885       2.01285       1.02631      0.545065      0.252108      0.111312     0.0395882     0.0143082    0.00406395   0.000953215   0.000147032       0.00000       0.00000       0.00000       0.00000       0.00000       0.00000       0.00000       0.00000       0.00000       0.00000       0.00000       0.00000       0.00000       0.00000       0.00000       0.00000
  10  26 4247.6444    1.0773 11.5333 10.0092 -0.0024  0.1635   0.0137   0.4535    0.0727   0.0000   443.2803       37.9262      -17.3731      -21.0853      -16.4641       6.27726      -38.6312      -5.41889       1.96049      -7.12223       4.16931       1.10754     0.0825706     -0.540078     -0.290175    -0.0184518     0.0248695   -0.00218187   -0.00128316   0.000145855       0.00000       0.00000       0.00000       0.00000       0.00000       0.00000       0.00000       0.00000       0.00000       0.00000       0.00000       0.00000       0.00000       0.00000       0.00000       0.00000       24.4206       31.1292       31.6379       30.5541       26.3653       21.0530       16.3716       11.5652       7.92463       5.00547       2.95544       1.66688      0.833564      0.404753      0.167149     0.0659966     0.0220031    0.00641123    0.00153299   0.000241172       0.00000       0.00000       0.00000       0.00000       0.00000       0.00000       0.00000       0.00000       0.00000       0.00000       0.00000       0.00000       0.00000       0.00000       0.00000       0.00000
  10  27 4388.1928    0.8942 14.2162  9.9592 -0.0026  0.2087   0.0122   0.6099    0.0667   0.0000   448.2231      -17.2440       85.4849      -39.7758      -11.9596       9.20444       28.5899      -4.59677      -24.2167      -6.56330    -0.0530310       3.77030      0.992397     -0.300849     0.0815879    -0.0346697    -0.0240208   -0.00521932  -0.000806992  -0.000418946       0.00000       0.00000       0.00000       0.00000       0.00000       0.00000       0.00000       0.00000       0.00000       0.00000       0.00000       0.00000       0.00000       0.00000       0.00000       0.00000       31.4469       40.0838       40.9553       38.2774       33.6290       28.1184       20.5257       15.5085       10.1406       6.53508       3.86773       2.11237       1.07217      0.507412      0.216891     0.0837059     0.0293123    0.00885376    0.00191372   0.000306047       0.00000       0.00000       0.00000       0.00000       0.00000       0.00000       0.00000       0.00000       0.00000       0.00000       0.00000       0.00000       0.00000       0.00000       0.00000       0.00000
  11   9 1915.3672    0.5122  0.4223 10.1174 -0.0105  0.0265   0.0270   0.0657    0.0738   0.0000   437.7883      -6.42484       8.66180       4.48807       9.68773      -1.55861       5.08703     -0.311348      -1.53133     -0.420226     0.0299785     -0.569551      0.177326     0.0384868     0.0109968    0.00250108    0.00316396    0.00169992   -0.00102131  -0.000411011  -1.46856e-05  -3.32853e-06       0.00000       0.00000       0.00000       0.00000       0.00000       0.00000       0.00000       0.00000       0.00000       0.00000       0.00000       0.00000       0.00000       0.00000       3.78860       4.22848       4.41264       4.28894       4.09935       3.27985       2.41583       1.73133       1.12812      0.881308      0.607440      0.335654      0.186893     0.0885065     0.0387245     0.0193517    0.00703520    0.00232104   0.000811964   0.000247652   4.71561e-05   6.86462e-06       0.00000       0.00000       0.00000       0.00000       0.00000       0.00000       0.00000       0.00000       0.00000       0.00000       0.00000       0.00000       0.00000       0.00000
  11  10 2057.9738    0.6902  0.6193  9.9788  0.0010  0.0305   0.0254   0.0629    0.1089   0.0000   441.3074      -5.30260       11.3365       3.20438      -7.24903      -2.18798       2.57128      -3.68424      0.663670      0.983182     -0.622281     -0.387038     -0.158019    -0.0343775    -0.0270645     0.0129902   -0.00706000  -0.000705376   0.000126636  -0.000312857   4.66846e-05   5.63498e-07       0.00000       0.00000       0.00000       0.00000       0.00000       0.00000       0.00000       0.00000       0.00000       0.00000       0.00000       0.00000       0.00000       0.00000       3.89400       5.04942       5.37567       4.45713       4.39325       3.68377       2.89027       2.33613       1.51985       1.01090      0.636778      0.378058      0.189171      0.104652     0.0511818     0.0225148    0.00859027    0.00342691    0.00112847   0.000331012   6.65574e-05   9.67617e-06       0.00000       0.00000       0.00000       0.00000       0.00000       0.00000       0.00000       0.00000       0.00000       0.00000       0.00000       0.00000       0.00000       0.00000
  11  11 2199.7512    0.9222  0.6926 10.3721 -0.0026  0.0345   0.0316   0.0702    0.1424   0.0000   432.6565      -4.04875       22.0098      -2.51905      -6.39561      -2.61666       4.94448       1.88565      0.723304     -0.515543      0.819794      0.106630    -0.0553304    -0.0620371     0.0750834     0.0114110    0.00606065   -0.00146817   0.000256056  -3.41929e-05   3.28620e-05   5.77165e-06       0.00000       0.00000       0.00000       0.00000       0.00000       0.00000       0.00000       0.00000       0.00000       0.00000       0.00000       0.00000       0.00000       0.00000       4.34926       6.49808       6.14676       5.78601       5.64381       3.95638       3.71950       2.18210       1.95004       1.00398      0.745350      0.410431      0.207981      0.129863     0.0445415     0.0284015    0.00783486    0.00397396    0.00128682   0.000297652   9.78707e-05   1.29804e-05       0.00000       0.00000       0.00000       0.00000       0.00000       0.00000       0.00000       0.00000       0.00000       0.00000       0.00000       0.00000       0.00000       0.00000
  11  12 2339.9705    1.2750  0.9852 10.3863  0.0036  0.0349   0.0366   0.0808    0.2486   0.0000   433.3403      -1.07528       18.5927      0.793330     -0.926086      -5.35679       1.25502       1.82402      -2.49789      0.104925      0.138128      0.352528      0.104204     -0.163585    0.00294750    0.00966544   0.000212371   -0.00113764  -0.000147790  -0.000103217  -3.33171e-05  -4.51183e-06       0.00000       0.00000       0.00000       0.00000       0.00000       0.00000       0.00000       0.00000       0.00000       0.00000       0.00000       0.00000       0.00000       0.00000       4.53868       5.90338       6.25804       5.32556       5.25768       4.35268       3.41652       2.61774       1.85595       1.14653      0.781728      0.428245      0.231923      0.123900     0.0567982     0.0272191     0.0100475    0.00383895    0.00138328   0.000372765   8.40600e-05   1.15730e-05       0.00000       0.00000       0.00000       0.00000       0.00000       0.00000       0.00000       0.00000       0.00000       0.00000       0.00000       0.00000       0.00000       0.00000
  11  13 2478.4158    1.7060  0.9069 10.7525 -0.0143  0.0340   0.0499   0.0763    0.3365   0.0000   445.5953       4.59703       3.57001      -2.90724       10.5514       7.42362      -5.25909      0.126325      -1.19058       1.60070    -0.0547413    -0.0292353      0.497755     -0.126944    -0.0292892     0.0273752    0.00963992   -0.00128908    0.00165875   0.000275560  -0.000179147   1.09586e-05       0.00000       0.00000       0.00000       0.00000       0.00000       0.00000       0.00000       0.00000       0.00000       0.00000       0.00000       0.00000       0.00000       0.00000       4.62484       5.42129       5.91964       5.45038       4.98805       4.54251       3.07301       2.35259       1.82103       1.09250      0.742929      0.473059      0.220838      0.124952     0.0604908     0.0244038    0.00872333    0.00408675    0.00131860   0.000328746   6.66290e-05   1.04837e-05       0.00000       0.00000       0.00000       0.00000       0.00000       0.00000       0.00000       0.00000       0.00000       0.00000       0.00000       0.00000       0.00000       0.00000
  11  14 2616.8639    2.2041  1.0231 10.7480  0.0012  0.0325   0.0583   0.0759    0.3818   0.0000   437.3999       7.51015       4.51614      -8.06589       8.42429       8.68585      0.975761    -0.0394502      0.493651     -0.192767     -0.675721      0.104764     0.0537892     0.0209159    -0.0745153     0.0195008    0.00619970   -0.00351404   0.000949635  -0.000141596  -6.96286e-05   1.02532e-05       0.00000       0.00000       0.00000       0.00000       0.00000       0.00000       0.00000       0.00000       0.00000       0.00000       0.00000       0.00000       0.00000       0.00000       4.51142       5.93490       6.02959       5.65189       5.03378       4.15972       3.30686       2.33918       1.74136       1.06014      0.720960      0.384718      0.229674      0.112850     0.0543973     0.0242710    0.00996071    0.00347988    0.00124904   0.000302717   7.54718e-05   1.12807e-05       0.00000       0.00000       0.00000       0.00000       0.00000       0.00000       0.00000       0.00000       0.00000       0.00000       0.00000       0.00000       0.00000       0.00000
  11  15 2756.0643    2.8121  0.9877 11.1503  0.0028  0.0315   0.0762   0.0745    0.3671   0.0000   433.6578       3.80297       16.3301       2.17926     0.0724681      -2.57066       2.22063     -0.671334      0.349552     -0.432688       1.70837      0.594292     -0.186734     -0.217983     0.0199863     0.0171166    -0.0103593   -0.00158418   0.000193130   0.000134089  -4.65974e-05  -7.27399e-06       0.00000       0.00000       0.00000       0.00000       0.00000       0.00000       0.00000       0.00000       0.00000       0.00000       0.00000       0.00000       0.00000       0.00000       4.58379       5.28018       5.66039       5.17190       4.73610       4.11666       3.23063       2.39665       1.73059       1.07989      0.727821      0.448227      0.195899      0.113811     0.0577634     0.0242193    0.00879358    0.00373842    0.00113141   0.000296543   6.38236e-05   9.38439e-06       0.00000       0.00000       0.00000       0.00000       0.00000       0.00000       0.00000       0.00000       0.00000       0.00000       0.00000       0.00000       0.00000       0.00000
  11  16 2895.3146    3.5011  0.8276 12.1487 -0.0181  0.0280   0.1087   0.0682    0.2980   0.0000   441.7217       6.86104      0.646743      -4.66980      -4.40492      -4.67822      -1.77083      -4.02460      -2.49737     -0.312767      0.523248   -0.00280924     -0.354340     0.0764320      0.107854    -0.0351609    -0.0180082   -0.00696908   0.000318386   0.000103522  -8.20281e-05  -1.13221e-05       0.00000       0.00000       0.00000       0.00000       0.00000       0.00000       0.00000       0.00000       0.00000       0.00000       0.00000       0.00000       0.00000       0.00000       4.20655       4.76313       5.41595       4.84375       4.20856       3.77464       2.82113       2.10335       1.48982      0.942518      0.625377      0.367521      0.184200     0.0971851     0.0516216     0.0209727    0.00831761    0.00330838    0.00103877   0.000259277   5.23658e-05   7.56895e-06       0.00000       0.00000       0.00000       0.00000       0.00000       0.00000       0.00000       0.00000       0.00000       0.00000       0.00000       0.00000       0.00000       0.00000
  11  17 3034.4487    4.0181  0.9368 12.2395  0.0008  0.0340   0.1122   0.0708    0.3359   0.0000   435.7673       2.48419       5.06707      -4.80652      -1.52622       4.00091      -3.64959     0.0611977       1.15790     -0.856804      0.515750     0.0329547      0.374733     -0.124030    -0.0518302    0.00696747   -0.00187797   -0.00211293  -0.000792266  -8.97956e-07   3.06144e-05   1.29044e-05       0.00000       0.00000       0.00000       0.00000       0.00000       0.00000       0.00000       0.00000       0.00000       0.00000       0.00000       0.00000       0.00000       0.00000       4.88580       6.16843       5.99108       5.30300       4.61346       4.66395       3.50068       2.98900       1.97284       1.22423      0.707321      0.437282      0.193029      0.119280     0.0528668     0.0248252    0.00820397    0.00396656    0.00120007   0.000353290   6.42786e-05   1.19343e-05       0.00000       0.00000       0.00000       0.00000       0.00000       0.00000       0.00000       0.00000       0.00000       0.00000       0.00000       0.00000       0.00000       0.00000
  11  18 3173.3335    4.3372  1.0328 11.8846 -0.0090  0.0309   0.1182   0.0768    0.5748   0.0000   445.2687       9.31419       17.4423      -6.52789      -4.69018       5.38234     -0.636775      -1.38261      -1.19783       1.23732       1.25452      0.348927      0.313120    0.00391500      0.128974     0.0457244    -0.0176724    0.00171395  -0.000259856   0.000341189  -6.42874e-05   3.80279e-07       0.00000       0.00000       0.00000       0.00000       0.00000       0.00000       0.00000       0.00000       0.00000       0.00000       0.00000       0.00000       0.00000       0.00000       4.66659       5.78182       6.09191       5.68896       4.68330       4.23040       3.22328       2.33763       1.68298       1.09926      0.653473      0.365583      0.217488      0.106183     0.0479776     0.0228469    0.00980729    0.00344547    0.00109637   0.000285715   6.04601e-05   1.00155e-05       0.00000       0.00000       0.00000       0.00000       0.00000       0.00000       0.00000       0.00000       0.00000       0.00000       0.00000       0.00000       0.00000       0.00000
  11  19 3312.2725    3.5503  1.7665 11.1393 -0.0031  0.0402   0.0739   0.1017    0.4160   0.0000   439.0299       1.23053      -8.89794      -6.91268      -3.73052      -2.98300       1.72234       2.40281     -0.868144     -0.385641     -0.510873     -0.296394     0.0402551     -0.195080    -0.0300068     0.0217307    -0.0219782    0.00620294    0.00231172  -0.000117640  -0.000126919  -3.22320e-06       0.00000       0.00000       0.00000       0.00000       0.00000       0.00000       0.00000       0.00000       0.00000       0.00000       0.00000       0.00000       0.00000       0.00000       5.95919       6.98559       6.99343       6.85852       6.10883       5.16928       4.18968       3.06895       2.18143       1.43862      0.915617      0.516087      0.286164      0.142626     0.0688183     0.0299633     0.0123545    0.00417542    0.00136884   0.000357095   8.13154e-05   1.25323e-05       0.00000       0.00000       0.00000       0.00000       0.00000       0.00000       0.00000       0.00000       0.00000       0.00000       0.00000       0.00000       0.00000       0.00000
  11  20 3451.5148    3.0594  2.4633 11.0906 -0.0021  0.0491   0.0536   0.1173    0.2239   0.0000   433.1869      -1.47715       9.19300      -7.92427      -3.28935      -4.30016       7.12897      -5.87784       1.94020     0.0224685      0.465443     -0.235969      0.405193     -0.116252   -0.00856147    -0.0121328   -0.00401615    0.00360704   0.000249647  -8.37967e-05  -4.08003e-05  -3.94961e-06       0.00000       0.00000       0.00000       0.00000       0.00000       0.00000       0.00000       0.00000       0.00000       0.00000       0.00000       0.00000       0.00000       0.00000       7.28020       8.73745       9.16254       8.46450       7.80208       6.53130       4.95071       3.51366       2.58642       1.72414       1.09318      0.647865      0.347725      0.176453     0.0802632     0.0357248     0.0142513    0.00545081    0.00173480   0.000459372   0.000102519   1.48864e-05       0.00000       0.00000       0.00000       0.00000       0.00000       0.00000       0.00000       0.00000       0.00000       0.00000       0.00000       0.00000       0.00000       0.00000
  11  21 3590.9676    2.6322  3.5694 10.6349 -0.0007  0.0623   0.0390   0.1441    0.1805   0.0000   437.3902      -9.26626       4.57731      -3.07852      -9.18298      0.274318       4.14322      0.422719      -4.04343      -2.07237      -1.64171     -0.254711     -0.231947      0.100276     -0.138174     0.0432420  -0.000202591    -0.0113435   -0.00122868  -0.000366896   0.000195888  -1.05207e-05       0.00000       0.00000       0.00000       0.00000       0.00000       0.00000       0.00000       0.00000       0.00000       0.00000       0.00000       0.00000       0.00000       0.00000       8.85192       11.0406       11.1282       10.8781       9.47878       7.89964       6.29383       4.70420       3.13845       2.20083       1.34179      0.789371      0.426920      0.219955      0.105095     0.0475072     0.0189559    0.00671677    0.00206583   0.000608685   0.000131173   2.09811e-05       0.00000       0.00000       0.00000       0.00000       0.00000       0.00000       0.00000       0.00000       0.00000       0.00000       0.00000       0.00000       0.00000       0.00000
  11  22 3730.7736    2.1437  5.1343 10.3643 -0.0030  0.0756   0.0275   0.1948    0.1382   0.0000   442.4936       11.1020      -1.36521       7.82000       1.00201      -10.1674      -3.70450      -12.0290       2.84410      -2.40122       2.07141       2.86716    -0.0785122     0.0332416      0.170372    0.00173982     0.0263445   -0.00418436   -0.00215349   -0.00159793   0.000180043   1.88383e-05       0.00000       0.00000       0.00000       0.00000       0.00000       0.00000       0.00000       0.00000       0.00000       0.00000       0.00000       0.00000       0.00000       0.00000       10.9931       13.7608       13.7567       13.1929       11.8762       10.2370       7.48549       5.60332       3.96191       2.66178       1.71718       1.00938      0.532764      0.268582      0.128361     0.0547451     0.0221102    0.00828286    0.00273654   0.000745093   0.000158630   2.55998e-05       0.00000       0.00000       0.00000       0.00000       0.00000       0.00000       0.00000       0.00000       0.00000       0.00000       0.00000       0.00000       0.00000       0.00000
  11  23 3870.5329    1.7762  7.0652 10.0794 -0.0025  0.0926   0.0205   0.2551    0.1215   0.0000   446.6180       10.3814       28.4854       13.5371      0.586565     -0.417907       10.7070      -2.71368       3.39407       6.23858      0.229636      -1.84296      0.160910      0.361360      0.184098     0.0729567     0.0187415    0.00426848    0.00231460  -0.000240313  -0.000413906  -2.19229e-05       0.00000       0.00000       0.00000       0.00000       0.00000       0.00000       0.00000       0.00000       0.00000       0.00000       0.00000       0.00000       0.00000       0.00000       13.2563       16.6661       16.9837       16.6547       14.5184       12.1309       9.13083       7.07334       4.74441       3.24211       2.04163       1.18809      0.666308      0.337418      0.162957     0.0713168     0.0287892     0.0100652    0.00333603   0.000948858   0.000198329   3.18446e-05       0.00000       0.00000       0.00000       0.00000       0.00000       0.00000       0.00000       0.00000       0.00000       0.00000       0.00000       0.00000       0.00000       0.00000
  11  24 4010.6420    1.4711  7.9992 10.0183 -0.0040  0.1087   0.0173   0.2861    0.1060   0.0000   437.7275       10.8755      -4.47967       24.6438      -6.09925      0.281634       5.41180       7.36787      -9.69330       5.55868       5.80627      -1.12752     -0.369179     -0.332390    -0.0134465     0.0576173   -0.00260634    -0.0234117   -0.00437902  -0.000292978   0.000511165   3.86720e-05       0.00000       0.00000       0.00000       0.00000       0.00000       0.00000       0.00000       0.00000       0.00000       0.00000       0.00000       0.00000       0.00000       0.00000       15.2023       18.8321       19.4014       18.3349       16.3943       14.0672       11.0569       8.51829       5.92213       3.83803       2.43565       1.43500      0.762454      0.395536      0.199609     0.0837550     0.0340079     0.0125219    0.00410428    0.00112603   0.000241920   3.68408e-05       0.00000       0.00000       0.00000       0.00000       0.00000       0.00000       0.00000       0.00000       0.00000       0.00000       0.00000       0.00000       0.00000       0.00000
  11  25 4151.0883    1.2559 10.6012  9.9592 -0.0006  0.1344   0.0140   0.3782    0.0817   0.0000   378.8722       25.9938      -34.2486      -24.5303       11.4075       6.50614      -22.9713       9.65431      -1.79867      -6.48526      -1.76629     -0.698921       2.22627      0.640938    -0.0437092     -0.126512    -0.0123859     0.0170667    0.00824012  -0.000401519  -0.000552831   3.68016e-05       0.00000       0.00000       0.00000       0.00000       0.00000       0.00000       0.00000       0.00000       0.00000       0.00000       0.00000       0.00000       0.00000       0.00000       18.8230       23.4858       24.6166       23.4810       20.7816       17.4019       13.8021       10.2900       7.06968       4.84272       3.02027       1.79500      0.975552      0.500117      0.249263      0.107781     0.0444319     0.0159545    0.00507472    0.00142597   0.000305716   4.58842e-05       0.00000       0.00000       0.00000       0.00000       0.00000       0.00000       0.00000       0.00000       0.00000       0.00000       0.00000       0.00000       0.00000       0.00000
  11  26 4291.7653    1.0306 12.4234  9.9404 -0.0033  0.1708   0.0125   0.4661    0.0722   0.0000   485.5042      -13.8223       17.1943      -23.6515       36.0951       22.2667       3.74186      -46.8913       22.2437       1.79662       1.13295       2.96477       1.19770      0.993656     -0.308739    -0.0932254    -0.0108959    -0.0191585    0.00378160   -0.00201254   0.000586771  -1.54333e-05       0.00000       0.00000       0.00000       0.00000       0.00000       0.00000       0.00000       0.00000       0.00000       0.00000       0.00000       0.00000       0.00000       0.00000       22.9219       29.7275       30.1996       28.6055       26.3917       22.0808       17.5256       12.9418       9.26645       6.21654       3.94596       2.32003       1.27248      0.666033      0.305235      0.142486     0.0559231     0.0209715    0.00676796    0.00187140   0.000415600   6.07448e-05       0.00000       0.00000       0.00000       0.00000       0.00000       0.00000       0.00000       0.00000       0.00000       0.00000       0.00000       0.00000       0.00000       0.00000
  11  28 4573.5863    0.6989 18.9199  9.9524 -0.0044  0.2986   0.0084   0.8061    0.0461   0.0000   400.2773      -47.6631      -2.36422       41.5448       12.3496       12.0581       33.4369       6.42701       28.2388      -2.23342       4.23898       5.11827       3.57434      -2.23486     -0.252634     -0.127311     0.0597512     0.0316112    -0.0156463   -0.00431057    0.00171839   0.000306552       0.00000       0.00000       0.00000       0.00000       0.00000       0.00000       0.00000       0.00000       0.00000       0.00000       0.00000       0.00000       0.00000       0.00000       40.6260       50.7910       53.2280       50.7106       45.5864       38.4052       31.0915       23.5990       16.6680       11.1764       7.08922       4.21646       2.36746       1.23425      0.603899      0.267592      0.107875     0.0388838     0.0123645    0.00332193   0.000709351   0.000103252       0.00000       0.00000       0.00000       0.00000       0.00000       0.00000       0.00000       0.00000       0.00000       0.00000       0.00000       0.00000       0.00000       0.00000
  12  10 2093.5763    0.7169  0.7084 10.0886  0.0002  0.0326   0.0236   0.0685    0.1109   0.0000   441.0940      -10.8380       9.94263       9.50169       1.62509      -4.91254       1.07985      -1.62977      0.520234      0.331626      -1.04583      0.147604      0.197474     -0.271255    -0.0705675    -0.0218566    -0.0183163   -0.00307957  -0.000414184   0.000398093  -8.75757e-05   9.79848e-05   1.51024e-05   5.79818e-07       0.00000       0.00000       0.00000       0.00000       0.00000       0.00000       0.00000       0.00000       0.00000       0.00000       0.00000       0.00000       3.96565       4.94435       5.42802       4.30870       4.93022       3.65968       3.20039       2.73563       1.68099       1.39675      0.813568      0.452029      0.320919      0.157065     0.0856795     0.0427976     0.0172064    0.00840458    0.00322281   0.000867009   0.000333057   0.000104770   1.89747e-05   2.22386e-06       0.00000       0.00000       0.00000       0.00000       0.00000       0.00000       0.00000       0.00000       0.00000       0.00000       0.00000       0.00000
  12  11 2235.8098    1.0345  0.7122 10.4200 -0.0173  0.0311   0.0342   0.0641    0.1377   0.0000   435.7081     -0.612042       14.0516      -7.20441      -2.55223      -2.07314      -2.21124       3.41203     -0.861003       1.34027      -1.17852      0.316807      0.124470     0.0902860     0.0873832    -0.0635709     0.0163868   -0.00370173  -0.000133235  -0.000741213   0.000310851   1.62988e-05  -8.12364e-06   3.36907e-06       0.00000       0.00000       0.00000       0.00000       0.00000       0.00000       0.00000       0.00000       0.00000       0.00000       0.00000       0.00000       3.56194       5.02340       4.86207       4.69276       4.59867       3.49494       3.13813       2.16443       1.68328       1.19698      0.703688      0.507661      0.270550      0.151992     0.0876797     0.0362819     0.0195525    0.00637667    0.00304137    0.00103857   0.000277957   8.51653e-05   2.01652e-05   2.71821e-06       0.00000       0.00000       0.00000       0.00000       0.00000       0.00000       0.00000       0.00000       0.00000       0.00000       0.00000       0.00000
  12  12 2376.3117    1.3678  0.8830 10.6855 -0.0213  0.0345   0.0407   0.0715    0.2520   0.0000   435.5879      -1.93357       2.33100      -4.04691      -3.54192      -2.93012      -7.10486      0.929688      0.258154      -1.40387       1.36081      0.633451      0.519163   -0.00102261      0.152008    -0.0613817     0.0317361     0.0138310   -0.00406305  -0.000332225   0.000252359  -9.57521e-05   3.64224e-05  -1.20402e-06       0.00000       0.00000       0.00000       0.00000       0.00000       0.00000       0.00000       0.00000       0.00000       0.00000       0.00000       0.00000       4.87198       5.94279       6.43070       5.40198       5.30269       4.38050       3.65015       3.03934       2.10701       1.40713      0.900139      0.514848      0.314475      0.161174     0.0879612     0.0441597     0.0185291    0.00802387    0.00301512   0.000998984   0.000350077   9.35816e-05   1.77387e-05   2.17948e-06       0.00000       0.00000       0.00000       0.00000       0.00000       0.00000       0.00000       0.00000       0.00000       0.00000       0.00000       0.00000
  12  13 2515.3680    1.8160  0.9470 11.0686 -0.0076  0.0389   0.0516   0.0728    0.2792   0.0000   432.8014       5.43546       5.72442     -0.782710      0.181266       1.04216      0.100906       1.09703      -1.47033      -4.05898      0.366238      0.621422     -0.723312     0.0836747      0.128086     -0.106218    -0.0325066     0.0231741   -0.00602773   -0.00151205   0.000347911  -0.000222905   4.65585e-05  -2.57053e-06       0.00000       0.00000       0.00000       0.00000       0.00000       0.00000       0.00000       0.00000       0.00000       0.00000       0.00000       0.00000       4.73393       5.73847       5.94606       6.30774       5.75645       4.20052       3.68544       3.16574       1.82329       1.44886      0.990048      0.623289      0.378507      0.164862      0.108950     0.0573218     0.0248324     0.0101138    0.00377347   0.000990582   0.000367233   0.000106853   2.11483e-05   3.18025e-06       0.00000       0.00000       0.00000       0.00000       0.00000       0.00000       0.00000       0.00000       0.00000       0.00000       0.00000       0.00000
  12  14 2654.5405    2.2784  0.9712 11.0256 -0.0063  0.0310   0.0641   0.0755    0.4148   0.0000   441.3663      -5.18814       11.6462     -0.289602      -2.68372      -6.92360       4.48365     -0.665429      -3.32851      -1.84539      0.904016      0.100372     -0.146869      0.223714    -0.0117795    0.00195330    -0.0133838   -0.00691749  -0.000487939   -0.00183623   0.000211473   7.02347e-05   7.75421e-06   1.32495e-06       0.00000       0.00000       0.00000       0.00000       0.00000       0.00000       0.00000       0.00000       0.00000       0.00000       0.00000       0.00000       4.01426       4.74170       4.84251       5.07087       4.50710       3.84779       3.15882       2.27845       1.72314       1.19237      0.792557      0.555212      0.293965      0.160959     0.0829301     0.0451761     0.0179925    0.00787268    0.00281929    0.00108247   0.000278787   7.62980e-05   1.64743e-05   2.47414e-06       0.00000       0.00000       0.00000       0.00000       0.00000       0.00000       0.00000       0.00000       0.00000       0.00000       0.00000       0.00000
  12  15 2794.4604    2.9412  0.8627 11.9105 -0.0074  0.0288   0.0828   0.0674    0.2666   0.0000   441.5185      -2.19875       16.4759       9.56968    0.00242944      -7.12439      -1.93386    -0.0911653      0.108717     -0.905558    -0.0240583     -0.201352     -0.214563     0.0824939    -0.0250618   0.000417846   -0.00248011    0.00549439  -0.000183427   1.38932e-05  -0.000193634   0.000150967   5.77261e-06  -4.64605e-06       0.00000       0.00000       0.00000       0.00000       0.00000       0.00000       0.00000       0.00000       0.00000       0.00000       0.00000       0.00000       3.59148       4.25208       4.75054       4.50869       4.01535       3.70596       2.76731       2.20620       1.56245       1.09072      0.780964      0.456766      0.263081      0.163391     0.0741141     0.0363117     0.0179034    0.00782566    0.00262899    0.00101209   0.000317268   7.87522e-05   1.48019e-05   2.30197e-06       0.00000       0.00000       0.00000       0.00000       0.00000       0.00000       0.00000       0.00000       0.00000       0.00000       0.00000       0.00000
  12  16 2934.3352    3.7354  0.8269 12.3185 -0.0073  0.0291   0.1108   0.0635    0.2452   0.0000   437.3047      -1.84034       14.7026      -2.09066      -2.54662      -4.40299      -1.34921      0.388346      -2.15336      0.214102     0.0280484     -0.392524     -0.187471     -0.101952    -0.0687019     0.0398020   -0.00128042    0.00383552    0.00395191   -0.00204734  -4.03941e-05  -6.40810e-05  -1.01397e-05   2.23582e-06       0.00000       0.00000       0.00000       0.00000       0.00000       0.00000       0.00000       0.00000       0.00000       0.00000       0.00000       0.00000       4.35115       4.90920       5.22635       5.45947       4.66496       3.67756       3.10447       2.40976       1.52898       1.05130      0.793702      0.514159      0.270343      0.134554     0.0763075     0.0414620     0.0187816    0.00729451    0.00251117   0.000786846   0.000230758   6.13222e-05   1.26823e-05   1.90978e-06       0.00000       0.00000       0.00000       0.00000       0.00000       0.00000       0.00000       0.00000       0.00000       0.00000       0.00000       0.00000
  12  17 3073.7701    4.1258  0.8936 12.4222 -0.0034  0.0281   0.1150   0.0670    0.2774   0.0000   438.5829      -1.51640       13.3659       5.86818       1.38508      -3.99043      -1.82185      -1.33654      0.763914     -0.223268     -0.426370    -0.0467232     -0.304818    -0.0357193      0.167970     0.0457979     0.0206245   0.000682485    0.00427650  -0.000156726   8.59097e-05  -0.000118144   6.07907e-06   2.40181e-06       0.00000       0.00000       0.00000       0.00000       0.00000       0.00000       0.00000       0.00000       0.00000       0.00000       0.00000       0.00000       3.83274       4.72873       5.13107       4.62561       4.44087       3.68418       2.82803       2.17400       1.60460       1.06955      0.715469      0.448113      0.256026      0.146497     0.0740575     0.0352482     0.0161230    0.00648562    0.00246712   0.000922659   0.000284960   7.44681e-05   1.51141e-05   1.98190e-06       0.00000       0.00000       0.00000       0.00000       0.00000       0.00000       0.00000       0.00000       0.00000       0.00000       0.00000       0.00000
  12  18 3213.1727    3.8982  1.3190 12.3492 -0.0024  0.0338   0.0896   0.0910    0.2617   0.0000   445.6181      -3.53480       14.7751       9.70625       1.75211       1.24560       1.09286     -0.898830      -1.69231      0.386869      0.106678      0.338864    -0.0197920    -0.0420071   -0.00627675    0.00333198    -0.0179926    0.00905711   0.000766142    0.00175013  -0.000200862  -4.90951e-05  -1.21147e-05  -2.47479e-06       0.00000       0.00000       0.00000       0.00000       0.00000       0.00000       0.00000       0.00000       0.00000       0.00000       0.00000       0.00000       4.33673       5.52729       5.66359       5.71088       4.87203       4.36751       3.41515       2.64152       1.86523       1.28706      0.894998      0.539890      0.308556      0.179335     0.0870253     0.0438419     0.0203866    0.00888589    0.00308942    0.00112678   0.000346713   8.72910e-05   1.81455e-05   2.96132e-06       0.00000       0.00000       0.00000       0.00000       0.00000       0.00000       0.00000       0.00000       0.00000       0.00000       0.00000       0.00000
  12  19 3352.6026    3.5648  1.7596 11.6515 -0.0053  0.0389   0.0720   0.0981    0.2560   0.0000   446.7427      0.541217       12.1420       5.13582      -1.65518       2.04062       1.61233      -3.30945      -1.29587     -0.559681      0.532142      0.924739     0.0731859    -0.0465684    -0.0971057    -0.0435005    0.00443005    0.00239139    0.00831666    0.00111786  -0.000415017  -5.52775e-05   3.31091e-05  -2.93380e-06       0.00000       0.00000       0.00000       0.00000       0.00000       0.00000       0.00000       0.00000       0.00000       0.00000       0.00000       0.00000       5.31578       6.32290       6.63498       6.31752       5.90180       5.07781       4.01382       2.94223       2.18886       1.53098       1.01431      0.648267      0.368773      0.204159      0.101763     0.0500176     0.0213918    0.00925259    0.00352811    0.00126129   0.000369163   9.51460e-05   2.01725e-05   2.81613e-06       0.00000       0.00000       0.00000       0.00000       0.00000       0.00000       0.00000       0.00000       0.00000       0.00000       0.00000       0.00000
  12  20 3492.3180    2.9297  2.5440 11.2510 -0.0015  0.0486   0.0488   0.1197    0.1599   0.0000   433.2670      0.649824       20.5534      -2.34511       2.88732      -6.21033      -2.23680      -2.78106      -1.59903      -1.46765       2.63055     -0.375809     -0.469263      0.392178     0.0883060     0.0142349    -0.0366467   -0.00962721    0.00478465  -0.000353220  -0.000337871  -0.000188822  -4.45267e-05   6.24130e-06       0.00000       0.00000       0.00000       0.00000       0.00000       0.00000       0.00000       0.00000       0.00000       0.00000       0.00000       0.00000       6.13322       7.92456       8.09435       7.93823       7.10350       6.14888       4.83760       3.80630       2.76409       1.89552       1.24371      0.754414      0.459014      0.247726      0.132661     0.0637657     0.0288229     0.0119564    0.00471919    0.00158006   0.000505137   0.000131156   2.76302e-05   4.23537e-06       0.00000       0.00000       0.00000       0.00000       0.00000       0.00000       0.00000       0.00000       0.00000       0.00000       0.00000       0.00000
  12  21 3632.2205    2.3760  3.8316 10.7781 -0.0036  0.0604   0.0327   0.1529    0.1243   0.0000   436.1406      -2.46694      -11.5029      -9.24348       8.37019      -4.24242      -8.32320       13.7037       1.90902       1.29694     -0.648446       1.65635    -0.0152443     -0.228094     -0.202058     0.0571428    -0.0226530    0.00614258    0.00828212    0.00283699   -0.00121529  -4.60357e-06   5.87774e-05   6.94605e-06       0.00000       0.00000       0.00000       0.00000       0.00000       0.00000       0.00000       0.00000       0.00000       0.00000       0.00000       0.00000       8.03342       9.96378       10.3036       9.69840       9.00831       7.76056       6.30664       4.87728       3.49486       2.44697       1.60879      0.980304      0.574087      0.316062      0.161082     0.0766037     0.0354682     0.0148140    0.00569585    0.00196986   0.000613520   0.000161053   3.35925e-05   4.75903e-06       0.00000       0.00000       0.00000       0.00000       0.00000       0.00000       0.00000       0.00000       0.00000       0.00000       0.00000       0.00000
  12  22 3772.4187    2.0524  5.4764 10.4227 -0.0007  0.0759   0.0250   0.1995    0.1145   0.0000   436.9753       3.00643       27.7586      -5.10555      -2.46701       14.6228       3.86440       3.21294       3.20538       2.42210      -1.41602      -1.28544     -0.522790      0.576161      0.145946     -0.104467    -0.0490641     0.0235748     0.0149769   -0.00557465  -0.000121816  -0.000151617   3.95450e-05   1.13049e-06       0.00000       0.00000       0.00000       0.00000       0.00000       0.00000       0.00000       0.00000       0.00000       0.00000       0.00000       0.00000       10.0962       12.7883       13.3338       12.8101       11.5787       9.83742       7.79081       5.88823       4.32562       2.99582       1.91098       1.22426      0.695397      0.395836      0.204577     0.0948481     0.0454678     0.0179093    0.00713657    0.00255020   0.000747085   0.000200939   4.18944e-05   6.07109e-06       0.00000       0.00000       0.00000       0.00000       0.00000       0.00000       0.00000       0.00000       0.00000       0.00000       0.00000       0.00000
  12  23 3912.7042    1.6755  7.1934 10.1457  0.0005  0.0926   0.0191   0.2473    0.1068   0.0000   454.8813       20.1059       31.2616      -27.1839      -5.92314       6.79584       13.3404      -11.9870      -7.57638     -0.614215      -4.46607     -0.913946    -0.0605769     -0.550999     -0.401618      0.174746    -0.0162623    0.00736785    0.00214499    0.00151517   0.000507750  -6.93098e-05   2.53424e-06  -1.19544e-05       0.00000       0.00000       0.00000       0.00000       0.00000       0.00000       0.00000       0.00000       0.00000       0.00000       0.00000       0.00000       12.1767       15.0612       15.3203       15.1950       13.6909       11.7707       9.75984       7.45103       5.32785       3.75477       2.49078       1.53023      0.897722      0.485584      0.249031      0.125791     0.0544692     0.0240646    0.00889304    0.00301446   0.000927701   0.000246376   5.25114e-05   7.74195e-06       0.00000       0.00000       0.00000       0.00000       0.00000       0.00000       0.00000       0.00000       0.00000       0.00000       0.00000       0.00000
  12  24 4053.2624    1.3925  9.6774 10.0048 -0.0010  0.1180   0.0153   0.3252    0.0902   0.0000   431.6096      -12.9858       44.9917      -7.53880       6.85900      -11.7544      -11.7799      -9.16287       1.20940      -1.20830      -2.23935       2.60134     -0.337787      0.419590     -0.188346      0.238202    -0.0597457    -0.0138802   -0.00923128    0.00175737    0.00186715   0.000662378  -8.72390e-05  -1.28870e-05       0.00000       0.00000       0.00000       0.00000       0.00000       0.00000       0.00000       0.00000       0.00000       0.00000       0.00000       0.00000       15.7850       19.6616       20.2997       19.4280       17.5689       15.2047       12.3994       9.74256       6.99562       4.80442       3.17228       1.92978       1.12973      0.631217      0.320803      0.161650     0.0710977     0.0309426     0.0113346    0.00398678    0.00122755   0.000318050   6.55482e-05   9.52127e-06       0.00000       0.00000       0.00000       0.00000       0.00000       0.00000       0.00000       0.00000       0.00000       0.00000       0.00000       0.00000
  12  27 4476.1003    0.7719 16.6604 10.0496 -0.0021  0.2454   0.0093   0.6762    0.0489   0.0000   429.8386      -34.9527       57.8467      -69.0481       33.7981       23.5585       13.5544      -8.77982       18.5520       3.49657      -8.76309      -2.61884       1.82512     -0.116006     -0.771348      0.191506      0.228999     0.0886101    -0.0452160    -0.0115079  -0.000285923  -0.000332723   7.22232e-05  -1.56129e-05       0.00000       0.00000       0.00000       0.00000       0.00000       0.00000       0.00000       0.00000       0.00000       0.00000       0.00000       0.00000       30.8741       39.2907       41.0843       38.8588       35.9943       31.5026       25.5091       20.2375       14.4397       10.3636       6.75106       4.32232       2.49603       1.40832      0.746572      0.353277      0.171928     0.0683378     0.0270654    0.00932352    0.00278793   0.000744222   0.000145480   2.07432e-05       0.00000       0.00000       0.00000       0.00000       0.00000       0.00000       0.00000       0.00000       0.00000       0.00000       0.00000       0.00000
  13   9 1983.8337    0.6061  0.4265 10.0250 -0.0099  0.0247   0.0239   0.0469    0.0784   0.0000   438.4282       7.40060       11.5678      -2.15622      -2.32170     -0.832202      -2.12121      0.682815       1.52152     0.0118025      0.608062     0.0889312     0.0957690     -0.193006    -0.0135562    -0.0300994    -0.0154167    -0.0101962   -0.00124004  -0.000747000   0.000116898  -8.81106e-05  -1.67764e-05   6.79345e-06  -9.87711e-07  -4.86160e-07       0.00000       0.00000       0.00000       0.00000       0.00000       0.00000       0.00000       0.00000       0.00000       0.00000       2.81844       3.80036       3.36474       3.27051       3.39391       2.88429       2.75374       1.81463       1.50838       1.02200      0.751140      0.506452      0.300718      0.169328     0.0893708     0.0448983     0.0215004    0.00993838    0.00421481    0.00169521   0.000632972   0.000214580   6.08678e-05   1.58096e-05   4.03136e-06   5.22320e-07       0.00000       0.00000       0.00000       0.00000       0.00000       0.00000       0.00000       0.00000       0.00000       0.00000
  13  10 2128.4065    0.8064  0.7666  9.8962 -0.0027  0.0308   0.0243   0.0655    0.1363   0.0000   433.5956      -7.78938       14.7895       8.61141       1.03475      -2.84390       4.44322       2.71049      -1.83087      -3.11299     -0.719101     0.0859172     -0.752026     -0.195897     -0.175147    -0.0212420    0.00425378  -0.000356463    -0.0128295   -0.00221957   0.000106306   4.24026e-05  -5.85235e-05  -1.37920e-05  -1.10562e-05  -2.66500e-07       0.00000       0.00000       0.00000       0.00000       0.00000       0.00000       0.00000       0.00000       0.00000       0.00000       3.54127       4.28550       4.37094       4.55907       4.23692       3.69909       2.94192       2.26055       1.82744       1.29013      0.918171      0.544491      0.370127      0.221508      0.125607     0.0651061     0.0295646     0.0141660    0.00580672    0.00244722   0.000851953   0.000280378   8.79221e-05   1.92616e-05   4.19111e-06   5.87958e-07       0.00000       0.00000       0.00000       0.00000       0.00000       0.00000       0.00000       0.00000       0.00000       0.00000
  13  11 2271.0902    1.1138  0.9042  9.9877  0.0007  0.0302   0.0307   0.0717    0.2014   0.0000   436.7873      -4.01552       6.98846       4.20865      -2.92191      -2.28743      -2.56814      0.269167      0.576555      0.224459     -0.827088     -0.413954      0.429324      0.206489    -0.0870564    -0.0949954    0.00585265    0.00458806   -0.00411609   0.000303847   0.000121319   0.000129427  -1.92248e-05   9.15399e-06  -2.06730e-06  -4.33796e-07       0.00000       0.00000       0.00000       0.00000       0.00000       0.00000       0.00000       0.00000       0.00000       0.00000       3.92581       4.61676       4.53266       4.61872       4.48769       4.04291       3.12294       2.25587       1.61544       1.28804      0.891359      0.623863      0.386195      0.223026      0.115708     0.0608908     0.0270838     0.0123676    0.00503496    0.00216035   0.000750573   0.000251467   6.75421e-05   1.84548e-05   3.46258e-06   5.26035e-07       0.00000       0.00000       0.00000       0.00000       0.00000       0.00000       0.00000       0.00000       0.00000       0.00000
  13  12 2411.8149    1.5285  0.8617 10.8684 -0.0084  0.0302   0.0439   0.0662    0.1843   0.0000   434.2894      -3.42152       6.38036       2.93336       4.29272      -2.47697      -1.70683      -1.55686      -1.78942      0.142723    -0.0558138      0.143741      0.765964    -0.0831366    -0.0338992     0.0835214     0.0697160   -0.00614238   -0.00351255    0.00305116    0.00139304  -0.000153725  -8.67710e-06   2.70703e-05   8.69466e-07   6.66229e-07       0.00000       0.00000       0.00000       0.00000       0.00000       0.00000       0.00000       0.00000       0.00000       0.00000       3.57982       4.51114       4.91775       4.87888       4.26887       3.82218       2.76149       2.40788       1.86718       1.16350      0.828854      0.556854      0.327559      0.189756      0.120956     0.0564878     0.0315156     0.0145829    0.00599768    0.00199480   0.000898896   0.000297296   8.80213e-05   1.98194e-05   3.78320e-06   6.13932e-07       0.00000       0.00000       0.00000       0.00000       0.00000       0.00000       0.00000       0.00000       0.00000       0.00000
  13  13 2551.6743    2.0039  0.9543 10.9762 -0.0081  0.0296   0.0537   0.0713    0.3115   0.0000   436.7757      0.387385       10.8209       4.25785       3.28207       1.68286      0.775854       2.32555      0.836862     0.0220447      0.353477      0.265969   -0.00660777      0.230494     0.0987117     0.0986673    0.00484070    0.00621023    0.00263308  -9.64553e-05   -0.00122058   0.000144375   7.22500e-05  -3.68727e-05  -2.02956e-06   5.49118e-07       0.00000       0.00000       0.00000       0.00000       0.00000       0.00000       0.00000       0.00000       0.00000       0.00000       3.48146       4.26468       4.56595       4.32213       4.04727       3.75219       2.94049       2.28077       1.83648       1.21701      0.864191      0.599978      0.341494      0.207393      0.118531     0.0581434     0.0287275     0.0142400    0.00569566    0.00216425   0.000879479   0.000312107   8.49813e-05   2.01761e-05   4.03391e-06   5.76767e-07       0.00000       0.00000       0.00000       0.00000       0.00000       0.00000       0.00000       0.00000       0.00000       0.00000
  13  15 2832.1470    3.2576  0.7858 11.7821 -0.0083  0.0283   0.0932   0.0595    0.3827   0.0000   438.8288      -1.26616       12.3670       5.75221       1.46840      -5.21738      -1.00789       1.74757      0.275567     -0.650276      0.140644      0.399473    -0.0760516     -0.199229    -0.0837435     0.0331923     0.0112490    0.00201262   -0.00557140    0.00140711  -0.000119241   0.000130561   0.000197416  -2.83019e-05  -4.84471e-06  -1.17043e-07       0.00000       0.00000       0.00000       0.00000       0.00000       0.00000       0.00000       0.00000       0.00000       0.00000       3.20858       4.15512       4.53044       4.30962       4.14429       3.18844       2.77861       2.37233       1.55296       1.14079      0.795386      0.512540      0.342050      0.162908      0.105288     0.0536213     0.0286055     0.0140889    0.00557553    0.00220320   0.000826447   0.000223566   8.61286e-05   2.17453e-05   4.24483e-06   5.46766e-07       0.00000       0.00000       0.00000       0.00000       0.00000       0.00000       0.00000       0.00000       0.00000       0.00000
  13  16 2972.5086    3.8338  0.8561 12.3751 -0.0051  0.0270   0.1093   0.0672    0.2645   0.0000   443.7025       7.43441       15.4736      0.261383      -3.39815      -2.44269       1.50519      -1.09144      -1.48985      -1.53973      -1.36721     0.0275695     -0.409517      0.308399     0.0175166    -0.0788302    -0.0188001   -0.00164860   -0.00243611  -0.000811541  -0.000841688   0.000103170   0.000135453  -2.28376e-05   5.27426e-07   5.94290e-07       0.00000       0.00000       0.00000       0.00000       0.00000       0.00000       0.00000       0.00000       0.00000       0.00000       3.38233       4.12587       4.13073       3.90976       3.99726       3.40182       2.77022       2.31556       1.63136       1.19657      0.837265      0.562817      0.337269      0.194786      0.102533     0.0562082     0.0260457     0.0128110    0.00497489    0.00203254   0.000712439   0.000243203   7.38296e-05   1.94919e-05   3.62239e-06   5.06168e-07       0.00000       0.00000       0.00000       0.00000       0.00000       0.00000       0.00000       0.00000       0.00000       0.00000
  13  17 3112.4503    4.0378  1.0248 11.8663 -0.0038  0.0294   0.1025   0.0700    0.4261   0.0000   435.2130      0.889003       12.0607      0.257425       8.90502      -2.09689      -8.46754      -2.96433     -0.347521      0.759259      0.370838     -0.593016    -0.0911822      0.294031     0.0305172     0.0701879    0.00557565     0.0191078  -0.000678774    0.00145334  -0.000692954  -0.000126000  -3.39039e-05   2.40901e-07  -4.06984e-08   3.44692e-07       0.00000       0.00000       0.00000       0.00000       0.00000       0.00000       0.00000       0.00000       0.00000       0.00000       3.80726       4.52509       4.87032       5.00673       4.18056       3.69421       3.30174       2.33780       1.78752       1.23898      0.908783      0.529968      0.334680      0.205049      0.115682     0.0564042     0.0270460     0.0138806    0.00609925    0.00241940   0.000841058   0.000263405   7.68902e-05   1.61821e-05   3.79704e-06   5.45756e-07       0.00000       0.00000       0.00000       0.00000       0.00000       0.00000       0.00000       0.00000       0.00000       0.00000
  13  18 3252.2646    3.8237  1.3818 12.0738 -0.0045  0.0355   0.0850   0.0876    0.2561   0.0000   437.8969      0.953895       8.43437       6.03649       4.69459      -7.56813      -6.60935      -1.47566      0.269636      0.968108      0.820344     -0.944335      0.389113     -0.413963      0.199648      0.132434    0.00792627     0.0117475    0.00591001   -0.00198561   0.000667760   7.72035e-05  -6.51192e-05  -1.85103e-05   1.30848e-06   3.79322e-07       0.00000       0.00000       0.00000       0.00000       0.00000       0.00000       0.00000       0.00000       0.00000       0.00000       4.34631       5.52960       5.99228       5.12773       5.20837       4.30811       3.76128       3.05916       2.22037       1.61751       1.07452      0.656577      0.401539      0.250629      0.125018     0.0697167     0.0356042     0.0136212    0.00736317    0.00275135   0.000955213   0.000339657   0.000103184   2.69328e-05   5.31393e-06   6.36122e-07       0.00000       0.00000       0.00000       0.00000       0.00000       0.00000       0.00000       0.00000       0.00000       0.00000
  13  19 3392.2838    3.3371  2.0653 11.6156 -0.0039  0.0413   0.0589   0.1017    0.1864   0.0000   434.2030      -15.8145       18.3443       2.99195      -1.95039       4.34391       9.01875      -2.12035       2.35704      -1.48205       1.05841     -0.838703      0.221584     -0.212072      0.195418     0.0828053     0.0427594    0.00239858    0.00252809    0.00296878   -0.00159571  -0.000303502   9.26883e-05   8.45500e-07  -3.76813e-06  -8.23778e-07       0.00000       0.00000       0.00000       0.00000       0.00000       0.00000       0.00000       0.00000       0.00000       0.00000       5.04321       6.20778       6.44367       6.38157       5.95489       4.99650       4.28090       3.36916       2.57407       1.80525       1.22926      0.783492      0.490381      0.284829      0.160160     0.0863481     0.0412222     0.0200440    0.00801159    0.00331949    0.00116268   0.000381272   0.000112588   2.80377e-05   5.92212e-06   8.00160e-07       0.00000       0.00000       0.00000       0.00000       0.00000       0.00000       0.00000       0.00000       0.00000       0.00000
  13  20 3532.4561    2.7673  3.1517 11.0552 -0.0033  0.0522   0.0408   0.1284    0.1416   0.0000   434.8721       1.64495       5.65055      -13.4347      -4.39879       8.07176      -4.86057      -7.15942       2.69548      -1.99919      -1.76278      0.806383      0.215479      0.229681      0.323969     -0.146177     0.0317516    0.00869631   -0.00410951   -0.00812017   0.000743401   0.000662309   0.000181178  -1.85960e-05   8.24094e-06   1.08212e-06       0.00000       0.00000       0.00000       0.00000       0.00000       0.00000       0.00000       0.00000       0.00000       0.00000       6.61878       8.16112       8.54787       8.34786       7.66747       6.80372       5.52843       4.22633       3.23722       2.22043       1.58226       1.02499      0.643564      0.361589      0.190237      0.106830     0.0504107     0.0235154    0.00951799    0.00411763    0.00142068   0.000495153   0.000145436   3.39132e-05   7.18686e-06   9.92874e-07       0.00000       0.00000       0.00000       0.00000       0.00000       0.00000       0.00000       0.00000       0.00000       0.00000
  13  21 3672.9130    2.3046  4.3198 10.8322 -0.0016  0.0623   0.0298   0.1638    0.1070   0.0000   445.0745      -12.2805       17.9859      -3.87436       10.8526      -5.30646       5.28281      -6.04212      -3.39581      -3.91221      0.212271       1.27555     -0.764304      0.937661     -0.104726    -0.0180070    -0.0711281     0.0199452     0.0187291   -0.00219134    0.00170251   0.000366702  -3.78497e-05   1.34654e-05  -1.39427e-05   1.09910e-06       0.00000       0.00000       0.00000       0.00000       0.00000       0.00000       0.00000       0.00000       0.00000       0.00000       7.91348       9.85611       10.1116       10.2370       9.25930       7.88080       6.60475       5.19954       3.90263       2.78812       1.85270       1.19403      0.732484      0.435371      0.243755      0.127130     0.0615027     0.0293438     0.0121351    0.00487904    0.00174878   0.000565926   0.000164392   4.25116e-05   8.77034e-06   1.23698e-06       0.00000       0.00000       0.00000       0.00000       0.00000       0.00000       0.00000       0.00000       0.00000       0.00000
  13  22 3813.5209    1.9031  6.1475 10.3681 -0.0018  0.0827   0.0217   0.2064    0.1048   0.0000   422.2326       9.67342       36.6916      -4.97097       3.73416      -8.71601       9.59896      0.186922       5.76863       3.78828     -0.660641      -1.89809    -0.0245959     -0.870612      0.320731    -0.0978944    -0.0632087    -0.0241175    -0.0303857   -0.00393077  -0.000520804   9.68165e-05   7.99699e-05  -6.10237e-05  -1.47177e-06   6.31846e-07       0.00000       0.00000       0.00000       0.00000       0.00000       0.00000       0.00000       0.00000       0.00000       0.00000       9.69745       12.4193       13.1004       12.9193       12.0961       10.0884       8.42399       6.82321       4.96347       3.51041       2.48474       1.56070       1.00481      0.567893      0.314441      0.170493     0.0862311     0.0385828     0.0170763    0.00671070    0.00239078   0.000781015   0.000248808   6.15483e-05   1.25062e-05   1.69740e-06       0.00000       0.00000       0.00000       0.00000       0.00000       0.00000       0.00000       0.00000       0.00000       0.00000
  13  23 3953.9141    1.5904  7.9519 10.2811 -0.0024  0.0972   0.0175   0.2728    0.0880   0.0000   449.8899       32.6466     -0.295328     -0.140243       14.7522     0.0953814      -17.6295      -13.9391       9.23350       7.37372      -3.97052       2.12371     -0.665964     0.0284198     -0.983506     -0.733723      0.214676     0.0320015    -0.0251627    0.00129728   -0.00245619   -0.00103299  -2.40439e-05  -0.000100390  -3.18629e-05  -3.30485e-06       0.00000       0.00000       0.00000       0.00000       0.00000       0.00000       0.00000       0.00000       0.00000       0.00000       11.5322       15.3197       15.4869       15.6576       14.0052       12.3436       10.0820       8.14932       5.93807       4.34762       2.87184       1.88797       1.13709      0.678383      0.376308      0.194186     0.0990447     0.0436065     0.0200452    0.00760518    0.00286504   0.000944984   0.000276501   7.37977e-05   1.45788e-05   2.15687e-06       0.00000       0.00000       0.00000       0.00000       0.00000       0.00000       0.00000       0.00000       0.00000       0.00000
  13  24 4095.1723    1.3056 10.0691 10.1290 -0.0009  0.1199   0.0142   0.3399    0.0753   0.0000   451.7670       15.6459       19.8572       24.8761      -13.7674      -15.8107      -16.6911      -6.99405      -1.47914       11.6802      -1.93728       3.96853      0.249943    -0.0206182      0.786260      0.394285     -0.182690     0.0654204   0.000391815     0.0103990    0.00149101    0.00108946  -0.000787945   7.57247e-05   3.19540e-05  -3.92345e-06       0.00000       0.00000       0.00000       0.00000       0.00000       0.00000       0.00000       0.00000       0.00000       0.00000       14.3602       17.8822       19.0700       18.6781       17.1322       14.9288       12.5902       9.81912       7.57071       5.32274       3.72061       2.31946       1.47587      0.861335      0.485184      0.254499      0.123174     0.0590175     0.0248908     0.0102213    0.00368707    0.00120814   0.000363613   8.68464e-05   1.80990e-05   2.40096e-06       0.00000       0.00000       0.00000       0.00000       0.00000       0.00000       0.00000       0.00000       0.00000       0.00000
  13  25 4236.6378    1.0840 11.3416 10.0870 -0.0030  0.1444   0.0125   0.3988    0.0673   0.0000   446.3947       3.73527       30.5960       2.22283     0.0940432      -14.6346      -21.9408      -14.8806      -1.27507      -1.97265      -3.22216     -0.843913      0.392479       1.39652     -0.375730     -0.174663     -0.126845     0.0303211   -0.00587090    0.00870576   -0.00294321   -0.00448936   0.000679200   9.68382e-05   1.55148e-05  -4.63927e-06       0.00000       0.00000       0.00000       0.00000       0.00000       0.00000       0.00000       0.00000       0.00000       0.00000       17.0393       21.8057       23.0992       22.4985       20.9093       18.0763       15.0381       11.7394       8.89428       6.38162       4.31898       2.89547       1.76523       1.04988      0.569509      0.312991      0.150202     0.0720691     0.0297609     0.0125121    0.00445554    0.00152898   0.000430113   0.000110130   2.19166e-05   2.95193e-06       0.00000       0.00000       0.00000       0.00000       0.00000       0.00000       0.00000       0.00000       0.00000       0.00000
  13  27 4519.3270    0.7507 17.5723 10.0019 -0.0012  0.2506   0.0085   0.6725    0.0457   0.0000   405.4180      -23.9306       46.0709       46.2735     -0.284273       1.80946       21.1075      -31.9022      -19.2432      -2.64714       5.31100      -6.02999      -3.44307      0.250576       1.46548      0.541747     -0.176107    -0.0995434      0.122579   -0.00681084    -0.0204351    0.00340986   0.000561058   5.70237e-05   0.000102076   4.55633e-06       0.00000       0.00000       0.00000       0.00000       0.00000       0.00000       0.00000       0.00000       0.00000       0.00000       28.7393       37.0317       38.8165       38.6038       35.2183       30.7510       26.5540       20.3998       15.4592       11.3195       7.79087       5.14754       3.16446       1.89444       1.05711      0.555656      0.273424      0.131909     0.0566816     0.0230272    0.00834796    0.00273491   0.000774388   0.000195378   3.93647e-05   5.31169e-06       0.00000       0.00000       0.00000       0.00000       0.00000       0.00000       0.00000       0.00000       0.00000       0.00000
  13  28 4660.1550    0.6101 19.8792  9.8837  0.0099  0.3147   0.0072   0.8095    0.0396   0.0000   430.7720      -40.7309       76.2320       19.1790      -15.4760       15.2519      -16.9256       12.6296       27.3767       13.3622      -12.2694      -2.62677       9.23139       4.20404      -2.18863     -0.167006     -0.271429     0.0272472     0.0919072   -0.00495757   -0.00574188    0.00152085  -0.000271748  -0.000447228   2.86354e-05   6.37907e-06       0.00000       0.00000       0.00000       0.00000       0.00000       0.00000       0.00000       0.00000       0.00000       0.00000       35.2769       47.0604       48.9998       48.8373       44.4817       39.3994       32.4837       25.6505       19.6628       14.2777       9.78800       6.30887       4.01521       2.39507       1.34351      0.711418      0.352303      0.161727     0.0714804     0.0288762     0.0105950    0.00348104    0.00102133   0.000251109   5.00632e-05   6.97319e-06       0.00000       0.00000       0.00000       0.00000       0.00000       0.00000       0.00000       0.00000       0.00000       0.00000
  14   9 2016.9662    0.6442  0.5498 10.0610 -0.0075  0.0322   0.0256   0.0593    0.0940   0.0000   438.1393      -8.18202       16.0474       2.16674      -5.99435      0.727417       3.56937       1.41088      0.816149       1.98699       1.75932    -0.0645336     0.0159532     -0.105323     0.0502286      0.119748   -0.00229640    -0.0249386    0.00386508   0.000380085   0.000572200  -0.000279383  -0.000353145  -6.00288e-05  -1.64930e-05   2.99633e-06  -4.83378e-07   1.37572e-07       0.00000       0.00000       0.00000       0.00000       0.00000       0.00000       0.00000       0.00000       4.31070       5.32221       5.78610       5.67020       5.19891       4.66148       3.56795       2.50162       1.81110       1.23957      0.948633      0.702299      0.438115      0.260204      0.150182     0.0790257     0.0369465     0.0191123    0.00927309    0.00381318    0.00145535   0.000585400   0.000227396   7.14116e-05   1.73070e-05   3.79814e-06   6.93773e-07   9.92820e-08       0.00000       0.00000       0.00000       0.00000       0.00000       0.00000       0.00000       0.00000
  14  11 2305.6926    1.2580  0.8720 10.0000  0.0035  0.0281   0.0328   0.0644    0.2224   0.0000   437.5809      -4.40528       12.9955      -1.37938      -3.06559      -4.00939      -1.40419       1.28275     -0.825370      -1.85767    -0.0895269      0.598855     -0.243968     -0.177869     0.0211541     0.0158036     0.0177007    0.00537159    0.00471191   -0.00136084    0.00181776   0.000210746   0.000239993   3.26778e-05   6.23453e-06  -2.94437e-06  -1.65825e-06   1.90609e-07       0.00000       0.00000       0.00000       0.00000       0.00000       0.00000       0.00000       0.00000       3.57619       4.31698       4.22014       4.36328       4.13311       3.66579       2.93694       2.37622       1.89823       1.57189      0.948211      0.605696      0.388927      0.253107      0.152336     0.0877912     0.0448008     0.0212261    0.00855090    0.00393325    0.00157341   0.000651590   0.000217320   6.54842e-05   1.73498e-05   4.87077e-06   8.58982e-07   1.28537e-07       0.00000       0.00000       0.00000       0.00000       0.00000       0.00000       0.00000       0.00000
  14  12 2446.7077    1.6362  0.9682 10.3912 -0.0031  0.0302   0.0403   0.0674    0.2693   0.0000   438.7737       11.9395       9.56869      -3.81652      -3.17181     -0.351381      -2.76585      -1.09682      0.556908      0.245252     -0.828798     -0.358467     -0.165614     0.0407734    -0.0749106     0.0999653    -0.0124041     0.0195110   0.000569039    0.00419375   -0.00236781  -7.58887e-06   0.000360424   3.61739e-05  -1.71417e-05   8.23962e-06  -1.65340e-06   5.70044e-08       0.00000       0.00000       0.00000       0.00000       0.00000       0.00000       0.00000       0.00000       3.26134       4.24495       4.36915       4.23175       4.11573       3.65419       3.00719       2.52603       1.73593       1.40412      0.978114      0.663895      0.424790      0.272882      0.145854     0.0904734     0.0411773     0.0223786     0.0103131    0.00456089    0.00188260   0.000781452   0.000231311   8.40180e-05   2.32108e-05   6.19532e-06   1.10124e-06   1.52926e-07       0.00000       0.00000       0.00000       0.00000       0.00000       0.00000       0.00000       0.00000
  14  13 2587.2494    2.0800  1.0981 11.0978 -0.0048  0.0310   0.0525   0.0808    0.2595   0.0000   433.7259       5.95576       12.2190      -1.37371       3.73578      -4.21388       3.67314     -0.319238       1.34467      0.977709     -0.842985      -1.01382     -0.184808    -0.0769797     0.0926388    -0.0263950   -0.00289314     0.0213080    -0.0100004  -0.000999977    0.00555091   0.000219550  -2.15943e-05  -2.77442e-05   2.02852e-05   2.94353e-06  -1.12247e-07   2.25723e-07       0.00000       0.00000       0.00000       0.00000       0.00000       0.00000       0.00000       0.00000       3.37558       4.20632       4.35151       4.37707       4.40778       3.55599       3.17275       2.27313       2.08212       1.42347       1.02842      0.668105      0.394955      0.287295      0.158276     0.0967611     0.0493345     0.0239751     0.0112761    0.00467186    0.00209185   0.000743788   0.000252058   9.35124e-05   2.19658e-05   5.49692e-06   1.26177e-06   1.42911e-07       0.00000       0.00000       0.00000       0.00000       0.00000       0.00000       0.00000       0.00000
  14  15 2869.2228    3.5203  0.7795 11.8607 -0.0003  0.0309   0.1006   0.0568    0.3329   0.0000   440.6919      -3.50712       16.8321       1.89242      -3.21987      -6.30610      -6.69934      -2.99322       1.22538      -1.26865     -0.300729     0.0344264     0.0746580     0.0218130      0.129220    -0.0463089    -0.0122059    -0.0128269   -0.00680412   -0.00742978   0.000361046   1.29085e-05   6.61112e-05   9.72534e-06   1.43198e-05   1.68399e-06  -1.19745e-06   3.90529e-08       0.00000       0.00000       0.00000       0.00000       0.00000       0.00000       0.00000       0.00000       3.82979       3.75206       3.97070       5.24394       4.65400       3.13926       2.77197       2.90170       2.24528       1.22505      0.874270      0.755714      0.518844      0.262075      0.130214     0.0868456     0.0553916     0.0322213     0.0146565    0.00582284    0.00189836   0.000672714   0.000219725   6.86827e-05   1.90191e-05   4.41835e-06   9.28949e-07   1.28778e-07       0.00000       0.00000       0.00000       0.00000       0.00000       0.00000       0.00000       0.00000
  14  16 3010.1064    3.8967  0.9404 11.4874 -0.0042  0.0292   0.0980   0.0609    0.7043   0.0000   441.8747      0.343049       12.6496      0.655836      0.911673      -2.15177   -0.00172171      -2.15637      -1.96346      -1.31766      0.683948     -0.173447     -0.787625     -0.178536    0.00614184      0.130234    -0.0338352    -0.0169055     0.0180581    0.00150554    0.00242128  -0.000380098  -0.000115674  -4.86895e-05   2.11339e-05   5.11112e-06  -1.25401e-06  -1.08250e-07       0.00000       0.00000       0.00000       0.00000       0.00000       0.00000       0.00000       0.00000       3.70130       4.68906       4.36481       4.04153       3.86533       3.53069       3.35610       2.75741       2.21321       1.61848       1.11564      0.700025      0.449266      0.263148      0.145474     0.0812931     0.0416316     0.0203563    0.00914460    0.00413495    0.00171996   0.000662514   0.000218233   6.97571e-05   2.03668e-05   4.88805e-06   1.07259e-06   1.36795e-07       0.00000       0.00000       0.00000       0.00000       0.00000       0.00000       0.00000       0.00000
  14  17 3150.4618    4.1635  1.1549 12.1249 -0.0080  0.0336   0.0974   0.0757    0.4934   0.0000   435.6381       3.02981       16.3550       1.64478       3.71970      0.255765     -0.156204       1.29267       2.54357       1.23384      0.485790     -0.534318       1.03492      0.214140    -0.0488118     -0.132442    0.00967999   -0.00628272   -0.00191634    0.00110447    0.00294591  -0.000120308  -0.000259403  -6.44320e-05   1.01926e-05   4.87055e-06   9.78397e-07  -5.13830e-08       0.00000       0.00000       0.00000       0.00000       0.00000       0.00000       0.00000       0.00000       3.95947       4.45876       5.56861       5.38289       4.39338       4.25530       3.72972       2.52408       1.97130       1.69044       1.03631      0.642243      0.515597      0.311714      0.143980     0.0904790     0.0571809     0.0258281    0.00997767    0.00491125    0.00259109    0.00101885   0.000327297   9.20258e-05   2.37438e-05   5.58729e-06   1.00142e-06   1.30474e-07       0.00000       0.00000       0.00000       0.00000       0.00000       0.00000       0.00000       0.00000
  14  18 3290.7371    3.7183  1.4947 11.9456 -0.0032  0.0381   0.0746   0.0847    0.2772   0.0000   442.4735       3.52615      0.652790       5.95791     0.0447180      -5.81940     -0.792568      -2.56003      -1.63614       1.29354      0.223794     -0.807968      0.263678    0.00541052    -0.0383060     0.0376556     -0.120469     0.0239267    0.00740979   -0.00501957    0.00114436   0.000856664  -0.000557682   0.000133895  -2.70069e-05  -1.52871e-06  -1.60708e-07  -3.15061e-08       0.00000       0.00000       0.00000       0.00000       0.00000       0.00000       0.00000       0.00000       3.84059       5.52235       5.45780       5.68839       4.76019       4.86168       3.57962       3.14752       2.30085       1.70285       1.19853      0.814195      0.534099      0.305629      0.195064     0.0935816     0.0592940     0.0249835     0.0138674    0.00525302    0.00258055   0.000826407   0.000366593   0.000104082   3.23399e-05   7.23251e-06   1.34292e-06   2.31861e-07       0.00000       0.00000       0.00000       0.00000       0.00000       0.00000       0.00000       0.00000
  14  19 3431.3100    3.1953  2.2583 11.3676 -0.0032  0.0412   0.0530   0.1062    0.1894   0.0000   440.1658      -2.52866       21.1431      -14.3837      -3.65407       2.70942      0.704946      -2.11581       1.69660      -4.81766       1.21581     -0.167528     0.0616153     -0.560630     -0.106351    -0.0898892    0.00943916    0.00192026    -0.0162203     0.0141268  -0.000106046   -0.00166683  -0.000583096  -1.82516e-05  -3.77157e-08  -3.31521e-06   1.14080e-06  -3.51628e-07       0.00000       0.00000       0.00000       0.00000       0.00000       0.00000       0.00000       0.00000       4.71108       5.84398       6.03661       6.04299       5.63584       5.12557       4.32329       3.35178       2.64312       1.85384       1.40466      0.932952      0.620332      0.375369      0.216204      0.119742     0.0609419     0.0313140     0.0144043    0.00652849    0.00258559    0.00103334   0.000346932   0.000113150   3.19578e-05   7.03395e-06   1.49973e-06   2.00578e-07       0.00000       0.00000       0.00000       0.00000       0.00000       0.00000       0.00000       0.00000
  14  20 3572.0488    2.6445  3.1170 11.0754 -0.0039  0.0508   0.0378   0.1274    0.1383   0.0000   436.6817      -13.4162       9.36773      -12.8728       5.75788      -2.09552      -2.85996     -0.728553       4.89760      -1.44016   -0.00344671     -0.796747       1.60022     -0.146080     -0.280851      0.333260      0.236152    -0.0368758    -0.0336876    0.00296304    0.00978725   0.000658707  -7.71579e-05   4.38724e-05  -3.77597e-05   2.15115e-05   3.37066e-06  -1.89015e-07       0.00000       0.00000       0.00000       0.00000       0.00000       0.00000       0.00000       0.00000       5.69666       7.23863       7.48837       7.40205       6.88573       6.21234       5.33387       4.14633       3.22475       2.43303       1.65586       1.16062      0.730593      0.455850      0.258989      0.146801     0.0763145     0.0381748     0.0176319    0.00793461    0.00328019    0.00127972   0.000442354   0.000141272   3.71438e-05   9.62673e-06   1.87738e-06   2.53015e-07       0.00000       0.00000       0.00000       0.00000       0.00000       0.00000       0.00000       0.00000
  14  21 3712.9070    2.1979  4.6555 10.6181 -0.0024  0.0662   0.0264   0.1636    0.1124   0.0000   443.5734      -1.45597       3.95755       17.1183      -9.07364      -11.5716       5.34248      -5.50145      -1.93588      -2.31133      -4.15306     -0.490482      0.544632      0.100620    -0.0275635    0.00706826    -0.0474998     0.0344241   -0.00226802   -0.00634091   -0.00161738    0.00181687    0.00139681  -0.000301826  -8.07223e-05   1.02081e-05   2.31137e-07  -3.75093e-07       0.00000       0.00000       0.00000       0.00000       0.00000       0.00000       0.00000       0.00000       7.05924       9.22838       9.35483       9.46381       8.93166       8.15828       6.48105       5.33606       4.09197       2.94184       2.14472       1.47267      0.974621      0.582238      0.346875      0.188140      0.102677     0.0498926     0.0242619     0.0101156    0.00429835    0.00157860   0.000591962   0.000184770   5.41984e-05   1.25149e-05   2.43025e-06   3.52411e-07       0.00000       0.00000       0.00000       0.00000       0.00000       0.00000       0.00000       0.00000
  14  22 3853.8960    1.8084  6.7476 10.3092 -0.0025  0.0813   0.0195   0.2209    0.0975   0.0000   437.2273       12.9776      0.914850      -12.7203      -10.2517       10.8855      -7.13043      -5.26241      -3.74966       2.22715      -1.68467      0.900941      -1.20962      -1.07323      0.326481      0.525068      0.113623    -0.0396473     0.0517967    0.00234737    0.00708900   -0.00385671   7.60309e-05   0.000255464  -8.11655e-05  -4.60671e-06  -2.76391e-06   4.86332e-08       0.00000       0.00000       0.00000       0.00000       0.00000       0.00000       0.00000       0.00000       9.13356       11.7833       12.3862       12.3542       11.5807       10.0068       8.49348       6.82866       5.16855       3.76045       2.68874       1.83856       1.16958      0.734048      0.415175      0.231707      0.126371     0.0619691     0.0298471     0.0129793    0.00550654    0.00201180   0.000710289   0.000230383   6.39843e-05   1.58095e-05   3.10024e-06   4.07071e-07       0.00000       0.00000       0.00000       0.00000       0.00000       0.00000       0.00000       0.00000
  14  23 3994.9694    1.4813  8.3678 10.1906 -0.0027  0.0997   0.0158   0.2764    0.0844   0.0000   443.6015      -4.57633       23.4237       9.38604      -1.39497      -3.97961      -1.87340      -21.5993      -5.97845      0.500646      -1.18835      0.441002       1.29356      0.726288     -0.920071    -0.0351043      0.165029     -0.101983    -0.0620685   -0.00845634     0.0110221   -0.00157279    0.00218795  -0.000415545   6.29449e-05   2.23341e-05   4.92385e-06  -5.54768e-08       0.00000       0.00000       0.00000       0.00000       0.00000       0.00000       0.00000       0.00000       11.2803       14.0838       14.9361       14.7219       13.9592       12.1708       10.4961       8.32749       6.44042       4.70743       3.35675       2.28336       1.47730      0.915996      0.518593      0.289528      0.156336     0.0787163     0.0355074     0.0164265    0.00663536    0.00255649   0.000883287   0.000284473   7.88100e-05   1.91021e-05   3.77905e-06   4.76955e-07       0.00000       0.00000       0.00000       0.00000       0.00000       0.00000       0.00000       0.00000
  14  24 4136.7128    1.2627 10.7962 10.1861 -0.0019  0.1252   0.0133   0.3527    0.0675   0.0000   430.2801       12.2724      0.987488      -20.1881      -3.92883       13.1805      0.383975      -8.40667       1.49268      -8.55512      -3.92156      -3.41811      0.347709      0.982153      0.533515     -0.136076     0.0990548    -0.0854611    -0.0987843    -0.0143241   0.000259971    0.00270556  -8.24312e-05   0.000393996   2.92722e-05  -6.57547e-06  -3.83252e-06  -3.25396e-07       0.00000       0.00000       0.00000       0.00000       0.00000       0.00000       0.00000       0.00000       13.9588       17.4997       18.9583       18.7198       17.5225       15.3542       12.9080       10.4981       7.98963       6.10592       4.15321       2.84950       1.81639       1.14407      0.662097      0.372486      0.200937     0.0987803     0.0466477     0.0205156    0.00868435    0.00327699    0.00116002   0.000367348   0.000101592   2.54192e-05   4.64163e-06   6.09237e-07       0.00000       0.00000       0.00000       0.00000       0.00000       0.00000       0.00000       0.00000
  14  26 4419.4069    0.8883 15.1387  9.9336  0.0004  0.1931   0.0093   0.5271    0.0541   0.0000   427.4689      -28.4288       20.4396      -2.25363      -11.4539       8.45714      -17.2296       11.5975       17.5109      -8.39765      0.335005     -0.943067       1.55505       1.98339      0.352952     -0.100935     0.0268996     0.0739199     0.0233813    -0.0379839    -0.0144908   -0.00567204    0.00102549   0.000825110  -4.56610e-05  -3.52382e-05   2.44348e-06   5.13939e-07       0.00000       0.00000       0.00000       0.00000       0.00000       0.00000       0.00000       0.00000       20.9749       27.3745       28.3527       28.7133       26.5857       23.6919       19.8258       16.3122       12.4134       9.22363       6.56399       4.43368       2.91376       1.77261       1.05996      0.590160      0.315334      0.159153     0.0758153     0.0335319     0.0138232    0.00527009    0.00184691   0.000575696   0.000165515   3.92321e-05   7.44932e-06   1.02021e-06       0.00000       0.00000       0.00000       0.00000       0.00000       0.00000       0.00000       0.00000
  14  27 4561.6869    0.7067 17.5244  9.9815 -0.0014  0.2493   0.0079   0.6624    0.0428   0.0000   517.1769       19.1608      -27.8981      -49.7393       59.9117      -23.8326       7.52667       17.0868      -11.5363      -10.5421       10.5377       6.37978       1.07766      -3.09916       2.35777      0.744767     -0.229109     0.0226890     0.0223131    -0.0938791    0.00647100   -0.00375974  -0.000299801   0.000589157   0.000212574  -0.000126965  -1.18106e-05   4.45264e-07       0.00000       0.00000       0.00000       0.00000       0.00000       0.00000       0.00000       0.00000       27.1442       34.2245       36.7141       36.9716       34.3572       29.7721       25.9506       20.7215       16.3119       11.8886       8.54368       5.80596       3.80482       2.35256       1.38280      0.787333      0.422724      0.213852      0.103403     0.0449793     0.0188254    0.00712866    0.00247142   0.000774758   0.000213348   4.99330e-05   9.76881e-06   1.23968e-06       0.00000       0.00000       0.00000       0.00000       0.00000       0.00000       0.00000       0.00000
  15  10 2195.8233    0.9593  0.7646 10.2174 -0.0002  0.0292   0.0264   0.0597    0.1276   0.0000   439.1151     -0.367342       10.6096       6.86486     -0.633744      0.956477       2.96022      -1.27316     -0.934871    -0.0465954      0.762546     -0.440519      0.733793      0.348736    -0.0350814     0.0756817     0.0291304    -0.0319936    0.00189729   -0.00205806    0.00189219   0.000386645   0.000245742   0.000196719  -9.21167e-06  -1.43671e-05  -2.51017e-06   1.03865e-06   2.50981e-08  -3.15923e-08       0.00000       0.00000       0.00000       0.00000       0.00000       0.00000       3.47309       3.80794       3.71420       4.04923       4.02594       3.59801       2.86109       2.24977       2.02205       1.71464       1.19492      0.670790      0.424188      0.298452      0.204512      0.130460     0.0733809     0.0374366     0.0173008    0.00731371    0.00309865    0.00139309   0.000541851   0.000197678   5.97405e-05   1.81852e-05   4.98365e-06   1.08076e-06   2.10299e-07   2.81117e-08       0.00000       0.00000       0.00000       0.00000       0.00000       0.00000
  15  11 2339.4107    1.2718  0.9529 10.3803  0.0059  0.0299   0.0311   0.0682    0.1691   0.0000   438.2197       2.55816       10.7677      -2.15511      -7.31530      0.993580       3.11816     -0.609478     0.0985045       1.32033      -2.00749      0.359709      0.794606     0.0511322    -0.0611673      0.123046     0.0641262    -0.0381656    -0.0195542   -0.00759630    0.00487184    0.00286603  -0.000139257  -0.000259513  -2.42690e-05   2.03388e-06  -6.38945e-06   2.31981e-06   1.40038e-07   2.36418e-08       0.00000       0.00000       0.00000       0.00000       0.00000       0.00000       2.97703       3.82146       4.17509       3.92487       3.92641       3.50422       2.87179       2.55749       1.79605       1.40592       1.02687      0.731600      0.499064      0.329582      0.186148      0.106488     0.0642176     0.0310769     0.0174593    0.00819565    0.00347560    0.00156764   0.000644171   0.000207346   7.59104e-05   2.38715e-05   6.72272e-06   1.60711e-06   2.63218e-07   3.50600e-08       0.00000       0.00000       0.00000       0.00000       0.00000       0.00000
  15  12 2480.9589    1.7679  1.0260 10.2432 -0.0096  0.0275   0.0429   0.0711    0.3728   0.0000   442.5398       2.74043       9.87293     -0.530434       2.89742      0.737066       3.95734      -2.10856      0.488817     -0.758050     -0.899219     0.0544826     -0.582790    -0.0471803      0.277947    -0.0917399     0.0316628     0.0135482     0.0144144   -0.00151131   -0.00495525  -0.000825085  -0.000610793  -0.000183618  -8.04274e-05   1.05497e-05  -6.84768e-06   1.30053e-06  -7.11327e-08   2.25761e-08       0.00000       0.00000       0.00000       0.00000       0.00000       0.00000       2.92386       4.01914       4.01143       4.11512       3.67785       3.36095       2.84734       2.35008       1.82334       1.39020      0.964274      0.683392      0.441225      0.277609      0.171997     0.0969678     0.0551638     0.0283605     0.0146225    0.00703605    0.00311199    0.00134419   0.000522735   0.000192584   6.88617e-05   1.99452e-05   5.43942e-06   1.35273e-06   2.47861e-07   3.61286e-08       0.00000       0.00000       0.00000       0.00000       0.00000       0.00000
  15  13 2622.3103    2.2637  0.9846 10.9021 -0.0049  0.0274   0.0529   0.0612    0.2858   0.0000   440.0354      -3.91450       9.39503      -10.8657      -2.56133       2.23544      0.510998      -2.39701      0.889338       3.26158      -1.08387     0.0351327     -0.270290     -0.162306      0.195212     0.0814753     0.0244885     0.0424174     0.0137799   -0.00715230    0.00183458   0.000831292   0.000299821   8.22447e-06  -3.60813e-05   4.83031e-06   7.00155e-07  -6.98126e-07   6.81250e-09   3.07263e-09       0.00000       0.00000       0.00000       0.00000       0.00000       0.00000       3.11222       3.72043       4.05342       4.11941       3.88685       3.52750       2.80826       2.21031       1.79956       1.39695       1.02541      0.645996      0.426366      0.296920      0.183128      0.106733     0.0625533     0.0332693     0.0155484    0.00710513    0.00319184    0.00145196   0.000561479   0.000199343   6.77879e-05   2.10093e-05   5.53343e-06   1.18242e-06   2.24095e-07   2.96077e-08       0.00000       0.00000       0.00000       0.00000       0.00000       0.00000
  15  14 2764.0677    2.9167  0.9337 11.6043 -0.0020  0.0252   0.0722   0.0648    0.2723   0.0000   440.5145       1.28899       20.7504      -3.34558      -2.94264       2.10182     -0.682274       3.58092      0.865066      -2.44549       1.52777     -0.112914      0.464026    -0.0944133     0.0690245    -0.0805885     0.0249029   -0.00966705   -0.00548286   -0.00732344   -0.00125067  -0.000727343   0.000519458  -5.84670e-05   6.39860e-05  -5.23281e-06  -5.15397e-06   1.69492e-06  -3.61328e-07   9.16262e-08       0.00000       0.00000       0.00000       0.00000       0.00000       0.00000       2.77106       3.49919       3.52706       3.42514       3.38603       3.07752       2.59826       2.21457       1.70631       1.26693      0.943237      0.639639      0.457898      0.278160      0.165422     0.0939176     0.0514913     0.0285826     0.0139396    0.00675939    0.00288578    0.00124333   0.000469902   0.000180773   5.82253e-05   1.84005e-05   5.35653e-06   1.17882e-06   2.24228e-07   2.94878e-08       0.00000       0.00000       0.00000       0.00000       0.00000       0.00000
  15  15 2905.7453    3.5962  0.8202 12.1994 -0.0049  0.0246   0.0947   0.0583    0.2944   0.0000   440.3084       1.34286       19.9823      -1.30031      -3.81178      -2.52945      -4.46895      -5.07081       2.33479       2.05517      0.619725     0.0277919      0.190722     0.0657316    -0.0623868    -0.0379294    0.00878876    0.00836248  -8.87130e-05    0.00504095   -0.00293641  -0.000617623  -0.000286179  -0.000173617   4.00946e-05  -3.92275e-06   2.22973e-06   1.76559e-06   2.73551e-07  -3.56318e-08       0.00000       0.00000       0.00000       0.00000       0.00000       0.00000       2.56429       3.25811       3.42168       3.44293       3.19574       2.94437       2.52964       2.11556       1.61612       1.22183      0.901773      0.617830      0.420282      0.253240      0.163959     0.0975804     0.0522084     0.0264129     0.0141541    0.00653552    0.00322193    0.00119986   0.000525238   0.000190421   6.40336e-05   1.89597e-05   5.34881e-06   1.18632e-06   2.26668e-07   3.04428e-08       0.00000       0.00000       0.00000       0.00000       0.00000       0.00000
  15  16 3047.0169    4.1313  0.9207 12.1462 -0.0025  0.0251   0.1037   0.0655    0.4031   0.0000   436.0661      -5.54241       9.72448      -5.61977       1.35950       3.57291      -5.90064       1.89355      -1.96893     -0.613830      -1.28348     -0.242974     -0.508595     -0.449807     -0.131002    0.00941085   0.000954437     0.0185218     0.0158159   -0.00552522   -0.00353920    0.00217788   0.000644800  -0.000224591   2.58339e-05   3.63880e-07   2.27213e-06  -1.41618e-06  -3.36976e-07   5.51088e-08       0.00000       0.00000       0.00000       0.00000       0.00000       0.00000       2.91549       3.63708       3.84178       3.81591       3.65104       3.17539       2.71802       2.16832       1.66498       1.25373      0.918995      0.635804      0.402685      0.271214      0.159996     0.0978580     0.0524802     0.0268104     0.0136790    0.00648547    0.00291247    0.00121773   0.000486437   0.000169365   5.58220e-05   1.84631e-05   4.71023e-06   1.14932e-06   2.08883e-07   2.65683e-08       0.00000       0.00000       0.00000       0.00000       0.00000       0.00000
  15  17 3187.9678    4.2005  1.0335 12.7275 -0.0023  0.0303   0.1016   0.0672    0.2955   0.0000   438.7803      -2.93199       14.5970      0.751264       1.65141      -4.65372       3.25152       2.22701       1.09698      -1.98881     -0.670304     -0.148731     -0.366073      0.552577     -0.172166    -0.0261086     0.0308099    -0.0157681     0.0219372    0.00305979   -0.00454901    0.00275629   0.000531137  -0.000167515  -8.95863e-05   2.06661e-05   1.50919e-05   1.13239e-06  -2.05812e-07  -4.18623e-08       0.00000       0.00000       0.00000       0.00000       0.00000       0.00000       3.08884       3.98573       4.28393       4.19783       4.12835       3.51468       3.12010       2.45752       1.98365       1.43771       1.07714      0.743687      0.505292      0.318707      0.195865      0.115048     0.0650919     0.0321718     0.0174712    0.00846223    0.00367236    0.00156389   0.000632400   0.000226217   7.91878e-05   2.37563e-05   6.66748e-06   1.50628e-06   2.98490e-07   3.53141e-08       0.00000       0.00000       0.00000       0.00000       0.00000       0.00000
  15  18 3328.6838    3.5885  1.6782 11.6272 -0.0025  0.0359   0.0681   0.0879    0.3493   0.0000   439.1429       7.13794       2.19040       4.74033      -9.61514      -1.88233     -0.974686       1.99733     -0.660065      -2.79627     0.0357998      -1.54778      -1.17963      0.285418      0.219354    -0.0220539     0.0165075    -0.0253534     0.0100684     0.0184982   -0.00289053  -0.000238539  -0.000586251   0.000177199  -9.52276e-05  -2.06112e-05  -1.27462e-06   3.48625e-06   9.58859e-08   3.23746e-08       0.00000       0.00000       0.00000       0.00000       0.00000       0.00000       3.89087       4.83491       4.95877       5.32682       4.94636       4.39308       3.61469       2.93381       2.34868       1.86882       1.28964      0.891620      0.571917      0.364723      0.238185      0.144907     0.0803782     0.0417415     0.0209023    0.00999872    0.00441797    0.00182915   0.000721716   0.000267441   8.80648e-05   2.59934e-05   7.03623e-06   1.70666e-06   3.14238e-07   4.35245e-08       0.00000       0.00000       0.00000       0.00000       0.00000       0.00000
  15  19 3469.7475    3.0105  2.4622 11.6111 -0.0060  0.0460   0.0476   0.1099    0.1603   0.0000   449.2767      -8.75449       10.0149      -5.06561       5.72096     -0.510208       2.88320      -3.47197      -3.45708     -0.874984       2.68953     -0.539961       1.15492      0.598634    -0.0292363     -0.103182    -0.0566018    -0.0276223   0.000148940   -0.00732690    0.00595763   -0.00491588  -0.000954307   0.000969981  -7.07791e-05  -3.76348e-05   8.84158e-07  -2.98882e-06  -1.33393e-08  -4.84470e-08       0.00000       0.00000       0.00000       0.00000       0.00000       0.00000       5.48019       6.63668       6.83444       6.68480       6.19039       5.63121       5.15786       4.20386       3.26851       2.42870       1.79721       1.23461      0.840043      0.532543      0.304446      0.171103     0.0938667     0.0511687     0.0250486     0.0120286    0.00540559    0.00236298   0.000911654   0.000332484   0.000104856   3.23118e-05   8.62642e-06   1.96427e-06   3.80169e-07   4.78069e-08       0.00000       0.00000       0.00000       0.00000       0.00000       0.00000
  15  20 3611.0506    2.4967  3.8332 10.9852 -0.0005  0.0574   0.0320   0.1458    0.1242   0.0000   437.8124      -9.35366      -2.21661       11.0969       6.86019      -11.9358      -4.59796      -1.99863      0.742670       2.34236     -0.614611       1.35563     -0.278387    -0.0106957     -0.397308     0.0471941    -0.0461075     0.0576101    -0.0213825   -0.00447945   -0.00687565   -0.00321727  -0.000867131   0.000856902  -8.34388e-05  -2.05786e-05  -5.46629e-06   2.42503e-06  -4.77554e-08   4.30864e-08       0.00000       0.00000       0.00000       0.00000       0.00000       0.00000       5.86731       7.72248       7.96595       7.60748       7.19042       6.49815       5.87190       4.91047       3.87561       2.95438       2.12738       1.44157      0.967552      0.602380      0.365664      0.207894      0.119862     0.0615694     0.0316755     0.0157439    0.00660438    0.00306576    0.00118641   0.000435131   0.000147803   4.40215e-05   1.24799e-05   2.91708e-06   5.51877e-07   7.09288e-08       0.00000       0.00000       0.00000       0.00000       0.00000       0.00000
  15  21 3752.4272    2.0881  5.1412 10.6200 -0.0015  0.0678   0.0237   0.1701    0.1023   0.0000   440.7321      -9.66848       31.0776       4.95553      -12.6477      -11.0125      0.823944       2.48392      -4.37033      -4.71800      -2.02947      0.503591      0.350863      0.564566     -0.224086      0.140849     0.0980237      0.111755    -0.0148032   -0.00471914    0.00156285     0.0107671   -0.00189692   0.000560588  -1.52939e-05  -0.000101091  -9.83190e-06  -1.09578e-06  -4.05544e-07  -6.88457e-08       0.00000       0.00000       0.00000       0.00000       0.00000       0.00000       7.22196       9.19226       9.57972       9.65281       9.10579       8.27792       7.07848       5.70175       4.46120       3.39380       2.46214       1.71034       1.18259      0.728835      0.460180      0.258339      0.147469     0.0766268     0.0392912     0.0182542    0.00844525    0.00349589    0.00142365   0.000516211   0.000178960   5.14493e-05   1.47465e-05   3.32935e-06   6.31381e-07   8.24247e-08       0.00000       0.00000       0.00000       0.00000       0.00000       0.00000
  15  23 4035.4784    1.4235  9.2532 10.1938 -0.0027  0.1059   0.0144   0.2905    0.0747   0.0000   425.8130       16.7523       33.9795     -0.411437      -13.8319       29.1359       12.1192       2.63113       7.91521       5.93628       2.52281      -3.41578      -1.37999      0.724345       1.34110     0.0750398     0.0636460     0.0134448     0.0455947    0.00176614     0.0176747   -0.00595481    0.00382099   0.000802897   0.000118005  -4.29840e-05  -2.41141e-05   2.60285e-06   2.33529e-06   2.05912e-07       0.00000       0.00000       0.00000       0.00000       0.00000       0.00000       10.8136       14.2674       14.9223       15.1602       14.1866       12.9239       10.8227       8.87996       6.87659       5.32247       3.79285       2.68137       1.78591       1.16285      0.704117      0.413186      0.230940      0.124011     0.0623617     0.0290164     0.0135493    0.00564744    0.00230404   0.000846611   0.000285307   8.78757e-05   2.36616e-05   5.61292e-06   1.01925e-06   1.37072e-07       0.00000       0.00000       0.00000       0.00000       0.00000       0.00000
  15  24 4176.9520    1.1800 11.6909 10.0474 -0.0034  0.1318   0.0119   0.3684    0.0689   0.0000   413.7804      -21.2276       5.39296       22.9778       10.0114       6.09980      -5.56362       3.83542      -2.70624       1.15557      -6.11327      0.908408       1.05930      -1.25595     -0.360948     -0.142508      0.734350      0.194892     -0.178753     0.0106740   -0.00938745    0.00242504    0.00434332   0.000553890  -0.000363678   8.77866e-05  -5.22868e-05   6.61269e-06   5.50757e-07   3.25635e-08       0.00000       0.00000       0.00000       0.00000       0.00000       0.00000       13.9790       17.8522       18.8911       18.8481       17.5477       15.9776       14.0025       11.3083       8.83818       6.74149       4.96289       3.41746       2.29554       1.48416      0.894524      0.518513      0.291847      0.152935     0.0779400     0.0366199     0.0169820    0.00724349    0.00294147    0.00105341   0.000357389   0.000108894   2.94349e-05   6.79951e-06   1.26454e-06   1.60688e-07       0.00000       0.00000       0.00000       0.00000       0.00000       0.00000
  16   9 2081.5758    0.7378  0.5937 10.0584 -0.0063  0.0267   0.0248   0.0530    0.0969   0.0000   434.7626      -3.46759       10.3602      -2.02027      -4.41675     0.0581408      -4.19261      -1.33426     -0.574296      0.550532      0.665074     -0.734382     -0.449059     -0.462791      0.218954     -0.136578     0.0382745   -0.00229078     0.0165037    0.00798412   -0.00501906  -0.000997459  -3.91342e-05  -0.000162819  -0.000127777  -3.24567e-05  -1.28024e-05  -2.07524e-06  -2.84563e-06   3.77554e-07  -2.54896e-08   2.25088e-09       0.00000       0.00000       0.00000       0.00000       2.64055       3.23163       3.52121       3.69266       3.25890       3.28810       2.50955       2.30455       1.74197       1.27667       1.06619      0.740042      0.454962      0.362052      0.220098      0.111885     0.0791757     0.0417526     0.0219492     0.0117395    0.00558367    0.00220841    0.00122566   0.000505585   0.000163883   5.18645e-05   2.18800e-05   6.14087e-06   1.55209e-06   3.09582e-07   4.84608e-08   8.21706e-09       0.00000       0.00000       0.00000       0.00000
  16  10 2228.3021    1.0363  0.8591 10.0291 -0.0023  0.0276   0.0260   0.0614    0.1713   0.0000   437.7458      0.639242       12.9353      0.454976       1.39132      -2.59039      0.950323      -1.73330       2.82564       1.53735       1.44395      0.105164     -0.502260     -0.371665     -0.277574    -0.0118202     0.0845960    -0.0642267   -0.00672694     0.0197775  -0.000863960   0.000227585   -0.00112135  -2.39198e-06  -0.000100875   6.57345e-05  -8.58873e-06   7.73166e-06  -2.64063e-06   2.12754e-07   5.60619e-08   3.74768e-09       0.00000       0.00000       0.00000       0.00000       2.44774       3.29771       3.34691       3.38076       3.32806       2.96442       2.64916       2.09773       1.81703       1.35353       1.06861      0.723349      0.479641      0.325103      0.204510      0.133915     0.0765175     0.0431044     0.0222977     0.0113019    0.00539987    0.00252461    0.00109076   0.000451626   0.000171548   6.11300e-05   1.95926e-05   6.30181e-06   1.56683e-06   3.48444e-07   7.04538e-08   8.29857e-09       0.00000       0.00000       0.00000       0.00000
  16  11 2372.5487    1.4194  1.0123 10.2810 -0.0105  0.0271   0.0325   0.0667    0.2178   0.0000   435.4931     -0.739781       14.7388       3.42583      -3.23396      -2.04564      -4.29904       2.77754       2.19023       1.52519     -0.931365      0.316494     -0.307359      0.288380     -0.350256   -0.00542665     0.0595342     0.0185316    0.00789968    0.00377313    0.00455189  -0.000716904  -0.000147993   0.000363326   0.000254814  -1.17189e-05  -2.43312e-05  -8.14010e-06   2.74120e-07  -4.82563e-07   5.98659e-09   1.58581e-09       0.00000       0.00000       0.00000       0.00000       2.93888       3.50086       3.48453       3.41597       3.28672       3.19417       2.79174       2.36684       1.97559       1.48763       1.11519      0.797780      0.551904      0.365719      0.227560      0.133760     0.0775560     0.0429070     0.0223344     0.0115380    0.00534343    0.00243434    0.00101017   0.000423311   0.000154379   5.67598e-05   1.83882e-05   5.41019e-06   1.35551e-06   2.90038e-07   5.43011e-08   7.05556e-09       0.00000       0.00000       0.00000       0.00000
  16  12 2514.7773    1.8666  1.0573 10.3957  0.0021  0.0268   0.0424   0.0696    0.2813   0.0000   437.6224     -0.830695       17.8893      -3.54976       1.45118      -1.20567     -0.561861    -0.0179855     0.0848912      -1.05509      -1.93079      0.109796      0.133719     -0.206609     -0.247401      0.224652    0.00217879    -0.0713072   -0.00394699    0.00179875   -0.00512399   -0.00601948  -0.000238166  -0.000218702   0.000145704  -6.08308e-06  -7.97798e-06  -3.55067e-07   3.07073e-07   1.02330e-07  -1.07554e-07   5.22661e-09       0.00000       0.00000       0.00000       0.00000       2.81182       3.59032       3.88122       4.05140       3.80650       3.31244       2.82267       2.22433       1.87554       1.41080      0.998474      0.695342      0.499988      0.335818      0.199647      0.124845     0.0724340     0.0431404     0.0223091     0.0124214    0.00552666    0.00256108    0.00101248   0.000455344   0.000165381   6.16882e-05   1.84279e-05   5.64168e-06   1.39334e-06   3.22922e-07   6.25103e-08   7.60555e-09       0.00000       0.00000       0.00000       0.00000
  16  13 2656.8120    2.4423  1.0909 10.0270 -0.0043  0.0261   0.0534   0.0659    0.7270   0.0000   438.5668      -5.61666       11.4513      -7.68813       6.31086      0.992057     0.0350149      0.415685      -1.64363     0.0867064      -1.84457    -0.0644749     -0.425002     -0.314767     -0.107690      0.199502    -0.0973439  -0.000530840     0.0224763    0.00473135   -0.00611253    0.00119547  -0.000204288  -0.000327397   0.000237541   9.36988e-05   2.61414e-05  -2.86381e-10  -1.49742e-06   2.86891e-08   9.96817e-08   6.49071e-10       0.00000       0.00000       0.00000       0.00000       2.78026       3.18532       3.44063       3.54682       3.55368       3.14124       2.63297       2.20658       1.75789       1.34800       1.03353      0.760951      0.487585      0.311763      0.212869      0.141538     0.0823837     0.0430888     0.0222737     0.0114503    0.00569076    0.00266091    0.00107685   0.000422821   0.000157604   5.62000e-05   1.86286e-05   5.40108e-06   1.38371e-06   3.10737e-07   5.35569e-08   6.44133e-09       0.00000       0.00000       0.00000       0.00000
  16  14 2799.4714    2.9708  0.9999 11.1964 -0.0080  0.0264   0.0686   0.0606    0.4046   0.0000   438.6264       2.24955       14.3583       2.25391      -3.39673      0.973738     -0.170780    -0.0802904       2.25737     -0.451875      0.587084    -0.0390422      0.407069      0.411575     0.0711727     0.0159338    -0.0455223    0.00652239     0.0196337   0.000445857    0.00116299   -0.00248079   0.000396114  -0.000475710  -9.63580e-06   0.000126238   2.51056e-05  -5.57502e-06   5.14627e-07  -3.24063e-07   3.28961e-08   2.47416e-09       0.00000       0.00000       0.00000       0.00000       2.74804       3.52219       3.56202       3.47926       3.40985       3.17888       2.81225       2.25471       1.84042       1.37833       1.05244      0.754643      0.511397      0.362366      0.212094      0.132051     0.0749807     0.0414192     0.0210971     0.0109193    0.00526809    0.00222890    0.00104711   0.000423867   0.000162147   5.65560e-05   1.82608e-05   5.82544e-06   1.38452e-06   3.28444e-07   6.14780e-08   7.46434e-09       0.00000       0.00000       0.00000       0.00000
  16  15 2941.6969    3.5716  0.8897 12.4409 -0.0089  0.0257   0.0914   0.0595    0.2081   0.0000   436.5465      -1.17178       7.59606      -2.19889     -0.583816       4.38944     -0.610752       3.67917     -0.992049     -0.720730      0.137289      0.573959     -0.298865      0.172494      0.279064     0.0141375     0.0569708     0.0318482     0.0518982   -0.00850489    0.00971997    0.00109066  -0.000898741  -0.000166501  -0.000108021  -7.40654e-05  -3.45393e-06   4.11700e-06   1.28453e-06   8.87071e-08  -3.67048e-08   1.43599e-08       0.00000       0.00000       0.00000       0.00000       2.58445       3.41746       3.30735       3.42945       3.20033       3.17768       2.55886       2.24215       1.68365       1.35640      0.965163      0.743641      0.475979      0.348873      0.206160      0.132652     0.0712275     0.0430035     0.0207036     0.0113738    0.00490525    0.00236955   0.000976835   0.000438089   0.000147166   5.97191e-05   1.73410e-05   5.91334e-06   1.31578e-06   3.36728e-07   5.22778e-08   8.49041e-09       0.00000       0.00000       0.00000       0.00000
  16  16 3083.4267    4.1226  0.8831 12.5286  0.0012  0.0267   0.1033   0.0616    0.2666   0.0000   436.6024       3.46365       7.03858      0.554358      -1.13739      -1.83886       7.58623       1.41475      -3.37901     -0.317817     -0.128015      0.885697      0.339320     -0.366917      0.107242      0.112453     0.0643661     0.0627439   -0.00222237    0.00230173    0.00501232   0.000794700  -0.000245973  -0.000114170   4.63872e-05  -4.13268e-05  -1.55722e-05   5.08092e-06   1.76025e-06  -1.04767e-07  -1.87310e-09   2.77463e-09       0.00000       0.00000       0.00000       0.00000       2.56569       3.25089       3.50593       3.28625       3.55463       2.88664       2.75522       2.18902       1.67871       1.40317      0.971012      0.707928      0.518340      0.328045      0.215417      0.127713     0.0712458     0.0450716     0.0209384     0.0119140    0.00554319    0.00233222    0.00114525   0.000445962   0.000161976   6.56753e-05   1.81100e-05   5.43889e-06   1.60791e-06   3.80797e-07   6.46642e-08   6.94197e-09       0.00000       0.00000       0.00000       0.00000
  16  17 3224.8626    4.0736  1.3024 11.7627 -0.0095  0.0322   0.0888   0.0783    0.7501   0.0000   437.9839      0.502420       6.01380      -1.27047      -7.18377      -2.26383      -2.27240      -2.75960       1.14421      -1.71677    -0.0678886     -0.165323    -0.0101083    -0.0529142     0.0931571     0.0551976      0.131689     0.0433297   -0.00738608     0.0109310   -0.00534299   -0.00667374   -0.00182520   3.01943e-05  -1.77965e-05  -3.70246e-05  -7.19467e-06  -3.68613e-06   2.35742e-07   8.94897e-07   2.22574e-07  -8.43918e-09       0.00000       0.00000       0.00000       0.00000       3.06587       3.77646       4.01569       4.24766       3.94006       3.67304       3.12130       2.69946       2.03290       1.57837       1.20868      0.906643      0.587687      0.401501      0.247004      0.169104     0.0960952     0.0527498     0.0244744     0.0149226    0.00702521    0.00327476    0.00137768   0.000596211   0.000203262   7.74365e-05   2.30863e-05   7.45685e-06   1.78300e-06   4.19563e-07   7.13441e-08   9.82034e-09       0.00000       0.00000       0.00000       0.00000
  16  18 3366.2696    3.4696  1.8203 11.8679 -0.0056  0.0390   0.0655   0.0946    0.2777   0.0000   438.0956      -3.27824       7.93196      -2.56682      -6.65457      -3.97377      -1.79627      -1.55892      -2.33477     -0.311243      0.358552       1.19704      0.734840      0.543311     -0.306350    -0.0788979     -0.344502     0.0452172     0.0166775     0.0204461    0.00280116  -0.000605753  -0.000199188   0.000431719   0.000220352  -3.72260e-05  -6.21388e-06  -8.72600e-06   3.17673e-06  -2.97589e-07  -7.81485e-08   1.44206e-09       0.00000       0.00000       0.00000       0.00000       4.44926       5.37570       5.24130       5.05452       5.20816       5.09162       4.53979       3.56687       2.52898       1.91383       1.48669       1.17657      0.879935      0.591641      0.362460      0.211040      0.116475     0.0593969     0.0311965     0.0152514    0.00744550    0.00335274    0.00144690   0.000584578   0.000233152   7.66928e-05   2.48887e-05   7.31059e-06   1.97474e-06   4.47197e-07   7.75190e-08   9.69499e-09       0.00000       0.00000       0.00000       0.00000
  16  19 3507.8028    2.8856  2.9072 11.1553 -0.0075  0.0466   0.0403   0.1148    0.1741   0.0000   432.7588     -0.266114       1.57995      -10.6944       1.59114      -1.49885       4.69381       8.68943     -0.997856       4.09366      -2.15262       1.28955     -0.375753     -0.370550      0.842838      0.506152    -0.0519767      0.150934     0.0651205     0.0141278    0.00270211   0.000172917   -0.00185765  -0.000250503   0.000487823  -1.37265e-05   2.99407e-05  -9.01766e-06  -2.20243e-07   2.35310e-07   1.25227e-08  -1.47762e-08       0.00000       0.00000       0.00000       0.00000       4.68439       6.09113       6.39379       6.47287       6.08110       5.49359       4.88343       3.99884       3.20722       2.48081       1.80733       1.31842      0.890753      0.591398      0.378322      0.221719      0.133506     0.0719974     0.0398903     0.0198520    0.00969811    0.00450035    0.00194239   0.000802501   0.000306853   0.000105432   3.60262e-05   1.00534e-05   2.66229e-06   6.19058e-07   1.12355e-07   1.39748e-08       0.00000       0.00000       0.00000       0.00000
  16  20 3649.6412    2.3717  4.2073 10.7221 -0.0037  0.0567   0.0282   0.1480    0.1261   0.0000   446.1970       2.82965       18.1669       4.36380       6.45795      -16.0947       3.73460       10.2029      -4.36931       3.18742      -1.27108     -0.426653     0.0481835     -0.970372      0.579074      0.724407      0.117891    -0.0330846   -0.00418641     0.0171776     0.0113225   -0.00488183   0.000731862   0.000314321  -0.000338281   4.44632e-05   3.97315e-05  -5.16447e-06   8.76050e-08   1.29052e-06   1.52208e-07  -4.17310e-09       0.00000       0.00000       0.00000       0.00000       5.74625       7.21353       7.56992       7.75879       7.39916       6.77987       5.89295       4.80068       3.87313       2.96393       2.20699       1.59274       1.10247      0.728617      0.468191      0.282355      0.163727     0.0921325     0.0486987     0.0244783     0.0121020    0.00528620    0.00242804   0.000941014   0.000367616   0.000130169   4.22744e-05   1.23023e-05   3.21886e-06   7.22893e-07   1.33007e-07   1.65016e-08       0.00000       0.00000       0.00000       0.00000
  16  21 3791.4204    2.0153  5.4807 10.3478  0.0007  0.0683   0.0216   0.1766    0.1109   0.0000   442.5378      -18.3675       1.84326       10.3340       8.04722      -17.7906      -4.50272       2.17533       5.54078     -0.306288      -3.66040      0.438341       2.51949      0.132669      0.201833     -0.145850    -0.0600369     0.0583417   -0.00360537  -0.000447171     0.0132511    0.00766409   -0.00280129   -0.00148645   0.000568050   0.000207716   1.59709e-05  -1.95625e-05  -1.24765e-07   3.98123e-07  -9.04146e-08   2.39873e-08       0.00000       0.00000       0.00000       0.00000       6.81514       8.85739       9.07643       9.50871       8.69152       8.01181       6.86289       6.00100       4.74515       3.67844       2.67449       1.96134       1.30384      0.871654      0.542944      0.332289      0.190194      0.108305     0.0580319     0.0292708     0.0145541    0.00653965    0.00292000    0.00113409   0.000438444   0.000154595   5.08467e-05   1.52296e-05   3.85287e-06   9.02340e-07   1.57729e-07   2.17311e-08       0.00000       0.00000       0.00000       0.00000
  16  22 3933.2216    1.6299  7.7720 10.0995 -0.0001  0.0853   0.0158   0.2347    0.0867   0.0000   441.7961       7.19057       10.1685      -17.3801      -5.60282       14.2840       8.51791       6.53578       3.01312      0.479352      0.153044     -0.397783     -0.238057      0.987665      -1.20866      0.908701    -0.0540791     -0.243083      0.115408     0.0169591    -0.0275601   -0.00383051    0.00412627   -0.00219350   0.000491061   0.000137974  -6.15973e-05  -9.75054e-06  -1.05916e-05  -5.92031e-07   1.78668e-07   3.05983e-08       0.00000       0.00000       0.00000       0.00000       8.39344       10.6976       11.3364       11.6819       10.9581       10.0598       8.55905       7.30766       5.85280       4.58790       3.35962       2.39731       1.62594       1.08983      0.695488      0.416695      0.249676      0.139810     0.0763604     0.0377997     0.0187273    0.00824936    0.00376332    0.00147939   0.000580259   0.000199597   6.71137e-05   1.93801e-05   5.09725e-06   1.15408e-06   2.02622e-07   2.62491e-08       0.00000       0.00000       0.00000       0.00000
  16  23 4075.3031    1.3763  9.9903 10.0237 -0.0009  0.1053   0.0130   0.3049    0.0741   0.0000   413.8102       11.8816       20.3143       26.0680       13.1013      -12.3426      -22.1312       17.1438       6.78154      -5.25702      -3.46785       2.02571       2.13102     -0.720914      -1.78733      0.739210      0.489805     -0.234842   -0.00807360     0.0242103    -0.0117638   0.000935920   0.000153349    0.00367270   2.76211e-05  -0.000250636   0.000157491  -3.73562e-05  -1.01896e-05  -7.70336e-07   1.83732e-07  -9.84405e-09       0.00000       0.00000       0.00000       0.00000       10.4024       13.2842       13.9685       14.4517       13.6119       12.3153       10.7718       9.09621       7.20842       5.61043       4.19578       2.97475       2.08018       1.35551      0.872119      0.533935      0.313701      0.173843     0.0935587     0.0474360     0.0235451     0.0105707    0.00471810    0.00187759   0.000731613   0.000254941   8.25519e-05   2.41253e-05   6.49155e-06   1.42844e-06   2.55421e-07   3.22910e-08       0.00000       0.00000       0.00000       0.00000
  16  24 4217.7618    1.1342 11.7782 10.0840 -0.0003  0.1320   0.0116   0.3767    0.0619   0.0000   450.7747       16.9367      -2.54610      -31.4200      0.392317      -1.74425      -1.07159      -1.76615      -1.40257      -8.07922      0.288278      -1.59847       1.03597      -2.66535     -0.835749     0.0219736      0.128243     -0.411624     -0.222092     0.0472688    0.00140665   0.000934707   0.000129783   0.000306693  -0.000798804   6.32008e-05   0.000173155   4.76064e-05   5.45844e-06   7.51822e-07  -1.59753e-07  -2.61156e-09       0.00000       0.00000       0.00000       0.00000       12.6546       16.5555       17.4673       17.5534       16.7645       15.3436       13.4991       11.2924       9.06192       6.81383       5.21379       3.75453       2.60369       1.73855       1.10221      0.662312      0.388201      0.216276      0.116191     0.0593383     0.0293374     0.0133159    0.00597673    0.00239185   0.000918504   0.000322194   0.000107416   3.18408e-05   8.29573e-06   1.82693e-06   3.33132e-07   4.09222e-08       0.00000       0.00000       0.00000       0.00000
  17   9 2112.9990    0.7860  0.6588 10.2387 -0.0152  0.0249   0.0232   0.0541    0.1001   0.0000   438.3847      -4.71296       18.8552       1.17206       1.19462       4.10377      -1.64890       3.61694       1.36933      -1.82997      -1.66104      0.812793     -0.382991     -0.564684      0.625142     -0.113277     -0.139929    -0.0373020     0.0186005    -0.0124707   -0.00325535    0.00111905   -0.00140925    0.00129238   5.77841e-05  -0.000243933   3.15258e-05   1.28345e-05  -9.46201e-06  -1.54760e-06   3.19496e-07   9.07612e-08  -1.20505e-09  -4.14425e-09       0.00000       0.00000       2.52633       3.22930       3.38754       3.35997       3.10002       3.02076       2.76273       2.26981       1.66233       1.41952      0.981784      0.773220      0.547978      0.399647      0.243506      0.152647     0.0913390     0.0533573     0.0241247     0.0154109    0.00738682    0.00388507    0.00157162   0.000732735   0.000321381   0.000142278   4.52380e-05   1.74762e-05   4.73246e-06   1.40367e-06   3.30415e-07   8.40012e-08   1.22007e-08   1.76343e-09       0.00000       0.00000
  17  10 2260.2195    1.0844  0.8027 10.3253 -0.0041  0.0261   0.0285   0.0607    0.1454   0.0000   442.7933       4.50330       16.5508      -4.74902     -0.615590     -0.582252      -1.52736     -0.143792     -0.318284     -0.601120     -0.710987      0.431708       1.04369     -0.251492      0.247822      0.230088    -0.0219764    -0.0610334     0.0510941     0.0183048    -0.0119704   -0.00752453    0.00330768   0.000229613  -0.000115172   8.83209e-05   7.13072e-05   1.10662e-05   3.45404e-06  -1.70412e-06   4.64346e-07   6.07608e-08   3.55410e-08   1.36986e-09       0.00000       0.00000       2.27149       2.94430       3.21108       3.18254       3.16854       2.84848       2.33732       2.11474       1.70408       1.30931      0.984970      0.717837      0.497058      0.376850      0.217368      0.142966     0.0901852     0.0495835     0.0298119     0.0168053    0.00794178    0.00430050    0.00188327   0.000831785   0.000321753   0.000147441   4.79077e-05   1.61218e-05   5.63049e-06   1.68206e-06   3.86674e-07   8.79637e-08   1.41811e-08   1.85725e-09       0.00000       0.00000
  17  11 2404.9694    1.5428  0.9116 10.5777 -0.0020  0.0252   0.0366   0.0586    0.1957   0.0000   435.3261      -6.07684       16.4867      -5.55631      -4.32745      -2.90039      0.576060      -2.32515       1.07154      0.193020      -1.43234      0.459605      0.261356      0.412672     -0.153354     0.0439399     0.0663818     0.0330538  -0.000953681   -0.00349685   -0.00399000   -0.00163723  -0.000203615  -0.000494883  -3.91652e-05  -4.48505e-06  -2.62009e-05  -7.93660e-06  -8.09789e-06   4.58291e-07   6.81858e-08   3.98002e-08   1.98155e-08  -6.15793e-12       0.00000       0.00000       2.40849       2.98430       3.20980       3.16042       3.13681       2.83048       2.56408       2.17177       1.70989       1.36841       1.00919      0.749993      0.554306      0.373379      0.252670      0.151214     0.0894437     0.0524016     0.0299017     0.0158518    0.00826216    0.00388486    0.00191282   0.000796629   0.000352678   0.000128189   5.05458e-05   1.70648e-05   5.25138e-06   1.43987e-06   3.89028e-07   8.44626e-08   1.42901e-08   1.66984e-09       0.00000       0.00000
  17  12 2547.9956    1.9597  1.1061 10.2207 -0.0041  0.0270   0.0427   0.0680    0.3981   0.0000   438.0117     -0.258974       15.8075     -0.990686       1.05659      -2.46626     -0.838118      0.168802     -0.993129      -1.51527      -1.46657     -0.997441     0.0924905      0.853780     0.0600754     -0.299977     0.0711528     0.0318550    -0.0369013   0.000391609     0.0168873    0.00608519    0.00154722   0.000183951   0.000356740   8.36812e-05   2.14201e-05  -3.87997e-06  -1.02600e-05  -3.29691e-06  -6.48298e-07   8.27797e-08  -1.08563e-08  -2.86093e-09       0.00000       0.00000       2.52981       3.23917       3.41593       3.47609       3.18035       3.00141       2.75695       2.29284       1.90509       1.51087       1.09799      0.832262      0.599287      0.383104      0.247406      0.162358      0.101331     0.0540088     0.0307525     0.0157960    0.00865835    0.00436556    0.00202357   0.000873155   0.000351674   0.000145484   5.67931e-05   1.83403e-05   5.90021e-06   1.54539e-06   4.06441e-07   8.84802e-08   1.57079e-08   1.97589e-09       0.00000       0.00000
  17  13 2690.9763    2.5113  0.9749 11.2353 -0.0034  0.0265   0.0567   0.0648    0.2805   0.0000   435.3476      0.528834       6.03556       6.79087      -4.02560    -0.0154235      -2.61974      -2.23444      0.232421       1.17393      -1.40108      0.624629     -0.764417      0.123373    -0.0660548     0.0668639    0.00798614    -0.0288535    -0.0195590    -0.0334185    0.00560866    0.00708358    0.00305451  -0.000178601  -7.81236e-05   4.31755e-05   4.83001e-05  -1.02888e-05  -7.33075e-06  -7.35951e-07  -8.77879e-08  -2.00599e-08   9.93220e-10   1.20565e-09       0.00000       0.00000       2.72053       3.55978       3.89519       4.15031       3.80345       3.35960       2.84141       2.42896       1.81598       1.47409       1.03575      0.787757      0.502086      0.382803      0.241088      0.150536     0.0831104     0.0525635     0.0312079     0.0175969    0.00788070    0.00425744    0.00185305   0.000936706   0.000337779   0.000145915   4.64950e-05   1.68599e-05   5.04538e-06   1.51800e-06   3.46291e-07   8.86110e-08   1.34052e-08   1.95015e-09       0.00000       0.00000
  17  14 2834.2652    3.2136  0.9415 11.2025  0.0003  0.0275   0.0720   0.0581    0.3733   0.0000   436.1007       4.31196       13.3399      -1.62249      -1.79951      -1.03237     -0.466812     -0.454384    -0.0872080      -1.12288      -2.08260      0.606168      0.124518       1.12173      0.374454     -0.182145      0.100832     0.0355597    -0.0409264    0.00352961  -3.35753e-05   3.79194e-05   -0.00323931   -0.00171323   0.000324131  -0.000178943   8.39112e-05   3.02736e-06  -2.52837e-06   7.50557e-07   2.31089e-07  -9.82275e-08   1.58737e-08   1.54568e-09       0.00000       0.00000       2.37743       3.34835       3.38301       3.29002       3.59768       2.92419       2.93655       2.26099       1.89350       1.60095       1.01168      0.960695      0.507005      0.481720      0.250722      0.177840      0.102684     0.0547344     0.0364210     0.0159353    0.00930714    0.00434871    0.00172233   0.000971338   0.000319369   0.000147268   5.88064e-05   1.63608e-05   6.74527e-06   1.95470e-06   3.66999e-07   1.32262e-07   2.02975e-08   2.13259e-09       0.00000       0.00000
  17  15 2977.1266    3.7156  0.9517 11.9595 -0.0097  0.0263   0.0838   0.0566    0.3036   0.0000   438.2009       1.76056       13.6287       1.86748     -0.185472      -4.00029      -1.48845      -3.72083      -2.05719      -1.16730      -1.03611     -0.648927    -0.0149290      0.244979     0.0896936     0.0820671     0.0149509    -0.0790972    0.00430415     0.0237904   -0.00283184   -0.00991784   0.000355332  -0.000143724  -0.000132922   2.32687e-05  -5.28901e-05   2.59715e-05  -3.81835e-06  -1.28507e-06   5.76759e-07   4.89150e-08   7.67255e-09   8.72194e-10       0.00000       0.00000       2.42360       3.11668       3.33598       3.16589       3.29473       2.73963       2.66162       2.21283       1.91775       1.35965       1.11702      0.799335      0.568409      0.383023      0.238153      0.158944     0.0956257     0.0556010     0.0285001     0.0164728    0.00837253    0.00432160    0.00204145   0.000835405   0.000362729   0.000140513   4.93554e-05   1.76309e-05   5.42153e-06   1.69154e-06   4.10251e-07   8.87842e-08   1.76532e-08   1.73628e-09       0.00000       0.00000
  17  16 3119.2782    4.0822  0.9709 12.2595 -0.0034  0.0298   0.0938   0.0619    0.3170   0.0000   442.1359       5.91112       15.9000      -4.77128      0.170221     -0.198013       2.24329    -0.0526191       1.44069     0.0361102     -0.451126      -1.48125     0.0571933      0.344970      0.109799     0.0577953    -0.0820791    -0.0562942   -0.00696407    0.00102958    0.00945586    0.00273968   0.000315016  -0.000156677   5.57008e-05  -0.000157492  -3.26796e-05   9.70432e-06   1.40904e-06  -9.57969e-08   6.40336e-07   3.19193e-08   1.24006e-08   6.84581e-10       0.00000       0.00000       2.69985       3.12332       3.49342       3.77951       3.07071       3.42116       2.81909       2.34808       1.94230       1.60168       1.09935      0.907716      0.611988      0.432650      0.300064      0.172460      0.103954     0.0620873     0.0370731     0.0187212     0.0102724    0.00449079    0.00230601   0.000978754   0.000447292   0.000159014   6.58620e-05   2.20351e-05   7.07968e-06   1.67807e-06   4.03318e-07   8.76267e-08   1.33975e-08   2.23791e-09       0.00000       0.00000
  17  17 3261.2560    3.7712  1.3885 12.4697 -0.0104  0.0338   0.0775   0.0788    0.2519   0.0000   439.8882      -2.27188       14.7500       1.92272       3.37886      -3.39535     -0.371499     -0.828416      -3.34894      -1.06360       1.62427      0.381676      -1.59787    -0.0962683      0.453860      0.191996     -0.277048     0.0873060     0.0370176   -0.00984158    -0.0149733    0.00427406   -0.00117759    0.00144795   0.000121755  -2.33178e-05  -6.24186e-05   2.84978e-05  -2.64166e-06  -4.35529e-06   2.94939e-07   1.60567e-07  -5.39195e-09  -7.43842e-10       0.00000       0.00000       2.89625       4.08780       3.90547       4.37587       3.82722       3.66456       3.18927       2.80441       2.27236       1.76098       1.31161       1.03567      0.674535      0.502694      0.285083      0.209027      0.115362     0.0721059     0.0361599     0.0210286     0.0105947    0.00558784    0.00249262    0.00114550   0.000453023   0.000185949   6.48267e-05   2.36757e-05   6.77798e-06   2.30293e-06   4.62096e-07   1.20079e-07   2.02344e-08   2.98125e-09       0.00000       0.00000
  17  18 3403.3213    3.3154  2.1605 11.4756 -0.0054  0.0400   0.0551   0.0998    0.3150   0.0000   442.1617      -8.23788       7.65926       6.53493      -6.42249       6.15234      -1.03559      -4.24416      -1.44322      0.529493    -0.0489954     -0.507720    -0.0398123      0.126109      0.702874      0.180515    -0.0799539    -0.0285227    -0.0534613     0.0340592    -0.0157230   -0.00119690   -0.00366621  -1.82425e-05   -0.00109265   0.000267407   1.25472e-05   2.30573e-05   8.32499e-06  -1.02325e-06   4.21867e-07  -9.93037e-08  -1.51146e-08   5.49081e-10       0.00000       0.00000       3.65449       4.69552       5.11809       5.27411       4.73276       4.56532       4.13457       3.22795       2.67809       2.18041       1.66848       1.12277      0.859013      0.582837      0.367097      0.237697      0.145953     0.0857659     0.0458277     0.0244617     0.0136688    0.00615802    0.00291927    0.00123631   0.000598721   0.000228787   9.00240e-05   2.86869e-05   8.48150e-06   2.50106e-06   6.27156e-07   1.30476e-07   2.43109e-08   2.98088e-09       0.00000       0.00000
  17  19 3545.3712    2.8634  2.9069 11.2507 -0.0025  0.0455   0.0405   0.1159    0.1856   0.0000   438.9283       1.77424       20.5348      -4.44606     -0.533159      -5.62723      -7.46659       3.34629      -4.21537       2.23278      -2.65675       1.36514     -0.594976     -0.418934     -0.171735    -0.0555419      0.143196   -0.00235961     0.0138023    -0.0159305   -0.00811989   -0.00122158   0.000525395  -0.000802771  -0.000215868  -0.000540778  -0.000127169  -4.85389e-05   1.00466e-06  -3.41790e-06   5.67978e-07   1.11613e-07  -1.37417e-08   1.34859e-10       0.00000       0.00000       4.37501       5.60999       5.79786       5.85760       5.56200       5.18865       4.62278       3.96561       3.22819       2.58422       1.95964       1.42994      0.998718      0.672219      0.432715      0.275912      0.169816     0.0965824     0.0532617     0.0284463     0.0145906    0.00723216    0.00332794    0.00147479   0.000615645   0.000248384   8.99337e-05   3.04987e-05   9.60422e-06   2.75313e-06   7.04167e-07   1.54001e-07   2.65839e-08   3.35114e-09       0.00000       0.00000
  17  20 3687.6209    2.3071  4.4542 10.6407 -0.0002  0.0569   0.0264   0.1538    0.1308   0.0000   438.0588       10.7402       11.5248       3.10116       8.34947      -6.31862      -9.84777       1.85607       2.51016      -4.69321      -4.58664      -2.19171     -0.182409      -1.08001      0.393381    -0.0632528     -0.190350     -0.248025      0.168115     0.0156083    -0.0304160     0.0117077   -0.00280058   0.000254794  -0.000404047   0.000140517  -2.41745e-05  -5.72011e-05   9.25637e-06   2.38631e-06  -6.08841e-07   4.97245e-08  -4.77203e-08  -2.38274e-11       0.00000       0.00000       5.35976       7.10753       7.33125       7.74061       7.16431       6.73652       5.77183       4.91109       4.04653       3.12368       2.37831       1.72093       1.22129      0.808492      0.540306      0.337133      0.204647      0.118527     0.0683578     0.0356072     0.0185889    0.00895037    0.00427478    0.00186177   0.000781372   0.000299277   0.000115054   3.84704e-05   1.23274e-05   3.43464e-06   9.00979e-07   1.91200e-07   3.50703e-08   4.54339e-09       0.00000       0.00000
  17  21 3829.9131    1.8755  6.2897 10.3875 -0.0029  0.0714   0.0186   0.1935    0.0910   0.0000   426.4019      -12.4669       12.3342      -6.86497       7.04635       8.84413      -3.79382      -3.00536       8.20837      -5.39637      -5.49665       3.25495       1.75590       1.29202      -1.01580     0.0860624    -0.0747359    -0.0456639    -0.0387653    -0.0531479    0.00536517   -0.00953059    0.00319034  -0.000361596   0.000407669  -0.000373976   0.000166746  -7.00565e-05  -1.43799e-06  -4.45855e-07  -1.75154e-06   5.22939e-08  -4.02055e-08   5.32694e-09       0.00000       0.00000       6.85728       8.60569       9.33081       9.66194       9.07767       8.41001       7.44971       6.03923       4.97750       3.89379       2.95744       2.16644       1.52611       1.02946      0.680290      0.435183      0.266541      0.151794     0.0875644     0.0464306     0.0231386     0.0116961    0.00548518    0.00243550   0.000992989   0.000408365   0.000149414   5.01331e-05   1.57838e-05   4.33584e-06   1.09024e-06   2.37894e-07   4.29017e-08   5.13950e-09       0.00000       0.00000
  17  22 3972.2342    1.5766  8.0046 10.1246 -0.0030  0.0853   0.0147   0.2359    0.0814   0.0000   430.5194      -8.81195      -2.70815       11.0136       16.8359      -9.81852       15.8164      -7.10278      -4.11444       1.49359      -2.56925     -0.269102       1.41405      -1.19928      0.430736      0.160740     -0.352271      0.114014    -0.0366570     0.0477236   -0.00385426   -0.00229858   -0.00463775    0.00572894   -0.00213350   0.000583650  -0.000403959   6.87753e-05   2.49962e-05  -1.05774e-05   1.16954e-06  -1.08658e-07   5.78525e-09  -1.04341e-08       0.00000       0.00000       8.14078       10.2552       10.8724       10.9857       10.7990       9.75404       8.55900       7.41881       6.10021       4.76784       3.62001       2.69047       1.84950       1.26374      0.824707      0.520076      0.321604      0.186208      0.103389     0.0550559     0.0290578     0.0140807    0.00651094    0.00289529    0.00120242   0.000461584   0.000170596   5.85571e-05   1.90077e-05   5.40789e-06   1.36741e-06   3.00043e-07   5.12254e-08   6.08874e-09       0.00000       0.00000
  17  23 4114.6797    1.2752 10.3112 10.1699 -0.0001  0.1093   0.0123   0.3115    0.0632   0.0000   441.8639     -0.325039       10.3859      0.697043      -12.6231       7.05652       6.63613      -7.86219     -0.783293       1.68288     -0.263924      -2.43386      -2.43714     -0.846652      0.308337       2.14472      0.716096      0.240281     0.0155002    -0.0560980    -0.0149654     0.0203582    0.00768280   -0.00298549    0.00299520   0.000270099   6.33123e-05  -0.000181898   5.22042e-06   3.84922e-06  -1.45144e-06   1.57658e-07  -3.05781e-08   6.72452e-09       0.00000       0.00000       10.1365       13.0660       14.0398       14.3930       13.7155       12.6449       11.0361       9.35377       7.67087       5.95763       4.57724       3.32340       2.34627       1.61233       1.06879      0.660448      0.407587      0.237328      0.134070     0.0728973     0.0369575     0.0182226    0.00852333    0.00378263    0.00159473   0.000632727   0.000228111   7.89705e-05   2.52049e-05   7.08946e-06   1.80235e-06   3.83460e-07   6.77183e-08   8.21293e-09       0.00000       0.00000
  17  24 4257.1718    1.0666 12.1633 10.1305 -0.0024  0.1363   0.0106   0.3823    0.0568   0.0000   455.3765      -22.6173       36.1695     0.0974786       2.27765      -17.6460      -7.15225      -7.06408      -10.5796      -5.65144      -8.51742       11.3917       3.44163       1.98158     -0.333208      0.163585     -0.517680    -0.0914595      0.532480     -0.127526    -0.0543593     0.0184953   -0.00416002   0.000829759    0.00417255   -0.00121143   4.76330e-05  -7.60097e-05   8.21983e-06   1.56483e-05   8.25933e-07  -1.04303e-07   2.71560e-08  -1.27992e-08       0.00000       0.00000       12.5605       16.1887       17.4071       17.5412       16.8599       15.7111       13.4798       11.7259       9.62350       7.60840       5.74695       4.22122       2.99314       2.01443       1.35788      0.834996      0.517577      0.303262      0.171552     0.0920886     0.0478663     0.0233982     0.0107612    0.00488350    0.00202130   0.000797284   0.000295062   0.000102669   3.26998e-05   9.06747e-06   2.34160e-06   4.89402e-07   8.26318e-08   1.02155e-08       0.00000       0.00000
  17  26 4542.5505    0.7396 17.8366  9.9843 -0.0011  0.2252   0.0071   0.6007    0.0397   0.0000   453.5631       25.9562       49.7234      -54.8907       11.7442       15.3008       24.4059       14.4487       7.39977      -6.79692      -13.2604       3.52236      -4.05099      -3.87681     0.0724746       1.36251      0.899363    -0.0196072      0.228677     -0.132755    0.00882770    -0.0138355    -0.0108429    -0.0111565   -0.00561928    0.00217605  -0.000594091  -0.000103015   1.59564e-05  -1.47138e-05  -6.14259e-06  -1.60894e-07   9.04752e-09   3.31490e-08       0.00000       0.00000       20.1098       26.2790       28.3658       28.8296       28.0660       25.6911       22.3823       18.8732       15.7281       12.0122       9.34066       6.92304       4.85604       3.34584       2.24300       1.41099      0.870423      0.520436      0.288183      0.157243     0.0817804     0.0410520     0.0182603    0.00874456    0.00346930    0.00139982   0.000500136   0.000177596   5.57445e-05   1.57518e-05   3.90670e-06   8.26815e-07   1.44945e-07   1.70878e-08       0.00000       0.00000
  18   7 1839.9917    0.4331  0.3347 10.0782  0.0006  0.0247   0.0190   0.0404    0.0483   0.0000   439.1799      -1.21851       11.1838      0.281812      -1.93199     -0.476453     -0.196023     -0.791658      -1.00113       1.25121      0.241926      0.399805      0.646003      0.122022    -0.0150331      0.223013   0.000743359    -0.0266000     0.0162429     0.0375762     0.0115620    0.00513341   -0.00137457  -0.000828852   7.20859e-06   9.42506e-05  -9.26687e-05  -8.22850e-05  -2.89237e-05   3.08333e-06   1.11480e-06   1.76363e-07  -6.16987e-08  -1.99982e-08  -3.74713e-09  -6.65557e-10       2.24614       3.17185       3.84752       3.44342       3.64220       3.18399       2.67950       2.10478       1.75706       1.24928      0.931871      0.775866      0.477745      0.364402      0.228159      0.160552     0.0966778     0.0542498     0.0394810     0.0162529     0.0101656    0.00592228    0.00230929    0.00121390   0.000612157   0.000273342   8.23258e-05   4.33257e-05   1.65714e-05   4.69115e-06   1.80002e-06   4.62855e-07   1.01667e-07   2.34988e-08   3.60838e-09   3.27940e-10
  18   8 1992.7903    0.6111  0.5468 10.1000 -0.0052  0.0270   0.0213   0.0550    0.0756   0.0000   437.5687      -4.47400       17.4870      -3.79367      -3.17456     -0.379528      -2.94905      -2.00080      -1.10806      0.737012      -3.15737      0.326254     0.0789395      0.413195    -0.0200024    -0.0487562      0.101143     0.0167831    0.00427360    -0.0221550    -0.0129063     0.0116728    0.00429165    0.00154689  -0.000492341   3.98968e-05  -6.38339e-05  -4.71322e-05   3.50624e-06   1.44344e-06   1.25393e-06  -2.34842e-09  -3.94319e-08  -3.89778e-10   2.25821e-09  -3.79397e-10       2.14247       2.69245       3.30021       2.94717       2.97857       2.82906       2.31294       2.30528       1.59256       1.28722       1.22527      0.683973      0.576470      0.440065      0.221453      0.187353      0.107947     0.0634246     0.0402302     0.0192202     0.0101728    0.00719286    0.00269916    0.00127734   0.000707144   0.000276708   0.000108483   5.15213e-05   1.59523e-05   4.32545e-06   1.58847e-06   5.60666e-07   1.20306e-07   2.19383e-08   3.23278e-09   4.19858e-10
  18  10 2291.6197    1.1863  0.9334 10.2128  0.0001  0.0289   0.0271   0.0630    0.1691   0.0000   435.8038     -0.292599       9.85918       5.54228       1.05122      -1.37317       1.15965      -2.81460      0.221211      0.841335       1.25907     0.0883702      0.247541      0.238124     -0.193416    -0.0660308     -0.108084     0.0576011     0.0188811   -0.00240887    -0.0109426    0.00894870    0.00475662   0.000251134   1.99004e-05   0.000192059  -8.03180e-05  -7.53820e-06   4.21160e-06   1.47546e-06  -3.64486e-06   3.46543e-07  -3.20034e-08   1.55773e-08   2.80571e-10  -1.19389e-10       2.54581       2.70037       3.29931       3.67247       3.22533       2.72834       2.66514       2.58008       1.88348       1.38965       1.35108      0.960047      0.604883      0.426845      0.316134      0.222982      0.114185     0.0670741     0.0489958     0.0287602     0.0137186    0.00643417    0.00337048    0.00190146   0.000966633   0.000389799   0.000146649   5.27112e-05   1.74191e-05   5.17949e-06   1.66841e-06   5.02953e-07   1.10318e-07   2.09213e-08   3.65512e-09   4.43542e-10
  18  11 2436.7773    1.5884  1.0160 10.7859 -0.0070  0.0291   0.0349   0.0624    0.1835   0.0000   436.0052      0.490530       13.7676       1.02713      0.505790      0.730773     -0.290997     -0.675498      0.756487      0.864920     -0.286043     -0.119505     0.0496246     -0.208813     0.0678822     0.0935821    -0.0408212     0.0645360    -0.0303594    -0.0132799    -0.0118663   -0.00793901   -0.00198374   -0.00205486   3.87305e-05   0.000386655   0.000285709   5.15416e-05   2.11544e-05   6.32529e-07  -4.79177e-07  -3.21856e-07   2.19329e-07  -6.43105e-09  -4.11496e-09  -1.39458e-10       2.56866       3.20356       3.09631       3.37640       3.39668       3.05698       2.80016       2.38656       2.08664       1.56493       1.18921      0.945552      0.667097      0.514979      0.331154      0.215909      0.133846     0.0792379     0.0475292     0.0259310     0.0148927    0.00746659    0.00384683    0.00171977   0.000782023   0.000317254   0.000132180   4.57616e-05   1.73299e-05   5.41520e-06   1.80638e-06   4.89049e-07   1.09897e-07   2.64042e-08   4.56207e-09   5.26957e-10
  18  12 2580.7935    2.1190  0.9458 11.1659 -0.0025  0.0250   0.0464   0.0594    0.1966   0.0000   435.1703       4.69491       15.5820      0.134921      -3.53002      -2.86898       1.01519      0.173879     0.0261818      -1.06462     -0.472368     -0.229547      0.368142      0.222624      0.146198      0.138602     0.0471368    -0.0507531     0.0300706  -0.000722837   -0.00512431   -0.00423021    0.00488443  -0.000917639  -1.16269e-05   0.000135680   0.000231719  -4.11105e-05  -2.43059e-05  -1.79699e-06  -1.37411e-06   2.27332e-07   9.26785e-08  -1.26450e-09   2.26411e-09   4.50616e-10       2.13169       2.72650       2.95723       3.08184       2.95604       2.63353       2.44487       2.06166       1.62395       1.45231       1.04434      0.803318      0.551278      0.399386      0.261048      0.168650      0.108679     0.0668681     0.0383758     0.0222624     0.0115750    0.00634885    0.00307402    0.00137634   0.000689317   0.000273020   0.000120861   4.54722e-05   1.52805e-05   5.11633e-06   1.47521e-06   3.99142e-07   1.01905e-07   2.37966e-08   3.61195e-09   4.43870e-10
  18  13 2724.6697    2.7007  0.9871 11.4370 -0.0034  0.0379   0.0622   0.0646    0.2256   0.0000   437.1996     0.0735698       12.1120      -6.81374      -5.23992       2.35029    -0.0625823      -4.02140     -0.567435     -0.477380     -0.764930      0.984690      0.472081     -0.189050      0.541354     0.0896962     -0.105662     0.0177625     0.0649047   -0.00757642    0.00143667    0.00628791   0.000242735   -0.00142595  -0.000574372   1.27603e-07  -0.000166452  -2.02524e-05   1.80662e-05  -4.18796e-06  -4.14986e-07  -7.30473e-07  -4.51894e-08  -4.46099e-09   1.60805e-09   2.28543e-10       2.57182       3.97152       4.70214       3.32297       5.12557       2.91017       3.83884       2.96908       1.97636       2.23756       1.06368       1.27795      0.735909      0.489329      0.453760      0.168256      0.193172     0.0868790     0.0508559     0.0376545     0.0114575     0.0104816    0.00436094    0.00183568    0.00120788   0.000301079   0.000183564   7.69927e-05   1.43502e-05   9.83385e-06   2.70022e-06   4.02485e-07   2.07376e-07   5.35527e-08   6.79201e-09   4.80618e-10
  18  14 2868.6124    3.2988  0.8817 11.9339 -0.0106  0.0236   0.0764   0.0562    0.2711   0.0000   440.3330       5.22034       8.16713     -0.801831       2.04482      0.381412       3.61907      -2.00752      -1.27923      -1.30471     -0.760790      0.982197     -0.355266    -0.0192059      0.206637     0.0356707      0.107008     0.0464276    0.00942546     0.0179643    -0.0132678  -0.000593071  -0.000667435    0.00194155  -0.000421377   0.000113805  -0.000186444  -5.03794e-05  -5.79880e-06  -7.39849e-06   1.75824e-06   7.34890e-08  -7.50386e-09  -1.54920e-08   2.63744e-09  -1.71437e-11       2.30276       2.82966       2.99303       3.06557       3.02513       2.72552       2.43547       2.05872       1.66716       1.37899       1.08052      0.774463      0.555398      0.379245      0.247923      0.170316      0.105372     0.0647847     0.0383021     0.0210299     0.0112897    0.00569381    0.00275573    0.00132541   0.000574418   0.000249439   9.86710e-05   3.81653e-05   1.33799e-05   4.10328e-06   1.22611e-06   3.60346e-07   8.70841e-08   1.83963e-08   3.10701e-09   3.62051e-10
  18  15 3012.0480    3.9062  0.9744 12.4096 -0.0044  0.0263   0.0862   0.0611    0.2408   0.0000   436.8146     -0.727061       17.9015       2.58802       1.48776      -1.00164       1.55291      -3.47489      0.100753    -0.0531404     0.0996626      0.610970     -0.379895    -0.0437333      0.185284     0.0222898    -0.0487718     0.0299202     0.0289366     0.0133627    -0.0190025   -0.00401126    0.00120611   0.000158026    0.00116931   0.000261198   3.96322e-06   4.16305e-05   2.23477e-05   1.64346e-06  -5.31440e-07   2.84537e-07  -3.28875e-09   7.63429e-09   1.10918e-09   9.23189e-11       2.20782       2.81913       3.02585       3.06895       3.02306       2.92321       2.47106       2.07882       1.73402       1.38575       1.12985      0.867531      0.553889      0.411368      0.271000      0.179177      0.122252     0.0754833     0.0424167     0.0238633     0.0124059    0.00652132    0.00312433    0.00150168   0.000659144   0.000296601   0.000118454   4.54630e-05   1.52441e-05   5.47123e-06   1.74313e-06   4.67520e-07   1.05399e-07   2.34120e-08   3.84910e-09   4.80287e-10
  18  16 3154.7965    4.0582  1.1136 11.9277 -0.0071  0.0288   0.0831   0.0628    0.3967   0.0000   438.3080      0.447817       19.7678      -1.28612      -2.88879       2.99306       3.13555      -1.31277      0.611710     -0.331571     -0.830581     0.0230985     -0.279566     -0.206612      0.178442   -0.00597796     -0.137308     0.0711555    0.00722338     0.0317456   -0.00246176   -0.00101922   -0.00230900   0.000602587   0.000651753   2.74783e-05   5.68057e-05  -9.15389e-06  -1.79295e-05  -1.72899e-06   8.13444e-07  -2.67009e-07   3.88681e-09   3.47849e-08  -2.56531e-09   5.70153e-10       2.54177       3.16512       3.78812       3.58770       3.55822       3.39629       2.81120       2.41906       1.97396       1.58028       1.18368      0.873079      0.663981      0.448482      0.285951      0.208182      0.124511     0.0718365     0.0469876     0.0242004     0.0129470    0.00738192    0.00336226    0.00160666   0.000795568   0.000298527   0.000116814   5.26680e-05   1.92101e-05   5.88074e-06   1.86925e-06   5.28950e-07   1.25498e-07   2.50279e-08   3.77845e-09   4.55723e-10
  18  17 3297.2800    3.7160  1.4352 12.1731 -0.0110  0.0320   0.0729   0.0770    0.2753   0.0000   439.6308       6.56886       7.23798      -4.56218       1.33497       11.0165     -0.959087     -0.371234      -3.27817       2.43247       1.66621     -0.647855       1.62373      0.538889      0.190990     -0.204454     0.0146107     0.0366032     -0.111901     0.0138976   -0.00893748    -0.0105957   -0.00311031    0.00169523  -0.000244447  -0.000181006   5.26569e-06  -5.93096e-05  -1.29136e-05  -1.33442e-05   9.09326e-08   7.89154e-07  -2.22530e-07   5.83077e-09   1.31225e-09   6.82356e-11       2.68939       3.67568       3.83518       4.05157       3.78822       3.58110       3.19990       2.55384       2.27038       1.70122       1.37573      0.978820      0.737752      0.492469      0.355403      0.216239      0.144339     0.0825027     0.0515421     0.0278294     0.0152213    0.00797207    0.00380242    0.00184541   0.000822177   0.000361825   0.000142029   5.71820e-05   2.00227e-05   6.70380e-06   2.11980e-06   5.33471e-07   1.39057e-07   2.68794e-08   5.36557e-09   6.37937e-10
  18  18 3439.8783    3.1653  2.4493 11.0102 -0.0082  0.0400   0.0451   0.0988    0.3277   0.0000   435.6623      -2.84108       7.19509      -3.10366       2.44885      -1.26845       2.87577      -3.79154      -1.53566      0.908183     -0.636623     -0.166605     -0.955125       1.10455      0.909896      0.230689     0.0434492      0.225625     0.0547546   4.18760e-05    0.00567869    0.00505808   -0.00674634   -0.00262235   0.000107101   0.000206161   0.000341012   0.000159883   4.70640e-05   1.78951e-05   7.42793e-07   1.03194e-06  -1.65170e-07  -1.29151e-08   3.21958e-09  -2.31061e-10       3.39318       4.55777       4.71906       4.94307       4.69827       4.40973       3.94039       3.28343       2.73556       2.21599       1.68498       1.30902      0.903741      0.631331      0.441802      0.280236      0.178001      0.107890     0.0639096     0.0357705     0.0188317    0.00989963    0.00471231    0.00229228    0.00104054   0.000453295   0.000178330   7.02829e-05   2.45116e-05   8.44842e-06   2.54869e-06   6.74885e-07   1.69279e-07   3.72795e-08   6.28877e-09   7.73598e-10
  18  19 3582.4218    2.6039  3.6662 10.9100 -0.0035  0.0511   0.0320   0.1282    0.1610   0.0000   443.8762       7.93913       8.01447      -3.80576       11.6540       3.05434       10.5725      -3.66209       1.71792      -2.68036     -0.615301      0.756606       1.41747     -0.428015      0.968565      0.442464     -0.572134    -0.0691267   -0.00281560     0.0422120    -0.0591681     0.0162736     0.0167948   -0.00716153    0.00129382    0.00149587   0.000218734  -2.66118e-05   3.77785e-05  -5.80534e-06  -2.49449e-06   1.52609e-06   2.40648e-07  -8.78754e-08   8.85603e-09  -2.19916e-10       4.51912       5.92838       6.13518       6.36144       6.16091       5.79309       5.06010       4.34316       3.65219       2.88277       2.21673       1.65798       1.19459      0.858947      0.573369      0.369046      0.229013      0.138386     0.0798279     0.0463144     0.0249965     0.0124524    0.00646282    0.00289124    0.00134905   0.000541118   0.000236628   8.43462e-05   3.09524e-05   1.03276e-05   3.18605e-06   8.92872e-07   2.16267e-07   4.67453e-08   7.91309e-09   9.64579e-10
  18  20 3725.2729    2.1513  4.8788 10.6270 -0.0033  0.0583   0.0227   0.1594    0.1079   0.0000   442.2351       6.20918       24.4160       1.61679      -9.26688      0.699636       8.81677       4.36775      -5.39628      -3.04102      0.727850       3.18972      0.423033     -0.766013      0.495694      0.444412     -0.411745     -0.160947      0.121812    -0.0571652     0.0365222    0.00298205   -0.00545762    0.00340643   -0.00198150  -0.000765527   0.000251715   0.000167419   4.86936e-05  -1.64757e-05   4.04855e-06  -4.31939e-07  -3.93034e-07   1.66039e-08   2.32250e-08   6.27771e-10       5.21428       6.57814       7.08899       7.36437       7.15172       6.56409       5.83859       4.97123       4.13535       3.31116       2.53038       1.89094       1.38107      0.960393      0.650458      0.423353      0.265440      0.160479     0.0950027     0.0525410     0.0291528     0.0148266    0.00737346    0.00353227    0.00153295   0.000678975   0.000266525   0.000102159   3.71962e-05   1.19836e-05   3.66582e-06   1.00863e-06   2.50576e-07   5.26020e-08   8.98582e-09   1.04127e-09
  18  21 3867.9577    1.8003  6.5403 10.2739 -0.0023  0.0703   0.0169   0.1956    0.0871   0.0000   438.4367      0.972380       11.9816      -16.3659      -6.96946      -1.04544      -14.2036       3.01881     -0.470609       1.79500       3.42627      -2.17306      -1.29298      -1.86514     -0.241484       1.46289     -0.231543      0.100531    -0.0276136     0.0108338    -0.0962396   -0.00803500     0.0113305   -0.00292957  -0.000537848    0.00147673  -0.000149408  -3.10581e-05   1.40080e-05  -2.57483e-05  -1.88829e-06   1.24349e-06   7.15384e-07   4.77235e-08  -2.04460e-09  -1.99952e-09       6.23100       8.09006       8.53248       8.77583       8.48327       7.83509       7.02397       6.02650       5.06037       3.98904       3.17000       2.32214       1.69178       1.14382      0.783503      0.502595      0.325335      0.194606      0.113111     0.0635283     0.0346798     0.0172791    0.00905070    0.00415136    0.00191088   0.000790852   0.000336574   0.000121274   4.44589e-05   1.45845e-05   4.50691e-06   1.22639e-06   3.11905e-07   6.29991e-08   1.12246e-08   1.30087e-09
  18  22 4010.7457    1.5171  8.8216 10.0701 -0.0014  0.0903   0.0134   0.2461    0.0754   0.0000   424.4405       4.35615       9.06677      -1.91497       21.0004      -5.56158      -1.09859      -13.0356      -6.44222       1.74457    -0.0191453       2.86791      -1.68468      -3.61576     -0.654852      0.875136     0.0833591      0.205145      0.212406      0.103011     0.0549511    -0.0257911    -0.0141265   -0.00817874   0.000781519  -0.000764579  -0.000541882  -7.85273e-05  -0.000155565  -1.10800e-05   8.16969e-06   1.33167e-06  -2.46129e-07  -9.28061e-08  -2.04881e-08  -4.14692e-09       7.89931       10.2183       10.9152       11.4519       10.8800       9.97770       9.00146       7.66097       6.46790       5.13465       4.01099       2.94860       2.17271       1.44510       1.00572      0.643017      0.409377      0.252048      0.143990     0.0824508     0.0436371     0.0232151     0.0113384    0.00541914    0.00243744    0.00104438   0.000419593   0.000161296   5.67511e-05   1.94871e-05   5.67693e-06   1.57687e-06   4.05019e-07   8.23111e-08   1.46315e-08   1.69925e-09
  18  23 4153.7938    1.2421 10.6167 10.0671 -0.0010  0.1083   0.0113   0.3124    0.0638   0.0000   419.5962       3.72601       22.9889       1.90127      -2.17891       1.22956       13.7687      0.693642      -4.61013      -4.78990       2.75102      -5.05515      -2.51975       1.88605      0.710646       1.10347      0.756279      0.351370     -0.255775    -0.0202112     0.0586499     0.0199746   -0.00138486  -0.000755631   -0.00140070   -0.00132691   0.000369865   7.15681e-05  -9.89474e-06  -4.89790e-06   6.50019e-08   1.16193e-06   2.35072e-08   2.72616e-08   3.56432e-08   7.11489e-10       9.66299       12.2414       13.3800       13.6255       13.3509       12.1725       10.9032       9.25023       7.69870       6.12252       4.78286       3.60752       2.55962       1.77689       1.19706      0.790818      0.500944      0.309781      0.177067     0.0999983     0.0533671     0.0279658     0.0140222    0.00644067    0.00306900    0.00124561   0.000525628   0.000193327   6.95288e-05   2.33756e-05   7.01363e-06   1.95893e-06   4.72889e-07   1.00188e-07   1.68301e-08   1.89290e-09
  18  25 4439.1870    0.8288 15.4118 10.1451 -0.0058  0.1859   0.0079   0.5036    0.0416   0.0000   387.9760       3.40360       46.6617       15.7919       19.7620       18.6901       29.4922      -7.93852       7.35733      -21.0496       7.23579      0.334897      -8.99347      -2.17488       2.21457     -0.467056      0.663873      0.557758      0.385691     -0.315605      0.123181     0.0352192    -0.0381159     0.0134827     0.0165710   -0.00342286   -0.00281720   0.000413129   0.000111264  -3.91768e-05   5.29323e-06   6.26841e-06  -1.11604e-06  -2.33750e-07  -3.74598e-08   4.48852e-10       15.8600       20.5198       22.1435       22.6417       21.5507       20.5326       18.1950       15.7311       13.1653       10.5616       8.34939       6.11242       4.51438       3.14593       2.12181       1.41135      0.870568      0.543721      0.317335      0.177888     0.0976209     0.0509356     0.0246275     0.0122889    0.00519822    0.00243942   0.000924326   0.000368740   0.000130909   4.30912e-05   1.28233e-05   3.62788e-06   8.62869e-07   1.73934e-07   2.95375e-08   3.50251e-09
  19   9 2173.6949    0.9042  0.8241 10.0207 -0.0074  0.0258   0.0219   0.0558    0.1191   0.0000   438.3331      -3.42495       14.4710      -1.69818      -7.44388     -0.670842      -1.54969      -3.64626      -2.47708      0.710801     -0.822967      0.700104      0.164024     0.0764446     -0.401352      0.414247      0.112907     0.0283546    -0.0641743   -0.00210028     0.0252453   0.000343171   -0.00591585   -0.00142310    0.00109770  -6.11990e-05  -0.000254296   4.29707e-05  -5.04508e-05  -9.50654e-07   8.13295e-06  -9.37924e-07   7.00975e-07   4.90588e-10  -4.72625e-08   1.93557e-10       2.14534       2.34311       2.91547       3.14627       2.98004       2.46229       2.37895       2.19663       1.79775       1.27164       1.11698      0.919366      0.588601      0.401398      0.319768      0.215807      0.132843     0.0768636     0.0481493     0.0325620     0.0181820    0.00876714    0.00465980    0.00237061    0.00131038   0.000637216   0.000272101   0.000106587   4.04410e-05   1.27180e-05   4.67105e-06   1.58440e-06   4.57194e-07   1.14248e-07   2.68786e-08   5.22999e-09
  19  10 2322.2607    1.2780  0.9143 10.0538 -0.0018  0.0262   0.0291   0.0578    0.1873   0.0000   442.2923      -5.34890       11.2546       3.93546      -4.60776       2.44697       1.90974       1.51649      0.197017     -0.760686      0.452300     -0.661183     0.0165570     -0.829970     -0.463526     -0.366728     0.0900011     0.0218399   -0.00132853    -0.0294523     0.0221713   -0.00625099    0.00357244   0.000200198   -0.00123029   0.000352613  -2.76578e-05   9.22640e-05   2.89192e-05   4.08795e-07  -3.56691e-06  -1.01546e-06   2.11365e-07   4.30501e-08  -3.57987e-08  -6.42322e-09       2.28793       2.77436       2.79502       3.05775       2.97853       2.93913       2.36911       2.13048       1.86668       1.42255       1.10014      0.882639      0.647742      0.464760      0.319241      0.203841      0.142145     0.0922528     0.0527099     0.0298252     0.0174259    0.00913029    0.00490352    0.00252890    0.00117600   0.000469609   0.000209428   8.54217e-05   3.23409e-05   1.10012e-05   4.17911e-06   1.41025e-06   4.10436e-07   1.01971e-07   2.29556e-08   4.46030e-09
  19  11 2468.1136    1.7254  1.0418 10.5399 -0.0036  0.0248   0.0361   0.0618    0.2542   0.0000   439.9877      -2.35326       9.09577      -1.63549     -0.481763      -1.49567     -0.502619      -1.92974     -0.730243      -1.39932      -1.39087     0.0545787      0.876558     -0.437776     -0.190365     0.0115133   -0.00615334    -0.0652412    -0.0367472    -0.0257049   -0.00702181     0.0101472   0.000848964  -0.000131924    0.00148269   1.69120e-05   0.000144623   7.83848e-05  -1.92279e-05  -1.59043e-05   3.08073e-06  -6.53874e-07  -4.62809e-07   8.26688e-08   2.69774e-09  -1.13280e-10       2.09424       2.57078       2.82162       2.95642       2.83597       2.66181       2.34637       2.08757       1.71460       1.40601       1.10537      0.837995      0.617962      0.442336      0.300343      0.210953      0.128752     0.0827880     0.0499944     0.0293670     0.0166695    0.00912047    0.00453730    0.00238481    0.00113748   0.000511195   0.000229370   9.30077e-05   3.48971e-05   1.36497e-05   4.55197e-06   1.44842e-06   4.18162e-07   1.19584e-07   2.66200e-08   5.47984e-09
  19  12 2613.0033    2.2528  1.0454 10.9170 -0.0004  0.0266   0.0468   0.0624    0.2988   0.0000   441.4327       1.99238       15.3798      -1.19106      -3.71463      -1.62626      -1.90219     0.0641434       2.76598     -0.346882      -1.69928      -1.09327      0.196646     0.0487479      0.176541     -0.156923    -0.0700980     0.0339977    0.00203890   -0.00516742    0.00502855    0.00182190    0.00345627   -0.00139013  -1.96693e-05   0.000902417   0.000297402  -1.07021e-05   3.17815e-05   1.63931e-05  -3.76188e-06  -8.73426e-07  -1.74623e-07   1.69507e-08   2.46094e-08  -2.15093e-09       2.70253       3.58678       4.06959       4.12417       3.80226       3.44080       3.05514       2.58872       2.08508       1.69334       1.30316      0.947351      0.662598      0.478571      0.324764      0.206060      0.127272     0.0831135     0.0479932     0.0282303     0.0154081    0.00883300    0.00463519    0.00215432    0.00105421   0.000476555   0.000230696   9.14863e-05   3.77650e-05   1.29449e-05   4.40897e-06   1.43642e-06   3.90027e-07   1.10962e-07   2.52147e-08   5.13412e-09
  19  13 2757.8660    2.9688  0.8550 11.6736 -0.0024  0.0221   0.0660   0.0518    0.2017   0.0000   440.7498       3.27117       14.7006     -0.506824      -2.24068     -0.313972      0.265593      -1.91360      -1.38198     -0.317209      0.484831     -0.275790    -0.0629353    -0.0781760     -0.390870    0.00307457     0.0202155     0.0437581    -0.0289908     0.0653943    0.00129486    -0.0116116   -0.00578815   0.000694647   0.000476516  -0.000563651   0.000113643  -6.61360e-05   3.13591e-05   6.30219e-06   4.18435e-07  -1.70004e-06  -2.26257e-07   6.23950e-08   3.43288e-08  -5.77835e-10       1.84663       2.41840       2.62728       2.61167       2.61222       2.33392       2.11496       1.87674       1.52482       1.25764      0.982202      0.737251      0.555411      0.373903      0.268287      0.176033      0.114323     0.0705403     0.0407255     0.0264893     0.0141366    0.00750150    0.00400708    0.00199073   0.000967285   0.000457753   0.000185678   7.94823e-05   3.18678e-05   1.12184e-05   3.88541e-06   1.32571e-06   3.59087e-07   1.04696e-07   2.61661e-08   4.98561e-09
  19  14 2902.4760    3.5924  0.8836 11.8882 -0.0024  0.0235   0.0777   0.0540    0.2467   0.0000   438.0953       5.35893       16.4675     -0.453318      0.275336      0.643419      -3.17188      -1.87884       1.98283     -0.944820     -0.445334      0.235686     -0.124972     -0.225663     -0.301138     -0.111586     0.0179896     0.0243203    -0.0569379    0.00715233   -0.00493572   -0.00341878    0.00100496    0.00190787   -0.00155550   0.000315894   0.000255555  -7.07811e-05   2.55368e-05  -6.25644e-06  -1.44845e-06   5.42151e-07  -7.06094e-09  -1.04072e-07   7.83574e-09   1.73840e-09       1.97354       2.47075       2.75720       2.73164       2.88752       2.60664       2.22738       1.98374       1.62409       1.34920      0.950165      0.799712      0.586825      0.419425      0.272248      0.198189      0.126661     0.0798645     0.0494596     0.0277489     0.0145639    0.00872935    0.00454653    0.00225132    0.00105287   0.000502447   0.000200854   7.85477e-05   3.10889e-05   1.25980e-05   4.30879e-06   1.37282e-06   4.10403e-07   1.15031e-07   2.59390e-08   5.85446e-09
  19  15 3046.5165    4.0327  1.0124 11.8973 -0.0090  0.0247   0.0816   0.0568    0.3729   0.0000   436.2319       2.07686       12.6275       3.22954      0.217786      -2.16983      -3.79514       1.85458      0.655974      -1.49125    -0.0934831     -0.584304     -0.222499     -0.511673    -0.0103976     -0.174025     -0.214308     0.0604822    -0.0125304     0.0219689    -0.0386354    0.00983084    0.00363988   0.000801879    0.00127894  -0.000308756   6.21983e-05   7.79513e-05   2.58912e-05   2.81224e-06  -1.04601e-05   1.52627e-06   2.08988e-07   6.53035e-09  -1.79002e-08  -4.10176e-09       2.15175       2.81974       3.05334       3.10539       2.92589       2.71417       2.43319       2.15538       1.81413       1.40040       1.14146      0.866352      0.624623      0.431547      0.308371      0.192505      0.132484     0.0771287     0.0480924     0.0274437     0.0154978    0.00812164    0.00444135    0.00211415    0.00108798   0.000496346   0.000219812   8.84478e-05   3.52084e-05   1.23375e-05   4.28364e-06   1.44661e-06   4.35162e-07   1.08349e-07   2.68048e-08   5.11073e-09
  19  16 3189.7882    3.9487  1.1880 12.6374 -0.0118  0.0278   0.0798   0.0677    0.2270   0.0000   440.2743      -1.08507       12.2726     -0.513605      -4.39306      -5.63406       3.13778     -0.750432      -2.07656     -0.100735      -1.00299     0.0502440     -0.686284      0.166636      0.293721      0.629708     -0.266847    -0.0795614    -0.0792046    -0.0223311    -0.0196840   -0.00157514    0.00465718  -0.000917936  -0.000231138  -6.43117e-05  -5.83046e-05   6.46905e-06  -2.74270e-05  -2.03555e-05   2.41759e-07  -6.59061e-07  -3.92173e-08   1.37574e-07  -1.91320e-08  -3.60924e-09       2.50868       3.21219       3.57300       3.62068       3.40914       3.22335       2.81766       2.45873       2.05224       1.66375       1.32834       1.01395      0.693438      0.507146      0.339909      0.228640      0.144682     0.0932524     0.0571262     0.0317910     0.0175049    0.00992407    0.00515220    0.00244454    0.00114349   0.000560588   0.000243722   0.000102457   3.92328e-05   1.45010e-05   4.97080e-06   1.63144e-06   4.92635e-07   1.30131e-07   2.87688e-08   6.01016e-09
  19  17 3332.7674    3.5572  1.6465 12.3810 -0.0062  0.0324   0.0611   0.0804    0.1515   0.0000   443.1173      0.177662       13.3551       2.35240       5.22618      0.327617      -3.35666      -2.61369       2.68752      -1.41950      0.854851     -0.468641     -0.622200      0.592607      0.210443      0.111399     -0.106344      0.143821    -0.0949389    -0.0322032    0.00568904    0.00491982   -0.00322316   -0.00316122   -0.00212240  -0.000978222   4.57731e-06   0.000194725  -2.87574e-05   3.96619e-06   3.43197e-06   2.22174e-06   1.85166e-07  -3.75840e-07   1.44149e-08   3.57879e-09       2.83635       3.54111       3.79751       4.00538       3.85998       3.63997       3.23024       2.71451       2.29654       1.91483       1.53404       1.12264      0.817235      0.584148      0.395101      0.270640      0.173469      0.112147     0.0681716     0.0403247     0.0224863     0.0123497    0.00613356    0.00318585    0.00141479   0.000694397   0.000280678   0.000127663   4.64465e-05   1.83699e-05   5.98061e-06   1.94883e-06   5.52774e-07   1.55015e-07   3.43132e-08   7.16523e-09
  19  18 3475.9865    3.0031  2.5041 11.4018 -0.0049  0.0406   0.0420   0.1030    0.1878   0.0000   432.7654      -4.10483       15.1069       2.90752      -6.94052      -5.11514       1.13820       1.34641      -4.30607     -0.292051     -0.842643      0.128871      0.196647      0.774567    -0.0486204       1.04906     -0.589393     -0.159087     0.0178767     0.0208766   -0.00128208    -0.0244311   -0.00309040    0.00462430  -0.000660285   0.000618935  -0.000257268   8.41470e-05   3.16799e-05   2.46212e-05   1.46579e-06   1.24942e-07  -3.22653e-08   2.35242e-08   3.23428e-09  -7.56758e-10       3.50526       4.67750       4.90385       5.24438       5.16710       4.50309       4.19051       3.41557       2.96102       2.34048       1.85602       1.34768      0.996733      0.736603      0.491903      0.338333      0.210633      0.133538     0.0803886     0.0472714     0.0270060     0.0149786    0.00763540    0.00385899    0.00181410   0.000806312   0.000364241   0.000148620   5.79023e-05   2.13106e-05   7.17587e-06   2.24137e-06   6.68107e-07   1.90498e-07   4.32790e-08   9.64493e-09
  19  19 3619.2108    2.5100  3.8597 11.0239 -0.0014  0.0507   0.0288   0.1352    0.1213   0.0000   435.9485       3.55493       13.9981      -1.33206      -1.14131      -5.22921      -3.50127      -2.61492      -1.38278      -3.18042      0.735202      -3.11081      -1.50281     -0.198674      0.430451      0.568974      0.308932     -0.197573     -0.114776     0.0399153     0.0219025  -0.000928437  -0.000560753    0.00275485    0.00220296    0.00184357   0.000460143  -0.000186368  -1.10198e-05   1.15484e-06  -9.09032e-06   9.42475e-07   1.30295e-06  -1.99255e-07  -5.83483e-08   2.44051e-08       4.18424       5.33354       5.61365       6.05834       5.64662       5.38395       4.90221       4.26254       3.59976       2.86148       2.31685       1.73148       1.30341      0.936189      0.636083      0.426188      0.280871      0.174898      0.105389     0.0610678     0.0333620     0.0186258    0.00983608    0.00480037    0.00235221    0.00105922   0.000473081   0.000190016   7.75092e-05   2.80443e-05   9.48587e-06   3.06233e-06   9.10061e-07   2.44416e-07   5.61107e-08   1.16595e-08
  19  20 3762.3009    2.0716  5.6689 10.4982 -0.0025  0.0652   0.0198   0.1671    0.0944   0.0000   443.7703       3.18113       15.5455      -3.92165       4.04227       6.76522      -6.52980       1.35455       5.86666       5.87631      -2.37446       1.54694     -0.588719      0.418857      0.496773  -0.000119121     -0.423995      0.280735    -0.0880102    -0.0420598    0.00866632  -0.000435588   -0.00503376   0.000434802    0.00224801    0.00136389  -0.000460331  -0.000105510  -7.87491e-05  -6.83035e-05   2.59222e-05   2.90091e-06  -1.41920e-06   7.53967e-08   1.37681e-08   7.75426e-09       5.46081       7.14603       7.53489       7.67888       7.61651       7.16349       6.29159       5.45883       4.73614       3.77273       3.00965       2.29165       1.65018       1.19038      0.815459      0.549122      0.350246      0.225962      0.134031     0.0790827     0.0447503     0.0238862     0.0125983    0.00619381    0.00292568    0.00135719   0.000572189   0.000245039   9.36837e-05   3.45571e-05   1.23303e-05   4.04882e-06   1.19668e-06   3.26659e-07   7.35617e-08   1.54814e-08
  19  21 3905.6054    1.7155  7.3935 10.2252 -0.0018  0.0768   0.0150   0.2078    0.0767   0.0000   439.5763      0.614128      -1.11651      -15.2096       2.45042      -8.81855      -3.86803      0.965716    -0.0674172       2.78591      -1.50175      0.745706       3.18661     -0.634321     -0.188097     -0.448180      0.144649     -0.280758    -0.0613409     0.0535247     0.0321507    0.00702581    0.00862936    0.00338369   -0.00262565    0.00151201   -0.00101980  -0.000273155  -0.000124492  -7.81210e-06   3.61565e-05   1.83820e-06  -2.71127e-06  -1.38917e-07   8.94461e-08  -3.27155e-08       6.41700       8.20053       8.90677       9.07881       8.76374       8.48452       7.43574       6.51046       5.51017       4.49655       3.47275       2.69795       1.94411       1.42496      0.979370      0.653899      0.416920      0.265381      0.158023     0.0923379     0.0527448     0.0279929     0.0150427    0.00723696    0.00350598    0.00159384   0.000695239   0.000290483   0.000115900   4.14787e-05   1.51603e-05   4.82932e-06   1.43477e-06   3.82069e-07   8.83792e-08   1.83604e-08
  19  22 4048.8822    1.4040  9.2512 10.1561 -0.0004  0.0945   0.0121   0.2603    0.0628   0.0000   439.6390      -7.74658       21.2140      -3.36566       13.5701      -7.75648     -0.985010      -1.64105       5.87478      -4.09310       2.98465       1.21520      -1.91834     0.0443677     -0.597902     -0.324748     -0.456674      0.528563      0.276173    -0.0755023    0.00391548    -0.0512487     0.0110658    0.00386531   -0.00599100   -0.00211083   0.000479081   0.000109701   0.000136300   5.10093e-05   6.96737e-06  -3.97235e-06   2.04984e-06  -7.25140e-07  -1.08196e-07  -2.62315e-09       8.03152       10.5831       11.3672       11.4450       11.2273       10.4228       9.42195       8.29510       6.78283       5.65982       4.41877       3.32865       2.49186       1.73311       1.20428      0.806182      0.517391      0.323146      0.196463      0.112268     0.0636813     0.0341222     0.0175687    0.00894953    0.00418271    0.00197536   0.000839548   0.000361438   0.000137140   5.25042e-05   1.81462e-05   5.72984e-06   1.70290e-06   4.68041e-07   1.15192e-07   2.29918e-08
  19  23 4192.0799    1.1969 11.7819 10.0128 -0.0000  0.1175   0.0101   0.3310    0.0598   0.0000   449.3795      -1.36899      -11.5520       12.7077       13.0918      -10.4635      -23.3101      -20.4661       5.08752      -3.17759      -9.20650       1.95777       1.08553      -2.42740      0.622480      0.458108      -1.20410     -0.520328      0.609692      0.132182   -0.00411058    -0.0458974    -0.0321634   -0.00551124    0.00223050    0.00345230   -0.00242837  -8.00339e-05   0.000141602  -5.33223e-05  -5.08174e-07   6.84306e-06  -1.48254e-07   1.12477e-08  -6.68696e-08   1.69652e-09       9.79983       12.6579       13.5588       14.0050       13.3337       12.7775       11.4777       10.0620       8.41129       6.94213       5.36111       4.19271       3.00533       2.21091       1.52260       1.01914      0.652030      0.407200      0.247160      0.143645     0.0809308     0.0442666     0.0226677     0.0114391    0.00544042    0.00250170    0.00111119   0.000460866   0.000179303   6.72048e-05   2.32418e-05   7.54263e-06   2.23527e-06   5.87120e-07   1.36650e-07   2.85849e-08
  19  24 4335.5696    0.9784 14.4325 10.0548 -0.0010  0.1553   0.0083   0.4243    0.0487   0.0000   455.5606      -16.3487       11.9456      -1.57887       5.69372       1.63696      -7.76073       17.2780       6.50653      -10.7481      -4.91114      -1.51562      -1.21368     -0.332476       2.67596       3.38426     -0.914155      0.421901      0.134623    -0.0191100     -0.161384    0.00376775     0.0570760  -0.000702989   -0.00354272   -0.00708166  -0.000266184   0.000925258  -0.000447675  -0.000159383  -3.72963e-05   4.03811e-06  -2.12559e-06   8.97841e-07  -3.17832e-07  -2.71889e-08       12.9246       16.5724       18.1861       18.3273       18.3531       16.8554       15.0828       13.2734       11.0529       9.00900       7.18363       5.35676       4.02291       2.85065       2.00236       1.33664      0.862124      0.542079      0.330189      0.192153      0.110630     0.0588096     0.0313383     0.0153589    0.00744401    0.00339364    0.00148926   0.000616553   0.000243883   8.81633e-05   3.13806e-05   9.87538e-06   2.97440e-06   8.07118e-07   1.93456e-07   3.77950e-08
  20   7 1893.9055    0.4766  0.4170 10.0405 -0.0079  0.0225   0.0168   0.0430    0.0512   0.0000   436.4402      -3.27539       10.0460     -0.872153    -0.0627185      0.964988      -2.06131      -3.00689      -2.51219      -2.25064      0.518655     -0.224926      0.251279      0.129534     -0.398668      0.132125     0.0331915    -0.0200722     0.0752845     0.0184078    0.00648344    0.00376409    0.00528120    0.00106675   -0.00112900   0.000172348  -0.000283020   0.000147130  -9.75667e-05   1.64927e-06   5.67562e-06   3.29148e-06   1.26614e-07  -9.39326e-07  -1.42374e-08   1.04900e-08       1.58794       2.32131       2.49596       2.68965       2.73319       2.24740       2.31634       1.69444       1.61131       1.34262      0.905906      0.867843      0.505176      0.447682      0.304103      0.186296      0.155573     0.0713405     0.0610960     0.0347893     0.0185608     0.0135253    0.00549674    0.00397344    0.00160938   0.000802588   0.000464609   0.000130506   8.83928e-05   2.63653e-05   1.12816e-05   4.46788e-06   1.06322e-06   4.47504e-07   1.22134e-07   2.46677e-08
  20   8 2049.9945    0.6880  0.6023 10.1809 -0.0058  0.0264   0.0200   0.0514    0.0753   0.0000   439.0552       1.36762       13.4271      -2.73928      -5.07972      -3.22374      -1.79973       1.49911      0.305028     -0.542481     -0.877799      -1.49714     -0.469303      0.204294     -0.193423     0.0630390     -0.186639     0.0179983    -0.0119271   -0.00279653   -0.00316550    0.00219064    0.00328508    0.00159678  -0.000628006   0.000257472  -6.62958e-05   0.000129208  -2.97608e-05   2.12410e-05   7.02059e-06  -4.92368e-06  -9.74969e-07   4.90469e-07  -1.21868e-07  -1.38116e-08       2.31761       2.70927       2.49660       2.62047       2.97016       3.15821       2.75484       2.01695       1.39555       1.35002       1.32555       1.10165      0.746593      0.448902      0.286825      0.209817      0.172505      0.130288     0.0852217     0.0513244     0.0282189     0.0144165    0.00688499    0.00339093    0.00148331   0.000729264   0.000334481   0.000152170   6.72832e-05   2.64940e-05   9.56123e-06   3.44695e-06   1.15973e-06   3.42381e-07   9.75379e-08   2.47258e-08
  20   9 2203.0999    1.0004  0.8837  9.9704  0.0007  0.0232   0.0228   0.0590    0.1367   0.0000   436.7363      0.680187       15.2654       5.78468      -1.93046      0.137699     -0.475160     -0.266740     -0.774021       1.29646      0.622807     -0.358264     -0.960149     0.0491920      0.353980     -0.481812    -0.0438282      0.114556    -0.0302802   -0.00747823  -0.000570466    0.00104495   -0.00294247  -0.000141667   0.000482318  -0.000544376   0.000118028   0.000214987   4.32590e-05   3.43140e-06  -8.29590e-07   3.49617e-06  -2.35995e-06  -6.86839e-07   1.16325e-07  -7.06629e-09       1.86185       2.41107       2.69097       2.68379       2.78599       2.40651       2.26649       2.02395       1.69097       1.33614       1.02896      0.842862      0.603500      0.464424      0.313406      0.229220      0.143787     0.0935667     0.0592060     0.0338704     0.0206593     0.0109799    0.00645206    0.00321041    0.00171668   0.000864643   0.000366450   0.000195239   6.62657e-05   3.16250e-05   1.07610e-05   3.76598e-06   1.47699e-06   3.90463e-07   1.29983e-07   3.47939e-08
  20  10 2352.3848    1.3583  1.0401 10.2100 -0.0059  0.0272   0.0279   0.0587    0.1938   0.0000   435.4969      0.548451       9.77768      -1.65798     -0.236803     -0.772940       1.61563      0.674835     -0.777351     -0.647565      -3.06140      0.383370      0.400675      0.164503     -0.115928     0.0361030    -0.0704028     -0.201545      0.140620    -0.0409488     0.0228206     0.0209691    0.00565027    0.00123022   -0.00253981   0.000778528   0.000318787   0.000256826  -5.40533e-05   5.83970e-05   2.56868e-06   3.11793e-06  -1.59703e-06   2.90148e-08  -1.79893e-08   9.93969e-09       2.21282       2.89674       2.72862       2.92171       2.84315       2.93335       2.60625       2.23862       1.85446       1.53898       1.25500      0.969949      0.747400      0.522479      0.377865      0.268672      0.176982      0.114653     0.0742546     0.0421662     0.0254983     0.0134318    0.00734221    0.00350688    0.00187201   0.000830870   0.000416687   0.000169345   7.84140e-05   2.73191e-05   1.22543e-05   3.94370e-06   1.56018e-06   4.00362e-07   1.29731e-07   3.15943e-08
  20  11 2498.8968    1.7294  0.9653 11.0779 -0.0096  0.0259   0.0384   0.0591    0.1836   0.0000   434.8965       2.57465       13.9475      0.471828      -4.54602     -0.890957      0.309272       2.05314      -1.49620      0.713454      -1.35867      0.897854      0.439823     -0.358410     -0.882678      0.108389    -0.0694975    -0.0193686    -0.0461336     0.0409461    0.00182758    0.00250193   -0.00371038   0.000478388    0.00272564  -0.000577373  -4.43356e-05  -7.97637e-05  -0.000157813   1.67596e-06  -1.54129e-06  -7.98667e-06  -1.09394e-06  -1.20935e-07  -1.11532e-09   4.16639e-08       2.08844       2.62477       2.69978       2.93680       2.77881       2.64639       2.45763       2.16706       1.75335       1.44076       1.26370      0.937590      0.705745      0.489024      0.361637      0.237794      0.158656      0.106664     0.0680961     0.0404015     0.0221446     0.0128324    0.00685833    0.00347667    0.00175968   0.000832676   0.000380306   0.000189807   7.73691e-05   3.00006e-05   1.13228e-05   3.92452e-06   1.27138e-06   4.03704e-07   1.11718e-07   3.16247e-08
  20  12 2644.8089    2.3571  1.0084 10.4733 -0.0046  0.0236   0.0476   0.0577    0.4042   0.0000   439.8269      -2.19771       12.4012      -5.78502       3.61867      0.694041      0.720486      -5.68414       2.63957      -1.16035      0.486869     -0.563880      0.778183     0.0211800      0.374678      0.228129     0.0862808   -0.00833835    -0.0188496    0.00666032    0.00623223    -0.0105029    0.00295303   -0.00490689   0.000586194  -0.000334074   0.000791701  -2.26897e-05   2.26569e-05   2.35999e-06  -3.00160e-06   3.18079e-06  -3.54447e-07   1.86186e-07   9.49998e-08   3.83590e-08       2.07867       2.53627       2.72483       2.63165       2.79204       2.69001       2.34023       2.03578       1.69940       1.36971       1.20975      0.909694      0.682322      0.484218      0.308097      0.227148      0.159218      0.100276     0.0684324     0.0393282     0.0226542     0.0123926    0.00635594    0.00321633    0.00165644   0.000788937   0.000354697   0.000162410   6.30944e-05   2.58382e-05   1.03722e-05   3.85136e-06   1.21968e-06   3.75676e-07   1.26579e-07   3.31478e-08
  20  13 2790.6433    3.0315  0.8912 11.6197 -0.0039  0.0220   0.0654   0.0517    0.2213   0.0000   440.6762       3.46027       12.2705       3.29560       1.13502       1.10047      0.869591       1.79775       1.87123      -1.77293     -0.284608      0.665877     -0.708167      0.516633      0.440305      0.385815      0.139038     -0.128897   -0.00650794    0.00798440     0.0118401    0.00576714    0.00924787   0.000746930   0.000489441  -0.000629515  -0.000379589  -7.99295e-05  -1.00613e-05  -3.71957e-05   2.98486e-06  -4.80094e-06   2.86448e-06   2.87315e-07   6.18271e-08   2.95966e-08       1.81796       2.25982       2.49137       2.60631       2.58012       2.41990       2.13583       1.74782       1.55464       1.32525       1.02455      0.766770      0.579502      0.421649      0.290413      0.220727      0.130894     0.0862258     0.0542153     0.0345591     0.0200886     0.0115804    0.00653115    0.00316463    0.00164388   0.000721388   0.000381150   0.000147446   6.81774e-05   2.41031e-05   1.07515e-05   3.70966e-06   1.30611e-06   3.68030e-07   1.04701e-07   2.81211e-08
  20  14 2935.8860    3.7721  0.9386 11.5767 -0.0039  0.0221   0.0780   0.0526    0.3225   0.0000   437.1752      -1.15384       14.5097       2.12833       1.62990      -4.89266      -1.01026       1.41507       1.32736      0.833166     -0.391757    0.00310823     -0.362657     -0.335554      0.353644      0.183755     0.0697438     0.0103955    -0.0586899   0.000693550   -0.00568423   -0.00431258    -0.0128353   -0.00289867    0.00107945  -0.000974419  -0.000189753   0.000352681   2.09073e-05  -1.89606e-05   2.32474e-06  -1.86652e-06   7.81532e-07  -3.33678e-07   4.14011e-08  -7.63126e-09       1.86540       2.37953       2.50518       2.53430       2.42251       2.44836       2.26087       2.00504       1.61500       1.24989      0.979338      0.758176      0.582436      0.459099      0.346135      0.233192      0.148774     0.0959010     0.0551573     0.0338135     0.0194874     0.0104225    0.00614020    0.00303900    0.00147103   0.000752308   0.000332861   0.000163412   6.27142e-05   2.83831e-05   9.97266e-06   3.39099e-06   1.23042e-06   3.80823e-07   1.06964e-07   2.77833e-08
  20  15 3080.3682    4.1293  0.9050 12.3261 -0.0066  0.0221   0.0867   0.0538    0.2458   0.0000   437.5181      -4.98010       11.1443      -1.30926      0.167416      -2.89479      0.521716      -2.85515     -0.561970      0.359263       1.20838     0.0928815      -1.12040      0.238804      0.457033      0.148598     0.0488863    -0.0511472     0.0126406     0.0314351     0.0294936     0.0114502   -0.00474282    0.00271933    0.00226313  -7.54344e-05  -0.000759398  -1.30036e-05  -2.24267e-05  -3.57001e-06   7.48607e-06   7.40081e-06  -5.46557e-07   3.01576e-07  -2.50732e-07  -9.42398e-09       1.90348       2.52238       2.64162       2.70916       2.76667       2.61009       2.32851       1.93309       1.60345       1.26672       1.00499      0.795802      0.581997      0.443731      0.299682      0.210717      0.142002     0.0936215     0.0592733     0.0343368     0.0198612     0.0110542    0.00577373    0.00311327    0.00151471   0.000724416   0.000325314   0.000142086   6.14225e-05   2.43707e-05   8.98995e-06   3.45841e-06   1.09681e-06   3.62243e-07   1.05904e-07   2.69860e-08
  20  16 3224.3396    3.9632  1.2137 12.3340 -0.0031  0.0275   0.0753   0.0622    0.2317   0.0000   436.3910     -0.925811       13.5403       2.95448       2.09243     -0.376288     -0.466756     -0.815563       1.15146     -0.636852       1.66328      0.666723      0.210024     -0.520759     -0.265271      0.153040     -0.100822    -0.0104809    -0.0646233    -0.0472494    -0.0351703    0.00906605  -0.000271636    0.00531524   0.000728745  -0.000424423   0.000221844  -0.000322638   1.64003e-06   2.72627e-05  -1.61867e-06   1.36548e-07   1.47050e-06  -7.40673e-07  -1.34750e-07  -5.72698e-08       2.31774       2.84052       3.06769       3.08636       3.15761       2.88609       2.72982       2.40137       2.03380       1.58788       1.17959      0.981244      0.751617      0.567321      0.405685      0.266116      0.188608      0.116847     0.0711495     0.0424137     0.0238115     0.0130926    0.00732430    0.00386823    0.00203423   0.000977922   0.000446386   0.000193015   7.76082e-05   3.21386e-05   1.22933e-05   4.10950e-06   1.47571e-06   4.68660e-07   1.30835e-07   3.24715e-08
  20  17 3368.0038    3.5131  1.8506 11.5256  0.0000  0.0315   0.0520   0.0799    0.1766   0.0000   437.2078       6.93699       9.56790      -3.59595      -4.31094      -4.03095      -4.02622      -3.98863       1.51059      0.388862     -0.702555      -1.16169     -0.612152     -0.306974      0.500738     0.0788920    -0.0403894     0.0975734    0.00989209    -0.0626919    -0.0251744   -0.00907242   -0.00568737    0.00197269   -0.00184006  -0.000373239  -0.000869015   4.70647e-05   1.31976e-05  -9.57338e-05  -1.14906e-05   3.09991e-06   1.33944e-06  -9.61501e-09   1.49437e-07   4.44167e-08       2.59631       3.26684       3.36736       3.64573       3.41612       3.25171       2.99267       2.64596       2.33694       1.90268       1.60308       1.18263      0.897935      0.646051      0.458181      0.316360      0.199221      0.134471     0.0786114     0.0502051     0.0285526     0.0170589    0.00850584    0.00471444    0.00230774    0.00111452   0.000518208   0.000225348   0.000101432   3.94425e-05   1.47425e-05   5.40174e-06   1.73377e-06   5.66262e-07   1.48644e-07   4.24925e-08
  20  18 3511.7982    2.9017  2.8638 11.2358 -0.0007  0.0428   0.0369   0.1045    0.1482   0.0000   429.4392      -1.09038       18.2380      -8.14896      -1.67294      0.830703      -1.43973      -2.28440       4.32991     -0.723522      -1.98901       2.21836      -2.58678      0.553748      0.295535     0.0852630      0.221451     -0.114393     0.0835930   9.75745e-05     0.0348165    0.00130882     0.0100417   -0.00823963   -0.00248220   0.000169618  -0.000620386   0.000324922  -2.70492e-05  -1.81661e-05   2.57125e-06   6.06956e-07  -9.11049e-07  -7.50283e-07  -1.87627e-07  -1.05293e-08       3.36767       4.52849       4.69672       5.00867       4.86369       4.58064       4.12073       3.57061       3.08878       2.45417       2.01401       1.54879       1.17234      0.827482      0.573142      0.404941      0.269678      0.171390      0.108532     0.0653006     0.0385840     0.0217075     0.0112526    0.00611073    0.00301052    0.00153050   0.000680535   0.000311658   0.000125163   5.20440e-05   1.90383e-05   7.22673e-06   2.36604e-06   7.20923e-07   2.16509e-07   5.45818e-08
  20  19 3655.4725    2.4250  4.1173 10.3823 -0.0028  0.0499   0.0255   0.1309    0.1626   0.0000   435.6188       1.81072       14.7469      -6.74284       9.38383      -1.94679      -2.77586      -3.12909       2.06928      -6.53831      -2.87875       1.66542      -1.16892      -1.10035      0.708393      0.493071     -0.435377      0.363064    0.00741349     0.0370988    -0.0208737   -0.00116611    -0.0176402    0.00892668   -0.00166948  -0.000330828  -0.000545790  -0.000330000   0.000293863   5.35763e-05   2.25753e-05  -8.53522e-06   9.46898e-07   8.05592e-07  -1.71439e-07  -7.10731e-10       4.00056       5.25895       5.61011       5.86472       5.72621       5.41280       4.82575       4.25909       3.52217       3.02452       2.32164       1.82946       1.33583      0.993208      0.686530      0.488269      0.309144      0.203284      0.124906     0.0768895     0.0441609     0.0255464     0.0136203    0.00715147    0.00352656    0.00172042   0.000781909   0.000359037   0.000147275   5.99831e-05   2.27507e-05   8.37646e-06   2.76915e-06   8.68884e-07   2.43670e-07   6.63698e-08
  20  20 3799.1554    1.9665  5.9664 10.4359 -0.0009  0.0653   0.0181   0.1725    0.0834   0.0000   435.7636     0.0467635       7.49953      -1.92881     -0.852254       4.97312       6.19904      -2.98172       1.98970      -1.35688      -1.24077       1.13981       2.37296       2.76511      -1.18042     -0.211083      0.401351     -0.214651     -0.177927     0.0255079     0.0127911     0.0209337     0.0172876    0.00651327    0.00327921  -0.000606010   0.000747685  -0.000539488   0.000138183  -1.87510e-05   7.23742e-06   4.63537e-06  -2.34091e-06  -1.31944e-06   2.46105e-08  -5.86851e-08       5.22596       6.65383       7.20904       7.47097       7.34160       6.82052       6.28016       5.53214       4.70388       3.81134       3.09748       2.41733       1.77600       1.30938      0.914464      0.644121      0.416106      0.269360      0.168377      0.101208     0.0597802     0.0330395     0.0180506    0.00955826    0.00463658    0.00230562    0.00110934   0.000471539   0.000205454   8.14098e-05   3.01822e-05   1.09700e-05   3.70078e-06   1.13968e-06   3.34280e-07   8.79947e-08
  20  21 3942.7409    1.6625  7.8892 10.1208 -0.0015  0.0783   0.0139   0.2154    0.0738   0.0000   433.8180      -6.47016       35.1812      -9.06185       8.37802      -22.2031     -0.304943       1.17809     -0.952348      -3.67318       5.50981       3.96570       1.20731     -0.263319     -0.486644      0.198537     -0.194016    -0.0957785     -0.364153     -0.204386      0.130188  -0.000379184     0.0170232    -0.0218172    0.00688903   0.000470294  -0.000416895  -0.000836109   0.000151492   0.000113088  -2.75881e-05   4.37904e-06  -1.50909e-06  -1.91727e-07   1.44015e-07  -3.33045e-08       6.17248       7.99232       8.50311       9.03530       8.63275       8.24384       7.54716       6.63362       5.65680       4.69324       3.65828       2.84071       2.15545       1.59738       1.12337      0.767040      0.511528      0.321240      0.201597      0.119791     0.0704545     0.0391417     0.0217597     0.0113685    0.00568865    0.00275488    0.00128270   0.000557250   0.000237408   9.63476e-05   3.71317e-05   1.32713e-05   4.43843e-06   1.37172e-06   3.93974e-07   1.01683e-07
  20  22 4086.6512    1.3583  9.8441 10.1020 -0.0016  0.0958   0.0112   0.2696    0.0577   0.0000   426.4773      -1.39816       13.8123      -5.79882       8.60622       11.9355      -5.95726       3.21499      -9.60804       1.52123       3.44219      -7.10967       1.28271       3.69578      0.869377       2.10192     -0.138464     0.0398718     -0.424253      0.249797     0.0390642    -0.0179589    0.00453786   -0.00572107   -0.00148577   -0.00244468    0.00135664   0.000757367  -0.000211737   5.55123e-05   8.33444e-05   4.10279e-06  -9.70951e-06   6.37427e-07  -5.35223e-07  -1.56843e-07       7.69918       9.82413       10.5585       10.8111       10.7050       10.0192       9.22867       8.12428       7.04049       5.69743       4.62657       3.53118       2.68692       1.96327       1.38785      0.957795      0.627846      0.399708      0.251857      0.150171     0.0875611     0.0491142     0.0272993     0.0139155    0.00712688    0.00340135    0.00157923   0.000713609   0.000294805   0.000118077   4.59292e-05   1.62190e-05   5.55549e-06   1.70572e-06   4.97667e-07   1.30301e-07
  20  23 4230.2145    1.1409 12.7694 10.0377 -0.0009  0.1285   0.0092   0.3488    0.0524   0.0000   435.8374       7.49446       3.02923      -12.3202      -7.38481       30.9485       12.7803      -3.75310      -8.16218       14.5779       9.30388       4.16162      0.420728      0.478366     -0.791349      0.205823       1.43248      0.547339     -0.715963     -0.436350     0.0451092      0.116556    0.00576183    -0.0197895    0.00635435  -0.000546127   -0.00160376   0.000271636  -6.92350e-05   0.000309702  -6.19344e-05  -1.66657e-06   1.00616e-05  -1.32815e-06   2.39318e-07   1.64688e-07       10.0720       13.1373       14.2907       14.6893       14.5317       13.5650       12.3856       10.7936       9.23287       7.52622       6.10781       4.71911       3.57031       2.56500       1.79906       1.22293      0.846668      0.530538      0.342143      0.201755      0.118592     0.0665547     0.0356276     0.0189782    0.00955798    0.00472439    0.00213808   0.000973382   0.000401004   0.000165435   6.21189e-05   2.28456e-05   7.49821e-06   2.36278e-06   6.93311e-07   1.76574e-07
  20  25 4517.9494    0.7470 17.3511 10.0316 -0.0030  0.2045   0.0065   0.5482    0.0357   0.0000   434.9230      -41.1797       13.6323       39.0733      -11.9471       3.42912       10.0398       6.69964      -4.58811       38.4269       13.6470      -12.8860      -4.17434      -2.84867       1.83653       1.93940      -2.40140      0.509810      0.759520    -0.0381682     -0.168900     0.0224167    -0.0643096    0.00991571     0.0161875    0.00256323  -0.000381769   -0.00228774  -0.000680011  -0.000351779   4.56052e-05   4.07320e-05  -2.01164e-05  -2.43658e-06  -6.30172e-07   3.77979e-07       15.4271       20.4115       22.0197       23.0256       22.3052       21.4410       19.3044       16.7437       14.5455       12.0117       9.33185       7.62144       5.55444       4.08442       2.94691       2.01009       1.34007      0.884538      0.555103      0.334308      0.196640      0.113143     0.0609215     0.0322782     0.0166267    0.00791089    0.00371316    0.00165503   0.000714900   0.000279374   0.000107273   3.89561e-05   1.32456e-05   4.17960e-06   1.12815e-06   2.86799e-07
  21   7 1919.8142    0.5340  0.4569 10.0167 -0.0090  0.0191   0.0176   0.0428    0.0586   0.0000   439.7655      -3.10723       11.9779      0.599653      -3.34597       1.34595      -1.81393      0.949905      -1.15985      -2.11798      0.942747      0.875541     -0.624452     -0.441758     -0.457891     0.0608793     0.0809090     0.0812592    0.00724303    -0.0531310     0.0237443   -0.00527101    0.00138159    0.00611582   -0.00149405  -0.000499216  -0.000540478  -6.49872e-05  -0.000222716   9.04677e-05   3.48713e-05   1.21497e-05  -1.40297e-06   6.56594e-07  -1.67044e-07  -7.66523e-08       1.38774       1.76139       2.05135       2.03229       1.89168       1.94419       1.69459       1.48420       1.42249       1.11089      0.867385      0.709416      0.542436      0.383351      0.273035      0.211383      0.116477     0.0918751     0.0551182     0.0355461     0.0190833     0.0128857    0.00735009    0.00340200    0.00217259    0.00110864   0.000502165   0.000230747   0.000114274   4.95507e-05   1.78467e-05   6.83777e-06   2.87467e-06   1.05258e-06   3.76582e-07   1.07046e-07
  21   8 2077.6831    0.7329  0.7251  9.8642  0.0015  0.0234   0.0181   0.0513    0.0863   0.0000   439.3728      -2.84312       14.9661       8.12844      0.530969      -3.38306       3.34125     0.0409268      0.480442      -1.54375      0.348688      0.525368     -0.349897     -0.397292      0.206995     0.0526297     -0.155068     0.0194932     0.0370461     0.0511747    0.00619658    -0.0173859    0.00489516    0.00568541    0.00485614   -0.00219079   1.40438e-05   0.000141890   0.000212079  -3.94929e-05  -6.56262e-06   1.43696e-05  -4.22373e-07  -1.08987e-06   7.30805e-07   1.48714e-07       1.70210       2.25047       2.24726       2.50847       2.31776       2.26838       2.23305       2.03312       1.55502       1.36277      0.953779      0.815811      0.601783      0.510677      0.356993      0.259118      0.175108      0.116709     0.0711583     0.0415183     0.0260263     0.0150838    0.00804150    0.00432470    0.00233092    0.00129290   0.000585958   0.000288526   0.000122916   6.00184e-05   2.31648e-05   9.87029e-06   3.17088e-06   1.19144e-06   3.40814e-07   9.93042e-08
  21   9 2231.8552    1.0328  0.8052 10.2583 -0.0041  0.0216   0.0240   0.0526    0.1247   0.0000   438.8367       2.37972       18.6940      -2.71576     -0.354626      -1.92883      -1.34121       2.33320     -0.585908    -0.0558146      -1.16253       1.49464     -0.342087     -0.611697     -0.640985    -0.0537171     -0.158996     0.0621623    -0.0898155    -0.0711345     0.0276404    -0.0218369   -0.00423233  -0.000260477   -0.00216719  -0.000138394  -0.000472360   0.000257405   2.18278e-05   7.45553e-05  -2.57164e-05  -1.33756e-05   1.62210e-06  -3.97006e-07  -5.45289e-08  -1.68081e-07       1.71731       2.13731       2.31802       2.40660       2.34685       2.19117       2.04836       1.79226       1.52365       1.32160       1.04526      0.813848      0.618824      0.454608      0.344572      0.242040      0.161432      0.102716     0.0660383     0.0393222     0.0255266     0.0150334    0.00859517    0.00431022    0.00233206    0.00122795   0.000573540   0.000254996   0.000127636   5.15845e-05   2.18414e-05   8.28896e-06   3.13035e-06   1.07658e-06   3.52834e-07   9.94558e-08
  21  10 2381.8079    1.4278  1.0312 10.5024 -0.0016  0.0246   0.0289   0.0597    0.1652   0.0000   438.3467       1.42738       13.8932      -6.49521      -2.31379      0.584670       1.64270       1.30620      -1.34753       1.17854     -0.228083      0.662506     -0.483622      0.749131     -0.477358      0.177525      0.338833     0.0748611    -0.0402095    -0.0141325     0.0670532    0.00741121   -0.00760818    0.00808799   0.000701145   -0.00250653   0.000164777  -0.000580303   5.23718e-06  -5.21654e-06  -3.15254e-05  -2.24437e-05   1.20695e-06  -4.28425e-07  -2.27873e-07   1.76422e-08       1.88004       2.40369       2.42075       2.52132       2.45197       2.44258       2.25808       2.03892       1.73033       1.43746       1.18940      0.881421      0.690893      0.523575      0.403716      0.283457      0.189871      0.117942     0.0759756     0.0449791     0.0287323     0.0161924    0.00933539    0.00520206    0.00251687    0.00132222   0.000605822   0.000290730   0.000135719   5.63611e-05   2.39609e-05   9.59050e-06   3.23324e-06   1.20963e-06   3.72925e-07   1.11167e-07
  21  11 2529.2207    1.9274  1.0242 10.8507 -0.0054  0.0239   0.0386   0.0563    0.2128   0.0000   438.2065      0.242883       14.5605     -0.736566      -2.86238      -1.92560      -2.04242       2.16505      0.849421     0.0814226     -0.362089    -0.0151070     -0.234024      0.605163      0.177070     -0.343366      0.254390      0.191593   -0.00530232     0.0457349    0.00958657    -0.0253508   -0.00446786   -0.00305970    0.00236992  -0.000382869   -0.00151520  -1.36361e-05  -0.000165952  -2.41497e-05   1.09467e-05   1.15296e-05   1.01428e-06   6.29190e-07   1.02143e-07   1.16812e-07       1.88089       2.30906       2.52285       2.73424       2.51366       2.48091       2.28158       1.92456       1.69182       1.41420       1.14799      0.912879      0.696403      0.508140      0.352991      0.249430      0.169016      0.115471     0.0769373     0.0468400     0.0278102     0.0162033    0.00917783    0.00489698    0.00260768    0.00137504   0.000649462   0.000293109   0.000145674   5.77072e-05   2.45398e-05   9.66112e-06   3.53605e-06   1.25489e-06   3.98006e-07   1.17929e-07
  21  12 2676.1310    2.5518  1.0256 11.0392 -0.0071  0.0265   0.0507   0.0562    0.2936   0.0000   438.5234       2.24490       12.2923       2.80266      -5.70853      -1.64811      -1.16679      0.982387     -0.643896       2.38589     -0.694400     -0.522862      0.198591      0.824684     0.0321545      0.243466    -0.0801254      0.150135      0.155214    -0.0159693    -0.0152707   0.000775140   -0.00776708  -0.000315358   -0.00167379   0.000226893  -0.000664994   0.000250521  -0.000187488   2.81253e-05   3.43980e-05  -1.04896e-05  -9.09763e-06   1.10299e-06  -5.98016e-07  -1.23201e-07       2.12722       2.38328       3.05173       2.95056       2.64598       2.84021       2.59187       2.06220       1.87970       1.64735       1.24339      0.891906      0.771255      0.559926      0.383509      0.298319      0.204727      0.115578     0.0722076     0.0525166     0.0292737     0.0159045     0.0100705    0.00577435    0.00268746    0.00128325   0.000670663   0.000352263   0.000151513   5.33281e-05   2.39859e-05   1.17567e-05   4.65286e-06   1.48858e-06   4.42317e-07   1.28218e-07
  21  13 2822.8842    3.2235  0.9295 11.5881 -0.0034  0.0237   0.0655   0.0493    0.2783   0.0000   436.6021       1.73625       12.8930       2.59613      -1.70691       2.08717     -0.644993      0.593325     -0.167644       1.44991       1.48833      0.267352      0.485812       1.18639     -0.414277     -0.210420     -0.119504      0.230281     0.0413448    -0.0404104     0.0171802     0.0166824   -0.00301622    0.00832826    0.00549280   -0.00120974  -0.000879759   0.000126767   6.26721e-05  -3.91256e-05   5.35283e-06  -5.84326e-06   4.33760e-06  -1.35611e-06  -2.50798e-07   3.66471e-08       1.74306       2.28730       2.51683       2.61831       2.66182       2.49553       2.14857       1.87096       1.64891       1.34577       1.16509      0.802506      0.647565      0.483032      0.347865      0.240487      0.170881      0.104268     0.0691972     0.0425960     0.0263097     0.0160985    0.00892288    0.00496656    0.00252707    0.00134820   0.000596322   0.000292738   0.000125333   5.49585e-05   2.18943e-05   9.38877e-06   3.30078e-06   1.17354e-06   3.67076e-07   1.14663e-07
  21  14 2968.8355    3.8636  0.9120 11.8476 -0.0084  0.0244   0.0804   0.0490    0.2937   0.0000   439.4856       3.46792       7.61210      0.309989     -0.740371       3.60100      -1.25454       1.89138      -1.11955      -1.51419       1.88304       1.22884      0.277267      0.164445     0.0911516     -0.351513     -0.239181    -0.0317508    -0.0452636     0.0457525    -0.0150982   -0.00164538   0.000891779   -0.00582147    0.00157294   -0.00169334  -0.000216745  -0.000145051  -1.43804e-05  -5.46386e-05  -4.09830e-05   2.32628e-07   2.05941e-07  -1.83681e-07  -2.53995e-07   5.05617e-08       2.19125       2.57953       2.69602       2.55175       2.44064       2.59082       2.55623       2.25648       1.95007       1.54708       1.18187      0.956831      0.712257      0.580210      0.469079      0.316441      0.218030      0.133547     0.0807189     0.0468150     0.0290197     0.0163021    0.00897970    0.00493017    0.00254025    0.00118120   0.000614241   0.000266304   0.000124375   5.32424e-05   2.42336e-05   8.63632e-06   3.16480e-06   1.08566e-06   3.87438e-07   1.24835e-07
  21  15 3113.8410    4.2303  0.9547 12.3350 -0.0068  0.0222   0.0865   0.0533    0.2500   0.0000   438.2614     -0.209578       18.3224      -1.08686     0.0424748      -1.62416      0.942420       2.00577     -0.159313       2.71037       2.56631     -0.149648     -0.249178     -0.202208    -0.0430651      0.558522      0.324410      0.186641    -0.0341349     0.0584598     0.0513359    0.00608171    0.00648988   0.000668245   0.000944099    0.00202211   0.000116621   0.000262908   0.000111661  -7.26601e-05  -7.89530e-06  -6.35524e-06   8.03607e-06   2.78180e-07  -5.31023e-07  -1.05008e-09       1.84898       2.29158       2.48409       2.56503       2.60403       2.45929       2.24915       1.89443       1.55693       1.33821       1.13009      0.920786      0.663770      0.462711      0.323635      0.228625      0.160252      0.107619     0.0710620     0.0464391     0.0272126     0.0155638    0.00864244    0.00451909    0.00227830    0.00112639   0.000555208   0.000269239   0.000122968   5.21235e-05   2.06466e-05   8.24869e-06   3.03372e-06   1.02119e-06   3.41553e-07   1.04183e-07
  21  16 3258.4011    3.8946  1.4528 11.8751  0.0009  0.0279   0.0634   0.0697    0.2204   0.0000   440.0878      0.911616       12.5855     -0.137837       1.74899      -3.64894       2.89233      -2.22646     -0.838652      0.834579      -1.69443    -0.0645319      0.543265      0.333187    -0.0359085    -0.0785389      0.143085      0.257784     0.0984293     0.0463995     0.0201766   -0.00137521    0.00282443    0.00155775   0.000738779    0.00190449   0.000293756  -5.16152e-05  -1.94765e-05  -1.00591e-05   1.82004e-05   3.12845e-06  -5.49090e-06  -1.38869e-06  -2.06308e-09   4.09486e-08       2.15059       2.90734       3.11203       3.32695       3.18995       3.16806       2.67694       2.38408       1.98443       1.65319       1.29195       1.02660      0.757657      0.572301      0.413725      0.286178      0.193857      0.133837     0.0822422     0.0511564     0.0322920     0.0182321     0.0104850    0.00554351    0.00301525    0.00146581   0.000735495   0.000335595   0.000142793   6.48111e-05   2.66482e-05   1.03131e-05   3.82026e-06   1.31734e-06   4.69322e-07   1.36813e-07
  21  17 3402.7473    3.4421  2.0543 11.5701 -0.0019  0.0323   0.0473   0.0829    0.1407   0.0000   440.0539      0.721086       18.2257       2.86022      -2.02464       2.85026       1.49048      -2.97600       1.85094       1.62742     -0.611251      0.978358      0.852234     -0.147119      0.503047    -0.0247190      0.281330    -0.0585936    -0.0488279     0.0312799     0.0593471     0.0272741    -0.0134525   -0.00315240   -0.00768369   0.000894928  -0.000838915  -0.000337625   6.93454e-05   3.00968e-05  -1.38591e-05   3.37023e-06  -5.26085e-06   2.13313e-06  -3.51449e-07  -6.85419e-08       2.49010       3.20802       3.42708       3.55261       3.40434       3.32234       3.02553       2.71185       2.32227       1.89733       1.58481       1.21920      0.948081      0.692748      0.499011      0.346622      0.236912      0.155777      0.101047     0.0614739     0.0376760     0.0211641     0.0119916    0.00670614    0.00334455    0.00177186   0.000836208   0.000401133   0.000181331   7.62573e-05   3.18607e-05   1.26961e-05   4.45462e-06   1.64045e-06   5.20996e-07   1.56754e-07
  21  18 3546.9883    2.7793  3.2313 11.0206 -0.0013  0.0433   0.0315   0.1059    0.1235   0.0000   436.4095       2.20793       7.66354       4.41648       2.59292      -9.31386      -5.18628       4.94701      0.446476       3.19140     -0.249576     -0.614139      0.409038     -0.216137     -0.837980      0.247274     0.0141638     -0.131941    -0.0765813   -0.00165496    -0.0738087    -0.0408356    0.00965912     0.0203616  -2.98702e-05   -0.00214808   0.000919522   0.000622595   0.000222152  -3.96874e-05  -2.09553e-06  -5.60426e-06  -4.30697e-06  -5.24893e-07  -6.29440e-07   3.39403e-07       3.33652       4.27525       4.61341       4.81840       4.91794       4.45734       4.26344       3.60821       3.09395       2.50009       2.04738       1.64054       1.22772      0.913067      0.642972      0.468255      0.307730      0.209378      0.135837     0.0845169     0.0505687     0.0286484     0.0164291    0.00900863    0.00463353    0.00234823    0.00114500   0.000555018   0.000248422   0.000107016   4.30289e-05   1.67901e-05   6.06551e-06   2.14754e-06   6.81324e-07   2.04291e-07
  21  19 3691.2782    2.2958  4.5640 10.6536 -0.0014  0.0522   0.0229   0.1408    0.1060   0.0000   433.7777      -3.70476       11.5678      0.707624      -12.0920       5.68854       3.01686      -5.44241       3.49629       3.83387      0.211642      -1.93546     -0.613244       2.58554     -0.195501      0.315340    -0.0426358   -0.00973965    -0.0109076     0.0726454     0.0281756   0.000119490   -0.00860022    0.00959080   -0.00248244    0.00120012  -0.000111497   0.000122574  -0.000175463  -8.50678e-05  -2.29703e-05   1.42102e-05  -4.79563e-06  -1.52125e-06   1.51165e-06  -3.27719e-07       4.03837       5.22172       5.47441       5.88382       5.62928       5.37836       4.91602       4.33365       3.81349       3.14849       2.58297       2.04715       1.52680       1.12669      0.811471      0.569133      0.381240      0.252685      0.160609      0.102150     0.0604824     0.0358249     0.0201169     0.0110395    0.00578336    0.00284212    0.00145281   0.000647879   0.000314476   0.000124231   5.47031e-05   1.99016e-05   7.64776e-06   2.60164e-06   8.54934e-07   2.61168e-07
  21  20 3835.4720    1.8719  6.6305 10.3252 -0.0014  0.0672   0.0161   0.1825    0.0785   0.0000   438.3065      -7.61549       1.28142      -2.33153       7.09047      -9.92310      0.768789      -4.49519      -6.66635       1.31798      -5.01517     -0.733489       5.04867    -0.0132132     -0.279228      0.776330      0.522768     -0.196205      0.248624     -0.104632     0.0832645     0.0470758    -0.0124264     0.0183722   1.65868e-05   -0.00184730   -0.00184888    0.00176210  -0.000339922  -0.000108782   9.33784e-05   1.21074e-05  -1.55377e-05   1.72070e-07  -1.26723e-06   2.10006e-07       5.16571       6.64688       7.20879       7.43334       7.32785       6.92332       6.43509       5.62830       4.87457       4.06778       3.25349       2.57390       1.94644       1.46265       1.05617      0.747200      0.498538      0.332236      0.208076      0.130581     0.0780951     0.0458890     0.0253306     0.0143371    0.00727597    0.00370775    0.00181796   0.000857573   0.000382960   0.000164121   6.92889e-05   2.67266e-05   9.76507e-06   3.50503e-06   1.12352e-06   3.45755e-07
  21  21 3979.5789    1.5774  8.5160 10.1407 -0.0011  0.0820   0.0127   0.2260    0.0656   0.0000   437.0353      -3.44352       11.2525       16.6341      -1.95302      -13.7134      -10.5509     -0.228506      -2.43014      -1.07073       6.27157      -4.48839       1.15208      -3.66811      -1.26936       1.04780      0.733345      0.379001     -0.526818     -0.121905     0.0455984   -0.00257775    -0.0424705    -0.0169458    0.00164916   -0.00673159    0.00128882  -0.000991331  -0.000661650   0.000150016  -2.15625e-05  -2.81526e-05   3.45334e-06  -6.27110e-06  -2.31211e-07   2.10947e-07       6.17802       8.00201       8.67733       9.11185       8.80834       8.38838       7.78232       6.85393       5.84348       4.96615       4.01712       3.14008       2.38710       1.77623       1.28294      0.900554      0.600844      0.400601      0.256429      0.158522     0.0955876     0.0556089     0.0314691     0.0173542    0.00898514    0.00457400    0.00221649    0.00104153   0.000478711   0.000204476   8.59000e-05   3.33908e-05   1.21974e-05   4.32441e-06   1.37905e-06   4.13906e-07
  21  22 4123.9508    1.2802 10.7122 10.1334 -0.0019  0.1040   0.0103   0.2885    0.0537   0.0000   446.0477     -0.181353       21.6283      -3.52267     -0.933293      0.672012       1.50070      -9.05083       7.25522     -0.534743      0.188403       1.17950       1.03913      -2.31850      0.913653       1.47220      0.411523     -0.707044      0.235500     -0.450356     0.0682262    -0.0130003   -0.00819087     0.0194058    -0.0113933    0.00367158   -0.00121389    0.00191898  -0.000681302   0.000298987  -8.34620e-05  -5.77447e-05   8.06015e-07   2.89617e-06  -2.40626e-06  -5.87184e-07       7.82904       10.1715       11.1295       11.5753       11.5160       10.7220       9.92942       8.66647       7.47341       6.26062       5.01453       3.91919       3.01574       2.22112       1.62389       1.13353      0.764633      0.510485      0.321497      0.202278      0.121282     0.0713655     0.0404712     0.0218366     0.0115867    0.00592904    0.00286188    0.00133664   0.000610694   0.000261457   0.000107828   4.24332e-05   1.56746e-05   5.47634e-06   1.78513e-06   5.35125e-07
  21  23 4268.0957    1.0731 13.6004 10.0886 -0.0003  0.1357   0.0083   0.3754    0.0467   0.0000   449.0939       4.25637       15.6998       10.3904       18.9722       10.0649      -15.0014       13.1878      -14.7745      -16.4794      -11.0105       8.03861      -6.18594      0.650050      -1.62853       2.04797      0.345628     -0.712331    -0.0153018      0.114613      0.248591    -0.0663651   0.000438305   -0.00900985   -0.00426091    -0.0112931   0.000594539  -0.000884267   -0.00160603   0.000162892   5.40404e-05  -7.16005e-05  -1.08968e-05  -7.68366e-06   4.40155e-06   1.20770e-07       10.1503       13.3904       14.3655       14.9646       14.7442       13.9861       12.7566       11.3654       9.77930       8.19058       6.64165       5.28564       3.95071       2.96926       2.10044       1.52002       1.01302      0.666937      0.430507      0.267399      0.162938     0.0959879     0.0535013     0.0295660     0.0153433    0.00776871    0.00383488    0.00182567   0.000810973   0.000354639   0.000144859   5.61756e-05   2.08726e-05   7.44919e-06   2.32159e-06   7.18638e-07
  21  24 4412.3975    0.8398 15.2659 10.0739 -0.0021  0.1667   0.0070   0.4612    0.0409   0.0000   464.5217      -22.5190       14.1889      -15.2876       4.81338       15.9098      -27.3232      -1.41971       1.23766      -8.63690      -2.39688      -11.3212     -0.392548       2.77558       1.85720       3.24538       1.00225      -1.51611    -0.0654257     -0.181652      0.432873    -0.0304163    -0.0570307   -0.00620741    0.00409297    -0.0112010    0.00246298   -0.00325410  -0.000688419   0.000621343   0.000125974  -0.000167607  -2.62053e-05   6.68779e-06   5.98906e-07   2.12350e-07       12.5101       16.2564       17.7031       18.4795       18.2815       17.1623       15.5874       13.9181       12.0219       10.0272       8.16330       6.33079       4.92931       3.62698       2.63555       1.84494       1.24340      0.837204      0.540079      0.338352      0.200943      0.117933     0.0681312     0.0368604     0.0199979    0.00995494    0.00486689    0.00232506    0.00101796   0.000458063   0.000180960   7.18722e-05   2.68969e-05   9.23440e-06   2.99527e-06   9.00911e-07
  22   7 1945.0495    0.5333  0.5141 10.0849 -0.0041  0.0204   0.0149   0.0406    0.0571   0.0000   434.7482    -0.0910108       17.4528      -2.64630      -5.87147    -0.0572882       2.34477      -1.42633      0.678888      0.654608     -0.661798     -0.620884    -0.0879091     -0.762808    -0.0636619     0.0314778    -0.0163932     -0.173293    -0.0654107     0.0326145   -0.00431329    0.00920027    0.00788163   -0.00449345   -0.00160195   8.04451e-05  -2.24762e-05  -0.000413962   0.000171833   5.64155e-05  -8.51661e-05   9.95667e-07   6.10854e-06  -1.05597e-07  -4.05872e-09  -9.50980e-08       1.47102       1.90849       2.03920       2.23421       2.08023       1.98733       1.78008       1.67556       1.39130       1.15773      0.977149      0.829751      0.588987      0.437658      0.324089      0.243267      0.149750      0.110035     0.0693842     0.0460343     0.0289785     0.0162226    0.00994808    0.00582560    0.00306949    0.00168561   0.000745140   0.000444020   0.000188429   0.000102158   4.03080e-05   1.87037e-05   6.19251e-06   2.74112e-06   7.93105e-07   3.29346e-07
  22   8 2104.7252    0.7761  0.7921 10.0817  0.0030  0.0231   0.0182   0.0522    0.0898   0.0000   438.8314      -2.57619       16.3217     -0.964522       1.76008      -4.03307     -0.794722       1.84155       3.78414      -1.60089     -0.792781     -0.313060     -0.210974    -0.0295138      0.151530      0.174499      0.139123     -0.256035     0.0549163    -0.0300930     0.0190027     0.0348662     0.0105494    -0.0111596   -0.00393230   0.000613196   0.000949708  -0.000145475   0.000183075   3.33706e-05   1.09247e-05  -2.05723e-06   7.51464e-06  -1.64502e-06  -5.80301e-07   5.49061e-07       1.68748       2.14718       2.40663       2.51922       2.43513       2.32243       2.10289       1.87267       1.70283       1.34841       1.09954      0.884871      0.697737      0.511024      0.375775      0.252081      0.182300      0.124953     0.0820546     0.0516206     0.0310110     0.0192561     0.0110858    0.00589368    0.00334711    0.00182293   0.000964489   0.000462816   0.000219804   9.86743e-05   4.39746e-05   1.83963e-05   7.16973e-06   2.72685e-06   1.01466e-06   3.31823e-07
  22   9 2259.9720    1.1230  0.8962 10.1721 -0.0067  0.0260   0.0234   0.0569    0.1444   0.0000   438.3855     -0.742701       12.8853      0.689035      -2.15684      0.466263       2.88614      -1.41939     -0.735198     -0.583106       1.45501     -0.429180     -0.497342       1.47718     -0.205636      0.567583      0.180805    -0.0177847    -0.0749873    -0.0623829    -0.0225040    -0.0314360   -0.00104852   0.000529909   -0.00214356   -0.00108689  -0.000165999  -7.71051e-05  -0.000181232   0.000172066  -3.19726e-05   2.75509e-06  -2.36933e-06  -1.47928e-06  -2.17336e-07  -6.95116e-08       2.26156       3.02305       3.19292       2.94829       2.54633       2.16163       2.11257       2.09415       2.16509       2.04377       1.77205       1.38990       1.04330      0.761872      0.501231      0.327428      0.204710      0.133018     0.0799817     0.0519476     0.0312788     0.0185536     0.0107950    0.00641135    0.00350793    0.00182598   0.000933935   0.000442128   0.000206500   9.61618e-05   3.98205e-05   1.74652e-05   7.32643e-06   2.77098e-06   9.67085e-07   3.23557e-07
  22  10 2410.7585    1.5445  1.0433 10.1742 -0.0017  0.0238   0.0301   0.0572    0.2601   0.0000   441.1137     -0.186519       14.4973      -2.15552      -2.02971      -1.62698       3.33897      -3.56549      -1.58402      0.540202     -0.337256      0.689630     -0.661608      0.197516     0.0669124     -0.127098     -0.123341      0.174435     0.0168167     0.0170688    -0.0115145     0.0127172    0.00763033   0.000681156   0.000800110  -4.50096e-05  -0.000309032   0.000379544  -0.000300736  -0.000188587   1.19261e-05  -1.95752e-05  -8.80916e-06   2.52095e-07   8.05027e-07  -8.28613e-08       1.96572       2.47841       2.49135       2.40724       2.35288       2.45746       2.47298       2.29746       1.89634       1.46462       1.08820      0.827641      0.694627      0.586469      0.475712      0.352465      0.242467      0.161451     0.0992863     0.0586742     0.0342419     0.0201482     0.0114372    0.00612233    0.00360784    0.00178400   0.000929695   0.000461657   0.000208447   9.65244e-05   4.15549e-05   1.89135e-05   6.95981e-06   2.68033e-06   9.90875e-07   3.21636e-07
  22  11 2559.1271    2.0238  1.0462 10.8790 -0.0015  0.0246   0.0387   0.0563    0.2119   0.0000   438.1583     -0.696184       10.8498     -0.399753      -4.22992     -0.374368      0.393588      -1.68942      -1.55025     -0.586569      0.641234      0.206920     -0.578868      0.235861    -0.0484450     -0.321822     -0.341736    0.00892731     0.0445634    -0.0266642     0.0327483    0.00756725    0.00237614   -0.00305271   -0.00168384  -0.000776150  -0.000721341  -0.000142175  -0.000136487   4.93868e-05  -1.67139e-06  -5.95134e-06   6.94097e-06   1.87347e-06   3.08230e-09   3.32331e-07       1.78860       2.23015       2.51936       2.39742       2.51051       2.43600       2.14442       2.09750       1.68363       1.44229       1.24573      0.883945      0.751446      0.565287      0.399274      0.306759      0.206196      0.136889     0.0922421     0.0548869     0.0357127     0.0209961     0.0116299    0.00689171    0.00392445    0.00192052   0.000951032   0.000513274   0.000232660   0.000101072   4.60272e-05   1.99480e-05   7.57937e-06   3.02370e-06   1.05713e-06   3.56977e-07
  22  12 2707.0221    2.6601  1.0436 11.0231 -0.0042  0.0224   0.0512   0.0565    0.3367   0.0000   437.2715     -0.791576       12.3484     -0.639735      -5.19086      -1.14062       3.28882      -1.39357       2.63198     -0.569280     -0.616786      0.700135     -0.833336      0.473949     -0.298972     0.0161866     -0.173291    -0.0556805     0.0544760     0.0446668     0.0250299   0.000122939    0.00952281    0.00605008   -0.00672606  -0.000479101    0.00142820   0.000199211  -0.000279443  -6.59706e-06   1.83747e-05  -1.31572e-05  -1.96886e-05  -2.64637e-06   1.56005e-06  -1.86295e-07       1.71526       2.15661       2.23820       2.35588       2.24321       2.24014       2.08192       1.79365       1.62501       1.35781       1.16003      0.922433      0.725433      0.515094      0.381043      0.270366      0.186415      0.124680     0.0839932     0.0521735     0.0333058     0.0199130     0.0117735    0.00636151    0.00336662    0.00181950   0.000919359   0.000433960   0.000211575   9.32640e-05   4.30074e-05   1.66789e-05   7.03866e-06   2.58106e-06   9.55127e-07   3.35482e-07
  22  13 2854.6728    3.3467  1.0186 11.7443 -0.0004  0.0239   0.0640   0.0563    0.2619   0.0000   438.9224      -1.47603       17.3586       1.51820       1.09051     -0.651110      -1.47667      -1.57745     -0.562153      0.778275    -0.0220598     -0.733353      0.195955     -0.448151     0.0739326    0.00973737     -0.109488    -0.0910445   -0.00554907    -0.0609482     0.0163826   0.000561442   -0.00630941   -0.00676489    0.00282552   -0.00219284   -0.00137545   0.000643217   8.32459e-05  -0.000105805   3.49365e-05  -1.05008e-05   8.09509e-07   4.99261e-07   5.22581e-07   2.17016e-07       1.80421       2.18511       2.38176       2.38204       2.51112       2.49709       2.23763       2.00051       1.69082       1.31736       1.13281      0.965856      0.738407      0.558741      0.373165      0.268240      0.199370      0.139772     0.0924773     0.0598353     0.0386462     0.0214930     0.0129550    0.00664275    0.00357403    0.00184803    0.00100277   0.000489445   0.000235223   0.000106121   4.45075e-05   1.81008e-05   7.31404e-06   2.82636e-06   9.99676e-07   3.21619e-07
  22  14 3001.3292    3.9476  0.9064 12.3630 -0.0027  0.0198   0.0795   0.0515    0.2057   0.0000   437.0377      -1.24006       15.0505      0.720289      -1.86872      0.119336      0.957047      -2.92066     -0.897198       1.11852     -0.799916      0.539292     -0.300057      0.430392      0.182662      0.171534    -0.0195479      0.107626     0.0537956   -0.00293379     0.0217498    -0.0121643    0.00127301   -0.00987050    0.00184204   5.15029e-05  -0.000479647   0.000643669  -1.45136e-05  -8.24491e-05  -4.69758e-05  -2.54248e-05  -8.07744e-06   1.56240e-06  -5.22857e-07  -8.59006e-08       1.47091       1.85504       2.03469       2.08224       2.10083       1.96310       1.82602       1.68720       1.42210       1.18613      0.970280      0.775481      0.594085      0.454170      0.332501      0.241469      0.168438      0.110014     0.0720165     0.0459069     0.0281867     0.0169314    0.00995886    0.00554644    0.00309372    0.00155421   0.000845607   0.000396567   0.000197720   9.08888e-05   3.90934e-05   1.61356e-05   6.58682e-06   2.33668e-06   8.99675e-07   2.83063e-07
  22  15 3146.9262    4.0950  1.1891 11.9495 -0.0042  0.0251   0.0742   0.0612    0.3556   0.0000   439.9483      -3.80892       15.9698      -1.93530     0.0287644     -0.763334      0.358096     -0.811955      -1.15178      0.966682       1.37156      -1.28137      -1.10847      0.237000    -0.0192411     -0.363427      0.292315    -0.0115676    -0.0246391     0.0295205     0.0144718   -0.00282389    -0.0159482    0.00408261   -0.00512117   0.000738287   -0.00270545   8.16754e-05  -0.000149442   8.64870e-05  -5.93457e-05   2.06550e-06  -3.60499e-06  -2.49082e-06  -9.50966e-07  -5.72425e-08       1.92283       2.61820       2.76586       3.08721       3.02507       2.77189       2.50805       2.22308       1.91852       1.47644       1.21926      0.959987      0.769042      0.532016      0.402373      0.289041      0.201643      0.137176     0.0851564     0.0570950     0.0342817     0.0216239     0.0120898    0.00690945    0.00369027    0.00198473    0.00100651   0.000536690   0.000246780   0.000114696   4.80800e-05   1.99375e-05   7.42843e-06   2.88357e-06   9.69660e-07   3.40898e-07
  22  16 3292.0746    3.8250  1.6474 11.5465 -0.0033  0.0281   0.0566   0.0692    0.2047   0.0000   439.6988       3.63506       13.1637       1.38548      -5.08738      -1.55466     -0.721684      -3.04027      0.677675     -0.625964       1.54522       1.40132      -1.74123      0.816536     -0.139645    0.00323043      0.127589     -0.212073      0.110936    -0.0299353   -0.00792561    0.00908662   -0.00781147    0.00559714  -0.000204266   0.000840038    0.00305255  -0.000246010  -0.000249863  -5.89805e-06  -0.000104053  -2.90320e-06  -6.70967e-07  -4.91900e-06   8.78355e-07   7.40047e-08       2.10207       2.68577       2.97323       3.16023       3.00805       2.79842       2.64471       2.39293       1.99473       1.72108       1.39310       1.09696      0.866530      0.636468      0.456181      0.335269      0.224988      0.154174     0.0990982     0.0642504     0.0391863     0.0233042     0.0135828    0.00776090    0.00415714    0.00223353    0.00114095   0.000566578   0.000272351   0.000125168   5.55712e-05   2.27249e-05   9.07476e-06   3.48529e-06   1.24344e-06   4.16153e-07
  22  17 3437.0877    3.1542  2.4089 11.4372 -0.0003  0.0351   0.0390   0.0870    0.1145   0.0000   439.2910      0.740091       15.9676    -0.0665357     -0.757930       2.66511      -6.63841      -2.08760       2.14236       3.82536       1.79045      -2.39565     -0.395930      0.396816     -0.645819     -0.540003      0.120334      0.143111     0.0114541    -0.0950070    -0.0263686    -0.0111635    0.00816836    0.00989546   -0.00436723   -0.00154539    0.00206493  -0.000636336  -6.55043e-05  -0.000162609   9.51001e-05  -2.66798e-05   1.73101e-05  -5.08694e-07  -1.94372e-06  -3.84027e-07       2.60792       3.37694       3.59210       3.74920       3.70738       3.57748       3.32107       3.02116       2.53079       2.12790       1.70171       1.39867       1.04667      0.813685      0.599081      0.442181      0.299267      0.200696      0.131461     0.0832834     0.0507846     0.0303942     0.0175051    0.00995490    0.00552800    0.00277819    0.00144051   0.000705251   0.000340963   0.000157071   6.82650e-05   2.88633e-05   1.13020e-05   4.16302e-06   1.54149e-06   5.11438e-07
  22  18 3581.9145    2.5793  3.5508 11.2608 -0.0014  0.0449   0.0280   0.1136    0.0856   0.0000   439.3011       3.69871       4.45424      -7.44586      -4.64611      -6.35545       7.07799      -1.94789      0.710815      -4.98839      0.319748      0.376819      0.248384      -1.08909     -0.838198     -0.250791     -0.331952     -0.228679    -0.0788953      0.126161    -0.0373826    -0.0440611  -0.000772986    0.00722056    0.00915731    0.00404783    0.00164158  -7.82004e-05   0.000110915   2.71837e-05  -6.20109e-05  -3.04364e-05   3.72088e-05   2.50779e-06  -8.31519e-07   4.15764e-07       3.36870       4.31068       4.73481       4.91374       4.81362       4.76975       4.23524       3.82054       3.28705       2.68366       2.23032       1.78699       1.34374       1.01941      0.763887      0.544487      0.378489      0.254327      0.164949      0.103275     0.0663459     0.0395169     0.0226274     0.0130054    0.00703465    0.00361579    0.00182877   0.000923937   0.000438453   0.000193410   8.79211e-05   3.63470e-05   1.47817e-05   5.40688e-06   1.93176e-06   6.85353e-07
  22  19 3726.7709    2.1580  5.0734 10.5805 -0.0018  0.0543   0.0200   0.1443    0.0902   0.0000   436.9501       4.34513       19.4499       9.73994      -7.37884       10.9371       5.59216      -1.80374      -3.99347       3.54339     -0.468772      -1.91814     0.0403078      0.902948    -0.0217543     -0.982903      0.476507      0.186341     -0.325987      0.223858    -0.0166552    -0.0943160    0.00574551    0.00420699   -0.00962590  -0.000406637    0.00172843  -0.000938234   0.000493832  -0.000217828  -2.65877e-05   7.03233e-06  -1.50547e-05  -7.12420e-06  -4.98648e-07   2.72866e-06       4.01691       5.15761       5.65099       5.89257       5.74464       5.49050       5.09369       4.48109       3.97384       3.34739       2.72872       2.16636       1.66756       1.26305      0.929798      0.655928      0.456763      0.305882      0.201386      0.125653     0.0791949     0.0473051     0.0278097     0.0153783    0.00873909    0.00441984    0.00234264    0.00112659   0.000540025   0.000240334   0.000106427   4.50890e-05   1.81020e-05   6.75382e-06   2.50556e-06   8.33117e-07
  22  20 3871.4770    1.8118  6.7942 10.3005 -0.0001  0.0669   0.0151   0.1791    0.0743   0.0000   439.1485       1.65144       27.6440      -1.38439      -3.11767      -4.50617      -7.11222      -10.5899       1.72379      -2.31572      0.471365      -1.65317     0.0823284     -0.682896      -1.71544     -0.385564     -0.236454     0.0536382     -0.582304     -0.291651     0.0364324    -0.0492622    -0.0175871    -0.0117430    0.00859877   -0.00151914   -0.00362635  -0.000651610   2.04606e-05  -0.000644010   3.44798e-05  -0.000106961   4.56600e-06  -7.38094e-06   7.16373e-06  -1.81858e-06       4.89614       6.25921       6.89112       7.17978       7.05963       6.78113       6.34730       5.59923       4.79771       4.04555       3.27279       2.67623       2.03313       1.54446       1.14221      0.796743      0.564627      0.374288      0.253772      0.160257     0.0973217     0.0589312     0.0337950     0.0191777     0.0103997    0.00550181    0.00285411    0.00135953   0.000655623   0.000305927   0.000132032   5.62233e-05   2.22118e-05   8.40471e-06   3.08059e-06   1.02855e-06
  22  21 4015.9378    1.4918  9.4420 10.1280 -0.0017  0.0901   0.0114   0.2370    0.0605   0.0000   435.6326       1.14007       25.6404      -11.8326     -0.806183       3.43729       22.2659       8.57581      -4.73624      -2.89465       8.50383       1.34878      0.456723      -1.69327      -1.92753      0.230812       1.70097      -1.44775      0.530430     0.0983055     0.0625889     0.0320007     0.0517349     0.0179053   -0.00849234   -0.00138543   -0.00348750   5.19026e-05  -8.91752e-05   0.000155875   0.000131563   2.86697e-05   9.37310e-05   4.73242e-06  -2.29240e-06  -1.66055e-06       6.37393       8.48625       9.03775       9.47199       9.35765       8.77329       8.31797       7.26880       6.57124       5.42523       4.49366       3.63849       2.77898       2.09400       1.51137       1.10376      0.753100      0.514579      0.331420      0.206833      0.132400     0.0805452     0.0463105     0.0261087     0.0140148    0.00749061    0.00383880    0.00192816   0.000902695   0.000414932   0.000178534   7.67379e-05   3.00996e-05   1.13994e-05   4.03833e-06   1.42831e-06
  22  22 4160.9172    1.2648 11.3146 10.0821 -0.0016  0.1059   0.0096   0.2935    0.0538   0.0000   443.9315      -10.1700       8.01217       12.9994       16.4434      -6.71734      -1.15430      -6.72122      -5.76545      -9.09679       1.78866       2.39313      -2.10152     -0.747195    -0.0164293       1.27840     -0.770213     -0.902007      0.176431      0.114815    -0.0174148    -0.0174212    -0.0173952    0.00136062    0.00234922   -0.00193128    0.00278299  -9.44230e-06    0.00360025   0.000296318  -5.73180e-05   0.000143127   6.44123e-05   1.02568e-05   2.24437e-06  -6.91035e-07       7.57444       9.92546       10.9397       11.2928       11.2599       10.7271       9.89934       8.82029       7.63735       6.40495       5.12432       4.19318       3.19672       2.45602       1.77799       1.27409      0.887068      0.600190      0.395880      0.252749      0.156401     0.0923519     0.0546972     0.0308077     0.0166195    0.00910793    0.00457881    0.00227771    0.00108689   0.000497191   0.000219884   9.01620e-05   3.64797e-05   1.41575e-05   4.86293e-06   1.70299e-06
  22  23 4305.4260    1.0223 13.6927 10.1024 -0.0001  0.1361   0.0079   0.3781    0.0444   0.0000   440.6662       25.7832       26.3456      -9.25092       30.3396      -20.4402      -19.6617       4.25051      -11.7502       4.74725      -7.87254       4.64165      -1.01255     -0.745643       3.29801       1.76763      -1.26765      -1.29330      0.186817    -0.0618353     -0.453003    -0.0337591     0.0156482     0.0552746     0.0163337    0.00670550   -0.00141314   0.000865223   0.000190139   -0.00150800  -0.000306124  -5.70732e-05  -3.21568e-05   3.66701e-05  -4.90276e-06   2.28235e-06       9.60699       12.5910       13.8689       14.4595       14.1737       13.5237       12.3573       11.1477       9.66914       8.31986       6.75175       5.38522       4.20891       3.14600       2.30483       1.64455       1.13679      0.773300      0.512200      0.320220      0.204769      0.121943     0.0709400     0.0406869     0.0222424     0.0118719    0.00600057    0.00303048    0.00143028   0.000642644   0.000284921   0.000120549   4.82361e-05   1.83312e-05   6.51712e-06   2.28061e-06
  23   7 1969.6064    0.6090  0.4646 10.1198 -0.0055  0.0211   0.0185   0.0375    0.0607   0.0000   439.0807      -1.04223       17.7653     -0.794882      -2.48056       2.07857       1.78890       1.44242     -0.462204     0.0529295      0.132617     -0.372732      -1.02804      0.138877    -0.0453715     -0.252065     0.0280449     -0.108219    -0.0212391      0.108092     0.0315509    -0.0314342    0.00781534    0.00295334   -0.00751623   0.000931788   -0.00243250  -5.16010e-05  -0.000245083  -4.77754e-05  -3.25909e-05  -1.89655e-05   7.55910e-06  -3.02610e-06   9.57453e-08   2.57794e-07       1.64085       1.99607       1.82800       1.92248       2.12800       2.09724       1.96209       1.78784       1.69951       1.34041       1.00636      0.658212      0.640982      0.568569      0.446604      0.320003      0.217119      0.156353      0.107180     0.0743760     0.0403168     0.0244321     0.0117634    0.00807722    0.00460160    0.00285858    0.00148808   0.000745307   0.000338770   0.000151227   6.62972e-05   2.62627e-05   1.19386e-05   4.15174e-06   1.88156e-06   6.50644e-07
  23   8 2131.0682    0.8629  0.7209 10.2272 -0.0061  0.0210   0.0206   0.0494    0.0934   0.0000   436.3502      -1.57613       16.4212      0.914816      -2.60619      0.318802       1.02008       4.19995      0.906308      0.183796      -1.58385     -0.581898      0.223177      0.559582     -0.117869     0.0556801      0.274181     -0.127878    -0.0198770     0.0514723     0.0103213     0.0135989    -0.0139044     0.0118897  -0.000345087    0.00219728   0.000191041  -0.000147586  -0.000187514  -3.07279e-05   2.07547e-05   1.49230e-05   1.03574e-05  -8.01945e-06   1.04547e-06  -4.90054e-08       1.42791       1.81887       1.89982       2.07573       2.07600       1.98506       1.83570       1.65517       1.47030       1.17768       1.00510      0.769519      0.633127      0.478880      0.375261      0.262611      0.176510      0.126524     0.0905199     0.0596324     0.0348107     0.0224072     0.0126556    0.00782380    0.00417076    0.00243141    0.00136260   0.000679515   0.000315672   0.000150455   7.09271e-05   3.28324e-05   1.33407e-05   5.61913e-06   2.01311e-06   7.26613e-07
  23   9 2287.4426    1.1512  0.9435 10.4852 -0.0076  0.0229   0.0239   0.0551    0.1260   0.0000   437.3618      -4.11812       15.1734      0.517186      -3.30341      -1.33555       4.03477      0.385119      -1.33727     -0.106637       3.08062       1.75175     -0.972146     -0.113141      0.206313     -0.548298      0.121276   -0.00267024     0.0126705    -0.0718590     0.0252541    -0.0233440    0.00139772   -0.00415931   -0.00256690    0.00131801   -0.00231937  -0.000939219   0.000514313   0.000139340   5.87696e-05  -2.60411e-06  -1.31280e-05   8.00159e-06  -2.12264e-06   8.14695e-07       1.54519       1.91246       2.19789       2.24608       2.20668       2.21044       2.00625       1.76733       1.58514       1.30086       1.11649      0.909798      0.671490      0.519098      0.402178      0.280618      0.212196      0.135519     0.0919176     0.0614875     0.0389503     0.0233025     0.0147246    0.00849767    0.00472309    0.00263513    0.00140271   0.000695588   0.000344440   0.000169164   8.05760e-05   3.36078e-05   1.55509e-05   5.98384e-06   2.41393e-06   8.96455e-07
  23  10 2439.1536    1.6620  0.9235 10.4547 -0.0047  0.0240   0.0327   0.0498    0.2035   0.0000   439.3982     -0.841432       16.7149      0.448032      -1.14271      -4.82629       2.38649       2.19677      0.695037      -1.98035      0.161641      0.472779     -0.313527      0.643135     0.0942806     0.0196183    -0.0902012      0.233045    -0.0685178     0.0711848     0.0215397     0.0219369    -0.0327799     0.0146266   -0.00445662   0.000607787    0.00185749   0.000375628   0.000153114  -0.000114983   5.35197e-05   5.49186e-05  -1.60130e-05   2.00792e-06  -4.44711e-07  -5.30154e-07       1.53172       1.98619       2.44130       2.16129       2.44235       2.24316       1.96241       2.03872       1.50679       1.41314       1.17842      0.898569      0.748440      0.546987      0.389941      0.315270      0.195292      0.149838     0.0952257     0.0580207     0.0426572     0.0230529     0.0150348    0.00896917    0.00467854    0.00270572    0.00140543   0.000692009   0.000360931   0.000180741   7.85592e-05   3.69467e-05   1.54194e-05   6.45319e-06   2.55169e-06   9.08777e-07
  23  11 2588.5750    2.1135  1.0707 11.0557 -0.0000  0.0239   0.0385   0.0551    0.1998   0.0000   440.9583      -3.66590       12.8058      -3.75569      -3.73218      -2.67438      -3.79149       1.02346     -0.599306     -0.683663    -0.0599426       1.56241       1.04160    -0.0844576      0.199542    0.00330366     -0.246063     -0.130280    -0.0242377    -0.0231634   -0.00570298    0.00961624    -0.0130909   -0.00214622  -0.000329763   -0.00215070   -0.00288071   -0.00128281   7.73283e-05  -3.04232e-06  -8.61572e-05  -9.96528e-06  -1.85426e-05   1.93377e-07  -2.37390e-08  -5.66547e-07       1.80251       2.23766       2.51484       2.75156       2.64489       2.49471       2.38714       2.04040       1.79815       1.53503       1.19614      0.915914      0.773890      0.600259      0.434449      0.298136      0.231989      0.157531      0.100905     0.0662687     0.0429295     0.0269408     0.0147771    0.00882362    0.00530976    0.00286381    0.00140411   0.000795862   0.000417442   0.000198582   7.99187e-05   3.48760e-05   1.60926e-05   6.68271e-06   2.55467e-06   1.00859e-06
  23  12 2737.5533    2.7483  1.0517 11.1584 -0.0045  0.0229   0.0515   0.0542    0.2969   0.0000   437.3131      0.565489       16.7957      -1.24304      -4.96560      0.997011     -0.646766      -1.44247      -3.74867       1.72612       3.07533     0.0898776     -0.117220     0.0885799      0.652203     -0.260916     0.0949535      0.118920     -0.147391     0.0197650     0.0284588    -0.0111216   -0.00952641  -0.000709510   -0.00510040   0.000678797   0.000645868   0.000518254  -6.50728e-05  -4.83697e-05   3.35963e-05   4.50233e-05   2.38440e-06   1.37874e-07   3.23630e-07   2.07518e-06       1.67068       2.09753       2.26373       2.35717       2.28320       2.20580       2.04581       1.92736       1.66267       1.37421       1.23063      0.920818      0.738985      0.561951      0.429852      0.309419      0.215231      0.144071      0.100694     0.0638681     0.0400881     0.0242942     0.0140970    0.00843540    0.00487703    0.00257751    0.00143107   0.000692791   0.000344916   0.000172733   7.55590e-05   3.74623e-05   1.44785e-05   6.44924e-06   2.36044e-06   8.71417e-07
  23  14 3033.3254    4.0049  1.0375 12.2080 -0.0013  0.0224   0.0745   0.0532    0.2434   0.0000   438.6002       2.49523       15.8687       1.97317      -1.05829      -3.49864      -2.58786       1.31889      0.135171      0.452909     -0.719795      -1.44533     -0.498383     0.0316673      0.334296     -0.181106      0.146490     0.0751790     0.0705942    -0.0155624   -0.00338433    0.00314067    -0.0114866   -0.00836053   -0.00580331  -0.000328527  -0.000763838   0.000847866  -9.01397e-05  -8.82314e-05   8.31809e-05   4.02223e-06  -1.88302e-05  -3.21290e-06   2.30550e-06  -9.64485e-09       1.57370       2.08087       2.27938       2.43472       2.29933       2.19578       2.02265       1.79255       1.67591       1.35117       1.17929      0.924720      0.748675      0.527603      0.402230      0.290392      0.194524      0.134557     0.0915431     0.0591414     0.0360286     0.0238749     0.0133710    0.00804864    0.00457423    0.00251190    0.00132550   0.000672487   0.000350548   0.000162403   7.63667e-05   3.42154e-05   1.51135e-05   5.85348e-06   2.16945e-06   8.25396e-07
  23  15 3179.6216    4.1576  1.1930 12.6712 -0.0042  0.0257   0.0763   0.0596    0.2085   0.0000   438.8188      0.777454       12.0996       1.66655      -1.38505       2.79695      -2.11090       2.59243       1.91232       2.07738     -0.678782      -1.52031       1.73928      0.211634      0.925872     0.0490589   -0.00919292      0.107100    -0.0383165    -0.0188384    -0.0595008     0.0259796    0.00831070   -0.00999796    0.00107796   -0.00298966    0.00111361   0.000542024   0.000200503   0.000104499   1.41239e-05   3.71073e-05  -9.06570e-06  -8.29618e-07   9.63718e-07  -7.91355e-07       1.79415       2.48240       2.56637       2.77902       2.62924       2.55357       2.32458       2.09081       1.87350       1.61880       1.39784       1.10080      0.858785      0.644973      0.466468      0.344485      0.232383      0.158846      0.107309     0.0683985     0.0446477     0.0270876     0.0169308    0.00996176    0.00535132    0.00309638    0.00159294   0.000813268   0.000398911   0.000186258   8.82939e-05   3.98365e-05   1.70785e-05   6.52348e-06   2.73499e-06   9.75089e-07
  23  16 3325.4020    3.7037  1.6969 12.2166 -0.0027  0.0288   0.0551   0.0724    0.1281   0.0000   443.6131       1.33835       17.7810      -3.53994     -0.219039     -0.562837      -1.78197      -4.88188       2.35858      -1.61712     -0.668961      -1.55105     -0.933767      0.686391     0.0182546     -0.145120     0.0823792      0.200131      0.137124     -0.150831    -0.0687332     0.0646546     0.0109065   -0.00413480   -0.00624183    0.00221197   -0.00284010    0.00106555   0.000260712   0.000335385  -8.85043e-05  -9.36555e-05   9.85858e-06   2.41843e-06  -2.71064e-06   3.92620e-07       2.01189       2.55719       2.68315       2.89330       2.94349       2.81231       2.57840       2.33315       2.01168       1.69633       1.46678       1.14308      0.904120      0.666358      0.532006      0.367742      0.268293      0.182294      0.124478     0.0792628     0.0511080     0.0320389     0.0193252     0.0114285    0.00626208    0.00347138    0.00184178   0.000946593   0.000447664   0.000217432   0.000100105   4.49253e-05   1.91359e-05   7.88469e-06   2.94559e-06   1.04412e-06
  23  17 3471.0751    3.0344  2.5928 11.2943 -0.0019  0.0361   0.0353   0.0888    0.1076   0.0000   440.4505      -1.51144       15.7736      0.122755      -3.70921   -0.00190964      0.696839      -3.83485      -1.68137      -1.42098       1.64606     -0.437461      -1.05430      0.535685    -0.0761736     -0.347117     -0.137180      0.297603     -0.245629     -0.138406     -0.152127    -0.0375545     0.0127606    0.00129722   -0.00133926  -0.000262861    0.00205352  -0.000982490   0.000680836   0.000273115   0.000209269   6.98191e-05  -1.29826e-05   2.44157e-06   7.75939e-06   1.94301e-07       2.42084       3.20230       3.48776       3.74524       3.58944       3.37992       3.28237       2.86714       2.52521       2.17209       1.77261       1.43043       1.13112      0.874388      0.634473      0.458090      0.326517      0.226346      0.150460     0.0980009     0.0634993     0.0382726     0.0225796     0.0132084    0.00758357    0.00411453    0.00219136    0.00111360   0.000584521   0.000272232   0.000126075   5.57167e-05   2.37597e-05   9.79046e-06   3.93155e-06   1.42108e-06
  23  18 3616.5817    2.4927  3.7947 11.1620 -0.0018  0.0456   0.0257   0.1156    0.0791   0.0000   441.6940      0.942310       19.4494      -6.96615      -2.07569      0.375747      -2.65618      -5.17070      -2.45272      0.648661     -0.484660     -0.429121       1.08939      -1.03783       1.20955     -0.702944     -0.126416     -0.102740     -0.202602   -0.00770790    -0.0994784     0.0214953    0.00663931     0.0320390    -0.0106718    0.00232722  -7.12804e-05   -0.00239563   0.000438115   0.000582617  -0.000114159  -8.81724e-05  -4.66832e-05  -3.45310e-06   4.95692e-06  -1.61425e-06       3.17111       4.05847       4.43553       4.70319       4.68617       4.46962       4.12736       3.65828       3.25094       2.72909       2.33675       1.86182       1.45934       1.08701      0.813038      0.600612      0.416799      0.290552      0.188979      0.125751     0.0798519     0.0496803     0.0305311     0.0180175    0.00981483    0.00543634    0.00290023    0.00145955   0.000733889   0.000345132   0.000163907   7.32884e-05   3.04816e-05   1.21738e-05   4.88725e-06   1.76664e-06
  23  19 3761.9615    2.0780  5.3077 10.6125  0.0005  0.0562   0.0187   0.1456    0.0787   0.0000   437.8510      -2.93545       12.4699       2.83394      -5.14409      -9.24341      -3.38386      -6.39835      -2.61529     0.0937445       2.31095       1.50648      -1.24461     -0.132014      0.399810       1.20024     -0.515915     -0.479456    -0.0805128    -0.0652079     -0.112501     0.0249030    -0.0483139   -0.00649093    0.00148884   5.01022e-05    0.00133258    0.00194556  -9.74267e-05  -7.94675e-05  -7.89931e-05  -0.000139561   5.66170e-06  -1.78765e-05   3.76348e-06   2.84059e-06       4.06636       5.19571       5.69108       5.81541       5.83770       5.46208       5.04512       4.64216       4.12360       3.54697       2.92989       2.40457       1.88044       1.43246       1.02337      0.763182      0.510476      0.362816      0.239816      0.157310      0.100146     0.0607575     0.0368742     0.0208517     0.0121972    0.00656081    0.00349371    0.00180665   0.000898738   0.000432286   0.000198212   8.72424e-05   3.74428e-05   1.49384e-05   5.66914e-06   2.13711e-06
  23  20 3907.1745    1.7081  7.4195 10.3783 -0.0029  0.0723   0.0139   0.1891    0.0639   0.0000   435.2711       2.84651       25.2480      -2.19846     -0.906921     -0.731993       3.49641       11.1219       12.8145      -8.07239       2.90016       1.45820     -0.182010      0.440107     -0.243008       1.61040      0.728499      0.536805     -0.634441     -0.116470     -0.186266     0.0942123     -0.106734     0.0578571    0.00642339    0.00843079    0.00312035    0.00326715    0.00178967   -0.00181677  -9.34083e-05   0.000238420  -1.26099e-05  -2.67619e-05  -8.00212e-07   8.13326e-07       5.05435       6.53469       7.16593       7.49503       7.57767       7.13316       6.59843       5.86682       5.26018       4.43747       3.69700       2.94916       2.34237       1.75424       1.32444      0.948086      0.668409      0.462620      0.307556      0.203749      0.128077     0.0796638     0.0476424     0.0279587     0.0156929    0.00888490    0.00452082    0.00238190    0.00117765   0.000559041   0.000255418   0.000113632   4.86699e-05   1.94102e-05   7.57681e-06   2.83874e-06
  23  21 4052.0292    1.4318  9.9617 10.1284 -0.0003  0.0913   0.0107   0.2501    0.0574   0.0000   436.8709       22.9112       3.53301      0.128671      -3.68706      -4.18907       2.36973      -3.01397      -3.93672       7.55151       5.01281      -1.81853      0.899830       1.18889     -0.406744      -2.94027       1.31671      0.455587     -0.338234     -0.319722    -0.0633368    -0.0221666     0.0484563    -0.0361943   -0.00439706    0.00597160    0.00808649   0.000676736   0.000659400   0.000104822  -0.000236108   0.000252734   8.70594e-05   1.14049e-05  -5.86387e-06   1.95321e-06       6.28562       8.37582       8.98177       9.42559       9.64530       8.97250       8.41326       7.54685       6.59000       5.57964       4.58484       3.72569       2.87667       2.22140       1.67584       1.20179      0.857141      0.582211      0.399774      0.254304      0.163158      0.100394     0.0604405     0.0348678     0.0199682     0.0109204    0.00580041    0.00297672    0.00148421   0.000705543   0.000322120   0.000146365   6.16509e-05   2.51969e-05   9.36542e-06   3.46910e-06
  23  22 4197.1379    1.1596 11.9189 10.1791 -0.0037  0.1156   0.0089   0.3186    0.0481   0.0000   426.7328       7.95353       1.89114      -4.32670    -0.0751077      -19.2606       1.92002       4.64729      -2.80670      -18.8195       5.02724       6.03074       8.09004     -0.358681     -0.866152     0.0506379      -1.54371      0.345289      0.703373     -0.578258     0.0532809    -0.0549561      0.142404    -0.0201193    -0.0269730     0.0263884     0.0137719   -0.00577509   -0.00495151    0.00218772   0.000487357  -0.000190800  -0.000131958   6.31380e-05   1.35382e-05  -1.53916e-06       7.81028       10.4102       11.2920       11.9636       11.8917       11.1440       10.5157       9.55707       8.20595       7.00354       5.80711       4.67516       3.64248       2.81541       2.11033       1.52602       1.08838      0.740349      0.508382      0.323778      0.208775      0.128374     0.0769195     0.0449019     0.0256872     0.0139379    0.00752271    0.00383863    0.00191971   0.000920889   0.000428551   0.000190198   8.14354e-05   3.34667e-05   1.25875e-05   4.61846e-06
  23  23 4342.5245    0.9532 14.5796 10.1131 -0.0021  0.1462   0.0071   0.4007    0.0415   0.0000   437.7696      -18.6872       30.7514       11.5556      -19.9291      -8.25128      -23.1458      -4.80204       28.9992       2.98152      -8.10829       1.30154      -2.40534       4.81213       3.39945      0.794518     -0.230066     -0.161775   -0.00542312      0.211240      0.174449    -0.0854622     -0.114654    -0.0234718     0.0409904    -0.0308726   -0.00650484    0.00907414    0.00168417  -0.000922390   0.000312721   3.15326e-05   0.000114456   8.38757e-05   1.16945e-06  -1.27420e-07       10.0839       13.0865       14.1715       14.6854       14.7194       13.8409       13.3233       11.9169       10.4778       8.89879       7.44476       6.05249       4.73869       3.63131       2.72913       1.97805       1.38587      0.967320      0.655736      0.421373      0.270534      0.166263      0.100578     0.0581614     0.0327502     0.0179174    0.00973433    0.00490420    0.00248602    0.00116043   0.000551726   0.000244191   0.000105181   4.25411e-05   1.62966e-05   5.89164e-06
  24   7 1993.5426    0.6065  0.5338 10.1883 -0.0056  0.0228   0.0163   0.0393    0.0603   0.0000   438.9871      -1.28716       18.3807      -1.38716     -0.987859     -0.254354     -0.837273     -0.701457      -2.80717      0.473669     -0.914333      0.117825     -0.140858      0.337292     -0.387530      0.280149      0.202347    -0.0123952     0.0737714    -0.0557337    -0.0549403   -0.00760803    -0.0219221   -0.00733337   -0.00261442  -0.000627946    0.00160864   0.000657607  -0.000625931  -0.000133594  -0.000166447  -2.63068e-05   4.96916e-05  -1.12207e-05   6.00906e-06   1.01001e-06       1.62079       1.95972       1.97098       1.87156       2.31798       2.36638       2.06025       1.80550       1.43824       1.21137       1.22473      0.959397      0.761136      0.571704      0.393719      0.321512      0.232381      0.162978      0.114393     0.0759679     0.0498974     0.0350329     0.0214776     0.0127273    0.00797084    0.00394169    0.00215612    0.00114535   0.000478975   0.000277835   0.000115753   5.60274e-05   2.52164e-05   1.09986e-05   4.20086e-06   1.81286e-06
  24   8 2156.7215    0.8863  0.7266 10.2227 -0.0072  0.0196   0.0201   0.0457    0.0901   0.0000   441.2496      0.131694       13.8984    0.00807056      -1.92279      0.411890      -4.46795     -0.140037     0.0985673     -0.264344      0.600251      0.236128      0.171744     0.0525176    -0.0294975     -0.300798    -0.0135120     0.0805454    -0.0860735      0.141655   -0.00664116     0.0201232   0.000718582     0.0158980   -0.00627380  -0.000401830    0.00117370    0.00107458   0.000953768  -9.69317e-06   5.53239e-06   9.80550e-05  -3.14433e-05   9.18514e-06  -2.06688e-06   1.40812e-06       1.33008       1.66378       1.78068       1.93821       1.84710       1.76750       1.74274       1.49773       1.36810       1.17345       1.01348      0.845059      0.674545      0.507494      0.380513      0.265433      0.199063      0.133113     0.0905807     0.0638407     0.0427583     0.0263596     0.0153175    0.00947461    0.00564565    0.00320572    0.00170742   0.000913987   0.000447202   0.000237310   0.000114228   5.52862e-05   2.37568e-05   9.88961e-06   4.34080e-06   1.74026e-06
  24   9 2314.2614    1.2756  0.9372 10.4648 -0.0074  0.0234   0.0258   0.0531    0.1348   0.0000   440.8621      -1.25275       11.9110     -0.812112      -4.51431       1.68414      -1.15122      -5.37405      -2.30390       1.03102      0.556910     -0.497373     -0.461818     0.0916231      0.304155     -0.104545      0.294084    -0.0184813      0.167740    -0.0929675    -0.0404741   -0.00323434    -0.0217456    0.00385485   -0.00211592    0.00149405   0.000308824   -0.00131832  -0.000714530  -0.000152319   0.000300392  -1.76370e-05  -4.39513e-05   1.32228e-05   2.36196e-06  -1.44976e-06       1.45010       1.89255       2.08488       2.10964       2.17265       2.11065       1.94945       1.78309       1.46429       1.31074       1.15340      0.919047      0.744856      0.566400      0.385741      0.322538      0.211143      0.150938      0.106159     0.0679190     0.0472784     0.0298576     0.0182549     0.0110585    0.00659838    0.00356800    0.00199910    0.00101005   0.000516035   0.000261319   0.000127093   6.10076e-05   2.68474e-05   1.17257e-05   4.95589e-06   1.98815e-06
  24  10 2467.0033    1.7652  0.9789 10.8146 -0.0060  0.0211   0.0336   0.0535    0.1868   0.0000   438.1032      -1.30340       15.8065      -2.09894     -0.242743       2.28524      -3.99804      0.641903     -0.998369      -1.07476     -0.562920       1.03218    -0.0959091     -0.122316     -0.208544    -0.0947661     0.0187167      0.135078    -0.0404646    0.00309604     0.0556182     0.0286306     0.0342313    0.00357381   -0.00115131    0.00232668   -0.00201973  -0.000595778  -0.000184275  -0.000272684   7.29974e-05   1.03643e-05  -1.45528e-05  -1.57374e-05  -3.47440e-06   1.81131e-06       1.38198       1.79143       2.01210       2.05556       2.07566       2.01027       1.81836       1.59766       1.50046       1.26215       1.07599      0.875045      0.676696      0.531116      0.402902      0.281786      0.212443      0.143941     0.0966809     0.0662833     0.0426686     0.0264258     0.0171889    0.00999350    0.00579214    0.00347166    0.00185460   0.000971132   0.000514061   0.000258311   0.000120110   5.67419e-05   2.50309e-05   1.13344e-05   4.35253e-06   1.83445e-06
  24  11 2617.5742    2.2831  1.0687 11.0326 -0.0041  0.0224   0.0425   0.0564    0.2463   0.0000   437.3231      0.104772       18.8982       1.13082      -3.52752       1.88703      -4.19786       1.58285       2.74128       1.39097      -1.96177      -2.33033      0.193015      0.764826      0.769614      0.436299     -0.583846    -0.0418249      0.116301    -0.0615963     0.0207911     0.0175429     0.0139787    -0.0222149   -0.00634280    0.00600206    0.00267611   2.85191e-05  -0.000232423   0.000180330   4.07667e-05  -0.000102778  -4.59682e-06   9.69628e-06   1.06957e-05   7.74439e-07       1.50415       2.03380       2.10020       2.20062       2.12016       2.22761       2.07053       1.81682       1.67240       1.32593       1.15089      0.910911      0.715488      0.550924      0.438276      0.333486      0.238343      0.173351      0.110463     0.0751339     0.0473326     0.0297166     0.0187879     0.0109772    0.00668408    0.00341131    0.00204292   0.000998464   0.000532965   0.000247443   0.000126783   5.73242e-05   2.63355e-05   1.10562e-05   4.66747e-06   1.83992e-06
  24  12 2767.5896    2.9592  1.0023 10.5484 -0.0014  0.0205   0.0538   0.0505    0.4597   0.0000   439.3464     -0.469501       15.6893      -2.65078     -0.424243     -0.407156      0.166595      0.899437       1.03260      0.723643       1.16533     -0.467988     -0.711362    -0.0520053     -0.296593      0.133442      0.173247      0.156316    -0.0165004    -0.0116655    -0.0391186    0.00134296     0.0238097    -0.0150926   -0.00329399    0.00243792    0.00101202  -0.000322280  -0.000191306   0.000405593  -5.07259e-05   5.09097e-05   3.45608e-05   7.14351e-06   6.87645e-07   1.23779e-06       1.42663       1.83673       1.93591       2.08367       2.13254       1.93333       1.85422       1.61043       1.52023       1.27932       1.07959      0.871940      0.683041      0.550385      0.392980      0.288597      0.206468      0.142396     0.0967956     0.0664104     0.0439426     0.0266228     0.0163089    0.00965840    0.00578228    0.00334303    0.00181270   0.000955405   0.000501739   0.000246961   0.000122071   5.58915e-05   2.37340e-05   1.05665e-05   4.10635e-06   1.67548e-06
  24  13 2916.8858    3.8988  0.8801 11.4032 -0.0074  0.0196   0.0748   0.0455    0.4189   0.0000   440.6802      0.819035       15.5565       1.76062     -0.584342       1.96855      0.754699     0.0379599      0.527777      0.811428     -0.830651     0.0706358      0.359855     -0.726073      0.487309     -0.234760     -0.128325     0.0867915     -0.107171     -0.110549    -0.0152550    -0.0141922     0.0121445   -0.00182807   -0.00144475    0.00768077   0.000429769    0.00130209   0.000369545   0.000411380   3.57479e-05  -7.42978e-06   3.44753e-05   8.45311e-06  -4.38898e-06  -2.10694e-07       1.41464       1.83180       1.98266       2.02209       2.06106       1.91510       1.95304       1.72359       1.49714       1.21098      0.978130      0.777099      0.615734      0.500714      0.374469      0.297421      0.210658      0.148547      0.102411     0.0650544     0.0426177     0.0257488     0.0158579    0.00963872    0.00519720    0.00300650    0.00157926   0.000879561   0.000446023   0.000217247   0.000110540   5.04501e-05   2.34579e-05   9.63413e-06   4.18617e-06   1.61455e-06
[truncated: 1,564,055 more chars]
