# Supplementary material for: Global-Mode Analysis of Full-Disk Data from the Michelson Doppler Imager and the Helioseismic and Magnetic Imager
Source: Sol Phys. 2018 Jan 31;293(2):29. doi: 10.1007/s11207-017-1201-5 (PMC6566312; doi:10.1007/s11207-017-1201-5)
Supplement: Supplementary file 2 — (TAR 362.4 MB) [file 11207_2017_1201_MOESM2_ESM.tar › HMI/hmiv72dasym.7120]

   0  13 1957.4639    0.5682  0.4667  9.7690  0.0000       11.0502  0.1415   0.1035   0.2441    0.5050   0.0000       10.7499    -0.0000       0.00000       0.00000       0.00000       0.00000       0.00000       0.00000       0.00000       0.00000       0.00000       0.00000       0.00000
   0  15 2228.4785    1.0203  0.5735 11.0820  0.0000     -0.398267  0.2214   0.1979   0.3825    0.6151   0.0000       4.96777    -0.0000       0.00000       0.00000       0.00000       0.00000       0.00000       0.00000       0.00000       0.00000       0.00000       0.00000       0.00000
   0  23 3303.7282    3.3238  1.6310  9.9360  0.0000      0.273843  0.2892   0.4127   0.5763   20.7146   0.0000       2.37449    -0.0000       0.00000       0.00000       0.00000       0.00000       0.00000       0.00000       0.00000       0.00000       0.00000       0.00000       0.00000
   0  24 3439.3509    3.0768  2.2594 10.1840  0.0000       1.10504  0.3585   0.3183   0.7227    8.0471   0.0000       2.16319    -0.0000       0.00000       0.00000       0.00000       0.00000       0.00000       0.00000       0.00000       0.00000       0.00000       0.00000       0.00000
   1  11 1749.3403    0.3303  0.3133 10.2007  0.0000       30.1298  0.0936   0.0585   0.1459    0.1665   0.0000       24.9732   438.9365       3.54677       0.00000       0.00000       0.00000       0.00000       79.9310       52.7151       0.00000       0.00000       0.00000       0.00000
   1  15 2292.0372    1.0780  0.7792  8.9005  0.0000       4.08441  0.1132   0.0930   0.1911    2.4658   0.0000       3.04487   454.2001       14.6863       0.00000       0.00000       0.00000       0.00000       89.5506       55.4610       0.00000       0.00000       0.00000       0.00000
   1  17 2559.2482    1.8218  1.0156  4.9387  0.0000       2.98183  0.1012   0.1393   0.2877  414.1633   0.0000       2.41413   612.4660       14.3990       0.00000       0.00000       0.00000       0.00000       92.7395       52.8060       0.00000       0.00000       0.00000       0.00000
   1  19 2828.4455    3.0151  0.8278  3.3803  0.0000       1.64811  0.0933   0.2333   0.2014 1000.0000   0.0000       1.69412   508.7957      -4.48004       0.00000       0.00000       0.00000       0.00000       91.6140       50.9086       0.00000       0.00000       0.00000       0.00000
   1  20 2963.5231    3.8798  0.7239 11.6980  0.0000       4.62085  0.0831   0.3271   0.2065    1.9136   0.0000       2.49746   443.2024       49.7208       0.00000       0.00000       0.00000       0.00000       88.0319       45.6359       0.00000       0.00000       0.00000       0.00000
   1  23 3368.6213    3.3421  1.6146 12.1330 -0.0366      0.104840  0.1741   0.2246   0.3342    2.7865   0.0000       1.29630   312.6920       16.2650       0.00000       0.00000       0.00000       0.00000       159.766       76.9484       0.00000       0.00000       0.00000       0.00000
   2  15 2352.3916    1.4199  0.6433  9.1380  0.0000       5.37509  0.0674   0.0974   0.1242    1.9726   0.0000       1.89991   471.6194       18.8451      -10.7828       4.07818       0.00000       0.00000       41.7309       33.6182       18.1062       6.47891       0.00000       0.00000
   2  17 2619.7399    2.3220  0.7906 10.8051  0.0000       1.51857  0.0722   0.1466   0.1690    1.2306   0.0000       1.74323   442.7415       15.9914      -31.6143      -12.8542       0.00000       0.00000       36.9399       30.3828       23.1225       7.89512       0.00000       0.00000
   2  18 2754.5041    2.9311  0.9144 10.2392  0.0000    -0.0401347  0.0810   0.1726   0.1789    3.2365   0.0000       1.36892   359.0992      -24.4668       8.52765      -6.51687       0.00000       0.00000       47.5189       40.4887       20.7614       7.19985       0.00000       0.00000
   2  20 3024.7721    3.9003  0.9174  5.7995  0.0000      0.597365  0.0904   0.2319   0.1527  735.7489   0.0000       1.50423   407.6190      -31.3103      -18.6228      -2.35261       0.00000       0.00000       49.9550       38.7877       22.3322       7.11599       0.00000       0.00000
   2  22 3295.4027    3.6253  2.0671 -1.3745  0.0000       1.12777  0.1268   0.1536   0.2710 1000.0000   0.0000      0.674265   392.1499      -80.9349       18.2121       7.15931       0.00000       0.00000       57.1082       51.8109       31.0948       12.3240       0.00000       0.00000
   2  23 3431.1642    3.1201  2.0446 11.2540  0.0000       1.27947  0.1315   0.1423   0.2886    1.2232   0.0000      0.841054   505.5260       35.1574      -17.2234       5.37950       0.00000       0.00000       66.0943       53.1500       32.6070       11.2862       0.00000       0.00000
   2  24 3566.8763    2.5191  3.1310 11.5983  0.0000      0.718579  0.1738   0.1003   0.4222    0.4238   0.0000      0.570282   468.7923       103.988      -17.6264       26.8864       0.00000       0.00000       91.8879       73.1766       43.6643       14.6814       0.00000       0.00000
   3  10 1729.0919    0.3183  0.3226  9.8319  0.0000       13.7664  0.0566   0.0286   0.0957    0.1108   0.0000       9.81412   467.0803       1.64621       4.64089       9.38556       3.81307       1.91373       22.4038       20.9653       16.3503       11.0177       4.20234       1.09865
   3  12 2001.1635    0.5487  0.5154  9.7303  0.0000       2.44149  0.0559   0.0398   0.1234    0.2534   0.0000       2.86041   409.4942       16.9634     -0.809343       12.4657      -1.63929      -1.19664       23.9854       23.0730       17.1826       9.20118       4.79204       1.29779
   3  14 2273.5623    1.0573  0.7273  9.8098  0.0000       5.47873  0.0652   0.0629   0.1327    0.5293   0.0000       1.74111   480.2378       17.0849       16.6195      -7.98119      -2.32958      0.972878       29.3765       25.4229       17.6137       10.9412       4.03547       1.36741
   3  15 2407.8858    1.5573  0.8837  9.8006  0.0000       7.15586  0.0757   0.0865   0.1414    1.1530   0.0000       1.83526   433.6206       43.7197       23.5335       3.54155       1.72728      -1.19021       25.5345       25.9223       20.5053       9.74566       6.17402       1.74091
   3  17 2676.3266    2.1230  1.1920 10.9684  0.0000      0.123597  0.1065   0.1130   0.1790    1.0468   0.0000       2.13115   394.3709       13.5253       24.4424      -11.6410      -3.60880     -0.778766       29.1591       32.3092       24.3452       13.0832       6.60045       2.19327
   3  18 2811.3559    3.1333  1.0836  1.1515  0.0000     -0.692513  0.0935   0.1507   0.1513 1000.0000   0.0000       1.30336   420.5931      -11.8811       15.1730      -7.37946       2.25397     -0.857332       39.0566       37.1413       22.2462       14.4639       4.52259       1.89433
   3  19 2947.0050    3.5219  0.9729 11.6619  0.0025     -0.121054  0.0850   0.1755   0.1400    1.0182   0.0000       1.05414   415.2336      -5.96913       1.08565      -4.50267      -8.29907     -0.499404       37.9686       34.3991       23.7225       12.7417       5.07252       1.40831
   3  20 3082.4476    4.1016  1.0111 11.2201 -0.0007       2.76978  0.0820   0.1906   0.1343    1.8129   0.0000       1.22673   463.3710       20.8453      -19.3690      -2.78674     -0.246595      -1.98700       27.9013       23.0385       19.2921       13.3841       5.16344       1.52820
   3  21 3217.8736    4.0451  1.3210  3.0064  0.0000      0.589216  0.0988   0.1763   0.1505 1000.0000   0.0000       1.11876   454.2633       43.4036      -30.4252       20.7188       6.98070      -2.77732       31.1610       31.8939       22.8314       12.2267       6.19254       1.91130
   3  22 3353.7363    3.2907  1.8651 12.1630 -0.0023       1.79244  0.1182   0.1337   0.2073    0.4600   0.0000      0.751189   545.2334       31.0417      -31.9372      -26.4158      0.316911     -0.724154       41.5370       40.4947       28.7655       16.6444       7.33375       2.25068
   3  23 3489.7505    2.9792  2.3432 11.5100  0.0114      0.771753  0.1346   0.1049   0.2309    0.4231   0.0000      0.669849   401.3950       59.5017      -8.41241       19.7638       9.21727      -3.36726       42.5705       45.3113       32.6631       18.6467       9.14519       2.89644
   3  24 3626.2155    2.3907  3.8111 10.8710  0.0000      0.106551  0.1675   0.0676   0.3146    0.3299   0.0000      0.285415   359.9150       40.8702       13.6707       34.1208       1.15976      -3.79810       55.7385       56.9225       39.8352       25.4817       10.5061       3.66198
   3  25 3763.2893    1.9823  4.6931 11.0749  0.0075      0.959985  0.2182   0.0530   0.3630    0.1800   0.0000      0.297844   407.2615       31.6023      -63.8778       6.87146      -6.57417      -2.53934       68.0978       72.3722       49.6224       29.3193       13.2636       4.58398
   4   9 1640.9294    0.2263  0.1605 10.1317  0.0000       2.65874  0.0275   0.0295   0.0819    0.0721   0.0000       18.9189   437.1908       8.96177       16.1787      -6.64446     -0.350288      0.328363       8.86003       9.65709       8.09370       5.16935       4.10446       1.47009
   4  11 1914.7900    0.5001  0.2668  9.9770  0.0000       20.0523  0.0483   0.0482   0.0919    0.1053   0.0000       7.17033   431.1478       11.6838       17.2223       2.48787       2.46215     -0.128132       13.9371       12.0383       10.1615       12.3170       6.71812       2.42969
   4  12 2051.7552    0.7244  0.4554  9.8572  0.0000       5.67868  0.0444   0.0487   0.0968    0.2080   0.0000       2.12628   445.4757      -1.74595       6.60495       9.61847      -2.23527      0.602832       14.2886       13.2325       12.8980       9.02181       4.79877       2.69480
   4  13 2188.3672    0.8879  0.8128  9.6473  0.0000       4.89578  0.0615   0.0448   0.1130    0.4776   0.0000       1.82471   443.4377       5.46086      -1.11809      -1.13904      -4.21550      -2.69333       18.0944       19.5419       16.0692       10.8054       6.12129       3.05718
   4  14 2324.2932    1.2657  0.9345  0.4970  0.0000       4.14831  0.0667   0.0559   0.1290 1000.0000   0.0000       1.44408   432.9616       42.5097       22.1415      -22.0470       1.16420      -1.79348       16.8423       20.0378       16.4600       11.1934       7.30671       3.29170
   4  15 2458.6627    1.5347  0.9304 11.2240 -0.0045       4.23974  0.0689   0.0804   0.1526    0.4901   0.0000       1.87410   438.2498      -13.1546       18.3137      -16.5235      -5.73881      0.281673       18.7724       19.7653       17.3460       11.8504       7.01772       3.80820
   4  16 2593.1433    2.0438  0.9839 11.1042  0.0000       4.21295  0.0828   0.0983   0.1272    0.7410   0.0000       1.58864   455.0772     -0.942833      -11.0580       4.53634       3.74277       3.74079       18.2793       23.6815       17.4180       15.0240       7.50982       4.37296
   4  17 2728.5286    2.3584  0.8799 12.2093  0.0000       2.52632  0.0641   0.1134   0.1362    0.3822   0.0000       1.77573   443.2302       43.1365      -1.45964      -18.1767       9.34642      0.109252       16.6174       17.8253       15.9757       11.8312       7.69141       3.56094
   4  19 3000.2277    3.8682  0.8737 12.4897  0.0000       2.03356  0.0571   0.1862   0.1174    0.5209   0.0000      0.929087   420.3018       22.7252      -3.16682       3.75127       1.96208       1.06747       17.1278       16.8161       14.5774       10.4424       6.09841       2.98398
   4  20 3135.9641    3.6957  0.9715 12.9794  0.0000     -0.495147  0.0771   0.1871   0.1472    0.4265   0.0000      0.950992   417.2829       36.0001       12.5116      -15.0573       7.11736       1.27447       22.4002       25.8519       19.7294       12.3979       6.90496       3.34043
   4  22 3408.3092    3.2624  2.0943 11.7022 -0.0022      0.716488  0.1055   0.1068   0.2027    0.4694   0.0000      0.664596   459.0486       38.1955       4.91399      -17.8700       2.67994      -4.39137       26.1937       27.6847       23.0577       16.8013       9.39501       5.05269
   4  23 3544.6993    2.6992  2.7268 11.5178  0.0000     0.0847215  0.1265   0.0827   0.2219    0.3232   0.0000      0.417749   386.8726       95.9634       28.1360       34.2324      -15.1643      -2.02767       32.4673       33.2700       28.0649       20.2241       12.7282       5.65761
   4  24 3681.9550    2.2317  4.1144 11.2753 -0.0008      0.627213  0.1586   0.0598   0.3163    0.2151   0.0000      0.257792   341.3613       28.8149      -20.9122       21.5085       8.56415      -11.2176       42.4691       43.4078       35.4114       26.1878       15.0707       7.52845
   5  10 1823.4121    0.3444  0.3385  9.9652  0.0000       6.15882  0.0334   0.0256   0.0960    0.0894   0.0000       5.38162   449.7599       14.6154       17.0304      -14.7880       4.34709       1.71396       10.2561       10.6474       8.85796       6.78130       4.67775       2.97167
   5  11 1960.6070    0.5222  0.4393 10.0585  0.0000       8.23471  0.0453   0.0307   0.0865    0.1212   0.0000       3.11579   446.7030       12.2213       12.6580     -0.667081       1.26132     -0.451268       14.6993       16.2287       14.3552       9.54959       6.24257       3.75614
   5  12 2098.5909    0.6970  0.6101  9.9355  0.0000       11.2101  0.0735   0.0347   0.0844    0.1685   0.0000       2.67700   444.3008      -5.75466       26.5711       1.45712      -10.2160       3.83763       19.6158       22.1851       17.7561       11.4756       6.84892       3.57397
   5  13 2235.5418    0.9694  0.6182 10.2839  0.0000       6.87826  0.0520   0.0482   0.0803    0.2108   0.0000       1.79925   432.8849       15.3589       4.57072       6.19594      -3.59484      -3.99314       14.4253       14.8671       11.8651       9.95532       8.08199       5.44551
   5  14 2371.2099    1.2660  0.8427 10.6542  0.0000       5.15247  0.0562   0.0585   0.1127    0.3148   0.0000       1.56421   434.6654       31.5467       12.4146      -3.76757       1.82550      -4.01342       14.0125       14.0345       11.5682       10.7970       8.13480       5.04376
   5  15 2506.1850    1.7330  0.8107 10.8964  0.0000       2.53021  0.0587   0.0744   0.0993    0.3348   0.0000       1.55886   417.8342      -24.0584      -11.2850       1.70562       9.18108      -5.40471       14.5593       14.2312       13.1415       10.1711       6.39898       4.11910
   5  16 2641.2289    2.1566  1.0526  9.9678  0.0000      0.818532  0.0581   0.0820   0.1196    1.5049   0.0000       1.17121   426.2687       31.2329       10.1168      -8.07318     -0.159255      -4.02732       13.2828       14.0060       11.8703       10.0783       7.89101       4.91768
   5  18 2913.8576    3.3690  0.9189 11.9042  0.0000       1.96393  0.0552   0.1427   0.1106    0.7480   0.0000       1.08535   451.3463       35.5978       12.0653       8.77545       4.76600      -4.07727       13.1076       14.6062       12.1622       10.0249       6.57037       3.86251
   5  20 3186.3648    4.0236  1.0774 12.0559  0.0000       1.76487  0.0614   0.1716   0.1424    1.2784   0.0000       1.27677   436.8326       17.2211      0.486757       8.09099       4.93711      -11.6845       12.9634       15.1364       14.1730       11.1472       6.98624       4.29685
   5  22 3459.8337    3.1721  2.2918  4.1983  0.0000       1.42232  0.1031   0.0893   0.1743  687.0118   0.0000      0.412020   407.2387       45.2823       17.3641       13.0851      -15.8066     -0.144774       21.9363       22.6503       19.7933       16.9341       12.6846       7.28586
   5  23 3597.0275    2.5572  3.4052 11.1512  0.0000      0.477744  0.1279   0.0635   0.2448    0.3565   0.0000      0.303911   481.2391      -12.6367       6.26405       16.3961       6.99103      -10.7967       27.6072       30.5059       27.9445       20.8790       13.7001       8.44908
   6  10 1866.1196    0.4365  0.3643  9.8174  0.0000       8.61039  0.0327   0.0263   0.0744    0.0910   0.0000       3.49555   431.8382       1.11164       2.28838       3.86074       1.15898     -0.926268       7.64171       8.11709       7.57845       6.66312       4.43238       3.19707
   6  11 2004.0958    0.6106  0.4456 10.0072  0.0000       7.72998  0.0375   0.0347   0.0766    0.1117   0.0000       2.32783   424.2908      -5.14089      -5.13640      -9.56455       2.35362       2.15938       6.92738       9.73219       8.07294       7.28685       5.14391       3.60960
   6  12 2142.5520    0.7452  0.7379 10.0637  0.0000       6.18363  0.0442   0.0321   0.1047    0.1585   0.0000       1.85284   444.7189     -0.366885      -22.5682      -9.04670       3.09223       3.44144       8.47006       9.00802       9.15920       7.57191       5.41292       3.73820
   6  13 2280.0672    1.0674  0.8521 10.1580  0.0000       5.76657  0.0510   0.0418   0.0937    0.2484   0.0000       1.33290   427.4997       17.1961       6.96104       11.3286       9.92394       2.86241       10.0334       11.2885       9.76345       8.56650       6.98501       4.14763
   6  14 2415.7048    1.4110  0.9248 10.5872  0.0000       4.99995  0.0548   0.0517   0.1006    0.2495   0.0000       1.42747   434.0685       6.89012       6.36365      -10.8149       1.14183       9.97041       9.66626       10.9706       10.5359       8.26085       6.33707       4.41960
   6  15 2551.2209    1.9363  0.7827 11.4498  0.0000       4.06345  0.0509   0.0797   0.0899    0.2441   0.0000       1.36051   444.8599       26.2679       20.0084       2.40666       4.29500       4.14668       10.7239       11.6282       10.2220       8.28510       6.71350       4.18227
   6  16 2687.1205    2.5880  0.8524 11.6596  0.0000       2.13546  0.0596   0.0983   0.0928    0.3262   0.0000       1.50563   441.3745       18.5369       27.8938      -12.6192      -1.98357      -4.94597       12.6307       14.7018       13.1592       10.6466       6.87206       4.26944
   6  17 2823.8298    2.9497  0.7910 12.2766  0.0000      0.172110  0.0485   0.1163   0.0921    0.2792   0.0000       1.15946   426.5457      -3.65759       3.19346       7.43431      -4.75735       2.12041       10.2727       11.7671       10.9672       8.66239       6.42317       3.96359
   6  18 2960.8048    3.5598  1.0974 11.6308  0.0000       1.61465  0.0597   0.1305   0.1161    0.6623   0.0000      0.971416   446.5751       22.1687       11.2602      -6.72835      -14.1245      -3.22719       11.3928       11.8607       10.9569       8.92010       7.24998       5.10456
   6  19 3097.3678    3.6395  0.9701 13.1492  0.0000       1.99290  0.0581   0.1435   0.1082    0.2592   0.0000       1.22632   425.6898       17.9331       24.7369       31.2336       6.89650      -13.9489       10.3140       11.7332       11.4814       9.57897       6.97169       4.53633
   6  20 3234.1148    3.6513  1.1402 13.0855  0.0000       1.40518  0.0684   0.1344   0.1278    0.3031   0.0000       1.41897   467.7537       30.3199       8.01813      -10.1373     -0.418929      -8.16275       12.3982       14.2637       13.1808       10.2756       7.61141       4.88531
   6  21 3371.2904    3.3476  2.3020 10.5983  0.0000       1.64257  0.0918   0.0784   0.1628    0.7543   0.0000      0.474203   445.8223       15.9663       11.9116       9.88784      -11.3599      -5.52549       15.8151       18.4790       17.1052       14.1774       9.82919       6.53309
   6  22 3508.3827    2.8462  2.8001 11.4326  0.0000      0.334926  0.1070   0.0673   0.2029    0.3064   0.0000      0.389667   431.8405       15.5466       17.3285       19.7831      -10.1201      -10.4951       18.8594       21.4740       20.0351       17.1093       11.9544       8.11873
   6  23 3646.2403    2.3364  3.5948 11.2928  0.0000      0.316525  0.1290   0.0537   0.2473    0.2222   0.0000      0.238556   433.8867       39.1836      -2.71771      -8.77179       6.34667      -22.0166       22.3690       26.5943       25.7792       20.2351       14.3521       9.70756
   6  24 3784.1916    1.9557  5.8378 10.6293  0.0000      0.693647  0.1697   0.0349   0.3059    0.1479   0.0000      0.143573   442.7581       96.3903       44.8306      -38.2264      -17.4224      -5.54404       28.0459       32.9734       31.2624       25.0840       19.5478       12.7959
   6  25 3921.9702    1.7035  7.5425 10.2764  0.0011      0.140342  0.1974   0.0266   0.3616    0.1170   0.0000      0.109330   395.0407       32.3810      -14.7116      -48.1231      -16.8020      -28.3318       31.3658       37.0316       35.1422       29.8421       22.1563       14.9964
   7   8 1627.5550    0.2075  0.1387  9.8962  0.0000       17.1567  0.0227   0.0196   0.0413    0.0603   0.0000       17.2033   435.5291      0.705458       6.99531      -3.36055     -0.139166       1.57472       4.06845       5.05342       3.81790       4.08803       3.18525       2.53653
   7   9 1767.6926    0.3278  0.2346 10.0246  0.0000       15.7796  0.0247   0.0227   0.0482    0.0702   0.0000       6.92945   443.5983      -9.29636       17.4557       9.15127       3.61989       1.12910       4.76340       6.18382       5.75119       3.76757       4.22734       3.67539
   7  10 1906.9350    0.4389  0.4401  9.9618  0.0000       5.99465  0.0776   0.0240   0.0730    0.0941   0.0000       3.74744   443.7563      -6.00299       8.55436      0.463478      -1.64776      -1.40764       24.4905       26.7968       23.0285       20.9904       15.3508       8.89959
   7  11 2045.8652    0.6992  0.4470  9.9166  0.0000       2.98798  0.0269   0.0348   0.0670    0.1224   0.0000       1.75419   431.1269      -1.54150       19.3384       2.32250       4.40554       2.91228       5.09015       6.31066       5.60589       5.72455       3.72026       2.78684
   7  12 2184.6294    0.9110  0.5954 10.2771  0.0000       5.98708  0.0399   0.0374   0.0693    0.1622   0.0000       1.49984   446.3629       6.20271       1.80822      -4.17491       7.17009      -1.74976       7.90179       8.82841       7.66554       6.27106       5.87359       5.15526
   7  13 2322.2949    1.1987  0.9291 10.3389  0.0000       4.54682  0.0494   0.0441   0.0951    0.2696   0.0000       1.20822   429.9891       8.26856       15.5708      -10.4131      -9.59624      -5.90896       8.30463       9.75619       9.70878       7.83883       6.00565       4.29614
   7  14 2458.3413    1.5794  0.8489 10.9896  0.0000       5.74421  0.0488   0.0579   0.0894    0.2145   0.0000       1.25426   436.8848       10.1040       11.5237     -0.732223       2.92998      -4.26546       8.19750       10.2969       9.81503       8.12724       5.91896       4.16597
   7  15 2594.4642    2.0489  0.8874 11.6754 -0.0001       4.56692  0.0489   0.0732   0.0906    0.2000   0.0000       1.22500   432.3412      0.162246       3.75016       10.0689       13.8758      -7.77741       8.97199       10.8206       10.0996       8.50843       6.50343       4.58899
   7  16 2731.2347    2.6812  0.9699 11.8165  0.0038       2.50482  0.0568   0.0892   0.0926    0.2893   0.0000       1.08008   442.9853      0.565582       18.4372      -22.5236       6.42297       1.15660       9.02084       12.2641       10.2963       8.86801       6.60654       4.47327
   7  17 2868.4376    3.1576  0.8938 12.3979  0.0000       2.91493  0.0485   0.1115   0.0947    0.2398   0.0000       1.26945   422.6504       3.62835       5.04515       10.7795       7.18706      -1.19519       8.70488       8.54651       8.14592       7.73104       6.19038       4.44256
   7  18 3005.7212    3.6239  0.7725 13.1896  0.0000      0.880649  0.0425   0.1347   0.0872    0.1886   0.0000       1.20762   451.2722      -7.63152      -14.3511       18.6026      -4.28312     0.0593137       8.28768       8.89013       8.78732       7.66683       5.86584       4.33999
   7  19 3142.9203    3.9945  0.8855 12.9092  0.0000      0.717140  0.0429   0.1436   0.0944    0.2403   0.0000      0.926368   418.3811       7.42137       6.01177       31.8398       5.20283      -10.3149       7.49194       8.27592       8.24409       7.67903       5.13701       4.57049
   7  20 3280.1072    3.4989  1.4937 12.8413  0.0000       2.36215  0.0691   0.1038   0.1338    0.2028   0.0000      0.933681   445.4902       29.9430       4.31187       1.04447      -3.99751      -3.15420       10.5623       12.2858       11.3606       10.1324       8.00744       5.79122
   7  21 3417.5088    3.0645  1.8339 12.5809  0.0000     -0.217329  0.0800   0.0888   0.1536    0.2026   0.0000      0.781393   429.8565       23.0611      -3.94732       38.0537       3.75658      -14.1301       13.4837       15.5772       14.1870       11.9486       9.59152       7.15748
   7  22 3555.5170    2.7164  2.8776 11.7056  0.0000     0.0314676  0.0990   0.0633   0.1865    0.2219   0.0000      0.279613   436.2947       5.87546      -18.7607      -8.45257      -5.78859      -10.5906       15.6111       18.5975       17.2721       15.0159       11.6776       8.43190
   7  23 3693.9183    2.2130  4.3709 11.0182  0.0000      0.437314  0.1303   0.0402   0.2381    0.1597   0.0000      0.176507   470.8138       53.2301       24.6167      -38.3714      -3.32823       13.4200       19.9436       23.0893       21.4985       18.7021       15.0401       11.3473
   7  24 3832.5611    1.8603  6.2757 10.6349  0.0000      0.606142  0.1669   0.0290   0.3057    0.1130   0.0000      0.133952   415.7000       15.6774       12.1077      -25.9763       23.5512      0.823961       23.4471       28.7374       28.1474       23.3896       18.7004       13.3705
   7  25 3970.9231    1.5753  8.1271 10.3381  0.0000      0.204373  0.1966   0.0229   0.3781    0.0957   0.0000      0.104080   441.4106      -2.11790       39.9918       6.42658      -18.3968       3.62316       28.3168       34.0183       32.6556       28.0186       22.4563       16.0426
   7  26 4109.1495    1.3504 11.2872 10.2677  0.0000    -0.0199878  0.2642   0.0192   0.5004    0.0696   0.0000     0.0864125   424.7842       65.8880       38.0430       20.9653      -26.3583       5.43714       36.2668       42.7228       42.3447       35.2178       28.4000       20.9075
   7  27 4248.4170    1.1079 13.6007 10.1031 -0.0009     -0.141187  0.3463   0.0162   0.6244    0.0657   0.0000     0.0963016   426.3952       30.7519       41.3369       42.1584      -23.7210      -13.3860       41.1864       51.2306       47.7473       43.4868       32.7866       24.5573
   8   8 1665.7904    0.2363  0.1594  9.9586  0.0000       32.6260  0.0219   0.0213   0.0462    0.0589   0.0000       13.2069   436.5749       3.39734       16.9791      -4.33276       1.83236      -2.22151       3.13660       5.17618       3.98093       3.88769       2.52148       2.64893
   8   9 1806.2541    0.3637  0.3350  9.9688  0.0000       14.3804  0.0344   0.0208   0.0576    0.0739   0.0000       4.72029   447.7248       7.22446       5.11814       3.11145      -3.51599      -3.01168       4.95599       6.84332       5.20985       4.68065       4.17481       5.30636
   8  10 1946.1308    0.4988  0.4663  9.9180  0.0000       7.35851  0.0339   0.0234   0.0656    0.0928   0.0000       2.43783   432.9977      -4.86251       10.8809       1.45577       2.68860      -1.45024       6.42937       7.90914       7.12476       6.34745       5.07256       3.58303
   8  11 2086.2864    0.7284  0.4982 10.0837  0.0000       8.12559  0.0316   0.0317   0.0643    0.1163   0.0000       1.70362   428.2062       18.4448       8.14036       3.56352       2.93853       9.72047       5.51382       6.99244       7.03822       6.34362       4.89220       3.06113
   8  12 2225.2635    0.9768  0.7513 10.2954  0.0000       5.46863  0.0392   0.0360   0.0820    0.1708   0.0000       1.38744   426.5100      0.738993       15.4854       1.23439       5.90443       5.83328       6.29088       7.11071       7.21476       6.17900       5.15872       3.72384
   8  13 2362.8813    1.2829  0.8466 10.6489  0.0000      0.928658  0.0434   0.0435   0.0863    0.2130   0.0000       1.15657   434.3501       1.76420       3.17776       5.04326       3.99464     -0.226858       6.54201       7.12047       7.18946       6.75781       5.35642       4.31159
   8  14 2499.5270    1.7256  0.9906 10.8223  0.0000       2.99870  0.0493   0.0548   0.0887    0.2874   0.0000      0.893827   437.9939       8.69452       19.9006       13.5032       5.21891       4.00357       8.29347       9.90129       9.29294       8.17234       6.29987       4.69065
   8  15 2636.2488    2.0915  0.8911 11.6396  0.0000       2.33345  0.0434   0.0703   0.0864    0.2091   0.0000       1.04612   452.8582       10.7142       6.29575       2.91519       8.08106      -4.93507       6.87904       7.93764       7.94387       6.88300       5.66184       4.25768
   8  16 2773.8865    2.8110  0.7981 12.3352  0.0000       3.01807  0.0405   0.1016   0.0837    0.1923   0.0000       1.05316   451.2505       11.5643       8.49253      -11.9004      -6.79927      -6.91149       6.84422       7.44479       7.13026       6.22086       5.66855       4.15035
   8  17 2911.7647    3.3537  0.9196 12.3778  0.0000       3.21810  0.0410   0.1108   0.0922    0.2504   0.0000       1.13874   441.3028       15.6908       20.0128      -3.42510       5.45250      -13.3600       6.31426       7.22624       6.86348       6.46852       5.31106       3.85549
   8  18 3049.1896    3.7393  1.0141 12.3276  0.0000      0.311480  0.0477   0.1147   0.0910    0.3346   0.0000      0.951623   435.1410       5.19545      -4.09000       9.46650       5.15969     -0.581053       6.97956       7.62398       8.47922       7.07137       5.62985       4.47714
   8  19 3186.9083    3.6279  1.3704 12.8565  0.0000       1.17122  0.0679   0.1049   0.1147    0.2118   0.0000      0.823181   432.8960       29.1142       2.70681      -2.40489      -1.54084      -14.8991       9.28001       11.1398       10.3241       9.46910       7.74516       5.47309
   8  20 3324.6255    3.4008  1.4422 12.9713  0.0000       1.29801  0.0673   0.0996   0.1302    0.1893   0.0000      0.943366   444.9295       14.9706      -7.75641      -11.4565      -7.45916       4.66984       9.57079       11.0163       11.0408       9.61740       7.58974       5.96738
   8  21 3462.5696    2.9927  2.2985 11.9016  0.0000      0.351323  0.0822   0.0661   0.1441    0.1707   0.0000      0.462578   457.9219       6.96678       9.56599      -14.7546      -4.46964      -1.19016       11.0450       13.4691       12.9460       11.4840       9.03427       7.23380
   8  22 3600.9910    2.3789  3.5309 11.7933  0.0000      0.325386  0.1140   0.0486   0.2012    0.1162   0.0000      0.248564   432.8603       31.7064       30.1922      -18.8675       7.90731       11.6522       14.5434       17.4603       17.1055       15.1694       12.8895       10.0553
   8  23 3739.8623    2.1002  5.1685 10.8877  0.0000      0.660733  0.1321   0.0332   0.2407    0.1153   0.0000      0.141641   399.3385       48.9206       2.64127       9.39159       9.12457     -0.110707       17.1367       21.0571       20.4675       18.1427       14.9934       10.9880
   8  24 3878.8548    1.7747  7.3670 10.5008  0.0000      0.573618  0.1664   0.0246   0.3144    0.0926   0.0000      0.104224   432.7941       35.7324       11.6683      0.607042       8.58248       7.60391       21.3271       25.5828       25.2163       22.7202       18.6189       14.0145
   8  26 4156.5174    1.3029 11.6197 10.1657  0.0000    -0.0581868  0.2587   0.0172   0.4824    0.0657   0.0000     0.0820099   433.9362       16.8355       8.38429     -0.911565      -29.8627      -19.6241       30.5522       38.2846       37.0745       33.5435       26.7677       19.9640
   8  27 4295.7892    1.0949 14.6400 10.1477 -0.0031     -0.167238  0.3570   0.0155   0.6528    0.0592   0.0000     0.0842488   457.9465      -11.4051      -8.42954      -12.1234      -7.07844     -0.221652       38.1383       46.3551       45.8630       41.9912       33.3732       25.7129
   9   7 1557.7134    0.1775  0.1354 10.0169  0.0000       38.6943  0.0272   0.0181   0.0386    0.0523   0.0000       22.1415   436.6514      -9.85523       5.85528       2.78137       2.38219     -0.606502       4.25502       5.25390       6.72566       6.86370       5.74717       3.51187
   9   9 1843.6733    0.4228  0.2472  9.9889  0.0000       12.5823  0.0238   0.0234   0.0382    0.0660   0.0000       3.93392   434.1096      -5.77718       9.33513      0.563566      -3.72779      -1.13857       3.06985       4.74581       3.93535       4.21561       3.31112       2.27724
   9  10 1984.2570    0.5635  0.4297  9.9275  0.0000       3.93833  0.0289   0.0253   0.0590    0.0983   0.0000       2.01810   434.3662       5.66514       10.7837      -4.47745       3.98087      0.766594       4.47330       5.55974       5.32864       4.94078       3.75575       3.08594
   9  11 2125.2832    0.7729  0.5195 10.0411  0.0000       8.08966  0.0286   0.0309   0.0583    0.1333   0.0000       1.63698   441.4490      -4.61696       8.92404      -9.18229     0.0258285       6.34220       4.51095       5.40369       5.41598       5.00723       3.95412       3.16574
   9  12 2264.6159    1.0144  0.7435 10.4683  0.0000       5.27984  0.0379   0.0351   0.0743    0.1506   0.0000       1.31913   435.2428       8.47020       20.1202       4.11411      -4.62678      -6.65498       4.98850       6.08545       5.90782       5.45766       4.58377       3.94966
   9  13 2402.4620    1.4190  0.9053 10.7248  0.0000       5.14981  0.0425   0.0456   0.0847    0.1990   0.0000       1.10885   430.4773     -0.493501       5.62859       7.11032       2.30748       1.82429       5.85849       6.84649       6.62007       5.83111       5.18027       4.11630
   9  14 2539.6413    1.8811  0.8408 11.5145  0.0000       2.07195  0.0384   0.0626   0.0806    0.1784   0.0000       1.09955   441.1944       2.97343       13.7768       7.73452      -12.1667      -8.32133       5.40794       6.33400       6.15442       6.02782       4.85915       3.89407
   9  15 2677.1197    2.3820  0.8487 11.9707  0.0000       1.30367  0.0391   0.0763   0.0773    0.1793   0.0000       1.04687   433.4771       17.2435       5.63995       8.16454       7.41619      -6.75155       5.50350       6.54103       6.58477       5.94207       4.86802       4.03326
   9  16 2815.2701    3.0284  0.7996 12.1067  0.0000      0.819683  0.0361   0.1000   0.0759    0.2142   0.0000      0.938862   442.2716       13.4917     -0.785814      -8.10134      -2.54774      0.261638       5.26946       6.44371       6.41129       5.86649       4.56497       3.64723
   9  17 2953.7019    3.5569  0.8502 12.8713  0.0000       1.93772  0.0389   0.1173   0.0829    0.1716   0.0000      0.947534   436.6217       9.63628       11.8783    0.00217251      -6.18552      -10.5347       5.94864       7.07715       6.94664       6.16656       4.96776       4.00772
   9  18 3091.6461    3.9739  0.8906 13.0585  0.0000       1.97923  0.0412   0.1269   0.0897    0.1889   0.0000       1.01460   443.3990       20.4372     -0.506553     0.0382816      -3.27655       1.03323       7.08615       9.48327       9.32744       8.36715       6.02623       4.58602
   9  19 3229.7168    3.6072  1.1337 12.9176  0.0000       1.61726  0.0504   0.1054   0.1084    0.2088   0.0000       1.17509   443.6936       20.6287       20.2292      -12.8115       1.80016       2.42247       6.61281       7.46386       7.38949       6.62834       5.64389       4.81152
   9  20 3367.9096    3.3600  1.8998 12.5902  0.0000      0.609354  0.0745   0.0794   0.1272    0.1449   0.0000      0.703161   427.9596       11.1749       22.4350      -3.05175      -10.8243      -5.36222       8.78387       10.9542       10.6591       9.59656       8.06199       6.63753
   9  21 3506.2814    2.8264  2.6221 11.9877  0.0000     -0.431836  0.0853   0.0581   0.1501    0.1286   0.0000      0.349471   446.4421       22.6099       12.9476      -21.5929      -4.44043      -5.28238       10.4332       12.4123       12.6923       11.5086       9.47474       7.47824
   9  22 3645.4183    2.3106  3.7742 11.7538  0.0000      0.176912  0.1066   0.0422   0.2050    0.0936   0.0000      0.192877   442.7629       17.0349       13.3430      -9.10286      -7.43531      -6.21010       13.0608       15.4423       15.2848       14.2055       12.0797       9.32762
   9  23 3784.7784    1.9215  5.7145 10.9398  0.0000      0.477350  0.1329   0.0284   0.2593    0.0869   0.0000      0.124727   413.8454      -3.05818      -7.97648      -12.0595      -21.4726       6.04283       15.9728       18.8128       19.0420       17.5006       14.7678       11.5797
   9  24 3924.2051    1.6385  7.3065 10.6378  0.0002      0.547748  0.1621   0.0224   0.3053    0.0743   0.0000      0.110002   438.8950       21.9149       6.34226      -39.7526       7.78289      -26.4992       18.5336       22.5846       22.8456       20.6578       17.5240       13.6808
   9  25 4063.0507    1.4100 10.6218 10.3149  0.0000     0.0310429  0.2142   0.0175   0.4229    0.0623   0.0000     0.0828067   452.8011       29.4105       27.6944      -20.1663      -12.9049      -12.7122       23.3872       28.2634       28.7505       26.3640       22.1805       17.6202
   9  26 4202.6494    1.1954 12.1677 10.2173  0.0000    -0.0753652  0.2608   0.0155   0.4959    0.0581   0.0000     0.0805525   447.3841       26.0521       34.6187       17.7632      -19.1679      -12.0957       27.2055       34.6213       33.8937       31.8420       25.9654       20.4615
  10   7 1592.8950    0.2076  0.1552 10.0385  0.0000       3.28773  0.0188   0.0166   0.0457    0.0453   0.0000       15.3844   434.4155      -3.63351       11.0136      -2.10796       1.55951      0.350362       2.81100       3.53690       3.22895       2.48423       3.36170       2.67903
  10   8 1737.8720    0.3089  0.2048  9.9897  0.0000       17.7846  0.0198   0.0187   0.0353    0.0559   0.0000       6.10574   433.4403      -7.38653       12.3462       2.87033      -1.18283       4.65440       3.04093       3.60022       3.86742       3.35370       3.08446       2.69131
  10  10 2021.5811    0.5757  0.4820 10.1417  0.0000       9.73559  0.0307   0.0232   0.0542    0.0883   0.0000       2.06412   434.5805      -7.20498       14.4761       3.02635      0.161579       3.26033       3.84491       5.33454       5.03438       5.03738       3.92858       3.35981
  10  11 2163.0249    0.8649  0.6989 10.0919  0.0000       6.78602  0.0362   0.0289   0.0739    0.1571   0.0000       1.39303   441.4667       18.6276       15.4316       12.0324       5.05863     -0.385053       4.43782       5.51144       6.15865       5.11436       4.48490       3.70171
  10  12 2302.9387    1.1491  0.7046 10.1734  0.0000       5.61491  0.0347   0.0362   0.0622    0.2069   0.0000       1.09134   436.3639       6.11853       11.8876      -1.10688      -2.68390      -5.07003       4.42566       5.08533       5.11892       4.78882       4.38589       3.55235
  10  13 2440.9592    1.5210  0.8228 11.2308  0.0000       3.56901  0.0394   0.0483   0.0728    0.1751   0.0000       1.01549   435.6479       2.65848       26.4388      -2.14225      -5.44974      -3.01326       4.94238       5.91037       6.44916       5.91139       4.74525       3.87918
  10  14 2578.8167    2.0755  0.8502 11.4308  0.0000       3.94955  0.0395   0.0609   0.0706    0.1907   0.0000       1.08538   437.2671      -3.18182       12.7886       3.88861      0.108086     -0.760271       4.74031       5.78643       5.73112       5.57188       4.82059       3.70211
  10  15 2717.0538    2.5237  0.8720 11.9499  0.0000      0.339584  0.0405   0.0741   0.0700    0.2002   0.0000      0.904293   432.3192       9.38192       2.70339      -5.32538     -0.728900       2.65315       5.23029       6.49003       6.23664       5.64093       5.04183       4.24437
  10  16 2855.7847    3.2751  0.8227 12.4891  0.0000       1.79501  0.0408   0.1028   0.0716    0.1783   0.0000      0.837534   430.8572       13.1440       3.52346      -7.81299      -1.70178      -7.35137       5.90882       7.01652       7.91303       6.88947       5.65961       4.26441
  10  17 2994.5889    3.8127  0.8378 12.9817  0.0000       1.62009  0.0369   0.1167   0.0694    0.1679   0.0000      0.932886   447.2811       21.6749       18.1523       3.01021       1.27282       2.99334       4.38782       5.34066       5.43944       4.96878       4.30198       3.72466
  10  18 3133.0828    3.8927  1.0532 12.8798  0.0000       1.37713  0.0463   0.1069   0.0866    0.2118   0.0000      0.879670   440.2672       6.08196      -7.81313       9.76644       1.76041      -7.18204       4.74910       6.18983       5.87900       5.79350       4.82853       4.28419
  10  19 3271.5946    3.5186  1.3606 12.9913  0.0000       3.39559  0.0551   0.0924   0.1032    0.1528   0.0000      0.851771   439.2989       11.8355       8.63308      -9.60691       8.08048      -11.5936       5.84208       7.32704       7.35874       7.26878       5.75144       4.97470
  10  20 3410.2267    3.1548  1.9337 12.3532  0.0000      0.714527  0.0670   0.0680   0.1201    0.1348   0.0000      0.559399   436.5849       25.2583       19.2483    0.00727053       8.57124      -7.38738       7.25586       9.34268       9.29442       8.71182       7.30847       6.09636
  10  21 3549.2251    2.6320  3.1739 11.7555  0.0000      0.265429  0.0890   0.0457   0.1646    0.0979   0.0000      0.260043   428.8756       23.0690       2.04740      -10.0910       3.66798       2.83969       9.25924       11.9552       11.6059       11.5107       9.48455       7.58201
  10  22 3688.8058    2.2270  4.2003 11.2963 -0.0000      0.573586  0.1064   0.0347   0.1877    0.0892   0.0000      0.163856   457.9071      -4.86187       17.6422       7.83501      -11.4727      -6.09744       11.1742       13.2300       13.3687       13.3680       11.2151       9.19715
  10  23 3828.3714    1.8781  6.1089 10.8424 -0.0009      0.482128  0.1369   0.0258   0.2391    0.0817   0.0000      0.114302   457.2128      -17.3133     0.0691280       2.71298      -17.6124       11.6584       14.5094       17.3611       17.2699       16.4865       14.2348       12.0033
  10  24 3968.1542    1.5986  7.7892 10.6069  0.0000      0.380067  0.1612   0.0202   0.2943    0.0666   0.0000     0.0965568   425.5445       6.62812       16.1602       2.21622       7.02771      -13.6695       16.3821       20.1157       20.1459       18.7625       16.7143       13.4456
  10  25 4107.7552    1.3320 10.6246 10.4795  0.0000     0.0359000  0.2151   0.0160   0.4092    0.0509   0.0000     0.0843761   414.1985       20.5904       30.2435      -17.3824       20.8642      -27.5336       20.3791       25.1412       25.3248       23.8683       20.8308       17.1390
  10  26 4247.9848    1.1197 13.6860 10.4300 -0.0010     0.0642737  0.1915   0.0088   0.7132    0.0231   0.0000      0.137517   384.1717       76.6101       63.6833      -51.5144      -64.8982      -15.7088       31.3088       41.0597       43.8176       39.2890       31.5649       23.8045
  10  27 4387.3556    0.9382 16.7208 10.2848  0.0000     -0.256339  0.4181   0.0122   0.7022    0.0439   0.0000     0.0943426   440.6265       105.208       6.90167      -26.0998       3.05733       2.44046       32.7796       41.3323       41.4626       39.3807       34.8807       27.7528
  11   8 1772.2219    0.3381  0.2513  9.8969  0.0000       14.7392  0.0252   0.0179   0.0389    0.0571   0.0000       4.98977   431.6230      -7.90281       10.9998      -4.82481     -0.461188    -0.0992932       4.13215       6.03140       6.13675       5.66124       4.13585       3.83857
  11   9 1915.4637    0.5269  0.3570  9.9664  0.0000       8.47307  0.0212   0.0241   0.0471    0.0731   0.0000       2.28647   438.4223       5.12221       10.8865      -4.42124      -3.28295     0.0678993       2.84317       3.28168       3.16008       3.28379       3.00409       2.40053
  11  10 2058.0259    0.6663  0.5586  9.9555  0.0000       6.67681  0.0283   0.0237   0.0588    0.1089   0.0000       1.50828   433.2932     -0.893690       17.9172      -7.52095      -5.35014       1.09578       3.19472       4.30295       4.01935       4.53833       3.45968       2.93684
  11  11 2199.9507    0.8641  0.6356 10.5564  0.0000       9.13851  0.0354   0.0296   0.0642    0.1073   0.0000       1.68751   435.7549       9.57247       5.34587       1.71508      -1.13883       1.33171       4.24279       5.03154       5.66826       5.12573       4.72206       4.01182
  11  12 2340.1570    1.2148  0.8609 10.3375  0.0000       5.42435  0.0371   0.0365   0.0774    0.2128   0.0000       1.05047   436.5269       1.63850       17.9837      -1.28805      -8.84825       4.87369       4.53915       5.50259       5.64972       5.11255       4.38196       3.74195
  11  13 2478.6338    1.6928  0.8049 11.0801  0.0000       3.32887  0.0364   0.0505   0.0674    0.1931   0.0000      0.951074   428.7801       10.7326       18.9806       9.02265      -1.54946     -0.885500       4.02278       5.07683       4.77924       5.09809       4.42908       3.48951
  11  14 2617.0403    2.1989  0.9803 11.7601  0.0000       2.38825  0.0437   0.0612   0.0771    0.1905   0.0000      0.945938   443.6502       3.20942       3.93112       11.4694      -4.31949      -5.14976       4.55709       5.48033       5.30432       5.33909       4.97725       3.98097
  11  15 2756.3018    2.6668  0.7605 12.3169  0.0000       3.57877  0.0337   0.0824   0.0670    0.1509   0.0000      0.930591   435.1340       4.46225     -0.323003      -1.22963      -11.7255       2.95958       4.22726       5.09201       5.42085       4.93568       4.43049       3.55302
  11  16 2895.5358    3.3452  0.8266 12.6122  0.0000       2.55840  0.0326   0.1014   0.0711    0.1576   0.0000      0.941964   438.0951       11.7042       10.3323      0.489139       1.55426      -5.04380       3.61673       4.39220       4.36551       4.76672       3.80880       3.37311
  11  17 3034.6840    3.8736  0.9280 12.7499  0.0000       1.04674  0.0372   0.1090   0.0739    0.1927   0.0000      0.843822   435.9563       16.7253       2.40178       3.73652       1.34771     -0.311089       4.03068       5.04938       5.15383       5.13433       4.21980       3.56337
  11  18 3173.6187    3.8812  1.1711 12.9886  0.0000       1.39854  0.0502   0.1019   0.0858    0.1937   0.0000      0.946239   434.6413       9.10998       21.1001      -1.50328     -0.706999      -4.04167       4.76524       5.91535       5.78120       5.51276       5.17003       4.41941
  11  19 3312.4844    3.4654  1.5588 12.3314  0.0000      0.545308  0.0551   0.0774   0.1034    0.1746   0.0000      0.625841   437.6119       24.3709       8.07567       15.8294       14.0928      -8.17836       5.28542       6.40961       6.87386       6.67017       5.50591       4.87456
  11  20 3451.7325    3.0344  2.2522 12.0943  0.0000      0.516717  0.0694   0.0585   0.1245    0.1177   0.0000      0.364763   434.9907       10.7117       30.7762      -10.7642       5.15984      0.908034       7.05308       8.50141       8.55112       8.11914       7.39048       6.03567
  11  21 3591.4279    2.4935  3.4381 11.6816  0.0000      0.506281  0.0893   0.0399   0.1615    0.0821   0.0000      0.210444   432.2199       11.1913       7.49764       4.99666       13.1211      -11.6262       8.78157       10.7175       11.2660       10.1836       9.14011       8.05424
  11  22 3731.2936    2.1263  4.9050 11.1004  0.0000      0.672126  0.1126   0.0298   0.1979    0.0761   0.0000      0.138735   433.7238       19.4360       14.2902       23.7389       7.61479      -3.56516       10.5248       12.9478       13.1634       12.5655       11.2002       9.55203
  11  23 3871.3660    1.7718  6.6512 10.8723 -0.0002      0.494291  0.1386   0.0230   0.2578    0.0631   0.0000      0.115441   412.2334       10.5724       29.3942       13.4302      -13.5273      -2.83074       12.6558       15.6092       15.8989       15.4028       13.6233       11.2699
  11  24 4011.2713    1.4533  9.2697 10.6124  0.0000      0.120726  0.1822   0.0175   0.3458    0.0532   0.0000     0.0878039   419.7572       28.1790       7.87102      -4.24520       1.32061       26.7446       16.6009       20.2144       20.8230       20.2566       18.0203       14.8768
  11  25 4151.6258    1.2493 11.1750 10.3716  0.0000    0.00885186  0.2209   0.0151   0.4187    0.0512   0.0000     0.0797817   444.1913       40.9091      -18.3159       18.4802       13.9782      -22.7561       19.1728       24.0316       25.0383       23.5229       20.8833       17.5615
  11  27 4432.3991    0.8527 16.3754 10.2520  0.0008     -0.141483  0.4193   0.0112   0.6988    0.0407   0.0000     0.0982522   433.8444      -47.0937       108.526       63.5432      -41.4459      -2.06780       30.4974       38.2243       39.0775       38.2242       33.0887       27.8873
  12   6 1509.6751    0.1498  0.1231 10.0307  0.0000       9.66834  0.0264   0.0135   0.0432    0.0405   0.0000       33.3805   430.5085      -2.60372       11.3460    -0.0247454      -6.38904       3.32481       2.78753       2.68642       2.93010       3.20854       3.01137       2.46645
  12   7 1660.2746    0.2548  0.1705  9.9067  0.0000       11.7268  0.0167   0.0171   0.0374    0.0471   0.0000       8.45727   438.5070       2.01244       9.04590       1.04433       1.10713       2.60858       2.62256       3.89280       3.57851       3.73829       3.31951       2.16090
  12   8 1805.8284    0.3996  0.3045  9.8699  0.0000       8.25725  0.0211   0.0184   0.0412    0.0617   0.0000       3.05864   437.4918      -1.86063       14.9138      -2.52321      -1.11628      -1.43960       2.65078       2.90872       2.99270       3.17869       2.65587       2.33838
  12   9 1950.0678    0.5502  0.4551  9.9199  0.0000       9.39984  0.0262   0.0205   0.0470    0.0806   0.0000       2.02313   438.6084      0.763858       9.85661      0.746589       3.36000      0.149415       3.06756       3.64565       3.68163       3.60860       3.17784       2.95209
  12  10 2093.7221    0.7370  0.5638  9.8559 -0.0005       9.11637  0.0260   0.0240   0.0543    0.1051   0.0000       1.37570   436.7344      0.380391       12.2414       5.78222       3.17064       2.33299       2.75560       3.28832       3.44315       3.45456       2.95239       2.61236
  12  11 2236.0205    0.9317  0.7441 10.5165  0.0000       6.65068  0.0358   0.0281   0.0629    0.1130   0.0000       1.25276   433.1255      -7.68538       19.0206       5.85930      -1.64264      -4.61351       3.37095       4.62258       4.49116       4.99744       3.87287       3.46246
  12  12 2376.4939    1.2975  0.7618 10.8681  0.0000       5.28813  0.0370   0.0378   0.0609    0.1509   0.0000       1.12702   440.2663      0.700463       11.8882       1.08965      -10.7841      -1.81317       3.59714       4.35815       4.85605       4.23712       4.05914       3.72214
  12  13 2515.5685    1.7943  0.7233 11.6074  0.0000       4.97836  0.0363   0.0537   0.0571    0.1472   0.0000       1.09228   437.4443       14.3595       14.0170      -5.01811       7.88449      -5.31500       3.85074       4.62696       4.55209       4.59716       3.98107       3.73039
  12  14 2654.6789    2.3669  0.8840 11.7283  0.0000       1.73011  0.0383   0.0665   0.0703    0.2039   0.0000      0.950866   434.3594      -4.19794       3.17065       5.89352      -5.21349       1.42999       4.22979       5.39800       5.36227       5.40779       4.56463       3.65767
  12  15 2794.6180    2.8567  0.9251 12.2430  0.0000       2.81498  0.0375   0.0771   0.0724    0.1825   0.0000      0.801177   435.6631       1.92805       16.2809       4.18579       7.45967      -2.68480       3.97439       4.69349       5.29485       4.63512       4.51197       3.52073
  12  16 2934.4640    3.4155  0.8761 12.6244 -0.0002       2.72410  0.0343   0.0944   0.0684    0.1607   0.0000      0.914134   439.8414       7.37702       8.34450       3.46183      -4.92512      -5.70362       3.46127       4.43189       4.37385       4.45434       3.72801       3.41042
  12  17 3073.9170    3.8674  0.8757 12.9853  0.0000      0.963873  0.0333   0.1080   0.0738    0.1475   0.0000       1.05190   430.3857       12.2987       23.7054       2.05742      -5.66231      -7.25533       3.40579       4.16524       4.15490       4.07255       3.64794       3.35433
  12  18 3213.3377    4.0057  1.0539 13.4013  0.0000      0.220971  0.0441   0.1082   0.0837    0.1435   0.0000      0.978716   435.5492       17.6157       15.0032      -2.87664      -3.71358      -13.8804       4.27178       5.08591       4.69371       4.69803       4.74517       4.05312
  12  19 3352.8573    3.2339  1.6729 12.8106 -0.0087      0.881514  0.0572   0.0705   0.1047    0.1207   0.0000      0.495476   431.8760       11.0280       9.30507       3.59132      -4.88918      -4.20954       5.48037       6.73528       6.97911       6.79886       6.00771       5.10995
  12  20 3492.6354    2.8782  2.4925 11.8821  0.0000      0.891093  0.0696   0.0498   0.1249    0.1044   0.0000      0.315224   429.4680       13.1257       16.7273      -18.9653      -3.62838      -12.1852       6.16298       7.54882       8.03587       7.57487       6.86131       5.93191
  12  21 3632.8081    2.3441  3.7686 11.3473  0.0000      0.481963  0.0865   0.0341   0.1614    0.0842   0.0000      0.174235   437.6278       22.0020      -2.46619      -6.87032      -5.09784      -6.01302       8.00908       9.82529       10.2413       9.98666       8.73117       7.78974
  12  22 3772.8945    1.9723  5.4743 11.0083  0.0000      0.556468  0.1168   0.0248   0.2034    0.0667   0.0000      0.120195   420.4257       6.72482       12.6513      -14.4952       12.6973       1.12849       10.0302       12.6068       12.6466       12.7726       11.2258       9.68124
  12  23 3913.3422    1.6400  7.2837 10.8078  0.0003      0.359043  0.1458   0.0198   0.2627    0.0562   0.0000     0.0988135   437.4195       17.1707      -27.3466      -3.56081       2.22647       14.9435       12.1897       15.3319       15.5692       15.1554       13.8640       11.7551
  12  24 4054.0926    1.3859  9.5404 10.5523  0.0000      0.322235  0.1853   0.0163   0.3375    0.0525   0.0000     0.0851632   440.6284       47.0196       15.5024      -22.0377       20.5958      -27.6870       14.7395       19.1746       19.2061       19.1021       16.8440       14.5291
  12  25 4194.6019    1.1956 11.7147 10.4092  0.0000     0.0490141  0.2297   0.0141   0.4205    0.0471   0.0000     0.0820289   446.8095      -5.04276      -17.6278       8.88240      -22.9682      -2.81321       17.5700       22.5831       23.2304       22.2493       20.2553       17.3226
  12  26 4334.7573    0.9851 14.0404 10.3570  0.0000     -0.132730  0.3054   0.0123   0.5530    0.0414   0.0000     0.0855054   434.7665       18.7550       62.5577      -5.56734      -4.06142       8.59126       22.0051       27.5673       29.1794       28.0568       25.2616       21.4534
  12  27 4476.7260    0.8278 17.2572 10.2559 -0.0010      0.111256  0.4364   0.0103   0.7032    0.0386   0.0000      0.100161   416.5053       32.4346       28.9061      -46.7971       9.52176       17.2805       28.1090       36.7498       37.9479       37.0771       32.8827       28.2449
  13   5 1382.3868    0.1266  0.0682 10.1814  0.0000       70.5871  0.0228   0.0227   0.0463    0.0451   0.0000       78.1352   435.2214      0.959506       16.7939      -1.22760      -2.04307       1.30031       2.43992       2.51705       2.71382       3.11211       2.49135       2.64684
  13   6 1541.1908    0.1647  0.1219  9.9813  0.0000       49.9158  0.0222   0.0136   0.0277    0.0464   0.0000       22.4027   438.3215      -3.61254       14.0032       2.49653     -0.811120      -3.36660       2.83126       2.78529       3.06219       3.09908       3.15901       2.60661
  13   8 1838.7260    0.4243  0.3094  9.9036  0.0000       9.77150  0.0182   0.0187   0.0412    0.0620   0.0000       2.88517   439.2378       3.37956       14.7407       1.39549      -4.51409      -4.07636       1.96033       2.74399       2.58023       2.87138       2.57051       2.31021
  13   9 1983.8828    0.5718  0.4592  9.9872  0.0000       10.0832  0.0233   0.0202   0.0516    0.0807   0.0000       1.92590   436.2627       3.34078       12.6353       1.94568      -1.79898       3.71781       2.56596       3.26989       3.18811       3.22642       2.89316       2.49901
  13  10 2128.5708    0.8187  0.5610  9.9796  0.0000       8.35324  0.0244   0.0257   0.0493    0.1076   0.0000       1.28110   439.9301     -0.237353       16.2761       2.85536       1.27139      -2.20930       2.49149       2.94424       3.20935       3.15899       2.90893       2.51476
  13  11 2271.2150    1.0895  0.7518 10.4399  0.0000       3.40647  0.0311   0.0306   0.0601    0.1357   0.0000      0.967369   431.5540      -2.14820       5.82410     -0.163680      -6.55162       3.15949       2.99799       3.66140       4.15219       4.04357       3.65323       3.06929
  13  12 2412.0742    1.4034  0.8760 11.0192  0.0000       6.42605  0.0362   0.0381   0.0699    0.1253   0.0000       1.09707   436.6112       6.41749       9.31993      -5.99727      -4.96787      -5.27467       3.24833       4.31858       4.23450       4.32519       4.03652       3.32648
  13  13 2551.8316    1.9045  1.0692 11.0060 -0.0001       2.47285  0.0375   0.0479   0.0824    0.2599   0.0000      0.781138   435.6503       1.35350       9.51977      -4.02895     -0.816579      -9.83354       3.53146       4.25084       4.25229       4.47295       3.93663       3.43425
  13  14 2691.9110    2.3805  0.9541 12.0961  0.0000       4.69973  0.0396   0.0638   0.0705    0.1672   0.0000       1.01226   439.1526       5.60331       20.6440      -3.35297      -2.70731      -6.80706       3.52384       4.12113       4.47634       4.26523       4.10965       3.38853
  13  15 2832.2457    3.0739  0.8485 12.3157  0.0000      0.739527  0.0317   0.0841   0.0664    0.1949   0.0000      0.830793   434.9737       14.0644       15.5781      -4.28141       4.87141       1.87830       3.06368       3.89515       4.06256       3.91023       3.76060       3.17810
  13  16 2972.7785    3.6551  0.8583 12.9577  0.0000       2.35042  0.0320   0.1007   0.0692    0.1702   0.0000      0.751131   436.4640       6.88810       16.8045       2.84955     -0.114771     -0.414240       3.12764       3.80560       3.96873       4.00305       3.65675       3.10833
  13  17 3112.6218    4.0878  0.8259 13.4301  0.0005       1.36643  0.0379   0.1131   0.0622    0.1276   0.0000      0.767206   439.0254       5.48663       12.8048       9.28051       1.16196      -10.7266       4.02695       4.19946       3.99518       4.30454       4.18179       3.47219
  13  18 3252.4194    3.5827  1.2077 13.3360  0.0007     -0.628936  0.0477   0.0879   0.0925    0.1402   0.0000      0.626245   440.6241      -2.26672       17.5991       3.04383      -3.44851      -9.90026       3.87880       4.81574       5.11580       5.22932       4.46917       4.00156
  13  19 3392.6233    3.1384  1.9634 12.5877 -0.0002       1.05305  0.0627   0.0601   0.1074    0.0977   0.0000      0.362647   445.9882       8.00250       15.5998      -2.58487      -13.0431      -6.70171       5.13317       6.24195       6.58009       6.40517       5.76607       5.16957
  13  20 3532.7560    2.7250  2.7768 11.9527  0.0000      0.846004  0.0751   0.0439   0.1296    0.0855   0.0000      0.273803   431.0316       10.0088      -1.82190       6.13906      -14.1154      -4.28539       6.36909       8.25942       8.52485       8.26465       7.61035       6.63818
  13  21 3673.4681    2.2482  3.7473 11.6181  0.0000      0.702847  0.0867   0.0326   0.1617    0.0694   0.0000      0.180341   454.3852       7.91205       8.93879       5.59097      -2.45532       1.12717       7.29122       8.98183       9.27544       9.48940       8.56988       7.48990
  13  22 3814.4193    1.8742  5.7312 11.0922  0.0003      0.821137  0.1181   0.0229   0.2112    0.0555   0.0000      0.129823   451.7264       17.7097       17.5807      -2.39389      0.508391      -3.93294       8.78125       11.3744       11.6067       11.5295       10.2547       9.15045
  13  23 3954.7168    1.5736  7.4241 10.8049  0.0000      0.242290  0.1440   0.0183   0.2607    0.0535   0.0000     0.0998398   412.2485       46.5022       9.22448      -33.6509      -8.02335       14.7216       11.4345       14.1180       14.8421       14.7589       13.7201       11.7727
  13  24 4096.0982    1.3499  9.8859 10.5503  0.0000      0.360908  0.1803   0.0152   0.3422    0.0485   0.0000     0.0790243   422.2769       20.5650       27.3297      -11.4871      -12.5172      -1.69362       13.8233       17.3863       18.0618       17.7083       16.1265       14.1237
  13  25 4236.8345    1.0834 12.5763 10.4666  0.0000      0.121203  0.2583   0.0130   0.4572    0.0427   0.0000     0.0892573   443.0006       44.3784       27.0376      -17.0606       67.6307      -13.0569       17.5856       22.3469       23.4469       23.1523       21.1643       18.0832
  13  26 4377.8412    0.9718 16.3413 10.3440  0.0012    -0.0154511  0.3579   0.0107   0.6075    0.0379   0.0000     0.0835117   392.8463       5.99365       19.2361       21.2428       60.1106      -9.54944       22.4291       28.7892       30.2849       29.2655       26.8603       23.4489
  14   6 1571.5493    0.1957  0.1687  9.9589  0.0000       18.7435  0.0198   0.0125   0.0323    0.0413   0.0000       13.9777   435.8813       3.65333       19.0396      -1.68071      -3.55063     -0.832667       1.85169       2.20885       2.74940       2.75134       2.31878       1.98729
  14   7 1723.5617    0.3166  0.2083 10.0262  0.0000       14.1926  0.0179   0.0165   0.0331    0.0458   0.0000       5.78319   437.4624       1.28255       10.5231       1.44011       2.86501      -1.49631       1.63118       1.73765       2.39973       2.17425       1.77798       1.68319
  14   8 1870.9117    0.4291  0.3416  9.8960  0.0000       14.8258  0.0208   0.0179   0.0424    0.0627   0.0000       2.88577   438.9490      0.771444       9.61163     -0.999429      -2.99510       3.07875       2.21289       2.64719       2.91932       2.39280       2.27207       2.20861
  14   9 2017.1347    0.5804  0.6240  9.9091  0.0000       8.89205  0.0273   0.0178   0.0600    0.0942   0.0000       1.58639   440.4191     -0.599858       11.5399     -0.411086       1.35891     -0.230237       2.51764       3.05653       3.16972       3.31561       3.00708       2.57318
  14  10 2162.6677    0.7858  0.6306 10.2953  0.0000       6.56052  0.0271   0.0232   0.0578    0.0961   0.0000       1.43716   441.4709       1.97828       10.4074      -6.13526      -2.39721       1.90902       2.40668       2.73640       3.07204       3.27820       2.78691       2.48342
  14  11 2305.8184    1.1989  0.6984 10.6529  0.0000       5.17915  0.0283   0.0328   0.0558    0.1162   0.0000      0.991620   441.8546      -1.64869       15.3473     -0.592497       1.11454       1.62107       2.60035       3.06816       3.16002       3.49341       2.95764       2.55786
  14  12 2446.8589    1.4979  0.8897 11.2269  0.0000       4.00113  0.0351   0.0391   0.0663    0.1215   0.0000       1.00120   432.9936       3.70843       15.9092       2.00556      -3.00121      -6.48125       2.83754       3.55104       3.84043       3.92970       3.41396       3.10396
  14  13 2587.5159    1.9617  0.9757 11.7057  0.0000       4.14362  0.0394   0.0485   0.0674    0.1375   0.0000      0.903091   442.4107       6.66635       16.4204       11.1496      -4.17142      -4.71329       3.33666       4.04014       4.34915       4.13696       3.89759       3.33608
  14  14 2728.3343    2.6514  0.7727 12.1090  0.0000       2.85847  0.0302   0.0727   0.0619    0.1701   0.0000      0.826093   438.2085      0.792197       3.30444       2.70490     -0.504476     -0.773060       3.04297       3.54835       3.67709       3.60078       3.42826       2.90537
  14  15 2869.3114    3.2177  1.0342 12.3196  0.0000       1.81216  0.0395   0.0784   0.0716    0.2165   0.0000       1.01090   437.7072       9.75978       11.2894      -1.09802      -2.48141      -3.72994       3.20922       3.91138       4.09429       4.16022       3.98326       3.53835
  14  16 3010.2012    3.6498  0.9946 12.7514  0.0000      0.110123  0.0370   0.0906   0.0726    0.1946   0.0000       1.00087   436.4036       4.18585       9.56095       4.73048       2.55520      -1.43230       3.01730       3.88001       4.24630       4.08642       3.68277       3.31676
  14  17 3150.6178    3.8362  0.9887 13.2020  0.0000     -0.109775  0.0359   0.0969   0.0733    0.1525   0.0000      0.796910   437.9969       6.90603       8.27144      -8.76523       4.20212      -6.52773       3.13407       3.75004       3.85527       3.78923       3.55775       3.25710
  14  18 3291.0084    3.4542  1.5254 13.1869  0.0000      0.633889  0.0537   0.0753   0.0996    0.1105   0.0000      0.618673   437.9667       19.3703       18.1526      0.727176      -2.73497      -5.54634       4.09439       5.21671       5.52039       5.54404       4.93064       4.56639
  14  19 3431.5710    3.0583  2.1264 12.5908 -0.0061      0.422805  0.0639   0.0554   0.1102    0.0953   0.0000      0.370045   443.0018       28.1987       18.5815       17.2994      0.865417      -8.86714       4.97778       6.27728       6.65214       6.88238       6.37406       5.38497
  14  20 3572.5393    2.5228  3.0632 11.9053 -0.0001       1.06953  0.0792   0.0392   0.1337    0.0787   0.0000      0.241156   425.1000       10.4971       8.11979       2.45246      -3.29015      -8.14873       6.12862       7.72097       7.83379       8.22227       7.33121       6.41764
  14  21 3713.5384    2.1585  4.5245 11.2610  0.0000      0.531823  0.0947   0.0274   0.1690    0.0671   0.0000      0.141797   443.8920       13.6865       30.5367      -5.49446       5.60251     -0.336278       7.63080       9.82425       10.5616       10.2506       9.28192       8.25972
  14  22 3854.7415    1.7883  6.2084 10.9870  0.0005      0.515518  0.1194   0.0209   0.2161    0.0543   0.0000      0.102476   436.6882      0.755879       6.62393      -2.47218      -1.88731      -11.5115       8.71377       11.3407       11.6875       11.6020       10.7734       9.61487
  14  23 3996.0310    1.4822  8.5910 10.7047  0.0000      0.478875  0.1565   0.0163   0.2914    0.0485   0.0000     0.0874087   428.7717       19.2288       28.7509      -3.51496       12.0569      -12.6334       11.0597       13.9248       14.7531       14.7516       13.8420       12.2400
  14  24 4137.1905    1.2856 11.5742 10.4697  0.0000      0.256633  0.2070   0.0137   0.3722    0.0449   0.0000     0.0732071   446.9654       19.3496       41.1938       5.15358      -15.7576       1.36441       13.9003       17.8400       18.4933       18.4163       17.1485       15.1118
  14  25 4278.7595    1.0551 14.6046 10.4292  0.0001      0.196716  0.2982   0.0119   0.5165    0.0402   0.0000     0.0817544   436.2902       16.5513       9.32967      -19.0629       47.6358      -11.9612       18.3893       23.1622       24.7898       24.2467       22.5142       19.9738
  14  26 4420.1270    0.8855 16.2950 10.3313 -0.0026     0.0514001  0.3721   0.0097   0.6009    0.0360   0.0000     0.0946478   432.6893       5.33635      -26.7670      -11.7923       14.4882       18.4231       20.9751       26.9799       28.4894       28.0874       25.9932       22.9858
  15   7 1753.8267    0.3353  0.2704  9.9008  0.0000       14.9979  0.0208   0.0147   0.0356    0.0484   0.0000       4.20242   437.8433     -0.792285       14.4530      -2.36716     -0.342797      -1.61650       2.20284       2.16268       2.16215       2.18678       2.36726       2.04450
  15   8 1902.4282    0.4620  0.4017  9.9787  0.0000       13.7236  0.0219   0.0173   0.0451    0.0614   0.0000       2.40871   436.1369       1.90845       12.0272      -1.19801      -3.30312     -0.509662       2.28311       3.13299       3.26325       3.36454       3.18753       2.49167
  15   9 2049.6974    0.6557  0.5080  9.9779  0.0000       9.06595  0.0241   0.0201   0.0439    0.0876   0.0000       1.46829   439.5167     -0.953921       9.38828      -4.11662     0.0480217       5.62238       2.02844       2.53343       2.93926       2.56629       2.50489       2.31227
  15  10 2195.9895    0.9337  0.6768 10.2466  0.0000       8.03287  0.0260   0.0253   0.0546    0.1106   0.0000       1.05700   438.2829     -0.292890       16.8759       1.00348      -1.47830       2.17984       2.22868       2.82239       3.08120       3.01409       2.65319       2.48396
  15  11 2339.6965    1.2131  0.8486 10.8996  0.0000       5.72908  0.0327   0.0308   0.0645    0.1072   0.0000       1.04040   440.0325       5.05382       14.3416      -2.54399      -1.55997      -3.64396       2.62798       3.32837       3.52047       3.42978       3.18881       2.83264
  15  12 2481.1413    1.6223  0.9862 11.2620  0.0000       3.62265  0.0384   0.0385   0.0692    0.1403   0.0000      0.955688   440.8607      0.121430       10.5412     -0.591874     -0.586978      -4.48376       2.93085       3.77666       3.61432       3.74905       3.56422       3.17864
  15  13 2622.3592    2.2583  0.9366 11.3892  0.0000       1.18722  0.0336   0.0526   0.0612    0.1790   0.0000      0.718831   440.7627       10.2237       11.9271      -1.92156      -2.83976       1.26677       2.62785       3.39122       3.54910       3.50910       3.20047       2.91871
  15  14 2764.2942    2.6571  0.9106 12.2719  0.0000       2.90548  0.0333   0.0662   0.0648    0.1387   0.0000      0.756637   437.8362       4.58579       16.2864     0.0230298      -3.26408     -0.292336       2.88897       3.79537       4.17734       4.42970       4.20829       3.42322
  15  15 2905.8863    3.5562  0.8607 12.0945  0.0000       2.17911  0.0305   0.0868   0.0582    0.2483   0.0000      0.839713   442.4507       4.38581       9.81004     -0.401033       5.55439      -3.29869       2.60122       3.28698       3.32500       3.24879       3.07432       2.85782
  15  16 3047.1168    3.6887  0.8502 13.3725  0.0000      0.296190  0.0340   0.0974   0.0637    0.1306   0.0000       1.11853   445.0547       7.11672       12.7816       3.85038      0.188987       2.94300       3.03472       3.66666       3.95648       3.82860       3.62871       3.17280
  15  17 3188.1344    3.8987  1.1663 13.3198  0.0000     -0.141916  0.0437   0.0943   0.0794    0.1676   0.0000      0.836991   436.6283       8.94465       13.4358       4.29936       6.70013      -10.8168       3.06024       4.15635       4.06902       4.19991       3.94024       3.59775
  15  18 3328.8920    3.5262  1.7069 12.8028  0.0000      0.269370  0.0534   0.0689   0.0971    0.1307   0.0000      0.428263   432.3168       10.7707       3.52313      -3.66560      -3.67866      -2.96056       4.01849       5.33951       5.46886       5.71921       5.10070       4.76597
  15  19 3470.2509    2.9096  2.2466 12.2551 -0.0032      0.950187  0.0626   0.0490   0.1099    0.1027   0.0000      0.315236   437.5659       10.2144       11.9897      -1.86002       5.43376       2.39201       4.42531       5.59915       5.85485       5.91479       5.63429       4.84515
  15  20 3611.5086    2.4737  3.3086 11.8220  0.0000      0.589362  0.0781   0.0356   0.1369    0.0751   0.0000      0.212268   457.5967       1.71684       16.5551      -8.54546      -11.2616      -2.98823       5.54601       6.91728       7.54528       7.34482       6.90015       6.18298
  15  21 3752.9758    2.0146  5.0093 11.1763  0.0000      0.549972  0.0985   0.0243   0.1819    0.0616   0.0000      0.129732   437.0536       2.73535      -3.41337      -3.81032       7.73978      -14.0919       7.09037       8.79262       9.27452       9.28089       8.83706       8.02942
  15  22 3894.4917    1.7175  7.3705 10.8410 -0.0000      0.286208  0.1283   0.0184   0.2406    0.0508   0.0000     0.0822807   439.7670       3.26219       28.9696      -9.20454      -2.99688      -17.3745       8.95231       11.2564       11.9208       11.9255       10.9473       10.0565
  15  23 4036.7196    1.4224  9.0098 10.7307 -0.0001      0.589811  0.1600   0.0155   0.2996    0.0437   0.0000     0.0821010   438.0286       8.82475       34.2201       14.4371      -11.5387      -18.8768       10.4366       13.3653       14.4926       14.3150       13.2401       12.1273
  15  24 4177.7871    1.1916 11.7668 10.4740  0.0000      0.180018  0.2118   0.0128   0.3901    0.0427   0.0000     0.0775006   432.9042       24.7030      -8.92278       3.42219      -18.3218      -10.1010       13.3446       17.4159       17.9678       18.4223       16.9834       15.3086
  15  25 4320.4580    1.0075 14.9726 10.3887  0.0000      0.268834  0.2983   0.0106   0.5090    0.0367   0.0000     0.0820119   443.9791       10.6531       42.3169      -34.0555      -27.0566      -3.51116       16.9327       21.5268       23.1812       22.7647       21.3115       19.3336
  16   4 1293.7813    0.0853  0.0628 10.1603  0.0000       28.5829  0.0298   0.0113   0.0330    0.0317   0.0000       134.004   433.6213     -0.447246       23.3411      -11.2628      0.849975       5.18365       2.07874       3.33087       2.72299       3.24595       2.12529       2.58688
  16   6 1629.5134    0.2238  0.1516  9.9935  0.0000       24.6606  0.0157   0.0138   0.0284    0.0390   0.0000       11.1591   437.8283      -1.86045       18.8615       2.92899      -1.97623       3.19109       1.21053       1.86341       1.85822       1.76390       1.63252       1.48739
  16   7 1783.2878    0.3741  0.2338  9.9312  0.0000       17.1712  0.0136   0.0177   0.0332    0.0467   0.0000       4.09005   438.2519       4.47325       13.4847     -0.551610      -5.53588       1.98336       1.16222       1.42840       1.57132       1.59275       1.38320       1.39221
  16   8 1933.1782    0.5114  0.4450  9.9737  0.0000       9.62745  0.0219   0.0168   0.0451    0.0637   0.0000       1.98434   439.1434     -0.698151       15.1363       1.67308      -2.27833      -4.18330       1.88222       2.69768       2.83029       2.97655       2.98597       2.37821
  16   9 2081.7024    0.6403  0.7187 10.0217  0.0000       8.17643  0.0316   0.0176   0.0575    0.0957   0.0000       1.36944   436.7636       2.83909       14.0325      -4.47961      -2.45708       2.90180       2.28619       3.13275       3.07780       3.34466       3.25017       2.88540
  16  10 2228.5013    0.9872  0.7429 10.4007  0.0000       5.28698  0.0288   0.0254   0.0568    0.1209   0.0000      0.998502   438.6552     -0.563085       12.7702       2.36716      -1.45843      -2.51967       2.37436       3.00413       3.14439       3.04967       2.93767       2.69734
  16  11 2372.6992    1.3450  0.8834 10.9434  0.0000       3.52712  0.0328   0.0326   0.0619    0.1302   0.0000      0.847761   435.9848      0.865845       9.76560      -4.68153       1.50025     -0.264571       2.44166       3.26259       3.36295       3.55484       3.11953       3.07415
  16  12 2514.9824    1.7674  0.8849 11.4563  0.0000       4.15780  0.0336   0.0416   0.0596    0.1273   0.0000      0.875054   444.3905       4.17944       15.3835      -1.65564       3.00133       2.12068       2.51977       3.20944       3.36766       3.36865       3.32710       2.89912
  16  13 2656.9816    2.2562  0.9429 11.9714  0.0000       1.91404  0.0332   0.0530   0.0655    0.1310   0.0000      0.832135   438.1648       2.36619       11.5153      -2.40452       1.41375      -4.02614       2.54312       3.11454       3.27449       3.33740       3.26377       3.04665
  16  14 2799.6481    2.8200  0.8063 12.7046  0.0000       3.24323  0.0302   0.0711   0.0573    0.1009   0.0000      0.879211   439.0929       5.57191       9.98984       1.75097      -2.38034      0.903936       2.30012       2.81250       2.87247       3.02019       2.89707       2.57598
  16  15 2941.9335    3.4334  0.9471 12.9189  0.0000       3.00074  0.0334   0.0824   0.0658    0.1304   0.0000      0.837448   439.7801       8.25909       3.89018       2.98716      -8.60171      -2.94236       2.47551       3.08576       3.18250       3.30796       3.14438       2.90416
  16  16 3083.6289    3.9652  0.9288 13.1331  0.0001       2.03235  0.0332   0.0946   0.0623    0.1589   0.0000      0.885624   442.1121       4.18348       7.61051      -9.20051      -5.07947      -7.96086       2.57503       3.20619       3.41094       3.48351       3.31450       2.97380
  16  17 3225.0691    3.6473  1.2344 13.2561  0.0000      0.400382  0.0430   0.0818   0.0839    0.1391   0.0000      0.882018   438.7452       10.3181       10.9314      -2.36228    -0.0511289      -4.88349       2.83830       3.65405       3.73347       3.90709       3.65635       3.30601
  16  18 3366.5510    3.2502  1.8035 12.7119  0.0000      0.607813  0.0560   0.0605   0.0956    0.1194   0.0000      0.424578   440.1491       8.60773       16.2152       2.91194       10.5383       3.06236       3.67688       4.66852       4.82120       4.95486       4.74096       4.36333
  16  19 3508.2374    2.7333  2.8124 11.9756  0.0000      0.973904  0.0690   0.0415   0.1226    0.0975   0.0000      0.248047   437.3505       10.3408       13.2775       3.07902       5.24090      -12.3161       4.71132       5.81310       6.12106       6.35682       6.08148       5.44534
  16  20 3650.1074    2.3252  4.2358 11.4430  0.0000      0.551059  0.0876   0.0297   0.1578    0.0741   0.0000      0.154031   435.6456       11.2693       17.9863      0.335637      -2.04283      -1.50368       6.00807       7.38458       7.98789       7.95049       7.70536       7.02828
  16  21 3791.9915    1.9446  5.6690 11.0107  0.0006      0.558087  0.1047   0.0214   0.1883    0.0572   0.0000      0.107394   445.4413       9.65513       19.1842     0.0890281       10.6237      -17.4628       6.81444       8.55038       9.08428       9.29684       8.65407       7.79151
  16  22 3934.0022    1.6338  7.6563 10.7319  0.0000      0.390734  0.1295   0.0165   0.2422    0.0481   0.0000     0.0820588   444.9338       20.0555       17.9899      -6.07943      -16.1575      -7.16047       8.26010       10.5388       10.9641       11.2864       10.7238       9.69377
  16  23 4076.2357    1.3665 10.3212 10.5649 -0.0003      0.412806  0.1750   0.0137   0.3202    0.0428   0.0000     0.0726930   426.4789       31.9032      -10.4912     -0.677013       12.8798       8.49643       10.6411       13.7249       14.5350       14.9611       13.8693       12.5458
  16  24 4218.3392    1.1141 12.8207 10.5185 -0.0001      0.274681  0.2386   0.0119   0.4270    0.0392   0.0000     0.0803233   449.1188      -5.80602      -12.0865      -18.8598      -15.9772       11.4562       13.1982       17.0163       18.2278       18.2804       17.4322       15.5927
  16  25 4360.6470    0.9610 15.6887 10.3995  0.0000      0.182671  0.3231   0.0096   0.5206    0.0347   0.0000     0.0857179   450.1756       37.6438       25.0699      -23.5113      -12.3428      -10.8292       16.5952       20.7494       22.5759       22.8849       21.3718       19.6249
  17   6 1657.0800    0.2499  0.2308 10.0169  0.0000       17.8687  0.0174   0.0123   0.0362    0.0413   0.0000       7.23711   438.9200      -2.30397       18.9635      -4.36110      -1.41920      -2.29287       1.48680       1.94906       1.81666       1.95744       1.89137       1.68494
  17   7 1812.0283    0.3870  0.3738  9.8957  0.0000       10.8473  0.0193   0.0142   0.0445    0.0525   0.0000       2.73466   439.7570      -3.39654       16.0141      -2.33184      -2.47822      0.377840       1.66817       2.13293       2.16493       2.21921       2.35573       2.01071
  17   8 1963.3704    0.5638  0.4003  9.9411  0.0000       10.2884  0.0181   0.0186   0.0380    0.0659   0.0000       1.74373   436.7130       5.11182       14.3727      -1.16986      0.354360       2.17710       1.45752       1.79997       1.93677       2.04072       1.95909       1.75990
  17   9 2113.0729    0.7795  0.5932 10.2382  0.0000       7.18232  0.0252   0.0214   0.0458    0.0866   0.0000       1.18105   437.7690       1.48114       13.3830      -6.79908      -1.32611       1.45249       1.96267       2.45458       2.38344       2.42013       2.40377       2.32566
  17  10 2260.4041    1.0589  0.7515 10.5522  0.0000       5.08694  0.0274   0.0263   0.0551    0.1112   0.0000      0.967210   439.9415       7.72613       13.8197       2.82888      -3.16641       2.16685       2.00863       2.53756       2.64284       2.61817       2.66330       2.36215
  17  11 2405.1291    1.4537  0.9633 10.6262  0.0000       3.60338  0.0327   0.0323   0.0608    0.1663   0.0000      0.746949   433.7677    -0.0987965       13.5686       4.57252       2.13558      -2.04409       2.30718       2.92940       3.17307       3.11473       2.98184       2.71579
  17  12 2548.2734    1.8768  0.9299 11.2891  0.0000       4.41421  0.0330   0.0414   0.0576    0.1446   0.0000      0.770344   440.2863       1.73577       18.2824      -1.18524       1.18500     -0.710550       2.20228       2.80374       2.97970       3.06517       2.80553       2.61950
  17  13 2691.1452    2.3705  1.0426 12.1041  0.0000       2.75386  0.0371   0.0525   0.0673    0.1274   0.0000      0.818265   438.6099       2.50351       18.0437       4.96392       1.34533      -2.33517       2.56779       3.42583       3.69189       3.66247       3.46304       2.97351
  17  14 2834.3986    3.0953  0.8578 12.5297  0.0000       2.36560  0.0293   0.0717   0.0565    0.1188   0.0000      0.838953   439.7737       3.03900       9.14149      -1.58476      -2.85027       2.42658       2.12631       2.64622       2.80523       2.90780       2.75880       2.57173
  17  15 2977.3018    3.6854  0.8959 12.6001  0.0000      0.782772  0.0294   0.0835   0.0573    0.1529   0.0000      0.700066   439.5694      0.251613       11.5778       2.19964      -2.05137      -7.01425       2.18004       2.68483       2.81783       2.89275       2.70564       2.48689
  17  16 3119.5740    3.9009  0.8994 13.3714  0.0000       1.38725  0.0307   0.0922   0.0612    0.1127   0.0000      0.771167   441.1851       11.9112       4.22412      -3.54121      -3.15492      -7.20317       2.03497       2.70783       2.76676       2.77118       2.69755       2.51510
  17  17 3261.5769    3.6492  1.3293 13.0834  0.0000       1.36201  0.0455   0.0760   0.0796    0.1478   0.0000      0.750191   434.7245       11.1786       19.4953       6.95652      -6.43686      -4.47506       2.86891       3.64625       3.77052       3.96882       3.74279       3.43573
  17  18 3403.5269    3.2283  1.9342 12.5280  0.0000      0.351558  0.0528   0.0580   0.0992    0.1258   0.0000      0.402445   440.7027       5.71212       5.74910      -5.19735      0.663950      -7.33301       3.37336       4.38339       4.46881       4.84132       4.40102       4.12871
  17  19 3545.8144    2.6862  2.9676 12.1819 -0.0043      0.576300  0.0728   0.0411   0.1261    0.0845   0.0000      0.227592   429.6060       20.3739       13.3243       15.0551      -4.45373      -1.50331       4.60480       6.15960       6.49933       6.51261       6.29913       5.71229
  17  20 3688.1988    2.2007  4.0997 11.5352  0.0000      0.628546  0.0840   0.0288   0.1580    0.0710   0.0000      0.153475   442.9071       24.1730      -11.7148       2.87936      -8.41846      -10.0531       5.33828       6.76950       7.05078       7.49020       7.07027       6.56094
  17  21 3830.4625    1.8747  6.0540 10.9110  0.0000      0.519501  0.1049   0.0197   0.1933    0.0566   0.0000     0.0949829   439.2198       11.4131       14.9694      -2.19818      -3.98107      -3.52172       6.70111       8.62311       9.09127       9.33583       9.10271       8.26573
  17  22 3973.2217    1.5718  8.8365 10.5291  0.0000      0.427140  0.1401   0.0146   0.2551    0.0475   0.0000     0.0685558   435.2688       4.08863       20.2053      -4.22231      -6.82700      -8.61748       8.42661       10.7404       11.5381       11.5439       11.2514       10.4212
  17  23 4115.9278    1.2930 10.7225 10.5376  0.0000      0.460654  0.1821   0.0128   0.3239    0.0407   0.0000     0.0741188   421.7206       33.1362       27.1762      -24.2753       1.89175       5.58472       10.3571       13.4882       14.1785       14.8061       14.0579       12.7922
  17  24 4258.0531    1.1132 14.3578 10.4771 -0.0005      0.177693  0.2646   0.0105   0.4532    0.0363   0.0000     0.0759869   450.2949       23.7338      -4.78777      -7.98406      -12.1834       2.66995       13.5739       17.5139       18.9374       19.0199       18.3673       16.7054
  18   5 1518.7187    0.1475  0.1057 10.1161  0.0000       10.7257  0.0163   0.0123   0.0284    0.0330   0.0000       29.0652   436.6910       2.97655       21.7174       3.21742       1.44360       4.23801       1.34086       1.83120       1.90772       1.97823       1.91564       1.63099
  18   6 1683.6771    0.2569  0.2589  9.9248  0.0000       17.9331  0.0162   0.0115   0.0395    0.0413   0.0000       5.91212   439.2900      -3.67433       15.1904      -1.51344      0.698247      -1.05733       1.36484       1.74491       1.88632       2.12959       2.03543       1.89766
  18   7 1840.0412    0.3906  0.3054 10.0412  0.0000       14.6985  0.0190   0.0149   0.0344    0.0488   0.0000       3.21887   436.0763    0.00838162       15.6470      -4.38961      -1.81554       2.24735       1.62117       1.92447       1.79703       1.75389       2.00249       1.76481
  18   8 1992.9294    0.6034  0.4989 10.0601  0.0000       8.82376  0.0227   0.0179   0.0428    0.0721   0.0000       1.61687   438.1164     -0.557661       10.6841      0.405358     -0.801485       3.33361       1.90666       2.47610       2.81615       2.77292       2.61997       2.22481
  18   9 2143.7695    0.7856  0.6459 10.2907  0.0000       5.72791  0.0254   0.0209   0.0494    0.0881   0.0000       1.07448   439.9488     -0.445546       11.7522       3.63594     -0.738250      -1.26831       2.01068       2.61065       2.71203       2.63712       2.53228       2.35422
  18  10 2291.7304    1.1018  0.8315 10.8892  0.0000       5.80013  0.0314   0.0271   0.0571    0.1048   0.0000      0.985539   441.1716       1.39569       11.4768       1.44787      -2.20578      -4.54274       2.10980       2.74540       2.79780       2.83434       2.66931       2.69283
  18  11 2436.9421    1.5383  0.9025 11.2872  0.0000       3.12069  0.0320   0.0348   0.0607    0.1182   0.0000      0.906757   441.7735       1.50536       13.8940      0.760239       2.95152       2.34318       2.18587       2.69926       3.03419       3.04164       2.93728       2.62986
  18  12 2580.9499    1.9316  1.0361 11.8279  0.0000       2.18555  0.0354   0.0420   0.0686    0.1164   0.0000      0.849756   438.1800       5.31571       14.6596       1.12289       2.63885     -0.387325       2.18042       2.85998       3.09896       3.11926       2.96409       2.70417
  18  13 2724.8339    2.5935  0.9643 12.2186  0.0000       2.16463  0.0320   0.0561   0.0615    0.1242   0.0000      0.775840   439.4503       7.49747       18.1020      -2.50492      -1.32070     -0.743116       2.04892       2.64128       2.69384       2.72571       2.70522       2.45913
  18  14 2868.7616    3.3423  0.7764 12.5689  0.0000       1.41393  0.0253   0.0780   0.0527    0.1284   0.0000      0.728406   438.9929       5.39038       9.42593     -0.873955       4.73097     -0.796837       1.85532       2.32895       2.50424       2.48790       2.44433       2.23196
  18  15 3012.2774    3.8018  0.8514 13.1000  0.0000       2.06817  0.0283   0.0870   0.0558    0.1107   0.0000      0.762548   438.3596       2.02298       19.8210       5.14730      -4.12316      -4.78133       1.93266       2.48107       2.66113       2.73339       2.73393       2.47809
  18  16 3154.9641    3.9109  1.0445 13.2715  0.0000       1.22186  0.0340   0.0846   0.0684    0.1234   0.0000      0.802492   437.6005       9.85628       12.6162       6.94232      -5.10863      -1.10756       2.25460       2.75925       2.99607       3.21614       2.99288       2.83019
  18  17 3297.4904    3.5108  1.4305 13.2425 -0.0001      0.645127  0.0462   0.0710   0.0850    0.1127   0.0000      0.657207   436.6391       9.64913       6.88984       2.93892      -3.61587      -1.84345       2.90581       3.62243       3.79190       3.93121       3.76735       3.57036
  18  18 3440.2227    3.0367  2.0660 12.3953  0.0000      0.829411  0.0548   0.0501   0.0991    0.1109   0.0000      0.341462   438.8753       14.3292       22.2038      -4.65587      -7.29531      -3.47950       3.31530       4.13943       4.31636       4.41798       4.31249       4.15281
  18  19 3583.0701    2.5297  3.5098 11.6277  0.0000      0.983534  0.0719   0.0333   0.1362    0.0874   0.0000      0.172583   441.1423       8.89884       10.0284      -1.14929      -11.0718       4.35497       4.31054       5.58586       6.03918       6.28684       6.10538       5.39257
  18  20 3725.8798    2.1333  4.8407 11.1375  0.0000      0.713884  0.0900   0.0238   0.1606    0.0677   0.0000      0.123172   436.3388       20.3535     0.0704688      -16.9358       1.91527       4.14306       5.26051       6.63196       7.18129       7.27801       7.16156       6.51155
  18  21 3868.7702    1.8242  6.7050 10.8158  0.0000      0.497257  0.1090   0.0179   0.2054    0.0514   0.0000     0.0855107   428.2080       14.3221       1.52794      -5.46673       4.73305      -5.50565       6.21645       8.00076       8.53944       8.76269       8.55300       7.89558
  18  22 4011.6387    1.4833  8.5535 10.6475  0.0000      0.427154  0.1414   0.0142   0.2509    0.0430   0.0000     0.0755915   442.2398       6.64619       10.5742      -26.8444      -10.7184       3.32853       7.83022       10.1604       10.5643       10.9676       10.5900       9.76548
  18  23 4154.5773    1.2533 11.5835 10.5710 -0.0002      0.347074  0.1922   0.0120   0.3454    0.0369   0.0000     0.0691306   418.5774       2.14855       37.4399      -5.30717      0.635038      -6.88416       9.96365       12.8554       14.0096       14.1495       13.5013       12.4211
  18  24 4298.0050    1.0066 13.8574 10.5105  0.0000      0.415347  0.2629   0.0100   0.4471    0.0334   0.0000     0.0846262   437.1703       45.6981     -0.923246      -15.4060       3.53439       22.7275       12.4787       16.0035       17.6120       17.6929       16.9492       15.7011
  18  25 4440.2916    0.8418 15.6127 10.3710 -0.0013     0.0785052  0.3336   0.0083   0.5257    0.0308   0.0000     0.0913160   405.5450      0.302168       43.5601       24.3487       8.76458      -42.0444       14.9685       19.4281       21.1177       21.2955       20.7368       19.0072
  19   5 1543.0727    0.1794  0.1692 10.0162  0.0000       28.8804  0.0171   0.0108   0.0361    0.0349   0.0000       15.7603   440.4943      0.384451       17.3133      0.395478      -3.07657       2.88228       1.54926       2.47181       2.50914       2.70143       2.31439       2.26683
  19   7 1867.3510    0.4468  0.3417  9.9971  0.0000       13.0680  0.0299   0.0153   0.0408    0.0549   0.0000       2.71489   437.8440      -2.73746       18.6473       3.09099     -0.737687      -1.12160       3.05141       4.35058       4.96542       4.96202       4.65631       3.95503
  19   8 2021.8726    0.6425  0.5156 10.0470  0.0000       9.93615  0.0199   0.0183   0.0435    0.0702   0.0000       1.43563   437.3613     0.0388329       15.4320     -0.522732     -0.114574      -1.47666       1.43441       1.81698       1.95996       2.17742       1.88889       1.84448
  19   9 2173.8242    0.9024  0.6566 10.2886  0.0000       5.69086  0.0238   0.0220   0.0464    0.0885   0.0000       1.01442   439.8988       1.51968       17.1759     -0.335570      -4.68641      -2.27999       1.63239       2.17859       2.32580       2.11988       2.26514       2.11439
  19  10 2322.4590    1.2218  0.8182 10.8222  0.0000       4.90541  0.0276   0.0281   0.0537    0.1026   0.0000      0.859906   436.4267      -1.81615       17.8542       1.47005      -6.39980      -1.96300       1.85859       2.31059       2.38832       2.56182       2.31763       2.23888
  19  11 2468.3322    1.6485  0.9396 11.2828  0.0000       5.33313  0.0306   0.0358   0.0610    0.1202   0.0000      0.821539   439.9046       5.24379       14.7855       2.34803     -0.905961      -3.92426       1.88239       2.44904       2.73046       2.66641       2.71474       2.53146
  19  12 2613.1855    2.1075  0.9046 11.9731  0.0000       2.31407  0.0317   0.0480   0.0572    0.1198   0.0000      0.836888   437.0453       5.36413       17.5188      -3.05222      0.290510       2.98987       2.16362       2.71736       2.78657       3.00871       2.68647       2.58150
  19  13 2758.0641    2.7785  0.9173 12.3853  0.0000       2.25332  0.0292   0.0607   0.0579    0.1200   0.0000      0.711441   439.3601       4.26501       8.31654     -0.688287     -0.109491      -3.96117       1.95893       2.65432       2.80881       2.95010       2.60612       2.41815
  19  14 2902.6534    3.4281  0.7588 12.9442  0.0000       2.44130  0.0261   0.0781   0.0487    0.1047   0.0000      0.812113   437.2808       4.12812       13.8290      -2.66505      -3.59887      -3.89418       1.88652       2.33689       2.57034       2.71140       2.56921       2.37608
  19  15 3046.6716    3.8648  0.9092 13.1048  0.0000       1.86016  0.0288   0.0836   0.0583    0.1189   0.0000      0.734216   442.4841       5.19732       18.4128       2.15368      -4.55556      -5.03691       1.86605       2.40320       2.51157       2.57972       2.53700       2.34664
  19  16 3190.0348    3.9429  1.2346 13.1506  0.0000       1.75087  0.0398   0.0771   0.0695    0.1265   0.0000      0.663299   437.8965       11.4113       12.2272      -1.81266      -1.82772     -0.557395       2.39989       3.14500       3.34498       3.39231       3.20671       2.97529
  19  17 3333.1729    3.3997  1.7081 12.7462  0.0000       2.05952  0.0460   0.0575   0.0900    0.0946   0.0000      0.504200   441.0354       8.89994       14.5196       2.58765       3.63463      -4.93510       2.55710       3.41076       3.65809       3.66126       3.55955       3.24394
  19  18 3476.3500    2.8564  2.4291 12.3890  0.0000      0.613266  0.0611   0.0432   0.1077    0.0845   0.0000      0.332306   435.0319       3.51268       15.8488      -1.01838      -1.78424       7.53901       3.29555       4.54814       4.59037       4.85891       4.57642       4.26644
  19  19 3619.6937    2.4303  3.8022 11.5078  0.0000      0.771949  0.0736   0.0297   0.1439    0.0790   0.0000      0.156273   446.3061       6.90523       13.1641       3.06165      -9.82398      -1.08522       4.20106       5.38012       5.82142       6.00327       5.86083       5.36837
  19  20 3763.0826    2.0467  5.3475 11.0905  0.0002      0.699712  0.0930   0.0216   0.1712    0.0601   0.0000      0.105985   446.1742       12.2674       18.3850       7.14463       5.81614      -7.14234       5.14240       6.66131       7.11309       7.42983       6.99971       6.61814
  19  21 3906.3153    1.7069  6.7853 10.8900  0.0000      0.507486  0.1116   0.0168   0.2069    0.0469   0.0000     0.0867961   433.9227       11.9906       13.6887       10.6541      -9.10211       5.87753       6.15470       8.04896       8.43785       8.68488       8.42877       7.94639
  19  22 4049.7445    1.4202  9.0396 10.6291  0.0000      0.474892  0.1434   0.0133   0.2630    0.0405   0.0000     0.0765670   443.7145       28.1028       11.2225      -11.7240      -11.7370      -3.42239       7.61136       9.84568       10.4523       11.0527       10.8239       9.79199
  19  24 4336.5797    0.9963 15.4755 10.4968 -0.0000      0.307660  0.2974   0.0091   0.4795    0.0315   0.0000     0.0774334   462.1220       5.77915       22.9400      -5.72341      -19.0179     0.0560190       12.8279       16.8359       18.2983       18.7925       18.1277       16.8591
  19  25 4479.2383    0.8313 19.1429 10.3602  0.0014   -0.00342127  0.4170   0.0073   0.5991    0.0265   0.0000     0.0910006   425.6723       25.5273      -5.31696      -37.7011      -1.35045       11.7518       15.8775       20.6234       22.7208       22.9792       22.2450       20.7242
  20   3 1193.7006    0.0778  0.0594 10.1866  0.0000       54.9786  0.0257   0.0150   0.0360    0.0298   0.0000       207.708   437.4573     -0.358704       18.6411       3.08595       2.63060      -3.61224       2.12601       2.99335       3.99523       4.94039       2.61248       3.01838
  20   4 1386.5301    0.1005  0.0776 10.0520  0.0000       46.6809  0.0236   0.0103   0.0270    0.0311   0.0000       74.4540   439.5344      -1.01021       20.9056       1.23500      -1.64572      0.910875       1.68000       1.98580       2.80558       1.83528       2.65393       1.92520
  20   5 1566.5607    0.2060  0.1524  9.9696  0.0000       28.3495  0.0136   0.0114   0.0266    0.0350   0.0000       12.3483   437.3467      0.848248       16.8161      0.687979      -3.07183      0.420338       1.00182       1.27812       1.29196       1.41884       1.36287       1.24657
  20   6 1734.2251    0.3175  0.2886  9.9781  0.0000       12.0516  0.0170   0.0124   0.0356    0.0411   0.0000       4.07190   439.6605     -0.211290       17.1087      0.869815       2.27342      -2.67746       1.22320       1.63319       1.71111       1.71714       1.61015       1.38845
  20   7 1893.9831    0.4639  0.4000  9.9730  0.0000       14.8506  0.0180   0.0146   0.0383    0.0537   0.0000       2.29897   438.8536      0.199290       13.3914     -0.902872      -1.86394      -1.53514       1.23581       1.50274       1.76924       1.80917       1.75460       1.74199
  20   8 2050.1416    0.6976  0.5418 10.1011  0.0000       8.10282  0.0210   0.0187   0.0429    0.0723   0.0000       1.22706   438.9071       3.77085       14.7684      -1.20284      0.341364      -3.96845       1.39137       1.73567       2.01503       2.12248       1.88018       1.84196
  20   9 2203.2414    0.9631  0.7241 10.1587  0.0000       5.37297  0.0251   0.0222   0.0472    0.1095   0.0000      0.880310   435.1002      -2.13028       17.3786     -0.779281      -2.14699      -3.89244       1.71643       2.25377       2.48939       2.55869       2.49596       2.31203
  20  10 2352.5320    1.3507  0.8894 10.7745  0.0000       3.86491  0.0294   0.0287   0.0535    0.1162   0.0000      0.798398   440.2958       2.18395       16.8545      -4.31652      -4.19976      0.635318       1.76791       2.20152       2.27444       2.48784       2.44228       2.28248
  20  11 2499.0266    1.7499  1.0110 11.2093  0.0000       2.31055  0.0327   0.0357   0.0611    0.1428   0.0000      0.760385   438.9000       4.51018       17.7005      -3.25045      -3.64833     -0.444635       1.86524       2.42131       2.59596       2.65244       2.68151       2.48258
  20  12 2644.9478    2.2877  0.8584 12.1193  0.0000       3.12151  0.0284   0.0498   0.0537    0.1031   0.0000      0.861524   437.4100       4.93972       13.2144     -0.769590      -7.78527      -5.16973       1.69940       2.07266       2.37402       2.41993       2.25855       2.13952
  20  13 2790.7723    2.7975  0.8797 12.5524  0.0000       1.00300  0.0301   0.0601   0.0525    0.1037   0.0000      0.785239   434.7654       6.53474       10.5062       5.17787      -3.35261      -2.73053       1.86560       2.39194       2.54706       2.63831       2.43971       2.31224
  20  14 2936.1209    3.5455  0.8636 12.9042  0.0000       3.90863  0.0281   0.0760   0.0528    0.1048   0.0000      0.750095   440.7266       4.70171       9.89075      -2.66995      0.910817     0.0652242       1.75808       2.23159       2.48719       2.53565       2.44535       2.24895
  20  15 3080.5655    4.0061  0.9279 13.1269  0.0000       1.26362  0.0290   0.0842   0.0578    0.1180   0.0000      0.750532   434.6522       10.4165       8.42761       2.16217      -3.15905       4.32933       1.70695       2.33526       2.43469       2.59280       2.62525       2.36680
  20  16 3224.5602    3.7805  1.1958 13.4851  0.0000       1.38798  0.0393   0.0766   0.0719    0.1096   0.0000      0.772784   440.4923       7.66769       13.2735       6.59492       1.27186      -4.29024       2.18627       2.73818       3.06477       3.15853       3.00268       2.92566
  20  17 3368.3538    3.2305  1.9834 12.6413  0.0000       1.59829  0.0513   0.0497   0.0914    0.0794   0.0000      0.379394   434.6128       6.62824       16.2214      -1.46984      -2.40574      -3.64384       2.72341       3.42248       3.76798       3.95488       3.73395       3.52249
  20  18 3512.1731    2.7860  2.8641 11.9259  0.0002       1.34350  0.0625   0.0364   0.1097    0.0774   0.0000      0.227410   436.9705       12.4669       13.9868      0.266847      -7.94098      -9.79584       3.26862       4.27378       4.50864       4.76922       4.65843       4.40789
  20  19 3656.1820    2.3495  3.9347 11.4415  0.0000       1.27564  0.0748   0.0275   0.1356    0.0695   0.0000      0.157706   438.9066       18.1550       9.77944      -2.05286       6.63511      -6.14286       4.06018       5.25667       5.62466       5.85240       5.63397       5.43357
  20  20 3799.6787    1.9576  5.3658 11.0566  0.0000      0.554024  0.0917   0.0206   0.1694    0.0592   0.0000      0.108907   440.3244       11.8500       9.57655       10.6052      -2.82065      -5.02039       4.98938       6.49438       6.89213       7.10289       6.93872       6.74161
  20  21 3943.5179    1.6099  8.1082 10.7125  0.0000      0.417431  0.1248   0.0144   0.2274    0.0412   0.0000     0.0714288   439.5583       2.86089       27.5105      -8.66123      -10.4184       4.06445       6.57267       8.30313       8.86479       9.34223       9.08428       8.69100
  20  22 4087.5951    1.3677 10.3907 10.5374  0.0000      0.414187  0.1581   0.0119   0.2899    0.0365   0.0000     0.0659951   448.0262       5.57224      -8.18559       6.48171       3.50515      -16.0605       7.64078       9.98064       10.8098       11.1056       10.8312       10.1459
  20  23 4231.2360    1.1259 13.2270 10.4479 -0.0004      0.200972  0.2229   0.0095   0.3857    0.0332   0.0000     0.0732251   425.8715       17.3545       17.8645      -4.67404      -8.04409      -1.21486       9.81155       12.7354       13.6751       14.1992       13.7943       12.9285
  20  24 4374.8764    0.9475 15.9626 10.3942 -0.0011      0.166766  0.3035   0.0081   0.4860    0.0304   0.0000     0.0825311   433.7627       36.9976       9.36026      -3.09666       7.72106      -25.6353       12.0675       15.7838       17.2213       17.7455       17.1958       16.3525
  21   5 1589.2916    0.2166  0.1450 10.0511  0.0000       25.7223  0.0120   0.0117   0.0246    0.0334   0.0000       12.4277   439.7144       1.23929       17.1610       2.61183      -5.46351     -0.852558      0.893922       1.02323       1.08183       1.15322       1.16493       1.05908
  21   6 1758.2544    0.3400  0.2745 10.0155  0.0000       14.8604  0.0166   0.0128   0.0294    0.0408   0.0000       4.02366   440.4505      -2.86374       15.4719       3.35718      -3.49787    -0.0890845       1.22716       1.27957       1.48866       1.73551       1.62594       1.45973
  21   7 1919.8899    0.4967  0.4628  9.9796  0.0000       11.4356  0.0201   0.0142   0.0392    0.0583   0.0000       1.89632   437.9945       1.32059       15.5690      -2.08542      -1.44226       2.34849       1.30363       1.70145       1.69890       1.82382       1.79567       1.68575
  21   8 2077.8286    0.7312  0.5753 10.0864  0.0000       6.80827  0.0201   0.0185   0.0436    0.0762   0.0000       1.13542   437.2173       1.82771       16.1580      -2.90333     0.0755917      0.247346       1.36380       1.73369       1.83948       1.88707       1.96705       1.80105
  21   9 2232.0412    1.0248  0.7615 10.5258  0.0000       5.92649  0.0264   0.0230   0.0480    0.0990   0.0000      0.908678   437.6389    -0.0352714       11.6090       2.64671       2.28281       1.30311       1.61985       2.07219       2.11431       2.36470       2.24636       2.16743
  21  10 2382.0474    1.3529  0.8614 11.0329  0.0000       3.90028  0.0285   0.0287   0.0518    0.1003   0.0000      0.786794   437.8442       1.83433       13.7668       3.66197     -0.428975      -2.26215       1.61406       2.04439       2.19134       2.31622       2.17635       2.17379
  21  11 2529.4719    1.8332  1.0364 11.4698  0.0000       4.29362  0.0315   0.0362   0.0624    0.1143   0.0000      0.741335   439.4564       1.51000       15.4483       1.67074      0.123015       1.81372       1.74211       2.35415       2.58221       2.77109       2.71232       2.44756
  21  12 2676.3395    2.3624  0.9457 12.2614  0.0000       3.43729  0.0297   0.0499   0.0591    0.1053   0.0000      0.794606   439.0275       3.90760       12.3899       1.42727      -2.92493       5.31498       1.67455       2.21847       2.32409       2.48296       2.27797       2.30923
  21  13 2823.1074    3.0391  0.8865 12.5408  0.0000       3.68709  0.0265   0.0650   0.0563    0.1138   0.0000      0.758047   437.4452       6.60254       13.2870       1.92789      -2.35733      -5.03348       1.53794       2.00822       2.05638       2.11155       2.07774       1.92769
  21  14 2968.9952    3.6468  0.9015 13.0049  0.0000       1.58647  0.0281   0.0748   0.0531    0.1110   0.0000      0.721381   438.4674       8.73211       10.9211     -0.425773       1.22856      -1.38657       1.58798       2.05631       2.23822       2.36543       2.36139       2.22565
  21  15 3114.0696    3.9070  1.0120 13.2166  0.0000       1.84187  0.0304   0.0792   0.0602    0.1190   0.0000      0.789162   438.7349       9.47604       11.8887       1.60843      -2.03647      -2.70976       1.69977       2.08844       2.31276       2.36231       2.29459       2.21564
  21  16 3258.6644    3.6810  1.3184 13.1131 -0.0007      0.264924  0.0394   0.0672   0.0701    0.1106   0.0000      0.632427   441.3476       3.84112       9.60851     -0.594496      -1.73444     -0.214427       2.15068       2.63600       2.83744       3.06420       2.98176       2.88189
  21  17 3403.0978    3.1740  1.9588 12.6517 -0.0001       1.19694  0.0507   0.0479   0.0879    0.0752   0.0000      0.346636   438.1103       10.6808       13.3732     -0.383753      -3.72351      -6.68596       2.63135       3.40836       3.68393       3.82390       3.66325       3.46096
  21  18 3547.4393    2.5513  3.0421 12.1293  0.0000       1.11241  0.0647   0.0329   0.1189    0.0582   0.0000      0.218691   436.5884       6.52753       19.1073      -8.76964      -10.9062       1.38361       3.28339       4.43971       4.61613       4.77459       4.75171       4.37424
  21  19 3691.9818    2.2049  4.3653 11.4838  0.0000      0.969412  0.0805   0.0247   0.1428    0.0575   0.0000      0.140416   439.7207       10.8787       9.57275       7.45202       5.98615      -2.72642       4.09829       5.26729       5.59841       5.90462       5.78963       5.47790
  21  20 3836.3199    1.8522  6.0092 11.0819  0.0000      0.684406  0.0996   0.0183   0.1794    0.0481   0.0000     0.0999508   439.0542       13.1425      0.185190     -0.346287       8.16048      -4.37193       5.10052       6.41473       7.08665       7.33266       7.07288       6.74474
  21  21 3980.4369    1.5557  8.8386 10.6510  0.0000      0.349414  0.1325   0.0132   0.2389    0.0392   0.0000     0.0704994   440.0912       21.3647       28.7581       20.2290      -13.2381      -14.8017       6.47879       8.42657       9.05245       9.44712       9.26164       8.80209
  21  22 4124.5584    1.3138 11.1523 10.5842  0.0000      0.191500  0.1699   0.0109   0.3048    0.0330   0.0000     0.0655425   445.0346      -10.2300       16.4156       2.29590       7.39805      -11.3340       7.63344       10.0432       10.7251       11.3596       11.0747       10.3952
  21  23 4269.0221    1.0963 14.1853 10.4709  0.0000      0.149078  0.2400   0.0088   0.4037    0.0310   0.0000     0.0688473   440.9224       12.3323       17.7111      -3.18925      -4.65010      -1.79511       9.75812       12.7671       13.9179       14.4578       14.0420       13.3047
  21  24 4413.2751    0.9007 16.4831 10.4016  0.0002      0.250263  0.3211   0.0077   0.4952    0.0282   0.0000     0.0816344   431.4058       29.6824       3.96841      -13.5512       3.49770       1.41174       12.0154       15.7779       17.2886       17.5436       17.4334       16.3839
  22   4 1429.1285    0.1206  0.0792 10.0925  0.0000       21.1110  0.0147   0.0112   0.0259    0.0272   0.0000       53.6009   440.4366       1.83476       18.4502      -1.12606      -2.35791     0.0615753      0.859650       1.21147       1.24833       1.51965       1.42933       1.38284
  22   5 1611.3581    0.2331  0.1872 10.0007  0.0000       18.3066  0.0137   0.0109   0.0276    0.0340   0.0000       8.30629   439.5350     -0.281911       20.1821     -0.589207      -1.02550      0.670339      0.893442       1.13306       1.22021       1.23450       1.25936       1.12323
  22   6 1781.5699    0.3736  0.2976  9.9702  0.0000       14.6210  0.0153   0.0130   0.0306    0.0429   0.0000       3.26368   439.8796      -3.05327       18.5158       2.86909     -0.458474     0.0585687      0.963287       1.18060       1.43688       1.28597       1.29541       1.36515
  22   7 1945.1220    0.5469  0.5279  9.8594  0.0000       10.7257  0.0200   0.0146   0.0432    0.0631   0.0000       1.57579   437.1663      -1.74581       17.0832      -1.30337      -1.83809      -1.64626       1.22358       1.43427       1.61588       1.67804       1.70073       1.60576
  22   8 2104.7773    0.7817  0.6346 10.1341  0.0000       6.05727  0.0216   0.0185   0.0445    0.0825   0.0000       1.05044   437.5365       2.70575       17.4073      0.668724      -3.27803       1.81198       1.30342       1.60983       1.71219       1.82472       1.88029       1.77077
  22   9 2260.0730    1.0429  0.8597 10.5884  0.0000       5.06293  0.0275   0.0222   0.0547    0.0998   0.0000      0.917843   439.1654       1.66904       12.1955      0.757559     -0.429542      -1.09559       1.54146       1.93729       2.07496       2.26169       2.17287       2.07582
  22  10 2410.9341    1.4892  0.9701 10.8581  0.0000       2.40921  0.0285   0.0297   0.0566    0.1318   0.0000      0.719585   436.0173     -0.622130       15.4966      0.499656      -1.08769      -1.89177       1.52875       1.95038       2.13369       2.17177       2.19999       2.04562
  22  11 2559.3840    2.0250  0.9663 11.5948  0.0000       3.15939  0.0295   0.0400   0.0547    0.1123   0.0000      0.738155   438.3118      -2.73605       19.7968      -3.27069    -0.0827466       2.68908       1.64659       2.07641       2.32093       2.35521       2.39860       2.22421
  22  12 2707.2103    2.4796  0.8861 12.2866 -0.0001       1.93885  0.0277   0.0514   0.0523    0.1048   0.0000      0.751357   436.4294      0.403422       15.1777       5.37883      -1.34556      -3.87675       1.52189       2.04835       2.22308       2.27449       2.17051       2.20174
  22  13 2854.8661    3.1368  0.8853 12.8316 -0.0016       2.19611  0.0272   0.0661   0.0547    0.0976   0.0000      0.836844   437.7651       3.61756       16.9659      -5.35349      -3.51228      -3.27715       1.48060       1.93839       2.01204       2.13930       2.04944       2.05521
  22  14 3001.4710    3.6830  0.9388 13.0631  0.0000       1.28059  0.0282   0.0744   0.0537    0.1070   0.0000      0.733037   437.5809       6.78123       16.6147    -0.0300106       1.02734     -0.778477       1.54577       2.00133       2.11943       2.17814       2.07125       2.05507
  22  15 3147.1279    3.8724  1.0554 13.0793  0.0004      0.913130  0.0301   0.0750   0.0605    0.1242   0.0000      0.721231   436.9262       2.33272       19.2754       1.23683     -0.391444     -0.712118       1.66854       2.07613       2.20932       2.34775       2.30870       2.10995
  22  16 3292.3425    3.4650  1.4933 13.1236  0.0000      0.263590  0.0418   0.0595   0.0771    0.0861   0.0000      0.541183   437.4775       7.60786       14.6021      -4.47093      0.409227      -4.75291       2.12851       2.82561       2.89694       3.07916       3.06027       2.96393
  22  17 3437.4900    2.9737  2.1194 12.5062  0.0000       1.03536  0.0509   0.0418   0.0911    0.0691   0.0000      0.308176   435.1889       2.72016       4.77732       1.62092      -1.77861      -4.14422       2.54801       3.24449       3.61258       3.66950       3.66148       3.60092
  22  18 3582.5166    2.5464  3.2736 11.9284  0.0000      0.995256  0.0652   0.0298   0.1165    0.0543   0.0000      0.192549   442.2744       1.33468       22.5105       4.99877      -5.52031      -9.78748       3.08300       4.10433       4.37600       4.63455       4.58608       4.22318
  22  19 3727.4710    2.0970  4.7772 11.3791  0.0000      0.780552  0.0822   0.0214   0.1485    0.0488   0.0000      0.122688   431.8795       16.4424       23.8889      -7.43728      -7.78793      -11.4328       3.93071       5.10678       5.56334       5.70663       5.76304       5.44566
  22  20 3872.3576    1.7570  6.7914 10.9656  0.0000      0.642823  0.1068   0.0161   0.1903    0.0415   0.0000     0.0866466   435.8793       8.11141       6.07937       11.0512       4.39114      -15.1491       4.94245       6.41486       6.89146       7.18066       7.05800       6.71986
  22  22 4161.2925    1.2494 11.6928 10.5919  0.0006     0.0748744  0.1849   0.0102   0.3195    0.0318   0.0000     0.0704557   431.4757       14.4470       3.39815      -20.7895      -19.3140       4.42917       7.72078       10.1242       10.9566       11.4166       11.1935       10.7278
  22  24 4451.2569    0.8472 17.5226 10.3965  0.0000      0.142434  0.3558   0.0071   0.5206    0.0261   0.0000     0.0805278   457.6283       24.1638       68.4437      -10.5287      -30.7181       1.51040       12.1746       15.9084       17.3797       18.3756       17.7057       17.0481
  23   4 1449.6843    0.1485  0.1203  9.9941  0.0000       1.82390  0.0151   0.0098   0.0262    0.0273   0.0000       27.1429   438.7190     -0.480754       19.8891   -0.00764304      -1.83889     -0.559378      0.993243       1.13471       1.25993       1.22054       1.24147       1.21401
  23   5 1632.8168    0.2680  0.2077  9.9668  0.0000       13.2653  0.0134   0.0113   0.0265    0.0334   0.0000       6.16785   439.3863      0.189817       21.5464      0.477732      -1.40723     -0.256514       1.08138       1.30025       1.59365       1.68221       1.48644       1.67293
  23   6 1804.2430    0.3925  0.3737  9.8718 -0.0000       15.1585  0.0175   0.0121   0.0335    0.0459   0.0000       2.63283   438.1114     -0.721026       21.0537      -1.74202      -1.03873      0.793565       1.04507       1.44853       1.54624       1.63478       1.77709       1.52671
  23   7 1969.7166    0.5712  0.5123 10.0357  0.0000       10.0207  0.0201   0.0150   0.0386    0.0589   0.0000       1.48642   440.2926      0.842763       19.4973      -1.23127      -3.46506      -1.67991       1.15899       1.37013       1.63558       1.79595       1.68027       1.61085
  23   8 2131.2254    0.7921  0.6461 10.2025  0.0000       8.84974  0.0212   0.0182   0.0448    0.0767   0.0000       1.13373   437.5883       1.52153       15.7626   -0.00705152      -2.56883      -2.86113       1.21479       1.51651       1.71886       1.90643       1.89546       1.81836
  23   9 2287.5758    1.0769  0.8894 10.8043 -0.0000       5.64437  0.0286   0.0227   0.0568    0.0882   0.0000      0.965594   441.2402       2.51438       17.2963     0.0805229       2.89476      0.491786       1.58934       2.00830       2.19716       2.53973       2.42029       2.36940
  23  10 2439.2746    1.5569  0.9031 11.4093  0.0000       3.97892  0.0290   0.0323   0.0521    0.1022   0.0000      0.817444   440.8305       3.84907       13.9271       4.01033      -1.47355      -1.08534       1.58209       2.01546       2.20448       2.33468       2.37412       2.20377
  23  11 2588.7077    2.0927  0.9821 11.8180  0.0000       2.36810  0.0286   0.0406   0.0565    0.1065   0.0000      0.751427   438.4454      0.277262       11.7305       1.49766     -0.964146      -4.37719       1.43004       1.84326       1.97189       2.15206       2.01232       2.02346
  23  12 2737.6918    2.6754  0.8582 12.2290  0.0000       1.22899  0.0252   0.0539   0.0496    0.1092   0.0000      0.660634   438.0101      0.598332       15.4680       2.60769      -4.04805     -0.578747       1.35943       1.72602       1.89574       1.90305       1.88515       1.88780
  23  13 2886.2414    3.2400  0.8681 12.8474  0.0000       3.32202  0.0260   0.0661   0.0522    0.0994   0.0000      0.745080   434.7353       5.53138       13.8666       1.71010      -7.51878      -1.80167       1.40037       1.99105       2.00292       2.14530       2.18434       2.02580
  23  14 3033.5386    3.8793  0.9454 13.1562  0.0000      0.765430  0.0290   0.0760   0.0523    0.1138   0.0000      0.707753   438.5055       4.64867       15.9754    -0.0691729      0.981738      -4.45573       1.40904       2.01324       2.06987       2.21586       2.03622       2.06665
  23  15 3179.8434    3.8176  1.1600 13.3818  0.0000       1.23620  0.0356   0.0713   0.0656    0.1057   0.0000      0.691116   436.9300       5.26853       15.9668       1.94476      0.417868      -3.45893       1.69940       2.35926       2.35119       2.54204       2.56047       2.41639
  23  16 3325.7465    3.4685  1.5428 13.0771  0.0043       1.22949  0.0419   0.0573   0.0761    0.0824   0.0000      0.498880   438.8893       7.42205       14.2345       4.39727      -6.71246      -5.02365       2.01998       2.58962       2.77153       2.91001       2.92187       2.86537
  23  17 3471.5458    2.9173  2.4449 12.4435 -0.0030       1.25514  0.0529   0.0381   0.0983    0.0585   0.0000      0.286144   440.1818       8.63183       18.5509      -7.02260      -4.21898     -0.922943       2.51897       3.24778       3.48281       3.56100       3.49552       3.41292
  23  18 3617.1446    2.4387  3.5916 11.7659  0.0000      0.855260  0.0663   0.0264   0.1191    0.0491   0.0000      0.162114   437.3996       14.7450       14.1785       7.74808       3.20879      -8.57040       3.22306       4.19020       4.34392       4.75518       4.65947       4.55233
  23  19 3762.7326    1.9936  5.1378 11.3177  0.0000      0.876111  0.0842   0.0194   0.1550    0.0438   0.0000      0.111900   432.7216       21.0478       15.2096       6.12875       7.35072      -13.3085       3.86115       5.00896       5.46742       5.70175       5.65325       5.52902
  23  20 3907.8640    1.6690  7.2935 10.8708  0.0001      0.580968  0.1087   0.0145   0.1997    0.0392   0.0000     0.0797882   439.3549       3.98636       25.3556       6.75811    -0.0102519      -6.57469       4.91838       6.49293       6.86749       7.33080       7.25615       7.05871
  23  21 4053.2769    1.4167 10.0028 10.6541  0.0000      0.401626  0.1452   0.0115   0.2624    0.0335   0.0000     0.0657048   434.1151      0.134742       8.95931       4.00385      -10.7618      -5.65112       6.25842       8.17352       8.91921       9.29378       9.16476       8.81075
  23  22 4198.2755    1.1450 11.5753 10.6345 -0.0013      0.332289  0.1921   0.0098   0.3313    0.0301   0.0000     0.0771508   438.2609       12.3728       2.35458       18.0450      0.159128      -9.78474       7.75804       10.1935       11.0646       11.6999       11.5840       11.1686
  23  23 4343.2096    0.9621 14.4684 10.4625 -0.0012      0.161221  0.2611   0.0077   0.4196    0.0277   0.0000     0.0833762   440.1965       7.47765       43.7751       13.2580       19.6479       12.9453       9.28403       12.3087       13.4034       14.1982       13.8258       13.3552
  24   3 1270.9853    0.0820  0.0332 10.1137  0.0000       23.5456  0.0141   0.0150   0.0231    0.0248   0.0000       216.568   440.4434       1.78749       18.5159    -0.0349246      -1.76570      -1.09154      0.718949       1.15266       1.11440       1.12376       1.17013      0.992290
  24   4 1469.7902    0.1293  0.0948 10.0563  0.0000       10.6735  0.0171   0.0094   0.0192    0.0261   0.0000       41.2423   438.7224     0.0630722       20.5855     -0.321498      -2.19285     -0.967034      0.894895       1.10025       1.30987       1.36470       1.20364       1.27726
  24   5 1653.7192    0.2539  0.2079  9.9741  0.0000       17.9685  0.0131   0.0108   0.0272    0.0334   0.0000       7.13666   439.2908       1.13762       20.7345     0.0670260      -3.29591       1.77481      0.799326       1.07127       1.19828       1.38399       1.45553       1.29978
  24   6 1826.3606    0.4179  0.3720  9.9198  0.0000       11.9944  0.0183   0.0125   0.0324    0.0474   0.0000       2.42659   440.5101      -1.11744       18.2968     -0.295932      -2.38693      0.711103       1.18677       1.60993       1.69418       1.66222       1.58320       1.37425
  24   7 1993.6357    0.6070  0.5065 10.0327  0.0000       8.21749  0.0175   0.0158   0.0407    0.0591   0.0000       1.42441   439.2641     -0.605709       17.8767       2.02709      -2.65999      -1.65706      0.992997       1.20481       1.29277       1.38321       1.46465       1.34057
  24   8 2156.9090    0.8284  0.7461 10.2058  0.0000       9.36382  0.0255   0.0176   0.0467    0.0816   0.0000       1.10391   439.7166       1.73857       15.6440       1.59580      -3.42343      -3.70332       1.34102       1.76452       1.94207       2.08356       2.12831       2.09610
  24   9 2314.4197    1.2072  0.9489 10.8318  0.0000       4.93242  0.0294   0.0238   0.0534    0.0990   0.0000      0.833406   439.9354     -0.182391       14.4295       2.72008      -2.18709     0.0699332       1.48039       1.91663       1.99030       2.21812       2.06154       2.08064
  24  10 2467.1158    1.6622  0.9693 11.4411  0.0000       3.06251  0.0293   0.0324   0.0564    0.1027   0.0000      0.846896   439.7703       2.73458       14.0382      -2.02316       1.82549       2.98723       1.44047       1.82883       1.92787       2.08895       2.10172       2.03340
  24  11 2617.7527    2.1615  0.9408 11.9943  0.0000       1.99295  0.0279   0.0422   0.0540    0.1046   0.0000      0.776468   438.9076       2.82239       16.4670      0.447092      -2.05830       1.13323       1.41880       1.81760       1.92184       2.03595       1.96186       1.99505
  24  12 2767.7908    2.8643  0.8624 12.4103  0.0000       1.41603  0.0246   0.0564   0.0498    0.1046   0.0000      0.648634   438.6026       4.08448       16.1709       2.06638      -1.96298      -3.62265       1.26618       1.59929       1.74263       1.84548       1.80262       1.79900
  24  13 2917.0764    3.3983  0.8727 13.0433  0.0000       2.47415  0.0261   0.0682   0.0501    0.0947   0.0000      0.714908   438.9304       4.37984       15.3819       5.05641      -8.41280      -1.43016       1.33870       1.71530       1.76833       1.85521       1.95466       1.85898
  24  14 3065.1385    4.0018  0.9873 13.1083  0.0000       1.61220  0.0276   0.0745   0.0552    0.1095   0.0000      0.671327   439.8404       6.88414       15.3851       1.30032      -1.59148     -0.570426       1.35670       1.81265       1.87910       2.07663       1.95341       1.99765
  24  15 3212.1236    3.8112  1.2780 13.2595  0.0000       1.36112  0.0364   0.0669   0.0678    0.1089   0.0000      0.665442   438.4543       7.71870       13.4802       2.24010     -0.389477      -1.40773       1.64265       2.26766       2.39892       2.57146       2.39731       2.40869
  24  16 3358.6466    3.2829  1.9000 12.7014  0.0000       1.04256  0.0461   0.0466   0.0789    0.0721   0.0000      0.366323   443.2228       11.9212       7.94045       4.23906      -4.03544      -1.62125       2.10537       2.78065       3.00197       3.12286       3.16478       3.17238
  24  17 3505.2246    2.8740  2.7089 12.1886  0.0000       1.09827  0.0544   0.0346   0.0968    0.0567   0.0000      0.223953   439.1196       5.73720       13.3574     0.0965495      -2.23267      -2.58537       2.51240       3.12270       3.52964       3.79846       3.68218       3.61931
  24  18 3651.3293    2.3280  3.8069 11.7222  0.0000      0.654925  0.0674   0.0239   0.1205    0.0445   0.0000      0.150291   446.1100       5.97371       14.8860       5.80483       8.12031      0.318924       3.00881       3.96629       4.27392       4.44192       4.49025       4.25870
  24  19 3797.2480    1.9321  5.6423 11.1520  0.0000      0.583942  0.0870   0.0173   0.1585    0.0412   0.0000     0.0968597   441.6915       9.77558       10.1024       3.65909       4.06855       3.21071       3.85619       4.96780       5.47323       5.71017       5.66504       5.36562
  24  20 3943.1546    1.6320  8.2163 10.7355  0.0000      0.438998  0.1142   0.0130   0.2104    0.0368   0.0000     0.0690735   437.7003       6.75461       15.5407      0.705745      0.674195      -3.43244       4.93142       6.48289       6.96836       7.59381       7.41127       7.20371
  24  21 4088.7147    1.3426 10.3170 10.6876  0.0000      0.245272  0.1522   0.0106   0.2765    0.0309   0.0000     0.0677004   431.7886       11.9524       15.5550     -0.450102       6.33085      -17.1474       6.03705       8.05150       8.62764       9.29971       8.99944       8.75153
  24  22 4234.4574    1.1348 12.9286 10.5474 -0.0002      0.313231  0.2053   0.0087   0.3481    0.0284   0.0000     0.0713259   454.9803       7.00685       45.4761      -4.41923       3.84283     -0.484546       7.62790       10.0723       10.8372       11.5439       11.3655       11.0284
  25   3 1289.4304    0.0637  0.0393 10.1592  0.0000       67.2079  0.0243   0.0126   0.0214    0.0269   0.0000       291.732   438.6565      -3.53515       18.7653      0.353439      -1.82890     -0.214243       1.30492       1.38355       1.83142       2.60885       1.82567       1.85847
  25   4 1489.4666    0.1565  0.1390 10.0151  0.0000       15.2553  0.0127   0.0093   0.0297    0.0273   0.0000       20.5254   440.4236      -1.87137       20.6272      0.544098    -0.0258600     -0.299320      0.710057      0.815930       1.08195      0.972088       1.12296      0.941846
  25   5 1674.1192    0.3049  0.2117  9.9853  0.0000       19.6432  0.0116   0.0120   0.0263    0.0347   0.0000       5.30970   439.0731     -0.508297       20.2578      0.324470      -3.58610      -1.64917      0.599912      0.822683      0.947182      0.943126      0.930600      0.939600
  25   6 1847.9684    0.4692  0.3815  9.8265  0.0000       12.9722  0.0152   0.0134   0.0321    0.0499   0.0000       1.92618   439.9795     -0.919979       18.7486       1.25729      -5.05076      -1.94644      0.860633       1.16963       1.21577       1.24868       1.35715       1.26046
  25   7 2017.0093    0.6295  0.5648 10.0871  0.0000       9.26374  0.0200   0.0149   0.0396    0.0606   0.0000       1.32970   438.6005       2.75725       19.7736      -3.31078      -3.81747      0.876848       1.03946       1.42419       1.45242       1.54536       1.50998       1.44326
  25   8 2181.8706    0.8932  0.7147 10.4362  0.0000       7.82479  0.0229   0.0190   0.0442    0.0768   0.0000       1.04528   439.1776     -0.787474       17.7762      -2.41569      -1.68398      -3.36340       1.19124       1.49566       1.66963       1.76160       1.75359       1.62261
  25   9 2340.6169    1.2945  1.0037 10.6877  0.0000       3.39669  0.0290   0.0235   0.0541    0.1106   0.0000      0.728045   438.4445      0.363131       20.5488       1.26580     -0.541249     -0.726351       1.35132       1.79218       1.96378       2.01446       2.04034       1.93693
  25  10 2494.4824    1.7055  1.1262 11.3865  0.0000       3.72882  0.0325   0.0302   0.0596    0.1064   0.0000      0.723114   438.3790       3.69659       14.5916       1.52621      -5.49277      -1.23569       1.41653       1.76576       1.95271       2.06159       2.05895       1.94472
  25  11 2646.4037    2.2316  1.1122 11.8158  0.0000       3.97673  0.0315   0.0400   0.0591    0.1197   0.0000      0.692603   438.9926       5.12345       10.3214     -0.221402      -2.55532       5.29116       1.54127       1.93981       2.17805       2.25755       2.28562       2.25174
  25  12 2797.4601    2.9362  0.9568 12.5822  0.0000       2.90690  0.0274   0.0557   0.0527    0.0959   0.0000      0.761816   435.3728       3.41811       17.1953       6.34005     -0.369225      -1.10172       1.29894       1.73377       1.80947       2.01053       2.00571       1.92862
  25  13 2947.4747    3.5967  0.8488 13.1396  0.0000       1.35595  0.0241   0.0721   0.0487    0.0878   0.0000      0.724685   437.8469       6.39736       13.1506      0.482989      -4.06143      -1.50033       1.17517       1.49381       1.63070       1.74392       1.73642       1.63693
  25  14 3096.2918    4.0350  1.0352 13.1036  0.0000       1.84266  0.0294   0.0728   0.0546    0.1154   0.0000      0.673816   437.8850       4.63744       14.8112     -0.944822      -4.16426      -4.31623       1.36750       1.81960       1.86550       1.99195       2.01031       1.91748
  25  15 3244.0333    3.7843  1.2959 13.2354  0.0000      0.986831  0.0380   0.0638   0.0631    0.0962   0.0000      0.638910   441.1287       5.82440       14.2362       2.10144      -1.79228      -2.41241       1.70057       2.11713       2.14874       2.37453       2.26249       2.35519
  25  16 3391.3296    3.2111  1.8918 12.9894  0.0000       1.39467  0.0453   0.0467   0.0827    0.0632   0.0000      0.424755   441.7140       8.17313       12.6644     -0.230947     0.0968058      -7.35387       1.92419       2.50475       2.67437       2.90994       2.92943       2.85052
  25  17 3538.2127    2.6289  3.0372 12.0994  0.0000      0.221171  0.0589   0.0293   0.1034    0.0497   0.0000      0.215522   437.8405       12.3009       25.7466      -5.39602       1.05770      -8.05492       2.53438       3.32988       3.61033       3.85064       3.82655       3.71443
  25  18 3685.1257    2.2671  4.5080 11.4599  0.0000      0.445149  0.0711   0.0209   0.1308    0.0429   0.0000      0.106498   436.0960       10.8730       11.2058      -1.96245       1.65872     -0.545527       3.13681       4.16151       4.57631       4.79952       4.78141       4.56967
  25  19 3831.8177    1.8386  6.5922 11.0711 -0.0004      0.506114  0.0959   0.0152   0.1750    0.0373   0.0000     0.0811589   433.9584       6.91696       8.08803       11.6678       5.70083      -17.8136       4.08276       5.31781       5.72849       6.02352       6.07420       5.86143
  25  20 3978.0765    1.5357  8.3485 10.7999  0.0000      0.430074  0.1177   0.0122   0.2173    0.0341   0.0000     0.0716095   438.0480       11.6103       12.0018       10.6675       12.4100       3.79308       4.78231       6.25628       6.88189       7.22633       7.26318       6.96270
  25  21 4124.5759    1.2980 11.3029 10.6846 -0.0002      0.332417  0.1671   0.0098   0.2935    0.0295   0.0000     0.0676943   433.9544     0.0561952       23.0157      -1.51614       2.07367      0.760932       6.23306       8.30271       9.06282       9.35647       9.44698       9.13106
  25  22 4270.2623    1.0791 13.7421 10.5557  0.0000      0.210640  0.2257   0.0079   0.3696    0.0268   0.0000     0.0747454   449.6168       4.10771       34.1681       15.1492      -2.04220      -37.0390       7.71356       10.1935       10.9880       11.7065       11.5785       11.2238
  26   4 1508.6919    0.1829  0.1325 10.0139  0.0000       12.5452  0.0133   0.0100   0.0242    0.0274   0.0000       16.5691   441.8574     -0.611775       19.4916     -0.862684      -2.14975      -2.26024      0.649892      0.839715       1.23920      0.948314      0.959280       1.24991
  26   5 1694.0852    0.2848  0.2574  9.9562  0.0000       23.4816  0.0143   0.0103   0.0287    0.0356   0.0000       5.41140   440.4743     0.0486332       20.2759      0.105696      -1.38935      -1.28470      0.781487      0.970759       1.14977       1.20856       1.26147       1.15660
  26   6 1869.1014    0.4547  0.3983 10.0437  0.0000       13.4180  0.0168   0.0126   0.0319    0.0451   0.0000       2.29157   440.0193      -1.17040       19.0899      0.558087      -1.78969      0.444387      0.807405       1.06405       1.17468       1.29687       1.35499       1.35014
  26   7 2039.8304    0.6635  0.6365 10.0952  0.0000       6.99292  0.0211   0.0146   0.0426    0.0652   0.0000       1.22880   440.1643       2.29337       17.6285       3.11101      -1.29786       1.36626       1.15447       1.50329       1.59395       1.63506       1.62732       1.56453
  26   8 2206.0978    0.9756  0.7310 10.5172  0.0000       5.74543  0.0224   0.0199   0.0437    0.0814   0.0000      0.872039   438.7745      0.925813       18.2833       1.38737     -0.650036      -2.56675       1.07293       1.50543       1.59916       1.68590       1.68077       1.61930
  26   9 2366.1870    1.3437  0.8954 10.9441  0.0000       4.83646  0.0265   0.0253   0.0492    0.0942   0.0000      0.805936   441.6976       1.74002       16.9420     -0.671669      -3.02007      -3.93610       1.29207       1.68430       1.76088       1.87775       1.99860       1.84354
  26  10 2521.3170    1.8407  0.9761 11.8780  0.0000       2.95786  0.0292   0.0347   0.0527    0.0859   0.0000      0.803094   438.6304     -0.131015       17.8874     -0.180442     -0.689407      -3.53265       1.37326       1.69534       1.87078       1.99051       1.98186       2.00315
  26  11 2674.4912    2.4328  0.9864 12.0887  0.0000       2.10036  0.0266   0.0451   0.0553    0.1104   0.0000      0.685897   441.7045       3.39015       15.7847      -1.04529      0.461648     -0.358009       1.24437       1.60224       1.65315       1.87459       1.86093       1.81017
  26  12 2826.6741    3.0960  0.9420 12.5921  0.0000       3.02661  0.0270   0.0566   0.0488    0.1078   0.0000      0.731192   439.6499       5.52415       16.0139     -0.536119      -1.21885      -4.18786       1.29428       1.67247       1.75188       1.96725       1.96789       1.96189
  26  13 2977.5072    3.7566  0.8970 13.0274  0.0000      0.422422  0.0246   0.0707   0.0475    0.0943   0.0000      0.670144   436.8802       7.30615       17.4298       5.34939       1.06591      -2.62611       1.17450       1.54247       1.61514       1.78799       1.77539       1.73683
  26  14 3127.0257    3.9225  1.0741 13.3302  0.0000       1.79234  0.0303   0.0702   0.0569    0.1029   0.0000      0.613333   438.8931       6.35799       17.0389    -0.0177025     -0.573359       2.25395       1.29690       1.65746       1.83915       1.91472       1.89733       1.84196
  26  15 3275.5685    3.7098  1.4633 13.2177  0.0000       2.05318  0.0401   0.0589   0.0682    0.0850   0.0000      0.593398   438.4281       3.93341       13.3153       1.39505     0.0321492      -7.39514       1.64115       2.18103       2.32140       2.57698       2.56631       2.51091
  26  16 3423.5401    3.0538  2.0809 12.6364  0.0000      0.688979  0.0458   0.0407   0.0844    0.0642   0.0000      0.338393   440.4421       6.11979       10.3768      -3.50289       7.17772      -3.38320       1.90489       2.55072       2.78501       2.93040       2.90738       2.91407
  26  17 3571.2389    2.4750  3.2714 12.0959  0.0000      0.802762  0.0608   0.0272   0.1138    0.0464   0.0000      0.194561   432.7429       12.5777       16.9937      -2.99165       1.08947      0.471001       2.50746       3.28209       3.58811       3.87431       3.86252       3.85339
  26  18 3718.7647    2.0848  4.7445 11.4915  0.0000      0.577611  0.0758   0.0188   0.1394    0.0378   0.0000      0.124537   440.7411       12.2280       8.63755      -2.52753       2.04920     -0.701957       3.07288       4.02836       4.41991       4.63305       4.66303       4.57515
  26  19 3865.8213    1.7470  6.8109 11.1191 -0.0002      0.486854  0.0984   0.0142   0.1807    0.0330   0.0000     0.0853729   439.1955       2.56513       11.8436       7.82080      -6.99097       8.32200       3.88639       5.05367       5.63187       5.90691       5.89442       5.69507
  26  20 4012.3460    1.5175  9.7113 10.6967  0.0000      0.269881  0.1339   0.0112   0.2345    0.0329   0.0000     0.0625895   439.8581       12.7670       10.7671       5.16971       3.59743      -14.0753       5.03687       6.70478       7.39023       7.67376       7.79071       7.57895
  26  21 4159.3902    1.2492 11.9018 10.6489  0.0000      0.249250  0.1781   0.0090   0.3037    0.0283   0.0000     0.0674097   434.7615       15.8276       23.5724      -6.78626       6.30417      -18.6398       6.28773       8.28635       9.11709       9.52609       9.53315       9.36644
  26  22 4305.7155    1.0286 14.5418 10.5249  0.0011      0.159575  0.2482   0.0071   0.3905    0.0256   0.0000     0.0784800   439.7089       8.92525       5.88943       9.18523      -1.93109      -10.3544       7.98772       10.2537       11.4586       12.1786       12.0624       11.6815
  27   3 1325.2271    0.0921  0.0670 10.0968  0.0000       48.4666  0.0297   0.0097   0.0204    0.0256   0.0000       103.927   439.2280     -0.595158       22.8087       1.49721      -2.09960      -1.66249       1.03824       1.64190       2.02665       1.27726       2.20266       1.44315
  27   4 1527.5544    0.1746  0.1458  9.9981  0.0000       19.6185  0.0128   0.0088   0.0213    0.0277   0.0000       16.3562   439.6726      -1.25703       18.7037       1.10392      -1.98266      0.764480      0.664869      0.860981      0.887343      0.902699      0.987832       1.01938
  27   5 1713.6248    0.3126  0.2620  9.9108  0.0000       20.4534  0.0126   0.0107   0.0288    0.0365   0.0000       4.35093   441.0171     0.0814381       21.3524      -2.36018      -2.28631     -0.438116      0.623323      0.883504      0.954472      0.971151      0.990284      0.973214
  27   6 1889.8360    0.4920  0.4707  9.8875  0.0000       11.9181  0.0181   0.0122   0.0340    0.0524   0.0000       1.74090   440.1137     -0.639986       22.3376      -3.00300      -3.33119      0.892717      0.935901       1.22352       1.30531       1.35119       1.42124       1.33423
  27   7 2062.1404    0.7394  0.6286 10.0282  0.0000       8.80744  0.0202   0.0159   0.0384    0.0753   0.0000       1.07345   439.7943     -0.347805       18.0868      0.450141      -3.91336    -0.0377626       1.02786       1.30735       1.43643       1.48716       1.55864       1.59959
  27   8 2229.8264    1.0158  0.8172 10.5571  0.0000       5.13231  0.0250   0.0195   0.0469    0.0858   0.0000      0.894688   438.6206      -1.19089       17.0872      -3.06972      -2.54195      -1.05338       1.24914       1.68635       1.81257       1.92535       1.83219       1.80776
  27   9 2391.1232    1.4399  0.9427 11.2357  0.0000       5.54099  0.0260   0.0267   0.0530    0.0844   0.0000      0.853614   439.4146       1.59340       20.6826      -1.44798      -2.99027       1.56557       1.14401       1.51047       1.67821       1.76693       1.73357       1.70762
  27  10 2547.5842    1.9667  1.1909 11.6555  0.0000       1.88612  0.0329   0.0332   0.0621    0.1124   0.0000      0.721896   440.6390       4.78589       18.2234      -2.25065      -1.76690      -2.73091       1.36154       1.77287       1.94579       2.09700       2.17655       2.06233
  27  11 2702.1896    2.5541  1.0088 12.0457  0.0000       2.59874  0.0263   0.0446   0.0524    0.1089   0.0000      0.637959   440.0663       4.56239       14.4687       2.15679     -0.986838      -2.35743       1.15298       1.47448       1.59482       1.72873       1.73453       1.74371
  27  12 2855.4610    3.2157  0.9852 12.6489  0.0000       2.35694  0.0277   0.0572   0.0511    0.1080   0.0000      0.760286   439.4721       3.38690       15.8177       3.08388       1.34092    -0.0144752       1.23632       1.69192       1.79956       1.98091       1.99938       1.84716
  27  13 3007.1372    3.7748  0.9176 13.2298  0.0000      0.390884  0.0255   0.0692   0.0488    0.0907   0.0000      0.675205   439.0791       3.86362       15.3740       1.49018     -0.175639      -3.71787       1.17076       1.49784       1.62529       1.79578       1.78598       1.70828
  27  14 3157.4136    3.8973  1.1562 13.2970  0.0000       2.53018  0.0320   0.0668   0.0592    0.1011   0.0000      0.610108   439.7674       7.22490       14.6377       1.71239      -2.23903      -3.25530       1.40773       1.92315       2.01094       2.16319       2.20008       2.18881
  27  15 3306.6678    3.5496  1.4332 13.3849  0.0000       1.23673  0.0380   0.0574   0.0691    0.0786   0.0000      0.617360   437.5746       5.99997       12.5884       1.42118      -4.83943      -1.55396       1.58237       1.99545       2.19523       2.31078       2.32465       2.36612
  27  16 3455.4454    2.9505  2.4480 12.4291  0.0000      0.614447  0.0494   0.0356   0.0908    0.0591   0.0000      0.250070   443.1250       6.51854       13.0559      -1.77591     -0.869657      -7.44669       1.98457       2.57539       2.72086       3.00837       2.84346       2.83306
  27  17 3603.8968    2.4270  3.5482 12.0163  0.0000       1.02100  0.0640   0.0253   0.1121    0.0440   0.0000      0.161636   440.6826       8.58202       17.7145       2.57566      -2.61770      -1.01842       2.45649       3.30679       3.61488       3.75281       3.75531       3.68929
  27  18 3751.9105    2.0432  5.3599 11.3404  0.0000      0.680076  0.0788   0.0172   0.1454    0.0368   0.0000      0.103094   433.4690       12.2610       12.1402      -5.79201      -2.70879     -0.435441       3.03543       4.16679       4.44068       4.81996       4.73075       4.66768
  27  19 3899.4077    1.7139  7.6969 10.9570  0.0000      0.331433  0.1033   0.0129   0.1904    0.0330   0.0000     0.0717367   435.5656       14.3655       11.7034       10.1632      -2.92567      -18.6999       4.00814       5.21412       5.62316       6.08852       6.15577       5.94742
  27  20 4046.8811    1.4102 10.0096 10.7667 -0.0003      0.270460  0.1403   0.0103   0.2485    0.0301   0.0000     0.0669897   441.7751       21.2864      0.582145       7.28616      0.980011      -11.4820       5.05710       6.73046       7.39563       7.75011       7.94419       7.64703
  27  21 4194.4212    1.1906 13.1133 10.6474  0.0002      0.219420  0.2032   0.0081   0.3337    0.0268   0.0000     0.0674301   438.7002       8.04943     -0.312720       8.87466      -3.66924      -3.20512       6.61241       8.67374       9.67430       10.3580       10.3854       10.1006
  27  22 4341.8504    0.9913 15.2399 10.4850 -0.0001      0.423517  0.2500   0.0068   0.3969    0.0247   0.0000     0.0778836   425.2754       9.88526       21.4165      -12.3163       14.7579      -2.94179       7.45048       10.0264       11.0137       11.5773       11.5244       11.2688
  28   3 1342.6545    0.1179  0.1010 10.1574  0.0000       23.2213  0.0193   0.0089   0.0239    0.0247   0.0000       55.4145   440.9978      0.434715       19.3546      0.293975     -0.690427      0.190036       1.06380       1.20810       1.19526       1.47015       1.65348       1.46782
  28   4 1546.0370    0.2029  0.1272 10.0152  0.0000       37.9038  0.0102   0.0113   0.0257    0.0289   0.0000       14.3806   439.9549      0.594368       20.6172     -0.356503      -4.06543      0.336424      0.457206      0.700967      0.703726      0.843425      0.766958      0.650489
  28   5 1732.8140    0.3148  0.3350  9.9482  0.0000       17.8332  0.0157   0.0097   0.0320    0.0378   0.0000       3.83331   439.7523      0.406730       19.3859       1.40143     -0.280612    -0.0598178      0.785592      0.945923       1.02029       1.13629       1.11131       1.07009
  28   6 1910.2191    0.5186  0.4378 10.0412  0.0000       13.8987  0.0170   0.0131   0.0322    0.0475   0.0000       1.77708   439.4710    -0.0361668       19.6427       1.01334      -1.88426      -1.22515      0.776822       1.07911       1.07645       1.20682       1.28503       1.23984
  28   7 2084.0090    0.7528  0.7135 10.1788  0.0000       8.89348  0.0213   0.0154   0.0444    0.0683   0.0000       1.08568   440.4969       2.52286       19.0504       3.67323      -2.32599      -2.84960      0.999764       1.23961       1.31230       1.42516       1.49263       1.47388
  28   8 2252.9565    1.0950  0.7918 10.6045  0.0001       6.68037  0.0224   0.0208   0.0447    0.0796   0.0000      0.910485   440.2955       1.49418       16.7782      0.310833     -0.144526     -0.483997      0.972417       1.25538       1.35027       1.54191       1.42008       1.41215
  28   9 2415.4387    1.4729  1.0379 11.2464  0.0000       5.07452  0.0289   0.0258   0.0556    0.0888   0.0000      0.834267   440.1420       4.63017       19.9053       2.91410       2.65109      -3.27412       1.15205       1.52643       1.61320       1.76284       1.79550       1.79857
  28  10 2573.4904    2.0475  1.0078 11.7546  0.0000       2.86700  0.0267   0.0353   0.0515    0.0997   0.0000      0.665078   437.3451       3.47837       16.2684      -1.69967     0.0971479      0.134640       1.15815       1.48703       1.65773       1.71984       1.80091       1.73601
  28  11 2729.4762    2.6242  1.1814 11.9211  0.0000       2.54939  0.0306   0.0418   0.0561    0.1252   0.0000      0.620478   441.7450       2.13310       14.6400      -3.10653      -2.45744       1.19223       1.19554       1.63172       1.76703       1.85458       1.90148       1.82979
  28  12 2883.8037    3.4531  0.9475 12.6726  0.0008       1.74536  0.0243   0.0618   0.0499    0.1058   0.0000      0.659920   441.1574       2.50565       15.4310      0.480748      -1.18413      -1.57473       1.07172       1.39108       1.49621       1.58772       1.54353       1.54476
  28  13 3036.3675    3.8808  1.0475 13.0763  0.0000       1.56171  0.0273   0.0661   0.0539    0.1023   0.0000      0.673676   438.2917       1.32729       19.0764       1.64366      -1.52288      -4.79908       1.09767       1.48718       1.56658       1.69957       1.69285       1.68703
  28  14 3187.3008    4.0080  1.2685 13.0781  0.0000      0.720404  0.0332   0.0629   0.0578    0.1081   0.0000      0.576815   439.4606       4.26287       16.9455       1.47361     -0.747886      -1.90982       1.32363       1.69827       1.88185       2.02286       2.02816       1.92521
  28  15 3337.4732    3.4840  1.7254 12.7477  0.0009       1.58445  0.0390   0.0477   0.0702    0.0766   0.0000      0.380708   439.4877       2.16560       16.1806      -2.65488      0.509264      -3.41924       1.53218       2.04819       2.20612       2.40100       2.36420       2.29513
  28  16 3486.9203    2.8472  2.5815 12.3745  0.0000      0.602939  0.0508   0.0332   0.0917    0.0553   0.0000      0.250990   440.6742       5.80556       15.6996      0.461131      -4.77998       2.46153       1.93813       2.51699       2.83050       2.96497       2.97035       2.86911
  28  17 3636.0557    2.3085  3.5487 12.0180 -0.0001      0.612594  0.0625   0.0243   0.1152    0.0432   0.0000      0.166635   443.7836       5.83160       10.2204      -3.40258      -4.74970      0.581957       2.38410       3.18882       3.46905       3.72028       3.67312       3.69437
  28  18 3784.6755    1.9876  5.4957 11.2503  0.0000      0.401895  0.0802   0.0161   0.1431    0.0359   0.0000     0.0961265   433.8233       6.20584       25.0028       4.47750      -8.39192      -6.17896       2.93430       3.89056       4.32644       4.57558       4.49877       4.47975
  28  19 3932.9353    1.6132  7.9007 10.9608  0.0000      0.283600  0.1082   0.0120   0.1970    0.0305   0.0000     0.0728361   436.9307       10.9763       17.1219      -9.88527       4.38033      -7.76737       3.95707       5.18282       5.71171       6.11906       6.27788       6.14029
  28  20 4081.0271    1.3577 10.2173 10.8014  0.0001      0.305232  0.1443   0.0100   0.2575    0.0285   0.0000     0.0669555   432.6650       20.4630       10.5614      -11.7158      -7.36227      -2.56569       5.05115       6.66026       7.31579       7.72152       7.79297       7.69583
  28  21 4228.9069    1.1095 13.3050 10.6286 -0.0014      0.327095  0.2154   0.0076   0.3387    0.0260   0.0000     0.0795559   442.9884       12.3410       10.7781      -6.27172      -27.3073      -3.51361       6.59218       8.75761       9.63288       10.1407       10.3425       9.91757
  29   3 1359.7592    0.0978  0.0736 10.1257  0.0000       17.7817  0.0153   0.0085   0.0196    0.0235   0.0000       78.3588   442.1263    -0.0345737       19.4428      0.789794     -0.266597      -1.13881      0.738115      0.925172      0.993213       1.09959       1.13615      0.987676
  29   4 1564.1543    0.1946  0.1855 10.0946  0.0000       11.1266  0.0123   0.0087   0.0305    0.0284   0.0000       11.9641   439.0339      0.107416       21.0707     -0.604557      -4.19096       2.36552      0.608660      0.787157      0.990717       1.14660       1.15082       1.01707
  29   5 1751.5931    0.3605  0.2867  9.9294  0.0000       20.8345  0.0128   0.0110   0.0254    0.0377   0.0000       3.46856   439.4048      0.335583       21.8130      0.125300      -3.65106      0.446348      0.646028      0.791261      0.856349      0.934383      0.933331      0.873350
  29   6 1930.2596    0.5389  0.5027 10.0677  0.0000       11.3619  0.0176   0.0126   0.0357    0.0501   0.0000       1.65851   440.7644     0.0323575       19.0198     -0.817556      -2.07779       1.43030      0.788519       1.14968       1.16818       1.31514       1.29796       1.32598
  29   7 2105.4325    0.7798  0.7890 10.2099  0.0000       7.49705  0.0232   0.0149   0.0456    0.0726   0.0000      0.992673   440.9003      0.906728       19.9791       2.01701     -0.651772    -0.0759377      0.979036       1.35069       1.42596       1.53932       1.61337       1.54509
  29   8 2275.4905    1.1408  0.8911 10.8298  0.0000       6.86200  0.0242   0.0209   0.0492    0.0798   0.0000      0.856403   439.1897     -0.811599       22.8249      -2.11906      -2.87976      -4.17355       1.00935       1.27640       1.47224       1.55440       1.52853       1.46349
  29   9 2439.1736    1.6068  1.0602 11.3410  0.0000       4.04498  0.0282   0.0273   0.0540    0.0988   0.0000      0.755811   439.8761       1.27011       14.5849     -0.612339      -1.18998      -2.50482       1.13217       1.43553       1.56197       1.72811       1.74697       1.77018
  29  10 2598.7920    2.1349  1.0023 11.9647  0.0000       2.18025  0.0272   0.0363   0.0503    0.0951   0.0000      0.693723   439.8534     -0.866694       17.3892     -0.464595     -0.122157      -1.79981       1.07408       1.42444       1.48085       1.64790       1.63934       1.56550
  29  11 2756.2799    2.8450  0.9789 12.4017  0.0000       2.21579  0.0258   0.0483   0.0492    0.0988   0.0000      0.681334   440.7032       1.44283       16.1330       1.00073      -2.10801      -1.50518       1.01443       1.43051       1.45346       1.57948       1.62831       1.62123
  29  12 2911.7070    3.4760  0.9456 13.0789  0.0000      0.774602  0.0242   0.0619   0.0503    0.0903   0.0000      0.740907   439.2047       3.04225       15.6356      0.240207      -1.50351      -2.34717      0.994657       1.28145       1.37704       1.54172       1.51573       1.49873
  29  13 3065.0798    3.9691  1.0604 13.2047  0.0000      0.469578  0.0275   0.0673   0.0531    0.1039   0.0000      0.593258   439.4236       5.23836       12.8811      -2.18606      -2.08176      -1.32271       1.16186       1.51838       1.69487       1.81385       1.81108       1.77534
  29  14 3216.9657    3.8202  1.2856 13.3634  0.0053       2.04957  0.0336   0.0617   0.0624    0.0842   0.0000      0.583186   438.4223       8.38147       18.2822      0.378777     -0.856584      -1.56903       1.24494       1.65482       1.75506       1.92371       1.87237       1.87213
  29  15 3367.8499    3.2992  1.7771 13.0548  0.0000       1.01623  0.0415   0.0455   0.0721    0.0635   0.0000      0.412932   439.2940       7.15921       9.70734       3.67866       1.16161      -5.24457       1.54089       2.05126       2.16714       2.31526       2.32307       2.30449
  29  16 3518.2404    2.7040  2.8270 12.3465  0.0000       1.12893  0.0541   0.0299   0.0954    0.0507   0.0000      0.221907   438.2990       11.4022       16.0354       3.15286       2.88047      -6.02011       1.95597       2.56244       2.83943       3.05749       3.08682       3.02346
  29  17 3668.0111    2.2793  4.0964 11.7444 -0.0001      0.773215  0.0675   0.0215   0.1163    0.0428   0.0000      0.140482   444.6541       3.37287       12.2318       7.39631       4.43136      -3.95320       2.45037       3.26431       3.54680       3.86693       3.82787       3.83582
  29  18 3817.0878    1.8876  6.4848 11.1365  0.0000      0.396310  0.0879   0.0143   0.1603    0.0336   0.0000     0.0813098   442.9092       2.87744       16.5647       2.58173   -0.00960137      0.855878       3.19014       4.20877       4.66665       4.92236       4.89522       4.88119
  29  19 3966.1715    1.5498  8.4130 10.9568  0.0000      0.318848  0.1133   0.0111   0.2069    0.0293   0.0000     0.0702074   439.5064       6.16809       22.8524       3.49362       8.97386      -4.24939       3.91367       5.19628       5.70862       6.04041       6.16146       6.09191
  29  20 4114.9052    1.3014 10.4889 10.8332  0.0000      0.388054  0.1522   0.0093   0.2619    0.0274   0.0000     0.0690229   435.7848       8.88743       3.12841       9.32190       3.93833      -1.21365       4.86824       6.65342       7.20459       7.70603       7.68880       7.55666
  29  21 4263.1280    1.0561 13.3238 10.6553 -0.0016      0.408546  0.2135   0.0073   0.3442    0.0251   0.0000     0.0824278   432.7920       5.86565       9.50117      -5.24935      0.232083      -1.52691       6.38163       8.48578       9.26772       9.98945       9.84215       9.89308
  30   3 1376.6236    0.1203  0.1261 10.0709  0.0000       18.5942  0.0165   0.0080   0.0279    0.0241   0.0000       41.1158   441.2213      -1.32934       19.4588      0.526397      -3.82937     0.0421462      0.845559       1.16229       1.20324       1.06642       1.15477       1.28206
  30   4 1581.9228    0.2236  0.1702 10.0481  0.0000       32.6176  0.0101   0.0098   0.0249    0.0287   0.0000       10.4144   440.2254      -1.20255       20.3886      -1.67301      -3.47883     -0.767667      0.504328      0.660674      0.782526      0.730412      0.740404      0.794649
  30   5 1770.0856    0.3771  0.3701  9.9673  0.0000       17.1358  0.0149   0.0104   0.0324    0.0385   0.0000       2.98426   440.9192      -1.20455       18.4105     -0.306423     -0.953549      0.296750      0.692512      0.884843       1.05818       1.06639       1.12866       1.12643
  30   6 1950.0317    0.5876  0.4990  9.9568  0.0000       10.8716  0.0160   0.0135   0.0344    0.0528   0.0000       1.42725   439.6520      0.733302       19.5282      0.287476      -2.15566      0.147010      0.688604      0.905577       1.01499       1.01843       1.11935       1.14278
  30   7 2126.4597    0.8484  0.7294 10.3115  0.0000       6.49519  0.0211   0.0163   0.0415    0.0697   0.0000       1.00442   440.0942      0.299885       20.2648      -2.07709      -2.76837      -1.95227      0.913204       1.17734       1.32113       1.46533       1.41460       1.37648
  30   8 2297.3972    1.2655  0.8709 10.6744  0.0000       2.81942  0.0231   0.0222   0.0452    0.0941   0.0000      0.757317   440.2283     -0.111661       19.3822       2.82074      -1.42643      -4.01940      0.920218       1.22101       1.33716       1.50896       1.39844       1.39519
  30   9 2462.3725    1.7080  1.0920 11.4721  0.0000       3.21851  0.0292   0.0283   0.0544    0.0954   0.0000      0.698702   440.9803     0.0371225       16.3557       1.65714      -2.06533       3.21221       1.13327       1.52927       1.60781       1.71316       1.79370       1.75682
  30  10 2623.6089    2.2503  1.0288 12.1495  0.0000       3.76897  0.0270   0.0379   0.0515    0.0848   0.0000      0.741508   438.4514       1.76024       15.4815     0.0517063      -3.09773      0.612770       1.05801       1.39271       1.57492       1.63173       1.65302       1.58041
  30  11 2782.5614    2.9217  1.0543 12.3858  0.0000       1.41485  0.0266   0.0475   0.0516    0.1015   0.0000      0.735571   440.7057      0.990051       17.1444      -2.08091      -3.73384      -3.27762       1.09049       1.42218       1.56085       1.61929       1.63353       1.60541
  30  12 2939.2098    3.6192  0.9439 12.8362  0.0000      0.328440  0.0240   0.0615   0.0459    0.0966   0.0000      0.754695   439.6377       4.58563       13.6803     -0.663857      -2.79152       1.46180      0.995777       1.25836       1.38474       1.54066       1.51088       1.48108
  30  13 3093.4046    4.0814  1.0160 13.3683  0.0000     -0.263020  0.0263   0.0692   0.0503    0.0974   0.0000      0.568897   438.3594       3.06280       16.2764       2.27619      -3.63881      -3.02223       1.03308       1.37233       1.47710       1.60922       1.67405       1.62358
  30  14 3246.1598    3.8079  1.4564 13.1594  0.0000       1.38671  0.0347   0.0560   0.0653    0.0802   0.0000      0.434811   439.9568       7.66034       14.5127       1.79767      0.360896      -5.29812       1.25651       1.65024       1.70777       1.92757       1.85189       1.93067
  30  15 3397.8193    3.2384  2.0316 12.8434  0.0000      0.809806  0.0429   0.0405   0.0767    0.0574   0.0000      0.323803   440.5167       5.92859       17.9564      0.487488       3.81871      -4.74050       1.53484       2.05461       2.22814       2.38315       2.37762       2.30829
  30  16 3549.0867    2.6461  3.2859 12.0306  0.0000       1.04037  0.0563   0.0262   0.1006    0.0454   0.0000      0.167641   439.2693       9.25567       12.0178      -1.81099       1.26302      -4.24350       2.06359       2.70720       2.97004       3.13792       3.07748       3.08804
  30  17 3699.5471    2.1613  4.5105 11.6343  0.0000      0.829054  0.0697   0.0195   0.1250    0.0384   0.0000      0.124021   443.1183       8.01260       15.3241       4.77045      -1.70063      -4.45952       2.44915       3.27520       3.61690       3.89679       3.86132       3.87694
  30  18 3849.3103    1.8132  6.7266 11.1123  0.0000      0.348172  0.0904   0.0135   0.1669    0.0320   0.0000     0.0821437   438.7417       2.89565       9.09536       2.93348      0.330095      -12.9631       3.14491       4.14162       4.58188       4.89714       4.96254       4.88103
  30  19 3998.7731    1.5162  9.4598 10.8064 -0.0001      0.353821  0.1251   0.0103   0.2231    0.0293   0.0000     0.0640205   443.4338       9.42851       6.78258      -2.17445     0.0121919      -6.93333       4.14785       5.57856       6.16788       6.50825       6.59292       6.49244
  30  20 4147.8789    1.2778 12.3707 10.7158  0.0000      0.322444  0.1752   0.0081   0.2955    0.0261   0.0000     0.0655698   442.7302       20.4645       24.1155      -3.51923       1.11808      -10.1307       5.26058       6.97496       7.73812       8.07568       8.17634       8.04133
  30  21 4297.0724    1.0450 14.8322 10.5725  0.0011      0.354747  0.2345   0.0066   0.3588    0.0235   0.0000     0.0726505   441.4330      0.357759       19.9484       6.47668       1.92220       1.80604       6.37099       8.47002       9.37929       10.0677       10.0394       10.0067
  31   3 1393.1582    0.1169  0.0811 10.1230  0.0000       42.5347  0.0224   0.0101   0.0229    0.0250   0.0000       53.7617   442.1821      0.328946       21.0087      0.938224      -4.00792      -1.93694      0.754963       1.08913       1.84115       1.08134       1.51309       1.78305
  31   4 1599.3698    0.2321  0.1900 10.0094  0.0000       20.9785  0.0116   0.0094   0.0250    0.0288   0.0000       8.35777   439.9650     0.0580931       19.5001       1.59034      -3.08662      0.109660      0.639498      0.955715      0.988879       1.15219       1.02503       1.22649
  31   5 1788.2960    0.4181  0.3521  9.9408  0.0000       15.6137  0.0138   0.0113   0.0281    0.0389   0.0000       2.57341   439.5620      0.898286       20.5094     -0.473348      -1.80845     -0.541391      0.606454      0.790163      0.879723      0.947935      0.954911      0.967933
  31   6 1969.5224    0.5722  0.6341  9.9052  0.0000       8.82014  0.0198   0.0119   0.0396    0.0599   0.0000       1.27460   439.2850       1.26319       21.0269     -0.302949      -1.72510      -1.61193      0.859872       1.09361       1.14050       1.25857       1.33154       1.32881
  31   7 2147.1096    0.8880  0.7839 10.2490  0.0000       5.79197  0.0215   0.0163   0.0438    0.0802   0.0000      0.896951   440.1830      -1.81090       21.1067     -0.963889      -2.95678      -3.22779      0.879327       1.12407       1.23375       1.33072       1.35599       1.32405
  31   8 2319.0452    1.2969  0.9123 10.9729  0.0000       5.17517  0.0237   0.0225   0.0477    0.0823   0.0000      0.779192   441.3176     -0.555819       20.8188     -0.223213      -4.41183     -0.670429      0.893450       1.18825       1.31494       1.38321       1.35701       1.38937
  31   9 2485.1067    1.7884  1.0342 11.4145  0.0000       3.04017  0.0267   0.0291   0.0496    0.1039   0.0000      0.670369   440.9477     -0.331477       19.9022      0.149886     -0.176022       1.88077       1.04957       1.39868       1.59181       1.64869       1.65884       1.71071
  31  10 2647.8982    2.3135  1.0630 12.1566  0.0000       2.21253  0.0275   0.0381   0.0517    0.0912   0.0000      0.719038   438.4975       3.20671       17.1893       1.20763     -0.635585      -1.41516       1.00493       1.30664       1.45974       1.61482       1.55072       1.62892
  31  11 2808.4125    3.1389  0.9812 12.5324  0.0000       1.22731  0.0251   0.0514   0.0467    0.0954   0.0000      0.640271   439.9214       3.47705       15.7757       1.01826      -2.43155      -3.73081       1.02674       1.37958       1.53678       1.62530       1.67769       1.60567
  31  12 2966.2238    3.8000  0.9047 13.0308  0.0000       1.57489  0.0224   0.0652   0.0455    0.0870   0.0000      0.671543   438.3544       3.49075       14.9983       1.51273      -3.36332      -2.86175      0.876658       1.10870       1.22366       1.29668       1.26509       1.33045
  31  13 3121.4064    3.9745  1.2442 13.0792  0.0000      0.888284  0.0305   0.0606   0.0566    0.1060   0.0000      0.594965   439.2003       1.41026       15.0327       1.48682      -1.69190      -2.73207       1.06903       1.45402       1.60601       1.72266       1.69152       1.70018
  31  14 3274.9478    3.7951  1.5476 12.7833  0.0000      0.838405  0.0341   0.0508   0.0618    0.0851   0.0000      0.398118   439.4845       3.21761       15.7239       2.67185      -5.96289      -5.49632       1.22467       1.57666       1.77601       1.90282       1.90067       1.88282
  31  15 3427.6421    3.1089  2.2733 12.5591  0.0000       1.01116  0.0438   0.0355   0.0797    0.0539   0.0000      0.254880   438.2183       3.29541       17.1881       5.64439      -4.50731      -1.26756       1.53629       2.08511       2.22704       2.38925       2.41524       2.46606
  31  16 3579.5895    2.5465  3.5715 11.9253  0.0000      0.968653  0.0574   0.0236   0.1038    0.0417   0.0000      0.152427   439.4143       9.31750       8.89272       5.40049       2.52966      -4.93825       1.92761       2.58661       2.81906       2.94464       3.03961       2.98850
  31  17 3730.7888    2.1235  5.2068 11.3982 -0.0001      0.667536  0.0737   0.0170   0.1339    0.0360   0.0000      0.100717   438.0384       1.30968       14.6847      -2.44190      -7.01461      -12.3432       2.43893       3.30541       3.65395       3.91589       3.86619       3.83854
  31  18 3881.3082    1.7392  7.5936 10.9940  0.0000      0.488718  0.0992   0.0122   0.1788    0.0308   0.0000     0.0721606   442.5910       8.55409       14.2254      0.553578      -3.36257      0.202785       3.32183       4.38364       4.85310       5.19696       5.30541       5.24413
  31  19 4031.5850    1.4353  9.7068 10.8580  0.0004      0.395362  0.1300   0.0097   0.2346    0.0272   0.0000     0.0724435   437.9791       8.84740       12.6523      0.137161      -4.40350     -0.340394       4.06130       5.28096       5.88463       6.35591       6.39058       6.40259
  31  20 4180.5316    1.2087 12.7751 10.7049 -0.0001      0.104403  0.1910   0.0076   0.3051    0.0258   0.0000     0.0763006   446.9263      -6.10072       18.4572       10.3496       2.98064      -10.0614       5.43359       7.06565       8.08015       8.51938       8.55715       8.62214
  32   4 1616.4514    0.2434  0.2231 10.0044  0.0000       21.5655  0.0132   0.0089   0.0251    0.0280   0.0000       7.16758   440.9166     -0.718651       21.3663      0.891484      -2.37136      0.887332      0.479864      0.757709      0.745617      0.823118      0.823235      0.880893
  32   5 1806.2231    0.4133  0.4021  9.9087  0.0000       13.9182  0.0156   0.0104   0.0309    0.0417   0.0000       2.26732   441.1033     -0.158144       20.2856      -2.19880      -3.55479       2.91899      0.693795      0.797002      0.917384      0.977840      0.971244       1.01461
  32   6 1988.7551    0.6426  0.5902 10.0390  0.0000       10.4224  0.0182   0.0132   0.0347    0.0540   0.0000       1.21277   441.2171     -0.543150       21.3937     -0.141246      -4.59895       1.06606      0.726342      0.986327       1.07852       1.14002       1.15883       1.08320
  32   7 2167.4948    0.9065  0.7378 10.4765  0.0000       8.27786  0.0215   0.0167   0.0393    0.0668   0.0000      0.987507   440.6680      0.839249       20.9441       2.88219     -0.950503      -2.72968      0.822754       1.07488       1.19200       1.31251       1.33747       1.27864
  32   8 2340.1435    1.3048  1.0276 10.7284  0.0000       3.86054  0.0266   0.0210   0.0511    0.1021   0.0000      0.724729   439.5694       1.18272       19.1810       3.35512      -1.26300     -0.128650       1.00054       1.45597       1.54159       1.68605       1.63434       1.56494
  32   9 2507.4216    1.8294  1.0833 11.6755  0.0000       3.95727  0.0285   0.0295   0.0503    0.0912   0.0000      0.709073   440.1790       3.44089       21.1728       1.63691      -1.96029      -3.16298       1.01615       1.35239       1.45105       1.65525       1.70468       1.65357
  32  10 2671.7810    2.5162  1.0573 12.0527  0.0000       2.52900  0.0267   0.0395   0.0495    0.1033   0.0000      0.638997   439.9177       2.76214       18.4427       2.47446     -0.688865     0.0789424      0.942554       1.29683       1.41569       1.54006       1.50381       1.44486
  32  11 2833.8265    3.0985  1.0096 12.8119  0.0000       2.69350  0.0252   0.0508   0.0500    0.0833   0.0000      0.646378   441.2767       6.00052       18.9659      0.705449     0.0329593       1.58259      0.953438       1.31263       1.40370       1.54701       1.56670       1.57447
  32  12 2992.8727    3.8248  0.9152 13.3509  0.0000       4.02600  0.0237   0.0657   0.0444    0.0787   0.0000      0.780271   439.0957       3.78903       16.0971      0.255460      -1.15001      -4.65438      0.895208       1.18906       1.30883       1.39719       1.40137       1.45146
  32  13 3148.9478    3.8973  1.1944 13.5557  0.0000      0.330843  0.0309   0.0627   0.0576    0.0830   0.0000      0.767557   439.1921       4.95083       18.3699    -0.0971163      -2.82071      -3.52503       1.03894       1.37348       1.53662       1.66509       1.68426       1.70422
  32  14 3303.4732    3.6460  1.6084 13.0809  0.0000      0.728443  0.0361   0.0489   0.0637    0.0696   0.0000      0.386659   438.4094       6.50461       13.5429      0.759920       1.22842      -6.79142       1.25835       1.63977       1.80238       1.95936       1.92341       1.98893
  32  15 3456.9305    2.9891  2.5201 12.4315  0.0000      0.859477  0.0465   0.0320   0.0806    0.0487   0.0000      0.221266   441.2264       6.15111       16.8613     -0.516229      -1.56089      -4.20738       1.56235       2.13983       2.26465       2.45652       2.55885       2.50305
  32  16 3609.5689    2.4589  3.6160 11.8391  0.0000      0.587544  0.0561   0.0221   0.1033    0.0407   0.0000      0.145535   440.9681       7.08277       11.5198     0.0619910      -6.86977      -4.18111       1.94781       2.53262       2.79567       3.03869       3.08344       3.07658
  32  17 3761.7289    2.0101  5.4946 11.3151 -0.0000      0.621054  0.0752   0.0153   0.1392    0.0338   0.0000     0.0947495   436.6341       6.48066       19.2083       7.33946      -6.42277      -8.77684       2.47314       3.27583       3.59677       3.92625       4.01752       4.01799
  32  18 3912.7501    1.6736  7.8380 11.0041  0.0000      0.448115  0.1014   0.0115   0.1815    0.0286   0.0000     0.0722776   438.7926       10.1683       9.30364      -6.78956      -11.1732      -6.47783       3.23359       4.28394       4.64664       4.99509       5.21849       5.07895
  32  19 4063.6150    1.4160 10.6492 10.8018  0.0002      0.341602  0.1430   0.0090   0.2484    0.0266   0.0000     0.0656204   435.5070       7.86620       16.8133      -3.17725      -4.96726      -7.09940       4.18945       5.55663       6.12716       6.59738       6.65405       6.65318
  32  20 4214.1171    1.1171 12.8625 10.7224  0.0000      0.388864  0.2035   0.0072   0.3204    0.0246   0.0000     0.0834837   441.5257       5.86629       20.9763       3.50993       6.33488      -15.1369       5.47416       7.33062       8.07591       8.76061       8.83216       8.73888
  33   2 1193.8868    0.0556  0.0273 10.1978  0.0000       14.4785  0.0168   0.0091   0.0167    0.0208   0.0000       517.391   440.9755     -0.389275       21.0185      0.560113      -2.73059       2.19452       1.13069       1.51612       1.29777       1.37351       2.09168       1.75031
  33   3 1425.4262    0.1391  0.1206 10.0447  0.0000       19.8355  0.0125   0.0080   0.0235    0.0236   0.0000       27.5911   441.2309     -0.870006       21.4989      0.282276      -2.74320       1.10930      0.504602      0.770862      0.796198      0.887646      0.865334      0.873163
  33   4 1633.2389    0.2734  0.1676 10.0006  0.0010       16.8930  0.0093   0.0104   0.0186    0.0280   0.0000       6.61774   440.0393      0.229230       20.8213     -0.136982      -3.29693     0.0328253      0.398790      0.551656      0.580419      0.628835      0.620570      0.631124
  33   5 1823.8909    0.4233  0.4209  9.9093  0.0000       16.7991  0.0153   0.0105   0.0307    0.0405   0.0000       2.12302   440.1735      0.646308       20.8859     -0.697878      -1.11369      -1.21852      0.672328      0.872006       1.01193       1.02005       1.05406       1.05059
  33   6 2007.6753    0.6433  0.6359 10.1160  0.0000       7.00632  0.0185   0.0127   0.0391    0.0569   0.0000       1.18698   440.2190      0.868581       21.5225     -0.632110      -1.93178       1.87822      0.744298      0.957356      0.991607       1.12152       1.09410       1.12856
  33   7 2187.4661    0.9589  0.8253 10.4291  0.0000       6.32687  0.0222   0.0167   0.0435    0.0744   0.0000      0.878338   440.9657     -0.149955       20.5195      0.344626      -4.88043     -0.708328      0.887237       1.19867       1.35923       1.42074       1.41165       1.44568
  33   8 2361.0017    1.3749  1.0455 11.1839  0.0000       5.33599  0.0270   0.0223   0.0520    0.0827   0.0000      0.792085   440.3018       1.61075       22.1279       3.10355      -1.83808      -6.36509      0.936943       1.21442       1.37319       1.45600       1.44192       1.45592
  33   9 2529.2821    1.9156  1.1458 11.6931 -0.0009       3.57980  0.0286   0.0298   0.0541    0.0924   0.0000      0.717493   440.9530      0.296430       18.0246     -0.515669      -3.63812      0.583937      0.969275       1.23025       1.34781       1.50805       1.48499       1.49984
  33  10 2695.1329    2.6028  1.0513 12.3777  0.0000       3.51246  0.0259   0.0417   0.0499    0.0832   0.0000      0.727893   440.5607       4.80561       19.1408      -2.02625      -3.95446      -1.60585      0.935761       1.21096       1.33370       1.48551       1.52106       1.51152
  33  11 2858.6566    3.3515  0.9969 12.7401  0.0000       1.07836  0.0242   0.0531   0.0458    0.0901   0.0000      0.712466   438.3356      0.397120       19.2131    -0.0219412      -3.50008    -0.0701546      0.866344       1.12765       1.25812       1.35460       1.39173       1.38658
  33  12 3018.8783    3.8728  1.0103 13.3719  0.0000      0.547158  0.0250   0.0636   0.0487    0.0832   0.0000      0.689936   439.9110       3.62424       19.5193      0.163447      -1.45533     -0.741068      0.926476       1.16822       1.26304       1.44679       1.42371       1.42023
  33  13 3176.1524    3.8720  1.2373 13.5419  0.0000      0.447604  0.0306   0.0603   0.0574    0.0788   0.0000      0.609949   440.0037       6.53644       15.3256       1.23218      -3.08677      -2.50735       1.05984       1.39531       1.49641       1.69546       1.73064       1.69646
  33  14 3331.5670    3.5017  1.7967 12.9984  0.0000      0.579188  0.0386   0.0446   0.0683    0.0652   0.0000      0.384496   440.2913       5.32462       13.9916       1.00038   0.000264804      -4.40330       1.24570       1.66463       1.74139       1.95770       1.97053       1.98747
  33  15 3485.8114    2.8985  2.6695 12.3185  0.0000      0.228720  0.0470   0.0298   0.0838    0.0492   0.0000      0.200169   441.8082       7.81465       15.5333       2.95165       3.96161      -5.90609       1.55275       2.01131       2.21018       2.38828       2.44633       2.39808
  33  16 3639.5132    2.3582  3.9213 11.8934  0.0000      0.802041  0.0608   0.0208   0.1085    0.0366   0.0000      0.126958   439.7443       7.97602       13.9960       2.37091       5.14426      -3.75563       1.95029       2.55263       2.81667       2.98744       3.10239       3.06252
  33  17 3792.4267    1.9657  5.5827 11.3241  0.0000      0.851869  0.0749   0.0149   0.1384    0.0332   0.0000     0.0967852   435.0553       8.92923       21.2437       4.98346      -4.25104      -4.67416       2.43658       3.16784       3.57872       3.82219       3.91112       3.88687
  33  18 3944.0146    1.6232  8.3474 10.9838  0.0000      0.304181  0.1069   0.0108   0.1927    0.0281   0.0000     0.0734618   444.1995       2.94451       13.8851      -4.51469      -8.80885      -3.75657       3.28129       4.43113       4.86456       5.21694       5.33976       5.26583
  33  19 4095.2609    1.3366 11.2718 10.7975  0.0000      0.217339  0.1570   0.0083   0.2604    0.0261   0.0000     0.0662221   431.6847       11.5811       10.4543      -3.10841       5.52723      -19.7639       4.37032       5.73804       6.34578       6.90885       7.13451       7.02825
  33  20 4246.5474    1.1151 14.1363 10.6798  0.0000      0.435274  0.2133   0.0067   0.3313    0.0231   0.0000     0.0733966   448.3458       19.9201       21.8911       16.1560      -16.8109      -11.9428       5.38112       7.24110       8.05506       8.60804       8.78340       8.76087
  34   3 1441.1479    0.1478  0.1203 10.0496  0.0000       15.2445  0.0134   0.0080   0.0193    0.0231   0.0000       25.1876   441.3394      0.250109       20.8307      -1.97591      -1.47993      -1.35827      0.504759      0.657113      0.739288      0.744943      0.902106      0.807408
  34   4 1649.7651    0.2682  0.2420  9.9449  0.0000       19.6651  0.0113   0.0089   0.0259    0.0299   0.0000       5.36193   441.4664     -0.157082       21.4798      0.719285      -2.49538     -0.972257      0.445919      0.588555      0.712383      0.744703      0.739484      0.771436
  34   5 1841.3101    0.4513  0.4380  9.9831  0.0000       10.6126  0.0149   0.0107   0.0306    0.0405   0.0000       1.94407   442.1144     -0.186735       20.6147     -0.245530      -1.79300     -0.776482      0.612176      0.771363      0.906183      0.948144      0.987926       1.00478
  34   6 2026.4543    0.7089  0.6248 10.1037  0.0000       8.33898  0.0176   0.0137   0.0358    0.0587   0.0000       1.06653   441.3499     0.0758596       20.9315       2.15224     -0.354093      0.242123      0.673948      0.837803      0.982992       1.03166       1.05006       1.04973
  34   7 2207.1649    1.0139  0.8128 10.4748  0.0000       6.01857  0.0209   0.0174   0.0420    0.0757   0.0000      0.834828   440.8167     -0.232458       22.1373      -1.34766      -3.67069     -0.393049      0.742163      0.995130       1.03219       1.16586       1.18058       1.16025
  34   8 2381.4191    1.4687  1.0475 11.3064  0.0000       5.97252  0.0273   0.0237   0.0489    0.0782   0.0000      0.791334   439.8726      0.111690       20.0599      0.286888      -2.09255     -0.618477      0.913139       1.17922       1.28887       1.37103       1.35934       1.38600
  34   9 2550.7958    2.0051  1.2325 11.7193  0.0001       3.73435  0.0301   0.0296   0.0545    0.0892   0.0000      0.709028   440.6080       2.78030       19.1620      0.287211      -4.83390      0.146069       1.00058       1.36219       1.49029       1.59645       1.60359       1.64961
  34  10 2718.0277    2.6114  1.0863 12.5162  0.0000      0.914910  0.0273   0.0411   0.0509    0.0856   0.0000      0.705943   440.9581       3.26398       18.5343       1.92931      -2.96323    -0.0917582      0.892298       1.17627       1.27966       1.44195       1.41113       1.44534
  34  11 2883.0110    3.3992  0.9917 13.0418  0.0000       1.91847  0.0242   0.0549   0.0465    0.0804   0.0000      0.693251   442.4258       3.52244       18.8104     -0.367644      -1.56001      -1.78250      0.855248       1.12122       1.23248       1.38389       1.32309       1.36655
  34  12 3044.5350    3.9665  1.0305 13.3544  0.0000      0.546325  0.0251   0.0628   0.0480    0.0831   0.0000      0.862235   441.4634      0.609130       15.3347      0.860010      -3.01215      -2.36666      0.844110       1.11219       1.18306       1.31446       1.31917       1.30847
  34  13 3202.8208    3.9511  1.2905 13.2934  0.0000     -0.599263  0.0305   0.0571   0.0549    0.0822   0.0000      0.511188   438.4338       4.20970       17.6444       1.85620      -2.60318     -0.285032       1.04406       1.35713       1.49263       1.62508       1.59109       1.65694
  34  14 3359.3851    3.4460  1.8367 12.9424  0.0000      0.839417  0.0367   0.0430   0.0686    0.0632   0.0000      0.285182   438.6415       6.25005       13.6028       3.29103      -4.24692      -1.94936       1.20351       1.60192       1.73179       1.94767       1.99268       1.88576
  34  15 3514.6505    2.7735  2.8386 12.3214  0.0000      0.631539  0.0492   0.0278   0.0867    0.0454   0.0000      0.200425   439.6515       6.44060       11.9003      0.944415      -5.70258      -2.32096       1.58250       2.07380       2.32444       2.54609       2.57083       2.54367
  34  16 3668.9520    2.3029  4.4613 11.6424  0.0000      0.630152  0.0619   0.0186   0.1136    0.0350   0.0000      0.106952   434.9557       8.17294       13.0259      -3.36636      -3.54770      -2.34741       1.98452       2.59477       2.90211       3.08274       3.15580       3.14076
  34  17 3822.5091    1.8864  6.5951 11.2159  0.0000      0.597175  0.0833   0.0131   0.1541    0.0299   0.0000     0.0786829   444.9581      0.515163       9.61485      -6.14131      -9.80648       1.95331       2.54067       3.46234       3.75750       4.16170       4.15933       4.11955
  34  18 3975.0331    1.5521  9.0147 10.9469  0.0002      0.391921  0.1150   0.0099   0.2058    0.0272   0.0000     0.0702405   435.7201       4.00832       13.5969      -1.89926       5.74495       11.0203       3.36244       4.47529       5.01800       5.28281       5.40537       5.46992
  34  19 4126.8037    1.2722 11.5697 10.8043  0.0008      0.246979  0.1622   0.0077   0.2716    0.0245   0.0000     0.0760048   444.0982       17.9599       4.63036       6.15175       7.58600      -11.9463       4.26483       5.73909       6.25385       6.86562       6.84705       6.89634
  35   2 1221.9426    0.0842  0.1099 10.1345  0.0000       24.9896  0.0237   0.0079   0.0374    0.0217   0.0000       102.165   440.6847     -0.591016       23.3744       1.10075      -4.87316     -0.662910      0.680363       1.00149       1.11490       1.12699       1.20584       1.10301
  35   4 1665.9896    0.2948  0.2199  9.9242  0.0000       25.0258  0.0105   0.0097   0.0222    0.0298   0.0000       5.01707   441.4836      0.357742       20.5253       1.07975      -3.43727       1.58284      0.410074      0.521837      0.604130      0.691969      0.703692      0.720923
  35   5 1858.5251    0.4810  0.4172  9.8998  0.0000       11.0503  0.0144   0.0111   0.0286    0.0430   0.0000       1.76913   440.4360      0.172907       21.6567      0.744959      -4.76505       1.20995      0.644959      0.859737       1.06636       1.15593       1.25919       1.15024
  35   6 2044.9167    0.6976  0.6553 10.2274  0.0000       7.72535  0.0195   0.0131   0.0353    0.0575   0.0000       1.08830   440.1685      -1.03734       20.5819       4.50962      -1.24980       1.24691      0.693791      0.957127      0.976006       1.14151       1.17209       1.14893
  35   7 2226.5347    1.0653  0.8805 10.5240  0.0000       6.79593  0.0222   0.0176   0.0435    0.0782   0.0000      0.820743   440.8565       2.35885       21.2404    0.00618056     -0.982921      -3.04883      0.790625       1.06763       1.19912       1.27953       1.29923       1.30807
  35   8 2401.4191    1.5093  1.0840 11.3863  0.0000       3.21721  0.0274   0.0234   0.0513    0.0793   0.0000      0.796034   440.9094       2.21920       19.3459      0.410725      -3.17850      -1.86651      0.909462       1.18645       1.31593       1.45935       1.44912       1.49010
  35   9 2571.9488    2.1163  1.1806 11.8941  0.0004       2.61421  0.0286   0.0317   0.0536    0.0928   0.0000      0.671158   439.7919       2.18560       18.5903       4.08935      -4.63540      -2.68649      0.932026       1.20444       1.31673       1.48991       1.52252       1.51266
  35  10 2740.6492    2.7776  1.0462 12.4213 -0.0003       3.43935  0.0252   0.0428   0.0476    0.0871   0.0000      0.762371   441.7196       1.80108       21.3560      -1.19583      -2.86480     -0.386245      0.833430       1.10544       1.15604       1.29790       1.33534       1.35945
  35  11 2906.8747    3.4807  1.0145 13.0689  0.0000      0.353949  0.0249   0.0546   0.0452    0.0801   0.0000      0.759187   440.0716       3.82931       16.8248      0.764743      -2.05761      -3.55507      0.846691       1.10449       1.23164       1.34268       1.37324       1.43400
  35  12 3069.6741    4.0718  1.0583 13.3625  0.0011      0.268942  0.0257   0.0627   0.0476    0.0887   0.0000      0.553764   439.8247       4.34390       16.4847       3.72224       1.06479      -1.08184      0.858064       1.15692       1.26572       1.42853       1.39001       1.38320
  35  13 3229.3342    3.9070  1.4129 13.2304 -0.0012       1.55764  0.0319   0.0532   0.0574    0.0737   0.0000      0.469738   439.0198       5.20346       15.4495     -0.794717      -2.84253      -4.50270       1.01169       1.36064       1.46753       1.59252       1.59557       1.61099
  35  14 3386.7841    3.3016  1.9629 12.8297  0.0006      0.423023  0.0391   0.0387   0.0687    0.0551   0.0000      0.335500   440.8316       6.42152       16.3434       3.19333      -3.75093      -4.55424       1.19888       1.60881       1.75145       1.91415       1.91540       1.98069
  35  15 3543.0676    2.6883  3.1681 12.2037  0.0000      0.804659  0.0505   0.0252   0.0945    0.0406   0.0000      0.171253   442.2056       1.64955       15.1208       3.73848      -2.60358      -5.94923       1.53924       2.04432       2.24578       2.40337       2.47674       2.47306
  35  16 3698.1227    2.1824  4.4168 11.6762  0.0000      0.457590  0.0640   0.0178   0.1128    0.0347   0.0000      0.115610   438.9105       4.88720       13.0433       3.03793      -2.93944      -5.11645       1.99237       2.66135       2.95602       3.16852       3.26508       3.29816
  35  17 3852.3670    1.8116  6.9948 11.1993  0.0000      0.576460  0.0877   0.0123   0.1605    0.0280   0.0000     0.0757588   442.9429       11.8497       10.7028      -9.92333     -0.688123      -4.50385       2.59868       3.40052       3.73435       4.10997       4.24041       4.20367
  35  18 4005.7610    1.5004  9.7067 10.8797 -0.0002      0.411941  0.1236   0.0091   0.2190    0.0265   0.0000     0.0694052   442.2252       6.79491       7.04726      -6.47221      -7.04368      -13.5947       3.45092       4.54145       5.08724       5.50463       5.59218       5.54792
  35  19 4158.3332    1.2253 12.2215 10.7925  0.0002      0.254646  0.1769   0.0072   0.2863    0.0236   0.0000     0.0773900   429.9237       4.39872       21.2649      -11.1665     0.0494968      -15.9204       4.44988       5.90975       6.60796       7.14468       7.17164       7.20728
  36   2 1235.6324    0.0871  0.0552 10.1223  0.0000       10.3015  0.0142   0.0092   0.0231    0.0204   0.0000       140.979   441.5514       1.40088       21.6718     -0.235017      -4.57359       1.66684      0.604204      0.867704      0.874090       1.04339      0.840591      0.870081
  36   3 1471.8247    0.1731  0.1502 10.0033  0.0000       16.3079  0.0112   0.0079   0.0228    0.0233   0.0000       15.8703   441.6561      0.355483       21.0225     -0.112214      -2.48778     -0.678040      0.382725      0.579287      0.605363      0.701565      0.669201      0.680835
  36   4 1681.9490    0.3133  0.2645  9.9556  0.0000       21.8935  0.0113   0.0095   0.0248    0.0299   0.0000       4.26002   441.6519     -0.442099       21.7858      -1.21649      -2.70007     0.0465006      0.464791      0.534481      0.616289      0.731481      0.731068      0.748228
  36   5 1875.5079    0.4911  0.5026  9.8504  0.0000       13.0595  0.0158   0.0105   0.0321    0.0460   0.0000       1.56082   440.4973       1.28825       20.1034     -0.567804      -3.15373      0.623960      0.589177      0.753547      0.826497      0.942972      0.981479       1.03081
  36   6 2063.1855    0.7259  0.7230 10.1127  0.0000       8.68106  0.0192   0.0129   0.0396    0.0616   0.0000       1.03513   442.0179       1.94506       21.3301      0.120889      -4.74072      -1.15994      0.660364      0.898041      0.976533       1.05297       1.07410       1.06857
  36   7 2245.6223    1.1266  0.9192 10.5588  0.0000       5.13976  0.0221   0.0179   0.0448    0.0822   0.0000      0.778144   441.4122      0.915948       19.7972      -2.29545      -5.41201     -0.368000      0.753735       1.03251       1.09843       1.22885       1.26767       1.25596
  36   8 2421.2446    1.5630  1.1367 11.4279  0.0000       3.42693  0.0277   0.0240   0.0536    0.0813   0.0000      0.769287   440.3145       1.14669       21.3202     -0.900559      -2.78816      -2.80295      0.873758       1.14305       1.26387       1.35962       1.46215       1.44959
  36   9 2592.8647    2.2235  1.1126 11.9437  0.0000       2.89553  0.0270   0.0331   0.0489    0.0930   0.0000      0.683425   441.1176       1.72440       18.9243      0.536013      -1.23666     -0.178915      0.848279       1.13116       1.26038       1.36662       1.40402       1.39457
  36  10 2762.7582    2.9406  1.0106 12.4692  0.0000       1.73369  0.0243   0.0446   0.0447    0.0897   0.0000      0.775575   440.8477       2.72876       20.2100      -1.15677      -1.74631      -1.36048      0.762191       1.05347       1.09290       1.19622       1.22702       1.24011
  36  11 2930.3302    3.7812  1.0115 12.8347  0.0000    -0.0778675  0.0237   0.0574   0.0439    0.0978   0.0000      0.736565   440.4847       3.29030       17.4514     -0.740727     -0.787828      -1.73765      0.777435      0.987868       1.08522       1.21067       1.23130       1.18759
  36  12 3094.3512    4.1505  1.1171 13.4311  0.0000     -0.148257  0.0276   0.0622   0.0486    0.0840   0.0000      0.565951   440.9605       1.83099       14.4798       1.65490      -2.43382      -2.91336      0.838867       1.14511       1.25467       1.31016       1.30011       1.35857
  36  13 3255.2598    3.8126  1.4436 13.4973  0.0000      0.831710  0.0329   0.0532   0.0599    0.0656   0.0000      0.446471   441.1086       5.51397       15.3752      0.787587      -2.94698      -4.11028       1.03541       1.33488       1.43610       1.60130       1.66879       1.64107
  36  14 3413.8683    3.1889  2.2509 12.6117 -0.0000      0.796109  0.0395   0.0342   0.0744    0.0479   0.0000      0.253172   441.6821       4.00062       15.5807      0.495958     -0.572997      -5.11276       1.21091       1.60410       1.79814       1.93553       1.93392       1.93513
  36  15 3571.0444    2.6224  3.2697 12.0578  0.0000      0.668527  0.0516   0.0234   0.0908    0.0409   0.0000      0.163271   440.6194       7.49226       14.5251       2.99349       3.24859      -8.94054       1.49837       2.01647       2.17503       2.37858       2.40648       2.44623
  36  16 3726.9452    2.1508  5.2362 11.4183 -0.0001      0.576913  0.0676   0.0156   0.1246    0.0318   0.0000     0.0939524   436.1481       11.6688       18.5819     -0.885109     -0.651515      -4.84170       1.96802       2.59750       2.90768       3.12719       3.22878       3.22505
  36  17 3881.7267    1.7729  8.0741 11.0192  0.0000      0.355080  0.0968   0.0110   0.1725    0.0279   0.0000     0.0661185   442.9423       7.87579       13.4535      -4.95168       1.99922      -4.54560       2.71846       3.59173       4.06193       4.35665       4.48230       4.45165
  36  18 4036.0696    1.4568 10.4553 10.8648 -0.0000      0.368106  0.1341   0.0084   0.2319    0.0254   0.0000     0.0676932   442.9828       7.89844       25.3367       3.78760      -12.2547      -13.3729       3.55759       4.65561       5.25660       5.69926       5.85144       5.76230
  36  19 4189.1158    1.1733 12.4992 10.7786 -0.0009      0.205202  0.1852   0.0068   0.2953    0.0232   0.0000     0.0817825   432.0888       4.32971       11.7182      -16.2975       1.33862      -15.4932       4.48458       6.02290       6.70920       7.21251       7.51829       7.46989
  37   3 1486.8210    0.1677  0.1385 10.0367  0.0000       18.6867  0.0113   0.0078   0.0219    0.0229   0.0000       18.3337   441.0594      0.889746       21.8000     -0.999527      -2.58075     -0.553127      0.412635      0.485931      0.596439      0.626065      0.599310      0.611190
  37   4 1697.6020    0.3115  0.2498  9.9946  0.0000       15.9995  0.0123   0.0091   0.0209    0.0297   0.0000       4.42191   442.0052     -0.209913       21.3403       1.13795      -3.82439     -0.512807      0.500357      0.668133      0.784023      0.903749      0.951150      0.921570
  37   5 1892.2602    0.5074  0.4723 10.0005  0.0000       12.8526  0.0151   0.0111   0.0317    0.0440   0.0000       1.63036   441.0097      0.827015       20.5800     0.0172835      -3.61918      -1.17086      0.606138      0.845694      0.923085       1.04146       1.03027       1.05127
  37   6 2081.2857    0.7806  0.7497 10.1451  0.0000       8.64517  0.0197   0.0134   0.0378    0.0644   0.0000      0.977890   441.2881      0.461416       19.5998     -0.512490     -0.270440      -1.77579      0.658176      0.874363      0.918667       1.07281       1.07605       1.12991
  37   7 2264.5068    1.1181  0.9161 10.7229  0.0000       5.57551  0.0225   0.0178   0.0445    0.0796   0.0000      0.810029   440.9596     -0.150032       22.3239      -1.32125      -2.53247       1.24203      0.734769      0.978385       1.06887       1.21279       1.20354       1.19954
  37   8 2440.8110    1.6210  1.1267 11.6057  0.0000       4.32066  0.0271   0.0245   0.0529    0.0770   0.0000      0.728033   440.8340     -0.738284       22.5168      -2.64302      -5.03315      0.286802      0.827968       1.09664       1.19757       1.30429       1.32553       1.33926
  37   9 2613.5044    2.2672  1.1370 12.1197  0.0000       4.08238  0.0273   0.0337   0.0501    0.0850   0.0000      0.688335   442.0511       1.77078       17.5954      -1.20916      -1.92546     -0.946742      0.835365       1.09988       1.16372       1.25568       1.26972       1.28602
  37  10 2784.6962    3.0239  1.0992 12.7596 -0.0001       3.30587  0.0260   0.0450   0.0482    0.0806   0.0000      0.685234   441.0062       3.38095       20.8339     0.0139590      -3.39059     -0.636041      0.824227       1.08640       1.19930       1.30937       1.32189       1.35345
  37  11 2953.4269    3.7283  1.0211 13.3128  0.0000       1.64834  0.0245   0.0573   0.0464    0.0786   0.0000      0.908045   440.4304       3.22124       19.9783     -0.838781      -2.47930      -3.31591      0.773317       1.03666       1.07057       1.20733       1.23889       1.23031
  37  12 3118.5929    4.1774  1.2052 13.3633  0.0000     -0.506043  0.0284   0.0593   0.0505    0.0905   0.0000      0.658906   438.0407       3.85862       20.0836       1.11169      -2.27070       2.11304      0.848622       1.08871       1.25900       1.35618       1.33785       1.32720
  37  13 3280.6927    3.7056  1.7148 13.1826  0.0000      0.430460  0.0352   0.0453   0.0636    0.0560   0.0000      0.347862   441.5526       7.29333       15.2916      0.984035      -2.47000      -2.99632       1.03707       1.36251       1.45513       1.60522       1.69585       1.69957
  37  14 3440.5456    3.1456  2.4198 12.5449 -0.0002      0.398527  0.0412   0.0318   0.0765    0.0464   0.0000      0.223811   442.5142       4.06396       17.8307      0.503908      -2.15917      -4.30425       1.20111       1.62064       1.76059       1.92876       1.99159       1.95112
  37  15 3598.7528    2.4795  3.8350 11.9706  0.0000      0.703498  0.0559   0.0208   0.1001    0.0363   0.0000      0.133546   438.9077       9.28257       16.8901      -1.93078      -1.57818      -4.99886       1.60994       2.11718       2.35173       2.54674       2.58848       2.62510
  37  16 3755.4744    2.0609  6.1608 11.3557 -0.0000      0.297283  0.0758   0.0138   0.1378    0.0290   0.0000     0.0821425   437.6372       7.37276       11.2474       6.50755      0.448408      -1.46485       2.13308       2.84164       3.16390       3.39819       3.54268       3.52332
  37  17 3911.1495    1.6904  7.9902 11.1015  0.0001      0.244636  0.0988   0.0108   0.1775    0.0274   0.0000     0.0717058   439.5639       1.98034       9.39366       4.12089      -2.33277      -2.57191       2.76307       3.67962       4.03793       4.41941       4.51316       4.56566
  37  18 4065.6512    1.4181 10.9272 10.8418  0.0010      0.116284  0.1464   0.0078   0.2387    0.0251   0.0000     0.0661202   441.4598       1.71524       7.32781      -8.87995       4.59028      -5.64034       3.66912       4.77840       5.33350       5.88170       6.05136       6.08756
  37  19 4220.3352    1.1425 13.7349 10.7913  0.0006      0.462950  0.2015   0.0064   0.3149    0.0215   0.0000     0.0771784   443.5886       24.6335       11.0632      -16.8563       6.47065      -26.3506       4.56091       6.17534       6.86334       7.32988       7.50012       7.56700
  38   2 1262.5606    0.0859  0.0614 10.1588  0.0000       17.5700  0.0153   0.0078   0.0177    0.0199   0.0000       129.349   441.4511     -0.250333       23.1324      0.816185     -0.834818       1.08741      0.554096      0.694958      0.871564      0.943522       1.04066       1.00749
  38   3 1501.5507    0.1715  0.1468 10.0374  0.0000       28.4485  0.0102   0.0079   0.0235    0.0230   0.0000       16.5799   441.6112      -2.02823       21.1809       1.40782      -2.86170     -0.299262      0.418415      0.560593      0.574933      0.619218      0.628499      0.606695
  38   4 1713.0831    0.3149  0.3087 10.0146  0.0006       20.1202  0.0129   0.0086   0.0264    0.0302   0.0000       3.84911   442.1477      -1.41461       20.3217      0.423273      -1.66880      0.235002      0.438710      0.603339      0.690361      0.692571      0.698600      0.666471
  38   5 1908.8714    0.5509  0.4788  9.9625  0.0000       11.2918  0.0135   0.0115   0.0315    0.0458   0.0000       1.48262   441.2513     -0.754326       20.5813      0.395864      -4.48506    0.00485136      0.498003      0.643530      0.716371      0.819050      0.832176      0.847754
  38   6 2099.0769    0.8269  0.7669 10.2908  0.0000       7.40558  0.0195   0.0138   0.0389    0.0629   0.0000      0.946350   440.3870     -0.576495       20.7464    0.00785880      -2.62919     -0.328605      0.617020      0.832904      0.906834       1.00132       1.01543       1.03611
  38   7 2283.0977    1.1577  1.0068 10.8632 -0.0000       7.43636  0.0250   0.0180   0.0473    0.0754   0.0000      0.849662   441.5228       1.14128       21.2148       1.07428      -3.62307    -0.0918239      0.758692      0.979536       1.08804       1.15816       1.22143       1.22794
  38   8 2460.1008    1.7617  1.1226 11.6712  0.0000       3.35119  0.0263   0.0259   0.0506    0.0794   0.0000      0.766993   440.9171       1.57122       21.3831     -0.516966      -3.55812      0.214358      0.788354       1.06538       1.13851       1.26143       1.29917       1.26448
  38   9 2633.7744    2.4012  1.0975 12.0663  0.0000       1.01065  0.0256   0.0345   0.0463    0.0916   0.0000      0.665792   442.1248       2.64564       21.6237      0.417683      -3.66667     -0.164404      0.752006       1.01795       1.11253       1.20453       1.21827       1.24346
  38  10 2806.1839    3.0901  1.1370 12.7234  0.0000       1.28790  0.0263   0.0442   0.0482    0.0858   0.0000      0.645972   440.2179       3.09911       21.4507      0.869320      -1.56895      -4.07677      0.780681       1.03430       1.16090       1.24185       1.26477       1.30920
  38  11 2975.9876    3.9214  1.0452 13.0217  0.0000      0.657981  0.0240   0.0568   0.0435    0.0945   0.0000      0.714652   441.2848       5.43906       19.5136       1.16242      -1.03398      -1.84389      0.727769       1.00290       1.08587       1.24132       1.29198       1.28165
  38  12 3142.3903    4.0120  1.2178 13.5412  0.0000     -0.163656  0.0292   0.0572   0.0541    0.0778   0.0000      0.712926   440.8223       4.29180       15.9170       1.04494      -2.78085      -2.72046      0.828399       1.09927       1.22403       1.34484       1.33939       1.40478
  38  13 3305.8412    3.6413  1.7263 13.3072  0.0000      0.313387  0.0349   0.0449   0.0648    0.0557   0.0000      0.350940   440.7668       4.93349       15.8857    -0.0230963      -5.01162      -4.84198       1.04177       1.41208       1.56219       1.70032       1.74631       1.80128
  38  14 3466.9203    2.9431  2.7065 12.4886  0.0000      0.665546  0.0437   0.0280   0.0816    0.0405   0.0000      0.194266   440.9766       5.67061       14.6127      -1.07106      -4.89230      -3.00503       1.25367       1.67785       1.85633       2.01231       2.07061       2.07345
  38  15 3626.0691    2.4813  4.1239 11.7726  0.0000      0.589548  0.0550   0.0193   0.1028    0.0356   0.0000      0.118402   441.3058       6.73701       14.4293       1.72922      -1.50222      -4.74623       1.58834       2.07981       2.31414       2.50684       2.57905       2.60272
  38  16 3783.6824    1.9924  6.3755 11.2651  0.0000      0.348401  0.0780   0.0128   0.1397    0.0298   0.0000     0.0782716   441.7895       2.20661       15.2225       4.21970       1.78795      -7.11484       2.16888       2.84370       3.16029       3.40343       3.53152       3.62356
  38  17 3940.1932    1.5833  8.3204 11.1233 -0.0008      0.407743  0.1061   0.0098   0.1879    0.0261   0.0000     0.0729569   439.2966       13.3054       13.2851     -0.787256      -1.83260      -1.71213       2.77304       3.71437       4.14229       4.42873       4.60221       4.59041
  38  18 4096.0361    1.3329 11.4880 10.8852 -0.0013      0.473602  0.1559   0.0072   0.2566    0.0238   0.0000     0.0783736   432.5435       2.77154       23.1333       3.84239      -8.09263      -12.9997       3.60629       4.81326       5.33352       5.79733       5.97741       5.95687
  39   3 1516.0583    0.1868  0.1434 10.0596  0.0000       15.9627  0.0089   0.0085   0.0236    0.0223   0.0000       14.8901   441.5799     -0.761794       21.4332      0.202080      -2.88666      -1.03552      0.409574      0.563318      0.699466      0.842275      0.821749      0.707554
  39   4 1728.2913    0.3461  0.3066  9.8864  0.0000       17.7687  0.0119   0.0091   0.0238    0.0318   0.0000       3.08046   441.1404    -0.0207274       21.6768      0.233800      -4.26855     -0.673956      0.412615      0.557805      0.661914      0.652815      0.711116      0.697458
  39   5 1925.2948    0.5427  0.5501 10.0182  0.0000       14.1970  0.0166   0.0109   0.0333    0.0453   0.0000       1.53434   441.3918     0.0435518       21.5996    0.00310101      -2.93499      -1.09378      0.623185      0.848534      0.953254      0.998097       1.02331      0.952524
  39   6 2116.7065    0.8414  0.7703 10.3074  0.0000       8.98166  0.0190   0.0141   0.0387    0.0610   0.0000      0.947542   441.5018     -0.725398       20.3468       1.33888      -3.31429      -1.88430      0.620416      0.813731      0.892701      0.976446       1.01835      0.991567
  39   7 2301.3011    1.2254  1.0307 10.9779  0.0000       4.47304  0.0252   0.0185   0.0472    0.0755   0.0000      0.831116   440.8662      0.946582       21.6861      0.191904      -3.66617     -0.925896      0.758419      0.986526       1.05207       1.22476       1.24203       1.30123
  39   8 2479.1664    1.7408  1.2116 11.6939  0.0000       2.58719  0.0291   0.0255   0.0533    0.0857   0.0000      0.704134   440.4945       2.09861       22.2021       1.07024      -2.41930     -0.802219      0.867073       1.15441       1.24846       1.35440       1.36261       1.40703
  39   9 2653.9939    2.4730  1.1366 12.2427  0.0000       2.80963  0.0267   0.0353   0.0483    0.0848   0.0000      0.673684   441.1486       3.24862       20.6147     -0.403362      -1.63339      -3.82681      0.772339       1.04048       1.11682       1.29284       1.25114       1.22919
  39  10 2827.3880    3.2487  1.0590 12.8555  0.0000       1.86014  0.0242   0.0473   0.0458    0.0798   0.0000      0.670751   441.2928       3.73444       19.7158      0.282418      -2.19225      0.140212      0.699939      0.945851       1.05156       1.13076       1.15012       1.15595
  39  11 2998.2541    3.9835  1.0210 13.3676  0.0000       1.67690  0.0230   0.0593   0.0451    0.0788   0.0000      0.640042   440.8065       4.74525       17.4351       1.48617      -1.85281      -2.89465      0.716218      0.929622       1.00332       1.11963       1.13056       1.18935
  39  12 3165.8556    4.1100  1.3019 13.2320  0.0000       1.23300  0.0280   0.0545   0.0512    0.0791   0.0000      0.608334   440.5980       3.22055       17.4933     0.0663352      -1.60332      -3.83130      0.791522       1.05428       1.15613       1.26302       1.27080       1.26591
  39  13 3330.5158    3.6159  1.8589 12.9713  0.0000      0.141642  0.0360   0.0411   0.0638    0.0577   0.0000      0.346857   440.9539       3.33643       16.0887       2.33458      -2.05963      -1.53307      0.983550       1.34371       1.41176       1.59237       1.60464       1.65720
  39  14 3492.8525    2.9109  2.8635 12.3832  0.0001      0.863646  0.0450   0.0265   0.0824    0.0399   0.0000      0.179239   441.7998       5.61864       14.3524     -0.516244      -5.94389     0.0375301       1.22422       1.65326       1.80870       2.00766       2.08423       2.08371
  39  15 3653.0223    2.3571  4.4843 11.6631  0.0000      0.506319  0.0590   0.0174   0.1072    0.0336   0.0000      0.111567   439.1498       6.49423       20.6748      0.850043      -2.13524      -8.37013       1.62989       2.12323       2.35182       2.57214       2.70005       2.69773
  39  16 3811.6665    1.9385  6.6554 11.2651 -0.0002      0.470889  0.0796   0.0123   0.1462    0.0282   0.0000     0.0754064   445.5820       7.16581       15.2881       1.40637      -1.95962       4.82297       2.12941       2.86320       3.19771       3.52532       3.61104       3.63473
  39  17 3969.0268    1.5887  9.2997 10.9957  0.0000      0.546295  0.1146   0.0092   0.2001    0.0261   0.0000     0.0705205   436.4727       16.1797       16.4080       8.75956       6.81013      -7.95820       2.85707       3.82546       4.27480       4.67530       4.78411       4.82514
  39  18 4125.1270    1.3082 12.4874 10.8127  0.0012      0.263528  0.1714   0.0066   0.2701    0.0232   0.0000     0.0780721   436.3137       16.0534       17.9295       6.09055       9.34656      -13.0812       3.80824       5.04531       5.64114       6.16357       6.37202       6.33834
  40   2 1288.7332    0.0937  0.1016 10.1096  0.0000       6.01490  0.0171   0.0075   0.0266    0.0198   0.0000       80.1987   441.9488     0.0837385       21.1318     -0.630685      -2.21351       1.00854      0.509980      0.686655      0.764890      0.854779      0.882381      0.944424
  40   3 1530.3338    0.1950  0.1752 10.0496  0.0000       9.59771  0.0111   0.0076   0.0220    0.0225   0.0000       12.3882   441.5437     -0.438944       20.9929     -0.389339      -2.72293       1.14427      0.382220      0.469147      0.543570      0.564365      0.597164      0.604134
  40   4 1743.3096    0.3646  0.3427  9.9430  0.0000       16.2091  0.0125   0.0091   0.0258    0.0334   0.0000       2.74492   442.4668     -0.219600       20.5846     -0.326102      -3.14457      0.353894      0.469572      0.592546      0.710899      0.763737      0.768553      0.824685
  40   5 1941.4869    0.5832  0.5746  9.9472  0.0000       10.2311  0.0164   0.0110   0.0314    0.0501   0.0000       1.28526   441.3819      0.513872       22.6621     0.0556931      -1.86213      0.762707      0.546298      0.713941      0.822135      0.865484      0.914971      0.890818
  40   6 2134.0297    0.8547  0.8551 10.2462  0.0000       5.89428  0.0205   0.0133   0.0416    0.0698   0.0000      0.851142   442.8664      0.755624       20.5761     0.0144886      -2.93128      0.360411      0.629527      0.813069      0.900577      0.982573       1.02770       1.03100
  40   7 2319.4859    1.3037  1.0825 10.8286  0.0000       5.03016  0.0251   0.0186   0.0470    0.0866   0.0000      0.725314   441.2857       1.84860       21.4106      0.906100      -4.34872      -2.35797      0.713906      0.949239       1.05343       1.15047       1.17422       1.18914
  40   8 2498.0393    1.8021  1.1450 11.9179  0.0000       3.63082  0.0275   0.0262   0.0507    0.0725   0.0000      0.755062   441.2640       2.21395       22.1464     -0.920834      -3.75863     -0.180435      0.768330      0.991855       1.10924       1.21970       1.27245       1.28825
  40   9 2673.9003    2.5145  1.2017 12.4637  0.0000       2.22345  0.0273   0.0358   0.0525    0.0776   0.0000      0.700623   441.7194       1.50227       21.9144     -0.708612      -2.94454      -1.21492      0.759320      0.988612       1.09979       1.23246       1.26004       1.31127
  40  10 2848.3817    3.3114  1.0587 12.8895  0.0000       1.87786  0.0239   0.0475   0.0448    0.0801   0.0000      0.637104   440.7242       3.13284       20.3037      0.241670     -0.926022      -1.39268      0.697379      0.909447       1.01047       1.13691       1.14414       1.15987
  40  11 3020.1699    4.0458  1.1707 13.1164  0.0000       1.51274  0.0257   0.0553   0.0474    0.0920   0.0000      0.666545   441.0890       4.65140       20.5676      -3.21828      -4.73586     -0.190441      0.711764      0.929070       1.02178       1.12802       1.15317       1.16379
  40  12 3188.7833    4.1261  1.3256 13.4690  0.0000      0.300847  0.0288   0.0548   0.0537    0.0716   0.0000      0.560896   441.5778       5.72470       19.1642      0.525848      -1.85458      -2.13553      0.778661       1.03592       1.11079       1.26104       1.24979       1.27287
  40  13 3354.8492    3.4699  1.9071 13.0013  0.0000       1.00881  0.0361   0.0384   0.0651    0.0519   0.0000      0.309419   440.8906       4.33897       19.0173     -0.494666      -2.15686      -3.64342      0.962835       1.26206       1.42190       1.55225       1.60335       1.63232
  40  14 3518.4667    2.8287  3.1646 12.1724  0.0000       1.10575  0.0468   0.0239   0.0844    0.0382   0.0000      0.166501   440.2407       5.34462       17.0737      0.221784       2.74790      -1.92572       1.25874       1.66387       1.85308       2.01020       2.11537       2.09613
  40  15 3679.7584    2.2557  4.9920 11.6855  0.0000      0.683093  0.0639   0.0160   0.1172    0.0297   0.0000      0.109944   439.7449       9.72134       19.4009       1.15295       3.99498      -3.59775       1.70679       2.22141       2.48611       2.71795       2.87810       2.84994
  40  16 3839.1884    1.9309  7.5609 11.1317  0.0007      0.309210  0.0863   0.0113   0.1560    0.0282   0.0000     0.0685434   441.2767       15.5958       15.5482       2.09964      -2.93216     -0.664577       2.24880       2.97478       3.29218       3.58622       3.76821       3.76600
  40  17 3997.1830    1.5567 10.2901 10.9743  0.0010      0.312378  0.1287   0.0083   0.2146    0.0250   0.0000     0.0678886   442.8799       11.6486       7.90368      -1.83565      -3.24713      -2.01079       3.08358       4.02908       4.56248       4.91041       5.09262       5.14575
  40  18 4153.9230    1.2299 12.5647 10.8434 -0.0013      0.204301  0.1850   0.0063   0.2791    0.0224   0.0000     0.0849189   438.7867       1.13654       23.0985       2.68416      -4.79629      -6.86026       3.91557       5.19180       5.83129       6.36348       6.54532       6.56692
  41   3 1544.3772    0.2010  0.2058 10.0322  0.0000       22.0812  0.0110   0.0073   0.0249    0.0234   0.0000       10.5426   441.0997    -0.0553171       22.4981     -0.520580      -2.95401      0.442138      0.396087      0.485604      0.535157      0.609095      0.583464      0.626514
  41   4 1758.0963    0.3890  0.3925  9.9144  0.0000       15.9114  0.0138   0.0091   0.0269    0.0350   0.0000       2.40328   442.1157     -0.497633       21.3933     -0.423004      -3.23175     -0.366187      0.525688      0.742539      0.811663      0.894274      0.895365      0.917278
  41   5 1957.5403    0.6173  0.5254 10.1144  0.0000       10.5249  0.0144   0.0117   0.0299    0.0457   0.0000       1.34557   441.1756      0.765735       20.6771     -0.230033      -2.53374     -0.598264      0.466621      0.614105      0.668809      0.754766      0.762288      0.756273
  41   6 2151.2616    0.9331  0.7857 10.5015  0.0000       7.89829  0.0192   0.0149   0.0374    0.0622   0.0000      0.864384   441.1256     0.0251175       20.7523   -0.00252362     -0.740831     -0.238405      0.589411      0.788713      0.859849      0.920719      0.977148      0.986657
  41   7 2337.3230    1.3325  1.0257 11.2449  0.0000       6.45996  0.0245   0.0199   0.0461    0.0713   0.0000      0.797324   441.2476       1.40664       22.0065     -0.992691      -2.57074      -4.13347      0.664039      0.903083      0.972481       1.10323       1.09019       1.12619
  41   8 2516.7151    1.9664  1.1818 11.6589  0.0000       3.40560  0.0268   0.0269   0.0481    0.0891   0.0000      0.649006   441.3732       2.90011       23.3261      0.928715      -5.24525      0.122947      0.743202      0.973496       1.06691       1.14380       1.18385       1.22312
  41   9 2693.6146    2.6223  1.1375 12.4652  0.0000       2.73650  0.0259   0.0370   0.0475    0.0805   0.0000      0.732501   441.1239       1.85915       20.6602      0.873659      -4.68772      -1.69039      0.717390      0.934615       1.01824       1.13272       1.19221       1.24576
  41  10 2869.0357    3.5024  1.0700 12.7404  0.0000      0.643420  0.0231   0.0486   0.0438    0.0943   0.0000      0.748552   441.0808       3.40325       19.7788      -1.40843     -0.812491       1.01433      0.670917      0.894107      0.950702       1.07756       1.10632       1.10783
  41  11 3041.6914    4.0725  1.0650 13.6273  0.0000     -0.209031  0.0240   0.0596   0.0467    0.0704   0.0000      0.627708   441.2057       2.16455       21.0968      0.769062      -1.65023      -4.13174      0.665709      0.893966      0.941977       1.04610       1.06550       1.12097
  41  12 3211.4602    3.9129  1.3953 13.5074  0.0000      0.990396  0.0308   0.0510   0.0541    0.0645   0.0000      0.464225   439.6125       4.05690       20.1074       1.38755      -2.56429      -2.26112      0.825025       1.06665       1.17945       1.32565       1.36249       1.36577
  41  13 3378.7034    3.4249  2.2644 12.7120  0.0000      0.866914  0.0378   0.0337   0.0691    0.0476   0.0000      0.247620   442.0337       3.60888       14.8455      -1.56374      -3.76292      -5.10137      0.999625       1.34249       1.45407       1.60237       1.66272       1.69410
  41  14 3543.5687    2.7398  3.4800 12.1498  0.0000      0.955285  0.0494   0.0222   0.0892    0.0352   0.0000      0.148018   438.7586       7.52428       15.2931     -0.992838     0.0173804      -3.02570       1.30186       1.72569       1.91015       2.08788       2.12855       2.14221
  41  15 3706.1002    2.2498  5.1041 11.5993 -0.0000      0.635952  0.0631   0.0152   0.1143    0.0290   0.0000      0.103412   439.0450       5.07520       18.7972      -1.15175      -1.79184      -7.21337       1.63171       2.17100       2.41435       2.64028       2.69178       2.72646
  41  16 3866.1196    1.8024  7.5678 11.2147 -0.0006      0.178429  0.0914   0.0106   0.1600    0.0267   0.0000     0.0792500   440.3248       10.4434       11.0278       3.59017      0.278261      -2.15599       2.27130       3.01814       3.37649       3.65283       3.81171       3.89144
  41  17 4025.1083    1.4591 10.5559 10.9967 -0.0007      0.152662  0.1380   0.0075   0.2296    0.0237   0.0000     0.0707368   434.1592       11.4596       24.4195       2.52232      -3.46157      -3.42676       3.06366       4.15022       4.58701       5.03782       5.32078       5.23512
  41  18 4183.6955    1.2009 13.2380 10.8660  0.0003      0.529666  0.1870   0.0063   0.2916    0.0213   0.0000     0.0819449   433.6097       4.27338       18.8246       7.01967       6.00299      -11.6142       3.88593       5.17524       5.88713       6.36239       6.55035       6.52838
  42   2 1314.2279    0.1038  0.0859 10.1041  0.0534      -10.1887  0.0127   0.0078   0.0201    0.0191   0.0000       61.5163   441.2161      -1.18281       20.9853     -0.617031      -2.98330      0.507878      0.460182      0.519344      0.640761      0.595845      0.729975      0.674141
  42   3 1558.1927    0.2230  0.2046 10.0003  0.0000       18.9321  0.0104   0.0076   0.0219    0.0237   0.0000       8.84315   441.6368     -0.105903       21.3328    -0.0732452      -2.53520    -0.0912654      0.350227      0.473749      0.544457      0.559417      0.589954      0.603748
  42   4 1772.6777    0.3927  0.3776  9.9411  0.0000       16.8755  0.0125   0.0090   0.0271    0.0340   0.0000       2.48220   440.9801      0.478557       21.8754     -0.289548      -3.56846     -0.467703      0.415672      0.526794      0.571588      0.657080      0.651108      0.691229
  42   5 1973.4530    0.6367  0.6099 10.0838  0.0000       11.5776  0.0165   0.0113   0.0322    0.0484   0.0000       1.24786   442.4261      0.306258       20.8656      0.914094      -1.96037       1.62250      0.524490      0.679294      0.760188      0.818110      0.827176      0.837723
  42   6 2168.1776    0.9266  0.8735 10.4510  0.0000       4.98409  0.0204   0.0141   0.0408    0.0675   0.0000      0.818323   440.9473    -0.0716599       20.8108      0.118187      -2.37566      0.479059      0.603244      0.795878      0.901167       1.02568       1.04092       1.05837
  42   7 2354.9536    1.4019  1.0372 11.0995  0.0000       4.57584  0.0233   0.0201   0.0455    0.0804   0.0000      0.715297   440.9961       1.43938       20.6248     -0.932519      -2.19557     -0.664924      0.645789      0.854572      0.934376       1.02169       1.04460       1.08301
  42   8 2535.1638    2.0072  1.2629 11.5979  0.0000       2.87603  0.0271   0.0261   0.0495    0.0848   0.0000      0.596846   441.1462      0.287368       20.9993       1.10612      -3.86126     -0.694436      0.705456      0.930739       1.00084       1.10837       1.11653       1.13517
  42   9 2713.1534    2.6732  1.1427 12.4069  0.0000       2.43124  0.0256   0.0366   0.0479    0.0834   0.0000      0.660488   441.8239       3.09818       23.2970       1.21782     -0.538470      -2.06959      0.713016      0.956205       1.06707       1.14731       1.24821       1.21555
  42  10 2889.5123    3.4975  1.1006 13.0063  0.0000       2.03751  0.0243   0.0485   0.0457    0.0810   0.0000      0.776878   439.9280       4.22821       21.3227      -1.48104      -3.42117      -1.56898      0.646819      0.857501      0.919574       1.04272       1.07079       1.06107
  42  11 3062.9982    4.0776  1.1932 13.2938  0.0000     0.0117490  0.0269   0.0552   0.0472    0.0892   0.0000      0.628859   441.2798       3.99000       21.1218     -0.850586      -2.55450      0.745908      0.694683      0.944654       1.02241       1.13961       1.14881       1.18390
  42  12 3233.7877    3.9848  1.5395 13.2015  0.0000       1.03065  0.0311   0.0475   0.0546    0.0664   0.0000      0.384896   440.4956       4.34319       19.9446       2.28527      -1.96185      -1.08379      0.785035       1.04527       1.17970       1.28443       1.32620       1.34078
  42  13 3402.2477    3.2848  2.3307 12.7727 -0.0004       1.01215  0.0391   0.0321   0.0708    0.0435   0.0000      0.252315   443.2223       4.35710       18.2028       1.19036     -0.508012      -6.08811      0.979546       1.36551       1.50471       1.62298       1.66909       1.73076
  42  14 3568.3349    2.7014  3.6631 12.0028  0.0000      0.775226  0.0499   0.0209   0.0905    0.0353   0.0000      0.140004   440.4913       8.27520       19.4276       1.11088      -2.96465      -11.1916       1.26236       1.70232       1.87188       2.06882       2.16739       2.19594
  42  15 3731.8465    2.1600  5.6899 11.4721  0.0000      0.428329  0.0677   0.0138   0.1231    0.0285   0.0000     0.0889860   437.7871       13.5440       16.5663      -2.82460      -3.67755      -5.10230       1.72359       2.30764       2.54619       2.77913       2.82566       2.87718
  42  16 3893.2932    1.7496  8.0893 11.1832  0.0000      0.307399  0.0992   0.0100   0.1689    0.0263   0.0000     0.0735617   444.2124       4.62109       12.5429     -0.235352      -1.87313       2.86529       2.31921       3.12244       3.42164       3.78771       3.88937       3.95446
  42  17 4053.3800    1.4104 11.3137 10.9796  0.0014      0.474413  0.1497   0.0072   0.2428    0.0233   0.0000     0.0773554   434.6348       3.44181       20.8052       2.54682      -9.78222      -1.87595       3.19521       4.25324       4.80025       5.10990       5.39053       5.44569
  43   2 1326.7288    0.1037  0.1004 10.1220  0.0000       38.5926  0.0143   0.0069   0.0220    0.0201   0.0000       62.0846   442.0913     0.0346544       21.4331     -0.596222      -1.95891      0.346850      0.495940      0.510613      0.658083      0.781415      0.924643       1.20472
  43   3 1571.8361    0.2061  0.2439  9.9564  0.0000       29.3551  0.0126   0.0069   0.0254    0.0245   0.0000       8.35337   441.5429      0.261406       21.1341      0.455016      -2.83291     -0.807686      0.454318      0.559285      0.658270      0.679682      0.867312      0.832311
  43   4 1787.0858    0.4149  0.4164  9.9229  0.0000       16.6079  0.0135   0.0090   0.0272    0.0356   0.0000       2.18285   441.2298      0.650933       20.7949     -0.658852      -3.40676       1.77889      0.453332      0.597830      0.660885      0.698983      0.732777      0.757383
  43   5 1989.1339    0.6401  0.6744 10.0326  0.0000       8.77675  0.0178   0.0107   0.0338    0.0541   0.0000       1.08835   442.0726      0.193785       20.0043      0.156004      -3.06056      -1.39105      0.541959      0.676848      0.780655      0.844772      0.829769      0.875744
  43   6 2184.9686    0.9944  0.8712 10.5290 -0.0003       5.74151  0.0204   0.0149   0.0392    0.0664   0.0000      0.846916   441.7535       1.36721       21.2623      0.792920      -3.33599     -0.474011      0.570998      0.750020      0.848240      0.925670      0.955307      0.969882
  43   7 2372.3423    1.4562  1.0966 11.2635  0.0000       4.25091  0.0243   0.0203   0.0477    0.0772   0.0000      0.723988   442.0895      0.806871       21.2069      0.777843      -2.80997       1.06655      0.659391      0.878390      0.952384       1.08375       1.11429       1.12802
  43   8 2553.4312    2.0111  1.1519 12.1588  0.0000       2.47931  0.0263   0.0286   0.0497    0.0725   0.0000      0.713135   439.6576       2.99908       21.6861      -2.69703      -2.90218      -2.16992      0.695816      0.929187       1.02428       1.11287       1.17519       1.18404
  43   9 2732.5553    2.8096  1.0836 12.6561  0.0000       2.99256  0.0238   0.0394   0.0455    0.0728   0.0000      0.670427   442.0268       1.53780       21.8689      0.839359      0.168921      -3.57458      0.627076      0.869502      0.938131       1.04445       1.04599       1.06541
  43  10 2909.7682    3.7085  1.1607 12.8211  0.0000       2.45806  0.0241   0.0488   0.0454    0.0925   0.0000      0.658163   442.1827       3.20795       19.1470       1.97425      -3.38046      -2.04980      0.645115      0.836652      0.943154       1.04950       1.04983       1.06630
  43  11 3084.0773    4.1544  1.2051 13.3823  0.0000      0.429680  0.0267   0.0552   0.0483    0.0850   0.0000      0.708448   442.3658       3.84398       20.8554      0.252636      -2.46258     -0.979436      0.663778      0.917885      0.949694       1.11613       1.10632       1.20129
  43  12 3255.7277    3.9011  1.5677 13.4247  0.0000      0.327701  0.0310   0.0467   0.0571    0.0548   0.0000      0.417205   441.7246       2.15677       21.6037      0.916282      -1.47556      -2.30538      0.779568       1.04333       1.13162       1.25017       1.25189       1.28821
  43  13 3425.4161    3.1898  2.6176 12.5794  0.0000      0.985338  0.0410   0.0288   0.0735    0.0418   0.0000      0.199901   440.5654       7.11163       17.7836       1.53102       1.16886      -1.22162       1.03346       1.34425       1.52989       1.65334       1.67668       1.71027
  43  14 3592.6624    2.5912  3.8760 11.9643  0.0000      0.766719  0.0519   0.0193   0.0917    0.0335   0.0000      0.134516   441.5129       8.22775       14.5574      -3.33359     -0.896130      -1.17528       1.31645       1.72197       1.93994       2.11116       2.14274       2.21508
  43  15 3757.3183    2.0933  5.8657 11.4869 -0.0002      0.365432  0.0699   0.0130   0.1283    0.0277   0.0000     0.0907529   438.0604       2.93005       18.3579      -1.11617     -0.664426      -3.66224       1.70444       2.30383       2.56984       2.77399       2.95247       2.93208
  43  16 3919.8592    1.7067  8.7494 11.1380  0.0002      0.317805  0.1053   0.0091   0.1812    0.0255   0.0000     0.0740906   442.7335       7.60049       19.2046      -6.99511      -3.93249      -3.04307       2.38381       3.21370       3.60900       3.89726       4.06373       4.04813
  43  17 4080.6931    1.3856 11.7465 11.0169  0.0006      0.243022  0.1586   0.0068   0.2464    0.0221   0.0000     0.0798869   434.0270       14.4557       24.1514      0.116070       8.58145      -2.30307       3.18765       4.29178       4.76840       5.16564       5.36142       5.41895
  44   2 1339.0672    0.1180  0.1057 10.1241  0.0000       29.8507  0.0125   0.0072   0.0230    0.0199   0.0000       48.3991   442.6214      0.234797       21.4298      0.571290      -3.88743  -0.000430375      0.512183      0.695007      0.770682      0.774339      0.685989      0.727651
  44   3 1585.2111    0.2315  0.2326  9.9737  0.0000       16.5139  0.0106   0.0071   0.0235    0.0246   0.0000       6.98122   441.6117      0.168410       21.5738     -0.214446      -2.20546      -1.47042      0.319476      0.430780      0.466258      0.540513      0.557708      0.568719
  44   4 1801.3326    0.4206  0.4757  9.9580  0.0000       15.5244  0.0147   0.0087   0.0308    0.0360   0.0000       2.05575   442.1536      0.395306       21.6200    -0.0211356      -2.36427     -0.592998      0.497057      0.668294      0.791146      0.841598      0.838320      0.820532
  44   5 2004.7109    0.6589  0.6928 10.1220  0.0000       9.77576  0.0177   0.0109   0.0350    0.0529   0.0000       1.09076   441.2597      0.513668       21.8513      -1.43598      -2.63221     -0.909744      0.537538      0.727041      0.826225      0.893228      0.954716      0.979556
  44   6 2201.5635    1.0219  0.8941 10.4826  0.0000       7.21256  0.0206   0.0149   0.0393    0.0737   0.0000      0.799524   441.7265      0.184525       22.7215       1.40123      -3.89359     -0.318056      0.563486      0.725231      0.800937      0.890846      0.903526      0.911166
  44   7 2389.5889    1.5283  1.2453 11.0592  0.0000       4.27265  0.0264   0.0197   0.0487    0.0849   0.0000      0.645665   441.2357      0.994840       20.6449      -1.37091      -4.19396      -2.51468      0.655540      0.874897      0.972157       1.06247       1.07848       1.09248
  44   8 2571.5396    2.1624  1.1779 12.0635  0.0000       1.92749  0.0264   0.0290   0.0478    0.0791   0.0000      0.669314   440.8252       1.42875       20.6466     -0.787784      -2.37286      -2.09759      0.660430      0.915195      0.991659       1.08722       1.11518       1.16167
  44   9 2751.6978    2.8490  1.1342 12.6744  0.0000       2.95818  0.0245   0.0392   0.0472    0.0814   0.0000      0.664803   440.6869       1.45095       20.9470       1.18235      -2.92527      -1.07689      0.654647      0.864159      0.935579       1.06408       1.06709       1.08524
  44  10 2929.7221    3.7425  1.0247 13.2391  0.0000       1.06038  0.0224   0.0522   0.0420    0.0724   0.0000      0.655599   440.7477       5.07501       20.6867     -0.203772      -3.36693      -2.67254      0.596346      0.783164      0.852543      0.938264      0.995834       1.00068
  44  11 3104.9498    4.1892  1.1626 13.5562  0.0000       1.94536  0.0254   0.0567   0.0472    0.0785   0.0000      0.642308   442.3216       3.66711       20.5876       1.23139      -3.35813      -1.90613      0.646169      0.885874      0.923898       1.07127       1.10444       1.12587
  44  12 3277.4667    3.8887  1.6354 13.2599  0.0000      0.639789  0.0307   0.0442   0.0567    0.0558   0.0000      0.418227   439.6036       4.38890       21.1262     -0.198921      -1.49861      -1.64714      0.772172       1.03397       1.15751       1.28419       1.32637       1.31133
  44  13 3448.2054    3.1674  2.6075 12.6605  0.0000      0.903361  0.0401   0.0286   0.0753    0.0404   0.0000      0.216483   440.3122       6.08583       20.8620      0.856902      -3.11063     -0.591907      0.989804       1.31572       1.44883       1.57387       1.63924       1.64679
  44  14 3616.6559    2.5180  4.6176 11.7962  0.0000      0.557909  0.0566   0.0170   0.1029    0.0313   0.0000      0.104123   443.5094       6.86081       20.4355      -1.54557      -5.30270      -6.28517       1.39674       1.84652       2.06758       2.24189       2.34942       2.36509
  44  15 3782.6526    2.0192  6.5625 11.4285  0.0000      0.644076  0.0757   0.0119   0.1402    0.0264   0.0000     0.0837497   437.4216       10.5895       12.6082       1.78722      -4.58558      -9.41004       1.76876       2.36386       2.64597       2.92921       3.05370       3.10374
  44  16 3946.2547    1.6535  9.2022 11.1656  0.0000      0.328124  0.1123   0.0085   0.1919    0.0244   0.0000     0.0799985   444.5101       10.3934       18.9375       1.34819      -3.40780      -6.18088       2.41197       3.20667       3.64519       3.92804       4.10908       4.14153
  44  17 4107.7420    1.3146 12.0368 11.0303  0.0000      0.260158  0.1706   0.0065   0.2544    0.0215   0.0000     0.0845446   443.7679       9.41328       24.0976       3.26041       2.03588      -2.52713       3.30915       4.47394       5.01366       5.44072       5.62872       5.76417
  45   1 1061.9926    0.0568  0.0420 10.3330  0.0015       51.2375  0.0201   0.0086   0.0233    0.0182   0.0000       531.908   439.2693      0.111756       23.1865       2.07708      -4.18190      0.291745      0.647057      0.757402      0.980924       1.35543       1.38409       1.07508
  45   2 1351.2728    0.1178  0.0959 10.1236  0.0000       16.9463  0.0116   0.0070   0.0198    0.0191   0.0000       49.6663   441.8432     -0.784160       22.1659     -0.142404      -2.89797      0.218158      0.333556      0.505723      0.554918      0.551755      0.558450      0.608806
  45   3 1598.4520    0.2420  0.2102 10.0112  0.0000       31.7492  0.0114   0.0076   0.0188    0.0240   0.0000       7.02284   441.1147      0.267013       21.3725       1.33199      -3.72978     -0.410454      0.373275      0.567552      0.644372      0.696585      0.739147      0.695232
  45   4 1815.3708    0.4467  0.4128  9.9800  0.0000       13.2134  0.0127   0.0093   0.0256    0.0367   0.0000       1.92380   442.3221      0.454657       21.7513     0.0530669      -2.36955      0.321360      0.383474      0.489815      0.552133      0.654278      0.619936      0.639889
  45   5 2020.0998    0.7074  0.6928 10.1087  0.0000       9.35432  0.0165   0.0115   0.0349    0.0540   0.0000       1.00897   440.9914      0.613573       22.6560      0.967809      -2.73561     -0.588710      0.468415      0.615051      0.697173      0.746194      0.768522      0.801546
  45   6 2217.9848    1.0629  0.9271 10.5284  0.0000       6.87379  0.0210   0.0151   0.0396    0.0734   0.0000      0.779634   441.1210      0.630930       21.7533       1.57056      -3.75101      -1.94189      0.540870      0.740504      0.800308      0.870988      0.908095      0.940046
  45   7 2406.5732    1.5965  1.2179 11.1292  0.0000       3.70730  0.0272   0.0207   0.0470    0.0955   0.0000      0.679414   441.3438       1.58990       20.0042      0.128195      -3.15227      -1.27170      0.658676      0.873975      0.981117       1.07918       1.12055       1.13976
  45   8 2589.6008    2.1875  1.2338 12.0467  0.0000       3.08398  0.0263   0.0283   0.0480    0.0736   0.0000      0.604515   441.8308     -0.364514       21.0539       1.28473      -3.45855      -2.52349      0.654563      0.849282      0.950663       1.05043       1.10612       1.13228
  45   9 2770.7139    3.0035  1.1746 12.6306  0.0000       3.41841  0.0252   0.0396   0.0469    0.0818   0.0000      0.651145   441.3761       3.35330       20.8129     -0.281003      -3.46545      -1.08983      0.624201      0.829929      0.910492       1.02268       1.04300       1.05731
  45  10 2949.5852    3.8484  1.1374 13.1893  0.0000       2.41424  0.0243   0.0508   0.0440    0.0810   0.0000      0.615376   441.5061       1.02900       21.0956       1.52823     -0.187558      -2.98383      0.606988      0.821928      0.872192      0.981530       1.02240       1.02518
  45  11 3125.5124    4.1158  1.3156 13.4843  0.0000       1.44532  0.0270   0.0518   0.0497    0.0673   0.0000      0.578253   441.8594       3.34180       18.3685     -0.831857      -2.02912      -2.95826      0.667589      0.891373      0.982094       1.04165       1.08565       1.14469
  45  12 3298.9816    3.7937  1.7319 13.3328  0.0000      0.820416  0.0326   0.0426   0.0594    0.0525   0.0000      0.397640   440.6495       6.02724       20.4690     -0.732744      -1.32630      -1.84535      0.786323       1.05978       1.13371       1.27975       1.30952       1.36547
  45  13 3470.7950    3.0949  2.8933 12.4767 -0.0000       1.05795  0.0424   0.0259   0.0768    0.0386   0.0000      0.190349   441.4852       6.07600       18.8211      0.930288      -5.18356      -1.83376       1.02956       1.36678       1.49266       1.59415       1.70331       1.74227
  45  14 3640.2303    2.4674  4.5603 11.8066  0.0000      0.525745  0.0562   0.0167   0.1033    0.0313   0.0000      0.114541   439.1350       4.94087       17.1471      -1.21393      -4.46908      0.746157       1.35579       1.81948       1.99204       2.18695       2.27576       2.28922
  45  15 3807.3331    1.9965  7.1083 11.3416  0.0001      0.427595  0.0815   0.0111   0.1471    0.0270   0.0000     0.0800775   444.0296       12.7184       14.6626       2.57050      -8.80253       1.78571       1.86204       2.50438       2.79262       3.02888       3.12254       3.25070
  45  16 3972.0278    1.6271  9.8839 11.1371  0.0009      0.239852  0.1221   0.0080   0.2021    0.0241   0.0000     0.0777337   436.6720       10.2255       14.3294      -1.11105      -4.38385      -4.06975       2.51416       3.32302       3.74826       4.02883       4.24276       4.29836
  46   3 1611.4387    0.2463  0.1970 10.0107  0.0000       13.9184  0.0093   0.0077   0.0186    0.0236   0.0000       7.01889   441.9119     -0.193755       20.5623      0.125514      -2.92031     -0.727034      0.280547      0.346852      0.426811      0.460482      0.503420      0.464923
  46   4 1829.2825    0.4610  0.4533  9.9869  0.0000       16.1796  0.0139   0.0091   0.0271    0.0356   0.0000       1.94149   441.7231     -0.230663       22.2551     -0.961240      -3.46001     -0.589948      0.409903      0.494342      0.589901      0.633822      0.644186      0.675196
  46   5 2035.3401    0.7145  0.6894 10.1437  0.0000       9.48689  0.0166   0.0115   0.0338    0.0526   0.0000       1.05237   442.2755      0.257942       20.4182      0.515492      -3.42508     -0.382154      0.468154      0.594350      0.677866      0.729960      0.779756      0.816952
  46   6 2234.1397    1.1061  1.0450 10.5953  0.0000       6.43741  0.0227   0.0150   0.0439    0.0732   0.0000      0.773805   441.6829     -0.112391       21.4864    -0.0971849      -3.87988      0.318075      0.558385      0.772549      0.832990      0.943350      0.950483      0.991945
  46   7 2423.4470    1.6419  1.2266 11.3587  0.0051       4.64971  0.0264   0.0213   0.0481    0.0810   0.0000      0.701696   440.4141       1.57759       23.6918      0.814690      -3.69856     -0.309082      0.617845      0.815706      0.943997       1.01702       1.07708       1.11865
  46   8 2607.3313    2.2840  1.2171 12.2332  0.0000       1.63989  0.0263   0.0299   0.0489    0.0741   0.0000      0.661897   441.8950       1.98089       21.3858      0.990352      -3.09327     -0.282803      0.618688      0.838925      0.886336       1.02652       1.02298       1.09695
  46   9 2789.5359    3.1902  1.1499 12.5386  0.0000       3.64441  0.0239   0.0410   0.0436    0.0905   0.0000      0.581207   441.1983       3.00853       20.6487      0.771078      -2.85421      -1.04739      0.586720      0.769486      0.832911      0.951750      0.971629       1.00758
  46  10 2969.1720    3.8128  1.1232 13.3753  0.0000       1.53660  0.0247   0.0509   0.0438    0.0716   0.0000      0.678406   442.5616       4.27208       21.5067       1.03426      -4.37903      -2.11729      0.613454      0.822655      0.899457      0.970154       1.03571       1.08033
  46  11 3145.8600    4.1959  1.3368 13.3981  0.0000       1.09829  0.0277   0.0512   0.0479    0.0700   0.0000      0.537186   440.8273       2.78000       18.9374       1.29967    -0.0563981      -2.75059      0.641510      0.842430      0.920428       1.01429       1.04198       1.11356
  46  12 3320.2723    3.7043  1.9751 12.9602  0.0000      0.885365  0.0343   0.0372   0.0597    0.0503   0.0000      0.312247   441.3069       5.31919       19.0054      -2.40477     -0.986993      -2.56464      0.807575       1.04713       1.16914       1.32153       1.33267       1.36287
  46  13 3492.9673    2.9624  3.2112 12.3489  0.0000      0.760905  0.0449   0.0235   0.0806    0.0358   0.0000      0.166090   440.3465       5.05702       19.7457       1.00000      -1.14094      -5.42312       1.06727       1.39952       1.56830       1.72123       1.78220       1.80682
  46  14 3663.6136    2.3724  4.8897 11.7642  0.0000      0.649442  0.0586   0.0154   0.1087    0.0289   0.0000      0.105065   441.0202       4.99920       22.1549      0.915189     -0.574098      -6.07433       1.37072       1.84371       2.03436       2.23718       2.31038       2.37919
  46  15 3831.8129    1.9300  7.7400 11.2964 -0.0002      0.447912  0.0908   0.0102   0.1572    0.0266   0.0000     0.0871357   445.3367       4.65213       16.0262       3.21185      -1.90375      -1.60625       1.96829       2.62723       2.93062       3.22309       3.35883       3.43693
  46  16 3997.1516    1.4990 10.2390 11.1872 -0.0014    -0.0367614  0.1384   0.0073   0.2207    0.0230   0.0000     0.0906695   443.0675       8.72615       19.8079      -4.22909      -9.85059      0.184597       2.67654       3.62658       4.04918       4.37003       4.64141       4.72027
  47   2 1375.2054    0.1265  0.1116 10.0609  0.0000       41.3670  0.0124   0.0067   0.0174    0.0200   0.0000       38.9533   442.6012      0.303576       22.5977     -0.811469      -3.31598     -0.345983      0.352942      0.444648      0.489110      0.577407      0.561624      0.665865
  47   3 1624.2609    0.2686  0.2078  9.9639  0.0000       20.9080  0.0134   0.0079   0.0187    0.0246   0.0000       6.43013   442.1678     0.0120678       20.8345     -0.154363      -3.22437     -0.899581      0.484245       1.02539      0.980763       1.38007       1.36246       1.46339
  47   4 1843.0117    0.4897  0.4647 10.0295  0.0000       14.1553  0.0129   0.0095   0.0276    0.0367   0.0000       1.74555   441.0425      0.184864       21.9414     -0.367902      -2.69443      0.233952      0.376857      0.480659      0.554685      0.587332      0.618005      0.648721
  47   5 2050.4441    0.7527  0.7437 10.1393  0.0000       8.52509  0.0174   0.0116   0.0350    0.0582   0.0000      0.953330   441.8598     -0.182787       21.8885       1.16995      -3.03221      0.799593      0.478007      0.657903      0.722945      0.809483      0.807624      0.842647
  47   6 2250.0749    1.1518  0.9851 10.8156  0.0000       6.28824  0.0212   0.0160   0.0428    0.0672   0.0000      0.803211   441.6342      0.764612       21.2637       1.09062      -4.06340    -0.0780158      0.535269      0.730445      0.794833      0.876306      0.896361      0.921572
  47   7 2440.1140    1.7204  1.2617 11.4687  0.0000       3.41577  0.0257   0.0217   0.0495    0.0735   0.0000      0.652000   441.3688      0.986456       21.3098     0.0600296      -3.64666      -1.71819      0.616043      0.852279      0.935791       1.03637       1.05318       1.05428
  47   8 2624.9880    2.3271  1.2061 12.2572  0.0000       1.75300  0.0260   0.0301   0.0477    0.0750   0.0000      0.668754   440.2158       1.12851       21.4334     -0.534278      -3.16803      -1.77498      0.592927      0.791935      0.872266      0.974173       1.01854       1.06358
  47   9 2808.0976    3.2254  1.1167 12.9063  0.0000       2.39202  0.0240   0.0428   0.0434    0.0757   0.0000      0.680428   441.5380       2.07828       19.7934       1.33158      -2.75034      -1.51140      0.587419      0.725982      0.831098      0.941005      0.971083      0.965205
  47  10 2988.5820    4.0205  1.1226 13.2244  0.0000      0.520475  0.0231   0.0522   0.0432    0.0831   0.0000      0.843329   441.3311       3.92869       19.2268      0.766954      -2.02723      -2.45647      0.574723      0.743809      0.831750      0.913195      0.980876      0.986591
  47  11 3165.8804    4.2391  1.2766 13.5540  0.0000     -0.969186  0.0262   0.0531   0.0486    0.0730   0.0000      0.538630   440.4201       5.03588       21.7422      -1.28315      -1.15586      -3.85499      0.631521      0.821309      0.896109      0.996717       1.04634       1.06188
  47  12 3341.2583    3.6601  2.0569 12.8980 -0.0003      0.766646  0.0340   0.0351   0.0604    0.0472   0.0000      0.228627   440.6373       2.55265       18.1760      0.688640     -0.770749      -2.60878      0.789757       1.05554       1.16219       1.30371       1.31071       1.34602
  47  13 3514.8592    2.9506  3.2443 12.3571  0.0000      0.530034  0.0440   0.0230   0.0803    0.0346   0.0000      0.162252   440.9081       5.85952       20.9521      0.894333      -2.60552      -1.70812       1.02548       1.37355       1.52791       1.68625       1.76733       1.78291
  47  14 3686.5206    2.3409  5.5857 11.6529  0.0000      0.408223  0.0638   0.0140   0.1178    0.0281   0.0000     0.0896137   439.0445       5.94793       22.7029    -0.0489083      -5.37867      -1.39236       1.45773       1.91525       2.17984       2.33706       2.50891       2.49916
  47  15 3856.1087    1.8552  7.6491 11.3639 -0.0003      0.567202  0.0915   0.0100   0.1600    0.0257   0.0000     0.0835793   441.7461       8.50767       19.0778      -2.88277      0.624153      -7.28751       1.90773       2.54021       2.85577       3.10652       3.26703       3.31203
  47  16 4023.2338    1.4845 10.8515 11.1857  0.0000      0.531354  0.1457   0.0072   0.2309    0.0224   0.0000     0.0861943   436.9696       7.61582       28.7084      -7.61020      -3.00341      -5.04857       2.75755       3.66652       4.13223       4.49246       4.72608       4.74887
  48   1 1091.6112    0.0555  0.0308 10.3017  0.0000       11.4955  0.0257   0.0087   0.0161    0.0172   0.0000       660.741   440.2404     -0.668656       21.2220      0.572659      -4.47962      0.255476       1.05911       1.57231       1.66682       1.81515       1.58210       1.25978
  48   3 1636.9105    0.2703  0.2775  9.9618  0.0000       26.2438  0.0113   0.0073   0.0231    0.0260   0.0000       5.05914   442.0274     -0.298989       21.9996      0.368043      -3.06098     0.0636777      0.352611      0.459926      0.526399      0.558963      0.603613      0.594225
  48   4 1856.5924    0.4951  0.4842  9.9772 -0.0005       13.3763  0.0135   0.0093   0.0275    0.0398   0.0000       1.63688   441.5601      0.275939       21.8581      0.481992      -4.84483     -0.573701      0.368589      0.506092      0.566011      0.607361      0.637692      0.708791
  48   5 2065.3757    0.7857  0.7741 10.1728 -0.0003       8.52883  0.0173   0.0117   0.0356    0.0600   0.0000      0.914802   442.0133     -0.188202       21.6819      -1.23164      -2.48999     -0.157206      0.459783      0.630996      0.681013      0.756536      0.784973      0.808996
  48   6 2265.8903    1.2060  0.9807 10.9248  0.0000       6.16913  0.0211   0.0165   0.0413    0.0681   0.0000      0.799120   442.4044      0.692826       19.9124     -0.188903      -2.38653     -0.979973      0.517685      0.688731      0.761836      0.821822      0.904636      0.926445
  48   7 2456.5472    1.7448  1.2535 11.5126  0.0000       2.29934  0.0257   0.0217   0.0469    0.0755   0.0000      0.600592   442.2514       1.56992       20.9388      -1.60408      -2.76390      -3.17153      0.598299      0.808721      0.891710      0.996094       1.03189       1.06079
  48   8 2642.5469    2.5416  1.2308 12.0790  0.0000       2.92579  0.0243   0.0310   0.0448    0.0809   0.0000      0.577893   440.7557     0.0446035       20.3716     -0.906852      -1.89090    -0.0322007      0.562505      0.737470      0.820141      0.904180      0.922129      0.980127
  48   9 2826.5720    3.3793  1.0937 12.9558  0.0000      0.903542  0.0224   0.0439   0.0431    0.0771   0.0000      0.617933   441.8286       3.64273       20.6509      0.168690      -3.44292      -3.17914      0.545419      0.733927      0.819204      0.875625      0.918280      0.930076
  48  10 3007.8257    4.0349  1.1090 13.4702  0.0000       1.87836  0.0231   0.0527   0.0428    0.0715   0.0000      0.584708   442.0007       4.12876       22.2880      0.844467      -3.03594      -3.47126      0.554670      0.714848      0.813103      0.895976      0.930128      0.987257
  48  11 3185.9975    4.1280  1.4068 13.4778  0.0000       1.44614  0.0273   0.0488   0.0513    0.0639   0.0000      0.534426   441.6284       3.88246       18.8788     -0.295392      -3.35940      -1.36628      0.624976      0.823956      0.946128       1.05438       1.03960       1.09199
  48  12 3362.0356    3.5578  2.1870 12.9207  0.0000      0.888940  0.0351   0.0331   0.0623    0.0429   0.0000      0.292269   441.7693       3.07161       20.9535       2.77736      -3.67580      -5.20489      0.799676       1.06801       1.16635       1.32018       1.33783       1.37476
  48  13 3536.4109    2.8666  3.6355 12.1291  0.0000      0.254948  0.0467   0.0205   0.0844    0.0353   0.0000      0.137962   441.9811       7.75455       18.4540     -0.339345      -3.59292      -3.52108       1.06502       1.39001       1.55844       1.70659       1.73683       1.80341
  48  14 3709.2505    2.2487  5.7363 11.6804 -0.0003      0.500229  0.0675   0.0133   0.1204    0.0279   0.0000     0.0942601   442.1115       6.01855       17.8469       2.24733       1.72846     -0.364992       1.45267       1.96382       2.19807       2.40895       2.56831       2.60539
  48  15 3879.5391    1.8520  9.0749 11.3568  0.0018      0.192332  0.1118   0.0088   0.1809    0.0250   0.0000     0.0820905   440.9192       2.34016       19.7971      -4.49273       8.26655      0.535946       2.18610       2.90536       3.24435       3.56363       3.69458       3.82815
  48  16 4048.0839    1.4521 11.7211 11.2169  0.0011      0.385402  0.1606   0.0068   0.2411    0.0213   0.0000     0.0822292   441.5119      -3.34875       17.2099       4.25827      -7.51583      -4.96976       2.86315       3.83960       4.35938       4.74475       4.91988       5.02618
  49   2 1398.5198    0.1299  0.1452 10.0485  0.0000       25.6922  0.0120   0.0062   0.0231    0.0194   0.0000       29.3610   441.7630     -0.949537       21.2924      0.171645      -2.91503      0.375006      0.307998      0.440157      0.545176      0.475360      0.551854      0.555764
  49   3 1649.3663    0.2819  0.3145  9.9806  0.0000       26.8830  0.0120   0.0072   0.0250    0.0260   0.0000       4.55255   441.3929     -0.246631       22.4713      0.732434      -2.71310      -1.45027      0.351558      0.494190      0.558420      0.621046      0.633466      0.656693
  49   4 1870.0743    0.4983  0.5900  9.9830  0.0000       15.6373  0.0151   0.0087   0.0331    0.0387   0.0000       1.58595   441.4458     -0.710803       20.6543     -0.151366      -2.96215     0.0759273      0.403957      0.536167      0.590560      0.651644      0.682101      0.711767
  49   5 2080.1894    0.7875  0.8264 10.3042  0.0000       9.32426  0.0186   0.0115   0.0379    0.0560   0.0000      0.955466   441.2197       1.22061       22.7039       1.59519      -2.02932     -0.105164      0.469404      0.603227      0.694737      0.768645      0.800786      0.802233
  49   6 2281.4634    1.2339  1.0494 10.9240  0.0000       6.13843  0.0223   0.0166   0.0431    0.0701   0.0000      0.782213   440.5596       1.69541       22.2530     -0.762952      -2.78821      0.821610      0.538737      0.734971      0.789710      0.863643      0.897359      0.921216
  49   7 2472.9207    1.8507  1.2591 11.7150  0.0000       2.45807  0.0258   0.0229   0.0484    0.0699   0.0000      0.644946   442.8114       1.08654       21.9780      0.763923      -3.72841     -0.267802      0.563136      0.807260      0.877502      0.934916      0.971458       1.02048
  49   8 2659.9049    2.4678  1.3046 12.3543  0.0000       1.86785  0.0262   0.0300   0.0483    0.0643   0.0000      0.549780   440.9202       1.55206       21.0937      0.831312      -3.75307      0.112708      0.592641      0.783594      0.832944      0.938437      0.994780       1.05452
  49   9 2844.9136    3.3386  1.0405 13.0931  0.0000       3.08691  0.0220   0.0444   0.0404    0.0677   0.0000      0.729948   442.8535       3.49425       22.2752     0.0906856      -3.66349      -2.30229      0.516313      0.704687      0.762082      0.833896      0.863162      0.871045
  49  10 3026.8631    4.0811  1.2209 13.3992  0.0000      0.271606  0.0255   0.0509   0.0458    0.0743   0.0000      0.661871   440.9137       3.83783       22.5183    -0.0836398      -2.91207     -0.277983      0.573953      0.767244      0.859205      0.926401      0.980979      0.987627
  49  11 3205.7884    4.0893  1.5487 13.2556  0.0000       1.15258  0.0278   0.0444   0.0511    0.0586   0.0000      0.360874   442.0662       3.79549       20.4917     -0.800748     -0.446171      -3.57190      0.631633      0.844549      0.942419       1.01703       1.10152       1.11559
  49  12 3382.6683    3.4438  2.2394 12.9681 -0.0000      0.956404  0.0358   0.0323   0.0651    0.0434   0.0000      0.272500   440.6670       8.35078       19.3772      0.771268      -1.90170      -2.87008      0.808221       1.07402       1.16376       1.30030       1.35308       1.36807
  49  13 3558.1094    2.7280  3.7633 12.1684  0.0000      0.693186  0.0493   0.0194   0.0880    0.0326   0.0000      0.147203   441.8889       3.96006       21.1889       1.70291      -1.00736      -4.37931       1.08642       1.46082       1.60007       1.78015       1.85332       1.88479
  49  14 3731.6392    2.2016  5.8910 11.6397  0.0000      0.493261  0.0695   0.0128   0.1232    0.0280   0.0000     0.0976327   441.0261       7.55832       17.6605      -2.19309      -2.63878      -3.18398       1.46702       1.98240       2.21869       2.40943       2.53933       2.55920
  49  15 3903.2832    1.7196  8.5360 11.4241 -0.0002      0.395909  0.1120   0.0087   0.1820    0.0245   0.0000      0.100041   440.3669       4.05402       20.6535     -0.415135      -7.30709      -6.86022       2.14067       2.82939       3.20625       3.45065       3.70949       3.74935
  50   1 1110.7974    0.0424  0.0110 10.2334  0.0044       84.1837  0.0192   0.0100   0.0070    0.0173   0.0000       1996.33   441.0956    -0.0707089       21.8709     -0.236132      -3.30149     -0.495620      0.412575      0.499620      0.554604      0.506785      0.857554      0.797624
  50   2 1409.9529    0.1345  0.1115 10.0808  0.0000       4.04514  0.0104   0.0068   0.0198    0.0183   0.0000       35.7739   442.3549     0.0540559       21.6387    -0.0950842      -3.94486      0.288293      0.301971      0.437494      0.452648      0.427673      0.442131      0.489580
  50   3 1661.6394    0.2975  0.2877  9.9424  0.0000       17.1514  0.0106   0.0074   0.0222    0.0265   0.0000       4.00129   442.0705      -1.18918       22.6848      0.852499      -3.57770      0.720530      0.283987      0.387077      0.442363      0.471190      0.477823      0.506941
  50   4 1883.3771    0.5245  0.5723  9.9702  0.0000       12.8181  0.0147   0.0091   0.0304    0.0405   0.0000       1.43271   441.9099     -0.996595       22.9587      0.123867      -3.63764      -1.14020      0.383744      0.501991      0.576240      0.609876      0.647133      0.663448
  50   5 2094.7925    0.8316  0.8879 10.1793  0.0000       7.79218  0.0191   0.0116   0.0382    0.0618   0.0000      0.875277   442.7516      0.905040       22.4481     -0.737863      -2.33329       1.07646      0.464173      0.619994      0.703599      0.762987      0.805917      0.816912
  50   6 2296.8714    1.2545  1.0655 11.1010 -0.0009       4.43928  0.0226   0.0165   0.0444    0.0631   0.0000      0.810535   442.4372      0.642995       21.6739     -0.713755      -2.13125     -0.416548      0.504712      0.673545      0.748736      0.838940      0.849429      0.896452
  50   7 2489.1008    1.8426  1.2606 11.7929  0.0000       2.68247  0.0267   0.0230   0.0472    0.0690   0.0000      0.680649   441.4566       1.23104       21.0959     -0.947344      -2.12885      0.724826      0.588320      0.784775      0.883686      0.966834      0.996445       1.01937
  50   8 2677.1128    2.6178  1.2681 12.3757  0.0000       1.44536  0.0257   0.0316   0.0452    0.0699   0.0000      0.601309   441.0752      0.480950       21.0891      0.399954      -2.15977     -0.518421      0.546257      0.752714      0.823438      0.934159      0.899467      0.949381
  50   9 2863.0286    3.4480  1.1693 12.9893  0.0000       1.16381  0.0238   0.0433   0.0433    0.0750   0.0000      0.593222   442.9860       2.38780       21.5785      0.500939     -0.570619     -0.638108      0.539528      0.712185      0.784099      0.867180      0.918299      0.960298
  50  10 3045.8016    4.1764  1.2027 13.4018  0.0000       1.53916  0.0244   0.0520   0.0456    0.0784   0.0000      0.637608   440.7418       3.39924       20.9116     -0.296255      -4.05662     -0.107271      0.528901      0.720911      0.771136      0.880897      0.923234      0.940546
  50  11 3225.3554    4.1272  1.4921 13.3040  0.0000      0.486833  0.0282   0.0455   0.0477    0.0609   0.0000      0.428518   440.9197       4.43633       20.8385      -1.59550      -3.98053      -2.35042      0.637882      0.831260      0.922893       1.00047       1.05822       1.09225
  50  12 3403.1407    3.3748  2.6137 12.6127  0.0000       1.03030  0.0374   0.0280   0.0690    0.0398   0.0000      0.196598   442.4124       5.47776       21.1021     -0.816829     -0.301877      -2.23944      0.798539       1.07816       1.18314       1.33301       1.37721       1.40344
  50  13 3579.3425    2.6853  4.0635 12.0991  0.0001      0.891496  0.0510   0.0182   0.0911    0.0300   0.0000      0.135271   440.7636       5.39927       17.5987      -2.48478      -1.28610      -1.49132       1.09962       1.45023       1.61364       1.78915       1.87497       1.91401
  50  14 3753.7097    2.1731  6.7383 11.5404  0.0009      0.536809  0.0768   0.0115   0.1358    0.0269   0.0000     0.0894427   438.0032       9.30519       19.7792       2.98779      -2.73094      -7.51618       1.54690       2.05609       2.35669       2.54192       2.70751       2.73959
  50  15 3926.5128    1.7003  9.5376 11.3846 -0.0009      0.662694  0.1240   0.0081   0.2010    0.0239   0.0000     0.0980716   441.3623      0.667245       14.5510       2.33269      -9.69873      -9.07368       2.27465       3.09551       3.39995       3.78862       3.89380       4.02296
  51   1 1120.1983    0.0732  0.0480 10.2348  0.0000       26.2408  0.0165   0.0079   0.0153    0.0170   0.0000       282.884   440.3023      0.128985       23.5171     -0.901799      -3.26837       1.61998      0.457163      0.756279      0.736251      0.812885      0.806202      0.908711
  51   2 1421.2923    0.1425  0.1539 10.0114  0.0000       14.3412  0.0099   0.0061   0.0244    0.0189   0.0000       24.1185   441.9731     -0.488157       21.8670      0.597699      -4.09873     0.0266280      0.271376      0.341439      0.420068      0.442149      0.534843      0.509321
  51   3 1673.7579    0.3161  0.2885  9.9183  0.0000       22.9883  0.0105   0.0076   0.0206    0.0261   0.0000       3.88387   441.9749     -0.856620       21.7997      0.751633      -2.61336     -0.689387      0.292658      0.377850      0.448710      0.497911      0.491816      0.498534
  51   4 1896.5422    0.5624  0.5412  9.9503  0.0000       10.4286  0.0137   0.0097   0.0279    0.0432   0.0000       1.32712   441.6156     -0.490804       19.9994    -0.0971941      -4.34267     -0.110213      0.379825      0.498701      0.581987      0.628840      0.643531      0.663089
  51   5 2109.2993    0.8657  0.8546 10.2441  0.0000       7.46276  0.0181   0.0121   0.0362    0.0611   0.0000      0.815889   442.5026       1.76289       22.8153       1.30869      -3.26549     -0.549523      0.439882      0.586829      0.657617      0.724847      0.772248      0.787414
  51   6 2312.1573    1.2986  1.1150 11.0889 -0.0001       6.29166  0.0234   0.0168   0.0448    0.0681   0.0000      0.776817   442.0213       1.11509       20.9992      0.621888      -3.58850      -1.27813      0.526725      0.688747      0.750591      0.826865      0.885839      0.909638
  51   7 2505.1629    1.9522  1.2793 11.6471  0.0000       2.65019  0.0254   0.0233   0.0469    0.0752   0.0000      0.635660   442.2301      0.472861       21.0004      0.235127      -2.43102     -0.558234      0.554115      0.739596      0.814565      0.913973      0.983078       1.01530
  51   8 2694.1925    2.7571  1.2777 12.1394 -0.0008       1.49016  0.0242   0.0320   0.0444    0.0791   0.0000      0.696672   442.1279       1.88508       22.3152       1.31568      -2.11712      -3.26417      0.553226      0.740754      0.831484      0.925514      0.976591      0.990236
  51   9 2880.9718    3.6517  1.1263 13.2125  0.0000     -0.579038  0.0230   0.0462   0.0425    0.0675   0.0000      0.631566   441.7054       2.61490       22.0963     -0.468606      -2.07757      -1.11009      0.508468      0.683294      0.734685      0.853218      0.878727      0.882659
  51  10 3064.4882    4.2694  1.2524 13.2743  0.0000       1.07213  0.0248   0.0504   0.0435    0.0773   0.0000      0.433524   442.5790       2.22123       20.0421       2.06365      -3.62092      -1.33492      0.532916      0.692566      0.762624      0.836999      0.851550      0.879899
  51  11 3244.8974    4.0759  1.6886 13.0993  0.0000       1.27738  0.0283   0.0416   0.0531    0.0556   0.0000      0.365769   441.2245       4.74587       19.6846     -0.883014      -1.56247      -3.33346      0.616555      0.829152      0.903071       1.02027       1.05640       1.09807
  51  12 3423.3797    3.3728  2.8157 12.4344  0.0000      0.676685  0.0380   0.0263   0.0695    0.0404   0.0000      0.186607   440.1629       5.68912       21.6488      0.242715      -2.58693      -3.06403      0.820830       1.09300       1.20879       1.34279       1.39367       1.42955
  51  13 3600.4122    2.6731  4.6240 11.8561  0.0004      0.576760  0.0525   0.0165   0.0978    0.0307   0.0000      0.109295   439.4188       3.35951       18.9866      0.981192      0.150610      -3.90824       1.11418       1.47615       1.66926       1.82982       1.90917       1.97817
  51  14 3775.5649    2.1111  6.9354 11.5167 -0.0000      0.290984  0.0810   0.0110   0.1410    0.0273   0.0000     0.0910240   438.7327       8.19287       22.9981       3.89191      0.623439      0.971061       1.60004       2.14551       2.39326       2.63476       2.79074       2.84482
  51  15 3949.0951    1.6616 10.2017 11.3733  0.0000      0.501208  0.1347   0.0077   0.2086    0.0231   0.0000     0.0946198   442.3517       4.61146       11.6394       9.46559       2.81378      -10.1274       2.30402       3.12206       3.47241       3.85666       3.98873       4.09510
  52   1 1129.5383    0.0661  0.0753 10.2139 -0.1351      -28.4118  0.0217   0.0141   0.0454    0.0176   0.0000       311.192   440.5143     -0.106481       21.7544       1.11944      -3.38250     -0.639332      0.419465      0.610533      0.663876      0.729083      0.817550      0.653679
  52   2 1432.4542    0.1554  0.1353 10.0419  0.0000       19.1750  0.0089   0.0065   0.0195    0.0188   0.0000       22.1621   442.1554     -0.405889       21.9028      0.378176      -3.77329      0.456826      0.234393      0.291886      0.333701      0.402630      0.365136      0.389891
  52   3 1685.7256    0.3309  0.3158  9.9614  0.0000       19.3058  0.0112   0.0076   0.0213    0.0263   0.0000       3.46919   442.2875     -0.458829       21.7260      0.386490      -4.09309      0.653600      0.327440      0.409842      0.450587      0.504612      0.570199      0.565401
  52   4 1909.6244    0.5413  0.6106 10.0247  0.0000       12.3505  0.0147   0.0090   0.0325    0.0422   0.0000       1.38480   442.1721     -0.527914       21.6909      0.598459      -2.85861     -0.595823      0.367501      0.497317      0.539736      0.597516      0.638704      0.665482
  52   5 2123.6433    0.8896  0.8252 10.5159 -0.0000       7.74787  0.0180   0.0127   0.0353    0.0556   0.0000      0.879632   442.2084     -0.166597       20.6965      0.675353      -2.94645     -0.903959      0.431558      0.564864      0.636909      0.692760      0.739817      0.754665
  52   6 2327.2214    1.3809  1.1005 11.1478  0.0000       5.40872  0.0228   0.0176   0.0429    0.0704   0.0000      0.741778   441.4425      0.893967       20.9228      0.253313      -2.91044     -0.200876      0.496392      0.659467      0.728852      0.829671      0.831628      0.861946
  52   7 2521.1052    1.9690  1.3398 11.7887  0.0000       3.66282  0.0260   0.0230   0.0486    0.0664   0.0000      0.597514   441.0102       1.18055       21.1092     -0.753665      -3.31895      0.131443      0.568540      0.767203      0.857610      0.932233      0.970495      0.997587
  52   8 2711.1936    2.7148  1.1189 12.8014  0.0000       2.07525  0.0245   0.0347   0.0421    0.0640   0.0000      0.884916   441.8512       2.22283       22.4919       2.66892      -3.13863     -0.544917      0.535442      0.716697      0.780873      0.895984      0.926659      0.957244
  52   9 2898.8440    3.6527  1.1690 13.2921  0.0000    -0.0546291  0.0237   0.0459   0.0442    0.0690   0.0000      0.714252   442.8685       2.73747       20.4137       1.01664      -1.79689      -1.75069      0.498927      0.674971      0.760018      0.846661      0.845464      0.893394
  52  10 3083.0409    4.3741  1.2849 13.3605  0.0000      0.298550  0.0245   0.0512   0.0445    0.0783   0.0000      0.436177   442.1880       2.57296       21.9482     -0.236609      -2.49670      -2.45762      0.534188      0.719448      0.778046      0.878885      0.900915      0.926884
  52  11 3264.1906    3.9088  1.7508 13.2811  0.0000       1.24237  0.0300   0.0396   0.0546    0.0477   0.0000      0.348970   442.3784       5.51449       20.4763       1.58929      -1.85517      -3.21447      0.636084      0.877990      0.963823       1.05643       1.11714       1.12771
  52  12 3443.4588    3.2442  3.0590 12.3636  0.0000      0.464335  0.0395   0.0240   0.0730    0.0377   0.0000      0.170262   441.4590       2.95961       22.8267      0.417028      -4.93485      -1.82652      0.849031       1.12641       1.25944       1.41303       1.46005       1.48638
  52  13 3621.2551    2.5758  4.4889 11.9126 -0.0009      0.499634  0.0531   0.0161   0.0960    0.0307   0.0000      0.111303   442.1311       5.84334       17.1538       1.12502      -1.02425      -1.96375       1.09730       1.48140       1.66112       1.84902       1.91976       1.98252
  52  14 3797.5591    2.0364  7.4728 11.5394 -0.0008      0.540872  0.0881   0.0102   0.1546    0.0270   0.0000     0.0963818   440.2904       7.33444       20.0531       1.86872     -0.216028      -1.73772       1.67508       2.23238       2.54916       2.73165       2.88492       2.93437
  52  15 3971.6767    1.6145 10.1235 11.4026  0.0005      0.269133  0.1345   0.0075   0.2079    0.0225   0.0000     0.0992979   440.4344       8.69294       15.4969       1.05068      -2.81635     -0.627270       2.28986       3.04376       3.46613       3.79491       4.00552       4.05868
  53   2 1443.4932    0.1560  0.1527 10.0556  0.0000       30.0984  0.0098   0.0064   0.0197    0.0191   0.0000       20.4045   441.8897     -0.144244       21.6427     0.0769672      -3.56739    -0.0440203      0.261105      0.380890      0.401810      0.480899      0.495759      0.569060
  53   3 1697.5372    0.3289  0.3169 10.0140  0.0000       20.7307  0.0108   0.0076   0.0227    0.0262   0.0000       3.47187   442.3348      0.379693       22.7791     -0.325540      -2.59519     -0.612634      0.302112      0.398356      0.427734      0.476440      0.514531      0.535088
  53   4 1922.5938    0.5906  0.6094 10.0271  0.0000       12.6245  0.0144   0.0095   0.0303    0.0439   0.0000       1.28334   442.1006     -0.750138       22.1500     0.0878345      -3.03078     -0.854834      0.350522      0.459055      0.515029      0.576922      0.583235      0.626844
  53   5 2137.8079    0.9073  0.9327 10.4469  0.0000       6.06232  0.0199   0.0122   0.0378    0.0624   0.0000      0.817632   442.3895      0.290708       22.3755      0.234588      -3.04021     -0.134356      0.453044      0.590379      0.677374      0.744946      0.788578      0.826556
  53   6 2342.1858    1.4018  1.2306 10.9310  0.0000       5.16859  0.0244   0.0166   0.0445    0.0788   0.0000      0.635027   441.4704     -0.411806       21.0274     -0.104067      -3.36400      -1.26163      0.507292      0.672268      0.756840      0.847000      0.903618      0.909074
  53   7 2536.8574    2.0698  1.3232 11.8239  0.0000       3.25731  0.0254   0.0236   0.0459    0.0660   0.0000      0.572305   441.4576       1.60292       21.7365      0.721056      -3.50619      -1.36075      0.520929      0.697259      0.762104      0.842163      0.880071      0.892058
  53   8 2728.0467    2.9400  1.2412 12.4715  0.0000       2.83686  0.0240   0.0345   0.0431    0.0762   0.0000      0.617396   441.9366       2.76920       22.1042     -0.571167      -3.44892      -1.33928      0.514259      0.679145      0.747406      0.856446      0.870256      0.914361
  53   9 2916.5468    3.7200  1.1116 13.3346  0.0000      0.789925  0.0224   0.0468   0.0418    0.0679   0.0000      0.801099   441.5857       2.31802       20.7389     -0.306483      -3.44438     -0.664833      0.477745      0.642669      0.702009      0.779241      0.817259      0.826554
  53  10 3101.4104    4.2005  1.2835 13.6163  0.0000     -0.107313  0.0252   0.0506   0.0467    0.0677   0.0000      0.542475   441.7696       4.01518       23.2612      0.332527      -2.98294      -1.54427      0.540380      0.734877      0.809816      0.909601      0.952423      0.960458
  53  11 3283.3762    3.8802  1.8978 13.1447 -0.0000       1.22265  0.0314   0.0368   0.0547    0.0473   0.0000      0.276699   443.2564       4.73788       22.9924       1.24291      -2.37860      -3.13262      0.630164      0.859470      0.955419       1.05886       1.10086       1.15808
  53  12 3463.4754    3.1860  3.0778 12.3797  0.0000      0.718523  0.0402   0.0235   0.0723    0.0378   0.0000      0.175998   441.2444       5.28865       20.2081     -0.991738      -2.99671      -3.69317      0.834381       1.11230       1.21707       1.35198       1.43556       1.47306
  53  13 3641.8507    2.5166  5.0974 11.8211  0.0000      0.424798  0.0583   0.0146   0.1043    0.0300   0.0000      0.105824   441.1134       3.46421       18.2326      -2.76256      -2.84341      -4.81072       1.15480       1.59145       1.73358       1.94505       2.00150       2.08421
  53  14 3818.7878    2.0136  7.9564 11.5575  0.0012      0.331480  0.0963   0.0097   0.1596    0.0263   0.0000     0.0957071   443.9425       4.06242       19.1895      -2.29737       3.94588      -1.05621       1.71263       2.34553       2.60955       2.88132       3.00344       3.11331
  54   2 1454.3723    0.1679  0.1554 10.0871  0.0000       18.3973  0.0091   0.0064   0.0200    0.0188   0.0000       19.0234   442.2872      0.314790       22.2844     -0.571802      -4.02059     0.0879543      0.206863      0.285491      0.335762      0.334537      0.379492      0.351078
  54   3 1709.1549    0.3593  0.3461  9.9674  0.0000       14.0693  0.0107   0.0077   0.0227    0.0278   0.0000       2.82287   442.4824      0.105820       21.7376     -0.508590      -3.07876    -0.0107343      0.277011      0.367859      0.405500      0.444976      0.478763      0.473300
  54   4 1935.3995    0.5934  0.6325 10.0215  0.0000       10.7599  0.0151   0.0092   0.0304    0.0458   0.0000       1.27423   441.9628      0.112749       21.1119     -0.315255      -3.03826     -0.790907      0.370679      0.469523      0.529146      0.574287      0.609663      0.630269
  54   5 2151.8565    0.9389  0.8877 10.5719  0.0000       6.79235  0.0198   0.0127   0.0355    0.0584   0.0000      0.841566   442.5187      0.910875       21.5935      0.116560      -2.78806      0.628118      0.418876      0.579423      0.616088      0.696565      0.746269      0.746153
  54   6 2356.9241    1.4428  1.1841 11.2912  0.0000       5.75252  0.0244   0.0181   0.0455    0.0737   0.0000      0.787147   442.2647       1.39859       21.7140      0.716950      -4.59776     -0.612671      0.496393      0.650952      0.743318      0.816358      0.844173      0.891784
  54   7 2552.4833    2.1227  1.3210 12.0139  0.0000       1.52998  0.0254   0.0243   0.0472    0.0631   0.0000      0.591836   441.7696      0.821540       21.7484    -0.0374440      -1.34178      -1.30024      0.507559      0.697408      0.750894      0.833289      0.873228      0.910049
  54   8 2744.7381    2.9569  1.2535 12.5859  0.0000       2.14455  0.0240   0.0348   0.0440    0.0772   0.0000      0.586743   441.9892       2.38136       21.6703     -0.708153      -3.35276     0.0917624      0.513515      0.678659      0.766792      0.825074      0.874066      0.904010
  54   9 2934.1151    3.9008  1.1769 13.0318  0.0000      0.539339  0.0221   0.0464   0.0417    0.0860   0.0000      0.559525   441.9085       2.84011       20.6849     -0.124851      -2.41126      -1.40444      0.492315      0.641060      0.721052      0.788656      0.828016      0.861722
  54  10 3119.7263    4.2716  1.3310 13.4923  0.0000       1.28431  0.0247   0.0488   0.0468    0.0655   0.0000      0.501699   440.7988       3.75355       20.9522    -0.0365948      -3.05098      -2.80673      0.509617      0.673259      0.747032      0.848838      0.856919      0.883489
  54  11 3302.3582    3.8756  2.0325 12.8962  0.0000      0.706454  0.0311   0.0345   0.0558    0.0475   0.0000      0.294748   441.6309       3.95980       21.1941     -0.173745      -4.98740      -1.43170      0.640843      0.846138      0.931718       1.04218       1.08484       1.09227
  54  12 3483.1812    3.0493  3.1213 12.5404  0.0000      0.493129  0.0423   0.0226   0.0746    0.0337   0.0000      0.178973   440.9972       5.10847       21.1789    -0.0192184      -2.45152      -2.35051      0.840388       1.13292       1.27095       1.39080       1.46793       1.52134
  54  13 3662.5836    2.4984  5.6457 11.6848  0.0003      0.437087  0.0623   0.0136   0.1108    0.0304   0.0000     0.0951263   438.3224       7.05357       23.1855      -4.72153      -3.12018      -3.70786       1.22744       1.63236       1.82357       2.03330       2.11424       2.19919
  54  14 3840.0974    1.9074  8.0792 11.5619 -0.0008      0.267824  0.1006   0.0091   0.1678    0.0258   0.0000      0.104905   442.5070       7.10764       24.3399       2.90389      0.348781      -8.48404       1.75395       2.34883       2.65827       2.92502       3.09465       3.14475
  55   1 1156.9511    0.0629  0.0555 10.1749  0.0000       3.72801  0.0179   0.0073   0.0232    0.0164   0.0000       298.351   440.4889      0.254819       22.3512   0.000253286      -4.64063      0.240242      0.428040      0.513595      0.672837      0.662613      0.734316      0.688105
  55   2 1465.1816    0.1587  0.1836 10.0193  0.0000       24.8235  0.0111   0.0059   0.0211    0.0194   0.0000       17.1750   441.9689     -0.220804       21.8728    -0.0498216      -3.10534     0.0860789      0.282530      0.366192      0.421336      0.494525      0.512779      0.532474
  55   3 1720.6685    0.3560  0.3728  9.9243  0.0000       20.1981  0.0122   0.0075   0.0235    0.0280   0.0000       2.77869   441.6553     -0.565376       21.9392      0.501013      -3.42830      0.201184      0.302871      0.392496      0.482855      0.493006      0.568598      0.553665
  55   4 1948.1714    0.6150  0.6372 10.0236  0.0000       14.4818  0.0148   0.0095   0.0302    0.0446   0.0000       1.26246   442.1827      0.453625       21.8298    -0.0688982      -3.61147      0.473781      0.343674      0.454594      0.496971      0.563087      0.604370      0.620616
  55   5 2165.8022    0.9800  0.9471 10.5242  0.0000       6.93802  0.0194   0.0128   0.0380    0.0622   0.0000      0.796796   442.2158     0.0946733       21.7473     -0.242602      -1.82641      -1.25692      0.432421      0.573809      0.645789      0.736195      0.757185      0.807841
  55   6 2371.5179    1.4979  1.2328 11.2091  0.0000       5.39866  0.0239   0.0177   0.0451    0.0698   0.0000      0.648062   441.7580      0.454944       20.5117       1.42656      -2.36994      0.195592      0.487861      0.649300      0.728755      0.804005      0.838436      0.886002
  55   7 2568.0603    2.1969  1.3031 11.9821  0.0000       3.95595  0.0249   0.0250   0.0453    0.0643   0.0000      0.605604   441.7400       2.34143       21.2942       1.09783      -1.51643     -0.859581      0.506410      0.665809      0.747163      0.823041      0.862236      0.880521
  55   8 2761.2788    3.0211  1.3265 12.4589  0.0000       1.73671  0.0243   0.0333   0.0442    0.0707   0.0000      0.536380   441.9945       2.73785       20.7112     -0.376883      -2.14971     -0.786289      0.495265      0.654318      0.729045      0.821715      0.846702      0.901984
  55   9 2951.5010    3.8169  1.2511 13.1452  0.0000       1.54731  0.0231   0.0442   0.0438    0.0703   0.0000      0.535452   441.1380       1.79034       21.4302       1.00148      -2.65905      -1.21328      0.465675      0.616665      0.706497      0.768998      0.793375      0.837518
  55  10 3137.8265    4.2036  1.3174 13.5347  0.0000       1.40878  0.0247   0.0480   0.0453    0.0612   0.0000      0.533392   441.6474       2.92772       21.6945      -1.86869      -2.77144      -2.76091      0.506321      0.665911      0.744043      0.821548      0.861909      0.860767
  55  11 3321.2884    3.7668  1.9450 13.1584  0.0000       1.00643  0.0308   0.0350   0.0571    0.0431   0.0000      0.313901   441.1028       3.45756       22.1592       1.11131      -3.05649      -4.49853      0.611999      0.819036      0.918558       1.01046       1.05444       1.06996
  55  12 3503.0199    3.0409  3.4168 12.2753  0.0000       1.17778  0.0421   0.0207   0.0774    0.0324   0.0000      0.160472   443.0145       4.97250       19.8996       2.21753      -1.30391      -6.41634      0.822587       1.09782       1.22482       1.35069       1.45170       1.48834
  55  13 3682.8263    2.3503  5.4904 11.8489 -0.0002      0.331533  0.0638   0.0133   0.1141    0.0275   0.0000      0.113176   440.7627       1.54099       19.3896       1.66555      -6.78761      -4.26097       1.20147       1.60791       1.79885       1.98964       2.08855       2.15573
  55  14 3861.3516    1.8719  8.6800 11.4916 -0.0011      0.545115  0.1115   0.0085   0.1736    0.0253   0.0000      0.100121   442.9482       8.68397       16.9923      -2.31896       7.57656      -5.28970       1.84892       2.46216       2.77773       3.00868       3.18871       3.24455
  56   1 1165.8778    0.0670  0.0581 10.2050  0.0000       23.6227  0.0192   0.0071   0.0192    0.0165   0.0000       273.362   440.9702     -0.377846       21.4203      0.737827      -4.58630    -0.0761448      0.466070      0.521893      0.511465      0.722495      0.663618      0.638157
  56   2 1475.8248    0.1847  0.1744  9.9954  0.0000       35.7336  0.0088   0.0063   0.0197    0.0199   0.0000       13.4455   442.5126     -0.427424       21.1535    -0.0429439      -3.55944      0.495612      0.232687      0.314024      0.378663      0.416259      0.447122      0.423643
  56   3 1732.0132    0.3748  0.3759  9.9599  0.0000       17.6096  0.0115   0.0077   0.0226    0.0283   0.0000       2.57844   441.8905     -0.289618       21.7932     -0.307492      -4.72387     -0.664930      0.297074      0.380120      0.441700      0.493273      0.522630      0.510378
  56   4 1960.7544    0.6427  0.6187 10.1035  0.0000       12.3828  0.0142   0.0098   0.0293    0.0447   0.0000       1.21960   442.2797     0.0877433       22.2063     -0.753958      -3.48996     -0.332080      0.330731      0.419211      0.502892      0.546173      0.560281      0.590139
  56   5 2179.5708    0.9956  0.9445 10.6328  0.0000       6.97584  0.0201   0.0131   0.0370    0.0624   0.0000      0.830682   443.0733       1.12089       21.2763     -0.230740      -3.13749     0.0783644      0.434524      0.573136      0.654118      0.696255      0.761141      0.788881
  56   6 2385.9517    1.5333  1.3049 11.3311  0.0000       4.37032  0.0253   0.0175   0.0460    0.0624   0.0000      0.627207   442.1189       2.02979       21.9146      0.480462      -2.29348     -0.126173      0.493199      0.663192      0.726291      0.817061      0.858765      0.883452
  56   7 2583.4408    2.2340  1.3922 11.9684 -0.0000       3.19529  0.0253   0.0246   0.0469    0.0639   0.0000      0.526905   442.2355      0.806604       21.2873      0.560534      -1.71220     -0.604701      0.490078      0.651854      0.710965      0.796074      0.818513      0.871442
  56   8 2777.7828    3.1228  1.2106 12.8015  0.0000       2.40062  0.0232   0.0369   0.0450    0.0704   0.0000      0.720385   442.5447       2.02805       20.7440      0.258918      -3.93056      -1.51649      0.472880      0.635649      0.705786      0.770283      0.807222      0.850507
  56   9 2968.7846    3.9835  1.2057 13.2400  0.0000      0.641808  0.0234   0.0466   0.0424    0.0767   0.0000      0.613652   441.4777       1.67550       21.6970      -1.03518      -2.75612     -0.104537      0.468170      0.644442      0.702873      0.773608      0.812388      0.821460
  56  10 3155.7989    4.2265  1.4413 13.5426  0.0000      0.971369  0.0259   0.0462   0.0492    0.0554   0.0000      0.453437   442.1155       3.18094       21.9838      0.561255      -3.00149      -1.78232      0.533133      0.723351      0.787832      0.890192      0.937877      0.956858
  56  11 3339.9555    3.6468  2.0668 13.0836  0.0000       1.30945  0.0319   0.0326   0.0575    0.0405   0.0000      0.287380   440.7630       4.74475       23.6368      -1.20171      -1.79447      -2.84379      0.607906      0.829580      0.912119      0.999555       1.06170       1.08603
  56  12 3522.3960    2.9747  3.6872 12.2224  0.0000      0.702768  0.0440   0.0195   0.0803    0.0321   0.0000      0.142070   441.3012       4.00066       22.5502       1.54213      -1.95898     -0.765859      0.843746       1.12986       1.25945       1.39063       1.47741       1.50329
  56  13 3703.2111    2.2917  5.7764 11.8174  0.0000      0.634417  0.0673   0.0126   0.1176    0.0280   0.0000      0.110680   440.2346       3.03222       21.8748       1.13704      -2.14039      -5.12802       1.23591       1.64516       1.87063       2.04506       2.14271       2.21171
  56  14 3882.1171    1.8647  9.2665 11.4913  0.0010      0.348135  0.1170   0.0082   0.1818    0.0251   0.0000      0.100763   440.4987       9.56233       18.1266       2.79350      -3.52579      -4.38152       1.88548       2.48499       2.82557       3.05946       3.22893       3.35081
  57   1 1174.7747    0.0749  0.0456 10.1642 -0.0265       3.08465  0.0170   0.0077   0.0150    0.0161   0.0000       228.938   440.8882     -0.944437       21.9665      0.142266      -4.11889    -0.0296930      0.350600      0.474657      0.625297      0.511415      0.561269      0.676164
  57   2 1486.3042    0.1820  0.1759 10.0044  0.0000       15.2293  0.0093   0.0061   0.0186    0.0192   0.0000       12.7522   441.6923     -0.293260       21.7881     -0.349698      -3.77467      0.455856      0.242885      0.311802      0.359685      0.408884      0.412395      0.433181
  57   3 1743.2562    0.3833  0.3666  9.9144  0.0000       13.4232  0.0106   0.0077   0.0225    0.0291   0.0000       2.44190   442.0835     -0.124374       22.4680    -0.0120298      -3.38422     0.0947576      0.265651      0.351191      0.405398      0.428034      0.476258      0.483188
  57   4 1973.2652    0.6559  0.6942 10.0500  0.0000       11.0590  0.0155   0.0095   0.0309    0.0479   0.0000       1.12721   441.4658     -0.123006       21.0814     -0.946675      -3.16316     0.0817705      0.361697      0.470213      0.542143      0.594920      0.643467      0.685660
  57   5 2193.1714    1.0768  0.9719 10.6160  0.0000       6.86760  0.0192   0.0135   0.0373    0.0615   0.0000      0.782589   442.1475      0.581087       20.9075     -0.335787      -3.18146       1.73492      0.399552      0.534575      0.596979      0.662892      0.698593      0.694569
  57   6 2400.2653    1.6080  1.2617 11.3941  0.0000       4.13503  0.0241   0.0189   0.0458    0.0709   0.0000      0.663328   442.3512      0.650524       20.9631     -0.256052      -3.53965      -1.88628      0.473259      0.636467      0.702439      0.782748      0.804047      0.837200
  57   7 2598.6875    2.3515  1.3892 11.8956  0.0000       1.87527  0.0246   0.0251   0.0453    0.0676   0.0000      0.493844   442.2826       2.64130       21.4391      -1.70055      -3.10279      -1.15008      0.480498      0.642858      0.703478      0.789448      0.822149      0.851167
  57   8 2794.0978    3.1737  1.2594 12.8254  0.0000       2.79634  0.0239   0.0363   0.0433    0.0667   0.0000      0.585232   441.2598       1.10070       20.9811      0.174416      -1.66247     -0.569206      0.475473      0.640520      0.711288      0.790642      0.838841      0.877810
  57   9 2985.8882    4.0181  1.2049 13.3686 -0.0006       1.38643  0.0230   0.0473   0.0426    0.0708   0.0000      0.607318   441.4142       3.05171       21.5274      0.894212      -2.80474      -1.57932      0.466295      0.599875      0.678859      0.757501      0.786678      0.801238
  57  10 3173.6828    4.2237  1.4441 13.4207  0.0000       1.71781  0.0255   0.0451   0.0466    0.0591   0.0000      0.459936   442.3719       3.46212       22.7657       1.81583      -1.48477      -2.56571      0.491680      0.666233      0.722474      0.823558      0.841554      0.895855
  57  11 3358.5728    3.6442  2.2427 12.9286  0.0000      0.798211  0.0330   0.0308   0.0595    0.0406   0.0000      0.268831   442.3049       4.27138       21.9983      -1.45289      -2.81940     -0.620296      0.628822      0.841030      0.927771       1.04121       1.08976       1.12442
  57  12 3541.7618    2.8447  3.9973 12.1697 -0.0001      0.726983  0.0468   0.0180   0.0858    0.0304   0.0000      0.130951   442.2962       3.96573       20.7808       1.73600      -5.61531      -7.25397      0.874991       1.19255       1.32123       1.45471       1.53796       1.58282
  57  13 3723.2290    2.3451  6.6520 11.6267  0.0006      0.532575  0.0748   0.0117   0.1281    0.0298   0.0000     0.0977189   440.8646       5.62768       19.6901      -1.65718      -1.03931      -3.00739       1.33612       1.81312       2.02835       2.24725       2.33394       2.39100
  57  14 3902.7994    1.7897  9.4810 11.5078  0.0007      0.261522  0.1239   0.0079   0.1906    0.0240   0.0000      0.103876   440.5087       6.66201       19.3848       1.99943    -0.0621484      -2.12075       1.92045       2.58634       2.92565       3.26637       3.45602       3.54683
  58   1 1183.5465    0.0834  0.1207 10.1839  0.0000       1.89419  0.0200   0.0066   0.0309    0.0165   0.0000       111.746   441.0060      0.320111       22.5021     -0.763697      -3.12742     -0.444422      0.414069      0.677138      0.653049      0.749779      0.777603      0.812161
  58   2 1496.6952    0.1940  0.2253 10.0003  0.0000       24.1138  0.0109   0.0059   0.0219    0.0200   0.0000       10.2919   441.6985     -0.246598       21.5698      0.463670      -3.91202      0.304994      0.267075      0.398548      0.430694      0.493916      0.505528      0.542363
  58   3 1754.3575    0.3919  0.4144  9.9454  0.0000       18.5910  0.0120   0.0074   0.0238    0.0304   0.0000       2.36239   441.5667    -0.0103647       22.3730     -0.196875      -4.02788     0.0635432      0.272473      0.369968      0.409434      0.472281      0.462867      0.489824
  58   4 1985.6810    0.6658  0.7652 10.1076  0.0000       11.1558  0.0166   0.0094   0.0338    0.0482   0.0000       1.12011   442.6200     -0.295252       21.5289    -0.0371276      -3.04716    -0.0951435      0.359600      0.471080      0.528813      0.576241      0.622321      0.639148
  58   5 2206.6250    1.0782  1.0318 10.5915  0.0000       5.86600  0.0198   0.0132   0.0405    0.0670   0.0000      0.740685   442.0427      0.529213       21.9756     -0.458730      -3.22985     -0.694781      0.423490      0.577546      0.634662      0.717428      0.772653      0.797869
  58   6 2414.4839    1.6336  1.3135 11.5884  0.0000       4.53197  0.0252   0.0184   0.0456    0.0561   0.0000      0.652546   442.6013      0.820996       20.7501     -0.342315      -2.73256      -1.02261      0.468527      0.627450      0.697161      0.787596      0.836194      0.834653
  58   7 2613.8758    2.3822  1.3309 12.1370  0.0000       2.42821  0.0251   0.0260   0.0444    0.0645   0.0000      0.593618   442.3168       1.78362       21.5665      0.437189      -2.84537     -0.485938      0.475386      0.649937      0.721193      0.810438      0.829334      0.857869
  58   8 2810.2773    3.2745  1.1972 12.8955 -0.0014       2.09967  0.0232   0.0381   0.0414    0.0722   0.0000      0.652066   440.9348       3.40997       21.6392       1.27125      -2.48494      -1.40640      0.449161      0.608276      0.661772      0.738511      0.774747      0.813144
  58   9 3002.8779    4.0835  1.2022 13.6265  0.0000      0.981138  0.0229   0.0487   0.0444    0.0637   0.0000      0.639507   441.5561       2.96626       21.6159     -0.635593      -2.67057      -2.60625      0.460705      0.626340      0.711272      0.773935      0.789538      0.828573
  58  10 3191.3466    4.2476  1.4907 13.3951  0.0000       1.24462  0.0259   0.0436   0.0452    0.0565   0.0000      0.412209   442.4808       4.12933       22.2990       1.85486      -1.85667      -1.83371      0.499055      0.658171      0.733360      0.815459      0.854104      0.895178
  58  11 3377.0667    3.5259  2.4839 12.8429  0.0000      0.855482  0.0348   0.0279   0.0625    0.0378   0.0000      0.235368   443.1233       2.81036       20.2849    -0.0958662     -0.402491      -3.02254      0.659236      0.892231      0.976309       1.08991       1.14074       1.18376
  58  12 3561.0351    2.8312  4.3625 12.0905  0.0001      0.567513  0.0492   0.0171   0.0890    0.0306   0.0000      0.121157   441.8461       3.76166       21.9398      0.244653      -4.22633      -3.43232      0.923609       1.21543       1.37737       1.50813       1.57431       1.64386
  58  13 3743.0367    2.2028  6.5839 11.7111 -0.0006      0.372318  0.0762   0.0110   0.1318    0.0279   0.0000      0.106833   444.1172       4.85133       19.8004       1.47985      -3.03076      -6.04749       1.30752       1.76551       2.01148       2.21600       2.29644       2.39948
  58  14 3923.4917    1.7170  9.8496 11.5538 -0.0006      0.264140  0.1337   0.0075   0.2008    0.0231   0.0000      0.105732   443.4789       6.09403       25.7902       3.79926      0.233952      -2.80993       2.01023       2.71032       3.07179       3.38467       3.56684       3.69881
  59   1 1192.2516    0.0835  0.0929 10.1589  0.0000       18.7416  0.0157   0.0061   0.0217    0.0161   0.0000       127.765   441.0759     -0.947166       22.0943      0.840955      -3.13611      -1.00505      0.323614      0.459073      0.492528      0.523997      0.569353      0.649123
  59   2 1506.9715    0.1955  0.2021  9.9944  0.0000       31.7680  0.0090   0.0060   0.0217    0.0201   0.0000       10.9502   442.2139     0.0584553       21.4969     -0.257703      -3.05288      0.490313      0.220090      0.324230      0.352228      0.393632      0.379421      0.390197
  59   3 1765.3697    0.3977  0.4910  9.9508  0.0000       19.8308  0.0136   0.0071   0.0275    0.0307   0.0000       2.26885   442.1120     -0.553066       22.3491     -0.964173      -4.20581    -0.0759431      0.304891      0.411758      0.433177      0.490070      0.511168      0.529851
  59   4 1997.9851    0.7064  0.7052 10.1717 -0.0001       10.3280  0.0150   0.0100   0.0313    0.0477   0.0000       1.09526   442.3568      0.101669       21.8899      0.108340      -3.34367      0.309315      0.324962      0.448724      0.488418      0.551567      0.580791      0.617396
  59   5 2219.9970    1.1014  1.0176 10.8782  0.0000       6.33265  0.0205   0.0138   0.0390    0.0607   0.0000      0.806436   442.1851     0.0853930       22.0460      -1.15338      -2.03201     -0.500249      0.413573      0.543372      0.596981      0.691170      0.712047      0.749480
  59   6 2428.4912    1.6924  1.2687 11.6029  0.0003       3.58794  0.0245   0.0192   0.0447    0.0634   0.0000      0.661591   442.6429      0.434063       22.1784      0.339788      -1.63858      -1.53709      0.447397      0.605057      0.682434      0.743687      0.770674      0.810422
  59   7 2629.0087    2.4368  1.3312 12.3335 -0.0001       3.83678  0.0249   0.0271   0.0446    0.0600   0.0000      0.578121   442.1255       2.02667       20.7655     -0.149733      -3.18637     -0.833808      0.462600      0.626644      0.697184      0.786221      0.822955      0.857124
  59   9 3019.6993    4.0634  1.2594 13.4569  0.0000      0.681725  0.0233   0.0460   0.0431    0.0642   0.0000      0.570134   441.4362       2.64237       21.6421      0.667074      -2.04588      -1.84298      0.441651      0.619463      0.647322      0.748079      0.791343      0.799659
  59  10 3208.9067    4.1749  1.5915 13.3978  0.0000       1.20452  0.0261   0.0419   0.0495    0.0516   0.0000      0.377272   441.7021       3.70335       22.6568    -0.0635329      -2.40936     -0.308325      0.482663      0.643857      0.715321      0.790210      0.830923      0.840006
  59  11 3395.5227    3.5655  2.4850 12.7611  0.0000       1.14966  0.0340   0.0279   0.0606    0.0395   0.0000      0.227444   441.7162       4.26504       21.5761       1.81128     -0.374204      -1.76330      0.619821      0.846683      0.948701       1.06089       1.11353       1.15755
  59  12 3580.0003    2.6955  4.2911 12.1449 -0.0005      0.409010  0.0500   0.0164   0.0907    0.0299   0.0000      0.134896   440.7851       5.77834       20.6765       1.30819      -1.62851      -4.63777      0.895539       1.18351       1.34813       1.48621       1.57143       1.60286
  59  13 3762.9885    2.1657  7.2075 11.6887  0.0013      0.465551  0.0849   0.0103   0.1419    0.0277   0.0000      0.100118   442.9034       5.36981       20.4790       1.58268      -3.87004    -0.0940376       1.39537       1.86041       2.12330       2.32122       2.42632       2.53087
  60   1 1200.8539    0.0979  0.0850 10.1820  0.0000       3.12752  0.0144   0.0066   0.0185    0.0159   0.0000       105.597   440.8848     -0.216816       21.9415     -0.923381      -4.52619       1.11668      0.335418      0.438704      0.534380      0.639389      0.919060      0.960833
  60   2 1517.1002    0.1981  0.2002 10.0382  0.0000       27.9314  0.0092   0.0059   0.0193    0.0198   0.0000       11.2683   441.9532      0.237279       21.8771     -0.214473      -2.93875      0.808895      0.207560      0.256660      0.317589      0.356906      0.409305      0.405708
  60   3 1776.2001    0.4116  0.4991  9.9273  0.0000       16.9404  0.0132   0.0072   0.0270    0.0316   0.0000       2.03550   442.6645      0.907063       21.6376     -0.368093      -3.16274     0.0181825      0.306028      0.415593      0.458798      0.477100      0.533929      0.555392
  60   4 2010.1957    0.7249  0.7448 10.1124  0.0000       11.7856  0.0153   0.0100   0.0319    0.0501   0.0000       1.04137   442.3170     0.0718743       21.4750     -0.419095      -2.66761      0.118276      0.321884      0.428224      0.487322      0.530239      0.568982      0.573221
  60   5 2233.1739    1.1193  1.1374 10.7985  0.0000       6.22377  0.0227   0.0133   0.0414    0.0650   0.0000      0.793881   442.0803      0.991758       22.2581     -0.299772      -4.82371     -0.583684      0.422831      0.560499      0.618727      0.702760      0.725427      0.776753
  60   6 2442.4194    1.7627  1.3721 11.5739  0.0000       3.86635  0.0246   0.0189   0.0457    0.0580   0.0000      0.571914   441.5548      0.930313       22.3768     -0.239333      -2.80242       1.71464      0.444720      0.597717      0.656657      0.743008      0.783166      0.792250
  60   7 2643.8772    2.5211  1.3436 12.3059  0.0000       2.25238  0.0239   0.0272   0.0447    0.0624   0.0000      0.537715   442.1678       1.26952       20.9295     -0.420126      -3.93518      -1.66526      0.446455      0.596897      0.663480      0.739169      0.767767      0.804034
  60   8 2842.3030    3.4197  1.3233 12.7720  0.0000       2.69313  0.0239   0.0364   0.0413    0.0677   0.0000      0.534765   442.0549       1.97912       21.8047       1.75499      -4.14789      -1.40950      0.445295      0.603130      0.668625      0.756701      0.816557      0.813380
  60   9 3036.4206    4.2600  1.2709 13.3850  0.0000      0.883161  0.0233   0.0466   0.0413    0.0685   0.0000      0.597686   442.1110       1.80453       21.1603      0.811682      -4.33721      -2.12544      0.425517      0.562562      0.613165      0.694413      0.732487      0.749356
  60  10 3226.3397    4.1711  1.7040 13.2011  0.0000      0.479072  0.0268   0.0393   0.0490    0.0517   0.0000      0.355738   443.1125       3.62293       21.8210      0.456285      -2.20343      -1.43325      0.494526      0.676710      0.731825      0.831586      0.892625      0.920148
  60  11 3413.5944    3.4163  2.8621 12.6735  0.0002      0.445752  0.0369   0.0248   0.0662    0.0351   0.0000      0.178188   442.9447       4.67529       21.9307      0.928296      -2.92027      -3.82992      0.675403      0.908790      0.999939       1.09455       1.15189       1.18490
  60  12 3599.1303    2.7099  4.8109 11.9376  0.0006      0.586732  0.0520   0.0151   0.0963    0.0310   0.0000      0.107703   441.0615       5.01393       22.3981       1.81939     -0.692792      -4.55569      0.936104       1.25342       1.41451       1.57080       1.67422       1.70848
  60  13 3782.6565    2.1394  7.6693 11.7057  0.0007      0.365700  0.0906   0.0096   0.1488    0.0262   0.0000      0.105270   440.4596       5.50254       23.2900     -0.320026      -2.46892      0.860833       1.41616       1.89166       2.14043       2.38314       2.47789       2.56141
  61   1 1209.3922    0.0836  0.0596 10.1579  0.0000       27.6554  0.0117   0.0065   0.0164    0.0158   0.0000       152.743   440.7467      0.105277       22.6526       1.09081      -3.90900      0.583863      0.282499      0.422767      0.437377      0.466868      0.516095      0.465350
  61   2 1527.1415    0.2245  0.2074  9.9908  0.0000       36.9404  0.0083   0.0064   0.0192    0.0204   0.0000       8.87373   441.9816     0.0804638       21.4182     -0.336321      -2.89028      0.200410      0.182910      0.246838      0.261566      0.316721      0.317298      0.360985
  61   3 1786.9290    0.4335  0.4430  9.9735  0.0000       16.1107  0.0116   0.0077   0.0245    0.0313   0.0000       2.03801   441.7501     -0.555620       21.2184     -0.102762      -4.27603     0.0910081      0.257668      0.326488      0.396788      0.436129      0.458443      0.481414
  61   4 2022.2473    0.7448  0.7847 10.1201  0.0000       9.98511  0.0161   0.0098   0.0325    0.0519   0.0000      0.992379   442.0567      0.322484       22.4849      0.494987      -3.68430      -1.52834      0.332440      0.447645      0.502837      0.544052      0.577413      0.610854
  61   5 2246.2922    1.1711  1.1062 10.8731  0.0000       5.93130  0.0215   0.0140   0.0418    0.0661   0.0000      0.791333   442.6375      0.255007       20.9774      0.304053      -2.04990     -0.198570      0.393917      0.538256      0.583077      0.670443      0.706230      0.738504
  61   6 2456.2101    1.8445  1.3766 11.6064  0.0000       3.38792  0.0242   0.0197   0.0450    0.0577   0.0000      0.558366   442.2621    -0.0318518       22.6666      0.278224      -2.79007      -1.12918      0.423477      0.587865      0.641436      0.745107      0.768234      0.821356
  61   7 2658.7701    2.5767  1.3324 12.4269  0.0019       2.39513  0.0243   0.0280   0.0444    0.0590   0.0000      0.646910   441.5577     -0.278205       21.4420     -0.362104      -1.91720     -0.331158      0.439477      0.590182      0.643641      0.713871      0.750248      0.781589
  61   8 2858.0952    3.5134  1.2248 13.0471  0.0000      0.582539  0.0226   0.0387   0.0399    0.0624   0.0000      0.647862   441.2783       1.35753       22.3893    -0.0674718      -2.84814     -0.709990      0.406332      0.548015      0.620675      0.672661      0.697142      0.743366
  61   9 3052.9101    4.2036  1.2721 13.6233  0.0003      0.287529  0.0236   0.0472   0.0436    0.0607   0.0000      0.604721   442.1329       2.95854       22.0423      0.728983      -3.80063     -0.855623      0.424614      0.558191      0.634100      0.688312      0.725757      0.764963
  61  10 3243.5862    4.1250  1.7061 13.3680  0.0000      0.206066  0.0276   0.0388   0.0500    0.0472   0.0000      0.360673   441.8111       2.65067       21.5065      0.232558      -1.82548      -2.90650      0.489649      0.663207      0.745936      0.818666      0.857381      0.897452
  61  11 3431.7346    3.3067  2.9783 12.6125  0.0000      0.481718  0.0375   0.0233   0.0685    0.0337   0.0000      0.168299   443.4213       4.46527       20.9608       1.09466      -1.31158      -5.19207      0.665019      0.896056      0.991257       1.09150       1.16059       1.19922
  61  12 3617.9341    2.5959  5.1858 11.9571 -0.0002      0.491752  0.0575   0.0142   0.1019    0.0296   0.0000      0.114189   439.9009       4.47782       24.6435       1.09152      -5.07067      -4.15366       1.00474       1.31887       1.47900       1.64362       1.76232       1.78799
  61  13 3801.7765    2.0352  7.4771 11.7816 -0.0005     0.0971178  0.0924   0.0096   0.1492    0.0256   0.0000      0.112003   441.8505       4.98224       19.9043      -1.48963      -5.07021      -7.89479       1.41987       1.89556       2.15792       2.39580       2.50052       2.58581
  62   2 1537.0351    0.2216  0.1998 10.0469  0.0000       31.9990  0.0082   0.0063   0.0185    0.0197   0.0000       9.14553   441.9779     -0.244499       21.8131      0.509102      -3.37717     -0.341773      0.183123      0.246891      0.283628      0.329467      0.323862      0.334093
  62   3 1797.5558    0.4390  0.5153  9.9606  0.0000       15.2562  0.0131   0.0072   0.0267    0.0339   0.0000       1.88971   442.2411     -0.247170       21.9543      0.629739      -3.34652     -0.449825      0.295760      0.374346      0.438583      0.471742      0.488948      0.533456
  62   4 2034.2757    0.7632  0.8492 10.2481  0.0000       9.76990  0.0172   0.0099   0.0348    0.0519   0.0000      0.965453   442.6132      0.140201       21.6443      0.858602      -3.22336     0.0940241      0.327099      0.461504      0.503889      0.573717      0.608456      0.614557
  62   5 2259.2345    1.2095  1.1464 10.9340  0.0000       7.08762  0.0219   0.0141   0.0427    0.0665   0.0000      0.841016   442.2020      0.880058       21.7451     -0.615039      -3.14495      -1.16357      0.396661      0.528973      0.573898      0.665822      0.689600      0.713724
  62   6 2469.7992    1.8609  1.3397 11.6821  0.0000       1.69317  0.0244   0.0199   0.0435    0.0633   0.0000      0.575328   443.0233      0.407562       21.0939     -0.277926      -2.95476     0.0330359      0.432384      0.583256      0.643875      0.727797      0.746914      0.798302
  62   8 2873.8149    3.5397  1.2930 13.1459  0.0000       1.20916  0.0227   0.0388   0.0435    0.0590   0.0000      0.557072   442.4110       2.68740       21.6149       1.07553      -3.42324      -2.25054      0.422376      0.577507      0.639178      0.711502      0.741995      0.753177
  62   9 3069.4546    4.2557  1.3727 13.3414  0.0000       1.31363  0.0232   0.0439   0.0441    0.0612   0.0000      0.460789   442.4854       3.10457       22.3982      0.604868      -2.94665      -1.55172      0.426994      0.558409      0.640879      0.710613      0.759888      0.786514
  62  10 3260.9768    4.0403  1.9501 13.1744 -0.0000       1.84567  0.0289   0.0350   0.0530    0.0438   0.0000      0.315614   441.4388       3.43827       22.2540      0.595430      -3.66688      -3.64971      0.502697      0.680360      0.747747      0.848277      0.885880      0.927795
  62  11 3449.7511    3.2696  2.9494 12.6426 -0.0000      0.712224  0.0374   0.0231   0.0685    0.0344   0.0000      0.197674   441.0327       4.53900       20.1310    -0.0473112      -1.97660      -2.05228      0.663672      0.876523      0.967539       1.08773       1.14178       1.22170
  62  12 3636.6945    2.4934  5.1171 12.0850 -0.0007      0.694113  0.0576   0.0139   0.1056    0.0281   0.0000      0.124044   440.0171       4.27248       21.0902       4.32297      -3.82590      -3.55444      0.986342       1.30623       1.47701       1.63867       1.71413       1.78736
  62  13 3821.4901    1.9719  8.2439 11.8214 -0.0000      0.313877  0.1045   0.0090   0.1657    0.0245   0.0000      0.114812   437.7780      0.171771       17.6198       1.97950      -4.51676      -3.20663       1.53980       2.07870       2.35553       2.59623       2.72736       2.83645
  63   1 1226.2373    0.0845  0.0616 10.1487  0.0000       37.5609  0.0145   0.0070   0.0154    0.0157   0.0000       145.029   440.4045     -0.524536       22.1591      0.723049      -4.21105     -0.655715      0.308340      0.314860      0.470166      0.472697      0.415267      0.556032
  63   2 1546.8188    0.2253  0.2225 10.0547  0.0000       21.7127  0.0089   0.0061   0.0194    0.0195   0.0000       8.30596   442.3149      0.341464       21.7470    -0.0650566      -3.09006      0.691707      0.201357      0.276363      0.322428      0.375393      0.414676      0.405778
  63   3 1808.1086    0.4389  0.5641  9.9763  0.0000       19.6378  0.0138   0.0073   0.0295    0.0338   0.0000       1.89903   442.2250      0.382947       23.0352     -0.344140      -3.38440      0.654361      0.286118      0.385291      0.430009      0.479997      0.499910      0.504516
  63   4 2046.1763    0.7929  0.8231 10.1175 -0.0001       9.99817  0.0165   0.0101   0.0316    0.0549   0.0000      0.902917   442.0178      0.286644       23.0742      0.314123      -3.18154     -0.803504      0.311175      0.413978      0.477532      0.516547      0.543349      0.581130
  63   5 2272.0883    1.2180  1.2023 10.9370  0.0000       7.82614  0.0233   0.0140   0.0434    0.0675   0.0000      0.799122   442.6561      0.631465       22.9667      0.305455      -2.27740     -0.823289      0.414302      0.563788      0.605647      0.689068      0.724943      0.751742
  63   6 2483.4563    1.8975  1.3821 11.6497  0.0000       2.81707  0.0243   0.0197   0.0448    0.0623   0.0000      0.573129   442.0376       1.57934       21.7289     -0.474018      -4.35950      -1.53812      0.428586      0.567730      0.630696      0.705290      0.741379      0.752300
  63   7 2688.1462    2.6995  1.3075 12.5206  0.0000       1.86062  0.0232   0.0288   0.0428    0.0593   0.0000      0.601662   442.0064       1.27093       20.7336      0.296528      -2.56686    -0.0463676      0.413337      0.541928      0.579486      0.660580      0.707589      0.716203
  63   8 2889.3660    3.6133  1.2451 13.1732  0.0000      0.695299  0.0222   0.0395   0.0418    0.0621   0.0000      0.559080   442.7119       2.20119       22.4246      0.691128      -4.07603      -1.29985      0.401850      0.540098      0.590044      0.683610      0.714065      0.732666
  63   9 3085.7637    4.3194  1.4168 13.4312 -0.0000       1.86200  0.0241   0.0433   0.0426    0.0526   0.0000      0.428078   442.1286       2.24902       21.5297      0.606320      -2.91339      -1.89709      0.425597      0.579426      0.642441      0.714808      0.741476      0.785398
  63  10 3278.0205    4.0164  1.9384 13.1207  0.0000       1.39475  0.0286   0.0345   0.0511    0.0447   0.0000      0.301248   442.2444       3.69333       21.6406    -0.0693117     -0.701559     -0.550156      0.494396      0.678526      0.745172      0.838686      0.867336      0.895860
  63  11 3467.6996    3.2022  3.2716 12.5325  0.0000      0.901209  0.0392   0.0213   0.0714    0.0325   0.0000      0.165680   443.2818       3.31040       22.0842       2.33322      -1.43986      -1.17499      0.680347      0.898442       1.01969       1.13256       1.18195       1.22246
  63  12 3655.3202    2.5450  5.6141 11.9117  0.0000      0.720816  0.0611   0.0130   0.1078    0.0293   0.0000      0.114961   442.0559       3.80239       22.1983       1.08707      -3.68990      -2.85332      0.994634       1.34009       1.49814       1.64948       1.76123       1.80519
  63  13 3840.6037    1.8904  8.2584 11.8321 -0.0012      0.200215  0.1083   0.0087   0.1706    0.0242   0.0000      0.123086   440.6053       2.18306       20.5219     -0.912069     -0.483262      -2.90506       1.52529       2.08281       2.36089       2.61227       2.72625       2.81425
  64   2 1556.4753    0.2422  0.2414  9.9536  0.0000       11.3950  0.0094   0.0061   0.0185    0.0207   0.0000       6.48740   441.8866     -0.563803       22.0335     -0.397904      -3.97083    -0.0732328      0.205250      0.269561      0.333765      0.357972      0.386005      0.378594
  64   3 1818.5467    0.4820  0.4865  9.9659  0.0000       16.8250  0.0118   0.0079   0.0238    0.0330   0.0000       1.67346   441.9527     -0.552629       22.2350      0.123511      -3.42636   0.000730603      0.247664      0.350505      0.378322      0.436557      0.443961      0.469688
  64   4 2057.9807    0.7941  0.8435 10.3114  0.0000       9.73941  0.0167   0.0102   0.0332    0.0502   0.0000      0.931475   442.1493    -0.0639966       22.3991     -0.323765      -3.60293     -0.120764      0.326185      0.422061      0.474518      0.527549      0.553669      0.591091
  64   5 2284.7360    1.2429  1.1802 11.1059  0.0000       6.56154  0.0229   0.0144   0.0428    0.0625   0.0000      0.797640   442.9413     -0.158406       22.5000       1.41957      -2.17342     -0.257376      0.409737      0.551306      0.609106      0.693111      0.712812      0.732312
  64   6 2496.9375    1.9345  1.4587 11.7493  0.0000       4.03548  0.0249   0.0197   0.0461    0.0555   0.0000      0.544756   442.9082       1.81203       22.3548     -0.331541      -2.68340      -2.06706      0.418802      0.575817      0.628141      0.712674      0.735247      0.778808
  64   7 2702.6725    2.7859  1.4335 12.3534  0.0000       1.72858  0.0233   0.0276   0.0435    0.0564   0.0000      0.474574   442.7515      0.772255       20.8136      0.324392      -4.12501      0.570276      0.401296      0.534816      0.606350      0.664938      0.721619      0.749217
  64   8 2904.8505    3.7614  1.3413 12.9844  0.0000       1.75138  0.0224   0.0381   0.0425    0.0642   0.0000      0.518975   442.2959       2.08188       21.4233     0.0336112      -3.17949      -2.19986      0.394036      0.532715      0.599041      0.652196      0.686121      0.727389
  64   9 3101.9253    4.3444  1.3709 13.6752  0.0000      0.845049  0.0240   0.0455   0.0425    0.0533   0.0000      0.511794   441.5844       3.13923       21.7587     0.0598082      -3.71721      -1.37082      0.424374      0.566632      0.626185      0.701365      0.731788      0.762808
  64  10 3294.9490    3.9521  2.0386 12.9797  0.0000      0.768836  0.0290   0.0322   0.0526    0.0445   0.0000      0.287097   443.0162       4.24732       20.5602      0.862036      -2.17745      -3.01374      0.497285      0.661914      0.727079      0.805406      0.865581      0.893509
  64  11 3485.3782    3.1674  3.5848 12.3299  0.0000      0.469461  0.0405   0.0196   0.0737    0.0326   0.0000      0.140954   441.4600       4.36021       20.3885      0.112359      -3.79893      -3.82578      0.692925      0.931707       1.03484       1.16276       1.22397       1.28741
  64  12 3673.7528    2.4768  6.1335 11.8972  0.0012      0.406815  0.0680   0.0121   0.1179    0.0287   0.0000      0.103317   440.7638       8.30319       22.0219       1.37278      -3.84440      -1.55847       1.08059       1.45270       1.63272       1.81119       1.90726       1.99422
  64  13 3859.9655    1.8864  9.1833 11.7933  0.0008      0.544604  0.1196   0.0082   0.1824    0.0229   0.0000      0.111648   442.6860       6.40992       20.8450       3.70119      -7.14210      -7.47219       1.65975       2.20708       2.50352       2.75343       2.93559       3.01759
  65   2 1566.0414    0.2328  0.2372  9.9748  0.0000       35.9903  0.0093   0.0060   0.0189    0.0205   0.0000       7.55859   441.9858     -0.157487       22.1910   0.000546678      -4.04791     -0.223089      0.207732      0.273157      0.323584      0.357587      0.381957      0.408379
  65   3 1828.8155    0.4954  0.5422  9.9514  0.0000       12.6333  0.0125   0.0078   0.0271    0.0359   0.0000       1.58718   442.3179     -0.149533       21.8912     -0.354123      -3.63175      0.719023      0.271688      0.364732      0.406375      0.447050      0.476280      0.500670
  65   4 2069.6728    0.8120  0.8631 10.3584  0.0000       6.85588  0.0171   0.0102   0.0338    0.0525   0.0000      0.909601   442.0162      0.343322       22.7350     -0.254571      -4.27100     -0.524156      0.325583      0.422621      0.475401      0.534670      0.568879      0.600246
  65   5 2297.3054    1.3202  1.2357 11.0186  0.0000       6.41438  0.0225   0.0144   0.0419    0.0611   0.0000      0.702252   442.1322      0.727053       22.8590      0.403496     -0.847677      -2.12481      0.379244      0.495639      0.552386      0.627505      0.652955      0.700887
  65   6 2510.2652    2.0259  1.4276 11.6980  0.0000       2.54164  0.0239   0.0198   0.0434    0.0576   0.0000      0.515537   441.6670       1.58217       23.3115      0.907893      -1.86119      -1.67422      0.410841      0.544894      0.614470      0.694840      0.702112      0.732443
  65   7 2717.1414    2.8896  1.3142 12.6084  0.0000       1.60821  0.0226   0.0302   0.0419    0.0599   0.0000      0.535942   441.9078       1.79328       21.5228     -0.752504      -1.42326     -0.289291      0.391576      0.520857      0.580842      0.660570      0.669978      0.700928
  65   8 2920.2189    3.8393  1.2786 13.2353  0.0000       1.75735  0.0226   0.0405   0.0411    0.0623   0.0000      0.691433   442.3110       1.54891       21.7713      0.338374      -3.27470      -2.02554      0.376721      0.512842      0.575319      0.632087      0.658678      0.673779
  65   9 3117.9888    4.2937  1.3836 13.5725  0.0000     -0.206221  0.0236   0.0444   0.0437    0.0545   0.0000      0.488852   442.4050       2.41817       22.3740       1.04440      -2.96668      -1.45380      0.408244      0.541457      0.602640      0.660994      0.697949      0.733222
  65  10 3311.8942    3.8045  2.1654 13.0603 -0.0004       1.41342  0.0308   0.0306   0.0546    0.0397   0.0000      0.241975   441.8541       3.46081       20.9360      0.929345      -1.85318      -3.77923      0.518395      0.697024      0.771073      0.882539      0.909483      0.967626
  65  11 3503.0566    3.0246  3.7025 12.3654  0.0000      0.456911  0.0430   0.0184   0.0764    0.0308   0.0000      0.154357   442.0130       3.35118       21.3120     -0.284031      -1.91778      -2.70741      0.714124      0.955153       1.07872       1.19392       1.26505       1.31739
  65  12 3692.1746    2.3462  5.8417 12.0381 -0.0021      0.500106  0.0673   0.0120   0.1160    0.0267   0.0000      0.118367   442.7204       3.07200       21.9602      -1.56874      -3.56458      -1.66743       1.03464       1.39437       1.59039       1.76273       1.84550       1.90958
  66   2 1575.4965    0.2490  0.2810  9.9953  0.0000       25.8768  0.0098   0.0059   0.0216    0.0207   0.0000       6.14209   441.7996     -0.546677       22.3349     -0.144931      -3.75137      0.419724      0.201235      0.255809      0.307969      0.340255      0.357772      0.377877
  66   3 1839.1064    0.4894  0.5419 10.0447  0.0000       16.7286  0.0133   0.0077   0.0253    0.0336   0.0000       1.70135   441.8032      0.225395       21.6535    -0.0343066      -2.85897     -0.938023      0.257200      0.349722      0.393839      0.445283      0.443958      0.457401
  66   4 2081.2940    0.8547  0.9103 10.3890  0.0000       9.01922  0.0178   0.0105   0.0341    0.0543   0.0000      0.914512   442.6413      0.156216       22.0455     -0.272707      -3.02894     -0.600102      0.331533      0.446554      0.492167      0.559757      0.593588      0.620669
  66   5 2309.7105    1.3695  1.2854 11.0369  0.0000       4.65475  0.0234   0.0145   0.0425    0.0646   0.0000      0.674501   441.6948       1.36841       21.8450      0.175694      -3.40394      -1.27821      0.385288      0.523104      0.569608      0.641994      0.671796      0.687239
  66   6 2523.5685    2.0420  1.4752 11.8141  0.0001       4.16048  0.0251   0.0201   0.0453    0.0563   0.0000      0.544103   441.5220       2.14871       21.3520     -0.574779      -2.95643      -1.18935      0.415548      0.570992      0.627904      0.701651      0.735971      0.742354
  66   7 2731.4809    2.9201  1.3817 12.6068  0.0000       1.48927  0.0232   0.0297   0.0426    0.0584   0.0000      0.511204   442.1311       2.07471       21.9915      -1.08723      -3.09435      0.307589      0.403061      0.537296      0.579998      0.667146      0.683354      0.724670
  66   8 2935.4473    3.8481  1.2795 13.4214  0.0001       1.66325  0.0229   0.0413   0.0413    0.0587   0.0000      0.582770   441.6894       2.25695       21.9425     0.0933579      -2.20552      -1.84734      0.390806      0.523232      0.582910      0.644682      0.678734      0.709900
  66   9 3134.0090    4.3497  1.4350 13.5072  0.0000       1.05895  0.0242   0.0431   0.0423    0.0553   0.0000      0.449378   442.4211       3.21517       22.1330     -0.439007      -2.47573      -1.46551      0.413733      0.552859      0.602552      0.690467      0.727039      0.745824
  66  10 3328.6274    3.8314  2.3103 12.9594 -0.0000       1.14663  0.0310   0.0294   0.0560    0.0398   0.0000      0.239375   441.6688       2.55948       22.5786       1.35710      -2.45480      -3.50028      0.500363      0.693541      0.758276      0.857052      0.898750      0.944893
  66  11 3520.6293    2.9630  4.1060 12.3266 -0.0000      0.774033  0.0461   0.0174   0.0825    0.0301   0.0000      0.142642   442.3216       2.75043       22.8645      0.119431     -0.876272      -2.90904      0.728415      0.989225       1.10427       1.23953       1.28505       1.34965
  66  12 3710.3173    2.3684  6.7493 11.9805  0.0020      0.320034  0.0765   0.0111   0.1288    0.0269   0.0000      0.114228   440.2928       5.26216       23.6864     -0.744997      -4.46259      -3.84295       1.12990       1.51208       1.73225       1.86384       2.01656       2.04244
  67   2 1584.8293    0.2584  0.2520 10.0116  0.0000       22.8121  0.0088   0.0062   0.0196    0.0210   0.0000       6.00829   442.0607     -0.552523       22.2210      0.247338      -3.43309     -0.286665      0.185254      0.270151      0.298881      0.345695      0.363675      0.346122
  67   3 1849.2535    0.5142  0.5942 10.0459  0.0000       12.9319  0.0137   0.0077   0.0275    0.0362   0.0000       1.51712   441.5675      0.102391       22.5375    -0.0809747      -3.52875     -0.173596      0.269870      0.372408      0.411583      0.456071      0.481223      0.480431
  67   4 2092.8129    0.8644  0.8817 10.5227  0.0000       8.27005  0.0173   0.0107   0.0336    0.0498   0.0000      0.953590   442.9400      0.686856       22.0567      0.630565      -3.56805     0.0700372      0.309494      0.417415      0.475671      0.531148      0.562472      0.593259
  67   5 2322.0259    1.4076  1.3003 11.0768  0.0000       4.70958  0.0230   0.0145   0.0424    0.0611   0.0000      0.647474   441.9548       1.30989       23.0558      0.822179      -4.52098      -1.01421      0.376259      0.498688      0.568639      0.625502      0.672383      0.701536
  67   6 2536.7188    2.1024  1.5390 11.7683 -0.0016       3.31935  0.0245   0.0197   0.0458    0.0519   0.0000      0.500385   441.9651      0.397275       22.4755      0.844802      -3.21246      -1.49833      0.404322      0.544931      0.612609      0.676908      0.700282      0.724999
  67   7 2745.7262    3.0211  1.2962 12.6623  0.0000      0.869445  0.0219   0.0311   0.0416    0.0607   0.0000      0.564054   442.2784       2.17603       21.7439      0.633588      -2.61942      -2.18820      0.364864      0.487846      0.530548      0.600764      0.627342      0.668362
  67   8 2950.5651    4.0009  1.2419 13.3404  0.0000       1.37999  0.0213   0.0423   0.0403    0.0623   0.0000      0.552391   443.1797       2.06795       21.5311    -0.0337128      -3.36002      -1.69854      0.353372      0.496880      0.519583      0.604323      0.607978      0.643442
  67   9 3149.8546    4.3804  1.5149 13.3991  0.0000      0.564939  0.0238   0.0410   0.0435    0.0527   0.0000      0.412814   442.3470       2.61614       22.2244     -0.277770      -3.72183      -2.45555      0.391225      0.523607      0.581363      0.659138      0.684110      0.717069
  67  10 3345.2491    3.7570  2.3558 12.9745  0.0000      0.938338  0.0310   0.0283   0.0564    0.0372   0.0000      0.233016   441.9326       3.90114       21.5832      0.358448      -1.66450      -3.81376      0.505137      0.673419      0.755514      0.846229      0.900180      0.931749
  67  11 3538.0196    2.8880  4.1976 12.3380 -0.0000      0.481153  0.0470   0.0166   0.0837    0.0287   0.0000      0.145671   443.2493       4.73654       21.8374       2.19677      -1.99331      -3.83047      0.742449      0.995731       1.12475       1.26015       1.30668       1.37191
  67  12 3728.3840    2.2254  6.3613 12.0123 -0.0012      0.103373  0.0771   0.0109   0.1282    0.0269   0.0000      0.122084   440.8160       7.62055       22.6760      -1.66472      -1.76957      -6.71787       1.11714       1.50174       1.68636       1.89921       1.98010       2.05205
  68   1 1267.0655    0.1062  0.0930 10.0929  0.0000       11.1144  0.0104   0.0057   0.0174    0.0152   0.0000       74.7434   440.7991   -0.00290753       22.0449     -0.205881      -3.34771      0.660252      0.207834      0.290911      0.343538      0.407846      0.434309      0.437222
  68   2 1594.0639    0.2633  0.3044  9.9156  0.0000       28.7982  0.0100   0.0059   0.0215    0.0215   0.0000       5.15332   441.9355     -0.431955       22.2834    -0.0225644      -3.17733      0.288637      0.200924      0.259805      0.296679      0.319222      0.343203      0.354409
  68   3 1859.3149    0.5205  0.5826  9.9962  0.0000       14.1187  0.0128   0.0077   0.0269    0.0355   0.0000       1.52688   441.7804      0.203468       22.7541     -0.856571      -4.18884     -0.203535      0.244251      0.324413      0.370105      0.392420      0.429087      0.443473
  68   4 2104.2639    0.9003  0.9246 10.3569  0.0000       8.35815  0.0174   0.0107   0.0340    0.0565   0.0000      0.856265   442.2795      0.101992       22.0449      0.440664      -4.04927      -1.21968      0.309885      0.411817      0.460884      0.520207      0.550744      0.583388
  68   5 2334.2444    1.4448  1.3015 11.2968  0.0000       5.57819  0.0233   0.0155   0.0423    0.0554   0.0000      0.665188   441.8014       1.09193       21.3632    -0.0684620      -3.82980     -0.304963      0.378137      0.520233      0.572429      0.636381      0.679432      0.702806
  68   6 2549.7666    2.1327  1.4767 12.0012  0.0000       2.64770  0.0247   0.0208   0.0453    0.0521   0.0000      0.516940   442.5713       2.11571       21.2759     0.0517757      -3.25013      -1.97304      0.396187      0.549745      0.606215      0.683751      0.726881      0.742025
  68   7 2759.9388    3.1467  1.3393 12.6226  0.0000       3.09733  0.0227   0.0313   0.0415    0.0625   0.0000      0.608992   442.7283       1.82415       21.8943      0.722710      -3.86052     -0.759779      0.367121      0.483864      0.540099      0.597664      0.633321      0.664293
  68   8 2965.5501    4.0151  1.2050 13.4971  0.0000      0.546838  0.0214   0.0437   0.0408    0.0618   0.0000      0.648940   441.5788       1.76928       21.0650     -0.244023      -3.21535      -2.74833      0.353605      0.470333      0.522360      0.584235      0.602913      0.630355
  68   9 3165.6167    4.2856  1.5954 13.5120 -0.0001      0.979611  0.0251   0.0400   0.0461    0.0472   0.0000      0.397309   442.1967       2.74161       22.1642      -1.29032      -1.88491      -1.52931      0.399843      0.547493      0.603003      0.663295      0.707972      0.739304
  68  10 3361.7301    3.7157  2.5303 12.8571  0.0000      0.683287  0.0321   0.0267   0.0582    0.0358   0.0000      0.216635   441.8707       3.71603       21.2921     -0.775544     -0.595315      -4.37863      0.507914      0.688294      0.760776      0.858256      0.900307      0.934318
  68  11 3555.4106    2.8603  4.3509 12.2220  0.0000      0.604905  0.0475   0.0160   0.0866    0.0299   0.0000      0.123940   442.9190       6.13343       23.4701     -0.437663     -0.862751      -5.37915      0.751628       1.01154       1.14243       1.25862       1.33502       1.37803
  68  12 3746.8021    2.1864  7.0335 11.9645 -0.0008      0.887076  0.0851   0.0103   0.1392    0.0265   0.0000      0.123344   440.0309       3.20915       21.0404       1.26268      -6.71893      -1.88528       1.18491       1.56982       1.77672       1.98186       2.10804       2.20186
  69   1 1275.0297    0.1009  0.0959 10.0932  0.0000       40.8747  0.0114   0.0056   0.0175    0.0155   0.0000       76.7392   440.5522   -0.00332726       21.8852      0.149040      -4.03144      0.208559      0.249741      0.326185      0.379597      0.398292      0.444367      0.410650
  69   2 1603.1647    0.2627  0.2887  9.9784  0.0000       24.7975  0.0102   0.0059   0.0199    0.0212   0.0000       5.46244   441.9974     -0.612695       22.2171      0.567905      -3.76246    -0.0722254      0.211683      0.280261      0.309606      0.328873      0.352758      0.384616
  69   3 1869.2813    0.5445  0.6109 10.0288  0.0000       15.1935  0.0134   0.0079   0.0271    0.0360   0.0000       1.42087   441.4331      0.133290       21.9768     -0.218492      -3.55153       1.15046      0.255841      0.349369      0.380078      0.423035      0.450161      0.471870
  69   4 2115.5669    0.9094  1.0026 10.4017  0.0000       7.44878  0.0187   0.0105   0.0363    0.0577   0.0000      0.848747   442.0750     -0.269200       22.0574     -0.573365      -3.05512     -0.259791      0.321758      0.434603      0.490560      0.535631      0.574766      0.593988
  69   5 2346.2539    1.4779  1.3846 11.2589  0.0000       3.39886  0.0238   0.0149   0.0433    0.0532   0.0000      0.600974   442.6330      0.816961       22.9821      0.489340      -3.96674      -1.39203      0.376836      0.499885      0.563896      0.631753      0.653833      0.696211
  69   6 2562.7617    2.2300  1.4070 11.9654  0.0000       2.73735  0.0240   0.0220   0.0423    0.0600   0.0000      0.529709   442.2891       1.69025       22.2129      0.527700      -3.52833     -0.576251      0.388528      0.523471      0.582120      0.663039      0.697088      0.727531
  69   7 2774.0388    3.1573  1.3817 12.7017  0.0000       2.91587  0.0225   0.0311   0.0413    0.0563   0.0000      0.499900   442.5106       1.20470       22.3781     -0.192603      -3.95931      -2.85254      0.362831      0.486896      0.543558      0.609096      0.632020      0.665808
  69   8 2980.5021    4.0649  1.2407 13.5997  0.0000       1.79338  0.0224   0.0436   0.0393    0.0550   0.0000      0.632760   443.0702       1.92507       22.2398     -0.176863      -2.49197     -0.435005      0.352722      0.471624      0.529856      0.587912      0.606989      0.650466
  69   9 3181.2767    4.2532  1.5991 13.3874  0.0000      0.981588  0.0248   0.0390   0.0456    0.0492   0.0000      0.430888   442.5055       3.38236       22.4127      0.219977      -5.00013      -1.76192      0.398542      0.525612      0.574721      0.659195      0.676936      0.709281
  69  10 3378.2369    3.6166  2.5849 12.8006  0.0000      0.643628  0.0320   0.0255   0.0595    0.0359   0.0000      0.212899   442.7129       2.69972       20.0930      0.230302      -2.73187      -2.84036      0.513943      0.688509      0.768723      0.872845      0.919633      0.950610
  69  11 3572.5866    2.8442  4.7473 12.1696  0.0001      0.552713  0.0506   0.0151   0.0906    0.0292   0.0000      0.121450   441.2656       3.52224       20.3707      0.466671      -3.13109      -1.98288      0.765320       1.03314       1.15662       1.27867       1.34001       1.40339
  69  12 3764.5338    2.1883  7.8295 11.9417  0.0004      0.454838  0.0945   0.0096   0.1489    0.0253   0.0000      0.115984   440.4895       4.22225       21.1002      -1.21143      -7.39115      -2.34799       1.24073       1.68602       1.90923       2.12983       2.22762       2.32541
  70   1 1282.9060    0.1079  0.1126 10.1409  0.0000       34.8375  0.0107   0.0055   0.0205    0.0155   0.0000       63.8655   440.7466     -0.368457       21.7937     -0.108608      -3.33605    -0.0703341      0.202088      0.307288      0.322983      0.378031      0.392704      0.408845
  70   2 1612.1944    0.2690  0.3184 10.0101  0.0000       26.5882  0.0102   0.0058   0.0225    0.0214   0.0000       5.04884   441.8342     -0.548210       21.6974     -0.313340      -3.02638      0.332491      0.199478      0.262345      0.285594      0.336749      0.355765      0.350934
  70   3 1879.1645    0.5463  0.6708 10.1260  0.0000       10.3709  0.0148   0.0076   0.0288    0.0373   0.0000       1.36550   441.8347     -0.426037       21.0290     -0.749104      -4.23359      0.657420      0.263256      0.350863      0.402701      0.445853      0.466839      0.482453
  70   4 2126.8085    0.9512  1.0325 10.5452 -0.0000       8.19487  0.0188   0.0111   0.0370    0.0589   0.0000      0.827877   443.0066     -0.503438       21.6649      0.484185      -4.48913     -0.400158      0.324145      0.420121      0.475476      0.524448      0.566053      0.606229
  70   5 2358.2539    1.5175  1.3444 11.2990  0.0000       3.39157  0.0236   0.0153   0.0424    0.0596   0.0000      0.614619   442.9569      0.750489       22.3471      -1.38124      -2.87852      -1.17395      0.359948      0.491447      0.541810      0.622597      0.647838      0.688677
  70   6 2575.7180    2.2499  1.5107 12.0422 -0.0002       3.99145  0.0237   0.0213   0.0453    0.0514   0.0000      0.495895   442.4467      0.967180       22.2844      0.683931      -2.71037      -1.86578      0.376107      0.507753      0.570406      0.637004      0.661900      0.712591
  70   7 2787.9334    3.2765  1.3921 12.6383  0.0000       1.53948  0.0221   0.0317   0.0409    0.0648   0.0000      0.482195   442.9130       1.82324       21.9707      0.313052      -2.73710      -1.20672      0.363297      0.481138      0.536740      0.618286      0.635653      0.668090
  70   8 2995.2650    4.0964  1.3401 13.4092  0.0001       1.41677  0.0223   0.0410   0.0411    0.0584   0.0000      0.501497   442.1369       3.20271       22.0695      0.783097      -4.03081      -2.10108      0.357426      0.481049      0.528989      0.599036      0.625562      0.672757
  70   9 3196.8670    4.1295  1.6421 13.5527  0.0000       1.67520  0.0259   0.0377   0.0462    0.0430   0.0000      0.413492   442.2871       3.71771       22.2410     -0.237925      -4.09340     -0.638957      0.401225      0.535297      0.600630      0.677876      0.711936      0.737849
  70  10 3394.5797    3.5344  2.8355 12.6996 -0.0003       1.00342  0.0343   0.0233   0.0613    0.0346   0.0000      0.213422   442.8823       2.98146       22.0719       1.29479      -3.11163      -2.33420      0.530126      0.724138      0.799192      0.898319      0.952535      0.983028
  70  11 3589.5634    2.8033  4.9979 12.1961  0.0001      0.168521  0.0530   0.0145   0.0955    0.0292   0.0000      0.130598   441.8775       4.51335       20.6936      0.872119      -2.49690      -5.15544      0.795499       1.06634       1.21614       1.34579       1.43133       1.48673
  70  12 3782.1496    2.1193  7.7910 11.9938  0.0017     0.0677952  0.0973   0.0093   0.1498    0.0250   0.0000      0.115891   440.7057       3.97656       21.7873      0.610875      -2.66935      -6.58417       1.24781       1.66968       1.89424       2.08768       2.20743       2.31675
  71   2 1621.0969    0.2745  0.2907  9.9987  0.0000       22.5533  0.0092   0.0059   0.0204    0.0213   0.0000       5.06725   441.9072      0.354943       22.3328      0.273622      -3.50347     -0.405623      0.187532      0.241078      0.289528      0.295491      0.324396      0.337722
  71   3 1889.0045    0.5587  0.6569 10.0401  0.0000       13.5549  0.0139   0.0077   0.0282    0.0385   0.0000       1.38272   442.1671     -0.593858       21.4418      0.344709      -3.82563     -0.727585      0.255048      0.339487      0.378101      0.416391      0.443018      0.460914
  71   4 2137.9199    0.9578  1.0826 10.4931  0.0000       5.88921  0.0197   0.0107   0.0371    0.0585   0.0000      0.808307   441.7291      0.441005       22.7597     -0.555163      -3.48354    -0.0570534      0.317188      0.429345      0.487811      0.529964      0.564611      0.581142
  71   5 2370.1254    1.5678  1.4210 11.0550  0.0000       3.42256  0.0229   0.0147   0.0425    0.0612   0.0000      0.534677   442.5044      0.205333       21.7121      0.589655      -3.04010      -1.00404      0.358240      0.487066      0.547126      0.611096      0.640336      0.665083
  71   6 2588.4972    2.3667  1.4971 12.0144  0.0000       3.12882  0.0233   0.0220   0.0430    0.0533   0.0000      0.461079   442.0596       1.34996       22.6205      -1.07883      -3.98034     0.0652313      0.369306      0.507924      0.552595      0.635794      0.668001      0.697519
  71   7 2801.8600    3.2861  1.3382 12.9127  0.0000       1.81178  0.0224   0.0328   0.0417    0.0590   0.0000      0.590747   441.9067       2.00358       21.7304     -0.891648      -3.92237     -0.738643      0.355186      0.470280      0.530977      0.596558      0.627068      0.662730
  71   8 3009.9412    4.2618  1.3366 13.3095  0.0000      0.930536  0.0222   0.0419   0.0392    0.0627   0.0000      0.505872   442.6359       2.48354       22.2805     -0.692735      -3.97336      -1.32421      0.359323      0.481884      0.545035      0.591299      0.631075      0.658594
  71   9 3212.2398    4.2807  1.7525 13.2635  0.0000       1.20552  0.0251   0.0361   0.0464    0.0450   0.0000      0.320257   441.7087       2.20485       22.4992      0.261105      -2.66052      -1.43842      0.381868      0.525472      0.581990      0.638276      0.672820      0.699536
  71  10 3410.8647    3.4850  2.8544 12.7872  0.0000       1.15143  0.0342   0.0236   0.0630    0.0337   0.0000      0.214336   442.5172       3.79290       21.8723       1.27575      -1.50576      -1.74242      0.534609      0.710862      0.787979      0.880118      0.932393      0.966716
  71  11 3606.5664    2.6440  5.1466 12.2623 -0.0004     0.0643497  0.0578   0.0139   0.1026    0.0284   0.0000      0.139871   441.8148       2.33111       20.4539     -0.705478      -5.28523      -1.42945      0.838315       1.14228       1.28731       1.42387       1.51916       1.56723
  71  12 3799.8872    2.0194  7.7884 11.9924 -0.0013      0.322677  0.1012   0.0091   0.1564    0.0247   0.0000      0.121491   442.3579      0.759070       23.6608       1.90658      -6.51080      -1.92624       1.28793       1.71223       1.95428       2.16752       2.30052       2.38771
  72   1 1298.5140    0.1102  0.1260 10.1317  0.0000       45.6150  0.0112   0.0053   0.0225    0.0157   0.0000       55.8424   440.5444     -0.817953       21.8818      0.623355      -3.66325     -0.501652      0.178705      0.280255      0.296250      0.346138      0.320300      0.352056
  72   2 1629.9128    0.3026  0.3698  9.9604  0.0000       19.9927  0.0107   0.0058   0.0229    0.0231   0.0000       3.75525   441.9483     0.0761920       21.9217      0.379021      -3.33085     0.0289260      0.202690      0.268640      0.310376      0.337182      0.364867      0.356718
  72   3 1898.7653    0.5613  0.7243 10.0956  0.0000       13.6039  0.0152   0.0076   0.0308    0.0399   0.0000       1.34432   441.8964    -0.0527013       22.0281      0.124178      -3.83702      0.148251      0.261077      0.346155      0.393680      0.439929      0.461135      0.484668
  72   4 2148.9750    0.9724  1.0190 10.7128  0.0000       5.88497  0.0189   0.0112   0.0368    0.0554   0.0000      0.848585   443.0702       1.33147       23.1425      0.151662      -3.50496     -0.951262      0.310402      0.421307      0.460516      0.518267      0.547958      0.585611
  72   5 2381.9387    1.6043  1.5251 11.3305  0.0000       4.37573  0.0243   0.0151   0.0454    0.0520   0.0000      0.534258   442.5367       1.87234       21.4360      0.736477      -3.02925     -0.766449      0.360213      0.484283      0.537896      0.630609      0.631547      0.678908
  72   6 2601.1774    2.4041  1.4993 12.0700  0.0000       2.23345  0.0230   0.0221   0.0431    0.0521   0.0000      0.449607   442.3034       1.91432       22.0584     -0.106190      -3.13403     -0.895164      0.355264      0.479054      0.519672      0.596947      0.621466      0.642439
  72   7 2815.6670    3.3478  1.2927 13.1137  0.0000       3.44112  0.0213   0.0344   0.0410    0.0531   0.0000      0.571290   442.3116       2.38706       22.0723      0.177267      -3.34521     -0.225572      0.333316      0.443736      0.505081      0.561487      0.597048      0.612411
  72   8 3024.4973    4.1415  1.3991 13.6259  0.0000       1.59183  0.0230   0.0412   0.0428    0.0497   0.0000      0.546023   442.2965       3.01899       21.4864     -0.548177      -3.36919      -1.02620      0.351090      0.472752      0.515707      0.581215      0.600577      0.638576
  72   9 3227.6262    4.2341  1.9419 13.1778  0.0000       1.26856  0.0263   0.0339   0.0479    0.0434   0.0000      0.297978   442.5785       2.63849       22.5739       1.11179      -1.77105      -3.27253      0.401225      0.547500      0.610323      0.685073      0.717193      0.752556
  72  10 3427.0007    3.4434  3.2038 12.6686  0.0001      0.663995  0.0361   0.0216   0.0666    0.0321   0.0000      0.165741   441.7456       4.35608       20.5634    -0.0436120      -2.23079      -2.04732      0.541595      0.737706      0.807243      0.932671      0.979417       1.02134
  72  11 3623.7207    2.5574  5.3374 12.3105 -0.0017      0.820265  0.0614   0.0133   0.1056    0.0278   0.0000      0.131049   442.2826       3.26348       23.2421     -0.328355     -0.843448      -4.44279      0.861533       1.15116       1.29716       1.43400       1.54255       1.63680
  72  12 3817.8250    1.9675  7.9387 11.9853  0.0000      0.847645  0.1020   0.0089   0.1602    0.0250   0.0000      0.134910   444.5186       4.31347       22.4124       3.22075      -4.42774      -2.98536       1.27953       1.72128       1.96577       2.17358       2.29523       2.39097
  73   1 1306.2008    0.1282  0.1233 10.0797  0.0000       29.3118  0.0093   0.0053   0.0174    0.0155   0.0000       43.1324   440.7704     -0.165823       22.9166      0.524627      -4.00989     0.0124337      0.162953      0.199493      0.260540      0.280714      0.306037      0.335184
  73   2 1638.6426    0.2950  0.3165  9.9782  0.0000       29.2451  0.0097   0.0060   0.0200    0.0221   0.0000       4.36667   441.8326     0.0323124       22.4052      0.731908      -4.16113     -0.532675      0.178901      0.244543      0.276605      0.300461      0.307958      0.333925
  73   3 1908.3989    0.6108  0.6786 10.0999  0.0000       12.7938  0.0140   0.0081   0.0275    0.0389   0.0000       1.23794   442.4639      0.704122       21.8176      0.446734      -3.07637    -0.0275889      0.238576      0.326302      0.363353      0.398175      0.420081      0.446384
  73   4 2159.9526    1.0097  1.0715 10.5728  0.0000       6.81322  0.0195   0.0111   0.0376    0.0616   0.0000      0.864466   442.3980      0.684981       22.0789       1.04426      -3.35811      0.874538      0.309238      0.420495      0.464327      0.529504      0.568722      0.583283
  73   5 2393.5874    1.6325  1.4810 11.4112  0.0000       3.56440  0.0242   0.0152   0.0435    0.0492   0.0000      0.558201   442.5634       1.06316       22.8735     -0.514719      -4.82406      0.981064      0.365160      0.495949      0.552116      0.597380      0.650008      0.684693
  73   6 2613.7871    2.4321  1.4559 12.2896  0.0000       1.71470  0.0230   0.0229   0.0437    0.0500   0.0000      0.507411   442.2692       1.48025       21.7782     -0.627358      -4.05116     -0.974258      0.342291      0.462720      0.518462      0.587219      0.604933      0.633224
  73   7 2829.3092    3.4133  1.3513 12.9274  0.0000       2.21829  0.0215   0.0330   0.0398    0.0535   0.0000      0.510014   443.1016       2.77592       22.2890     -0.716240      -3.82917      -1.35654      0.321948      0.446675      0.484663      0.555351      0.583797      0.610633
  73   8 3038.9731    4.2754  1.4483 13.3699  0.0000      0.859608  0.0225   0.0400   0.0410    0.0529   0.0000      0.489622   442.7048       3.23903       22.3549      0.936357      -3.48041      -1.92044      0.335739      0.454127      0.517763      0.577450      0.611415      0.634414
  73   9 3242.8302    4.1636  1.9477 13.1954  0.0000      0.511184  0.0263   0.0328   0.0483    0.0397   0.0000      0.313731   442.5700       3.67296       21.4523     -0.409138      -1.97980      -3.88051      0.402121      0.519038      0.594319      0.650604      0.688905      0.732108
  73  10 3442.9473    3.3462  3.2550 12.6790  0.0000      0.169232  0.0369   0.0208   0.0688    0.0310   0.0000      0.164344   442.0779       3.95626       21.8553      0.415441      -1.36934      -2.43638      0.556845      0.752988      0.844801      0.938376      0.989474       1.03602
  73  11 3640.5095    2.6538  5.6887 12.1600  0.0032      0.540677  0.0622   0.0130   0.1085    0.0288   0.0000      0.110832   443.4191       3.40595       23.9149      -1.27358      -1.73220      -2.51313      0.871758       1.17396       1.30813       1.45374       1.53907       1.62170
  74   1 1313.8559    0.1151  0.1467 10.0792  0.0000       55.4802  0.0117   0.0052   0.0211    0.0160   0.0000       45.7001   440.5672      0.169651       21.7835     -0.815308      -3.58444     0.0666861      0.192283      0.248473      0.302189      0.319091      0.347155      0.367857
  74   2 1647.2623    0.3219  0.3416  9.9214  0.0000       23.3023  0.0100   0.0061   0.0193    0.0231   0.0000       3.64001   441.7066     -0.227197       22.2486      0.207590      -4.24846      0.537535      0.197349      0.256693      0.282349      0.309766      0.350030      0.359830
  74   3 1917.9954    0.5929  0.7280 10.0994  0.0000       10.5800  0.0145   0.0076   0.0312    0.0408   0.0000       1.26163   441.6035      0.361895       21.9547     -0.426477      -3.21373     -0.719986      0.244677      0.326734      0.376185      0.423583      0.431048      0.448726
  74   4 2170.8816    1.0142  1.1781 10.7241  0.0000       9.40861  0.0219   0.0110   0.0412    0.0578   0.0000      0.904421   442.6346      0.515033       21.8592      0.478452      -2.84985     -0.993556      0.324280      0.426851      0.489860      0.540052      0.584322      0.597389
  74   5 2405.1757    1.6424  1.4576 11.5485  0.0000       4.55791  0.0237   0.0157   0.0444    0.0492   0.0000      0.587270   442.7182     0.0341698       21.0058      0.386216      -3.66605      -1.00549      0.350226      0.468855      0.525520      0.594891      0.601928      0.633633
  74   6 2626.4004    2.5247  1.5721 12.1177  0.0000       2.20821  0.0235   0.0223   0.0435    0.0504   0.0000      0.439417   442.1019       1.63892       21.7125     -0.320148      -2.79250     -0.772975      0.349780      0.465872      0.533931      0.585246      0.624682      0.644993
  74   7 2842.9397    3.5138  1.3836 12.9913  0.0000       2.02064  0.0224   0.0331   0.0394    0.0538   0.0000      0.510294   442.7129       2.18065       22.5578      0.747706      -1.08164      -1.07984      0.338677      0.456895      0.508240      0.567223      0.603849      0.626100
  74   8 3053.3358    4.2758  1.4997 13.4800  0.0000       1.06801  0.0235   0.0393   0.0419    0.0476   0.0000      0.485789   442.4801       2.85447       22.0652      0.286053      -2.54026      -2.53526      0.352102      0.471563      0.519397      0.583298      0.613187      0.644674
  74   9 3257.9386    4.0941  1.9574 13.4343  0.0000      0.435898  0.0276   0.0334   0.0499    0.0378   0.0000      0.310334   442.6304       3.58372       22.0663       1.44562      -3.19261     -0.871822      0.403729      0.550443      0.618894      0.683045      0.721407      0.743532
  74  10 3459.1019    3.2549  3.2919 12.6241  0.0000      0.920009  0.0370   0.0199   0.0697    0.0311   0.0000      0.160123   442.8151       3.01786       20.3883      -1.05102      -4.37008      -3.04374      0.546580      0.729814      0.832753      0.921890      0.984398       1.02241
  74  11 3657.2823    2.4424  5.4990 12.2182 -0.0029      0.847012  0.0638   0.0122   0.1104    0.0274   0.0000      0.143072   442.1621       2.25390       23.5785      0.594387      -3.27048      -3.89689      0.842225       1.13835       1.27926       1.42010       1.50294       1.59544
  75   1 1321.4399    0.1254  0.1435 10.1028  0.0000       17.1282  0.0097   0.0051   0.0221    0.0153   0.0000       37.6468   440.5816    -0.0540164       22.0089      0.363798      -3.42587     0.0267528      0.174103      0.206861      0.270045      0.294833      0.328478      0.343475
  75   2 1655.7962    0.3099  0.3453  9.9919  0.0000       23.7868  0.0101   0.0060   0.0204    0.0228   0.0000       3.82922   441.5056     -0.721128       22.3152      0.494221      -3.51718      0.352226      0.184198      0.239869      0.283565      0.314923      0.324635      0.334412
  75   3 1927.5563    0.6286  0.7773 10.0490  0.0000       13.1665  0.0154   0.0078   0.0297    0.0437   0.0000       1.18302   441.9657     -0.832590       21.6267     -0.337413      -3.36322      0.407183      0.250473      0.347067      0.385321      0.441210      0.468243      0.490273
  75   4 2181.6282    1.0631  1.2133 10.6035  0.0000       8.10191  0.0215   0.0112   0.0406    0.0655   0.0000      0.826577   442.3509     -0.205477       21.6983      0.346906      -3.21073     0.0530671      0.317394      0.426943      0.478801      0.536731      0.570645      0.592199
  75   5 2416.6032    1.7109  1.5306 11.4294  0.0000       3.57152  0.0240   0.0154   0.0444    0.0512   0.0000      0.549210   442.0017       2.26500       22.4221     -0.526567      -3.16064      -2.59829      0.352100      0.462424      0.520572      0.571223      0.604821      0.639873
  75   6 2638.9263    2.5702  1.4995 12.2526  0.0000       1.59195  0.0230   0.0232   0.0425    0.0511   0.0000      0.470414   442.2060       1.85882       22.0122      0.172426      -1.45596      -1.97195      0.333699      0.457175      0.510125      0.574908      0.610518      0.653879
  75   7 2856.4365    3.5945  1.4049 12.9047  0.0000       2.12889  0.0219   0.0336   0.0395    0.0594   0.0000      0.483596   442.9328       2.27589       22.0606       1.09722      -3.80975     -0.842960      0.321949      0.430901      0.483675      0.534446      0.557977      0.591203
  75   8 3067.6314    4.2947  1.3939 13.6274  0.0000      0.932762  0.0223   0.0410   0.0408    0.0502   0.0000      0.525776   442.2464       2.65819       21.7226     0.0882533      -3.22854      -3.22257      0.334025      0.450291      0.498490      0.555017      0.588023      0.606826
  75   9 3273.0762    4.0867  2.0319 13.2503 -0.0000      0.734677  0.0274   0.0316   0.0498    0.0386   0.0000      0.292666   442.3978       2.99490       21.8304       1.41227      -2.24968      -2.71072      0.400517      0.545385      0.590942      0.671190      0.726815      0.755928
  75  10 3474.8606    3.2265  3.7838 12.5148  0.0001      0.614629  0.0410   0.0184   0.0743    0.0309   0.0000      0.142885   441.9731       5.19464       21.4525      0.343963      -2.32202     -0.695161      0.579764      0.782263      0.883707      0.986963       1.04309       1.07915
  75  11 3673.9023    2.5288  6.7315 12.0830  0.0013      0.766659  0.0752   0.0108   0.1233    0.0275   0.0000      0.117663   445.6212       4.99219       20.6700       4.57871      -3.91378      -3.20549      0.946481       1.29069       1.42750       1.60100       1.72314       1.81511
  76   1 1328.9668    0.1214  0.1397 10.0936  0.0000       21.5534  0.0108   0.0050   0.0196    0.0151   0.0000       42.7690   440.7257     -0.257922       22.2923      0.128788      -3.70355      0.481553      0.181198      0.224320      0.307050      0.278630      0.298481      0.320148
  76   2 1664.2474    0.3256  0.3940  9.9680  0.0000       23.0357  0.0107   0.0059   0.0230    0.0235   0.0000       3.41475   441.6297     -0.393179       22.4307       1.00644      -3.86897     -0.249062      0.210480      0.280548      0.319825      0.334335      0.356458      0.382983
  76   3 1937.0545    0.6302  0.7708 10.1645  0.0000       13.8329  0.0149   0.0080   0.0314    0.0403   0.0000       1.26086   442.3941      0.544751       21.8216      0.488410      -3.70875    -0.0861967      0.242997      0.322179      0.371226      0.415815      0.438906      0.460058
  76   4 2192.2922    1.0822  1.2383 10.5501  0.0000       7.48279  0.0212   0.0110   0.0399    0.0629   0.0000      0.741631   442.5926     0.0876314       21.9854     -0.298291      -3.24379      0.774294      0.307825      0.415345      0.466653      0.520003      0.558029      0.592898
  76   5 2427.9869    1.7364  1.5875 11.5493  0.0000       3.67381  0.0246   0.0157   0.0454    0.0485   0.0000      0.496641   442.8653      0.915465       20.8996      0.948840      -3.91176      -1.90546      0.354895      0.476822      0.533554      0.604851      0.631585      0.640565
  76   6 2651.3650    2.5981  1.5740 12.1117  0.0000       2.88211  0.0233   0.0225   0.0421    0.0525   0.0000      0.439447   442.6087       2.57495       21.4666     -0.648929      -2.57324     -0.268517      0.339676      0.458480      0.518843      0.583233      0.643096      0.658796
  76   7 2869.8285    3.6915  1.4104 12.9536  0.0000       1.39208  0.0217   0.0340   0.0395    0.0566   0.0000      0.524405   442.5880       1.49802       23.3171      0.479936      -2.80495      0.373587      0.320574      0.431551      0.480899      0.545501      0.571189      0.593139
  76   8 3081.8026    4.4394  1.4966 13.2552  0.0000      0.534737  0.0218   0.0392   0.0410    0.0546   0.0000      0.428383   442.0326       2.05715       22.3211       1.39302      -2.94584      -2.25979      0.328734      0.443779      0.498259      0.538932      0.569055      0.610354
  76   9 3287.9845    3.9998  2.2113 13.2090  0.0000      0.435629  0.0283   0.0297   0.0527    0.0356   0.0000      0.249744   442.1556       3.50082       22.1906    -0.0996390      -3.17805      -3.07936      0.411702      0.553861      0.618550      0.698716      0.737608      0.780242
  76  10 3490.7161    3.2116  3.8793 12.4788  0.0000      0.670414  0.0413   0.0180   0.0752    0.0305   0.0000      0.153513   442.9492       4.04573       22.2356      0.364463      -2.61346      -2.53173      0.581858      0.786586      0.883554      0.980969       1.03699       1.06436
  76  11 3690.1032    2.4443  6.6419 12.1041  0.0003     -0.135337  0.0767   0.0106   0.1248    0.0270   0.0000      0.126528   442.7418       5.32538       19.1700       1.57102      -5.42333      -4.80812      0.939491       1.28216       1.45676       1.62620       1.72624       1.78745
  77   1 1336.4305    0.1293  0.1497 10.0805  0.0000       25.6387  0.0095   0.0050   0.0199    0.0153   0.0000       34.6602   440.7029     -0.184167       22.0805     -0.120556      -3.58208     -0.357708      0.167088      0.218979      0.238518      0.254211      0.268811      0.305121
  77   2 1672.5765    0.3233  0.4301  9.9520  0.0000       21.0218  0.0118   0.0057   0.0236    0.0242   0.0000       3.24780   441.6413    0.00476391       21.9404      0.191426      -3.65002      0.111620      0.203650      0.266869      0.302576      0.326254      0.366156      0.385478
  77   3 1946.4221    0.6357  0.7869 10.1647  0.0000       12.0575  0.0153   0.0080   0.0311    0.0424   0.0000       1.21342   442.3430      0.535237       22.3982      0.592186      -2.51992     -0.305704      0.245481      0.329783      0.381358      0.427752      0.452266      0.476038
  77   4 2202.8814    1.1108  1.2456 10.7156  0.0000       7.10660  0.0212   0.0114   0.0403    0.0592   0.0000      0.735244   442.9027      0.512977       21.8068      0.271964      -3.45619      0.367677      0.308435      0.413683      0.453817      0.511080      0.551200      0.567340
  77   5 2439.2977    1.7796  1.5175 11.5726  0.0000       3.50640  0.0239   0.0161   0.0436    0.0506   0.0000      0.534577   441.8832      0.999040       22.4653     0.0728114      -3.80867      -1.63064      0.338546      0.459611      0.508172      0.572308      0.613308      0.629328
  77   6 2663.6979    2.6759  1.5254 12.2905  0.0000       2.15352  0.0228   0.0237   0.0422    0.0518   0.0000      0.494115   441.9411      0.732679       22.5869      0.286412      -2.97520      -1.08438      0.331780      0.433811      0.489700      0.551611      0.603284      0.612493
  77   7 2883.1388    3.7155  1.3052 13.2090  0.0000      0.704053  0.0210   0.0358   0.0381    0.0540   0.0000      0.540306   443.2853       1.71554       21.7289     0.0133578      -3.17477      -1.30766      0.305443      0.411464      0.461778      0.521102      0.542393      0.571373
  77   8 3095.9141    4.3864  1.4788 13.5678  0.0024       1.21256  0.0226   0.0399   0.0419    0.0453   0.0000      0.444775   443.2641       1.66886       21.8443      -1.19594      -2.93040      -1.63818      0.328167      0.438588      0.483806      0.547960      0.573686      0.606042
  77   9 3302.9345    3.9076  2.2046 13.3124  0.0000      0.647743  0.0289   0.0291   0.0535    0.0335   0.0000      0.305690   442.6719       3.92583       21.4180       1.26528      -2.96543      -2.07369      0.408969      0.550843      0.615310      0.684158      0.728871      0.752859
  77  10 3506.2871    3.0864  3.9564 12.5775 -0.0001      0.294793  0.0440   0.0174   0.0768    0.0290   0.0000      0.152408   443.4793       3.16680       20.7695      -1.02719      -3.61157      -2.24071      0.599154      0.813660      0.905222       1.02076       1.07111       1.13634
  77  11 3706.7520    2.3335  6.7194 12.1900 -0.0000      0.398278  0.0817   0.0104   0.1314    0.0263   0.0000      0.131394   441.0851       4.05134       23.2561       1.94851      -6.71333      -2.48088      0.975878       1.32499       1.49278       1.65925       1.76432       1.83294
  78   1 1343.8412    0.1323  0.1405 10.0863  0.0000       38.3767  0.0091   0.0051   0.0190    0.0154   0.0000       34.9363   440.5977     -0.398343       21.9726     -0.161883      -4.02733      0.127293      0.146868      0.205173      0.236312      0.291168      0.333523      0.338030
  78   2 1680.8338    0.3474  0.3978  9.9187  0.0000       24.3014  0.0105   0.0060   0.0209    0.0237   0.0000       3.10150   441.1735     -0.344259       22.2511     -0.946020      -3.52477     -0.967840      0.177929      0.231324      0.281757      0.295586      0.323580      0.337770
  78   3 1955.7804    0.6690  0.8293 10.1730  0.0000       11.3588  0.0161   0.0081   0.0308    0.0442   0.0000       1.09043   442.1252     -0.103953       22.7270      0.614484      -4.21811     -0.630944      0.249246      0.334457      0.389614      0.426501      0.441772      0.450813
  78   4 2213.3357    1.1308  1.2563 10.6463  0.0000       5.07760  0.0211   0.0112   0.0407    0.0632   0.0000      0.738253   442.3608      0.582680       21.7905   0.000770248      -3.88487      -1.02233      0.302411      0.391145      0.456013      0.501425      0.534673      0.555667
  78   5 2450.5229    1.8451  1.5273 11.6072  0.0000       3.96499  0.0241   0.0164   0.0427    0.0517   0.0000      0.538094   442.2657       1.68813       21.8311      -1.03867      -3.39540     -0.484167      0.343856      0.460396      0.517806      0.584495      0.622797      0.645896
  78   6 2675.9816    2.7467  1.4974 12.3893  0.0000       1.49917  0.0224   0.0244   0.0415    0.0494   0.0000      0.472484   442.7439       1.29269       21.4801      0.349600      -4.28032      -1.69502      0.324132      0.443425      0.502527      0.559920      0.573381      0.605147
  78   7 2896.4042    3.7155  1.3919 13.2608  0.0000       1.66204  0.0218   0.0350   0.0409    0.0494   0.0000      0.542772   442.3182       1.57445       22.1763     -0.555156      -2.71617      -1.82063      0.313692      0.415708      0.463383      0.515068      0.550358      0.576521
  78   8 3109.8904    4.3849  1.5790 13.4292  0.0000      0.670656  0.0232   0.0382   0.0427    0.0475   0.0000      0.415201   442.6926       2.67777       22.1421     -0.532812      -3.67801      -2.66088      0.333389      0.453647      0.506175      0.568709      0.605673      0.625827
  78   9 3317.7003    3.9093  2.3724 13.1706  0.0000      0.903088  0.0299   0.0279   0.0550    0.0349   0.0000      0.248889   443.5803       3.08325       22.2547      0.625417      -2.79093      -1.74261      0.427603      0.577555      0.639374      0.707797      0.759344      0.788222
  78  10 3521.9241    2.9979  4.2683 12.5552  0.0000      0.543504  0.0471   0.0164   0.0837    0.0282   0.0000      0.156420   442.5925       3.84220       21.7627       1.70395      -2.26269      -4.35676      0.612250      0.845159      0.945665       1.06161       1.09550       1.16573
  78  11 3722.8993    2.2735  6.9705 12.2492  0.0000      0.318333  0.0872   0.0103   0.1368    0.0251   0.0000      0.137500   443.3765       5.15605       23.4333       1.29009      -1.71114      -5.96009       1.01466       1.36017       1.55434       1.71940       1.80673       1.89292
  79   1 1351.1772    0.1264  0.1548 10.0760  0.0000       19.0124  0.0093   0.0049   0.0213    0.0150   0.0000       34.7840   440.6887     0.0475577       22.1076     0.0436268      -3.82751     0.0184007      0.166203      0.201128      0.266571      0.279826      0.303990      0.346383
  79   2 1689.0018    0.3486  0.4100  9.9955  0.0000       20.4287  0.0106   0.0060   0.0225    0.0241   0.0000       2.98235   441.7844     -0.153701       22.4116     -0.193144      -3.20706      0.123193      0.178207      0.243762      0.257875      0.311104      0.300186      0.323540
  79   3 1965.0462    0.6886  0.7903 10.1191  0.0000       10.2776  0.0148   0.0082   0.0294    0.0448   0.0000       1.05851   441.7519      0.222429       22.2125     -0.775332      -3.15332      -1.21472      0.230847      0.310929      0.348640      0.389943      0.410383      0.439824
  79   4 2223.7947    1.1479  1.2847 10.8744  0.0000       7.56095  0.0217   0.0114   0.0424    0.0548   0.0000      0.778389   442.4965      0.298664       22.4487     -0.208505      -3.60545      0.755879      0.296966      0.398923      0.469786      0.526056      0.569873      0.592023
  79   5 2461.6399    1.8568  1.6263 11.6352  0.0000       4.32267  0.0246   0.0160   0.0450    0.0464   0.0000      0.497301   442.2332       1.49551       22.1337      0.176772      -2.64000     -0.174942      0.348253      0.471831      0.520584      0.587072      0.614426      0.648846
  79   6 2688.1894    2.7753  1.5163 12.4739  0.0004       2.10534  0.0233   0.0245   0.0408    0.0487   0.0000      0.488734   442.6214      0.766243       21.8505     -0.571899      -2.20218     -0.845101      0.321604      0.435887      0.482901      0.554123      0.578912      0.617565
  79   7 2909.5572    3.8125  1.4387 13.1167  0.0000       1.49311  0.0217   0.0344   0.0394    0.0519   0.0000      0.487957   442.7558       2.11734       23.0822     0.0259551      -3.08330      -1.60226      0.304609      0.413377      0.456636      0.516947      0.539715      0.559964
  79   8 3123.7815    4.4599  1.5439 13.4693 -0.0004      0.642601  0.0227   0.0385   0.0415    0.0492   0.0000      0.422966   442.2888       2.44096       22.2930     -0.352785      -3.14883      -2.70613      0.318764      0.421794      0.477379      0.531619      0.549567      0.585827
  79   9 3332.5115    3.8832  2.4716 13.1041  0.0000       1.10886  0.0299   0.0267   0.0552    0.0341   0.0000      0.228938   443.7775       2.28044       21.3539       1.94798      -2.93363      -1.40413      0.424582      0.569615      0.639255      0.710080      0.761152      0.783003
  79  10 3537.5326    2.9893  4.4685 12.4591 -0.0010      0.542946  0.0485   0.0157   0.0854    0.0299   0.0000      0.146979   443.3413       2.87987       22.1479      0.469868      -2.45150      -2.33682      0.641809      0.858884      0.972175       1.09678       1.15383       1.21800
  79  11 3739.2963    2.2142  7.2987 12.2350 -0.0011      0.550844  0.0916   0.0098   0.1425    0.0245   0.0000      0.137264   444.7255       2.69883       20.9404      0.134732      -4.19934      -4.43530       1.04335       1.40817       1.60935       1.78567       1.88252       1.96027
  80   1 1358.4889    0.1391  0.1364 10.0482  0.0000       20.2275  0.0083   0.0051   0.0171    0.0150   0.0000       31.8379   440.5894   -0.00419748       21.7853     0.0951039      -3.91006     -0.281447      0.142929      0.180897      0.218126      0.223907      0.253086      0.285511
  80   2 1697.0893    0.3643  0.4165  9.9321  0.0000       19.4631  0.0106   0.0060   0.0212    0.0256   0.0000       2.73278   441.4921      0.243247       22.3529     0.0760949      -3.62455     -0.146614      0.185184      0.252972      0.283012      0.305355      0.334754      0.336647
  80   3 1974.2751    0.6818  0.8686 10.2479  0.0000       11.4074  0.0167   0.0080   0.0320    0.0429   0.0000       1.11872   441.9498      0.892151       22.0611      0.145644      -3.91725     -0.155408      0.247690      0.342249      0.383252      0.430364      0.459211      0.481498
  80   4 2234.0901    1.2081  1.2611 10.9161  0.0008       6.95889  0.0211   0.0119   0.0397    0.0540   0.0000      0.741206   441.9252      0.440561       22.9161      0.413557      -4.25942     -0.107829      0.287103      0.383412      0.442308      0.496533      0.519869      0.550196
  80   5 2472.6755    1.9592  1.5871 11.6819  0.0000       3.76803  0.0234   0.0170   0.0433    0.0484   0.0000      0.487666   441.9246      0.819464       21.7312     -0.610139      -3.63446     -0.773977      0.325257      0.432327      0.487897      0.540530      0.586534      0.606273
  80   6 2700.2814    2.8788  1.5239 12.4457  0.0000       1.69920  0.0228   0.0249   0.0413    0.0497   0.0000      0.500878   442.3342       2.03186       22.3868      0.391587      -3.43656      -1.43525      0.317282      0.425840      0.475885      0.542312      0.575375      0.591665
  80   7 2922.6273    3.8702  1.3969 13.2179  0.0000      0.906835  0.0218   0.0349   0.0385    0.0506   0.0000      0.491645   442.8333       2.02932       22.2391      -1.22895      -2.29133     -0.696279      0.295794      0.404372      0.449450      0.499898      0.533419      0.543778
  80   8 3137.6808    4.4334  1.6505 13.3589  0.0000       1.51365  0.0236   0.0369   0.0419    0.0474   0.0000      0.378296   442.5468       2.55221       22.3126      0.192056      -2.86233      -2.04117      0.327939      0.438021      0.489929      0.548911      0.574827      0.611495
  80   9 3347.0587    3.8278  2.6645 12.9263  0.0000      0.624305  0.0309   0.0247   0.0567    0.0338   0.0000      0.214379   442.7773       3.26393       22.5662      0.683163      -2.42310     -0.218080      0.423497      0.573893      0.645825      0.727170      0.765904      0.793798
  80  10 3552.9048    2.9318  4.7207 12.4364  0.0008      0.695555  0.0502   0.0150   0.0912    0.0292   0.0000      0.139014   441.7095       3.28668       23.6306     -0.706245      -2.33548      -3.37478      0.655755      0.884672      0.985138       1.10095       1.19162       1.24213
  80  11 3755.5575    2.1835  7.5269 12.1649  0.0008      0.565301  0.0956   0.0094   0.1439    0.0245   0.0000      0.139675   442.4849       4.11482       21.3108       3.95218      -5.51788      -5.54036       1.06950       1.42635       1.62732       1.82098       1.89799       1.98613
  81   1 1365.7106    0.1407  0.1715 10.0627  0.0000       38.0359  0.0101   0.0049   0.0182    0.0155   0.0000       27.8892   440.3183      0.427872       21.8119     -0.289889      -4.02751      0.119832      0.183087      0.239878      0.279953      0.268924      0.311444      0.303414
  81   2 1705.1243    0.3821  0.4422  9.9295  0.0000       24.6659  0.0105   0.0062   0.0223    0.0250   0.0000       2.57595   441.7646    -0.0946107       21.9662    -0.0765880      -3.81641     -0.306009      0.183761      0.252181      0.280011      0.327295      0.323956      0.332236
  81   3 1983.4525    0.7143  0.8089 10.3217  0.0000       12.4962  0.0150   0.0086   0.0305    0.0426   0.0000       1.12322   442.4780     -0.595250       21.2424    0.00218883      -2.85316     -0.461042      0.235556      0.309214      0.353537      0.389898      0.431201      0.435418
  81   4 2244.3013    1.2440  1.3549 10.8512  0.0016       5.04532  0.0222   0.0118   0.0394    0.0555   0.0000      0.673328   442.0956      0.752460       21.6212      0.272110      -2.81487     -0.377097      0.298035      0.388509      0.445443      0.497509      0.544468      0.559449
  81   5 2483.5937    1.9716  1.6066 11.8220  0.0000       2.57936  0.0249   0.0170   0.0431    0.0453   0.0000      0.498045   442.4705      0.769008       22.0439      0.568085      -3.69889     -0.531806      0.324374      0.441274      0.484396      0.551354      0.581082      0.616884
  81   6 2712.4093    2.9062  1.5662 12.4553  0.0000       2.30268  0.0226   0.0246   0.0420    0.0475   0.0000      0.446211   442.0083       1.70839       21.3773     -0.345093      -2.65173     -0.810552      0.305716      0.410623      0.460870      0.517358      0.552458      0.570417
  81   7 2935.6353    3.9656  1.4427 13.1962  0.0000       1.50141  0.0213   0.0350   0.0398    0.0496   0.0000      0.477069   442.8357       1.88008       22.1169     -0.270172      -4.09201      -1.36130      0.292020      0.382936      0.435483      0.492925      0.510035      0.539392
  81   8 3151.3867    4.4689  1.7149 13.3061  0.0000       1.25128  0.0232   0.0357   0.0436    0.0450   0.0000      0.358364   442.4494       2.92648       22.0080      0.243821      -2.88587      -2.45331      0.323019      0.433674      0.486418      0.541238      0.575712      0.605112
  81   9 3361.6664    3.7645  2.7832 12.9015  0.0000       1.01161  0.0314   0.0239   0.0583    0.0328   0.0000      0.212808   442.5145       3.93108       22.1040       1.35091      -2.08500      -1.90854      0.430261      0.575357      0.645591      0.728241      0.779938      0.804140
  81  10 3568.1489    2.9008  5.0164 12.4200  0.0000      0.249201  0.0543   0.0142   0.0952    0.0288   0.0000      0.143024   442.8940       4.18979       20.6643      0.671479      -3.31558      -4.39600      0.670212      0.899324       1.02408       1.13719       1.20572       1.26431
  82   1 1372.8983    0.1368  0.1532 10.0679  0.0000       34.3130  0.0089   0.0049   0.0183    0.0152   0.0000       30.7505   440.5267      0.126943       21.8709     -0.162740      -3.52051      0.296245      0.164346      0.209215      0.226017      0.238489      0.267237      0.286597
  82   2 1713.0113    0.3753  0.4594  9.9528  0.0000       16.7810  0.0110   0.0059   0.0233    0.0257   0.0000       2.55176   441.0453      0.312998       21.8912     -0.187280      -4.00907      0.414451      0.188768      0.243380      0.269960      0.312405      0.322224      0.340750
  82   3 1992.4902    0.7357  0.8711 10.2431  0.0000       9.16091  0.0157   0.0083   0.0308    0.0441   0.0000       1.02795   441.9601    -0.0520444       22.3414      0.844040      -3.41941     -0.669904      0.232577      0.312252      0.346437      0.396596      0.405880      0.424811
  82   4 2254.4368    1.2312  1.3673 11.0148  0.0000       4.71096  0.0223   0.0116   0.0413    0.0482   0.0000      0.696368   442.0433      0.755069       22.4116      0.255778      -3.04725      -1.46858      0.296980      0.399132      0.448081      0.487262      0.527396      0.538845
  82   5 2494.4477    2.0088  1.6526 11.7154  0.0000       2.35013  0.0236   0.0167   0.0445    0.0476   0.0000      0.450493   442.4565      0.999299       22.0598     -0.320476      -3.01299      0.297692      0.325145      0.439741      0.496569      0.539441      0.589690      0.611233
  82   6 2724.3912    2.9917  1.5342 12.5942  0.0000       1.97399  0.0232   0.0256   0.0404    0.0491   0.0000      0.458758   442.6595       1.76766       21.5666      0.601467      -4.04728      -1.24056      0.304029      0.419969      0.456838      0.516116      0.559377      0.575172
  82   7 2948.5510    4.0901  1.4348 13.3419  0.0000       1.74552  0.0212   0.0365   0.0394    0.0483   0.0000      0.465676   442.3377       2.21524       22.4388      0.435469      -1.94071      -2.37925      0.292023      0.395539      0.442160      0.489965      0.527889      0.538016
  82   8 3165.0774    4.4646  1.7693 13.3508 -0.0000       1.44757  0.0244   0.0352   0.0424    0.0439   0.0000      0.377558   443.2962       2.89119       21.9680     -0.186385      -3.04224      -1.19603      0.329770      0.441437      0.494437      0.542932      0.584994      0.601700
  82   9 3376.0558    3.6329  2.8100 12.9948  0.0000      0.220034  0.0327   0.0231   0.0598    0.0311   0.0000      0.218808   442.8712       2.74715       22.1892       1.61430      -3.30567      -2.94517      0.432424      0.583876      0.640688      0.730983      0.764386      0.804173
  82  10 3583.6080    2.8083  5.0379 12.4237 -0.0007      0.604531  0.0561   0.0140   0.0975    0.0296   0.0000      0.135796   441.7751       3.62862       21.7339     -0.362973      -4.49119      -1.32307      0.686890      0.929236       1.04132       1.18945       1.25594       1.32441
  83   2 1720.8855    0.4008  0.4623  9.9302  0.0000       19.3344  0.0108   0.0061   0.0216    0.0264   0.0000       2.31944   441.2097    -0.0660942       22.5205      0.210702      -4.18306     -0.177732      0.179821      0.239206      0.276445      0.308044      0.330808      0.338749
  83   3 2001.5445    0.7286  0.8798 10.3367  0.0000       9.88556  0.0159   0.0082   0.0323    0.0436   0.0000       1.07102   442.5846      0.264206       22.4008      0.373606      -2.76340      0.307835      0.232635      0.310689      0.357021      0.408630      0.429879      0.458713
  83   4 2264.5103    1.2673  1.3811 10.9686  0.0000       4.62539  0.0224   0.0118   0.0409    0.0524   0.0000      0.668654   443.0345    -0.0266020       22.3300       1.02881      -4.23905      -1.46089      0.288299      0.393460      0.434151      0.502706      0.526626      0.536071
  83   5 2505.3743    2.0077  1.6833 11.8712 -0.0004       2.99042  0.0244   0.0167   0.0453    0.0425   0.0000      0.461212   442.4430      0.390613       22.4006      0.789322      -2.31560      -1.85019      0.324505      0.440875      0.484508      0.555747      0.597724      0.621661
  83   6 2736.2923    3.0486  1.5729 12.5717  0.0006       2.33597  0.0223   0.0256   0.0411    0.0476   0.0000      0.527897   442.1663       2.13067       22.1796      0.552013      -2.92294      -1.76213      0.296671      0.397115      0.448651      0.509964      0.532516      0.570983
  83   7 2961.2506    4.1105  1.4133 13.2719  0.0010     -0.152919  0.0211   0.0364   0.0383    0.0506   0.0000      0.511907   443.4371       2.34290       22.1435   -0.00595784      -2.74861     -0.318704      0.283527      0.381603      0.423359      0.478594      0.498744      0.526022
  83   8 3178.5928    4.3917  1.8170 13.3953  0.0001      0.431461  0.0242   0.0340   0.0441    0.0402   0.0000      0.287207   442.7868       2.57357       21.8936      0.601825      -3.56384      -2.31720      0.322437      0.431913      0.491989      0.538816      0.569744      0.600115
  83   9 3390.5471    3.6180  2.8667 12.9287 -0.0001      0.779908  0.0331   0.0225   0.0599    0.0319   0.0000      0.201341   443.0566       4.42872       21.1923       1.76677      -1.16164      -3.02248      0.427488      0.569220      0.645999      0.720153      0.770327      0.811978
  83  10 3598.6947    2.7792  5.3043 12.4183  0.0000      0.446264  0.0589   0.0134   0.1015    0.0289   0.0000      0.143867   442.4787       1.66474       21.3119       2.98047      -2.91984      -3.14527      0.705957      0.943124       1.06740       1.19297       1.28015       1.31949
  84   1 1387.0985    0.1564  0.2012 10.0366  0.0000       22.9309  0.0095   0.0048   0.0202    0.0155   0.0000       19.5292   440.6565     -0.317453       22.2681    -0.0187039      -4.45676    -0.0787147      0.152040      0.206158      0.232379      0.258863      0.275808      0.279939
  84   2 1728.6243    0.3987  0.4737  9.9614  0.0000       19.1860  0.0108   0.0060   0.0226    0.0268   0.0000       2.36747   441.5040    -0.0116713       21.8505     -0.609443      -3.56517     -0.323852      0.171352      0.228698      0.261467      0.292021      0.328987      0.324705
  84   3 2010.5426    0.7676  0.9458 10.2841  0.0000       9.98430  0.0169   0.0084   0.0327    0.0481   0.0000      0.981040   442.2419     -0.505463       22.2661    -0.0641347      -3.27716     -0.235558      0.240273      0.324584      0.362285      0.407842      0.425078      0.449026
  84   4 2274.4911    1.2777  1.3631 11.1541  0.0000       5.51102  0.0223   0.0121   0.0414    0.0489   0.0000      0.707244   442.2348   -0.00587417       22.5575      0.419618      -3.52149     -0.168747      0.292049      0.390577      0.435442      0.490410      0.525348      0.559847
  84   5 2516.0682    2.1059  1.7312 11.7149 -0.0045       2.67250  0.0240   0.0166   0.0448    0.0452   0.0000      0.444633   442.2073       1.74927       21.6518       1.08711      -4.21296      -1.28823      0.314973      0.432512      0.482747      0.549595      0.583314      0.615238
  84   6 2748.1635    3.1305  1.5492 12.6463  0.0002       1.32762  0.0221   0.0261   0.0395    0.0466   0.0000      0.415322   442.3623       1.34001       21.6849      0.588547      -3.28377      -1.72760      0.292162      0.395965      0.437649      0.496090      0.526846      0.543742
  84   7 2974.0752    4.1413  1.3992 13.5267  0.0000       1.76963  0.0211   0.0373   0.0393    0.0469   0.0000      0.515110   443.1459       1.30851       22.2215      0.567522      -3.16088      -1.08399      0.274307      0.368162      0.408015      0.458089      0.486321      0.525672
  84   8 3192.1104    4.3982  1.8756 13.3770  0.0000      0.813963  0.0246   0.0333   0.0448    0.0393   0.0000      0.330683   442.7081       2.55227       22.4306   -0.00695802      -3.70423     -0.912896      0.322599      0.436574      0.481061      0.545426      0.590610      0.615417
  84   9 3404.8346    3.6202  3.1700 12.7665  0.0000      0.841997  0.0340   0.0210   0.0626    0.0323   0.0000      0.175231   442.7257       3.34928       22.4529      0.701238      -1.65345      -3.53884      0.444274      0.597379      0.675192      0.752273      0.804733      0.837130
  84  10 3613.8396    2.6936  5.5471 12.4156 -0.0006      0.542820  0.0633   0.0125   0.1045    0.0281   0.0000      0.148712   442.9106       1.13137       21.5725      -1.21338      -3.41273      -3.25397      0.728403      0.968147       1.11176       1.24628       1.32028       1.37920
  85   1 1394.1337    0.1513  0.1823 10.0645  0.0000       19.3827  0.0088   0.0047   0.0187    0.0153   0.0000       22.3782   440.5429     -0.162278       21.9404     -0.122354      -3.92245      0.476145      0.146638      0.205532      0.226666      0.267130      0.278271      0.305307
  85   2 1736.3337    0.3988  0.5536  9.9433  0.0000       20.7722  0.0123   0.0058   0.0257    0.0274   0.0000       2.22223   441.5378      0.320560       22.1109     0.0942567      -3.45439    0.00838637      0.185493      0.256668      0.283845      0.325286      0.344646      0.364059
  85   3 2019.4527    0.7740  0.9348 10.3457  0.0000       9.66670  0.0165   0.0085   0.0328    0.0475   0.0000       1.00451   442.1838      0.716399       21.6270      0.916778      -4.25899     -0.174293      0.237156      0.314880      0.354134      0.397157      0.423014      0.446585
  85   4 2284.4128    1.3269  1.4104 11.1333 -0.0005       5.84868  0.0232   0.0122   0.0416    0.0516   0.0000      0.685650   442.6467      0.897834       23.0602     -0.350037      -3.68639     -0.797230      0.290117      0.391810      0.441127      0.503293      0.512907      0.550128
  85   5 2526.8035    2.1549  1.7048 11.8847  0.0000       3.32281  0.0239   0.0174   0.0442    0.0445   0.0000      0.497241   442.4028       1.56894       23.0539     0.0672484      -2.84203      -1.31563      0.312832      0.417681      0.476386      0.529709      0.565355      0.595538
  85   6 2759.9190    3.1070  1.5551 12.7298 -0.0004      0.546181  0.0225   0.0259   0.0407    0.0452   0.0000      0.513637   442.4566       1.67487       22.8381     -0.354196      -2.71883      -1.05321      0.289685      0.394105      0.445229      0.502629      0.524353      0.557731
  85   7 2986.6403    4.1974  1.4553 13.4690  0.0001      0.284302  0.0210   0.0365   0.0401    0.0460   0.0000      0.452375   442.8969       2.21443       22.3665     -0.325902      -3.65610      -2.33788      0.273590      0.368416      0.409993      0.462821      0.485601      0.524371
  85   8 3205.5131    4.2986  1.9712 13.3361  0.0000      0.665913  0.0253   0.0316   0.0466    0.0382   0.0000      0.289908   442.8977       2.63461       22.7579       1.02180      -3.10507      -2.06428      0.328358      0.443387      0.498837      0.566514      0.581310      0.623475
  85   9 3419.1089    3.5421  3.3573 12.7869  0.0001      0.609658  0.0361   0.0203   0.0658    0.0316   0.0000      0.171740   442.8174       2.17532       21.7269      0.798581      -2.34927      -1.80834      0.456967      0.620340      0.697154      0.785767      0.842470      0.874638
  85  10 3628.8171    2.6653  5.8477 12.4093  0.0012      0.458628  0.0668   0.0121   0.1092    0.0277   0.0000      0.141707   443.8510       4.50074       20.1479      0.850164      -3.71191      -3.94800      0.757178       1.00380       1.14877       1.28540       1.33822       1.40773
  86   1 1401.1220    0.1492  0.1964 10.0432  0.0000       46.6734  0.0099   0.0047   0.0214    0.0158   0.0000       21.7913   440.5562    -0.0346626       22.0826      0.168508      -3.71639      0.144461      0.164792      0.229020      0.262172      0.305186      0.347283      0.351785
  86   2 1743.9528    0.4099  0.5132  9.9844  0.0000       18.4454  0.0114   0.0060   0.0235    0.0268   0.0000       2.20209   441.7315     -0.298275       21.6961    -0.0485030      -3.08091     -0.460441      0.176131      0.238558      0.270915      0.303859      0.330925      0.342730
  86   3 2028.3694    0.7892  0.9815 10.3174  0.0000       9.84708  0.0171   0.0084   0.0334    0.0489   0.0000      0.967941   442.1305      0.603698       22.3794      0.700652      -3.40372    -0.0635983      0.234432      0.317554      0.352469      0.395927      0.428589      0.441148
  86   4 2294.2316    1.3524  1.4343 11.1957  0.0000       6.20501  0.0227   0.0121   0.0420    0.0471   0.0000      0.660627   442.0101      0.314729       22.1092      0.476390      -3.53441      0.356350      0.293490      0.401947      0.444767      0.507498      0.546517      0.572789
  86   5 2537.3979    2.1552  1.6944 12.0143  0.0000       2.76470  0.0239   0.0175   0.0445    0.0412   0.0000      0.461431   442.4931       1.42274       22.3242      0.157085      -4.44870    -0.0413873      0.315527      0.429690      0.488896      0.548655      0.581287      0.587432
  86   6 2771.6797    3.2643  1.4962 12.6599  0.0000       1.86459  0.0212   0.0272   0.0393    0.0500   0.0000      0.467621   443.0333       2.67520       21.1377      0.208095      -4.30442     -0.687136      0.275298      0.369703      0.411878      0.474806      0.505421      0.532149
  86   7 2999.2488    4.2760  1.5240 13.3760  0.0000       1.30254  0.0219   0.0359   0.0393    0.0466   0.0000      0.446042   442.3608       2.49215       22.5079     -0.188340      -3.22756      -1.51100      0.275743      0.377810      0.412713      0.476348      0.490634      0.525338
  86   8 3218.8391    4.2611  1.9321 13.3889  0.0000       1.19115  0.0251   0.0316   0.0455    0.0372   0.0000      0.325438   443.2578       3.55353       23.1803    -0.0230093      -2.01359      -1.63852      0.321831      0.436210      0.484132      0.553181      0.577624      0.614133
  86   9 3433.2436    3.4582  3.5058 12.7517  0.0000      0.624872  0.0373   0.0192   0.0686    0.0306   0.0000      0.185318   443.9307       3.36717       21.3560    -0.0776920      -1.73549      -2.69587      0.462429      0.637966      0.711125      0.791236      0.852437      0.892665
  86  10 3643.7351    2.5622  6.1901 12.4516 -0.0004      0.151360  0.0738   0.0114   0.1181    0.0262   0.0000      0.150020   442.1723       2.00752       23.3976      0.109474      -2.81433      -5.30844      0.790963       1.07782       1.22663       1.33963       1.43570       1.51619
  87   1 1408.0548    0.1606  0.1747 10.0447  0.0000       36.7612  0.0084   0.0048   0.0166    0.0152   0.0000       20.2926   440.6045     -0.327835       22.6764    -0.0231831      -4.12437    -0.0486880      0.128701      0.184816      0.192018      0.217139      0.221919      0.248858
  87   2 1751.5002    0.4140  0.5280 10.0439  0.0000       16.3906  0.0120   0.0061   0.0237    0.0273   0.0000       2.17851   441.2500      0.607747       21.9065      0.351618      -3.62810     -0.400199      0.185067      0.248944      0.278917      0.308907      0.339266      0.346389
  87   3 2037.1700    0.8067  1.0265 10.4249  0.0000       8.86144  0.0178   0.0087   0.0354    0.0493   0.0000      0.979701   442.5163      0.597812       22.0818     -0.261496      -3.24921      0.254543      0.237420      0.319217      0.359463      0.404639      0.425459      0.450113
  87   4 2303.9743    1.3904  1.5404 11.0326  0.0000       6.02729  0.0235   0.0118   0.0428    0.0510   0.0000      0.615410   442.4052      0.245601       22.0184      0.966007      -3.88756     -0.402199      0.287381      0.393100      0.441788      0.499393      0.525788      0.559192
  87   5 2547.9187    2.2203  1.7340 12.0999  0.0000       2.14571  0.0246   0.0179   0.0450    0.0414   0.0000      0.464880   442.3382       2.03334       22.0986      0.239049      -2.66155      -1.39714      0.308983      0.424159      0.471909      0.540249      0.566183      0.601462
  87   6 2783.3413    3.2573  1.6090 12.6934  0.0000       1.58823  0.0219   0.0261   0.0407    0.0449   0.0000      0.440216   442.8918       1.84040       22.5577      0.635019      -3.61682     -0.832867      0.280857      0.371601      0.426001      0.467652      0.507315      0.534552
  87   7 3011.7302    4.2903  1.5214 13.4175 -0.0001      0.706059  0.0215   0.0359   0.0401    0.0461   0.0000      0.460482   443.2961       2.60390       22.9028      0.633100      -3.86082      -1.30628      0.272988      0.365477      0.403955      0.466430      0.486667      0.513396
  87   8 3232.1623    4.3268  2.1179 13.3305  0.0000      0.696808  0.0261   0.0305   0.0475    0.0366   0.0000      0.269307   442.9323       2.46523       22.7277       1.09215      -3.34196     -0.916418      0.325493      0.442611      0.492666      0.557953      0.594613      0.620141
  87   9 3447.3137    3.3142  3.5103 12.8686  0.0000      0.692462  0.0389   0.0188   0.0706    0.0292   0.0000      0.192286   442.9352       2.90020       20.5319       1.17997      -2.84992      -2.56706      0.472175      0.632910      0.710550      0.805921      0.849726      0.888239
  87  10 3658.5716    2.4921  6.0352 12.4787  0.0016      0.310852  0.0743   0.0114   0.1196    0.0266   0.0000      0.162727   442.0562       2.96285       22.6911     -0.237928      -3.17026      -4.33863      0.787911       1.07295       1.22585       1.35588       1.43150       1.50843
  88   1 1414.9268    0.1654  0.1960 10.0865  0.0000       23.5284  0.0086   0.0048   0.0191    0.0152   0.0000       18.2844   440.5604     -0.171117       21.9123     -0.143865      -4.18339      0.265069      0.133327      0.168214      0.196979      0.219266      0.243517      0.240912
  88   2 1758.9775    0.4265  0.5431  9.9851  0.0000       17.4700  0.0115   0.0060   0.0241    0.0277   0.0000       2.05225   441.2663     -0.161583       21.4297    -0.0632398      -3.68214     -0.297518      0.170992      0.227490      0.264148      0.295103      0.303127      0.317601
  88   3 2045.9462    0.8294  1.0015 10.4595  0.0000       9.72704  0.0174   0.0088   0.0330    0.0473   0.0000      0.960410   442.3186     -0.211452       22.3780     -0.569674      -3.16190     -0.521001      0.228033      0.308552      0.351466      0.393762      0.424409      0.439708
  88   4 2313.5733    1.4417  1.5401 11.0651  0.0004       5.32460  0.0229   0.0122   0.0417    0.0521   0.0000      0.561714   442.2035       1.34911       22.4067     0.0673674      -4.21759     -0.190886      0.286121      0.390302      0.439672      0.494242      0.519202      0.562483
  88   5 2558.4487    2.2339  1.7024 12.0892  0.0000       2.64884  0.0241   0.0177   0.0438    0.0415   0.0000      0.468262   442.3311       1.13608       22.3980      0.693689      -4.46096    -0.0835537      0.297092      0.406126      0.458956      0.508555      0.548571      0.569494
  88   6 2794.9364    3.2752  1.5829 12.8474  0.0000       1.76649  0.0223   0.0268   0.0410    0.0447   0.0000      0.450808   443.3636       1.22646       22.2481      0.154947      -3.82588      -1.60511      0.280693      0.376631      0.417274      0.467944      0.500776      0.527689
  88   7 3024.1301    4.3522  1.5203 13.4114  0.0001       1.42478  0.0214   0.0360   0.0393    0.0481   0.0000      0.515938   442.9048       2.03972       22.9058     0.0131373      -3.07445      -2.30193      0.267522      0.363115      0.408359      0.466516      0.484797      0.509407
  88   8 3245.2572    4.2708  2.1357 13.2555  0.0000    -0.0227854  0.0258   0.0293   0.0477    0.0363   0.0000      0.277818   443.2697       3.37777       22.0015      0.824222      -3.85857      -2.79204      0.322064      0.439755      0.487626      0.553844      0.587544      0.621032
  88   9 3461.3699    3.3902  4.0506 12.7134  0.0008      0.727352  0.0419   0.0178   0.0765    0.0306   0.0000      0.135117   443.2107       3.60185       22.3445      0.889949      -1.18943      -1.69118      0.497518      0.690653      0.763535      0.859194      0.925969      0.970487
  88  10 3673.5418    2.5089  6.5215 12.4312  0.0001      0.909360  0.0783   0.0108   0.1242    0.0256   0.0000      0.153412   442.6634       4.10277       22.6455      -2.02424      -4.82181      0.612149      0.810560       1.09221       1.24752       1.38839       1.47779       1.54008
  89   1 1421.7484    0.1677  0.1817 10.0346  0.0000       31.2060  0.0081   0.0048   0.0171    0.0151   0.0000       18.1012   440.3032    -0.0618386       21.9826      0.234738      -3.86921      0.292502      0.124776      0.178559      0.189410      0.206320      0.228965      0.249110
  89   2 1766.3871    0.4444  0.6014  9.9745  0.0000       15.1980  0.0124   0.0060   0.0259    0.0298   0.0000       1.90965   441.3692     0.0897235       22.1777      0.172244      -3.54805      0.171183      0.178596      0.242646      0.267608      0.308142      0.326777      0.346471
  89   3 2054.6115    0.8460  1.0923 10.4035  0.0000       6.42433  0.0188   0.0087   0.0354    0.0525   0.0000      0.908749   442.4248      0.599481       22.2333      0.145531      -3.72976     -0.802791      0.233988      0.322958      0.353008      0.410821      0.420400      0.448041
  89   4 2323.1430    1.4493  1.5533 11.2137  0.0005       4.83531  0.0225   0.0123   0.0434    0.0452   0.0000      0.576113   441.9138     0.0336403       22.5623      0.539974      -3.59057      -1.11024      0.282649      0.372397      0.418020      0.471699      0.497504      0.521379
  89   5 2568.8584    2.3487  1.7856 11.9960  0.0000       2.23210  0.0244   0.0179   0.0436    0.0433   0.0000      0.415513   442.4216       1.14756       21.5358      0.573916      -4.41545     -0.757515      0.296912      0.406397      0.450645      0.514034      0.522475      0.560767
  89   6 2806.4734    3.4244  1.5000 12.8794  0.0000       2.02809  0.0210   0.0285   0.0390    0.0480   0.0000      0.442961   442.7024       1.76801       22.6739      0.665073      -3.51958      -1.70798      0.266081      0.357397      0.405138      0.454534      0.476838      0.506320
  89   7 3036.5129    4.4327  1.5672 13.3996  0.0001       2.08051  0.0214   0.0357   0.0391    0.0444   0.0000      0.428492   442.8601       2.74081       23.0902     0.0162453      -3.52340      -1.31477      0.265199      0.358335      0.396334      0.459067      0.479357      0.502125
  89   8 3258.4133    4.1547  2.2312 13.2857 -0.0001      0.751836  0.0273   0.0282   0.0495    0.0349   0.0000      0.334371   443.2356       2.94551       22.0422      0.700152      -2.95467      -1.96630      0.335729      0.450157      0.504611      0.562743      0.592876      0.618690
  89   9 3475.0893    3.2809  3.9942 12.7344  0.0001    -0.0486709  0.0424   0.0173   0.0764    0.0298   0.0000      0.164775   442.5465       4.39865       21.8579      0.272489      -2.66881      -1.46835      0.503229      0.682221      0.762413      0.857606      0.907940      0.951485
  89  10 3688.1504    2.4835  6.7723 12.3832  0.0004      0.479002  0.0814   0.0104   0.1258    0.0254   0.0000      0.136391   443.4493       4.00387       19.2767      -1.47316      -2.20498      -1.16067      0.819990       1.09641       1.26363       1.38345       1.49166       1.57715
  90   1 1428.5148    0.1751  0.1885 10.0244  0.0000       19.8257  0.0073   0.0048   0.0189    0.0151   0.0000       16.2379   440.5895     -0.280556       22.1129    -0.0409662      -3.77740    -0.0520797      0.112364      0.151901      0.174101      0.197809      0.222559      0.223703
  90   2 1773.7614    0.4433  0.5894 10.0326  0.0000       18.2386  0.0121   0.0060   0.0257    0.0291   0.0000       1.91914   441.0112      0.256822       22.4458    -0.0954467      -4.13000    -0.0140913      0.175856      0.233282      0.270125      0.292066      0.320409      0.334436
  90   3 2063.3222    0.8298  1.0662 10.5760  0.0000       8.98317  0.0182   0.0088   0.0368    0.0474   0.0000      0.996976   442.0421     0.0308278       22.8202      0.634604      -3.27119     -0.207224      0.234221      0.315026      0.357303      0.403205      0.429233      0.448614
  90   4 2332.6403    1.4811  1.6089 11.2751  0.0000       3.91036  0.0234   0.0121   0.0428    0.0429   0.0000      0.553477   442.3399      0.558955       22.1809      0.800120      -3.40569     -0.460610      0.285965      0.372302      0.431442      0.481759      0.505278      0.542537
  90   5 2579.1692    2.3576  1.7772 12.0568  0.0000       1.78138  0.0239   0.0179   0.0444    0.0432   0.0000      0.421095   443.0596       1.52343       21.7201     -0.383463      -2.65258     -0.403472      0.287776      0.395764      0.439427      0.498406      0.517992      0.550779
  90   6 2817.9100    3.4599  1.5643 12.8974 -0.0000       1.79693  0.0222   0.0275   0.0387    0.0445   0.0000      0.447036   442.6468       1.73091       22.7527     0.0140212      -3.33833     -0.303335      0.269955      0.360409      0.404900      0.455055      0.484353      0.510504
  90   7 3048.7290    4.3298  1.5351 13.7364  0.0000       1.04428  0.0221   0.0368   0.0406    0.0402   0.0000      0.505658   442.4386       2.17247       22.2514      0.202687      -3.49270      -2.01206      0.272822      0.364332      0.410541      0.447650      0.479417      0.507115
  90   8 3271.4649    4.2451  2.4312 13.1068  0.0000      0.491938  0.0276   0.0269   0.0508    0.0360   0.0000      0.230062   443.2900       2.65503       22.3012       1.08415      -3.21168      -1.96862      0.334944      0.460288      0.508075      0.568210      0.608521      0.644881
  90   9 3489.2609    3.1889  4.0156 12.7385 -0.0006      0.775977  0.0437   0.0166   0.0766    0.0294   0.0000      0.174675   442.6925       3.14704       22.2723       2.02209      -3.60227      -1.48044      0.501994      0.688126      0.775183      0.874304      0.922517      0.980339
  91   1 1435.2769    0.1752  0.2081 10.0495  0.0000       29.7731  0.0087   0.0047   0.0175    0.0153   0.0000       15.2046   440.3799     -0.349661       22.1809      0.247073      -3.46661    -0.0592291      0.132353      0.170988      0.197267      0.207879      0.222888      0.233781
  91   2 1781.0346    0.4643  0.5385 10.0455  0.0000       17.3081  0.0112   0.0063   0.0223    0.0288   0.0000       1.88704   441.2851     0.0311251       21.9356      0.220358      -3.58895     -0.197050      0.161096      0.213831      0.244991      0.272095      0.299307      0.320998
  91   3 2071.9268    0.8770  1.1437 10.5150  0.0000       7.51498  0.0194   0.0088   0.0363    0.0509   0.0000      0.934724   441.9699      0.396564       22.3562      0.173664      -3.42419     0.0980790      0.233450      0.317983      0.359553      0.402311      0.420379      0.448017
  91   4 2342.0229    1.5103  1.6120 11.3895  0.0000       3.61621  0.0233   0.0124   0.0436    0.0425   0.0000      0.556051   442.5108      0.869966       22.5748      0.660740      -3.19153     -0.652034      0.283940      0.383110      0.424580      0.488088      0.503484      0.538916
  91   5 2589.5208    2.3740  1.8670 12.0174 -0.0000       1.78083  0.0243   0.0171   0.0450    0.0418   0.0000      0.381285   442.4825       2.26293       21.2390     -0.194868      -3.04320      -1.80820      0.300290      0.403534      0.459161      0.516080      0.558406      0.586466
  91   6 2829.3089    3.5029  1.5951 13.0689  0.0000       1.96451  0.0224   0.0281   0.0402    0.0420   0.0000      0.487893   442.8289       2.14703       22.8131   -0.00689776      -3.01627      -1.56550      0.271414      0.366583      0.417569      0.479547      0.508570      0.536279
  91   7 3060.8773    4.4389  1.5975 13.5194  0.0000      0.470217  0.0219   0.0354   0.0398    0.0434   0.0000      0.443124   443.1120       2.65150       22.1855       1.19459      -2.50930      -1.54561      0.262701      0.360130      0.401395      0.452079      0.477346      0.517603
  91   8 3284.4498    4.1288  2.4004 13.2593  0.0001      0.543887  0.0282   0.0267   0.0500    0.0336   0.0000      0.238161   442.8248       3.64357       22.0647      0.260059      -2.43208     -0.833308      0.337915      0.454045      0.519472      0.579471      0.610705      0.648801
  91   9 3502.9385    3.2158  4.3386 12.7254 -0.0000      0.437058  0.0469   0.0160   0.0800    0.0292   0.0000      0.154472   443.3308       2.93222       22.4799    -0.0816674      -3.07679      -1.26801      0.524532      0.711172      0.814379      0.891646      0.955966       1.01092
  92   1 1441.9449    0.1740  0.2059 10.0405  0.0000       34.3743  0.0083   0.0046   0.0179    0.0152   0.0000       15.3212   440.4585      0.111326       21.9115     -0.232379      -3.53477      0.313934      0.115580      0.163481      0.183046      0.195089      0.206710      0.220251
  92   2 1788.2806    0.4615  0.6358 10.0858  0.0000       16.7426  0.0131   0.0061   0.0262    0.0295   0.0000       1.84313   440.9469    -0.0713229       22.2540     -0.110470      -3.72140     -0.659894      0.176232      0.236308      0.267090      0.301470      0.316950      0.333720
  92   3 2080.4381    0.8800  1.1489 10.5847 -0.0005       7.04599  0.0199   0.0088   0.0369    0.0501   0.0000      0.967161   441.5182      0.241059       22.1444     -0.100216      -3.31102     0.0765935      0.237055      0.320308      0.356857      0.404347      0.421753      0.460376
  92   4 2351.3945    1.5653  1.5946 11.4530  0.0000       3.61497  0.0232   0.0129   0.0431    0.0435   0.0000      0.560820   441.4984       1.45846       23.0123     -0.226116      -3.64713     -0.451614      0.275540      0.369153      0.419382      0.480834      0.506088      0.544028
  92   5 2599.8330    2.4364  1.7263 12.1872  0.0000       2.83379  0.0236   0.0187   0.0434    0.0436   0.0000      0.450704   442.8838       1.17415       22.0920      0.578179      -2.81836     -0.799798      0.280352      0.385968      0.429132      0.490600      0.512835      0.540573
  92   6 2840.6594    3.5557  1.5865 12.9777 -0.0000       1.75688  0.0218   0.0283   0.0399    0.0442   0.0000      0.476324   442.8561       1.88935       21.8215    -0.0849743      -3.83175      -2.10751      0.261870      0.354530      0.387534      0.450459      0.477075      0.504692
  92   7 3073.0087    4.4393  1.7082 13.4769  0.0000      0.720003  0.0229   0.0338   0.0408    0.0407   0.0000      0.452706   442.5089       1.85212       22.4236      0.514710      -4.12295      -2.12539      0.271332      0.361841      0.415609      0.463889      0.491621      0.507839
  92   8 3297.2959    4.0888  2.5358 13.2619  0.0000    -0.0107155  0.0289   0.0258   0.0529    0.0318   0.0000      0.240641   442.4472       3.27349       21.6329     -0.273153      -2.97987      -2.99157      0.340825      0.453427      0.517059      0.569633      0.600729      0.630884
  92   9 3516.6832    3.0902  4.4319 12.7666  0.0008      0.271938  0.0484   0.0156   0.0856    0.0288   0.0000      0.154210   442.3546       3.90597       22.3843       1.28292      -3.80444      -3.05710      0.528412      0.714037      0.813967      0.898094      0.964796       1.01243
  93   1 1448.5724    0.1826  0.2258 10.0164  0.0000       18.0747  0.0087   0.0046   0.0183    0.0151   0.0000       13.2569   440.3977     0.0550181       21.6094      0.194186      -4.31997     -0.247232      0.126345      0.161401      0.184322      0.204351      0.223682      0.230028
  93   2 1795.4549    0.4762  0.6091 10.0752  0.0000       15.0446  0.0121   0.0062   0.0258    0.0299   0.0000       1.81101   441.1070     -0.178419       22.2657      0.104497      -3.81666     -0.290751      0.165650      0.225804      0.260575      0.296609      0.315136      0.327977
  93   3 2088.9712    0.8859  1.1305 10.5739  0.0000       8.81982  0.0196   0.0088   0.0363    0.0502   0.0000      0.994912   441.3677      0.373729       22.6829      0.119702      -4.32678     -0.415434      0.236509      0.320353      0.360824      0.399786      0.424176      0.446618
  93   4 2360.6747    1.5531  1.7925 11.2703  0.0001       3.51887  0.0250   0.0117   0.0454    0.0426   0.0000      0.495588   442.6356      0.999524       23.4330      0.600738      -4.23467     -0.987071      0.289930      0.392989      0.449221      0.499778      0.538562      0.569173
  93   5 2610.0037    2.5325  1.8053 12.1309  0.0000       2.45889  0.0233   0.0187   0.0432    0.0424   0.0000      0.400249   442.6312       1.46532       22.3344     -0.384047      -3.99754     -0.812122      0.279299      0.381062      0.425331      0.478636      0.510625      0.539351
  93   6 2851.9016    3.6073  1.6033 13.1536  0.0000       1.17760  0.0223   0.0290   0.0405    0.0416   0.0000      0.467449   442.7587       1.28544       23.3696      0.471535      -3.56467     -0.603182      0.258865      0.353732      0.392544      0.448158      0.459409      0.486988
  93   7 3085.0923    4.4343  1.7151 13.5004  0.0000       1.16389  0.0226   0.0342   0.0412    0.0403   0.0000      0.384904   442.5356       2.42664       22.4341       1.50742      -3.32800      -2.74030      0.269137      0.362338      0.402749      0.464104      0.487305      0.519160
  93   8 3310.2185    4.0258  2.4789 13.2342  0.0000      0.622319  0.0288   0.0254   0.0522    0.0325   0.0000      0.257346   442.6196       2.32663       22.3929      0.937942      -3.06545      -2.20897      0.335453      0.458272      0.508572      0.578833      0.617389      0.645137
  93   9 3530.3937    3.0342  4.7975 12.7321 -0.0014      0.554671  0.0539   0.0145   0.0908    0.0282   0.0000      0.168480   442.9855       1.64669       22.1757       1.26994      -3.97218      -1.86667      0.575845      0.771652      0.883673      0.987529       1.06051       1.09676
  94   1 1455.1659    0.1855  0.2386 10.0185  0.0000       13.5191  0.0090   0.0046   0.0191    0.0153   0.0000       12.6477   440.4051     -0.342645       21.8453    -0.0182169      -3.88361     -0.267304      0.128135      0.172584      0.191092      0.216604      0.232146      0.252265
  94   2 1802.5432    0.4815  0.7014  9.9458  0.0000       13.6441  0.0137   0.0059   0.0278    0.0338   0.0000       1.62430   440.6180     -0.275513       22.0027      0.266948      -3.64430     -0.469231      0.175867      0.242415      0.272488      0.312631      0.332097      0.346635
  94   3 2097.4744    0.9158  1.1337 10.6236  0.0000       10.2244  0.0191   0.0091   0.0357    0.0491   0.0000      0.971213   442.0064     -0.210639       22.3410      0.462374      -3.37430     -0.573058      0.225098      0.298826      0.342169      0.389893      0.413979      0.436002
  94   4 2369.8650    1.6401  1.6662 11.4537  0.0000       3.78751  0.0240   0.0131   0.0429    0.0448   0.0000      0.541786   442.2465       1.09723       23.2382      0.229598      -4.04268     -0.219998      0.280922      0.377288      0.411673      0.478427      0.507364      0.543065
  94   5 2620.1428    2.5442  1.7689 12.2539  0.0005       1.75029  0.0236   0.0190   0.0433    0.0413   0.0000      0.436156   443.1221       1.47026       23.0817     -0.602640      -2.77033     -0.630222      0.281964      0.378256      0.419797      0.471028      0.502788      0.530076
  94   6 2863.0741    3.6906  1.6251 13.1124 -0.0000       1.42733  0.0220   0.0286   0.0400    0.0402   0.0000      0.517768   442.8355       2.00411       22.3785     -0.951949      -2.94611      -1.58072      0.254313      0.347792      0.390889      0.441862      0.473471      0.495108
  94   7 3097.0221    4.4922  1.7654 13.4272  0.0000     -0.121084  0.0229   0.0331   0.0410    0.0398   0.0000      0.369259   442.9260       2.37289       21.8170      0.129390      -3.19347      -1.79812      0.269666      0.370353      0.407229      0.463058      0.496428      0.523298
  94   8 3322.9994    3.9837  2.7397 13.1084  0.0000      0.600219  0.0300   0.0237   0.0553    0.0320   0.0000      0.202904   442.8461       3.35553       21.6155     -0.265790      -2.84569     -0.519159      0.345932      0.472297      0.536134      0.607265      0.643111      0.671502
  94   9 3543.8838    3.0398  5.0203 12.7174  0.0011      0.203257  0.0558   0.0142   0.0939    0.0283   0.0000      0.164217   443.2409       3.04290       22.4358      0.681422      -1.76792      -2.70240      0.573743      0.785407      0.885544      0.978443       1.06417       1.11739
  95   1 1461.7066    0.1861  0.2463 10.0441  0.0000       20.9204  0.0092   0.0045   0.0197    0.0155   0.0000       12.3670   440.3868     -0.408594       22.4466    -0.0205334      -3.82599      0.527967      0.136766      0.171957      0.200347      0.223851      0.252408      0.254944
[truncated: 185,368 more chars]
