# Supplementary material for: Global-Mode Analysis of Full-Disk Data from the Michelson Doppler Imager and the Helioseismic and Magnetic Imager
Source: Sol Phys. 2018 Jan 31;293(2):29. doi: 10.1007/s11207-017-1201-5 (PMC6566312; doi:10.1007/s11207-017-1201-5)
Supplement: Supplementary file 2 — (TAR 362.4 MB) [file 11207_2017_1201_MOESM2_ESM.tar › HMI/hmiv72dasym.7336.18]

   0  16 2362.7960    1.6909  0.6080  9.4630  0.0425       6.39224  0.1065   0.2892   0.3757    1.6784   0.0000       5.45005    -0.0000       0.00000       0.00000       0.00000       0.00000       0.00000       0.00000       0.00000       0.00000       0.00000       0.00000       0.00000       0.00000       0.00000       0.00000       0.00000       0.00000       0.00000       0.00000       0.00000       0.00000       0.00000       0.00000       0.00000       0.00000       0.00000       0.00000       0.00000       0.00000       0.00000       0.00000       0.00000       0.00000       0.00000       0.00000       0.00000
   0  17 2496.4777    1.3185  0.8723 11.0539  0.0025       6.54741  0.1798   0.1885   0.5505    1.1415   0.0000       7.10049    -0.0000       0.00000       0.00000       0.00000       0.00000       0.00000       0.00000       0.00000       0.00000       0.00000       0.00000       0.00000       0.00000       0.00000       0.00000       0.00000       0.00000       0.00000       0.00000       0.00000       0.00000       0.00000       0.00000       0.00000       0.00000       0.00000       0.00000       0.00000       0.00000       0.00000       0.00000       0.00000       0.00000       0.00000       0.00000       0.00000
   0  18 2629.9842    2.6250  1.0341 11.8928  0.0000       5.93117  0.1847   0.3433   0.4807    1.3958   0.0000       4.91304    -0.0000       0.00000       0.00000       0.00000       0.00000       0.00000       0.00000       0.00000       0.00000       0.00000       0.00000       0.00000       0.00000       0.00000       0.00000       0.00000       0.00000       0.00000       0.00000       0.00000       0.00000       0.00000       0.00000       0.00000       0.00000       0.00000       0.00000       0.00000       0.00000       0.00000       0.00000       0.00000       0.00000       0.00000       0.00000       0.00000
   0  19 2764.3256    2.7451  0.6715 12.8803  0.0000       3.94416  0.3985   0.4609   0.3540    0.7859   0.0000       8.68815    -0.0000       0.00000       0.00000       0.00000       0.00000       0.00000       0.00000       0.00000       0.00000       0.00000       0.00000       0.00000       0.00000       0.00000       0.00000       0.00000       0.00000       0.00000       0.00000       0.00000       0.00000       0.00000       0.00000       0.00000       0.00000       0.00000       0.00000       0.00000       0.00000       0.00000       0.00000       0.00000       0.00000       0.00000       0.00000       0.00000
   0  20 2899.2509    3.3790  0.7248 12.4306  0.0000       7.69222  0.2869   0.4980   0.3239    1.5409   0.0000       8.77706    -0.0000       0.00000       0.00000       0.00000       0.00000       0.00000       0.00000       0.00000       0.00000       0.00000       0.00000       0.00000       0.00000       0.00000       0.00000       0.00000       0.00000       0.00000       0.00000       0.00000       0.00000       0.00000       0.00000       0.00000       0.00000       0.00000       0.00000       0.00000       0.00000       0.00000       0.00000       0.00000       0.00000       0.00000       0.00000       0.00000
   0  22 3168.7180    4.5017  1.0695  7.0918  0.0000      0.442580  0.2243   0.6121   0.4248  783.0663   0.0000       3.45738    -0.0000       0.00000       0.00000       0.00000       0.00000       0.00000       0.00000       0.00000       0.00000       0.00000       0.00000       0.00000       0.00000       0.00000       0.00000       0.00000       0.00000       0.00000       0.00000       0.00000       0.00000       0.00000       0.00000       0.00000       0.00000       0.00000       0.00000       0.00000       0.00000       0.00000       0.00000       0.00000       0.00000       0.00000       0.00000       0.00000
   0  23 3304.0089    3.7757  1.2131 11.4609  0.0000       3.95149  0.2723   0.5923   0.5351    9.7137   0.0000       5.31356    -0.0000       0.00000       0.00000       0.00000       0.00000       0.00000       0.00000       0.00000       0.00000       0.00000       0.00000       0.00000       0.00000       0.00000       0.00000       0.00000       0.00000       0.00000       0.00000       0.00000       0.00000       0.00000       0.00000       0.00000       0.00000       0.00000       0.00000       0.00000       0.00000       0.00000       0.00000       0.00000       0.00000       0.00000       0.00000       0.00000
   0  24 3439.3188    3.3409  2.3427  5.9100  0.0000      0.988120  0.3689   0.4078   1.1394  822.1244   0.0000       2.46901    -0.0000       0.00000       0.00000       0.00000       0.00000       0.00000       0.00000       0.00000       0.00000       0.00000       0.00000       0.00000       0.00000       0.00000       0.00000       0.00000       0.00000       0.00000       0.00000       0.00000       0.00000       0.00000       0.00000       0.00000       0.00000       0.00000       0.00000       0.00000       0.00000       0.00000       0.00000       0.00000       0.00000       0.00000       0.00000       0.00000
   1  12 1885.1479    0.4976  0.3846 10.3718  0.0000       16.0075  0.0790   0.0694   0.1590    0.2048   0.0000       9.28712   391.5855       16.8586       0.00000       0.00000       0.00000       0.00000       0.00000       0.00000       0.00000       0.00000       0.00000       0.00000       0.00000       0.00000       0.00000       0.00000       0.00000       0.00000       85.9597       47.3846       0.00000       0.00000       0.00000       0.00000       0.00000       0.00000       0.00000       0.00000       0.00000       0.00000       0.00000       0.00000       0.00000       0.00000       0.00000       0.00000
   1  13 2020.9565    0.6253  0.3680  9.9786  0.0000       28.8573  0.1173   0.0875   0.1161    0.2822   0.0000       8.11737   399.9291      -31.1208       0.00000       0.00000       0.00000       0.00000       0.00000       0.00000       0.00000       0.00000       0.00000       0.00000       0.00000       0.00000       0.00000       0.00000       0.00000       0.00000       129.545       50.4811       0.00000       0.00000       0.00000       0.00000       0.00000       0.00000       0.00000       0.00000       0.00000       0.00000       0.00000       0.00000       0.00000       0.00000       0.00000       0.00000
   1  15 2291.9265    1.1339  0.8987 -2.7326  0.0000       2.38835  0.0973   0.0884   0.2489 1000.0000   0.0000       1.94979   460.5889       23.6877       0.00000       0.00000       0.00000       0.00000       0.00000       0.00000       0.00000       0.00000       0.00000       0.00000       0.00000       0.00000       0.00000       0.00000       0.00000       0.00000       88.2058       53.7765       0.00000       0.00000       0.00000       0.00000       0.00000       0.00000       0.00000       0.00000       0.00000       0.00000       0.00000       0.00000       0.00000       0.00000       0.00000       0.00000
   1  16 2425.7272    1.5729  0.9143  4.3457  0.0000       2.30938  0.1338   0.1266   0.2436  678.7341   0.0000       2.73493   373.3919       115.112       0.00000       0.00000       0.00000       0.00000       0.00000       0.00000       0.00000       0.00000       0.00000       0.00000       0.00000       0.00000       0.00000       0.00000       0.00000       0.00000       128.113       49.4939       0.00000       0.00000       0.00000       0.00000       0.00000       0.00000       0.00000       0.00000       0.00000       0.00000       0.00000       0.00000       0.00000       0.00000       0.00000       0.00000
   1  18 2693.5157    2.4461  1.1228  4.3855  0.0000       2.18261  0.1164   0.1843   0.3569 1000.0000   0.0000       2.53758   452.6134       18.3227       0.00000       0.00000       0.00000       0.00000       0.00000       0.00000       0.00000       0.00000       0.00000       0.00000       0.00000       0.00000       0.00000       0.00000       0.00000       0.00000       122.684       52.2507       0.00000       0.00000       0.00000       0.00000       0.00000       0.00000       0.00000       0.00000       0.00000       0.00000       0.00000       0.00000       0.00000       0.00000       0.00000       0.00000
   1  19 2828.3887    3.2220  0.7292 11.2977  0.0072       2.96471  0.1536   0.2641   0.1744    1.3474   0.0000       2.70939   454.2860       37.7403       0.00000       0.00000       0.00000       0.00000       0.00000       0.00000       0.00000       0.00000       0.00000       0.00000       0.00000       0.00000       0.00000       0.00000       0.00000       0.00000       172.209       65.2154       0.00000       0.00000       0.00000       0.00000       0.00000       0.00000       0.00000       0.00000       0.00000       0.00000       0.00000       0.00000       0.00000       0.00000       0.00000       0.00000
   1  21 3098.3185    4.1493  1.1191  3.2217  0.0000       2.31550  0.1951   0.3347   0.3186 1000.0000   0.0000       2.31987   634.3456      -33.3261       0.00000       0.00000       0.00000       0.00000       0.00000       0.00000       0.00000       0.00000       0.00000       0.00000       0.00000       0.00000       0.00000       0.00000       0.00000       0.00000       203.734       72.3285       0.00000       0.00000       0.00000       0.00000       0.00000       0.00000       0.00000       0.00000       0.00000       0.00000       0.00000       0.00000       0.00000       0.00000       0.00000       0.00000
   1  22 3233.1698    3.5995  1.0168 13.5502  0.0000      -4.15352  0.1305   0.3138   0.2901    0.6027   0.0000       4.00517   466.8701       80.0591       0.00000       0.00000       0.00000       0.00000       0.00000       0.00000       0.00000       0.00000       0.00000       0.00000       0.00000       0.00000       0.00000       0.00000       0.00000       0.00000       117.703       62.5450       0.00000       0.00000       0.00000       0.00000       0.00000       0.00000       0.00000       0.00000       0.00000       0.00000       0.00000       0.00000       0.00000       0.00000       0.00000       0.00000
   1  23 3368.6634    3.5245  1.8334  4.7290  0.0000       1.26164  0.1741   0.2260   0.3733 1000.0000   0.0000       1.52174   422.2437      -11.8180       0.00000       0.00000       0.00000       0.00000       0.00000       0.00000       0.00000       0.00000       0.00000       0.00000       0.00000       0.00000       0.00000       0.00000       0.00000       0.00000       146.579       78.2482       0.00000       0.00000       0.00000       0.00000       0.00000       0.00000       0.00000       0.00000       0.00000       0.00000       0.00000       0.00000       0.00000       0.00000       0.00000       0.00000
   1  26 3776.9472    2.3118  6.2226  0.1377  0.0000      0.416912  0.3774   0.0748   0.7803 1000.0000   0.0000      0.437409   701.5614      -126.737       0.00000       0.00000       0.00000       0.00000       0.00000       0.00000       0.00000       0.00000       0.00000       0.00000       0.00000       0.00000       0.00000       0.00000       0.00000       0.00000       299.279       167.643       0.00000       0.00000       0.00000       0.00000       0.00000       0.00000       0.00000       0.00000       0.00000       0.00000       0.00000       0.00000       0.00000       0.00000       0.00000       0.00000
   2  13 2082.1640    0.6263  0.4300 10.1656  0.0000       12.8397  0.0653   0.0531   0.0970    0.2358   0.0000       4.83671   492.5291       22.8156      -19.7018       16.1867       0.00000       0.00000       0.00000       0.00000       0.00000       0.00000       0.00000       0.00000       0.00000       0.00000       0.00000       0.00000       0.00000       0.00000       42.8107       35.1087       16.9382       6.54791       0.00000       0.00000       0.00000       0.00000       0.00000       0.00000       0.00000       0.00000       0.00000       0.00000       0.00000       0.00000       0.00000       0.00000
   2  14 2217.7410    0.8968  0.7797 10.1993  0.0000       4.09837  0.0874   0.0633   0.1650    0.4541   0.0000       2.38728   412.2205      -41.9307       58.8456       5.01999       0.00000       0.00000       0.00000       0.00000       0.00000       0.00000       0.00000       0.00000       0.00000       0.00000       0.00000       0.00000       0.00000       0.00000       42.9778       36.6669       23.9253       8.54924       0.00000       0.00000       0.00000       0.00000       0.00000       0.00000       0.00000       0.00000       0.00000       0.00000       0.00000       0.00000       0.00000       0.00000
   2  16 2486.1086    1.6390  1.0626  4.0308  0.0000       4.80106  0.0935   0.0939   0.2067  620.4021   0.0000       2.17196   457.6724      -33.6274      -2.99136      -3.12066       0.00000       0.00000       0.00000       0.00000       0.00000       0.00000       0.00000       0.00000       0.00000       0.00000       0.00000       0.00000       0.00000       0.00000       44.1344       36.1007       21.4634       7.70104       0.00000       0.00000       0.00000       0.00000       0.00000       0.00000       0.00000       0.00000       0.00000       0.00000       0.00000       0.00000       0.00000       0.00000
   2  17 2619.7705    2.1051  0.5579 11.8446  0.0000       2.45100  0.0769   0.1538   0.1082    0.4078   0.0000       2.32859   355.6448      -65.8517       16.8413       5.15602       0.00000       0.00000       0.00000       0.00000       0.00000       0.00000       0.00000       0.00000       0.00000       0.00000       0.00000       0.00000       0.00000       0.00000       38.9490       31.3117       23.9596       7.81156       0.00000       0.00000       0.00000       0.00000       0.00000       0.00000       0.00000       0.00000       0.00000       0.00000       0.00000       0.00000       0.00000       0.00000
   2  18 2754.5970    2.6247  1.0522  9.8610  0.0000       2.22231  0.1001   0.1563   0.1813    5.4303   0.0000       1.55471   462.2893       26.4504       3.37573      0.475721       0.00000       0.00000       0.00000       0.00000       0.00000       0.00000       0.00000       0.00000       0.00000       0.00000       0.00000       0.00000       0.00000       0.00000       53.8503       42.1717       25.0415       7.94499       0.00000       0.00000       0.00000       0.00000       0.00000       0.00000       0.00000       0.00000       0.00000       0.00000       0.00000       0.00000       0.00000       0.00000
   2  19 2889.6662    3.4217  0.7921 11.7141  0.0000       1.24792  0.0738   0.2069   0.1339    1.1631   0.0000       1.55240   387.9919       35.6070       6.38042       2.29995       0.00000       0.00000       0.00000       0.00000       0.00000       0.00000       0.00000       0.00000       0.00000       0.00000       0.00000       0.00000       0.00000       0.00000       39.8544       33.3385       20.5165       7.56633       0.00000       0.00000       0.00000       0.00000       0.00000       0.00000       0.00000       0.00000       0.00000       0.00000       0.00000       0.00000       0.00000       0.00000
   2  20 3024.8807    3.9220  1.0750  2.7350  0.0000      0.773012  0.1055   0.2307   0.1641 1000.0000   0.0000       1.51083   417.6721      -29.3859       18.4877       12.0357       0.00000       0.00000       0.00000       0.00000       0.00000       0.00000       0.00000       0.00000       0.00000       0.00000       0.00000       0.00000       0.00000       0.00000       53.7960       43.9256       25.8474       9.13493       0.00000       0.00000       0.00000       0.00000       0.00000       0.00000       0.00000       0.00000       0.00000       0.00000       0.00000       0.00000       0.00000       0.00000
   2  22 3295.2708    3.6716  1.6964  3.2278  0.0000       1.57125  0.1124   0.1768   0.2804 1000.0000   0.0000      0.974794   432.3719       60.1950       24.7317      -13.7142       0.00000       0.00000       0.00000       0.00000       0.00000       0.00000       0.00000       0.00000       0.00000       0.00000       0.00000       0.00000       0.00000       0.00000       59.0751       47.8890       27.3045       9.84571       0.00000       0.00000       0.00000       0.00000       0.00000       0.00000       0.00000       0.00000       0.00000       0.00000       0.00000       0.00000       0.00000       0.00000
   2  23 3430.8185    3.1521  2.5902 11.1146  0.0000     -0.135744  0.1784   0.1220   0.2894    0.9577   0.0000      0.653102   384.6403       49.7032       40.7367       4.74480       0.00000       0.00000       0.00000       0.00000       0.00000       0.00000       0.00000       0.00000       0.00000       0.00000       0.00000       0.00000       0.00000       0.00000       102.113       78.1806       39.2073       12.6139       0.00000       0.00000       0.00000       0.00000       0.00000       0.00000       0.00000       0.00000       0.00000       0.00000       0.00000       0.00000       0.00000       0.00000
   2  24 3566.9643    2.6955  2.6584 11.9756  0.0000      0.470656  0.1616   0.1189   0.3997    0.4419   0.0000      0.587249   524.9238       55.1030       30.2680       3.21691       0.00000       0.00000       0.00000       0.00000       0.00000       0.00000       0.00000       0.00000       0.00000       0.00000       0.00000       0.00000       0.00000       0.00000       76.2236       69.1008       36.8683       16.2432       0.00000       0.00000       0.00000       0.00000       0.00000       0.00000       0.00000       0.00000       0.00000       0.00000       0.00000       0.00000       0.00000       0.00000
   3  10 1729.0673    0.2849  0.2281  9.9585  0.0000       8.95211  0.0574   0.0291   0.0829    0.1055   0.0000       14.0307   431.6434      -25.6179       4.13003       1.29700      -3.18858      0.845942       0.00000       0.00000       0.00000       0.00000       0.00000       0.00000       0.00000       0.00000       0.00000       0.00000       0.00000       0.00000       37.7657       33.8492       20.4669       8.74978       2.94377      0.744881       0.00000       0.00000       0.00000       0.00000       0.00000       0.00000       0.00000       0.00000       0.00000       0.00000       0.00000       0.00000
   3  11 1865.3278    0.4212  0.3126  9.6867  0.0000       10.8789  0.0622   0.0358   0.0721    0.1652   0.0000       5.39718   456.7360      -17.4888       14.9424       1.71019      -6.12642      -4.31840       0.00000       0.00000       0.00000       0.00000       0.00000       0.00000       0.00000       0.00000       0.00000       0.00000       0.00000       0.00000       31.9596       28.4954       18.0817       10.1613       3.57660       1.26696       0.00000       0.00000       0.00000       0.00000       0.00000       0.00000       0.00000       0.00000       0.00000       0.00000       0.00000       0.00000
   3  12 2001.3323    0.5950  0.3729  9.9757  0.0000       15.2126  0.0529   0.0463   0.0868    0.1866   0.0000       4.28519   406.3065      -1.49845       26.5730      -8.63590      -2.13925      -1.39859       0.00000       0.00000       0.00000       0.00000       0.00000       0.00000       0.00000       0.00000       0.00000       0.00000       0.00000       0.00000       23.3044       17.5784       19.9900       13.9769       5.43003       1.25079       0.00000       0.00000       0.00000       0.00000       0.00000       0.00000       0.00000       0.00000       0.00000       0.00000       0.00000       0.00000
   3  13 2137.7928    0.7458  0.6422  9.8842  0.0000       5.99963  0.0582   0.0470   0.1178    0.3047   0.0000       2.30827   409.3738       35.9868       12.7587       3.39024       7.07972       2.02196       0.00000       0.00000       0.00000       0.00000       0.00000       0.00000       0.00000       0.00000       0.00000       0.00000       0.00000       0.00000       22.5492       20.7536       17.7040       10.7452       4.91513       1.40189       0.00000       0.00000       0.00000       0.00000       0.00000       0.00000       0.00000       0.00000       0.00000       0.00000       0.00000       0.00000
   3  14 2273.3704    1.0250  0.6691 10.9778  0.0000       5.36829  0.0767   0.0647   0.1192    0.2288   0.0000       2.76064   464.5282       18.1175       1.79968       19.3693     -0.140745    -0.0392046       0.00000       0.00000       0.00000       0.00000       0.00000       0.00000       0.00000       0.00000       0.00000       0.00000       0.00000       0.00000       31.0391       26.0053       21.5479       14.1756       5.47973       1.32642       0.00000       0.00000       0.00000       0.00000       0.00000       0.00000       0.00000       0.00000       0.00000       0.00000       0.00000       0.00000
   3  15 2407.6831    1.6247  0.7280 10.3531  0.0000       4.27834  0.0870   0.0900   0.1144    0.6387   0.0000       1.68279   430.3981      -36.2134       25.4859      -13.1638       2.05344     -0.962600       0.00000       0.00000       0.00000       0.00000       0.00000       0.00000       0.00000       0.00000       0.00000       0.00000       0.00000       0.00000       32.9261       23.3399       22.9853       16.6074       6.61501       1.34801       0.00000       0.00000       0.00000       0.00000       0.00000       0.00000       0.00000       0.00000       0.00000       0.00000       0.00000       0.00000
   3  16 2541.8449    1.7354  0.8275 12.0857  0.0000       6.04146  0.0841   0.1061   0.1477    0.2520   0.0000       2.24991   400.3926       42.0295      -20.8279       2.18921      -12.0185      -2.61324       0.00000       0.00000       0.00000       0.00000       0.00000       0.00000       0.00000       0.00000       0.00000       0.00000       0.00000       0.00000       28.2690       27.8440       23.9437       12.9705       7.25392       2.05391       0.00000       0.00000       0.00000       0.00000       0.00000       0.00000       0.00000       0.00000       0.00000       0.00000       0.00000       0.00000
   3  17 2676.3668    2.2771  0.8775 11.8835  0.0000       5.35877  0.1177   0.1277   0.1342    0.4663   0.0000       2.11375   431.8694       49.8454       31.8055       21.4835       4.72362     0.0556902       0.00000       0.00000       0.00000       0.00000       0.00000       0.00000       0.00000       0.00000       0.00000       0.00000       0.00000       0.00000       41.0641       29.5991       31.5709       21.5270       8.26238       1.67944       0.00000       0.00000       0.00000       0.00000       0.00000       0.00000       0.00000       0.00000       0.00000       0.00000       0.00000       0.00000
   3  18 2811.5192    2.9011  0.7270 11.9271  0.0000      0.801232  0.0574   0.1631   0.1250    0.4804   0.0000       2.06866   396.7129       44.6353       11.6182       2.57246       2.36677      -3.07931       0.00000       0.00000       0.00000       0.00000       0.00000       0.00000       0.00000       0.00000       0.00000       0.00000       0.00000       0.00000       24.0587       23.2037       16.1332       8.29914       4.11088       1.25829       0.00000       0.00000       0.00000       0.00000       0.00000       0.00000       0.00000       0.00000       0.00000       0.00000       0.00000       0.00000
   3  19 2946.9544    3.7585  0.7037 12.4780  0.0000     0.0566330  0.0510   0.2251   0.1322    0.4510   0.0000       1.52553   404.5591       40.1898       16.1996      -9.26972     -0.664306     -0.144952       0.00000       0.00000       0.00000       0.00000       0.00000       0.00000       0.00000       0.00000       0.00000       0.00000       0.00000       0.00000       21.0809       20.2983       14.4853       8.34538       3.68924       1.12692       0.00000       0.00000       0.00000       0.00000       0.00000       0.00000       0.00000       0.00000       0.00000       0.00000       0.00000       0.00000
   3  20 3082.3646    4.1146  1.0027 11.6916  0.0000      0.979257  0.0631   0.2094   0.1987    1.3553   0.0000       1.13613   419.2424       43.5448      -37.2363       8.83618      -6.64577      -1.70760       0.00000       0.00000       0.00000       0.00000       0.00000       0.00000       0.00000       0.00000       0.00000       0.00000       0.00000       0.00000       26.8852       26.2429       16.6788       10.4409       4.30137       1.48205       0.00000       0.00000       0.00000       0.00000       0.00000       0.00000       0.00000       0.00000       0.00000       0.00000       0.00000       0.00000
   3  21 3217.8382    4.1003  1.2356 11.3249 -0.0093      0.854405  0.0892   0.1755   0.1540    4.6903   0.0000       1.05766   415.0216       18.4108       45.1629     -0.686539      0.431867      0.709898       0.00000       0.00000       0.00000       0.00000       0.00000       0.00000       0.00000       0.00000       0.00000       0.00000       0.00000       0.00000       34.8741       34.1216       22.8675       11.7814       5.30699       1.66091       0.00000       0.00000       0.00000       0.00000       0.00000       0.00000       0.00000       0.00000       0.00000       0.00000       0.00000       0.00000
   3  22 3353.7258    3.4475  1.7131 12.5174  0.0000       1.60596  0.1166   0.1543   0.1983    0.4426   0.0000      0.930600   438.2655       84.9691      -39.0395       20.5185     -0.509604      -2.83416       0.00000       0.00000       0.00000       0.00000       0.00000       0.00000       0.00000       0.00000       0.00000       0.00000       0.00000       0.00000       37.1079       38.6762       27.0069       17.4725       7.34487       2.48285       0.00000       0.00000       0.00000       0.00000       0.00000       0.00000       0.00000       0.00000       0.00000       0.00000       0.00000       0.00000
   3  23 3489.9202    2.7794  2.2638 12.1587  0.0000       2.23262  0.1220   0.1059   0.2754    0.2839   0.0000      0.805018   388.6105       17.0175      -6.97827       15.4091       6.62100      -2.42443       0.00000       0.00000       0.00000       0.00000       0.00000       0.00000       0.00000       0.00000       0.00000       0.00000       0.00000       0.00000       41.3588       39.5920       30.7765       18.6257       8.15509       2.51173       0.00000       0.00000       0.00000       0.00000       0.00000       0.00000       0.00000       0.00000       0.00000       0.00000       0.00000       0.00000
   4  11 1914.6555    0.4238  0.3680  9.9977  0.0012       10.3369  0.0858   0.0310   0.0726    0.1217   0.0000       6.37193   431.3094      -14.4522       1.63934       20.2926      -1.77173       4.70114      0.519495     0.0808195       0.00000       0.00000       0.00000       0.00000       0.00000       0.00000       0.00000       0.00000       0.00000       0.00000       24.1033       25.5483       20.0259       17.0122       11.8490       3.94172       2.07125      0.537448       0.00000       0.00000       0.00000       0.00000       0.00000       0.00000       0.00000       0.00000       0.00000       0.00000
   4  12 2051.7871    0.5777  0.5846  9.9069 -0.0167       8.61098  0.0773   0.0354   0.0860    0.1954   0.0000       3.17768   431.7032      -1.69327      -13.3100      -1.41232      -8.71049       2.16054      -2.32242     -0.231608       0.00000       0.00000       0.00000       0.00000       0.00000       0.00000       0.00000       0.00000       0.00000       0.00000       23.2833       19.1847       16.9048       15.6630       9.55058       4.29980       1.30297      0.305176       0.00000       0.00000       0.00000       0.00000       0.00000       0.00000       0.00000       0.00000       0.00000       0.00000
   4  13 2188.3717    0.8425  0.6550 10.6285 -0.0080       5.18628  0.0578   0.0503   0.1238    0.2175   0.0000       2.48707   434.6413       29.3032       11.5990      -9.58916       7.25126      -3.54103      -2.11018   -0.00188851       0.00000       0.00000       0.00000       0.00000       0.00000       0.00000       0.00000       0.00000       0.00000       0.00000       17.9948       18.5264       13.9900       11.8574       6.51089       3.27133       1.01894      0.313707       0.00000       0.00000       0.00000       0.00000       0.00000       0.00000       0.00000       0.00000       0.00000       0.00000
   4  14 2324.2965    1.1973  0.7689 10.4276 -0.0094       6.02942  0.0716   0.0654   0.1209    0.3708   0.0000       2.09648   401.5582      -2.04125      -19.8854      -9.01591      -2.34847      0.279904       2.60168     -0.435937       0.00000       0.00000       0.00000       0.00000       0.00000       0.00000       0.00000       0.00000       0.00000       0.00000       21.9518       21.8439       17.9038       11.6821       7.26146       2.99365       1.28985      0.313565       0.00000       0.00000       0.00000       0.00000       0.00000       0.00000       0.00000       0.00000       0.00000       0.00000
   4  17 2728.4998    2.4919  0.9565 11.3717  0.0092       3.22057  0.0748   0.1276   0.1336    0.8736   0.0000       1.54561   437.5603       30.9946       15.3934      -6.16141      -2.31731      -2.44453      -1.21703     -0.353660       0.00000       0.00000       0.00000       0.00000       0.00000       0.00000       0.00000       0.00000       0.00000       0.00000       20.7861       21.3227       18.4263       12.3231       8.25054       3.41788       1.52778      0.375108       0.00000       0.00000       0.00000       0.00000       0.00000       0.00000       0.00000       0.00000       0.00000       0.00000
   4  18 2864.2132    3.5254  0.7122 12.5094 -0.0030      0.293301  0.0484   0.1868   0.1152    0.4740   0.0000       1.41697   417.0872       24.4590       25.5036      -1.56877      -5.89039      -2.42966      0.380909      0.228952       0.00000       0.00000       0.00000       0.00000       0.00000       0.00000       0.00000       0.00000       0.00000       0.00000       16.6752       16.5123       13.7599       9.09774       5.27374       2.44917      0.914224      0.228736       0.00000       0.00000       0.00000       0.00000       0.00000       0.00000       0.00000       0.00000       0.00000       0.00000
   4  19 3000.2267    3.7504  0.7501 12.9878  0.0063       1.51130  0.0594   0.1905   0.1127    0.3187   0.0000       1.41566   455.5178       27.3237       6.49664      -1.81220       6.30991      0.851371      0.337608     -0.293580       0.00000       0.00000       0.00000       0.00000       0.00000       0.00000       0.00000       0.00000       0.00000       0.00000       19.6866       19.7213       15.2709       11.1496       6.87366       2.64818       1.08742      0.283737       0.00000       0.00000       0.00000       0.00000       0.00000       0.00000       0.00000       0.00000       0.00000       0.00000
   4  20 3135.9386    4.2565  1.1402  1.9519  0.0000       1.30344  0.0749   0.1913   0.1702 1000.0000   0.0000      0.903526   437.4245      -14.5291       60.9423      -11.9469      -7.44929       2.39851       0.00000       0.00000       0.00000       0.00000       0.00000       0.00000       0.00000       0.00000       0.00000       0.00000       0.00000       0.00000       26.7557       28.4632       21.5086       12.6283       7.25749       2.85389       1.29877      0.320062       0.00000       0.00000       0.00000       0.00000       0.00000       0.00000       0.00000       0.00000       0.00000       0.00000
   4  21 3271.6861    3.7945  1.0009 12.9006 -0.0076      -1.13594  0.0700   0.1841   0.1316    0.4903   0.0000       1.32834   405.6728       24.5329       48.0092      -9.60898       1.40947      -2.18539       2.69843      0.121892       0.00000       0.00000       0.00000       0.00000       0.00000       0.00000       0.00000       0.00000       0.00000       0.00000       19.5917       19.1357       15.9325       12.8268       7.51063       3.60682       1.25977      0.329932       0.00000       0.00000       0.00000       0.00000       0.00000       0.00000       0.00000       0.00000       0.00000       0.00000
   4  22 3408.3469    3.0617  1.7785 12.8959  0.0019       2.06801  0.1013   0.1221   0.2163    0.2473   0.0000       1.24122   429.0926       8.52777      -1.32967      -39.0966      -4.43366      -9.96550      0.482865      0.203376       0.00000       0.00000       0.00000       0.00000       0.00000       0.00000       0.00000       0.00000       0.00000       0.00000       27.9085       29.9557       24.1738       16.8683       10.1850       4.64932       1.88633      0.502115       0.00000       0.00000       0.00000       0.00000       0.00000       0.00000       0.00000       0.00000       0.00000       0.00000
   4  23 3544.8481    2.7284  2.5903 12.1218  0.0054      0.983367  0.1256   0.0914   0.2402    0.2366   0.0000      0.521714   483.9415       56.8991       12.9466       9.20250       15.9209      -6.76967       1.37427       1.00931       0.00000       0.00000       0.00000       0.00000       0.00000       0.00000       0.00000       0.00000       0.00000       0.00000       32.2694       36.0911       29.6460       19.8138       11.3295       6.04632       2.33507      0.645992       0.00000       0.00000       0.00000       0.00000       0.00000       0.00000       0.00000       0.00000       0.00000       0.00000
   4  25 3818.8597    1.8947  5.3293 10.9076  0.0012      0.304046  0.1910   0.0459   0.3692    0.1842   0.0000      0.222143   522.4240       34.5172      -2.16277      0.777217       12.4482      -6.27560      -4.47999      0.783641       0.00000       0.00000       0.00000       0.00000       0.00000       0.00000       0.00000       0.00000       0.00000       0.00000       46.8428       50.8881       42.5354       29.2237       18.0281       8.42930       3.48784      0.920551       0.00000       0.00000       0.00000       0.00000       0.00000       0.00000       0.00000       0.00000       0.00000       0.00000
   5  10 1823.4516    0.3611  0.3869  9.7656 -0.0095       19.9298  0.0492   0.0291   0.0911    0.0946   0.0000       5.06560   435.9708      -5.35573       25.8582      0.792853       7.03955       1.27599      -1.45183      0.814687      0.190587    -0.0214988       0.00000       0.00000       0.00000       0.00000       0.00000       0.00000       0.00000       0.00000       14.3351       14.3649       11.7453       8.94718       7.15101       3.69041       2.16024      0.656520      0.317575     0.0614861       0.00000       0.00000       0.00000       0.00000       0.00000       0.00000       0.00000       0.00000
   5  13 2235.4362    0.9247  0.6614  9.8319 -0.0054       4.46821  0.0416   0.0457   0.0951    0.2675   0.0000       1.56024   414.4040       31.2643       2.35070       16.1064       1.71880      -8.84131       4.83495     -0.573625    -0.0531896     0.0576992       0.00000       0.00000       0.00000       0.00000       0.00000       0.00000       0.00000       0.00000       10.6491       11.6446       10.4718       7.91108       5.25900       3.16573       1.64366      0.703412      0.227872     0.0526431       0.00000       0.00000       0.00000       0.00000       0.00000       0.00000       0.00000       0.00000
   5  14 2371.1407    1.3307  0.6861 10.7779 -0.0010       1.43614  0.0524   0.0641   0.0857    0.2458   0.0000       1.46530   416.8077       14.0502       16.4172      -3.55793       12.9685       1.52741      -3.48866      0.457764     -0.304901     -0.108718       0.00000       0.00000       0.00000       0.00000       0.00000       0.00000       0.00000       0.00000       13.4348       11.9497       11.9289       10.2112       7.53565       4.57672       2.26032      0.946408      0.285595     0.0557356       0.00000       0.00000       0.00000       0.00000       0.00000       0.00000       0.00000       0.00000
   5  15 2506.1217    1.6603  1.0769 10.8468 -0.0042       1.34304  0.0654   0.0668   0.1339    0.4315   0.0000       1.24436   439.4120       15.9542      -18.3290      -4.47033      -1.16665      -5.44189       1.57380     -0.922153     -0.619712    -0.0215716       0.00000       0.00000       0.00000       0.00000       0.00000       0.00000       0.00000       0.00000       13.8332       16.1312       13.8327       10.6126       7.86774       4.17071       2.37376      0.899119      0.358804     0.0821524       0.00000       0.00000       0.00000       0.00000       0.00000       0.00000       0.00000       0.00000
   5  16 2641.1072    2.3836  0.7392 11.2504  0.0072      0.541817  0.0561   0.1094   0.0973    0.4126   0.0000       1.27388   406.1925       27.3549       21.7993      -21.2710       2.93853       2.33837     -0.651799     -0.672050      0.161657      0.195093       0.00000       0.00000       0.00000       0.00000       0.00000       0.00000       0.00000       0.00000       11.9109       13.7347       11.3812       10.3934       6.22007       4.63471       1.79169       1.02351      0.261723     0.0849291       0.00000       0.00000       0.00000       0.00000       0.00000       0.00000       0.00000       0.00000
   5  17 2777.2752    2.7792  0.8162 12.5195 -0.0295      0.544757  0.0677   0.1430   0.1087    0.3616   0.0000       1.50895   420.3031       23.7098       10.8457      -6.07255      -4.73050      -4.29525       2.18986       2.81970      0.132538    -0.0191549       0.00000       0.00000       0.00000       0.00000       0.00000       0.00000       0.00000       0.00000       14.8046       16.7658       18.4451       10.9952       8.57554       4.88705       2.51544       1.36452      0.445365     0.0832238       0.00000       0.00000       0.00000       0.00000       0.00000       0.00000       0.00000       0.00000
   5  18 2913.8318    3.5431  0.7459 12.5256 -0.0080      0.312541  0.0636   0.1849   0.1028    0.4695   0.0000       1.28132   431.4052      0.623179       16.5337       16.0883     -0.625435      -4.17824     -0.918124      0.323659      0.434903    -0.0338349       0.00000       0.00000       0.00000       0.00000       0.00000       0.00000       0.00000       0.00000       16.9408       18.0751       13.9338       11.5517       8.60034       4.70890       2.08039      0.757074      0.294923     0.0641214       0.00000       0.00000       0.00000       0.00000       0.00000       0.00000       0.00000       0.00000
   5  19 3050.0530    4.2089  0.9715  7.4120  0.0000       1.86754  0.0912   0.1971   0.1228   95.4646   0.0000       1.07505   432.1740       19.4340       11.8000       4.65100      0.611000      -1.99900       0.00000       0.00000       0.00000       0.00000       0.00000       0.00000       0.00000       0.00000       0.00000       0.00000       0.00000       0.00000       21.6159       16.9237       24.2348       17.8599       8.52451       6.69827       4.70683       1.88671      0.508657     0.0827078       0.00000       0.00000       0.00000       0.00000       0.00000       0.00000       0.00000       0.00000
   5  21 3322.8004    3.4990  1.2649 13.5288 -0.0223      0.724385  0.0880   0.1659   0.1696    0.3294   0.0000       1.47807   429.4942      -5.73118       22.7975      -7.01847       6.78616      -12.9066      -5.22864      0.554527     -0.195541    -0.0650915       0.00000       0.00000       0.00000       0.00000       0.00000       0.00000       0.00000       0.00000       20.5298       22.4795       20.3260       14.8231       9.70343       5.37936       3.11610       1.17666      0.414014     0.0873808       0.00000       0.00000       0.00000       0.00000       0.00000       0.00000       0.00000       0.00000
   5  22 3459.4710    3.0684  2.0585 11.7109  0.0014      0.335202  0.1028   0.1009   0.1943    0.5188   0.0000      0.583708   422.3583       69.6519       13.0061       8.36028     -0.338050       1.49350      -5.36829     -0.817570       1.23704      0.122592       0.00000       0.00000       0.00000       0.00000       0.00000       0.00000       0.00000       0.00000       24.3515       25.2579       21.3030       17.3224       11.8404       6.92694       3.37131       1.32883      0.433482      0.102836       0.00000       0.00000       0.00000       0.00000       0.00000       0.00000       0.00000       0.00000
   5  24 3734.3341    2.1037  4.9597 10.8568  0.0014      0.669128  0.1678   0.0435   0.3153    0.1849   0.0000      0.203281   433.2782       54.6309       2.04153       4.00938      0.621688       3.19767      0.838771      0.812850      -1.42076    -0.0974921       0.00000       0.00000       0.00000       0.00000       0.00000       0.00000       0.00000       0.00000       32.7316       37.3912       32.5838       26.9805       18.8469       10.6706       6.08763       2.33097      0.848119      0.199181       0.00000       0.00000       0.00000       0.00000       0.00000       0.00000       0.00000       0.00000
   5  25 3872.1370    1.7411  6.7356 10.6334  0.0010      0.355495  0.2023   0.0325   0.3970    0.1284   0.0000      0.160321   484.0418       40.0227       65.4046      -48.5706      -11.3393       16.2494       7.36428      -4.81525     -0.735111      0.150983       0.00000       0.00000       0.00000       0.00000       0.00000       0.00000       0.00000       0.00000       40.0149       44.7678       40.3168       31.4017       23.1055       13.1818       6.70926       2.84194       1.04860      0.228924       0.00000       0.00000       0.00000       0.00000       0.00000       0.00000       0.00000       0.00000
   5  26 4009.3349    1.4976  8.9817 10.3275 -0.0004     0.0154769  0.2532   0.0262   0.4821    0.1052   0.0000      0.110832   304.4398       8.28192      -3.29898      -9.40218       10.6337       12.5409       5.91122      -1.92267      0.323860      0.339147       0.00000       0.00000       0.00000       0.00000       0.00000       0.00000       0.00000       0.00000       47.7297       54.9067       48.9703       38.7227       27.1309       16.0927       8.39988       3.56516       1.25683      0.289177       0.00000       0.00000       0.00000       0.00000       0.00000       0.00000       0.00000       0.00000
   6  10 1866.1042    0.4249  0.3203 10.0175 -0.0034       7.24300  0.0318   0.0291   0.0721    0.0866   0.0000       4.61882   438.9839       8.76687       15.4879      -11.7739     -0.766386       4.46126      0.208910      0.693374      0.185319    -0.0385271    -0.0628448    0.00640763       0.00000       0.00000       0.00000       0.00000       0.00000       0.00000       7.78873       8.38948       6.83604       6.79097       5.34752       3.20686       2.00534       1.11253      0.430041      0.142875     0.0413860    0.00985801       0.00000       0.00000       0.00000       0.00000       0.00000       0.00000
   6  11 2004.1611    0.5667  0.4751  9.8310 -0.0077       13.0648  0.0413   0.0314   0.0818    0.1220   0.0000       2.75199   428.0070      -1.10614       23.7377      -7.44028      -4.58785       3.28838     -0.110752      0.412276     -0.624105      0.302978     0.0151504     0.0114308       0.00000       0.00000       0.00000       0.00000       0.00000       0.00000       8.94049       9.55010       9.66568       8.00993       5.47246       4.57079       2.25115       1.10007      0.572682      0.245645     0.0572310     0.0118249       0.00000       0.00000       0.00000       0.00000       0.00000       0.00000
   6  13 2279.9327    1.0582  0.7177 10.5297  0.0010       6.47549  0.0474   0.0471   0.1023    0.1764   0.0000       1.65922   435.4416       21.9534       10.6208      -7.98415       3.81893     -0.383150       3.03175     -0.964111     0.0647076     0.0890195     0.0498106    0.00157140       0.00000       0.00000       0.00000       0.00000       0.00000       0.00000       9.19039       9.59293       9.49429       8.35666       5.71668       3.80089       2.41156       1.36789      0.599992      0.208989     0.0597507     0.0122208       0.00000       0.00000       0.00000       0.00000       0.00000       0.00000
   6  14 2415.6332    1.4413  0.8387 10.6032 -0.0070       3.46241  0.0530   0.0608   0.0936    0.2716   0.0000       1.25703   434.5350      -1.60771       9.24840       9.20742      -2.07314       5.22315       2.58092      -2.77198      0.504108     -0.341934      0.107308   -0.00799116       0.00000       0.00000       0.00000       0.00000       0.00000       0.00000       9.75164       10.9527       10.0842       8.51803       6.58213       4.11192       2.74454       1.29378      0.646045      0.215774     0.0745169     0.0152513       0.00000       0.00000       0.00000       0.00000       0.00000       0.00000
   6  15 2551.1757    1.8412  1.0371 11.5872  0.0018       3.93487  0.0686   0.0728   0.1129    0.2469   0.0000       1.37364   424.9975      -5.77889       4.28711      -3.65647      -3.94645      0.524334       1.84978      -2.04157      0.149346      0.112150     0.0189039    -0.0386939       0.00000       0.00000       0.00000       0.00000       0.00000       0.00000       12.4019       14.8488       12.5398       11.7146       7.84816       5.94739       2.98014       1.91630      0.677207      0.324244     0.0770970     0.0224824       0.00000       0.00000       0.00000       0.00000       0.00000       0.00000
   6  16 2687.1447    2.3981  0.9254 11.7695  0.0010       1.46662  0.0553   0.0915   0.0996    0.2607   0.0000       1.26724   429.4708      -9.05883       8.95293      -10.4465    -0.0659184      -10.1751     -0.663834      -1.45438     -0.375137    -0.0352155   -0.00124722    0.00599332       0.00000       0.00000       0.00000       0.00000       0.00000       0.00000       10.8788       11.5448       11.3543       9.35246       6.64425       4.60972       2.70799       1.43213      0.669920      0.254102     0.0708600     0.0141323       0.00000       0.00000       0.00000       0.00000       0.00000       0.00000
   6  17 2823.7966    2.8760  0.9482 11.8014 -0.0078       1.11079  0.0541   0.1084   0.1033    0.3679   0.0000       1.01360   451.0348       10.7809       4.86949       1.35673       3.89144       1.83580      -3.77847      -1.18124     -0.193892      0.103672    -0.0659491     0.0124421       0.00000       0.00000       0.00000       0.00000       0.00000       0.00000       10.7647       12.8946       11.8884       9.27391       6.38705       4.23414       2.35082       1.32039      0.551929      0.233093     0.0682550     0.0153500       0.00000       0.00000       0.00000       0.00000       0.00000       0.00000
   6  18 2960.7652    3.5586  0.8429 12.4682  0.0011       2.55163  0.0532   0.1410   0.0838    0.3179   0.0000       1.00686   437.7429      -12.7975       14.7161       4.42825      0.454288      -8.51596     -0.484504      -2.13133      0.417171    -0.0828869     0.0404977    0.00754171       0.00000       0.00000       0.00000       0.00000       0.00000       0.00000       10.1047       12.3655       10.9987       9.29418       6.37130       3.91028       2.56387       1.29384      0.640271      0.213075     0.0722691     0.0165594       0.00000       0.00000       0.00000       0.00000       0.00000       0.00000
   6  19 3097.4124    3.3753  1.1921 13.0515 -0.0038       2.81179  0.0746   0.1323   0.1323    0.2638   0.0000       1.57362   435.1846       2.77621      -3.42160       18.9197      -18.7915      -3.56745      -1.17825      -1.53279      0.426039      0.431633    -0.0197453    -0.0213976       0.00000       0.00000       0.00000       0.00000       0.00000       0.00000       12.7873       14.6479       13.3918       11.3892       7.85119       5.37906       3.22474       1.56917      0.804678      0.289196     0.0887205     0.0204633       0.00000       0.00000       0.00000       0.00000       0.00000       0.00000
   6  20 3234.0836    3.8810  0.9822 12.8695  0.0001      0.674200  0.0653   0.1511   0.1119    0.3493   0.0000       1.37377   448.6589       14.6557      -13.1231       20.5990       7.92367       8.07686      0.989954     -0.412714      -1.02083    -0.0323189     0.0229584    -0.0238948       0.00000       0.00000       0.00000       0.00000       0.00000       0.00000       13.0321       14.1581       11.8818       10.2852       8.26307       5.76356       3.11300       1.48668      0.629609      0.241745     0.0706207     0.0161166       0.00000       0.00000       0.00000       0.00000       0.00000       0.00000
   6  21 3371.2234    3.2816  1.9324 11.0624 -0.0041      0.959129  0.0862   0.0861   0.1488    0.7447   0.0000      0.511899   443.7787       23.3276      -7.41986      -5.65010       13.4508      0.234754       2.42833      -2.44572     -0.480819     -0.494499    -0.0654883    -0.0115476       0.00000       0.00000       0.00000       0.00000       0.00000       0.00000       14.5056       17.8612       15.7869       13.6223       9.81776       6.60876       3.71079       2.27490      0.851080      0.384625      0.112171     0.0258536       0.00000       0.00000       0.00000       0.00000       0.00000       0.00000
   6  22 3508.5098    2.7998  3.0869 11.1562 -0.0068      0.717062  0.1131   0.0632   0.2166    0.3330   0.0000      0.303993   450.3743       17.6727      -27.3337       19.6977      -10.0399       7.11941      -11.0384      -2.89388      -2.00989      0.340511    -0.0850866     0.0109026       0.00000       0.00000       0.00000       0.00000       0.00000       0.00000       19.7342       22.4219       21.3107       17.6762       13.1058       8.64061       5.22157       2.78898       1.26147      0.481589      0.147381     0.0305273       0.00000       0.00000       0.00000       0.00000       0.00000       0.00000
   6  23 3646.1770    2.2988  4.0305 11.1006 -0.0006      0.394948  0.1405   0.0467   0.2561    0.1846   0.0000      0.214205   420.3289       28.2852       1.47997      -3.22049      -32.0372      -4.42346       10.2961      0.425046      -2.66319      0.609271      0.196201    -0.0689287       0.00000       0.00000       0.00000       0.00000       0.00000       0.00000       25.5678       31.2733       28.7468       22.9221       16.1931       10.7183       6.44657       3.04249       1.63710      0.604004      0.189078     0.0397958       0.00000       0.00000       0.00000       0.00000       0.00000       0.00000
   6  24 3784.5746    1.9281  5.7682 10.6509  0.0002      0.580187  0.1702   0.0350   0.3252    0.1505   0.0000      0.142735   384.5877       29.4309       27.7663       31.3274       29.1432      -6.84430       1.52169       4.08081      -1.56390      0.131677      0.274064    -0.0222965       0.00000       0.00000       0.00000       0.00000       0.00000       0.00000       28.2006       34.5056       31.4838       26.8144       19.6519       13.7050       7.88473       4.22419       1.92542      0.777688      0.237366     0.0519330       0.00000       0.00000       0.00000       0.00000       0.00000       0.00000
   6  26 4060.7478    1.4208  9.8601 10.3126 -0.0035     0.0877311  0.2610   0.0226   0.4843    0.0827   0.0000     0.0989022   414.1521      -6.16937       79.7598       41.9941       38.4909      -2.71203       10.5956      -4.07992       7.64113      0.900009     0.0966686   -0.00554682       0.00000       0.00000       0.00000       0.00000       0.00000       0.00000       41.4088       51.5035       45.2157       40.0378       28.9297       19.5049       11.6588       6.16551       2.83320       1.08392      0.339586     0.0769934       0.00000       0.00000       0.00000       0.00000       0.00000       0.00000
   7  11 2045.8862    0.6446  0.5100  9.9117 -0.0009       7.05035  0.0360   0.0305   0.0741    0.1341   0.0000       2.02440   442.8566      -9.50488       6.44374       11.0070       1.82665      -1.88853       2.28609      0.651091     -0.148999      0.232266    -0.0323910    -0.0466405  -0.000145220   -0.00100849       0.00000       0.00000       0.00000       0.00000       6.51440       7.53561       7.77609       6.15572       4.98312       3.57417       2.42910       1.33554      0.696830      0.353160      0.147388     0.0544875     0.0148855    0.00263773       0.00000       0.00000       0.00000       0.00000
   7  12 2184.6760    0.8222  0.5086 10.5598 -0.0015       8.86750  0.0354   0.0461   0.0853    0.1263   0.0000       2.01669   440.1973       18.6317       1.38040      -1.11455       4.44814      -12.5641       1.62195       1.37251      -1.03661     -0.598348    -0.0702566     0.0431148    -0.0186864    0.00593384       0.00000       0.00000       0.00000       0.00000       5.81310       7.33228       6.98453       5.99909       5.12472       3.48719       2.45673       1.38215      0.715182      0.385327      0.152457     0.0541892     0.0161326    0.00342905       0.00000       0.00000       0.00000       0.00000
   7  13 2322.2528    1.2845  0.6147 10.9557 -0.0025       4.91617  0.0408   0.0568   0.0775    0.1641   0.0000       1.49118   436.8170       2.38733       4.92084      -10.4660       1.12190     -0.697695      0.104726      -3.50921      0.457120      0.384536     0.0676861    -0.0386204     0.0203421   0.000337996       0.00000       0.00000       0.00000       0.00000       6.92564       8.35174       7.91892       7.55694       4.80414       3.92294       2.45134       1.54997      0.774450      0.409874      0.165229     0.0567727     0.0134411    0.00345985       0.00000       0.00000       0.00000       0.00000
   7  14 2458.3283    1.5981  0.9457 10.9510  0.0005       2.82859  0.0611   0.0593   0.0985    0.2611   0.0000       1.15530   438.0175    -0.0848614       18.6779       9.37562      -3.41469      -3.29638      -1.41579       3.20055      -1.39875      0.438264    -0.0697320     0.0401304     0.0182518    0.00218749       0.00000       0.00000       0.00000       0.00000       10.1267       10.9957       10.4260       10.0572       7.15774       5.91045       3.71761       2.34397       1.00026      0.635506      0.212179     0.0827452     0.0182398    0.00427870       0.00000       0.00000       0.00000       0.00000
   7  15 2594.4665    1.9119  1.0429 11.5797 -0.0045       5.74224  0.0749   0.0679   0.1067    0.2172   0.0000       1.50360   433.4133      -6.08918       12.8077       7.48105       4.81819      -6.06511      -4.85062       1.44224      0.283628     -0.141754     0.0665827      0.110583    -0.0267882   -0.00511266       0.00000       0.00000       0.00000       0.00000       10.6135       12.4909       10.4365       10.0614       7.79766       6.75935       3.98605       2.44449       1.03432      0.622144      0.205372     0.0902466     0.0204449    0.00532234       0.00000       0.00000       0.00000       0.00000
   7  16 2731.1492    2.6392  0.8902 11.9119 -0.0045      0.191356  0.0497   0.0963   0.0927    0.2598   0.0000       1.14446   425.6371       18.6698       14.1646       6.12493       4.10168      -1.74810      0.947268     -0.691382     -0.785959     -0.907352   -0.00940795    -0.0899152   0.000340648    0.00163631       0.00000       0.00000       0.00000       0.00000       8.03473       10.4032       8.79379       8.26201       5.94616       4.68891       2.68886       1.77083      0.813181      0.427695      0.155425     0.0658020     0.0159713    0.00402147       0.00000       0.00000       0.00000       0.00000
   7  17 2868.3912    3.2536  0.7415 12.8731 -0.0051       1.48259  0.0471   0.1257   0.0810    0.1779   0.0000       1.21626   435.6119       3.24988       1.65180       2.26586       2.94405       2.17162     -0.503165       1.13187       1.56179     -0.204828     -0.240841    -0.0335926    0.00992127    0.00428829       0.00000       0.00000       0.00000       0.00000       6.89215       9.33551       7.84917       8.04261       5.33565       4.62049       2.60113       1.85800      0.828343      0.496287      0.168586     0.0717426     0.0158985    0.00439254       0.00000       0.00000       0.00000       0.00000
   7  18 3005.6037    3.6002  0.8148 13.2285 -0.0137      0.392940  0.0499   0.1470   0.0896    0.1852   0.0000       1.12322   439.7419       16.9207       4.00269      -5.41649      -7.32912      -2.63165      -5.55033       2.59419     -0.297455     -0.913620    -0.0170543     0.0510237     0.0184214   -0.00377745       0.00000       0.00000       0.00000       0.00000       8.17488       9.31602       9.80056       7.41409       6.83877       4.74039       2.98817       1.85974       1.01737      0.443118      0.188719     0.0731094     0.0213316    0.00331496       0.00000       0.00000       0.00000       0.00000
   7  19 3142.9406    3.7239  1.0817 13.3016 -0.0052       2.38744  0.0660   0.1371   0.1166    0.2170   0.0000       1.30388   431.3367       18.1521       23.0503       5.98409      0.358913       8.59886       2.36137      -2.80016      -1.02294      0.360229     -0.179306     -0.140816     0.0239437    0.00320341       0.00000       0.00000       0.00000       0.00000       10.0750       13.2530       10.9046       10.6328       7.48353       5.85606       3.41289       2.31733      0.983078      0.603987      0.186241     0.0841262     0.0194872    0.00521686       0.00000       0.00000       0.00000       0.00000
   7  20 3280.0306    3.4487  1.4837 12.9990 -0.0063      0.282259  0.0731   0.1147   0.1417    0.2056   0.0000      0.925280   434.9393       21.9475       6.11191       21.3970      -3.70618      -8.00977      -4.86362      -1.59672      -2.77334      0.783420     -0.178255     0.0528946     0.0169267   -0.00262079       0.00000       0.00000       0.00000       0.00000       12.7277       13.8812       12.5778       10.6733       9.29435       7.03628       4.40208       2.48145       1.28819      0.516109      0.228575     0.0813445     0.0222311    0.00407849       0.00000       0.00000       0.00000       0.00000
   7  21 3417.5263    3.0861  1.9914 12.2047 -0.0050      0.476698  0.0828   0.0832   0.1532    0.2109   0.0000      0.509077   415.1881       8.20792       10.8760       6.09463       6.51432     -0.403803       4.94550       3.61536       2.28899      -1.06197     -0.157361     0.0632971     0.0152889   -0.00704460       0.00000       0.00000       0.00000       0.00000       12.8617       15.3572       13.8129       12.1140       9.91767       7.09581       4.75484       2.62838       1.33035      0.667794      0.264574     0.0923911     0.0279282    0.00552234       0.00000       0.00000       0.00000       0.00000
   7  22 3555.6056    2.7016  3.1373 11.4172  0.0000      0.688088  0.1051   0.0576   0.1941    0.2110   0.0000      0.280984   473.1440       8.38444      -6.38930      -5.72786       18.5981      -9.81583      -10.3581     -0.298808       2.09710    -0.0344852     0.0178050      0.118497     0.0116697   -0.00183569       0.00000       0.00000       0.00000       0.00000       17.1441       19.0163       18.9620       15.9856       12.1365       8.66694       5.68596       3.22455       1.73988      0.822521      0.351847      0.118867     0.0322367    0.00583149       0.00000       0.00000       0.00000       0.00000
   7  23 3693.7594    2.2654  4.6423 11.0054 -0.0062      0.402565  0.1351   0.0398   0.2507    0.1518   0.0000      0.174707   428.8532       34.4754      -11.3336       23.5451       17.2294     -0.591303      -13.3945      -1.59714      -2.97967      -1.49504      0.240636     0.0164312    -0.0332097     0.0133939       0.00000       0.00000       0.00000       0.00000       20.2825       24.0945       22.2718       20.2577       15.4737       11.2043       7.28162       4.27012       2.27785       1.05857      0.442406      0.152970     0.0434129    0.00893224       0.00000       0.00000       0.00000       0.00000
   7  24 3832.6066    1.8855  6.0240 10.7139 -0.0019      0.631534  0.1664   0.0311   0.2968    0.1167   0.0000      0.135899   424.2299       17.6755       6.93580      -11.8046       7.66390       8.51918      -3.03660      -12.6883      0.277480     -0.702280     0.0909384     0.0246522    -0.0202090   -0.00192861       0.00000       0.00000       0.00000       0.00000       24.2014       28.2531       27.6334       24.5196       19.0976       13.1871       8.46805       5.54414       2.93227       1.38945      0.551463      0.202816     0.0559643     0.0107074       0.00000       0.00000       0.00000       0.00000
   7  25 3971.1013    1.5876  8.8453 10.3604  0.0023      0.355899  0.2144   0.0233   0.4047    0.0891   0.0000     0.0972131   428.9482      -12.8351       37.1788      -36.2964      -3.94289       13.5854       15.8086       1.16257      -9.45578      0.245920      0.237472     0.0448244     0.0646344    0.00404447       0.00000       0.00000       0.00000       0.00000       29.7836       36.0771       34.4893       30.7130       23.7486       17.4978       11.0230       6.95821       3.57528       1.78546      0.700759      0.266897     0.0721284     0.0144113       0.00000       0.00000       0.00000       0.00000
   7  26 4109.3997    1.3260 10.3301 10.4042 -0.0012      0.111081  0.2521   0.0201   0.4971    0.0682   0.0000     0.0939094   496.8826      -3.59761      -35.9409       4.29231       37.3944       11.0392       10.1360      -4.63277      -4.01576     -0.323977    -0.0460442     0.0827313     -0.188552   -0.00273695       0.00000       0.00000       0.00000       0.00000       34.5424       41.4086       40.1507       36.4943       28.2975       20.2043       13.4426       8.27477       4.54073       2.14570      0.897546      0.313732     0.0873032     0.0168861       0.00000       0.00000       0.00000       0.00000
   7  27 4248.2200    1.1221 13.8372 10.2608 -0.0008   -0.00875946  0.3533   0.0170   0.6622    0.0594   0.0000     0.0917888   447.4230       88.8208      -19.6565      -22.0829      -24.0270      -20.9777      -30.0483      -13.0859      0.841913       1.61358       1.71906     -0.258882    -0.0541531     0.0273098       0.00000       0.00000       0.00000       0.00000       44.1365       51.5186       51.3477       45.7337       35.1848       26.1601       17.5008       10.3426       5.60697       2.78100       1.16364      0.402896      0.109851     0.0205105       0.00000       0.00000       0.00000       0.00000
   8  12 2225.3028    0.9382  0.5835 10.3154 -0.0116       7.06582  0.0386   0.0392   0.0669    0.1751   0.0000       1.54346   436.8136      -2.83078       7.92901       1.20125      -5.18258       2.83254     -0.138440      -3.76062       1.22417     -0.199299      0.158557      0.271362     0.0775766    -0.0241174    0.00192173   8.40340e-05       0.00000       0.00000       6.22435       7.44149       7.11058       6.89923       5.31903       3.72028       2.44064       1.78032       1.10482      0.567355      0.305638      0.110163     0.0450471     0.0138963    0.00363429   0.000731895       0.00000       0.00000
   8  13 2362.9837    1.3110  0.7813 10.9244 -0.0005       5.35662  0.0477   0.0482   0.0861    0.1659   0.0000       1.33711   439.4472       15.8197       19.9851      -12.6960       8.03138       3.32710      -2.36444      -2.96593     -0.517315       1.54204     0.0452622     -0.132868   -0.00524272     0.0139802    0.00115424  -0.000933878       0.00000       0.00000       6.47245       9.22672       7.20271       7.12281       5.99910       4.87641       3.47850       2.11832       1.23558      0.575251      0.323397      0.115441     0.0547646     0.0168062    0.00512164    0.00109059       0.00000       0.00000
   8  14 2499.5333    1.5930  0.9552 11.3685 -0.0133       2.69430  0.0572   0.0575   0.0906    0.2024   0.0000       1.44628   441.0038       3.95784       16.6469       11.3214      -7.30607       3.42959     -0.690309      -2.65206     -0.156647     -0.303144      0.435581      0.194366    -0.0158709    0.00981177    0.00978598  -0.000646097       0.00000       0.00000       10.3712       12.7244       12.5711       10.7952       7.91973       5.41952       3.31273       2.11819       1.31874      0.692718      0.327390      0.138916     0.0540537     0.0170952    0.00428076   0.000804275       0.00000       0.00000
   8  15 2636.1263    2.0586  0.8617 11.9796  0.0034      0.399920  0.0537   0.0744   0.0926    0.1700   0.0000       1.29434   438.4234       3.75298       18.2478      0.331814      -10.5536       3.88126     -0.834711      -3.03463       1.76791     -0.319129      0.274863     -0.105066    -0.0746669   -0.00952684   -0.00150788   0.000525282       0.00000       0.00000       6.73192       8.54201       8.64399       7.33649       6.48290       4.86702       2.96382       2.20651       1.21567      0.628468      0.365867      0.130436     0.0576056     0.0209575    0.00516033   0.000944012       0.00000       0.00000
   8  17 2911.6826    3.4013  0.8016 12.7736 -0.0060       2.17600  0.0445   0.1226   0.0782    0.1902   0.0000       1.18233   435.9491       18.3191       25.1710       3.15822      0.142422      0.516359     -0.308187      -3.68531     -0.482399     -0.457445    -0.0756539     0.0206675   -0.00238454    0.00516598   -0.00231634  -0.000157213       0.00000       0.00000       6.98419       8.25637       7.94662       7.35248       5.70242       4.17163       2.80537       1.84656       1.10753      0.578240      0.288223      0.118157     0.0464733     0.0142323    0.00373860   0.000707264       0.00000       0.00000
   8  18 3049.2549    3.7828  0.8296 13.1519 -0.0074       1.17796  0.0494   0.1401   0.0866    0.1843   0.0000       1.17047   426.2285       17.9049       13.6743       1.81137      -4.53297       4.09659       1.93239      -3.59334     -0.599239     -0.414904    -0.0170128     -0.150202   -0.00909298    0.00650056   -0.00772368  -5.86134e-05       0.00000       0.00000       7.63456       10.1445       9.56415       8.71949       6.39728       4.53169       3.34490       1.92739       1.22095      0.561739      0.351023      0.123921     0.0570279     0.0157379    0.00483419   0.000969498       0.00000       0.00000
   8  19 3186.8386    3.9798  1.2279 12.8245  0.0016       1.09730  0.0635   0.1208   0.1142    0.2441   0.0000       1.01339   420.4701       14.2718      -4.51403      -2.38009       6.52342       7.37564      -6.17099      -2.03557     -0.179056     -0.639283     -0.350282     -0.150087    -0.0343376   -0.00994223     0.0107176    0.00181616       0.00000       0.00000       10.1186       11.0272       9.60361       8.55000       7.81627       6.59111       4.69365       2.77280       1.55621      0.755953      0.335694      0.147181     0.0572460     0.0178895    0.00459675   0.000847401       0.00000       0.00000
   8  20 3324.5135    3.4889  1.6239 12.5907  0.0025       1.38191  0.0710   0.0943   0.1245    0.1860   0.0000      0.696488   432.4496       43.4492       3.65195       14.5827      0.418946      0.311123       2.28520      0.258532      0.483391      0.743391     -0.201558     -0.394780     0.0679353    -0.0287678  -0.000624930   0.000961023       0.00000       0.00000       9.62861       11.7551       11.1684       9.95778       7.94819       5.99898       4.10423       2.59339       1.53834      0.819678      0.393541      0.172302     0.0663442     0.0214557    0.00556686    0.00105710       0.00000       0.00000
   8  21 3462.6310    2.9212  2.1197 12.3229 -0.0034      0.913951  0.0847   0.0725   0.1494    0.1431   0.0000      0.528365   427.9190       28.0992       13.5240       4.47363      0.138788      -8.64374     0.0453300       3.14436      0.381286      0.312127      0.444366      0.374729     0.0722161    -0.0179183   -0.00451337  -0.000418846       0.00000       0.00000       11.3427       13.1719       12.7066       11.4954       9.88250       6.80601       5.04533       3.23100       1.85620       1.05576      0.488066      0.226472     0.0757579     0.0253364    0.00722274    0.00119273       0.00000       0.00000
   8  22 3601.1640    2.4985  3.3282 11.5321 -0.0041      0.640844  0.1034   0.0493   0.1853    0.1392   0.0000      0.264722   402.7455      -3.26167       15.9067       12.0422       17.1987      -1.48984      -5.38823      -1.14127       4.08242     -0.406896      0.692288     -0.409209     0.0511130     0.0279721   -0.00399872    0.00147701       0.00000       0.00000       13.6147       15.7065       16.2531       14.4155       11.5853       9.03279       6.02541       3.93810       2.46823       1.28922      0.640919      0.272933      0.112114     0.0354883    0.00873254    0.00155669       0.00000       0.00000
   8  23 3739.8347    2.0739  5.1251 10.8854 -0.0026      0.415659  0.1342   0.0336   0.2411    0.1189   0.0000      0.146541   434.6670       35.1182       21.9488       16.0544       6.56933       6.05153      -5.07174    -0.0841211       4.40336      -2.61324     -0.963302      0.233643     0.0741663     0.0225538   -0.00843206   -0.00192956       0.00000       0.00000       17.5586       21.2029       21.1207       18.5982       15.2055       11.8787       7.89070       5.17258       3.03612       1.64993      0.776253      0.349658      0.135823     0.0464108     0.0117006    0.00211842       0.00000       0.00000
   8  24 3878.6825    1.7848  7.2322 10.5628 -0.0059      0.441480  0.1665   0.0256   0.3142    0.0900   0.0000     0.0980070   432.5746       13.5026       18.9377       5.63251      -24.2056       4.77724      -7.74415      -5.20008      -4.63658      0.639968      -1.63166     0.0400593   -0.00401186    -0.0468649   -0.00597654   -0.00935119       0.00000       0.00000       21.6374       25.3899       25.4624       22.5081       18.8724       14.6850       10.0811       6.43015       3.95154       2.08683      0.988447      0.440880      0.174055     0.0564964     0.0147301    0.00256866       0.00000       0.00000
   8  25 4017.6763    1.5046  8.9405 10.4640 -0.0008      0.230034  0.2070   0.0209   0.3794    0.0701   0.0000     0.0929590   443.0479       92.2903       75.7586       40.9791       23.4537      -16.4564       12.2357       3.69986       1.58575      -3.70690      -1.54906     -0.174815      0.294363     0.0682363    -0.0151505   -0.00119349       0.00000       0.00000       26.5416       31.3119       30.3996       28.1786       23.1068       17.6169       12.5294       8.04547       4.82730       2.54696       1.30780      0.541166      0.213509     0.0676131     0.0178408    0.00314683       0.00000       0.00000
   9  10 1984.2350    0.5679  0.4319  9.7696  0.0079       9.26832  0.0407   0.0316   0.0701    0.1074   0.0000       2.30122   440.7244       6.34975       8.00792      -8.40934      -3.43876       5.80474      -1.33255       1.43416     -0.148339    -0.0100816     -0.326829     -0.155746     0.0970627     0.0150429     0.0157109   -0.00658281  -0.000869732   0.000305867       5.51359       7.55743       5.37242       6.86513       5.18236       4.93276       2.41665       2.40579       1.24490       1.03042      0.402376      0.267011     0.0752134     0.0455218    0.00838364    0.00558463   0.000776177   0.000271097
   9  11 2125.2207    0.7514  0.4752 10.3555 -0.0090       7.52489  0.0380   0.0361   0.0693    0.1239   0.0000       1.86526   433.2921      -2.77740       15.4272      -2.12075      0.394835      -4.56314      0.500576     -0.292953      0.629081     -0.181814     0.0933917     -0.243425    -0.0904160   -0.00751134     0.0154041  -0.000728263  -0.000202387   8.33674e-05       5.57069       5.52322       7.07213       6.53482       3.97196       4.51401       3.26967       1.68779       1.26667      0.859614      0.378370      0.154124      0.105007     0.0479821     0.0172565    0.00400815   0.000750609   0.000130367
   9  12 2264.7042    1.0253  0.7821 10.6980  0.0060       7.77729  0.0488   0.0369   0.0844    0.1475   0.0000       1.54266   438.3033       18.9578       10.0295       2.84517       1.55575       9.72221      -1.15530     -0.894603      0.257413      0.487134     -0.433801      0.124771     -0.195117    -0.0575592     0.0130996   0.000516009   0.000486902   0.000303586       6.23296       7.72442       8.17420       6.98938       5.82771       4.77722       3.49468       2.18162       1.50113      0.855223      0.429913      0.253465     0.0923182     0.0496353     0.0170263    0.00499842    0.00124137   0.000202960
   9  13 2402.3729    1.4061  0.7891 10.9289 -0.0037       4.21708  0.0420   0.0494   0.0760    0.1699   0.0000       1.11230   436.3187     -0.414656       12.4255      -3.77899      -7.93845      0.575344      -1.03289      0.356684      0.345201     -0.637732     0.0283819    -0.0247428    -0.0564221     0.0303280     0.0170719   -0.00181641   -0.00146287  -0.000283891       5.94096       6.91315       6.67100       6.17649       5.08742       4.47493       3.24715       2.30288       1.33763      0.781747      0.403864      0.210840     0.0929274     0.0388774     0.0134303    0.00421796   0.000919157   0.000174804
   9  14 2539.6266    1.9093  0.8421 11.4269 -0.0080       2.44728  0.0427   0.0666   0.0841    0.1976   0.0000       1.09640   446.4219      -4.84608       23.3718      -6.68076      -5.20232      -2.07987      -2.35303     0.0500937      0.214198     -0.642296      0.339943      0.152943    -0.0907205     0.0179447    -0.0106011    0.00268955   -0.00124694  -0.000164717       6.28991       7.62761       7.93240       6.74987       5.58488       4.41780       2.90349       2.07467       1.28662      0.704217      0.400372      0.200130     0.0827200     0.0344686     0.0134134    0.00414326   0.000920564   0.000154753
   9  15 2677.1046    2.3422  0.7970 12.1046  0.0005       2.98946  0.0429   0.0843   0.0782    0.1605   0.0000       1.19636   447.3491      0.807171       4.21371       6.59829     -0.712485      0.820179       2.72394      -1.91860      -3.02600      0.163891    -0.0178524     -0.175148    -0.0915625     0.0649160    -0.0101987   -0.00744720   -0.00285995   1.64617e-05       5.62462       6.60815       6.43008       6.25120       5.02850       3.89757       2.75108       2.01661       1.22886      0.739998      0.388308      0.205023     0.0874812     0.0365845     0.0116273    0.00382714   0.000892502   0.000170593
   9  17 2953.5863    3.5933  0.6754 13.2190 -0.0165       1.35735  0.0379   0.1454   0.0776    0.1462   0.0000       1.08776   437.1999       16.0550     -0.511784       11.4105       9.06026     -0.259840      -8.42244      -1.51281       1.88529      0.137249     -0.617321     -0.427149    -0.0661514    -0.0228514     0.0190961    0.00583106  -0.000938422  -9.14394e-05       5.82328       6.70487       6.09130       5.94080       4.92049       4.26826       3.02771       1.97453       1.30448      0.769005      0.394472      0.180351     0.0805993     0.0328994     0.0118008    0.00347687   0.000748909   0.000151567
   9  18 3091.7109    3.5838  0.9264 13.2886 -0.0072       3.28167  0.0565   0.1241   0.0835    0.1725   0.0000       1.06585   440.8345       5.07764       13.8051      -4.45810      -4.94499       4.92836      -7.68414      -4.33003       1.61478      -1.63054     0.0413428      0.152112    -0.0563125     0.0292307     0.0166185    0.00429988   0.000169803   0.000254477       7.46317       7.98660       8.38440       8.75394       6.54481       4.74884       3.81709       2.85085       1.59231      0.892010      0.563460      0.296916      0.140397     0.0491416     0.0164345    0.00458821    0.00108884   0.000203883
   9  19 3229.7259    3.7928  1.1408 13.1821  0.0031       2.00567  0.0641   0.1127   0.1003    0.1988   0.0000       1.13762   435.3516       20.8395     -0.994286      -6.41456      -3.80877       1.27107      -5.21456     -0.170024       1.14232   -0.00593726    -0.0583789     0.0576551   -0.00308273   0.000329708     0.0104530    0.00584258  -0.000941308   0.000139253       7.98534       9.42306       8.78748       8.29370       7.06152       5.89169       4.14923       2.79883       1.87927      0.995389      0.575723      0.254271      0.120818     0.0431099     0.0183970    0.00496721    0.00122987   0.000230515
   9  20 3367.9854    3.2430  1.7780 12.5974  0.0028       1.79941  0.0710   0.0824   0.1295    0.1461   0.0000      0.646242   432.8537       25.7557       21.4549      -3.37141      -19.6592      -4.71196      0.435224      -7.02108       5.61551      0.856010     -0.386209     -0.192433   -0.00182292    -0.0692227     0.0132952   -0.00309080   -0.00146618   0.000253224       9.06006       10.9352       11.1681       10.1873       8.42094       6.23485       4.66000       3.21276       1.97798       1.12576      0.654550      0.307518      0.155612     0.0562702     0.0207967    0.00630600    0.00160513   0.000261630
   9  22 3645.4661    2.2809  3.7751 11.5706  0.0005      0.686094  0.1118   0.0414   0.1958    0.0960   0.0000      0.219549   438.5182       31.3872       6.29111      -8.80072       4.84786      -12.4439      -14.5523       2.03540       6.22581      -1.07142      -2.59577     -0.490009    0.00573188    -0.0799086   -0.00543308     0.0148128    0.00340866  -0.000592085       13.5047       16.8304       16.6991       15.3200       12.4047       9.74589       7.08873       4.72798       3.00740       1.70914      0.951826      0.472346      0.214766     0.0875470     0.0320625    0.00954343    0.00238631   0.000418229
   9  23 3784.4712    1.9571  5.0710 11.1887 -0.0009      0.261092  0.1340   0.0308   0.2384    0.0834   0.0000      0.166270   470.1616       8.74359      -12.2957       20.7740      -1.37474       5.65312       7.57937      -5.74362      -7.23714      -4.80630       1.12063      0.842839      0.140123    -0.0751788    -0.0277022   -0.00275867  -4.77980e-05   2.12466e-05       14.6847       19.1255       18.3330       17.1576       14.4167       11.3638       8.55264       5.70400       3.63735       2.13999       1.16402      0.571977      0.269728      0.109415     0.0395572     0.0120139    0.00313444   0.000552058
   9  24 3923.5354    1.6262  7.1563 10.7889 -0.0035      0.261500  0.1675   0.0235   0.3092    0.0697   0.0000      0.104903   419.3411      -6.08079      -6.57182       6.11651      -4.23658      -24.7363      -7.96473       6.66950      -5.16796      -7.36144     0.0694753      -1.16879      0.133006     0.0284838   -0.00688821    -0.0125654    0.00359679    0.00111409       18.7986       23.5778       23.1620       21.4335       18.9438       14.1749       10.5736       6.96030       4.78892       2.82598       1.50529      0.796994      0.321776      0.142708     0.0501605     0.0150659    0.00403379   0.000651112
   9  25 4063.6451    1.4076  9.2818 10.4470 -0.0041      0.258023  0.2038   0.0191   0.3790    0.0634   0.0000     0.0856571   440.7036       1.52273       37.1040       52.2186      -14.6402     -0.679034       9.92852       2.96005      -4.00202      -4.01960      -1.09986     -0.481217     0.0437660     -0.320112     0.0379408    0.00979900   -0.00320672  -0.000320176       22.9426       28.6070       28.1828       25.8115       21.8468       17.5330       12.6098       8.84343       5.47895       3.25278       1.75019      0.888602      0.399003      0.164643     0.0590121     0.0187131    0.00443804   0.000755752
   9  26 4203.1784    1.2143 11.8779 10.2907 -0.0021      0.161469  0.2730   0.0164   0.4650    0.0564   0.0000     0.0850012   427.8336      -17.7944      -40.5477       4.22965       20.0190      -16.8306      -36.3444      -14.7045       6.11071       2.30540      -2.67078      0.678589     -0.748799      0.408909     0.0860390    -0.0347752    0.00225795    0.00149824       27.4011       34.3343       33.4069       32.7581       27.0988       21.7391       16.1591       11.2497       7.06620       4.24699       2.30154       1.17455      0.532424      0.219776     0.0769954     0.0239503    0.00587236    0.00103614
   9  27 4341.7531    1.0106 14.6210 10.2384 -0.0046     -0.287224  0.3605   0.0145   0.6296    0.0516   0.0000     0.0937075   397.7645       85.9772       83.9783      -12.2251      -57.1782      -2.23985       17.3312       1.63816       14.6619      -7.19059      -1.68152       1.81682     -0.890171     -0.307679     0.0514592     0.0344813    0.00573237    0.00123645       34.1439       42.4759       42.1271       39.9198       34.0669       27.1392       19.4094       13.6767       8.82592       5.41214       2.89147       1.47165      0.650775      0.275558     0.0964829     0.0304535    0.00723894    0.00122383
  10   9 1880.0417    0.4338  0.3808  9.9362 -0.0138       14.9493  0.0337   0.0231   0.0602    0.0746   0.0000       3.18801   448.8698       3.24706       10.9876      -6.67819       3.03137      0.831428      0.523932      -1.18893     -0.352510      0.159012     0.0521182      0.417378     -0.141240     0.0411429     0.0162153   -0.00581561    0.00232768   0.000355747       3.95088       5.07247       5.24875       4.53357       4.06982       3.07108       2.63138       1.80776       1.04461      0.858476      0.397363      0.254750      0.110014     0.0551262     0.0281445     0.0106642    0.00261379    0.00113783
  10  13 2440.9002    1.5247  0.7925 11.3718 -0.0101       3.31271  0.0404   0.0525   0.0768    0.1497   0.0000       1.17763   436.2918       12.6978       16.7582      -2.53789      0.224144       1.05880      -5.08122       1.65150     -0.784560     -0.553396      0.878771      0.468487      0.108776     0.0571964     0.0625899     0.0104827    0.00174050  -0.000228372       5.10193       6.50509       6.13817       5.81712       4.89255       3.98956       3.25017       2.15588       1.51594      0.837959      0.527655      0.264731      0.138199     0.0648537     0.0269764     0.0102009    0.00342798   0.000915903
  10  14 2578.8927    1.9857  0.9289 11.4214 -0.0048       5.31754  0.0418   0.0628   0.0867    0.1772   0.0000       1.03288   442.2075      0.333180       16.4841      -4.10900       4.94321      -6.02781      -6.29295     0.0473790       1.41198     -0.461163     -0.718266     -0.472077      0.136120     0.0248318    -0.0190859   -0.00585607    0.00267503   -0.00119912       4.96867       5.89771       5.55286       5.81751       5.22766       4.01337       2.88054       1.92066       1.41684      0.985693      0.583042      0.307477      0.150324     0.0634140     0.0283467     0.0103460    0.00333574   0.000967030
  10  15 2717.0311    2.4944  0.8838 12.2030 -0.0041       1.95140  0.0513   0.0805   0.0814    0.1542   0.0000       1.23554   437.2367       12.7785       13.5889      -4.06976       3.06376      -2.27754       3.41082      -3.27312     -0.124673       1.13677      0.921918     0.0410153      0.352496    -0.0288237   -0.00859505  -0.000609134   -0.00325014   0.000151644       6.09585       6.57976       6.73560       7.92205       5.80009       4.24954       3.57208       2.88529       1.71904      0.993668      0.639321      0.378030      0.210921      0.102011     0.0402652     0.0129249    0.00394102   0.000980007
  10  17 2994.5497    3.6774  0.8316 12.9370 -0.0019      0.717271  0.0459   0.1160   0.0726    0.1574   0.0000      0.910548   437.9810       7.41693       9.19270       3.08394      -1.93266      -1.52918       3.40772       2.08608      -1.12763      -1.13667     -0.646770      0.350492    -0.0766201    -0.0341434    -0.0217272   -0.00403054   -0.00211214   0.000571334       6.63714       7.62043       6.38257       5.44399       5.52590       5.32827       4.28557       3.05640       2.04362       1.16781      0.630225      0.315474      0.150992     0.0629466     0.0261394     0.0102264    0.00366092   0.000978521
  10  18 3133.1068    3.8679  0.9403 13.3420 -0.0041       2.72930  0.0468   0.1209   0.0860    0.1552   0.0000       1.03090   433.0768       17.0108       9.64524       5.42570       11.4355      -8.17562       5.33784     -0.915445       2.03540     -0.413217     0.0881276      0.297553    -0.0821100     0.0611551   -0.00551490    -0.0208133    0.00345504   -0.00133909       5.70248       6.98531       7.37584       6.47345       5.54195       4.54349       3.31952       2.49922       1.53823      0.958723      0.593679      0.295995      0.150157     0.0787401     0.0310198     0.0118026    0.00422150    0.00121379
  10  19 3271.5270    3.6346  1.3011 12.8698 -0.0052       1.13134  0.0586   0.0979   0.1017    0.1771   0.0000      0.844243   447.7421       11.4939       8.65584       9.23367       2.81891      -1.84479      -1.34025      -5.54671       1.97539      -1.13501      0.765154     -0.317653     0.0867724     -0.126288    0.00959310   -0.00844814   -0.00112317  -0.000743210       5.98710       7.04722       7.43120       6.65416       6.34873       4.93674       4.00658       2.85934       1.88837       1.26685      0.673838      0.396511      0.204342     0.0855563     0.0408265     0.0150595    0.00474437    0.00155093
  10  20 3410.3584    2.9895  1.8904 12.8211 -0.0109       2.21076  0.0763   0.0718   0.1291    0.1128   0.0000      0.516978   449.4529       2.33557       12.3273      -2.60452       14.3539      -6.40113      -3.18852       2.12405      -4.63436      -2.37572     -0.496460     -0.538238     -0.108058     0.0928007     0.0488234   -0.00464431   -0.00911627   -0.00161550       8.86106       10.6939       11.1878       10.2733       8.90540       6.88124       5.29567       3.86497       2.56712       1.55382      0.930736      0.520219      0.268570      0.126730     0.0515308     0.0193887    0.00666577    0.00189869
  10  21 3549.4986    2.6151  2.9237 11.9512 -0.0006       1.56132  0.0890   0.0486   0.1633    0.0950   0.0000      0.324351   440.2079       28.3255       15.5547       9.48921       11.3238      -6.06087      -12.3085      -4.24930       3.62624      0.539058     -0.748901      0.243664      0.163830     -0.149018   0.000124006    -0.0227493   -0.00537157  -7.04450e-05       9.73347       11.2251       12.1931       11.3125       9.57073       7.85575       6.20002       4.26028       2.81765       1.86697       1.10624      0.579399      0.286988      0.146804     0.0625681     0.0236972    0.00778809    0.00217147
  10  22 3688.7019    2.1700  4.3952 11.4202 -0.0004      0.538791  0.1150   0.0341   0.2035    0.0761   0.0000      0.196399   454.4234       22.2714       16.1313       15.0491       5.04737       2.48493      -1.85520      -7.64885      0.250196     -0.859045     -0.211947      0.293626     -0.418284     -0.332761     0.0559238     0.0120176    0.00160920  -5.72821e-05       11.8241       14.2585       14.5914       13.8996       12.0556       9.82192       7.61177       5.34827       3.75989       2.23186       1.37225      0.737412      0.381954      0.176430     0.0745863     0.0283384    0.00988449    0.00271089
  10  23 3828.4133    1.8064  5.7508 11.0254 -0.0002      0.461644  0.1386   0.0261   0.2434    0.0697   0.0000      0.136137   438.6177      -19.9735      -12.2937      -11.4851       2.93714      -1.38966       6.46169      -16.7061      -5.25167      -2.32159      0.474423     -0.571784      0.629827      0.305497    -0.0142808     0.0106219    0.00918497   -0.00194885       14.2883       17.7270       18.0814       17.5850       14.4192       12.0700       8.78299       6.61189       4.41198       2.71155       1.59112      0.923974      0.465466      0.222971     0.0895669     0.0357440     0.0120214    0.00336050
  10  24 3968.0183    1.5737  7.7339 10.7079 -0.0001      0.270999  0.1680   0.0208   0.3070    0.0630   0.0000     0.0986042   461.8069      -1.74478       35.0326      -15.8318      0.804981       17.3445       13.8353       2.97070       5.25548       4.47850      0.104825     -0.560538    -0.0783946    -0.0892642    -0.0351171   -0.00123326    0.00336056   -0.00395030       16.9047       20.4617       20.7476       19.7399       17.7112       14.1769       11.2426       8.02928       5.55245       3.40427       2.03494       1.14187      0.570837      0.275791      0.110885     0.0436544     0.0144564    0.00412974
  10  25 4107.6126    1.3285 10.7292 10.4626 -0.0038     0.0882754  0.2192   0.0165   0.4152    0.0503   0.0000     0.0816368   428.5915       15.1257       45.1068       26.9279       11.6898      -19.7805       6.89910      -13.9892       16.8342      -9.87797      -2.11269      -1.02170      0.900528     -0.315369      0.112841     0.0862321    -0.0349439  -0.000833997       21.0429       26.6585       26.3474       25.2942       22.1149       18.0599       14.0743       10.1449       6.90104       4.32262       2.54567       1.41220      0.710654      0.339616      0.141754     0.0556755     0.0181764    0.00535461
  10  26 4247.3239    1.1491 13.6310 10.2594 -0.0026    -0.0737902  0.2911   0.0143   0.5290    0.0496   0.0000     0.0783376   479.8055       22.1111       22.9130      -22.2119      -41.1416       30.8952       15.0791      -11.3126      -17.1047       2.51396      0.474805      -1.31456     -0.280778     -0.504741     -0.262824    -0.0753329    0.00105983   -0.00242522       25.8679       32.5135       32.9881       31.4801       27.1212       22.3819       17.5982       12.4871       8.48770       5.26685       3.19758       1.70050      0.893349      0.417532      0.182833     0.0680450     0.0232499    0.00662984
  10  27 4387.8525    0.9193 16.0747 10.2081 -0.0038     -0.135286  0.4112   0.0116   0.6746    0.0439   0.0000      0.100539   463.2816       16.4936       75.3179      -6.46225       5.70857      -26.9855      -7.83184       4.86110       1.16862       13.8356       3.78246      0.140516      -2.12766     -0.630040      0.405508    -0.0144069    -0.0789049    0.00563187       33.3000       42.5735       42.0082       40.4057       35.2588       29.3161       22.8199       16.5230       11.1467       7.13188       4.28026       2.29328       1.22039      0.550216      0.247639     0.0911274     0.0303663    0.00876997
  10  28 4527.0298    0.7336 18.1039 10.1503 -0.0032     -0.727086  0.5039   0.0104   0.8285    0.0392   0.0000      0.113751   365.9563       16.3180      -31.0158      -36.2275      0.618440       28.4076      -1.51288       2.37002       15.8183       11.5289       1.14427      -2.88214     -0.375341      0.736331      0.117246     0.0849095    -0.0213050     0.0136198       39.0197       48.1591       49.8360       47.0624       42.1488       33.7390       26.8529       19.5705       13.2651       8.54583       5.16043       2.81137       1.53584      0.675682      0.311239      0.111709     0.0375082     0.0108553
  11  11 2199.9107    0.8560  0.6610 10.3295 -0.0121       5.47198  0.0402   0.0301   0.0623    0.1290   0.0000       1.33114   441.4462      0.229277      -6.91607      -3.76288      -3.62426      -1.54254       3.00768       1.48627      0.890949     -0.286921      -1.29161     -0.783672     -0.121639    -0.0677506      0.101522    0.00979570   -0.00121649  -9.31573e-05       4.37554       5.86082       6.16300       5.32707       5.16331       3.77250       3.36994       2.45989       1.61689       1.14861      0.598202      0.413667      0.201663      0.114087     0.0529916     0.0230028    0.00871762    0.00328408
  11  12 2340.0823    1.2430  0.7511 10.7534 -0.0034       4.11328  0.0353   0.0399   0.0736    0.1611   0.0000       1.05521   434.4959       1.69781       12.4096      -2.09436     -0.133855      -4.77587      0.428302     -0.247217       1.91263    -0.0423334     -0.675220      0.494540     -0.171156      0.100405    -0.0220094     0.0365697    0.00848305  -0.000587648       4.09100       4.71988       4.72965       4.53021       4.38435       3.54497       2.81383       1.99089       1.50204       1.03073      0.615018      0.382154      0.210057      0.102699     0.0489540     0.0194886    0.00854732    0.00297548
  11  13 2478.6816    1.6806  0.7584 11.3351 -0.0022       5.61423  0.0378   0.0527   0.0682    0.1506   0.0000       1.26221   437.6206      -1.10619       11.3601      -4.15638       1.32452     -0.567567      -3.61056     -0.225093      0.994605      0.405394      0.973880     -0.128536      0.169022    -0.0169306    0.00274188     0.0153309    -0.0145807   -0.00665373       4.38588       5.68405       5.62377       5.51311       4.71003       3.65136       2.89429       1.97311       1.40348      0.913338      0.586000      0.334349      0.188331     0.0960981     0.0441585     0.0194031    0.00790464    0.00270813
  11  14 2616.9743    2.0396  0.8955 11.8434  0.0020       1.30847  0.0413   0.0618   0.0795    0.1572   0.0000       1.02608   437.4246      0.141547       6.19399      0.360622       2.99779       2.94898     -0.511764       1.57519       1.67639       1.29940     0.0966553     -0.604946      0.161357     -0.196795    0.00630278   0.000792750    0.00336114    0.00206856       4.70933       5.96470       6.24720       5.53908       5.01961       4.09154       3.24904       2.41911       1.59496       1.09391      0.642909      0.366239      0.207083      0.103593     0.0466679     0.0219847    0.00909032    0.00327761
  11  15 2756.2409    2.6645  0.8053 12.5343  0.0031       2.99442  0.0399   0.0873   0.0753    0.1275   0.0000       1.03353   438.2364     -0.693417       3.22693       1.66036      -8.50746      -2.24791      -6.28928       1.71363       1.02911      -1.48717      -1.03730     -0.675190      0.263133    -0.0112080    -0.0519153  -0.000148828   -0.00482151   -0.00185438       4.84148       6.59397       6.66151       6.40683       5.34330       4.26304       3.07285       2.16461       1.40525      0.991899      0.617981      0.350787      0.200137     0.0950143     0.0447741     0.0201760    0.00826646    0.00279124
  11  16 2895.4944    3.4807  0.8325 12.6566 -0.0003       2.14374  0.0391   0.1074   0.0734    0.1500   0.0000       1.00127   439.8592       15.2633       14.1557      -6.25431       5.02808       3.67789      -3.79352      -2.15707      0.186246       1.04588     -0.194385     -0.106501    -0.0850704     0.0787370    -0.0307575    -0.0134410    -0.0107313  -0.000210895       4.16407       5.02667       5.78330       4.99637       4.53835       3.70533       2.70754       2.18458       1.35768      0.920650      0.614702      0.338857      0.186329     0.0993400     0.0479179     0.0221988    0.00870540    0.00298519
  11  17 3034.6665    3.8080  0.9974 12.9317  0.0014       1.18439  0.0445   0.1099   0.0831    0.1598   0.0000      0.957712   435.0910       6.42365       13.7171     -0.998932       1.58929      -1.13156      -4.24241       1.09253       3.41282      -1.78225      -2.05567      0.742241      0.238042     0.0171162     0.0557730    -0.0145147   -0.00391562    0.00267945       4.45559       5.67160       5.57756       5.76906       4.63990       4.21854       3.19550       2.43350       1.65436       1.06319      0.727553      0.407012      0.204019      0.106454     0.0576825     0.0244143    0.00926324    0.00358472
  11  18 3173.6464    3.9349  1.0625 13.2286  0.0020       3.34053  0.0538   0.1117   0.0868    0.1668   0.0000       1.02735   435.0520       8.03853       15.2108      -1.75009      -1.61763      -6.30935       2.84905     -0.806241      -1.22172      -1.01942    -0.0401374      0.323874      0.410752     0.0106885    -0.0355914    0.00419316    0.00497493    0.00376979       4.95471       7.10083       5.83470       7.25826       5.18817       5.47596       3.74096       3.31967       1.99524       1.52230      0.813339      0.536715      0.271845      0.150779     0.0680168     0.0290784     0.0124919    0.00383004
  11  19 3312.3814    3.4425  1.3394 12.9722  0.0028      0.563128  0.0588   0.0896   0.1013    0.1450   0.0000      0.900831   436.0255       26.6824       18.5546      -12.9639      -3.45822       4.81299      -4.90664     -0.334130      -3.61056      -1.24862     -0.182376     0.0989520     0.0971796     -0.289747     0.0208716   -0.00100977   -0.00200284   -0.00136252       5.87403       6.90507       7.22696       7.06535       6.23921       5.01329       3.95849       3.04452       2.12257       1.42023      0.818390      0.488270      0.301847      0.155829     0.0666537     0.0313513     0.0121138    0.00422174
  11  20 3451.9954    2.9855  2.1741 12.1914  0.0003       1.55502  0.0738   0.0587   0.1216    0.1095   0.0000      0.383222   432.1081       15.7499       3.84209       1.40936       2.26277       9.05512      -4.63116      -2.85128     -0.552079      0.807182      -2.01063      -1.20274     0.0248243     -0.189337     0.0765751   -0.00158505    -0.0104921   -0.00158787       7.18944       9.05154       8.65428       8.47030       7.63937       6.44526       5.08878       3.75148       2.59145       1.76020       1.16291      0.645593      0.354441      0.172882     0.0842327     0.0371453     0.0145387    0.00502031
  11  21 3591.5658    2.4404  3.1755 11.7951 -0.0037      0.868351  0.0887   0.0421   0.1573    0.0825   0.0000      0.262061   437.8527       16.5224       2.19131       15.4197       13.1153      -9.39772       8.56598      -6.26285      -1.37646      -1.36563       1.03848      -1.13679      0.429177     0.0882310    0.00631930     0.0101186     0.0207461    -0.0113880       8.69560       10.0584       10.8234       10.4172       8.88002       7.67831       6.19080       4.51056       3.24342       2.14514       1.30528      0.793934      0.430151      0.226832      0.107181     0.0484473     0.0194623    0.00718780
  11  22 3731.2425    2.0685  4.6217 11.1971 -0.0003      0.622674  0.1122   0.0300   0.1988    0.0696   0.0000      0.161684   452.3247       9.03133       54.8455       16.6958      -6.93839      -3.23246      -8.93362       2.47750       5.02727       2.17516       1.81426       1.59459     -0.767979     -0.402818     -0.112272   -0.00565247   -0.00876827    0.00159836       10.2601       13.4500       13.1363       13.4200       11.2431       9.82164       7.45063       5.59715       3.98129       2.57941       1.63960      0.938963      0.536500      0.274367      0.126207     0.0575098     0.0223868    0.00824742
  11  23 3871.1832    1.7196  6.0578 11.0525 -0.0027      0.519282  0.1435   0.0238   0.2461    0.0590   0.0000      0.132005   431.8194       21.4956       17.1230      -19.8193      -8.03600      -9.55006      -1.54717      -6.00530       8.08533      -2.57494     -0.443253     -0.475571     -0.619646     -0.871310     -0.477933    -0.0314303     0.0167396   5.16276e-05       12.6097       15.9440       16.8481       16.0231       14.2004       11.8523       9.39646       7.10894       4.96542       3.29521       2.06289       1.23087      0.676934      0.360365      0.171897     0.0770589     0.0301310     0.0111187
  11  24 4011.3738    1.4533  8.2160 10.6739 -0.0036      0.256076  0.1745   0.0184   0.3094    0.0526   0.0000      0.100276   419.3564      -27.7640       39.4735      -3.18962      -16.2733       15.4747       22.0852       14.8760      -10.9206     -0.469877      -1.35561     -0.724184      0.402518     -0.333912     -0.443642    0.00837993    -0.0336701    0.00429865       15.9653       19.6419       20.2707       19.3717       16.8745       14.3982       11.6145       8.42532       5.97890       3.94936       2.53534       1.45717      0.798266      0.411542      0.197574     0.0897403     0.0355276     0.0129025
  11  25 4151.5539    1.2403 11.3326 10.4502 -0.0008      0.109112  0.2382   0.0154   0.4114    0.0471   0.0000     0.0830168   427.2223       28.7211       32.8817      -14.7713      -21.7575       6.54847       9.74940      -7.06032      -5.66955      0.410079      -6.36362      -4.43323       1.15870     0.0906540     -0.184451    -0.0160397     0.0714064     0.0155872       20.1276       25.0095       25.5824       24.6242       22.3139       18.4983       14.9241       11.1075       7.85518       5.28214       3.31696       1.95559       1.08079      0.561200      0.262749      0.119199     0.0462842     0.0167245
  11  27 4433.1238    0.8405 15.9728 10.2673 -0.0016     0.0543124  0.4181   0.0109   0.6680    0.0385   0.0000      0.110645   430.6201     -0.536257       47.2538       9.93327       29.4782       19.3366      -1.75790       11.9837       6.04889      -5.08701       1.74992      -1.93847      -2.15352      0.154946     -0.402718     -0.111772     0.0605716    -0.0258722       29.6389       38.2479       39.2251       37.6395       33.5153       28.7067       22.4639       16.9117       12.1703       8.13339       5.13306       3.15355       1.70595      0.906071      0.441562      0.190364     0.0748869     0.0277546
  11  28 4571.0697    0.6964 18.2674 10.1081 -0.0038     -0.705621  0.5154   0.0092   0.8261    0.0346   0.0000      0.110025   458.6014       19.8390       7.20376      -89.1388       2.60410       58.0455      -6.96602      -47.2613      -8.54652       15.6241     -0.572420      -15.1439     -0.186481      0.432427      0.490150     -0.582461      0.106522   -0.00847375       36.7383       46.0588       49.6367       45.2838       42.6559       35.2199       28.2176       22.0124       15.3460       10.3695       6.57941       3.88585       2.22147       1.16713      0.551111      0.252244     0.0955130     0.0352831
  12   9 1950.0597    0.5032  0.4506 10.0275 -0.0071       10.1267  0.0304   0.0209   0.0535    0.0734   0.0000       2.30558   439.3217       2.12973       16.6885      -1.21237      -1.78636       2.10370      -3.04433       1.22821     0.0953021      0.447340    -0.0520158    -0.0983403    -0.0769733      0.278510    -0.0289294     0.0115383     0.0184047    0.00892693       3.43983       4.05953       3.94695       4.08976       4.00531       3.23987       2.30132       2.21682       1.58927       1.05923      0.662431      0.365604      0.248739      0.172135     0.0750818     0.0361243     0.0164249    0.00589816
  12  10 2093.6604    0.7097  0.5463 10.1827  0.0009       6.31765  0.0295   0.0263   0.0656    0.0957   0.0000       1.53993   437.1437       2.29809       20.8493      -5.22175       2.43155      -3.59831      0.948123     -0.922030      0.507437      0.215489      0.565898     -0.440310      0.602010     0.0838990     -0.166792    0.00705702   -0.00241271    0.00226549       3.10961       3.92104       3.88419       4.03829       3.33424       2.84105       2.60088       1.91557       1.34890      0.927118      0.633399      0.373879      0.214647      0.119672     0.0653466     0.0282234     0.0152508    0.00573019
  12  11 2235.9287    1.0229  0.7047 10.4195 -0.0035       5.54931  0.0369   0.0328   0.0694    0.1269   0.0000       1.10609   438.8547       1.76729       10.8495      -5.17967       1.45656     -0.116747     -0.582520       1.49212     -0.615353      0.669225    -0.0235605      0.364807      0.206311    -0.0155471     0.0354323    -0.0234797   -0.00192484    0.00615781       4.49313       4.30892       4.25688       5.21236       5.18136       3.66656       2.49666       2.45114       2.10668       1.35302      0.679617      0.431186      0.323947      0.216036      0.108492     0.0476293     0.0190712    0.00651580
  12  12 2376.4781    1.2800  0.9465 11.1777 -0.0011       4.90958  0.0480   0.0374   0.0796    0.1294   0.0000       1.20061   438.7987      -7.48061       17.4426       8.00409       2.00942      -2.40640      -4.58773      -2.91260     -0.129303       2.10517     -0.682782    -0.0673422     0.0358648     0.0504149    -0.0251819    -0.0629472    -0.0192444   -0.00880123       4.36346       5.27838       5.54575       5.50929       4.74191       4.02162       3.66883       2.59445       2.02129       1.28646      0.896850      0.517667      0.327479      0.160007     0.0921315     0.0468158     0.0204598    0.00853281
  12  13 2515.5835    1.8202  0.7865 11.6460 -0.0014       5.69035  0.0360   0.0564   0.0679    0.1433   0.0000       1.08378   440.9731       2.20712       16.2828       4.93139      -1.03904      -7.66910      -5.40747      -1.74280     -0.800093    -0.0545963     -0.442303    -0.0325036      0.206676     0.0501050      0.127983    -0.0973469   -0.00532325     0.0187641       3.61775       4.50067       4.96657       4.63241       4.15132       3.51588       2.97807       2.17801       1.58204       1.14951      0.741088      0.429692      0.259206      0.150855     0.0759845     0.0367541     0.0164735    0.00850226
  12  14 2654.7126    2.3099  0.8422 11.8787  0.0031       1.93536  0.0374   0.0675   0.0704    0.1669   0.0000      0.960009   436.0769       7.33132       20.8799      -4.62911      -1.55774      0.866988      -9.16539      -3.55445      -2.74969      0.330431     -0.240613     -0.557474      0.328213    -0.0406188    -0.0837548    -0.0656479    0.00711120     0.0189030       3.66792       4.18520       4.48582       4.63349       4.07301       3.56655       2.89510       2.18588       1.63802       1.16824      0.748898      0.419124      0.283567      0.166503     0.0808371     0.0388191     0.0171802    0.00822055
  12  15 2794.5089    2.7312  0.8392 12.6299 -0.0038       1.91448  0.0441   0.0846   0.0751    0.1463   0.0000       1.04584   437.7473       8.34845       7.64271       2.44053      0.619459      0.843275      -3.66251      0.189002      -2.04395     -0.536541      -1.27789    -0.0846023    -0.0648122   -0.00554440     0.0900531    -0.0372208   -0.00677976     0.0120867       5.02563       5.32553       5.36501       5.86182       4.88756       3.86663       4.08237       2.95700       1.99671       1.26273       1.02697      0.590053      0.300952      0.146406     0.0821983     0.0490548     0.0258286    0.00973559
  12  16 2934.3999    3.5748  0.7609 13.0730 -0.0109      0.809674  0.0363   0.1101   0.0617    0.1300   0.0000       1.01784   437.3970     -0.127771       12.9720       9.37291      -3.49811      -5.85137      -3.17717      -6.78013       1.68772      0.452645     -0.357604     -0.455413     0.0710684    -0.0194518    -0.0670510     0.0424884     0.0101779    0.00563724       3.70361       4.85804       4.68732       4.34067       3.85900       3.49715       2.94554       2.40215       1.68732       1.11264      0.712274      0.406906      0.249122      0.128366     0.0689929     0.0343305     0.0143178    0.00633048
  12  17 3073.9178    3.8185  0.8938 13.2468 -0.0038      0.887302  0.0422   0.1086   0.0724    0.1309   0.0000       1.39344   438.8209       4.89085       9.54025       2.21708      -2.18236      -7.36834       5.36811      -1.72003       3.13152       1.27881      -1.16509     -0.631337     -0.580283      0.119441    -0.0473831    -0.0277230     0.0100371    -0.0175045       4.01911       4.74657       5.03410       4.95984       4.55142       3.61642       3.08446       2.28747       1.58596       1.12426      0.739283      0.505397      0.272370      0.148267     0.0742804     0.0403851     0.0183851    0.00751767
  12  18 3213.2566    3.7090  1.3277 13.1465  0.0021     -0.899112  0.0585   0.0922   0.0960    0.1346   0.0000      0.931905   442.6740       4.90229       16.6126       2.06335     -0.761629      -1.42663      -4.66978     0.0207267       3.63386      -1.44127     -0.771187     -0.796026     -0.159583      0.158201    -0.0772229    -0.0317849   0.000836252    -0.0115449       5.09574       6.04147       6.51695       6.19191       5.89607       4.91951       4.18581       3.08866       2.01834       1.71256       1.12363      0.614902      0.405393      0.235203      0.104315     0.0487716     0.0257335     0.0116179
  12  19 3352.8115    3.3801  1.5618 12.8550 -0.0052      0.315483  0.0601   0.0768   0.1034    0.1244   0.0000      0.495061   437.8412       19.4291       12.9000       7.12088      -10.2768       1.12363       1.17807      -5.28622       3.06106      0.142062     -0.257404      -1.44781    -0.0942339     0.0832604      0.112790    -0.0756088    -0.0324717     0.0109544       5.70922       7.41276       6.78346       6.74437       6.09804       5.50582       4.50966       3.46353       2.52035       1.71751       1.14626      0.698971      0.393631      0.216342      0.104779     0.0521988     0.0216103    0.00974347
  12  20 3492.5683    2.8974  2.4674 12.0255  0.0001      0.669254  0.0715   0.0506   0.1275    0.0972   0.0000      0.309482   441.2748       5.64943    -0.0918658       9.06372      -4.96167       5.08181      -2.97957      -4.96122       1.55764     -0.373791      0.651393     -0.255877     -0.188924   -0.00924158    -0.0626554   -0.00618190    -0.0243558    0.00831250       6.62702       8.10869       8.51840       8.27377       7.16872       6.16369       5.22860       3.85162       2.80879       1.93965       1.28281      0.758726      0.450097      0.248660      0.128300     0.0612475     0.0292604     0.0123600
  12  21 3632.7527    2.3624  3.4357 11.7025  0.0017      0.410517  0.0898   0.0378   0.1606    0.0740   0.0000      0.215670   416.9770       27.9237      -1.54383     -0.143099     -0.103789      -8.56427      -11.8620       1.41450      0.362606      0.188543      -3.77250     -0.982817      0.659208      0.295273     0.0565951    -0.0753673     0.0526298    0.00556224       8.12683       9.97890       10.7291       9.95137       8.95451       7.78896       6.30059       4.84707       3.58364       2.41510       1.53568      0.950558      0.550187      0.309599      0.161012     0.0770712     0.0349674     0.0145702
  12  22 3773.1744    1.9567  5.2457 11.2218 -0.0006      0.746607  0.1194   0.0263   0.2034    0.0610   0.0000      0.128172   440.6263       2.87710       12.1316       15.1574       15.1602      -16.5413     -0.661646      -1.08253      0.582835      -1.41376      -1.00716      0.591301     -0.684744     -0.352906      0.248803     0.0231223   -0.00209825   -0.00958254       10.8003       13.7070       14.8515       13.9320       12.4276       10.5261       8.17015       6.40448       4.49785       3.09980       2.06908       1.26068      0.754745      0.407407      0.216555      0.108109     0.0469637     0.0204021
  12  23 3913.5736    1.6102  6.8971 10.9720 -0.0023      0.588871  0.1434   0.0206   0.2703    0.0511   0.0000      0.115767   438.6277       20.2041      -13.9403       1.08867       12.0363     -0.819216      -4.82058      -19.8369       8.10320       4.55503      0.900487      -1.72018     -0.237283      0.579712      0.535027    -0.0736408     0.0792809     0.0231235       12.3690       15.2434       15.9742       15.4532       13.9232       12.0537       9.49147       7.48984       5.36315       3.76339       2.46267       1.51909      0.907727      0.505000      0.261296      0.128391     0.0563242     0.0241175
  12  24 4053.7837    1.3534  9.2198 10.6755 -0.0008      0.217766  0.1848   0.0166   0.3358    0.0473   0.0000     0.0935568   458.2117       18.8680      -12.6032       18.5164       11.9863       4.50713      -16.7109      -17.5899       9.76235       6.21021     -0.132486     -0.810759     -0.301664      0.402596     -0.344597     -0.199174    -0.0155024     0.0255114       15.6687       19.0104       20.0276       19.5465       17.6189       14.8901       12.4005       9.48744       6.95660       4.76479       3.17937       1.96788       1.15215      0.643977      0.337175      0.163986     0.0756265     0.0307104
  12  25 4194.2109    1.1754 11.9821 10.4925 -0.0017    -0.0512121  0.2435   0.0143   0.4428    0.0430   0.0000     0.0829479   430.7154       73.3704       45.7503      -36.8570       12.8771      -12.5368      -4.10118      -13.0367      -5.96509      0.298389     -0.690387     -0.283965      -3.55724      0.587462      0.963914     0.0811911      0.108927     0.0428164       18.9390       23.2583       24.3805       23.5186       21.6353       18.5483       15.4488       11.7042       8.67421       6.01842       4.02012       2.54242       1.46848      0.823260      0.428241      0.206111     0.0955340     0.0387950
  12  28 4614.0158    0.6278 18.9029 10.2156 -0.0137     -0.803929  0.5810   0.0088   0.8890    0.0309   0.0000      0.113220   474.8689       8.51584       106.034      -79.4510      -6.75534       47.5362       45.3583      -66.8559      -11.8852      0.867679       4.98857      -9.84110      -5.16935      -2.82376      0.597953     -0.131973     -0.330406      0.153141       37.8467       46.7936       51.8110       48.8190       43.9540       38.7974       31.6560       25.2028       18.5054       12.7596       8.67911       5.45405       3.21358       1.84617      0.985841      0.476479      0.221473     0.0899745
  13   8 1838.7116    0.3832  0.3793  9.9669 -0.0067       11.2681  0.0306   0.0173   0.0504    0.0629   0.0000       3.18165   433.8211      -4.79056       16.6120     -0.719874      -2.01902       2.09797       2.64089       1.90920     -0.559633     -0.198665     -0.348079     -0.200211     0.0707506    -0.0163942    -0.0724491    -0.0139519    -0.0310183   0.000189967       3.75437       4.05571       3.17693       3.45768       4.31171       3.99614       3.09081       1.92099       1.39580       1.21747      0.958125      0.689849      0.430380      0.242478      0.127463     0.0586087     0.0262326     0.0104191
  13  10 2128.5396    0.7555  0.5373 10.3585 -0.0078       8.46710  0.0356   0.0276   0.0601    0.0851   0.0000       1.69449   437.0062     -0.813711       18.5483      -13.1791      -2.36413      -4.95134      0.486132     -0.237236     -0.233505      -2.13308      0.926845      0.274734     -0.444587    -0.0979581     0.0973927    -0.0293550   -0.00312596   -0.00151524       4.11425       5.23685       4.50222       3.61843       3.23393       3.32970       3.34705       3.13930       2.21992       1.56634      0.954282      0.554914      0.315156      0.158566     0.0864781     0.0445433     0.0219208    0.00997102
  13  11 2271.2531    1.0255  0.6782 10.6204 -0.0062       5.56511  0.0326   0.0320   0.0604    0.1136   0.0000       1.17176   436.3877      -1.12106       16.7489      -1.84388      -10.2372       3.23263      -1.43272      -1.31641       1.67194      -1.89588      -1.75396     -0.559811     -0.853100    -0.0322977    -0.0792890     0.0505949    0.00403739     0.0154458       3.28270       3.91881       4.12400       4.28241       3.72721       3.17433       2.68116       2.11725       1.55288       1.12182      0.729273      0.486672      0.298436      0.169031     0.0943875     0.0517119     0.0265580     0.0119224
  13  12 2411.9061    1.4518  0.7547 11.3013 -0.0090       4.11935  0.0333   0.0426   0.0644    0.1134   0.0000      0.998953   438.3149       3.30253       16.2409       5.18634       1.05361       1.88523       1.59828     -0.290736      -4.21614       1.86363     -0.178936     -0.353340     -0.109492    -0.0740090      0.238012     0.0409808    0.00302513   0.000220267       3.44313       3.93344       4.02706       3.98472       3.77235       3.34369       2.67140       2.04902       1.56602       1.19580      0.765445      0.495126      0.326981      0.189646      0.101884     0.0565980     0.0264584     0.0105596
  13  13 2551.8158    1.9445  0.8857 11.7101 -0.0033       4.23334  0.0370   0.0532   0.0716    0.1418   0.0000       1.01282   433.2853       9.67303       7.13426       1.12629       5.23310       3.12767      0.547243      0.868813       2.80666      0.903812     -0.602191      0.486305    -0.0434493    -0.0202221    -0.0444449    -0.0608103    -0.0132161     0.0214295       3.24321       4.17591       4.25059       3.95605       3.79680       3.28342       2.81523       2.20114       1.65834       1.21917      0.787732      0.511263      0.323861      0.180432      0.102053     0.0538337     0.0260209     0.0116358
  13  14 2691.7891    2.3910  0.8552 12.2947  0.0000       2.21472  0.0385   0.0685   0.0709    0.1407   0.0000      0.949663   441.8349       2.85343       15.7824       3.42074      -7.15496       1.12450       2.96554     -0.257013       1.13430     -0.274769     -0.472648     -0.308712      0.190729     0.0158962     0.0552795     0.0398840   -0.00702087   -0.00876699       4.25941       5.40817       6.02906       5.92397       5.09222       4.31930       3.27779       2.34111       1.67278       1.20424      0.790352      0.537520      0.326305      0.191956      0.108983     0.0547487     0.0276333     0.0126754
  13  15 2832.2824    3.0356  0.8860 12.5348  0.0007       2.78877  0.0377   0.0836   0.0669    0.1620   0.0000      0.898828   440.7215       7.16675       14.8027       4.23346       6.46307      -2.28151       2.69931      -3.31376      -1.38181     -0.479932     -0.517936     -0.962126     -0.143484      0.241462    -0.0124712     0.0180688     0.0147750  -0.000280325       3.49668       4.39315       4.46744       4.49092       3.98834       3.48308       2.84613       2.28414       1.76199       1.27681      0.776380      0.539582      0.303126      0.201987      0.106932     0.0591572     0.0277830     0.0121146
  13  16 2972.6890    3.7372  0.8125 12.9764  0.0021       1.79242  0.0458   0.1039   0.0620    0.1473   0.0000       1.07113   443.6161      -6.52090       4.01678     -0.845702      0.935185       1.52207      -3.50977     -0.759527       1.68515     -0.302714     -0.466869     0.0668645      0.122810     -0.119280     0.0499100     0.0214121   -0.00509304   -0.00993531       6.24139       8.69891       9.65082       9.13147       7.83474       6.04195       4.41867       2.96122       1.97394       1.24550      0.777479      0.505132      0.294213      0.169692     0.0876692     0.0496298     0.0230939     0.0110778
  13  17 3112.5389    4.0747  0.8286 13.3363 -0.0038      0.120495  0.0380   0.1176   0.0664    0.1271   0.0000      0.938213   442.0662       7.16064       14.6374       6.03247      0.233287      -4.86767       3.93713      -5.17128      -1.45023      -3.23296      -1.57412     -0.480441     -0.290289      0.112214     0.0769646     0.0385882     0.0142480    -0.0133547       3.69450       4.51741       4.14986       4.47706       4.07207       3.59638       2.92090       2.36302       1.73241       1.29498      0.853267      0.526879      0.340346      0.195651      0.113224     0.0548305     0.0271055     0.0118623
  13  18 3252.4514    3.5444  1.1827 13.6579 -0.0026       1.37024  0.0564   0.0960   0.0969    0.1231   0.0000      0.992103   437.0385       10.6032       21.9966      -14.5707      -3.47565      0.930013    -0.0624967      -2.57741       2.56011      -2.81272       1.27667     -0.138573    -0.0942816    -0.0573692      0.117981     0.0331974     0.0169707     0.0127620       5.38858       7.42239       7.56936       7.63738       6.48463       5.36167       4.19662       3.08683       2.34227       1.59974       1.03210      0.637867      0.388442      0.242984      0.137567     0.0705433     0.0343117     0.0153302
  13  19 3392.4373    3.0931  1.6985 13.0363  0.0003      0.822340  0.0605   0.0700   0.1199    0.0968   0.0000      0.655101   439.2503       12.5235      0.771396       10.9367       6.62858       3.43855      -2.18504      -5.78046       3.02960      0.632904       1.54151      -1.90305     -0.257723      0.201592     0.0955532     -0.116302   -0.00178604    -0.0113035       4.94631       5.82174       6.45678       6.34236       5.63171       4.98850       3.99782       3.33812       2.44469       1.68709       1.18807      0.781794      0.462382      0.276186      0.152772     0.0842480     0.0404663     0.0198489
  13  20 3532.7597    2.7343  2.5183 12.1081  0.0001      0.947225  0.0731   0.0475   0.1259    0.0870   0.0000      0.315944   446.9451       2.74583       6.14041       18.4560      -8.51893     -0.238901      -10.1174      -9.64388      -3.10553    -0.0570811      0.946565     -0.834399     0.0652534     -0.653120     -0.188490    -0.0636547     0.0959488     0.0379689       6.58092       8.28185       8.72952       8.78322       7.76328       6.62585       5.21944       4.12885       3.01603       2.16243       1.45105      0.905288      0.561046      0.344342      0.195234     0.0982738     0.0483388     0.0224487
  13  21 3673.3171    2.2140  3.7705 11.6405  0.0005      0.635318  0.0903   0.0326   0.1679    0.0665   0.0000      0.191151   434.9719       8.38142       24.6615     -0.997486       3.80551      -5.30193       1.87167      -6.83581      -6.40912      -1.87639     -0.207997     -0.502421     -0.550288      0.325969     0.0269994     -0.207450     0.0466289    0.00823862       7.64677       9.57991       9.59941       9.42594       9.22439       7.76041       6.55298       5.08456       3.75941       2.72815       1.87339       1.30037      0.779088      0.450329      0.238182      0.128254     0.0621569     0.0293262
  13  22 3814.2981    1.8195  5.8022 11.1349 -0.0009      0.683850  0.1208   0.0226   0.2181    0.0527   0.0000      0.120910   436.2401       4.90533      0.219979       8.38100       20.8876      -35.2277       4.47517       8.28800      -1.17802       2.54234       2.17928       1.24790      -1.44205      0.174136      0.787787      0.129637    -0.0169696    -0.0312763       9.54046       12.4451       12.7222       12.6098       11.6344       9.95841       8.43661       6.66563       4.99115       3.54081       2.47634       1.57549      0.991867      0.571494      0.316167      0.166615     0.0806235     0.0375233
  13  23 3954.7627    1.5577  7.4240 10.9489  0.0000      0.405040  0.1476   0.0188   0.2671    0.0469   0.0000      0.105860   422.4354       22.2914       6.19807       24.6971       13.2802      -24.4441      -8.64860      -2.44411      -3.59016       1.12933    -0.0448516       3.40812     -0.182957      -1.36659     -0.170052     0.0151020      0.141064     0.0752584       11.4730       14.0448       15.0157       14.9034       13.6000       11.8498       9.90448       7.76289       5.86220       4.22866       2.89499       1.86133       1.17774      0.683902      0.382518      0.203005     0.0975189     0.0464875
  13  24 4095.6161    1.2940  9.6828 10.6945 -0.0008      0.161227  0.1919   0.0153   0.3482    0.0428   0.0000     0.0911579   448.3322      -4.51629       54.8054       25.4411      -22.2327       2.74359      -8.26957      -11.4432       15.6322       6.47898       1.89475      -1.36480       1.52686     -0.674454     -0.637392     -0.226995    -0.0108738    0.00160116       14.3152       18.1400       18.7840       19.0934       16.8029       15.4237       12.5528       9.74295       7.36159       5.44418       3.59494       2.45625       1.50494      0.882915      0.482543      0.256742      0.125831     0.0555112
  13  25 4236.6755    1.1002 12.2571 10.4927 -0.0024     0.0251771  0.2546   0.0132   0.4388    0.0404   0.0000     0.0853997   439.2543      -5.95291       28.0870      -1.67399      -29.7826       6.25851       18.2533      -7.91735       1.54284      -13.6041       6.63474      -2.15488       1.75531     -0.381649      -1.13528     0.0250143     -0.126422    -0.0652468       17.7371       22.4381       23.7526       23.1651       21.2036       18.8058       15.4754       12.4329       9.27836       6.64870       4.66674       2.99052       1.87734       1.09600      0.616514      0.321815      0.155313     0.0738537
  13  26 4378.0842    0.9050 15.5627 10.4070 -0.0038    -0.0335274  0.3834   0.0105   0.6016    0.0350   0.0000     0.0943072   467.0604       2.87462      -18.6791      -21.7314       8.12170     -0.620091      -32.3274      -1.51038      -21.2725       6.56175       8.69776       5.39678      -1.08181       2.02320     -0.544911      0.154059    -0.0127321    -0.0421388       23.3034       29.6831       31.7360       30.7277       29.2287       25.2182       21.1801       16.6620       12.2164       9.34270       6.28692       4.19365       2.61919       1.55690      0.860060      0.451481      0.212497     0.0999824
  14   7 1723.5671    0.3003  0.2056 10.0425 -0.0111       14.3527  0.0184   0.0182   0.0428    0.0448   0.0000       6.16818   436.9273      -1.35954       9.51106       3.09544       1.19835      -1.90921      0.636581       2.56967      0.826764      -1.15714      0.411606      0.368618     -0.354498    -0.0398658     0.0538307     0.0593508    -0.0185237   -0.00558558       1.82495       2.17270       2.35609       2.25311       2.32555       1.82639       1.79230       1.44793       1.27208      0.770443      0.514673      0.415634      0.256051      0.137259     0.0940542     0.0499257     0.0245485     0.0141847
  14   9 2017.1422    0.5842  0.4460 10.0685 -0.0061       8.77622  0.0244   0.0219   0.0477    0.0792   0.0000       1.73950   436.7726     -0.753876       14.5781      -5.37928      -3.74082      -1.25098      -3.46187      -1.30456    -0.0471582      0.590618      0.288309      0.246715     -0.123751      0.376925     0.0986604     0.0503671    -0.0319057     0.0176030       2.27589       2.89007       2.78042       3.13445       2.80536       2.48925       2.00034       1.68919       1.28189      0.979614      0.689866      0.441669      0.275165      0.207420      0.101999     0.0616650     0.0337232     0.0161401
  14  10 2162.6473    0.8181  0.5994 10.3889 -0.0113       8.26168  0.0341   0.0256   0.0515    0.0959   0.0000       1.41883   436.3598      -2.08449       17.1904      -4.15375       7.07712      -2.33755       3.49630       2.87693      -2.49347      0.836025      0.323480      0.863415     0.0498119     -0.282273      0.145262    -0.0192202     0.0737475    -0.0186483       3.03765       3.93331       3.48347       3.97975       3.70317       3.42618       2.56168       2.11152       1.73324       1.31561      0.929198      0.546613      0.357085      0.229406      0.150436     0.0806394     0.0446105     0.0190415
  14  11 2305.8185    1.1499  0.7567 10.7036 -0.0029       6.25366  0.0324   0.0327   0.0626    0.1178   0.0000       1.07414   436.6601      -2.16713       10.6397      -6.20037       3.90474       5.79137      -2.32479      -4.40444     -0.577072      -1.13632     -0.226768      0.332511     0.0682185      0.289000     -0.120861    -0.0499874    0.00777515     0.0153948       2.80223       3.57754       3.63958       3.64997       3.59211       3.17652       2.40159       2.18371       1.60130       1.17865      0.867524      0.538596      0.351298      0.230023      0.131678     0.0756264     0.0385591     0.0186050
  14  12 2446.7817    1.4443  1.0083 11.1712 -0.0059       2.06716  0.0449   0.0368   0.0744    0.1335   0.0000       1.00623   435.1646      0.924277       8.78741       1.25159      0.141462       1.18987       6.41318      -2.68527      -5.01860       3.52971       2.68489      -1.05132    -0.0907490      0.674929      0.354779    -0.0247528     0.0716068     0.0162939       3.84012       4.64415       4.73659       4.79447       4.29517       4.01509       3.29916       2.62533       2.07988       1.55538       1.07435      0.685898      0.453213      0.276969      0.161710     0.0882856     0.0473813     0.0228119
  14  13 2587.4241    1.9600  0.9093 12.0448 -0.0038       2.48604  0.0386   0.0524   0.0692    0.1179   0.0000      0.951529   436.4360       5.24423       7.17967       1.11648       3.28392      -4.21074      -2.97590    0.00830976      -1.23252    0.00275454       1.22078    0.00641200     -0.261399     -0.194820     0.0581704    -0.0207960     0.0122063    -0.0113202       3.40938       3.92133       4.07534       4.19645       3.97451       3.54661       2.89224       2.33506       1.77482       1.39544      0.981481      0.628132      0.392544      0.259268      0.161008     0.0909241     0.0434126     0.0213176
  14  14 2728.3032    2.6317  0.8131 12.2733  0.0035       2.38712  0.0336   0.0726   0.0646    0.1406   0.0000      0.923018   438.2268       4.73256       7.92715       3.67981      -1.68291       8.37679       1.22514      -1.47191       3.63928    -0.0559336     -0.533781      0.822199     0.0149852     -0.173053      0.367643     0.0176368    -0.0951572     0.0102685       3.20453       4.13746       4.26459       4.25965       3.85546       3.28639       2.70401       2.10920       1.69230       1.15322      0.807649      0.522053      0.340579      0.209414      0.119051     0.0680238     0.0355092     0.0185311
  14  15 2869.3528    3.1239  0.9268 12.7630 -0.0119       1.95566  0.0373   0.0863   0.0722    0.1592   0.0000      0.928679   433.2435       4.70583       18.1765      0.802020      -2.80785      -9.02283       5.10907      -1.84343      0.580557      -2.40583      0.674041      0.360790     -0.314908     -0.439577     0.0506397    -0.0324186    -0.0101150     0.0118421       3.31536       4.09185       4.31594       4.37351       3.67430       3.38165       3.04141       2.44685       1.91175       1.40309      0.946595      0.631788      0.405989      0.243304      0.132115     0.0767459     0.0403200     0.0212314
  14  16 3010.2193    3.6767  0.8828 13.0371 -0.0071      0.598017  0.0389   0.1014   0.0688    0.1646   0.0000      0.906237   438.0767       14.5505       4.18506       2.60638       6.99408      -1.40948       1.14754      -3.15363      0.151814      0.355985       2.15641      -1.02111     -0.231261    -0.0720323      0.366613    -0.0886848    -0.0853881     0.0213400       3.42491       4.21437       3.80424       4.19235       3.76077       3.45602       2.78173       2.47869       2.04128       1.51215       1.01398      0.627661      0.379105      0.260749      0.145418     0.0858477     0.0455021     0.0215437
  14  17 3150.6694    3.7040  0.9808 13.6206 -0.0059      0.790188  0.0414   0.1023   0.0787    0.1304   0.0000      0.972178   440.5421       7.96957       14.0486       2.41124      -1.73997      -3.77147       2.05003      -2.35545      -1.27959     -0.227685       1.18940      0.746597     -0.378877     -0.222622    -0.0956687      0.110182    -0.0364836    0.00247738       3.47956       4.30480       4.48336       4.24037       3.87977       3.69240       3.18820       2.51483       2.06612       1.41974       1.02070      0.731544      0.415740      0.277654      0.148273     0.0811571     0.0435772     0.0221217
  14  18 3290.9995    3.5314  1.4908 12.9342 -0.0042       1.09882  0.0535   0.0754   0.0959    0.1260   0.0000      0.600392   442.6743       7.29354       13.5986      -5.99857       5.43920      -1.87686     -0.639512      -6.94695       5.90960      -1.12808      -1.78472    -0.0495170      -1.09230      0.320582     0.0402767     -0.124843     0.0390630     0.0394239       3.97144       5.35531       5.43062       5.43880       5.07434       4.43522       3.72292       3.00196       2.29716       1.70333       1.13614      0.787055      0.521717      0.305768      0.177608     0.0993594     0.0533224     0.0268279
  14  19 3431.7519    2.9766  2.0838 12.6798 -0.0050       1.96494  0.0642   0.0573   0.1183    0.0865   0.0000      0.436703   432.2046       5.78024       15.0095       4.38786      -3.61362       2.13809     -0.600013       4.53304       1.33136      -5.74570     -0.139669    -0.0223287     -0.166544     -0.676227      0.216496     -0.192556    -0.0788316    -0.0179684       4.97025       6.32504       6.69377       6.75617       6.16085       5.47697       4.54601       3.47798       2.71566       2.02948       1.35008      0.966467      0.647495      0.379313      0.219280      0.122789     0.0669009     0.0331602
  14  20 3572.4345    2.5267  2.9288 12.0902 -0.0022      0.552453  0.0777   0.0411   0.1376    0.0729   0.0000      0.268431   435.8618       20.4878       1.19974       8.81994       7.84640       4.64178      -1.16535      -6.45185       3.93164     -0.405093      0.365776      -1.63519     -0.912765      0.630242     -0.393338     -0.222893    -0.0301117     0.0319904       6.17821       7.87254       7.93906       7.61485       7.23171       6.54909       5.44006       4.62097       3.63432       2.60895       1.85484       1.19591      0.774327      0.455522      0.273917      0.148813     0.0772001     0.0381921
  14  21 3713.5900    2.1106  4.3125 11.4602 -0.0023      0.914116  0.0947   0.0286   0.1737    0.0594   0.0000      0.157763   435.0029       3.38148       24.7780      -10.7841       17.2114      -11.3091      -3.89331      -6.89911      -4.94209      -4.85152      0.845511      -2.81889       1.20962     -0.176389      0.297553     -0.387700     0.0172192    -0.0249330       7.30790       8.97598       9.46449       9.55202       8.66199       7.77883       6.71155       5.40416       4.04280       2.95532       2.17279       1.45493      0.948669      0.570091      0.339037      0.181908     0.0962477     0.0485453
  14  23 3995.6147    1.4788  8.6675 10.8050 -0.0008      0.319975  0.1638   0.0165   0.2892    0.0437   0.0000     0.0876677   437.9239       19.0075       8.12199      -20.1757       12.2016       3.20972       10.8895      -4.17200       8.69805       1.04686      -5.56408       1.06826      -1.24020      0.932697      0.351694    -0.0391643      0.259714    -0.0711421       11.4985       14.7827       15.7827       15.6244       14.8079       12.7864       10.7615       8.60033       6.63254       4.95016       3.46175       2.35378       1.50515      0.951624      0.551616      0.310865      0.162397     0.0806886
  14  24 4136.9795    1.2708 11.5186 10.5511 -0.0004      0.211141  0.2090   0.0140   0.3915    0.0422   0.0000     0.0767793   447.7577     -0.226000      -5.32654       16.0505       2.29596     -0.263891       5.27492      -5.50954      -2.49275     -0.109489       1.93695       2.52096     -0.624898      -1.10770      -1.45317    -0.0932382     -0.125542   -0.00760852       14.0364       17.8189       19.1843       18.9980       17.8945       15.5496       13.2929       10.8659       8.11521       6.15559       4.32521       2.92861       1.92956       1.16853      0.685331      0.380689      0.202099      0.101017
  14  25 4278.4447    1.0636 14.0970 10.4466 -0.0015     0.0600672  0.2875   0.0118   0.5060    0.0380   0.0000     0.0808237   424.7083       66.3539       16.8159      -13.0111      -26.3493      -12.5116      -7.13699       7.22111      -16.5641       5.80346      -2.32130      0.784404      -2.94310     -0.333380       1.58525     -0.768769     0.0128184     0.0465860       17.7090       22.3628       24.1293       23.5549       22.2253       19.4665       17.1060       13.6531       10.4913       8.01129       5.54358       3.82529       2.43581       1.53129      0.898608      0.493407      0.259928      0.128021
  14  26 4420.0410    0.8591 15.3759 10.3926  0.0008      0.104412  0.3691   0.0103   0.5879    0.0337   0.0000     0.0982669   428.1069      -8.15078       51.8733     -0.726016       4.18163       4.30085      -9.91280       4.58528      -39.3299      0.653554       2.04772     -0.754086      0.493648      -1.40901      0.626219    -0.0942141     -0.120882     -0.129718       21.7465       27.7262       29.2808       29.3594       27.8189       23.8728       20.4782       16.8884       12.8171       9.61228       6.71538       4.72329       3.03180       1.90185       1.08816      0.621812      0.328310      0.168035
  15   9 2049.6700    0.6744  0.5825 10.0428 -0.0026       5.89762  0.0275   0.0214   0.0567    0.0938   0.0000       1.40819   438.6631      -2.37516       8.30417      -1.80780     -0.833026      0.302408       4.27578     -0.198941       2.28677       1.56331       1.33674      0.746329      0.406077      0.139961    -0.0516486    -0.0442773     0.0187935     0.0395506       2.69112       2.98893       3.20579       3.42491       3.08841       2.52954       2.37299       2.02998       1.62230       1.15930      0.879412      0.628601      0.381621      0.215144      0.150047     0.0948458     0.0499686     0.0241526
  15  11 2339.6083    1.2366  0.7862 11.0557 -0.0019       3.76578  0.0347   0.0341   0.0620    0.1074   0.0000       1.10952   437.3266       5.99925       16.3392       3.58789    -0.0801462      -2.38662      0.422615       2.46015      0.782847     0.0673168       1.20132     -0.672452     -0.598003     -0.683050   -0.00816537     0.0474098     0.0189558  -0.000940761       2.92003       3.58089       3.72011       3.97266       3.45793       3.15723       2.82795       2.16182       1.72383       1.28664      0.967892      0.623133      0.436530      0.280980      0.164791     0.0955050     0.0551558     0.0283459
  15  12 2481.1700    1.6280  0.9159 11.3209  0.0012       3.53559  0.0345   0.0409   0.0671    0.1253   0.0000      0.883139   439.9994       7.76801       15.6580       5.63401      -1.51739     -0.948095     -0.224544      -3.14740       1.12448       1.58977     -0.433307    -0.0712397     0.0531646     -0.136366     -0.197286     0.0411040     0.0311950    -0.0333500       2.84243       3.60903       3.81025       3.86797       3.49770       3.15999       2.74164       2.22502       1.64541       1.26360      0.891960      0.663297      0.424310      0.279122      0.164768     0.0984819     0.0498028     0.0279234
  15  13 2622.4664    2.1765  0.8581 11.9838 -0.0030       3.59242  0.0350   0.0570   0.0642    0.1210   0.0000      0.870162   439.6088      0.707465       14.7968       3.61048       3.94044      -2.25031     -0.696774      0.955383     -0.350747      0.667808     -0.956770       1.21769     -0.423870      0.329709    -0.0134052      0.172104     0.0631987    -0.0129093       2.85826       3.78692       3.74587       3.80863       3.48276       3.17324       2.71668       2.31486       1.82206       1.41205      0.931431      0.702014      0.417253      0.290166      0.160437     0.0939179     0.0536803     0.0294170
  15  14 2764.2974    2.8231  0.9088 12.2925 -0.0006       2.75817  0.0364   0.0736   0.0699    0.1494   0.0000      0.859642   438.8542     0.0772504       9.10278     -0.577745       1.94156      -5.61288      -5.20150      0.667136       1.10603      -2.51740      -1.21922    -0.0431163     -0.997738     0.0916327   -0.00410834     0.0320953     0.0313847     0.0534634       2.87323       3.53392       3.36418       3.61918       3.64967       3.20681       2.66812       2.07108       1.62144       1.33847      0.968622      0.634894      0.451566      0.276347      0.176676      0.108520     0.0614553     0.0306932
  15  15 2905.8819    3.2764  0.7841 13.0797 -0.0082       1.59223  0.0350   0.0962   0.0630    0.1235   0.0000      0.954450   437.8543       5.73927       13.3185       3.30149       4.63702      -2.70959     -0.157259      -3.42774    -0.0454041     -0.900830      0.390259      0.350154    -0.0318814      0.131157      0.538691     0.0863613     -0.110222    0.00144736       3.55628       4.73465       5.28254       5.34671       4.87475       4.00043       3.19428       2.47910       1.72935       1.20742      0.874178      0.600411      0.388484      0.251556      0.159957     0.0908220     0.0517961     0.0264441
  15  16 3047.2009    3.6995  0.8918 13.4400 -0.0009       1.63031  0.0433   0.0999   0.0675    0.1226   0.0000      0.941321   435.1312       14.8416       17.0497       6.98200       1.76157      -2.41198      -1.21512      -1.95788       1.15271       3.34040     0.0218994     -0.705509      0.657236     -0.423730     -0.231971      0.160376    -0.0469772  -0.000192752       3.95733       5.32637       5.35280       5.09795       4.44274       3.75860       3.65389       3.07755       2.62430       1.85678       1.28608      0.875266      0.526291      0.310023      0.171283      0.106892     0.0552896     0.0307044
  15  17 3188.1229    3.9123  1.0432 13.2888 -0.0031       1.94312  0.0440   0.0959   0.0700    0.1598   0.0000      0.996726   437.3014       6.88988       20.3732       2.45177      0.963885       4.80766      -1.10355       1.10700     -0.586972      -2.10185     -0.894882      -1.23582      0.193963    -0.0250353    -0.0710242     0.0607765    -0.0621380     0.0132038       3.26417       4.15471       4.01792       4.26524       4.01383       3.64800       3.21851       2.46850       2.03648       1.39152       1.09111      0.775115      0.545574      0.337396      0.200671      0.113423     0.0624906     0.0340717
  15  18 3328.9460    3.4369  1.5010 13.1514  0.0008      0.136919  0.0520   0.0746   0.0991    0.1121   0.0000      0.725411   444.7706       6.96791       8.01513       4.15342       1.69670      0.719517      -4.24429      0.961759       2.52458      0.221291      -1.23185   -0.00342786     -0.312957     -0.119927     -0.183093    0.00654444    -0.0688868    -0.0234468       3.74523       4.76035       4.77599       5.10696       4.39058       4.37240       3.67462       3.04265       2.21875       1.71420       1.28246      0.897544      0.622541      0.403226      0.238227      0.134345     0.0742557     0.0389260
  15  19 3470.1569    2.8929  2.5389 12.0099 -0.0015      0.606197  0.0685   0.0460   0.1165    0.1013   0.0000      0.262295   437.1462       13.1400       1.02320       2.47840      -7.47837      -4.06304       8.64922      -4.75699      -3.93587      -2.69949       3.02937     -0.257523     -0.129861     0.0749712      0.311400     -0.106688    -0.0538260    -0.0240045       4.98853       6.65525       6.59521       6.82885       6.24544       5.83117       4.85394       4.01344       3.15733       2.32206       1.67097       1.22022      0.796753      0.500050      0.303241      0.174955     0.0950878     0.0491454
  15  20 3611.5192    2.4079  3.3489 11.8787 -0.0002      0.612595  0.0789   0.0351   0.1451    0.0697   0.0000      0.208627   441.5405       21.2153      -5.49518      0.419344      -12.7274       8.29199      -8.81559      -4.21998      -1.21470      -1.50005      0.114146     -0.654710      0.867687     -0.232083     -0.460342    -0.0931769    -0.0569026      0.117839       5.65879       7.33954       7.60978       7.81964       7.21347       6.62290       5.41813       4.54791       3.55796       2.72677       1.93853       1.35952      0.883895      0.577097      0.351412      0.209666      0.115318     0.0620561
  15  21 3752.8805    2.0287  5.0100 11.2907 -0.0009      0.562364  0.1003   0.0248   0.1903    0.0564   0.0000      0.132166   436.0703       9.76117       15.5415      -12.5806      -3.32230       6.42303       14.5568       2.53020       11.8380      -3.64030      0.794313     -0.794140      0.834013       1.15290     0.0526323     -0.256566     -0.145525     0.0243595       6.89361       9.05471       9.21378       9.52170       8.72088       8.10947       6.74093       5.80911       4.41872       3.47461       2.46235       1.72398       1.12159      0.714083      0.444183      0.261166      0.143108     0.0735263
  15  22 3894.5452    1.6636  6.7905 10.9985 -0.0015      0.373121  0.1274   0.0188   0.2342    0.0463   0.0000     0.0981903   433.0839       6.87548       14.0897       6.56823       8.77437      -1.51720      -13.8343     -0.686151      -9.52834      -1.08746      -2.65246       1.62041       1.83603     -0.798997       1.44194     -0.360496     -0.155628      0.150641       8.88838       11.4835       12.1054       12.2994       11.4351       10.2753       8.71289       7.15331       5.75394       4.16820       3.07969       2.16824       1.46734      0.921253      0.564424      0.332923      0.179945     0.0975875
  15  23 4035.9385    1.3887  8.9992 10.7952 -0.0016      0.381383  0.1675   0.0153   0.3030    0.0404   0.0000     0.0874990   402.3901     -0.660631       2.56244      -13.9989      -18.3777       20.1816      -13.5733      -4.29518      -11.9182       3.58019       3.22489   -0.00874359      -2.82442     -0.884680      0.434342      0.169493      0.282867    -0.0878938       10.8534       13.9117       14.5748       14.5185       13.8150       12.6531       10.8598       8.78688       7.10931       5.24041       3.91630       2.71340       1.85891       1.15734      0.719673      0.423397      0.227138      0.120279
  15  24 4177.7168    1.2079 11.7855 10.5379 -0.0005      0.186728  0.2113   0.0127   0.3942    0.0390   0.0000     0.0789879   421.0012       2.44488      -5.78972      -7.49183       1.05552      -11.3485       8.92531      -12.5560      -7.51111      -11.6781      -2.03852      0.825981      0.376143      0.870153    -0.0445502    -0.0127330     -0.500117     -0.156233       13.0122       16.8903       18.0538       17.9869       16.9991       15.2605       13.0917       10.7260       8.61133       6.36599       4.80973       3.24697       2.16304       1.41960      0.857771      0.506698      0.276434      0.148507
  16   7 1783.2765    0.3654  0.2980  9.9962 -0.0091       10.9991  0.0242   0.0167   0.0410    0.0518   0.0000       3.23538   438.6873       3.71626       13.6146       2.07648      -1.49987      -1.36539      0.151517      0.569885      0.517992      0.100658     -0.442907      0.615402     0.0324441     -0.127115      0.119400     0.0126633   -0.00598295     0.0308224       2.10220       2.25791       2.52039       2.96661       2.30288       2.12702       2.17908       1.89482       1.05838       1.06771      0.814842      0.515050      0.344475      0.264132      0.153182     0.0898112     0.0533784     0.0325027
  16   8 1933.2016    0.5180  0.3867  9.9286 -0.0132       13.3213  0.0221   0.0194   0.0392    0.0663   0.0000       2.02462   436.0531     -0.460578       13.2821      0.580125      -1.39826       1.02788       4.01996     -0.265148     -0.362120      -1.12199      0.893794       1.00923     -0.500947     -0.346813      0.366806    -0.0315437    -0.0929197   -0.00902015       1.78646       2.34878       2.40840       2.48835       2.55209       2.08730       1.85827       1.55949       1.18082      0.985858      0.652606      0.474502      0.375249      0.227951      0.158240     0.0800589     0.0590147     0.0287557
  16   9 2081.6689    0.6610  0.5504 10.1916  0.0023       9.91863  0.0285   0.0209   0.0494    0.0807   0.0000       1.64483   437.4359      0.465504       15.7092     -0.760054     -0.464524      -1.06322       2.68071       2.08441      0.390941      -1.23643      -1.56051     -0.130892      0.563271      0.353127     -0.120158     0.0659776   -0.00620874     0.0651767       2.42710       2.93587       3.32366       3.12111       3.01897       2.64851       2.37774       1.94273       1.57531       1.26849      0.900850      0.601096      0.441518      0.261181      0.168873      0.110562     0.0585643     0.0373449
  16  10 2228.5110    0.9772  0.7207 10.4324 -0.0071       5.65585  0.0452   0.0262   0.0548    0.1169   0.0000       1.09590   440.3098       6.53024       10.3869      -3.88810       4.89328       1.02192       2.45017      -3.49861     -0.641994      -2.54412     -0.198855       1.10889      -1.31656      0.179959     0.0295922     0.0340823    -0.0634169     0.0552290       4.32122       4.65588       3.31926       3.57049       4.25602       4.11099       3.42169       2.70720       1.78730       1.25486       1.07741      0.918638      0.720378      0.562549      0.362171      0.218136      0.104295     0.0469846
  16  11 2372.7547    1.3246  0.8005 11.2553 -0.0068       6.08146  0.0319   0.0363   0.0631    0.1014   0.0000       1.05928   440.7988      -1.81781       13.7047     -0.798766       6.11311       1.18819     0.0584762       4.58711      0.366459      0.773034       2.20677      0.874177       1.05224      0.404733     -0.430534     0.0312296     0.0307353    -0.0211013       2.56230       3.30886       3.48443       3.48358       3.08122       2.91394       2.58671       2.10329       1.81902       1.34779       1.02804      0.655405      0.472574      0.302210      0.187813      0.110511     0.0639883     0.0361518
  16  12 2514.8447    1.7273  0.9251 11.5983 -0.0004       2.07653  0.0363   0.0418   0.0672    0.1171   0.0000      0.997117   435.7001       2.07560       9.08389       1.17250      -1.47001     -0.945743       2.34046      0.709225       1.06065       2.38302      0.723802     -0.919202      0.687752     0.0521273    -0.0990378      0.291699    -0.0323603    0.00744355       2.74854       3.38117       3.49842       3.50917       3.13950       3.01909       2.64418       2.26419       1.91971       1.48290       1.09097      0.742055      0.518438      0.329900      0.208045      0.126199     0.0728329     0.0407787
  16  13 2657.0154    2.2745  0.9041 11.9470 -0.0033       1.37390  0.0362   0.0537   0.0607    0.1246   0.0000      0.838165   440.4849     -0.508323       11.4995       2.07564      0.344659      -2.56921       1.39615      0.346354     -0.718214     -0.277102       2.61445      0.927425     0.0685445    -0.0165109     -0.105936      0.112672    -0.0898808     0.0109648       2.72407       3.28424       3.29825       3.52656       3.55761       3.20119       2.45547       2.00643       1.77430       1.37495       1.01796      0.689850      0.454033      0.306250      0.215376      0.131386     0.0806653     0.0453298
  16  14 2799.6184    2.8053  0.8496 12.4693 -0.0039       2.46178  0.0326   0.0715   0.0657    0.1169   0.0000      0.912699   435.3651       3.18581       13.1271       9.31894      -4.65610      -2.75524      0.692375      -5.17489      0.676065      0.363076      -2.11799     -0.559824     -0.706391     -0.458945      0.292891     0.0732693    -0.0307378    -0.0818861       2.62677       3.14173       3.09691       3.10592       2.85416       2.90775       2.63075       2.12297       1.63808       1.27811      0.973695      0.684516      0.516553      0.330818      0.205335      0.128047     0.0689153     0.0377110
  16  15 2941.8622    3.8128  0.8338 12.8020  0.0011      0.960185  0.0293   0.0950   0.0600    0.1404   0.0000      0.768936   437.6377       4.63390       15.9963       1.01441     0.0350857      -2.81097      -3.40904      -2.08470       1.18541     -0.155765     -0.571479     -0.230887      0.337547      0.194595      0.108880     -0.104488    -0.0437945     0.0248105       2.18367       2.91342       3.06298       3.04835       2.97823       2.81219       2.18757       1.94547       1.51679       1.10337      0.933696      0.614147      0.401040      0.285819      0.170051      0.116787     0.0690898     0.0369004
  16  16 3083.5234    3.7537  0.9528 13.4103 -0.0029       1.51249  0.0384   0.0943   0.0703    0.1313   0.0000      0.883925   438.9100      0.196035       16.4116       6.32906     -0.328863      -7.25537       3.34429       4.24897      -1.66105      -1.58547     -0.438087      -1.17939     0.0715199    -0.0928464     0.0295165     0.0767152     0.0319336    0.00254260       3.12071       3.77551       3.71088       3.56496       3.47543       3.32054       2.81188       2.43175       2.11792       1.66760       1.22666      0.841071      0.545666      0.357360      0.222595      0.143688     0.0784208     0.0469118
  16  17 3225.0739    3.7381  1.2329 12.7961 -0.0007      0.567893  0.0451   0.0814   0.0796    0.1969   0.0000      0.825758   438.8050     -0.594244       12.7843      -7.38336      -3.71579     -0.621481     -0.684966      -1.93854      -1.22873    -0.0357601     -0.185327      0.151402     -0.742569    -0.0459304      0.248158      0.150561     -0.156672     0.0263412       3.32761       4.21928       4.27121       4.08314       3.81165       3.56251       3.23837       2.85205       2.36878       1.83881       1.36697      0.931881      0.608717      0.401303      0.240218      0.150362     0.0834516     0.0491076
  16  18 3366.4460    3.2520  1.6180 13.0119 -0.0081      0.158758  0.0575   0.0677   0.0960    0.1141   0.0000      0.587950   446.7788       9.29081       6.06749       3.33577      -1.64584       3.06907       7.77620      -7.56367      0.448273      -1.43289     -0.971821       1.01063     -0.632651     0.0973768    0.00335957    -0.0611975      0.152233     0.0299841       4.11140       5.12602       5.63815       5.04567       4.85752       4.38065       4.02551       3.50127       2.83357       2.18535       1.63015       1.13323      0.729975      0.470905      0.293598      0.182230      0.109716     0.0547956
  16  19 3508.0925    2.7616  2.4970 12.3309 -0.0006      0.539247  0.0647   0.0462   0.1228    0.0847   0.0000      0.287140   443.0444       5.04855      -2.26910       6.89351     -0.239938      0.497073      -4.90227       6.36469       2.58567      -1.51416     -0.137170      -1.06518    -0.0134761      0.489071    -0.0228753      0.408062      0.442011    -0.0907834       4.47025       5.83576       5.97329       6.23075       5.76954       5.26967       4.57726       3.79573       3.06553       2.37626       1.76054       1.25833      0.826099      0.561814      0.362504      0.212013      0.129675     0.0713612
  16  20 3650.2083    2.2662  4.1660 11.5252 -0.0020      0.634457  0.0883   0.0291   0.1602    0.0658   0.0000      0.147098   433.5866       24.2098       24.6731       24.4852       11.0697       7.61735       1.81609      -6.44026       5.40424      -2.04747     -0.808901     -0.310126     -0.719516      -1.39078     -0.285944     -0.265475    -0.0882945     -0.123552       5.89552       7.51873       7.67490       7.88982       7.69797       6.81247       6.13911       5.08035       4.11022       3.11358       2.27288       1.72553       1.18572      0.777554      0.481418      0.298018      0.172717     0.0929550
  16  21 3792.1002    1.9488  5.2645 11.2287  0.0012      0.776569  0.1040   0.0230   0.1862    0.0551   0.0000      0.122612   447.3354     -0.356335       13.8216       4.97795      -12.4277      -4.57136     -0.861406     -0.385875       7.32672      -3.28763       1.90689     -0.345022      -1.36841     -0.271869      0.533245      0.265269     0.0977657     -0.128530       6.75699       8.68864       9.10795       9.33472       8.64127       7.97629       7.06732       5.96520       4.74834       3.62920       2.78204       1.93140       1.36856      0.882364      0.565823      0.340140      0.195456      0.108579
  16  22 3934.0267    1.6206  7.4366 10.8521 -0.0025      0.467586  0.1297   0.0168   0.2422    0.0444   0.0000     0.0887215   435.4545       18.3632       26.7539      -17.5864      -9.47303      -7.01447      -6.15757      -4.93707      -4.44462      -3.29753      0.116636      -1.14248      -3.13337      -1.06974      0.229576      0.410604     -0.663556      0.224517       8.44816       10.6858       11.8478       11.7936       10.9567       10.0495       8.73706       7.23905       5.74943       4.52010       3.30573       2.38210       1.62018       1.05383      0.693170      0.413440      0.242257      0.134835
  16  23 4076.2941    1.3472  9.4180 10.6710 -0.0006      0.467833  0.1658   0.0142   0.3042    0.0407   0.0000     0.0799579   421.3725       33.0678       26.3219      -11.6053     -0.227296      -11.3748      -1.27257      -3.53713       3.03330       7.31911      -4.60252     -0.624317       1.63680     -0.682947     -0.475173    -0.0679540      0.263150      0.182572       10.1732       13.1134       13.8991       14.1221       13.4062       12.2961       10.6733       8.89671       7.07471       5.67512       4.16246       2.96406       2.05443       1.36053      0.862039      0.535286      0.304610      0.172586
  16  24 4218.6378    1.1461 12.4839 10.5429 -0.0016      0.297847  0.2273   0.0120   0.4028    0.0369   0.0000     0.0779302   455.2666      -10.5403      -15.1220      -6.40677       11.7202      -23.4617       15.2535       5.68811      0.458375       5.67623       1.48351      -10.4709      -2.73048      0.299718      0.404089      0.866780     -0.277684     -0.458571       13.0546       16.3673       17.6577       17.6824       17.0770       15.4034       13.5913       11.3870       9.14676       6.95116       5.37657       3.81634       2.62039       1.74734       1.10781      0.685685      0.398416      0.217599
  16  25 4360.2917    0.9322 14.8179 10.4455 -0.0012      0.112870  0.3160   0.0097   0.5126    0.0333   0.0000     0.0928458   439.3398       31.2490      -12.7151      0.635075       13.4286      -21.9108      -11.4945       26.6549      -5.77693      -7.78770       6.68502      -1.90438      -5.04166      -2.11110       1.37719      0.469469     -0.434874      0.309492       16.2423       21.1184       22.7332       23.0758       22.2878       19.8709       17.4823       14.6673       11.7923       9.14716       6.96344       4.91540       3.44328       2.31275       1.45549      0.913225      0.511882      0.291507
  16  26 4501.3980    0.7842 17.8136 10.3121 -0.0013     -0.227583  0.4181   0.0081   0.6347    0.0293   0.0000     0.0980031   462.8412       33.1774       52.4006       25.3647       8.45835      -9.36824       24.9661      -23.2143      -18.8331       3.60860       6.02454      0.871775      -2.45083      -3.16897     -0.484831      0.194301     -0.366612     -0.272964       19.7902       25.4898       27.3808       27.4050       26.5079       23.8904       20.9490       17.8957       14.3321       11.1538       8.46433       6.04184       4.14457       2.83131       1.76005       1.09713      0.624425      0.349845
  17   6 1657.0344    0.2742  0.2118  9.9149 -0.0069       8.42798  0.0193   0.0141   0.0380    0.0421   0.0000       6.26753   438.7504      -1.34618       10.2488      -3.65386      0.775313      0.295340      -1.84227      -2.00282     -0.532882      0.381797     -0.212950     -0.316702    -0.0200904     -0.230579     -0.157588     0.0720941     0.0568902  -0.000197743       1.64248       2.05513       2.17291       2.11035       2.13794       2.07734       1.90019       1.35706       1.09596      0.940014      0.712236      0.476162      0.366941      0.277514      0.179493     0.0946562     0.0551882     0.0375843
  17   7 1812.0181    0.3727  0.3267  9.9762 -0.0086       11.0614  0.0209   0.0155   0.0414    0.0509   0.0000       3.18628   437.8532      -5.31587       11.6006       2.94829      -4.72343      -1.42121       1.97334      0.656010     -0.374799      0.418690      0.124649      0.886496     -0.305314      0.595646     -0.101007   -0.00224464    -0.0347105    -0.0273057       1.85229       2.32691       2.60857       2.65805       2.51620       2.21889       1.88402       1.62118       1.25681       1.04671      0.775832      0.491312      0.365917      0.263081      0.163163     0.0935524     0.0572961     0.0383616
  17   8 1963.3987    0.5285  0.4184 10.0147 -0.0137       12.4210  0.0222   0.0192   0.0412    0.0645   0.0000       2.03208   437.8926      -4.39740       13.7730      -3.45423     -0.745001       1.35733       1.36403     0.0589341       1.55925     -0.290805       1.21457      0.678856     -0.714964     -0.184524      0.349440    -0.0332060     0.0480756     0.0321513       1.75433       2.09076       2.30838       2.28186       2.37869       2.06793       1.75501       1.44706       1.31576      0.988411      0.759639      0.513152      0.390791      0.255914      0.171688      0.102394     0.0636249     0.0392121
  17   9 2113.0702    0.7660  0.5846 10.2280 -0.0060       6.93608  0.0276   0.0219   0.0468    0.0828   0.0000       1.22033   434.5978     -0.301979       12.7640       4.60904      0.380237      -7.33333       1.89035     -0.271404     -0.220850     -0.222071      0.445374       1.18276     -0.356204      0.235023      0.117536     -0.186131     -0.110593    -0.0294491       1.94504       2.54416       2.71153       2.53513       2.61154       2.19151       2.09120       1.81101       1.40369       1.25607      0.906415      0.674084      0.435450      0.288782      0.196672      0.124148     0.0752945     0.0453518
  17  10 2260.3939    1.0488  0.8274 10.5394 -0.0032       4.26349  0.0309   0.0263   0.0632    0.1050   0.0000      0.998718   442.2126       1.86379       17.2865      0.503424      -1.69314       2.31984     -0.677987      -2.38987      0.317812    -0.0135108       1.38332     -0.151875      0.205428     -0.183852     -0.244887    0.00493158    -0.0654854    -0.0739869       2.21012       2.74332       2.95748       3.08332       2.97371       2.69719       2.25437       2.03733       1.59013       1.12200      0.905445      0.689581      0.481961      0.340889      0.221731      0.139311     0.0832958     0.0470726
  17  11 2405.1013    1.4164  0.9316 11.2030 -0.0006       3.58381  0.0356   0.0332   0.0651    0.1117   0.0000      0.922133   440.6538       2.68449       12.9829       2.03846      0.975759       3.60360       2.62070      -1.46948       1.69093      0.681731      0.676430     -0.477295      0.400644     -0.266298      0.204274     -0.261551    -0.0657953    -0.0374067       2.39359       3.08987       3.09257       3.28038       3.12126       2.97264       2.55018       2.12487       1.81588       1.35158       1.02750      0.767794      0.547969      0.391869      0.250022      0.162585     0.0907559     0.0558198
  17  12 2548.2508    1.8218  0.9753 11.5738 -0.0020       4.48768  0.0362   0.0419   0.0660    0.1192   0.0000      0.863005   440.5140      -3.71013       13.5142       3.55512      -1.55662      -2.52297      -6.24455      -1.76494      -1.24126       1.90873      0.559044      -1.00669     0.0747160      0.352339      0.292244    0.00991399    -0.0363904    -0.0467081       2.36849       3.10547       3.27723       3.21705       3.25338       2.92736       2.59714       2.20245       1.79420       1.40384       1.05644      0.787229      0.558387      0.356565      0.247401      0.155968     0.0934472     0.0534238
  17  13 2691.1241    2.3601  0.8755 12.2920 -0.0022       2.48843  0.0352   0.0585   0.0595    0.1067   0.0000      0.846041   438.5994       6.79282       12.0649       5.75298      -5.88311      -3.75865      -3.11039      0.561703       4.26302       2.93018     -0.430565     0.0600127       1.99999     -0.180227      0.246196      0.300729     0.0345538    -0.0170389       2.62072       3.16367       3.51465       3.34167       3.04458       3.21014       2.84904       2.33744       1.86921       1.44415       1.04162      0.800577      0.633393      0.420604      0.291596      0.168168     0.0982838     0.0545618
  17  14 2834.4741    3.0632  0.8648 12.6253  0.0014       3.75057  0.0319   0.0731   0.0588    0.1122   0.0000      0.835204   434.4766       4.01465       13.1499      -4.10528       1.95476     -0.663360      -4.09801      -3.98616      0.255519       1.13891       1.03810     -0.272069     -0.183487      0.141869   -0.00321317    -0.0140649     -0.110277     0.0470831       2.50761       3.29158       3.52338       3.66848       3.40299       2.97569       2.62061       2.22074       1.72614       1.29351      0.983242      0.699173      0.504625      0.336286      0.214908      0.136653     0.0802661     0.0472079
  17  15 2977.3360    3.8153  0.7547 13.1154 -0.0034       1.92341  0.0303   0.0943   0.0498    0.1072   0.0000      0.821265   437.4930       10.3443       10.2999      -1.33360       2.81766      -2.42179       5.37776      -2.98656       1.89661      -1.41622     -0.196373      0.188514     -0.524699     -0.339272     -0.308823     0.0785048     0.0460940    -0.0318929       2.22180       2.74831       3.07634       2.93409       2.86946       2.59156       2.32996       1.92857       1.54499       1.24435      0.916405      0.679721      0.475202      0.309116      0.207232      0.137008     0.0780149     0.0471023
  17  16 3119.4984    3.8610  0.9426 13.4782  0.0015       2.20607  0.0377   0.0938   0.0641    0.1148   0.0000      0.839024   436.4550       11.2954       15.9146       2.24941     -0.618642      -3.73376      -1.88925      -2.37928      -1.93234      -2.12164      -1.74621      -1.27483      0.953530      0.415206     0.0535751    0.00744270    -0.0492551    -0.0260256       2.92376       3.71049       3.94424       4.07613       3.93964       3.43547       2.83351       2.35709       2.01349       1.53413       1.12195      0.788921      0.551369      0.358710      0.242483      0.146972     0.0953213     0.0552402
  17  17 3261.5990    3.6127  1.3173 13.3685 -0.0055       3.22440  0.0495   0.0798   0.0836    0.1200   0.0000      0.906052   438.2122       10.6445       13.9379      -2.85026      -2.99354       3.32169       5.24005      -2.21948     -0.919446       2.77976     0.0321402     -0.731810     -0.557813     -0.331867     0.0340152      0.122507     0.0818210     0.0279714       3.16010       4.21920       4.40493       4.36070       3.89546       3.61283       3.40962       2.88508       2.49059       2.01394       1.50067       1.08447      0.713659      0.480957      0.290071      0.190115      0.116914     0.0658809
  17  18 3403.4775    3.1282  1.9789 12.6406 -0.0025      0.294143  0.0592   0.0565   0.1011    0.1101   0.0000      0.457375   440.0446       7.63799       6.88178       4.04796      0.648240       3.28925      -7.89495       2.73317      0.740388      -2.29440     -0.506279      0.135289     -0.431795     -0.386298      0.486853      0.192978     -0.231563     -0.212206       3.70919       4.65424       5.07128       5.22086       4.79309       4.45824       3.82572       3.45474       2.84522       2.09893       1.64666       1.22256      0.839887      0.576897      0.365857      0.240878      0.139619     0.0808400
  17  19 3545.7103    2.6451  2.8322 12.0316 -0.0015      0.658217  0.0717   0.0406   0.1214    0.0896   0.0000      0.236856   438.9876       3.62726       14.8867       3.47108       3.59548       5.37498       4.74760      -1.33353       1.34587      -1.46452      -5.30054      -1.58243       2.15516     0.0281548     -0.295442      0.353389     -0.243442     -0.164753       4.58927       5.84412       6.11503       6.21337       5.69401       5.45293       4.89460       4.25071       3.47943       2.64261       2.01634       1.49959       1.07630      0.735097      0.481942      0.297800      0.169634      0.101077
  17  20 3688.0865    2.2357  4.2079 11.5520 -0.0002      0.475741  0.0880   0.0287   0.1563    0.0643   0.0000      0.145755   438.4663       17.1529       21.0118       2.51479       2.53288       5.02292    -0.0453701      -4.02136       2.80594       1.78463      -6.38669    -0.0713673    0.00831191      -1.08922     -0.484748     0.0463359    -0.0390439      0.173624       5.58346       7.40739       7.90124       8.14349       7.69027       6.91575       6.11494       5.12800       4.13937       3.27987       2.45539       1.79923       1.24457      0.877419      0.550977      0.351966      0.213396      0.123203
  17  21 3830.7719    1.8385  6.2127 10.9582 -0.0007      0.671905  0.1118   0.0195   0.2007    0.0509   0.0000     0.0966770   442.0732       16.5514       15.8803       8.74324      -3.03125       7.59837       12.8766      -5.42927       6.90034       2.46991       1.28795      -2.00810      -1.32471     -0.303849      0.565716     0.0284407    0.00726459     -0.188439       7.03410       9.04960       9.61197       9.85646       9.57643       8.69117       7.66226       6.28993       5.16442       3.88993       3.05080       2.17910       1.62022       1.07221      0.714346      0.444020      0.272763      0.155682
  17  22 3973.0436    1.5149  8.2015 10.7839 -0.0015      0.483408  0.1432   0.0154   0.2586    0.0420   0.0000     0.0861818   450.5632       9.26430      -5.64732      -4.58513       13.4847      -16.9673       1.37102       9.17998      -13.4482     0.0729240       4.69786      -3.67427      -1.54010      -1.68459       1.75547     -0.127552      0.131552      0.132595       8.56263       11.0479       11.7307       11.6925       11.3282       10.2020       9.19535       7.93618       6.63344       5.17260       3.94995       2.84988       2.01227       1.37607      0.888485      0.552307      0.327703      0.191756
  17  23 4115.5376    1.2600 10.9425 10.5810 -0.0019      0.374218  0.1923   0.0123   0.3359    0.0372   0.0000     0.0809975   435.1958       22.7997       6.47902       52.4322       1.31696      -8.27970       13.2041      -15.8981       14.3393     -0.588838       3.98050      -6.39349      0.488111     -0.107831       1.60294      -1.30979      0.390291      0.112300       10.5822       13.8851       14.6580       15.0990       14.3804       13.3440       11.4706       10.0311       8.08896       6.46893       4.90443       3.58434       2.52055       1.72979       1.13801      0.713895      0.428483      0.251051
  17  25 4400.9257    0.9017 16.1133 10.4107 -0.0015      0.338993  0.3400   0.0088   0.5333    0.0298   0.0000     0.0854565   450.9131       11.8813     -0.492866       23.2949      0.939169       12.2429       1.05666      -19.0522       29.0181       2.41924     -0.772915      -12.6849       2.87053      -2.82082      0.521542     0.0839348     -0.868273      0.384481       15.8565       20.6436       22.2994       22.7877       21.8391       20.2026       17.8400       15.1447       12.3251       9.66419       7.55531       5.50672       3.93456       2.69527       1.76550       1.13769      0.681873      0.394572
  18   9 2143.7971    0.8041  0.5437 10.3189 -0.0041       6.23828  0.0244   0.0233   0.0429    0.0842   0.0000       1.18500   435.5582      -1.95042       14.2648      -4.69639      -5.85093     -0.201594       2.51500      -2.56822      -1.14913       2.76481      -1.69956     -0.398197      0.474675     0.0755906     -0.445951     -0.117317     -0.104908    -0.0266485       1.80932       2.30809       2.61868       2.48337       2.29098       2.26353       1.90679       1.73839       1.47602       1.15127      0.959968      0.667839      0.458911      0.322364      0.217905      0.138366     0.0855247     0.0533504
  18  10 2291.6862    1.1600  0.7278 10.6663 -0.0025       3.98518  0.0271   0.0294   0.0504    0.1066   0.0000      0.852279   438.1112       2.51656       15.9675      -1.35875     -0.221218       2.03203      -2.86655      -2.37504      0.228723     -0.425965      0.736001     -0.471098      0.497960     -0.461890      0.265225      0.168285    -0.0983291     0.0122657       1.97634       2.46901       2.58455       2.81271       2.65054       2.42483       2.23146       1.87269       1.50069       1.17745      0.965681      0.773116      0.510856      0.324335      0.236041      0.160198      0.106406     0.0612062
  18  11 2437.0184    1.4375  0.8614 11.3365 -0.0022       4.79687  0.0319   0.0350   0.0630    0.1090   0.0000      0.923985   440.5035      -1.18501       16.4771       10.0603       1.54653      -7.14967       5.31805      0.359961       1.97965      -3.11906      0.119368       1.00150       1.10915      0.303657      0.295718     -0.366658    -0.0277450     0.0610650       2.14803       2.71063       2.84841       2.89238       2.88540       2.53759       2.41610       1.97931       1.67987       1.27953       1.03213      0.780492      0.547879      0.398264      0.252955      0.173409      0.107856     0.0662458
  18  12 2580.9342    1.9245  0.9135 12.0077 -0.0017       3.80119  0.0323   0.0454   0.0645    0.0975   0.0000       1.14883   438.6266     -0.181854       14.6891       3.52319      -1.93247      -2.80202     -0.900497       3.11196      0.270520      0.122662      -1.15162     -0.512789    -0.0359987     -0.684958      0.364247     0.0255475      0.159130     0.0202813       2.21965       2.72188       2.81508       2.96202       2.82378       2.77220       2.33686       1.99950       1.63666       1.33260       1.09404      0.768375      0.553946      0.376335      0.259723      0.170396      0.109411     0.0662144
  18  13 2724.7061    2.6182  0.8472 12.5473 -0.0000     -0.239592  0.0309   0.0622   0.0584    0.0979   0.0000      0.927810   436.9490       4.94815       13.9576       1.21057      -2.65627     -0.396522       1.83123       2.45203      0.132859      -1.08861      0.401963     -0.534314      0.376828     -0.241416      0.176675      0.167869    -0.0789857    -0.0458147       2.11813       2.63649       2.69489       2.82364       2.63120       2.58528       2.22318       1.94243       1.61196       1.39166       1.05774      0.775532      0.541161      0.372892      0.250505      0.164788      0.102892     0.0615767
  18  14 2868.7006    3.1858  0.7889 12.9777 -0.0041       1.37309  0.0306   0.0795   0.0555    0.0979   0.0000      0.910285   434.9433       5.26108       10.4147      -5.64312       1.60031      -2.19668      -3.45722      -2.18941      -1.04130      -1.33819      -1.05402      0.341528      0.788794     -0.180342      0.290540      0.152249      0.100129    -0.0201369       2.26182       2.66934       2.91952       3.25871       3.10045       2.75687       2.27527       2.04533       1.71788       1.18244      0.910700      0.751181      0.534785      0.355135      0.252438      0.156598      0.104474     0.0623797
  18  15 3012.1639    3.6211  0.8981 13.5302 -0.0027     -0.111042  0.0325   0.0879   0.0634    0.0926   0.0000      0.921472   439.0707       10.1654       12.0454       6.48155      0.969186      0.909534       1.87851      -3.88092       2.10527       1.25267       2.25754      0.122572     -0.313947     -0.160506      0.657676      0.347789     -0.313853     0.0891869       2.18324       2.75597       3.02098       3.14214       3.00032       2.72619       2.42414       2.00753       1.69518       1.29272       1.01978      0.768521      0.544748      0.373554      0.238597      0.165259      0.110018     0.0663533
  18  16 3154.9704    3.9685  0.9241 13.4369 -0.0027       1.59873  0.0339   0.0941   0.0595    0.1114   0.0000      0.654175   438.8717       13.3473       19.5681       6.89179      -2.29339      -3.96673      -3.78887      0.892806      0.190519      -1.51072      0.546890      -1.36813    -0.0210322     -0.789297    -0.0664947     -0.491928     -0.190233    -0.0605609       2.42954       2.99330       3.02844       3.19930       3.08554       2.92498       2.61490       2.11061       1.74113       1.47291       1.14746      0.821265      0.605153      0.414026      0.271440      0.187546      0.118011     0.0695424
  18  17 3297.4262    3.5575  1.3267 13.3035 -0.0047       1.46469  0.0451   0.0735   0.0808    0.1060   0.0000      0.686413   438.7020       6.07694       9.93594      0.709388      -4.56354       5.27829      -5.80522       1.39924      0.899173       1.86518       2.24595      -2.47341      0.686290     -0.602059     -0.324289      0.222811     0.0606064    -0.0859498       2.74291       3.61564       3.53458       3.83921       3.86458       3.49820       3.09570       2.54595       2.27421       1.74272       1.36898      0.989670      0.741701      0.513442      0.356234      0.220220      0.140984     0.0835660
  18  18 3440.1734    2.9173  2.0782 12.6859  0.0009       1.11013  0.0603   0.0507   0.1058    0.0900   0.0000      0.405797   437.5701       9.37861       9.89709       4.66224       6.09029      -6.19243       5.20482       4.76146      -5.38290      -4.11205       1.11892     0.0213872      0.280925      0.611486      0.377044     -0.420180     -0.106983    -0.0481050       3.67253       4.56135       4.79375       4.97762       4.70237       4.54001       3.98491       3.57937       2.89244       2.23120       1.70527       1.31883      0.961905      0.707238      0.494541      0.312013      0.184989      0.109620
  18  19 3582.9936    2.5897  3.3037 11.7448 -0.0017      0.979086  0.0717   0.0352   0.1311    0.0846   0.0000      0.202713   436.5731       6.81934       19.5803     -0.667154      0.397637      -6.65351      0.366019      -4.00959      0.259657      -1.24929      0.642007     -0.330248       1.38164       1.04711     -0.601950      0.212933     -0.363290      0.183091       4.31693       5.68285       5.96860       6.03082       5.87049       5.47707       4.91562       4.19633       3.36754       2.75586       2.05198       1.57540       1.14857      0.817400      0.542494      0.348754      0.218803      0.129736
  18  20 3725.6226    2.1186  4.5739 11.4633 -0.0009      0.478791  0.0903   0.0257   0.1640    0.0601   0.0000      0.135012   444.6612       13.1036       11.4763     -0.312312       2.29225       4.56460       7.17023       2.63421      0.189997      -4.71285     -0.270697       2.08156      -1.84876     -0.814025     -0.307061     -0.117147     -0.597341      0.141738       5.32678       6.96064       7.39258       7.36493       7.48656       6.62867       6.16366       5.01235       4.31254       3.42924       2.61475       1.98020       1.43686      0.982846      0.678604      0.434842      0.274462      0.164896
  18  21 3868.7482    1.7643  6.7436 10.9820 -0.0003      0.648574  0.1159   0.0180   0.2112    0.0446   0.0000     0.0870052   439.1989       10.4763       20.8152       9.26046       12.7568      -6.16481      -6.93694       5.30466      -2.07337       3.26593       3.67132      -1.06085      -1.32238      -1.21157     -0.647467      0.767169      0.261281      0.351284       6.63064       8.76859       9.29260       9.55856       9.08986       8.50176       7.49534       6.57088       5.42088       4.33535       3.36179       2.52181       1.79050       1.26828      0.839495      0.558708      0.331166      0.204998
  18  22 4011.7902    1.4649  9.3079 10.7348 -0.0004      0.584699  0.1532   0.0138   0.2758    0.0366   0.0000     0.0748341   439.7517       25.7893       8.04222      -24.3054      -15.5382      -2.09861       8.31689       5.10704     -0.184765       4.13775       5.08511      0.809422      -1.60397      -1.04058       1.01488     -0.717736     -0.220289    -0.0366247       8.18964       10.8467       11.6228       11.9580       11.3606       10.5003       9.63410       8.03996       6.82680       5.41966       4.28634       3.12826       2.28770       1.59230       1.05902      0.688959      0.432040      0.258384
  18  23 4154.7276    1.2517 11.4741 10.5026 -0.0013      0.476858  0.1909   0.0115   0.3421    0.0365   0.0000     0.0721109   428.0535       15.0611       9.56675      -13.9050      -8.66643       6.25502       17.6497      -26.7420      -11.2693       3.11037      -1.93661      -5.70500      -1.13394      -2.55139      -1.11868      0.998207      0.854333     -0.678226       9.83730       12.8412       13.8422       14.3916       13.6895       12.5980       11.4038       9.73170       8.08145       6.56803       5.09123       3.80583       2.70988       1.89611       1.26928      0.838134      0.513663      0.313560
  18  24 4297.7209    0.9972 13.1655 10.4639  0.0004      0.255439  0.2553   0.0096   0.4188    0.0328   0.0000     0.0880387   406.7794       41.4534       41.5226       13.3485       4.16769       12.7518      -6.12624      -7.07881       7.85666      -8.01983      -12.7006      -4.55387       4.73299      -3.07048     -0.730037      0.610193      0.178978      0.209723       12.2207       15.9169       17.2628       17.5662       17.1703       15.8179       14.2872       12.0239       10.2922       8.07303       6.35413       4.76381       3.44926       2.42776       1.64929       1.07731      0.658371      0.398495
  19   6 1709.4023    0.3040  0.2085 10.0101 -0.0079       30.2370  0.0198   0.0164   0.0297    0.0424   0.0000       6.43084   440.4502       1.18341       14.7520       2.75069      -3.81818     -0.462229       3.56210      -1.36493     -0.178412       1.11499     -0.882369     -0.135718    -0.0958859     -0.303357    -0.0687030      0.104806   -0.00111553     0.0125639       1.62079       1.81880       2.56507       2.39042       1.56646       2.34654       2.61619       1.60642       1.29194       1.30000      0.857070      0.523430      0.470852      0.334406      0.236052      0.187141      0.121430     0.0684832
  19   7 1867.3735    0.4325  0.3807  9.9757 -0.0032       16.3176  0.0257   0.0159   0.0405    0.0522   0.0000       2.65810   437.0888      0.297638       16.4227      -3.87258     -0.124590       1.64690       1.26668       3.01489    -0.0779294       1.22042       1.31444      0.427378    -0.0487898     -0.107056      0.142368     -0.110498    -0.0795126    -0.0107841       2.43457       2.95509       2.52608       2.27678       2.02888       2.26628       2.40801       2.35439       1.83702       1.37689       1.03847      0.710750      0.602290      0.519165      0.383973      0.263409      0.150415     0.0784103
  19   8 2021.8671    0.6070  0.5904  9.9117 -0.0045       8.90786  0.0250   0.0174   0.0499    0.0772   0.0000       1.43579   439.3424      -3.67345       15.4592       4.70714      -1.42109      -2.11287       2.44737     -0.849054      -1.25907      -2.31234    0.00435617     -0.535799     -0.162368      0.402926     -0.560048     0.0473532     -0.125837     0.0263680       1.77959       2.22396       2.52075       2.51817       2.47704       2.25239       1.90853       1.74977       1.43771       1.21447      0.958241      0.694599      0.511648      0.353194      0.252925      0.153373      0.105871     0.0639707
  19   9 2173.8702    0.8787  0.6341 10.3086 -0.0019       5.98156  0.0260   0.0225   0.0463    0.0889   0.0000       1.08816   437.4761       3.83485       11.2998      0.423164      -4.06322     0.0438481      0.978462      -2.07844     -0.985515      -1.32735      0.732007      0.871038     -0.589234      0.299234      0.108269      0.113124      0.100962    -0.0314792       1.57316       2.15679       2.17427       2.38044       2.32584       2.08467       1.93778       1.60750       1.40393       1.12579      0.888010      0.702237      0.497412      0.338045      0.239201      0.156652      0.110883     0.0647496
  19  10 2322.4097    1.2053  0.7690 10.9536 -0.0031       3.18081  0.0278   0.0295   0.0543    0.0903   0.0000      0.927960   440.2380     -0.922240       16.1201      -1.12778      -1.38234       1.49848       2.60782      -2.83892      -1.56862     -0.936557      0.614229      -1.55502     -0.677123     -0.137091      0.216681    -0.0991989     0.0408786     0.0220102       1.83016       2.42912       2.41091       2.49049       2.43038       2.32945       2.10872       1.83457       1.50575       1.22030       1.01641      0.773612      0.567952      0.378247      0.260334      0.163917      0.120018     0.0755551
  19  11 2468.2665    1.5731  0.9469 11.5235 -0.0035       4.19257  0.0342   0.0351   0.0631    0.1030   0.0000      0.919875   436.3730       1.71852       13.4810     -0.543716      -1.93380      -2.97112       1.59577      0.727779      0.952444      -1.53169     -0.384321      -1.07495     -0.113247      0.196738      0.478260     0.0214095    -0.0337177    -0.0829835       2.13587       2.73079       2.97481       3.00662       3.01202       2.81063       2.37632       2.02256       1.70957       1.46617       1.15487      0.842236      0.612846      0.415697      0.293263      0.200479      0.131186     0.0782690
  19  12 2613.1724    2.1028  0.9303 11.8833  0.0045       2.26619  0.0332   0.0474   0.0619    0.1134   0.0000      0.851254   439.9142       3.85972       16.5381      0.388426      -5.81540       2.20418     0.0145635      -1.82972       1.70615     -0.634743      -2.20860     -0.223662      0.223512      0.225125    -0.0997094     0.0358770     -0.133707    -0.0644839       2.24107       2.79349       2.66734       2.74280       2.91833       3.10950       2.53919       2.09593       1.62582       1.31165       1.09205      0.945812      0.625964      0.438199      0.283306      0.206132      0.139991     0.0953038
  19  13 2758.0063    2.7229  0.9266 12.1510 -0.0005       2.21523  0.0294   0.0609   0.0619    0.1257   0.0000      0.776249   441.3915       1.58061       13.6243      -4.16547     -0.296574       3.62847      0.783061      -3.16752      0.986493      -1.32913    -0.0993038      0.499286      0.275987     -0.457301     -0.477119      0.129129     -0.117143     -0.216915       1.97822       2.52667       2.59747       2.78188       2.58326       2.47169       2.27958       1.98927       1.53446       1.26713       1.01332      0.743046      0.536614      0.423945      0.295123      0.194823      0.119955     0.0736650
  19  14 2902.5689    3.4397  0.8164 13.0632 -0.0002      0.751826  0.0302   0.0798   0.0531    0.0980   0.0000      0.861453   437.5695      -1.99780       8.42179       7.19895    -0.0711680      -3.53649      0.587891       1.27575       2.52462      -1.08182    -0.0568543     -0.837568      0.397533     -0.182057     -0.169914      0.314534    -0.0373279     0.0772452       1.89281       2.50149       2.74618       2.78949       2.52801       2.50939       2.26098       1.79648       1.64180       1.29245       1.00989      0.730526      0.575228      0.387765      0.262361      0.172814      0.114522     0.0718156
  19  15 3046.6442    3.7956  0.7644 13.5416 -0.0057       1.58119  0.0283   0.0936   0.0512    0.0896   0.0000      0.827518   440.2577       4.60263       14.9861      0.879325      -2.86634      -1.66926     -0.491383      0.771599      -3.40434      -2.21914     -0.857516     -0.426897       1.49479    -0.0352569    -0.0282820     0.0855999    -0.0809542    -0.0704326       1.85278       2.47712       2.46987       2.67895       2.43305       2.39372       2.08735       1.86096       1.58387       1.31146       1.00239      0.770689      0.554597      0.390349      0.282519      0.184250      0.113122     0.0695476
  19  16 3189.9144    3.8911  1.2145 13.2027  0.0010      0.827549  0.0409   0.0778   0.0735    0.1170   0.0000      0.708525   439.1673       10.4949       16.8904      -1.60355      -6.47837      -1.70476    -0.0741549       2.14415     -0.652350      -2.10151     -0.703582      0.487000     -0.270001      0.423538      0.151961     0.0334162     -0.146185    -0.0767262       2.50273       3.16192       3.19058       3.32003       3.03402       3.14385       2.84666       2.48866       1.97832       1.59095       1.27982      0.953061      0.754399      0.525838      0.364580      0.244967      0.156743      0.100856
  19  17 3333.0422    3.3837  1.4874 13.2817 -0.0006       1.49553  0.0485   0.0640   0.0863    0.0852   0.0000      0.601348   437.4587       9.74086       15.4409       7.40517      -4.94461     -0.370428      0.283587      -2.43727     -0.371878       1.32791      -1.51922      -1.44264      -1.22184     -0.232437      0.536178    -0.0668005     -0.133703     0.0667251       2.73308       3.67012       3.59401       3.87917       3.55647       3.60051       3.08719       2.81022       2.27277       1.92716       1.47803       1.12045      0.843683      0.597976      0.411059      0.275693      0.176455      0.109467
  19  18 3476.3946    2.8769  2.3951 12.3573 -0.0034       1.37223  0.0593   0.0431   0.1089    0.0779   0.0000      0.333988   442.2178       2.42879       20.0072       1.57057       10.8010      -1.72761       3.27204      -6.28312       1.75251      -2.85663       1.34831     -0.780610      -2.08005     -0.102161     -0.287577      0.137426    -0.0235442     0.0744573       3.14871       4.23061       4.46022       4.69745       4.41101       4.25513       3.77237       3.30582       2.75462       2.24836       1.72062       1.34406      0.987333      0.722709      0.479385      0.328134      0.210273      0.129804
  19  19 3619.6267    2.4043  3.7434 11.5044 -0.0026      0.671444  0.0732   0.0298   0.1401    0.0755   0.0000      0.160965   441.6588       22.1702       8.95906      -3.40262      -1.03127     -0.952469       1.65342      -5.53481      -7.56316       4.08844      -4.29414      -3.95604     -0.266737      0.757255     -0.346841    -0.0137463      0.486216      0.394637       4.23939       5.54722       5.88623       6.14869       5.96320       5.36537       5.06092       4.36276       3.57168       2.89472       2.23468       1.79323       1.26744      0.922312      0.620817      0.417077      0.279560      0.167629
  19  20 3762.9460    2.0156  5.2238 11.1679 -0.0009      0.693627  0.0936   0.0223   0.1730    0.0565   0.0000      0.113557   435.4405       11.4244       12.1135       11.3395     -0.581660      -9.18920     -0.197792      -2.77033      -9.45819       1.33561       2.26932      -3.51578      -2.29476      -1.08256       2.30003    -0.0546783     -0.304462      0.310638       5.30836       6.71503       7.24512       7.47579       7.39126       6.67273       6.16019       5.33188       4.43448       3.62224       2.78378       2.11608       1.58221       1.14332      0.799124      0.538311      0.335529      0.208482
  19  21 3906.0308    1.7240  7.4773 10.7831 -0.0005      0.355806  0.1196   0.0161   0.2152    0.0432   0.0000     0.0782656   441.8144       23.5431       17.2392       10.8375     0.0331826      -9.88380       4.12134      0.243073       7.38289      -1.13459       1.51966      -4.81285     -0.830909      0.935233     0.0292002    -0.0139546     -0.514690      0.465762       6.48364       8.73604       9.05972       9.51754       9.17203       8.64202       7.77344       6.64054       5.65268       4.51907       3.58675       2.72350       1.97664       1.43391      0.993556      0.645436      0.422658      0.263401
  19  22 4049.4228    1.4423  9.9084 10.6062 -0.0002      0.221063  0.1504   0.0126   0.2819    0.0356   0.0000     0.0653242   438.0587       32.9393       28.8557      -2.30895      -16.1657       8.50265       8.93820      -2.46999       2.54014      -4.39461      -4.19701      -1.46445       2.38853      -2.22418      -1.14241      0.746214      0.277433     0.0806505       7.82438       10.1176       11.0637       11.4517       10.9579       10.1092       9.38290       8.10406       6.71668       5.56761       4.32714       3.23931       2.49739       1.71930       1.20193      0.807682      0.509119      0.316173
  19  23 4192.9907    1.2053 13.2046 10.5303 -0.0001      0.213672  0.2214   0.0104   0.3901    0.0324   0.0000     0.0675860   426.5225       23.3395      -19.5164       24.5000       31.4605       14.4342      -33.1683      -15.7278       3.01245       8.61400       2.74670      -5.01388      -4.97002       3.03578      0.599126     -0.737123      0.392733     -0.283863       10.3825       13.7181       14.3956       15.0807       14.5109       13.8116       12.3005       10.7103       9.05426       7.36450       5.80073       4.34239       3.29053       2.33848       1.62841       1.09516      0.683583      0.426701
  19  24 4336.4403    0.9880 14.6543 10.4690  0.0002      0.290016  0.2769   0.0091   0.4572    0.0300   0.0000     0.0807442   443.5110       39.3490      -8.49203      -21.0659       23.3428       6.80087      -2.33148      -14.7056      -9.81000       1.43382       11.9790       2.58438       1.07174       1.74291      -2.00912     -0.488231       1.86566    -0.0532638       12.3672       16.2716       17.8222       17.9388       17.5244       16.3694       14.5591       13.1500       10.8373       8.96847       7.01048       5.33444       3.96551       2.85606       1.95627       1.32350      0.813451      0.510886
  20   6 1734.2135    0.3112  0.2277 10.0024 -0.0093       13.6712  0.0185   0.0144   0.0367    0.0428   0.0000       5.09757   439.3143     -0.616765       15.6006       1.91953      -2.45372      -1.48363     -0.655246       1.35315     -0.980264      0.251321      0.962955      0.892112     -0.201862     0.0369728     -0.171077     -0.110947    -0.0763440     0.0105574       1.22245       1.51281       2.43079       1.45166       2.52067       2.04911       1.75821       2.26593      0.837926       1.64756      0.879687      0.792174      0.688324      0.247152      0.321721      0.160972      0.104674     0.0670676
  20   7 1893.9526    0.4917  0.3354 10.0673 -0.0068       10.8075  0.0184   0.0172   0.0351    0.0538   0.0000       2.28489   438.2850      0.190635       18.8434      -2.22298     -0.426723     -0.457071     -0.744995       1.17412       2.49605     -0.681990     -0.276108      0.532335      0.683577     -0.349582     -0.191359  -0.000423462      0.132832    -0.0286576       1.43361       1.96200       2.12265       2.17240       2.15232       1.87359       1.74728       1.53887       1.33039      0.983203      0.743489      0.541677      0.429170      0.324280      0.232323      0.156536     0.0962661     0.0604935
  20   8 2050.1437    0.6810  0.4574 10.2843  0.0004       9.36795  0.0251   0.0201   0.0388    0.0639   0.0000       1.55567   438.2924     -0.355120       13.0528     0.0153530      -2.21733      -1.29417     -0.858486     -0.905883       1.69648     -0.136955     -0.508787    -0.0577649     0.0381194     -0.180678     -0.187373     0.0548259      0.104290    -0.0589131       2.04850       2.71714       2.29887       1.99299       2.08058       2.78930       2.66157       2.28633       1.47923       1.04682      0.762394      0.618460      0.606980      0.547403      0.390615      0.291606      0.178096      0.116600
  20   9 2203.2902    0.9501  0.6895 10.4058 -0.0079       8.07892  0.0265   0.0241   0.0502    0.0883   0.0000       1.03821   437.1141      0.289879       17.0857      -3.46966      0.279194       3.21054     -0.225042      -5.76289      0.555709       2.43511      -1.76783       1.21623      0.608876     -0.341063    0.00450774     0.0687373      0.107639  -0.000831122       1.51007       1.99275       2.22632       2.27756       2.00785       2.19827       1.82157       1.67146       1.43712       1.09645      0.891515      0.712507      0.532009      0.386077      0.284427      0.185560      0.123097     0.0843562
  20  10 2352.5123    1.2939  0.8603 10.9512 -0.0011       3.70429  0.0298   0.0289   0.0542    0.1023   0.0000      0.858117   435.9337       3.67860       16.4599       1.03586       1.33942       3.79349   -0.00964788      -2.84307     -0.753320      -2.34730      0.604148       1.09245      0.790021     0.0756397     -0.205849     -0.232558      0.145534      0.144180       1.76817       2.14350       2.41992       2.54030       2.49459       2.27182       2.06968       1.86643       1.55429       1.25521       1.07973      0.785888      0.580389      0.432301      0.312436      0.212590      0.137111     0.0883104
  20  11 2499.1260    1.7144  0.9005 11.6619 -0.0034       4.77501  0.0297   0.0393   0.0631    0.0970   0.0000      0.894472   441.1701       3.74557       12.7809       1.77437     -0.550776      -2.44652       1.75685      -2.76634      0.291909      0.277247     0.0110012     -0.795852       1.39428     0.0926768      0.118561     -0.320445   -0.00214956     -0.142681       1.73111       2.35698       2.23030       2.59820       2.30843       2.40169       2.04285       1.83321       1.56092       1.30021       1.00991      0.784221      0.601720      0.426565      0.309102      0.209517      0.141479     0.0872667
  20  12 2644.9552    2.3029  0.8329 12.1871 -0.0004       2.15433  0.0283   0.0522   0.0544    0.0974   0.0000      0.849315   441.3352       5.90144       12.9666      0.882247      0.131892     -0.469003      -2.30739    -0.0460663       2.08681     0.0162321       1.65233    -0.0152479      -1.05997     -0.385493      0.361150     0.0887729     -0.374810     0.0618250       1.75016       2.25372       2.35467       2.40914       2.45968       2.26147       2.04295       1.76257       1.46240       1.28106       1.03460      0.784303      0.566739      0.405075      0.288269      0.197170      0.127681     0.0897102
  20  13 2790.8023    2.8713  0.9073 12.6055  0.0013       2.03340  0.0298   0.0630   0.0580    0.1050   0.0000      0.903729   440.7636       3.91620       16.1183      -2.86308      -8.37380      -2.15109      -2.39336      -3.70813      -2.10943     -0.731046      0.297525      0.193484     -0.332092      -1.19784      0.250544      0.152167  -0.000944171     0.0453054       1.86968       2.39763       2.51303       2.62455       2.65029       2.42878       2.28317       1.87869       1.55374       1.34114       1.04881      0.852879      0.600207      0.427641      0.302497      0.205577      0.138771     0.0939143
  20  14 2935.9605    3.5576  0.8060 13.0380 -0.0050      0.143701  0.0278   0.0831   0.0524    0.1010   0.0000      0.753148   441.0960       6.09636       10.4520      -2.23823      -3.09822      -3.81503       3.31305     -0.311440     -0.262316       2.17279      -2.12518       1.32582     -0.153465     -0.342461     -0.203045     -0.120544    -0.0627055      0.202556       1.79211       2.33403       2.54276       2.72387       2.59857       2.31865       2.22099       1.83095       1.53158       1.16776       1.01473      0.743158      0.563752      0.400531      0.284271      0.203904      0.124149     0.0848934
  20  15 3080.5951    3.8614  0.8432 13.6913 -0.0027       1.58419  0.0316   0.0919   0.0586    0.0812   0.0000      0.776948   438.4898       4.25293       14.2040       1.29492      -1.36688      -2.25370      -3.80657      -3.09338      -1.52805      -1.79635      0.117571      -1.18979     -0.830096      0.710364      0.670268     0.0787622     -0.299958   -0.00406684       2.17510       2.97267       3.37818       3.52765       3.37777       3.08933       2.62558       2.24928       1.83649       1.36193       1.06126      0.842660      0.604115      0.422561      0.289568      0.202244      0.134559     0.0892268
  20  16 3224.6116    3.8008  1.1032 13.6618 -0.0029       2.10018  0.0408   0.0810   0.0690    0.1011   0.0000      0.847526   438.4683       11.1803       18.1299       8.54861      -1.29837      -3.88361       2.12071      -3.49082      0.126352       1.05368     -0.508026     -0.641348      -1.32698     -0.585315      0.548088     -0.346077     -0.201550     -0.207329       2.34067       3.14541       3.31779       3.47564       3.28332       2.98594       2.83829       2.35458       2.10318       1.70070       1.38921       1.03665      0.747413      0.561573      0.398348      0.258740      0.160912      0.114733
  20  17 3368.2512    3.0755  1.6919 13.1624 -0.0055       1.72858  0.0497   0.0553   0.0948    0.0707   0.0000      0.551151   435.8893       14.5315       15.9708       1.63737     -0.342976      0.143493      0.529538       1.81295     -0.998239       2.14332      0.235484     -0.533014     -0.983624     0.0126416      0.543559      -1.20038    -0.0631146      0.142577       2.79942       3.62340       3.91507       3.99794       3.78231       3.66029       3.36376       2.97890       2.45714       2.00748       1.56364       1.17820      0.918738      0.683103      0.490249      0.339930      0.219911      0.139827
  20  18 3512.1799    2.6886  2.8391 12.2196 -0.0010       1.45636  0.0650   0.0366   0.1167    0.0633   0.0000      0.272570   434.3464       16.9892       19.7832     -0.512865     -0.197121      -7.62827       8.23419      -1.74209      -2.44219      -2.08806       2.20159     -0.441111      0.464824     -0.121870     -0.205955    -0.0772898     -0.221253    -0.0967285       3.36090       4.39297       4.63974       4.86096       4.64078       4.54027       4.02830       3.52537       3.04605       2.54972       2.00790       1.58386       1.16454      0.846199      0.597648      0.411257      0.275195      0.169895
  20  19 3655.7777    2.2912  3.8086 11.6400  0.0015      0.519308  0.0763   0.0277   0.1365    0.0650   0.0000      0.170684   437.9203     -0.297399       12.7215      -5.22537     -0.870462       2.30935      -5.28989      -7.18074       7.16113       1.59940     -0.125734      -2.43065     -0.793846       1.58781       1.23035     -0.420895      0.856065      0.323628       4.23863       5.34360       5.71751       6.04735       5.92530       5.32818       4.94592       4.46306       3.73684       3.10459       2.46156       1.91613       1.45716       1.01562      0.729322      0.492670      0.331244      0.207635
  20  20 3799.6446    1.9286  5.5136 11.1693 -0.0009      0.537457  0.0942   0.0198   0.1777    0.0495   0.0000      0.104008   437.0543       7.87252       21.6319      -10.6676       8.99347     -0.638468      -3.73832      -5.95318       4.91950       3.64413      -2.52098       1.79066     -0.602253     -0.620147     0.0314724     -0.144453     -0.377891      0.439939       5.12386       6.62405       7.25288       7.20059       7.24286       6.64883       6.08667       5.41149       4.51278       3.88191       3.04388       2.34293       1.75521       1.27688      0.886026      0.608494      0.393729      0.256770
  20  21 3943.4209    1.6174  7.5599 10.8498 -0.0017      0.345119  0.1212   0.0151   0.2216    0.0404   0.0000     0.0810178   431.6791       13.0777       23.4935      -3.20365     -0.864762      -2.63743   -0.00749601       3.30106       3.65685       6.61836       1.00782      -2.66442       1.67755     -0.378245      -1.69341     0.0758483      0.413711      0.654917       6.40937       8.17336       8.66751       9.10197       9.15246       8.42526       7.60116       6.56439       5.70646       4.75353       3.77123       2.93746       2.16139       1.57863       1.10254      0.761729      0.501980      0.325600
  20  22 4086.9736    1.3503 10.4821 10.6570 -0.0010      0.142103  0.1665   0.0117   0.3014    0.0339   0.0000     0.0704142   448.3646       27.9655       5.07937      -9.60318       4.93802       12.5470       4.81279      -4.84860     -0.108966      0.831728      -8.12633       2.43298     -0.875029     -0.927091     -0.807967     -0.200022     -0.682163     -0.299327       8.12955       10.4221       11.3130       11.5475       11.5124       10.7728       9.97095       8.57131       7.37991       5.98295       4.76661       3.72580       2.82107       2.04542       1.49248       1.01358      0.655597      0.429981
  20  23 4230.8218    1.0996 12.9213 10.5893 -0.0025      0.130759  0.2328   0.0098   0.3946    0.0307   0.0000     0.0762523   434.6681       6.92300       30.5064       19.9859      -1.37893       6.02039       2.22128      -7.48169      -13.3830      -8.92890       2.79895      -11.2151      -7.92506       2.01509       4.83855      -1.14187      -1.47440      0.110691       10.2839       13.4646       14.5934       15.0809       14.8503       13.9632       12.5125       11.2304       9.36540       7.84066       6.10058       4.77827       3.58447       2.69520       1.85943       1.28535      0.850053      0.532686
  20  24 4374.6559    0.9137 15.5303 10.4855 -0.0010      0.149931  0.3016   0.0081   0.4789    0.0274   0.0000     0.0836416   446.4135      0.274621       10.7662      -5.83110      -4.93157     -0.509959      -3.92375      -3.25943      -16.0190      -9.46986       2.27808       3.02216      -3.56651      -6.78510       2.04059       1.54671     -0.635076      0.802433       12.1247       15.8124       17.1960       17.4649       17.6319       15.9738       14.9673       13.1752       11.1243       9.28929       7.37458       5.71792       4.36582       3.16972       2.25816       1.56519       1.00107      0.647675
  21   8 2077.8893    0.7010  0.5937 10.2517 -0.0036       9.04313  0.0242   0.0180   0.0456    0.0692   0.0000       1.41348   436.4801       1.55480       14.2059       2.87626      -2.61720      -3.31996   -0.00919676      -2.41221      0.150500      0.120389       1.33787     -0.541442      0.518877      0.230041     0.0641284     0.0188443     0.0220232    -0.0701465       1.63032       2.17352       2.29684       2.28980       2.18733       2.00154       1.82859       1.65382       1.52531       1.28650       1.02827      0.817681      0.576105      0.441263      0.284665      0.201224      0.134986     0.0860180
  21  10 2381.9729    1.3731  0.8553 11.1787 -0.0025       4.19752  0.0290   0.0303   0.0551    0.0903   0.0000      0.861981   437.8527       3.23477       15.1345     -0.156653      -5.02893     -0.966062     -0.369240      -2.57775     -0.769906     -0.907104      0.659433      0.744976     -0.936165      0.211923     -0.268706     -0.331384     -0.157876     -0.108926       1.73167       2.24513       2.28719       2.42810       2.21290       2.23685       1.98109       1.84439       1.67159       1.31961       1.04569      0.846824      0.619022      0.480065      0.353306      0.252501      0.166312      0.107183
  21  11 2529.4305    1.7909  0.9747 11.7622 -0.0014       3.47322  0.0348   0.0387   0.0607    0.0988   0.0000      0.834095   439.4802       4.31487       10.1183       2.26293       3.79519     -0.535304       1.17599       2.57071       3.46323      -2.54200      0.213123       2.53024      0.647490     0.0125699      0.194322     0.0912745  -0.000237363     -0.145901       2.18877       2.86338       3.03725       2.87141       2.64309       2.47721       2.39150       2.24546       2.04441       1.72137       1.38280       1.05527      0.792082      0.585708      0.395182      0.284321      0.178653      0.121801
  21  12 2676.2586    2.2860  0.9329 12.4010 -0.0044       2.78670  0.0326   0.0498   0.0580    0.0911   0.0000      0.881572   433.8283       4.93455       17.4862      -2.60496     0.0172963      -1.05675       5.37469     -0.937394      0.313945       1.40905     -0.686684     -0.824897      0.120495     -0.199280     -0.524841      0.310548     -0.193005    -0.0127298       1.73449       2.34546       2.42816       2.71885       2.34746       2.36675       2.13887       1.91365       1.64963       1.42934       1.15431      0.906273      0.681519      0.509408      0.337725      0.248015      0.155413      0.107653
  21  13 2823.0345    3.1034  0.8114 12.7393 -0.0033       2.28308  0.0286   0.0695   0.0514    0.1053   0.0000      0.787706   436.7193       3.29800       10.2362       4.53995      -6.12872      -3.18034      0.431962      -3.58944     -0.310231     -0.287341     -0.656559     -0.918776      0.330059     -0.315054     0.0226438      0.375507      0.125447    -0.0439393       1.97464       2.53053       2.65520       2.75380       2.60320       2.33163       2.12314       1.91495       1.80700       1.47136       1.19215      0.948876      0.682210      0.494506      0.350209      0.222148      0.151300     0.0976949
  21  15 3114.0219    3.8525  0.8668 13.5969 -0.0081      0.160884  0.0302   0.0848   0.0550    0.0916   0.0000      0.781894   434.7699       6.58865       14.5349       5.13691      -4.90909      -4.50840       2.48018      -1.67774      -1.13073      -3.03884      0.570742     -0.263130       1.04427    -0.0481684       1.00340    -0.0643721      0.129805      0.151495       1.69931       2.24100       2.26891       2.51449       2.39473       2.18920       2.18246       1.84360       1.65285       1.26053       1.08294      0.810807      0.629576      0.485437      0.352373      0.241512      0.166998      0.107031
  21  16 3258.6410    3.7286  1.2644 13.4699  0.0011      0.988690  0.0408   0.0740   0.0743    0.0994   0.0000      0.661982   440.0885       10.8033       12.0637      0.746762       1.95268       1.95257      -2.67403      -1.33233       3.14828      -3.59742      0.785108      -1.75745      0.478832      0.114822     -0.294649     -0.118131     0.0392124     -0.177947       2.07619       2.68157       2.80028       3.03496       2.90426       2.89278       2.52610       2.17433       2.00767       1.65287       1.30024       1.02346      0.815142      0.566198      0.424627      0.295776      0.202479      0.129782
  21  17 3403.0819    3.2316  2.0591 12.4896 -0.0023       1.20890  0.0516   0.0469   0.0890    0.0742   0.0000      0.322791   440.2192       4.92947       9.72448      -3.06207      -1.76999      -3.71467      -3.79929      -3.40700    -0.0775410      -2.07525       1.59593       1.14401     0.0558064      -1.23667      0.778867      0.252734     -0.242438     -0.130364       2.68578       3.58259       3.70018       3.93382       3.83886       3.63347       3.38130       2.93762       2.47530       2.10968       1.66366       1.31236      0.995123      0.752306      0.528695      0.372894      0.249545      0.168239
  21  18 3547.4242    2.6619  2.8070 12.2086  0.0000       1.29281  0.0635   0.0349   0.1104    0.0588   0.0000      0.249562   440.0481       6.74163       9.31250      -1.76390       11.2733       1.89215      -6.71642       1.15146       1.55414      -1.80137     -0.967552      -1.89188      0.381334     -0.581005      -1.09821     -0.769443     -0.330123    -0.0763436       3.23200       4.08835       4.45980       4.48284       4.51406       4.32860       4.08346       3.52837       3.04554       2.40914       1.99527       1.57365       1.22741      0.925109      0.650487      0.461855      0.320894      0.210730
  21  19 3692.0184    2.1910  4.3346 11.5317  0.0002       1.01396  0.0815   0.0245   0.1450    0.0523   0.0000      0.145116   439.6515       5.95264       17.1082     -0.498727      -4.63557      -5.99466     0.0929475      -4.89305      -3.58855       4.44231      -2.63891      -4.90515      -1.17141      0.303805     -0.300224      0.789484      0.482576     -0.204392       4.01398       5.27292       5.61378       6.00842       5.79062       5.57667       4.98092       4.47089       3.82080       3.24187       2.63667       2.10447       1.55077       1.16288      0.820442      0.574932      0.381990      0.258940
  21  20 3836.3778    1.8442  6.2625 11.0563  0.0005      0.689407  0.1007   0.0177   0.1897    0.0432   0.0000     0.0942932   447.2923       13.1021       16.4672       12.3648      -1.99164       11.0204      -18.8749     -0.143963       3.88699      0.875858      -3.33425      0.827999      -1.55857      -1.98236    -0.0170815      0.323047     -0.472044      0.597647       5.13848       6.65536       7.28448       7.54732       7.47916       6.91941       6.35668       5.52849       4.88347       4.07355       3.29716       2.52749       1.96318       1.44732       1.01687      0.725443      0.476516      0.311605
  21  21 3980.4452    1.5313  8.1412 10.7483 -0.0023      0.439470  0.1248   0.0137   0.2345    0.0383   0.0000     0.0760466   439.8239       19.8323       13.3900      -6.04407       13.9394      -10.8549       4.31764      -13.9267      -7.07313      -5.19272       3.25960      -3.64337      -4.30892      -2.28641     -0.512706      0.743070      0.279801     0.0974617       6.23154       8.10387       8.79000       9.06417       8.97710       8.64382       7.82246       6.90885       5.86409       4.90499       3.96546       3.13501       2.34570       1.77188       1.27271      0.894136      0.596609      0.390290
  21  22 4124.4690    1.3143 11.0902 10.5794 -0.0023      0.249763  0.1737   0.0109   0.3010    0.0324   0.0000     0.0658756   444.3668       11.1443       18.8881       9.06375      -23.9628       3.27767       12.9951       5.75253      -14.2020      -6.05233       4.76404      -5.01131      0.442171      -2.10832       2.66869      0.599820       1.70631     -0.423645       7.90644       10.1816       11.1438       11.3681       11.5153       10.7143       9.82295       8.87114       7.58064       6.29282       5.08858       4.01877       3.04904       2.29366       1.66534       1.16278      0.778477      0.517847
  21  23 4268.6468    1.0620 13.8244 10.5472  0.0003      0.253512  0.2464   0.0089   0.4092    0.0284   0.0000     0.0822636   422.5470       9.94310       8.87776       5.69192      -3.80132      -14.4253      -12.8617       8.05896       5.96904      -16.1741       2.96295       1.44126      -3.39230      -2.34567      -4.25372      -2.27991       1.28843      0.518445       10.0039       13.1502       14.0466       14.8490       14.5233       13.6749       12.7794       11.1497       9.74037       8.04747       6.64788       5.26198       3.96281       2.98234       2.10138       1.49967      0.993861      0.657247
  22   6 1781.5886    0.3838  0.3227  9.9704 -0.0035       16.5192  0.0229   0.0139   0.0333    0.0440   0.0000       3.20990   438.8489      -1.52141       17.1593     -0.535373     -0.450900     -0.492765      -3.47168      0.229890       1.88861     -0.676085      0.403996       1.66917     -0.603639     -0.274332    -0.0374948      0.192725     -0.198725    -0.0890645       1.67577       1.68268       1.40856       2.23290       2.28978       1.88838       1.35343       1.49918       1.47349       1.21509      0.766044      0.641126      0.568290      0.457025      0.284158      0.169435      0.131930      0.104574
  22   7 1945.1283    0.5539  0.4588  9.9871 -0.0031       9.36396  0.0207   0.0156   0.0361    0.0580   0.0000       1.62974   439.0916      -3.23357       18.6805     -0.409971      -2.30055      -3.51099      -2.56194     -0.296966     -0.526086       2.12999     -0.242632      0.409393     -0.615934     -0.284859     -0.317964     0.0181867     -0.182158     -0.207936       1.30358       1.70785       1.91590       2.00598       1.89180       1.86906       1.73429       1.44098       1.26534       1.12904      0.829720      0.753987      0.514330      0.386076      0.292204      0.190530      0.135675     0.0939328
  22   8 2104.8549    0.7498  0.5547 10.3293 -0.0014       9.53161  0.0209   0.0192   0.0432    0.0663   0.0000       1.28705   441.0634     -0.489953       17.1246      -1.63491      -2.66564       1.12891       1.91476       1.54636     -0.213725    -0.0833374     -0.218074      0.881130     -0.244073     -0.422539      0.156759      0.205070    -0.0949125    -0.0338035       1.32292       1.67236       1.87412       1.80631       1.80703       1.77848       1.58479       1.48618       1.25109       1.03179      0.818370      0.662601      0.519367      0.396889      0.290274      0.206935      0.147314     0.0953979
  22   9 2260.1724    1.0723  0.8005 10.6810  0.0000       6.99357  0.0279   0.0236   0.0523    0.0866   0.0000       1.03075   439.0757       2.83736       12.6043      -1.99538      -1.59353      -1.12127      0.854008     0.0846228       3.60346      -2.29437     0.0339312      -1.36465      0.783627     -0.374828      0.475930     -0.185768     -0.122428    -0.0853197       1.54328       1.95422       2.05622       2.19546       2.07308       2.03369       1.94362       1.68190       1.46253       1.20731       1.00413      0.779672      0.612652      0.485004      0.332560      0.238565      0.162946      0.113981
  22  10 2410.8843    1.4661  0.8439 11.1430 -0.0004       3.65778  0.0276   0.0318   0.0539    0.0975   0.0000      0.930980   439.5075       3.50890       15.4197      -4.45054     -0.271920       1.15732      -5.51949      -2.86984      -1.07567      0.493168     -0.650208      0.583863       1.93053      0.142395      0.105546      0.268796     0.0798166    -0.0181304       1.52995       1.94396       2.08714       2.14432       2.01791       1.96377       1.84054       1.68289       1.44998       1.27278       1.03672      0.825420      0.656597      0.484039      0.347836      0.248452      0.166406      0.115419
  22  11 2559.2404    1.9396  0.9346 11.7905 -0.0040       1.28556  0.0309   0.0401   0.0553    0.1000   0.0000      0.824530   438.0701       2.05040       13.3877      -2.16038      -4.24131      0.168048      -2.25226      -2.48451      -1.31923      0.591824       1.42392     -0.580657      0.412503     -0.236166      0.146380     -0.316718     0.0221175     -0.156030       1.66269       2.15888       2.18467       2.48871       2.44810       2.25941       2.11119       1.89193       1.59433       1.27513       1.08546      0.854003      0.654971      0.486471      0.365436      0.266991      0.173537      0.122766
  22  12 2707.1533    2.4575  0.9382 12.2951  0.0003       1.62654  0.0290   0.0510   0.0589    0.1040   0.0000      0.797078   441.6487       7.49745       13.6485     0.0970230       1.49352       1.10843      -2.34013      -1.90740      0.434256       1.40535       1.53534     -0.719192      -1.04266      0.472807      0.359003      0.265050     0.0980489     0.0119862       1.58648       2.11395       2.19580       2.41542       2.23990       2.14118       1.97040       1.79756       1.53628       1.32740       1.08073      0.866436      0.675908      0.481862      0.352603      0.247028      0.174363      0.114414
  22  13 2854.7963    3.1810  0.8928 12.6626 -0.0015      0.966792  0.0297   0.0657   0.0526    0.1089   0.0000      0.709794   441.8771       2.73533       11.1523       2.35438       2.81526      -5.66593      -1.52605       2.30286     -0.174686     0.0151574     -0.751954     -0.115605      -1.04358       1.08799     0.0148153     -0.327432    -0.0622486      0.163018       1.49967       2.09781       2.16117       2.29371       2.24723       2.15220       1.97205       1.78415       1.54324       1.27967       1.03506      0.818654      0.669730      0.485671      0.343694      0.248809      0.176564      0.112181
  22  14 3001.5155    3.7360  0.9402 13.1880 -0.0020       2.77535  0.0300   0.0764   0.0552    0.0998   0.0000      0.733962   436.1867       5.57652       16.7110     -0.227779     -0.960580     -0.878959      -1.02144      -4.23241      0.175471      0.199324     -0.629413     -0.170430     -0.251541     -0.237359     -0.504193     -0.149609     -0.121414      0.159453       1.72485       2.06298       2.24870       2.23016       2.29426       2.23578       2.09680       1.88312       1.56784       1.33172       1.04605      0.842859      0.650213      0.515590      0.382601      0.266020      0.185779      0.127329
  22  15 3147.0949    4.0176  0.9474 13.4926 -0.0018      0.860153  0.0309   0.0833   0.0553    0.0982   0.0000      0.777732   440.6035       3.99389       12.5160      -2.96854     -0.709746      -1.98995      -4.25800      -1.29042     -0.607697      -2.50614      -1.19981      0.441609      -1.46390      -1.24418     -0.354750      0.215611      0.183702     0.0406879       1.70138       2.15096       2.18431       2.43636       2.40443       2.28102       2.09513       1.84611       1.67082       1.33946       1.11813      0.846917      0.697047      0.519225      0.387843      0.261731      0.187114      0.124722
  22  16 3292.3169    3.4460  1.4450 13.2379  0.0011       1.27741  0.0424   0.0612   0.0782    0.0859   0.0000      0.612414   442.1076       7.77967       8.75642       6.02536      -2.10465      -8.20071      -4.62709       2.82221       1.85140      -3.12178    -0.0657966      0.610389      -1.20016      0.584039      0.330165     -0.290725      0.143654    -0.0330123       2.06784       2.59244       2.87796       2.99801       3.06538       2.86005       2.64148       2.33603       2.04880       1.67809       1.38453       1.05251      0.846691      0.632751      0.485186      0.346583      0.229019      0.162141
  22  17 3437.4317    2.9936  1.9836 12.8484 -0.0035      0.908617  0.0510   0.0461   0.0948    0.0616   0.0000      0.400587   437.6549       10.1370       14.3838       2.49944     -0.743143      -3.64701      -3.87284      -2.00570       2.08694      -3.01736       2.90459      -1.07211     -0.394313     -0.614026      0.845448      0.421029      0.198066     -0.273724       2.48807       3.23521       3.39942       3.68628       3.45836       3.50311       3.17838       2.75335       2.40063       2.06362       1.65778       1.34543       1.01741      0.779218      0.576190      0.392948      0.288483      0.191803
  22  18 3582.4571    2.5637  3.1970 11.9163  0.0001       1.21332  0.0650   0.0303   0.1134    0.0516   0.0000      0.185698   436.7034       8.09199       20.2394       2.53724    -0.0965531      -6.99148      0.624733      -9.91081       2.05334      -3.59504      0.252427     -0.242139     -0.621075      -1.40564       1.47853     -0.619647     -0.534564      0.136465       3.15248       4.10606       4.41426       4.81557       4.75071       4.40668       4.17560       3.57679       3.11198       2.59693       2.15447       1.64986       1.29060      0.971922      0.717268      0.525814      0.350266      0.238583
  22  19 3727.4045    2.0787  4.7042 11.5777 -0.0016      0.784336  0.0859   0.0221   0.1540    0.0426   0.0000      0.141264   445.3156       16.1489       21.3644       3.32760      -6.51135       6.11435      0.682822      -4.85845      -1.30327       2.26589      0.770353      -3.04899      -3.38513       2.16082     -0.147118     -0.671555     -0.166340      0.517223       3.95976       5.08272       5.57772       5.77838       5.74190       5.52465       5.11156       4.54034       3.83493       3.33785       2.66998       2.17821       1.65947       1.25949      0.932192      0.649156      0.455728      0.303031
  22  20 3872.3063    1.7298  6.4916 11.0278  0.0006      0.647021  0.1055   0.0161   0.1866    0.0395   0.0000     0.0930404   434.1014       8.09334       3.26164       1.10877     -0.540096      -6.48804      -9.72905      -8.37008       7.67408      -3.21509      -3.02949      0.485018      -3.52645    -0.0108867       1.79008     -0.241977     -0.797137     0.0172810       4.98611       6.43984       6.94505       7.38731       7.06926       6.93809       6.32290       5.70809       4.93675       4.14699       3.40241       2.73163       2.14186       1.58420       1.15833      0.827518      0.566319      0.384713
  22  21 4016.8563    1.5089  9.0897 10.6503 -0.0008      0.364537  0.1330   0.0124   0.2401    0.0347   0.0000     0.0690818   439.5935       9.90710       36.9510      -13.9510      -14.9611       2.67111       9.26693      -17.1743       1.76626      -2.91991       11.1994   -0.00787406      -1.13081      -1.64785       1.52370      0.104253     -0.381501      0.123458       6.13767       7.94726       8.64665       9.15758       8.84684       8.56858       8.05535       7.03693       6.19815       5.16454       4.19254       3.39048       2.56930       2.02294       1.46157       1.03588      0.707645      0.483841
  22  23 4306.3802    1.0164 14.5046 10.4898 -0.0015      0.237171  0.2593   0.0080   0.4189    0.0271   0.0000     0.0781594   447.3189       9.66716       22.7097      -8.62537      -15.1215       12.1706       23.3705       10.1479      -5.90053      -1.16319      -6.64129      -10.4131       14.5267       2.81921       2.91788    -0.0385348      -1.49236     -0.595931       9.82857       12.6961       14.2078       14.5712       14.7674       13.9683       12.8319       11.5117       9.97269       8.36266       6.80630       5.44333       4.22517       3.23004       2.36938       1.69526       1.16991      0.786378
  23   6 1804.2547    0.3957  0.3136  9.9621 -0.0017       14.1666  0.0171   0.0132   0.0309    0.0454   0.0000       2.89437   438.8116      -1.50065       18.5416       1.78446      -1.59915     -0.534001      -1.64709      -1.15490    -0.0358742     -0.493125     -0.280481     -0.448606      0.284186     -0.223811     -0.105659     0.0490771      0.139746    -0.0269011       1.12739       1.44324       1.59406       1.68450       1.76750       1.63074       1.50550       1.29907       1.00111      0.906857      0.750158      0.578796      0.454571      0.329630      0.236095      0.170613      0.128964     0.0851434
  23   7 1969.7047    0.5967  0.4366 10.0659 -0.0037       8.66226  0.0196   0.0166   0.0349    0.0583   0.0000       1.53195   439.5659      0.222517       17.2154      -2.74407      -2.82651      0.666092     -0.588183      0.915478      0.572192   -0.00674110      0.812095     -0.293315     -0.135944      0.417404     0.0519612      0.257520      0.389594     0.0727846       1.12725       1.51782       1.68194       1.71150       1.66291       1.51068       1.48090       1.38978       1.12984       1.06795      0.854152      0.696483      0.520274      0.419811      0.304702      0.216679      0.143533      0.101257
  23   8 2131.2168    0.7929  0.6484 10.3679 -0.0005       7.27226  0.0228   0.0189   0.0472    0.0708   0.0000       1.19932   442.5023      0.626282       15.2932       1.03644       2.30020     -0.770212      -3.58112     -0.899006     -0.798807      -1.57463       1.66703     -0.362034     -0.467669      0.570161      0.209232      0.130971     -0.143273      0.286289       1.31417       1.76760       1.93690       2.05340       2.00852       1.86450       1.77573       1.48281       1.31917       1.15581      0.905836      0.740262      0.589619      0.434931      0.317826      0.218689      0.158637      0.110294
  23   9 2287.5977    1.1222  0.7673 10.7442 -0.0017       5.60492  0.0265   0.0241   0.0477    0.0882   0.0000      0.942225   438.9601       2.99212       14.4715       2.15457      -4.87017       1.70749       1.04228       3.09233      -1.09945      -1.84825     -0.228665      0.249595     -0.184691      0.471854      0.380761    -0.0356198     -0.150888    -0.0991696       1.46362       1.74028       1.96502       2.09274       2.08046       1.91118       1.75042       1.66644       1.49915       1.14735      0.977523      0.834664      0.630543      0.478160      0.346142      0.262476      0.191140      0.127602
  23  10 2439.3247    1.5597  0.9640 11.4019  0.0013       4.84585  0.0322   0.0317   0.0566    0.0952   0.0000      0.792543   441.0543     -0.997059       17.4240       1.02532      -3.07754       4.57685      -3.48360       3.22841    -0.0598535      0.389616      -1.87290      0.148136      -1.26085     -0.345962     -0.210269      0.229801     0.0641946     0.0408453       1.61795       2.33036       2.40795       2.55246       2.32381       2.33263       2.03094       1.91491       1.65603       1.49637       1.25524      0.999143      0.780966      0.594529      0.425969      0.295699      0.204045      0.138266
  23  11 2588.7963    2.0802  0.9133 11.8686 -0.0028       3.95100  0.0292   0.0421   0.0526    0.1011   0.0000      0.753204   437.3865       1.47796       18.5545       4.13449     -0.833395      -5.89488      -2.54151      -1.22778       1.73410     -0.902588      -1.70646    -0.0541157     -0.461039      0.942217      0.518824      0.130558      0.145631    -0.0978508       1.56107       2.06809       2.21239       2.30088       2.24910       2.26501       1.93898       1.73345       1.61235       1.33608       1.10096      0.883606      0.674086      0.524158      0.380703      0.275382      0.198289      0.134040
  23  12 2737.7449    2.6066  0.8893 12.5636 -0.0000       3.94711  0.0284   0.0540   0.0538    0.0867   0.0000      0.824058   437.8436       3.90197       18.5749      -3.41856      -2.06088      -2.68352       1.63996      -2.95033    -0.0842200       1.80589      -1.75472      0.158863      0.252615      0.148066      0.180182      0.319451    -0.0200261     -0.113568       1.43480       1.85302       1.96988       2.22724       2.07421       2.05757       1.90351       1.62565       1.42990       1.26949       1.02610      0.814080      0.626675      0.497583      0.367511      0.255473      0.179614      0.129464
  23  13 2886.1701    3.4499  0.7791 12.9797 -0.0001       2.03040  0.0255   0.0753   0.0474    0.0931   0.0000      0.942428   436.9212       1.30066       13.7437      0.841041      -1.65178     -0.811062      0.593698     -0.224121       1.27871      0.399359      -2.31742      0.356201      0.425651     -0.303418     -0.456265     -0.402729    -0.0410197      0.122569       1.51273       1.93106       2.02359       2.12701       2.00299       1.95802       1.90157       1.68175       1.49410       1.27103       1.01043      0.801231      0.637183      0.505096      0.374319      0.271581      0.186350      0.122432
  23  14 3033.4849    4.0430  0.8635 13.1246  0.0004     0.0167557  0.0262   0.0813   0.0486    0.1086   0.0000      0.651745   440.2670     -0.404824       14.6376      0.706748      -1.49054      -2.31940      -1.41544      -1.63808      -1.45198     0.0390708     -0.839311     -0.839624      0.770431     -0.636255      0.526301    -0.0552114     -0.158779     -0.111039       1.42684       1.83601       1.92817       2.10770       2.01471       1.99452       1.79906       1.63514       1.44701       1.19312      0.988117      0.810921      0.639254      0.504720      0.347809      0.247459      0.186000      0.127554
  23  15 3179.8665    3.8827  1.0436 13.6157 -0.0023       2.01982  0.0351   0.0769   0.0588    0.0892   0.0000      0.661900   437.5123       4.69432       14.9639       5.19630      0.499825       2.73540       3.93094     -0.913184      0.662600      -1.46758      0.881721     -0.460194    -0.0534103     -0.380886      0.545732     -0.168625      0.221938      0.173377       1.67604       2.29522       2.39550       2.46027       2.39599       2.31957       2.18725       2.03525       1.70268       1.56267       1.20853       1.00719      0.741008      0.602743      0.434543      0.336270      0.228114      0.152593
  23  16 3325.7020    3.3492  1.4750 13.3359 -0.0041       2.46310  0.0438   0.0603   0.0798    0.0741   0.0000      0.614565   439.9717       5.85292       15.8767       2.07824      -1.05643      -1.88340       1.25104      -2.26790      -3.00179       2.05332      -2.05015      -3.93682      -1.23800     -0.500335      0.836975      0.518875     -0.717952     -0.524707       2.21443       2.82726       3.08520       3.11689       2.99546       3.02781       2.84193       2.64905       2.23794       1.77780       1.41454       1.15991      0.893790      0.757119      0.526545      0.405094      0.284217      0.194586
  23  17 3471.4676    2.8906  2.3678 12.5285 -0.0014       1.34939  0.0554   0.0392   0.0959    0.0588   0.0000      0.317480   436.4540       5.57090       14.7385       1.92668      -5.04073      -4.42194      -6.75232      -3.27773      0.471510      -5.66115      -2.42744      -2.12887       1.61925      0.772824      -1.77509    -0.0308458     -0.592028      0.153758       2.66923       3.40047       3.54237       3.86175       3.80815       3.74204       3.38670       3.05452       2.70705       2.33991       1.83635       1.43985       1.17244      0.919419      0.686061      0.487010      0.354107      0.243862
  23  18 3617.0591    2.3546  3.6443 11.8386  0.0003      0.736874  0.0709   0.0259   0.1212    0.0465   0.0000      0.169375   440.0867       6.50876       10.7325     0.0791153      -1.26668       1.63374     -0.333217      -7.47031      -1.86133      -3.50123       1.02446      -1.97439     -0.713338      0.270162       1.54817     -0.845138    -0.0874448    -0.0943316       3.28577       4.29060       4.56382       4.88551       4.80322       4.63195       4.21861       3.84271       3.33777       2.89668       2.37735       1.95523       1.52592       1.16371      0.864581      0.607849      0.421351      0.294556
  23  19 3762.6344    1.9599  5.1858 11.4374  0.0014      0.708656  0.0900   0.0195   0.1580    0.0401   0.0000      0.116043   443.6726       1.30305       10.9678       12.4523       3.30594      -8.80379      -2.98548       2.82604      -5.44479      -7.27157      -2.27880     -0.790906       2.84954      -2.09063       1.70532   -0.00868161      0.585113     0.0140409       4.07775       5.23006       5.75324       6.13189       5.88630       5.85519       5.38819       4.78689       4.18730       3.52213       2.90347       2.36907       1.81321       1.41107       1.04884      0.776498      0.539919      0.372091
  23  20 3907.8129    1.6907  7.6790 10.8482 -0.0006      0.551059  0.1114   0.0142   0.2075    0.0372   0.0000     0.0744326   439.0109       25.8180       15.3353       7.56875       2.89298      -7.10510       4.11094       11.3048     -0.454745      -5.27879       1.94033     -0.923062       1.72360      -1.18063      -1.32556     -0.974613     -0.288307     0.0462735       5.01937       6.55051       7.07460       7.33053       7.39309       7.09242       6.60450       6.01403       5.15308       4.39100       3.69938       3.01882       2.34579       1.80625       1.31797      0.958980      0.673442      0.463871
  23  21 4052.7178    1.3967  9.7017 10.7331 -0.0011      0.272323  0.1459   0.0114   0.2622    0.0315   0.0000     0.0716190   437.4457       14.8188       15.7838      -12.2691      -14.5494       6.11414       3.26566      -7.61673      -17.5292       2.43433     -0.770550      -1.00819      0.404938       4.29473       1.62504      -2.08322       1.63324      0.208476       6.38466       8.36319       9.15334       9.57525       9.51111       8.93708       8.28848       7.52571       6.62961       5.58473       4.62949       3.74200       2.96913       2.23772       1.65504       1.18652      0.833197      0.573040
  23  22 4198.0769    1.1384 12.6471 10.6150 -0.0010      0.161177  0.2130   0.0088   0.3559    0.0279   0.0000     0.0766428   437.5414       24.5796       10.8819      -18.5351       15.3094       6.83724       8.30470      -12.1512      -10.3942     -0.531233      -1.34710       4.92003      -4.48343      -2.65660      -2.36388     -0.534671       1.03045     0.0310123       8.04352       10.7843       11.8018       12.2049       12.3893       11.8883       10.8616       9.83809       8.55888       7.34349       5.94612       4.82930       3.81541       2.91091       2.16529       1.59590       1.10417      0.758231
  23  23 4342.7779    0.9756 15.3570 10.5069 -0.0005     0.0262727  0.2807   0.0075   0.4379    0.0258   0.0000     0.0797793   428.7912      -6.30157     -0.942143      -10.7799       22.6100      -3.25421      -19.9629       7.45303       12.2524       2.94374      -17.6209      -1.14319       9.08328     -0.510500      -1.94171      0.661540      -1.44055    -0.0105231       9.99540       13.2347       14.4758       14.8830       15.2533       14.2726       13.5259       12.0209       10.6740       9.05057       7.49683       6.04772       4.78845       3.66028       2.74193       1.98161       1.38238      0.943303
  24   7 1993.6598    0.6240  0.5039 10.1676 -0.0033       11.0733  0.0197   0.0164   0.0412    0.0572   0.0000       1.52511   440.6239       2.21007       19.3563      0.847504       1.92203      -3.56745      -1.34905      -1.51208      -2.19402     0.0435258     -0.537107     -0.388838     -0.133054      0.102766    -0.0416670      0.196928      0.384576      0.224928       1.21581       1.59312       1.63714       1.74410       1.67196       1.57411       1.37980       1.27834       1.21603       1.09340      0.884616      0.724101      0.584880      0.455410      0.321094      0.245007      0.165642      0.108499
  24   8 2156.8798    0.8620  0.6640 10.4259 -0.0007       7.77971  0.0225   0.0201   0.0480    0.0716   0.0000       1.11316   440.5701       1.03782       14.9441      -2.00061      -1.21100      0.448374     -0.579314     -0.618592      -2.05056      -1.28544       1.42063     -0.105532     -0.889303      0.280331      0.216649     0.0689654     -0.139257    -0.0445701       1.18551       1.47908       1.81462       1.87250       1.74414       1.77630       1.61446       1.40624       1.27348       1.09696      0.888997      0.694152      0.567182      0.444584      0.314866      0.236184      0.163940      0.115130
  24   9 2314.4370    1.2105  0.8760 10.8254 -0.0028       5.95426  0.0269   0.0245   0.0525    0.0876   0.0000      0.871449   438.9708       2.10374       13.4239       1.99137      -1.26926      -1.92183     -0.746537      -1.75201       1.14870     -0.306880      0.546594      -1.91474     -0.570687     -0.701079     -0.133271    -0.0678498      0.137545     -0.182390       1.29752       1.73334       1.85067       1.96815       1.95583       1.93984       1.79042       1.55261       1.42600       1.16437      0.996121      0.840493      0.666188      0.475660      0.386429      0.274327      0.196607      0.136105
  24  10 2467.0771    1.6531  0.9019 11.5404 -0.0039       2.70780  0.0274   0.0336   0.0555    0.0947   0.0000      0.772667   437.9923       2.44993       17.0778     -0.597115      -1.39066      0.319587    0.00720542     -0.694019      -2.34602      0.632974      0.406036      0.864863     0.0365140      0.220674      0.551562    -0.0669151      0.350990     0.0303862       1.35889       1.77939       1.89632       2.03263       2.05805       1.93506       1.85285       1.58261       1.50668       1.24180       1.06295      0.802909      0.708068      0.516240      0.382588      0.281285      0.207637      0.147348
  24  11 2617.7990    2.2217  0.8888 11.9885  0.0012       3.84008  0.0278   0.0451   0.0516    0.0981   0.0000      0.730880   438.4562       2.97371       15.7531      0.286614      -1.37426       1.44340      -3.35179     -0.226508      0.306304     -0.132565     -0.640580     -0.619737      0.465431      0.283460      0.611980      0.384314      0.266362     -0.182543       1.52676       1.96694       2.18987       2.36319       2.38060       2.23121       1.99318       1.84504       1.62555       1.37062       1.04343      0.840448      0.696986      0.516358      0.395691      0.303941      0.215798      0.144236
  24  12 2767.8421    2.8803  0.8968 12.3695  0.0027       3.40089  0.0256   0.0577   0.0525    0.0979   0.0000      0.716766   437.0906       3.69620       12.9563      -3.29534      -2.84391      -2.77762      -3.69813     -0.216817      0.898329     -0.997673      0.512365     -0.766840      0.110127     -0.287812     -0.301415     -0.299673     0.0873125      0.242721       1.26368       1.73252       1.80524       1.94967       1.87755       1.83685       1.70222       1.54302       1.41448       1.13438       1.00715      0.775869      0.635006      0.487601      0.368627      0.264683      0.196801      0.130828
  24  13 2917.0638    3.4868  0.9126 12.8887 -0.0013       1.60696  0.0268   0.0688   0.0519    0.1013   0.0000      0.739939   438.6920       5.63400       11.4687      0.514160      -1.70954      0.795845      0.428965      -3.46490      -1.79186      -1.98870       1.60059      0.676730     -0.317409     -0.857829     -0.477994    -0.0221012     0.0489109    -0.0709365       1.31743       1.78926       1.80510       1.99249       1.97074       1.92446       1.76755       1.59260       1.41577       1.18267       1.02016      0.840277      0.674092      0.520606      0.369340      0.264337      0.199204      0.139628
  24  14 3065.1204    3.9499  0.9727 13.3256 -0.0023       1.28339  0.0297   0.0770   0.0582    0.0986   0.0000      0.605550   439.4453       5.74966       18.7212       2.00950      -3.49663      -4.54706     -0.847706     -0.755627       1.38592     -0.270509     -0.558504     -0.461192      0.118088      0.597067   -0.00119822      0.800830     0.0303139     -0.117156       1.50992       2.01048       2.05922       2.12995       2.09203       2.05815       1.91899       1.74597       1.51886       1.32143       1.17061      0.938119      0.772170      0.585788      0.424006      0.299503      0.218791      0.154840
  24  15 3211.9843    3.6588  1.2693 13.7098 -0.0050      -1.07311  0.0407   0.0701   0.0741    0.0815   0.0000      0.778045   444.6490       8.40106       11.3954      -1.10708       1.82135      -4.54270       3.36211     -0.499810      0.798460     -0.740493      0.296686      -1.94981     -0.879802     -0.947000     0.0675475    -0.0655569      0.328996      0.134397       1.84188       2.39158       2.41664       2.62417       2.52496       2.47427       2.33781       2.15559       1.95288       1.60254       1.39028       1.14538      0.902421      0.715945      0.532042      0.388943      0.270130      0.190518
  24  16 3358.6235    3.3088  1.6427 13.0710 -0.0014       2.19513  0.0436   0.0531   0.0809    0.0718   0.0000      0.654016   436.9303       7.48054       16.9826      -2.71356      -7.36926      -3.47624      -4.41046      -1.96955     -0.336676      -3.16744      -2.67610      -1.51092     0.0174322      0.395019     -0.744613      0.954733      0.224924     -0.202850       1.97502       2.67046       2.72737       3.06732       2.97446       2.96637       2.67745       2.36688       2.10594       1.78833       1.49318       1.22508      0.944731      0.734710      0.550299      0.410344      0.284976      0.204791
  24  17 3505.0505    2.7434  2.8093 12.1681 -0.0011      0.903481  0.0597   0.0327   0.1005    0.0534   0.0000      0.240419   441.1054       9.56848       11.7186       5.58811      0.512694      -2.65043       5.39985      0.834785       3.01395      -3.71391       2.43429      0.927166      -1.97610      -1.22767       1.13953     -0.296041      0.213708      0.620763       2.55931       3.52305       3.75593       3.97332       4.02281       3.71705       3.62329       3.18789       2.85842       2.42164       2.00318       1.63271       1.28869      0.988845      0.775907      0.557494      0.392141      0.282153
  24  18 3651.2973    2.2700  4.3248 11.6316 -0.0008      0.767415  0.0740   0.0225   0.1341    0.0416   0.0000      0.129040   436.2584       8.55491       6.74804       11.3554      -2.43158      -5.11790       2.06604      -1.77219      -6.77026      -1.20843      0.275084      -1.22681     0.0604011       1.73666     0.0743359      0.599349      0.319454     -0.427755       3.25717       4.40574       4.61626       4.92064       4.87862       4.78094       4.35398       4.02050       3.59935       3.09658       2.52125       2.11012       1.65817       1.28327      0.972251      0.706366      0.514205      0.364728
  24  19 3797.2393    1.9512  5.8367 11.2259 -0.0013      0.595872  0.0901   0.0175   0.1614    0.0376   0.0000     0.0925536   438.4183       18.3828       5.74457      -5.54671     -0.811058     -0.556602       8.53829      -3.38709      -3.03727      -2.06982       2.87170      -1.99982       3.47554     -0.432360     -0.255261      -2.78844      -1.45452     -0.302491       4.01124       5.21080       5.71502       6.01367       5.97273       5.87453       5.39588       4.95186       4.28686       3.57486       2.96920       2.48375       1.94498       1.50710       1.14366      0.836352      0.610671      0.424023
  24  20 3943.2491    1.6049  8.0081 10.8553 -0.0008      0.495020  0.1160   0.0131   0.2130    0.0340   0.0000     0.0741534   441.0766      0.118302       10.2592       7.25321      -17.2891       3.04297     -0.983858       3.05668       1.97678       3.26566      -3.06555      0.857220      -1.26381      0.279344      -1.07187      -1.92946      0.673268     -0.109155       4.87595       6.39375       7.10157       7.50885       7.41239       7.17348       6.73470       6.12634       5.26757       4.62420       3.77045       3.09183       2.43958       1.90766       1.44045       1.08622      0.753836      0.527947
  24  21 4088.6319    1.3615 10.7009 10.6455 -0.0005      0.249165  0.1582   0.0103   0.2788    0.0298   0.0000     0.0662010   436.9734       19.7009       15.4293      0.216412       2.78344      -4.95366       15.5388      -2.20225       8.29647       1.82105      -3.28872      -1.67999      -4.01381      0.656318     -0.329814      -2.16245      -1.53186       1.47675       6.32780       8.41244       9.09335       9.63338       9.64939       9.32756       8.74877       7.92583       6.91127       5.85393       4.88769       3.97784       3.15070       2.43948       1.85727       1.38189      0.999602      0.693956
  24  22 4234.3804    1.1338 13.2791 10.5613 -0.0006      0.256899  0.2167   0.0084   0.3592    0.0271   0.0000     0.0696743   425.2810       21.0222       1.77222       4.90065      -7.93395       11.8067       2.60752      -5.97281      -4.19581      0.392404     -0.830870      -2.13791       1.12109     -0.481836      0.608376      -3.52402      -1.13305      -1.04021       7.97483       10.5541       11.6348       12.1706       12.2594       11.6555       11.1032       9.85052       8.71015       7.52697       6.24430       5.11630       4.05717       3.15721       2.39325       1.74648       1.24285      0.879850
  24  23 4380.1947    0.8812 15.4327 10.5036 -0.0003      0.202205  0.2971   0.0069   0.4542    0.0239   0.0000     0.0906788   435.9843       30.5533       5.87125      -3.63718      -10.2630      -16.9065       7.59930       13.1543      -8.25655      -2.28830      -3.81716      -10.5930      -2.34870       3.46416       1.78463      -2.14922       1.13358     -0.476791       9.75353       12.7936       14.1039       14.8722       14.6219       14.4919       13.3070       12.2180       10.6370       9.23410       7.67308       6.36224       5.03775       3.92724       2.97359       2.18622       1.53301       1.08262
  25   6 1847.9373    0.4705  0.3211  9.9051  0.0000       13.5882  0.0151   0.0151   0.0292    0.0454   0.0000       2.24807   441.0436      -3.02587       19.8982       1.35566      -3.92277      0.409777     -0.465137     0.0789124     -0.972415      0.328524     0.0174962     -0.167444     -0.526310      0.162274      0.124091    -0.0431944    -0.0103206     0.0286081      0.840904       1.07209       1.33966       1.27997       1.35232       1.33760       1.11374       1.08095      0.976020      0.764987      0.679998      0.544357      0.418952      0.346392      0.244013      0.181156      0.138057     0.0872568
  25   7 2017.0229    0.6292  0.5773 10.0545  0.0012       8.46611  0.0219   0.0150   0.0397    0.0628   0.0000       1.37491   440.1139     -0.347668       16.0685      -2.39456      -1.91623     -0.366619     -0.320028     -0.237251       3.66113     -0.142241     -0.943388       1.07684     -0.252241      0.232254      0.359531     -0.321307     -0.390062    0.00727091       1.21534       1.58289       1.69448       1.69703       1.66032       1.66295       1.68100       1.49416       1.34670       1.05981      0.880040      0.710824      0.583247      0.492853      0.366288      0.274040      0.195816      0.136854
  25   8 2181.8451    0.9051  0.6913 10.4977 -0.0028       6.61572  0.0230   0.0198   0.0443    0.0759   0.0000       1.02675   440.8475     -0.101800       18.1781     0.0477593      -3.73380      -1.87790       1.87280      -2.69889      -1.40400     -0.700560       2.08801       1.30043     -0.472955     -0.308774     0.0822780      0.556953      0.151223     -0.143081       1.18656       1.55800       1.68658       1.76810       1.71468       1.58409       1.58827       1.44207       1.29799       1.12821      0.944349      0.820578      0.634525      0.498304      0.370507      0.287566      0.201836      0.149578
  25   9 2340.5742    1.2644  0.8838 11.2173 -0.0005       4.29672  0.0283   0.0255   0.0527    0.0799   0.0000      0.895223   442.5648      -1.86533       13.2901      0.599141      -1.42822      -2.10725      -4.51745     0.0923591     -0.447142      0.678964     -0.784050      -1.76051      0.941127     -0.408982     0.0862415    0.00705319      0.106548     0.0161603       1.41092       1.67958       1.85379       2.00523       1.97442       1.94618       1.88360       1.64162       1.44011       1.27232       1.07465      0.912977      0.700270      0.541909      0.424973      0.321765      0.233821      0.161043
  25  10 2494.4394    1.7743  0.9020 11.7121 -0.0010       3.20591  0.0286   0.0346   0.0520    0.0876   0.0000      0.815237   440.1852     -0.663830       14.4558      -1.27693     -0.639595      0.922604       4.02415       1.37500      0.696920     -0.194839      -2.12540     -0.477880     -0.718390     -0.409762     -0.653043     -0.368615      0.157283     0.0479748       1.42179       1.83220       1.87954       2.04975       1.88905       1.95468       1.81832       1.71365       1.45019       1.31644       1.10265      0.940305      0.763636      0.567811      0.439575      0.327450      0.237001      0.170689
  25  11 2646.3265    2.2348  0.9107 12.3042 -0.0007       2.66179  0.0287   0.0446   0.0529    0.0901   0.0000      0.784047   436.9778       4.16071       14.6118     -0.403543      -3.16876       1.96440     -0.293945     -0.599284       1.19029      -1.32820      -2.16227     -0.209629     -0.615916    -0.0586386      0.307826     -0.238898     -0.251578     0.0803320       1.46199       1.92124       2.14029       2.22810       2.20391       2.18203       2.02874       1.85748       1.59725       1.30104       1.09112      0.905243      0.716279      0.547146      0.419019      0.323604      0.233818      0.170715
  25  12 2797.4386    2.9519  0.8511 12.8862 -0.0022       2.08586  0.0275   0.0596   0.0482    0.0837   0.0000      0.774695   438.8351       1.48541       13.0167      -3.39665       1.03755      0.260122      -1.78848     -0.369823      0.360796   -0.00470356      -1.15799     -0.901329      0.194748    -0.0421882      0.275765     -0.145923      0.342689     -0.346675       1.43956       1.91056       2.13229       2.30343       2.27686       2.17218       1.90549       1.78582       1.55766       1.33182       1.05457      0.876766      0.691467      0.542958      0.401077      0.290466      0.224117      0.152707
  25  13 2947.4946    3.6506  0.8792 12.9240 -0.0016       1.69310  0.0264   0.0709   0.0493    0.0964   0.0000      0.678985   437.8204       2.58151       15.7304       3.56110     -0.715681       1.77824       1.63091      -2.04830      0.136954     -0.999280      0.793502      -1.58769     -0.196847     -0.442067     -0.108865      0.111203     -0.207254      0.120474       1.36308       1.79768       1.91266       2.01087       2.09621       2.10088       1.85601       1.68124       1.36171       1.19078       1.02774      0.858362      0.671883      0.492016      0.363693      0.287338      0.201367      0.147977
  25  14 3096.3158    3.8944  0.9655 13.5138  0.0033       2.64138  0.0292   0.0753   0.0554    0.0846   0.0000      0.808603   441.6608       4.39451       15.8953       8.19474     -0.913082       1.57320    -0.0803032      -2.16518       3.37258      0.329352     -0.902655     0.0426692      0.808608      0.457362      0.594500     -0.241908     -0.335690      0.250527       1.38728       1.77959       1.91671       2.09651       2.12260       2.08258       1.87281       1.65526       1.58595       1.30225       1.12185      0.841787      0.683964      0.546491      0.449075      0.324933      0.234076      0.175194
  25  15 3244.0122    3.6922  1.2692 13.2667 -0.0071      0.715562  0.0354   0.0638   0.0653    0.0918   0.0000      0.626707   437.9455       2.62032       13.4622     0.0302561     -0.393519      -3.08099      0.709343      -1.58879      -2.89811      -1.00060      0.896655      -1.06008      -1.22451     -0.916093      0.322612     -0.192482      0.478506      0.357263       1.60872       2.11224       2.29115       2.43370       2.38856       2.31366       2.14122       1.96562       1.74770       1.53509       1.29147       1.06853      0.878084      0.663064      0.493742      0.381712      0.269180      0.192713
  25  16 3391.2422    3.2298  1.8100 12.7872  0.0001       1.25473  0.0446   0.0472   0.0785    0.0710   0.0000      0.384100   436.0327       8.10876       9.77373       4.08002       2.96272      -2.28474      -5.26119      -1.81657       3.00974      -6.51438      -2.46469      -1.84298      0.327324      -1.63909     -0.725886      0.835963     -0.109832    -0.0921020       1.93424       2.59480       2.74402       2.95881       2.93308       2.91874       2.71597       2.38162       2.16802       1.83081       1.56784       1.28072       1.01950      0.800368      0.594049      0.460162      0.327874      0.230387
  25  17 3538.3766    2.6890  2.8603 12.2485  0.0002      0.828632  0.0582   0.0312   0.1013    0.0487   0.0000      0.234433   441.0271       3.66464       13.6669       2.88044      -3.05189      0.867200       2.11413      -1.60705     -0.902227       2.72472      -1.35880     -0.541258      -1.91636       1.13186       1.11412     -0.339609     -0.121819      0.349514       2.37958       3.22315       3.48813       3.71313       3.57034       3.48828       3.33832       3.01989       2.72913       2.37518       1.99247       1.62178       1.31344       1.02764      0.787325      0.597155      0.430258      0.305695
  25  18 3685.0724    2.1738  4.3486 11.6395 -0.0006      0.479229  0.0724   0.0210   0.1341    0.0389   0.0000      0.135000   442.8886       9.70244       13.1393      -8.09667      -4.56970      -1.00958      0.928937      -8.47289      0.251998      -1.88147       1.78009       1.49564      0.558413      0.467575       1.81622      0.908255     0.0204609      0.272344       3.15124       4.03667       4.45966       4.63078       4.81199       4.58043       4.29623       3.91842       3.44917       2.93589       2.51809       2.07007       1.62238       1.28921      0.999121      0.743505      0.536478      0.383897
  25  19 3831.5371    1.8322  6.0851 11.2731 -0.0003      0.307216  0.0941   0.0161   0.1700    0.0345   0.0000     0.0927842   442.0200       12.8675       25.9884      -4.25111      -11.4899       4.47004       6.38797      -3.86120      -8.04097      -4.96524       2.89738      0.222987      -2.27527      -2.93885      0.111739      0.459941     -0.328005      0.613261       4.02792       5.18519       5.67221       6.01791       6.07124       5.69358       5.48119       4.94022       4.44005       3.84119       3.17105       2.69607       2.15471       1.67290       1.27445      0.951902      0.689260      0.497106
  25  20 3977.9764    1.5558  8.9836 10.8040 -0.0010      0.396584  0.1289   0.0122   0.2280    0.0328   0.0000     0.0654020   437.4330       13.7820       25.2835       7.01313      0.109218      -5.20423       5.15431      -12.1475       8.76463      0.919117       3.83129      -8.95651      -3.31420      -1.20737    -0.0716102     -0.730412      0.540004     -0.206588       5.15907       6.88428       7.49016       7.92969       8.01612       7.78694       7.26337       6.59033       5.90214       5.08861       4.24179       3.41988       2.80011       2.15835       1.69013       1.27644      0.920219      0.648828
  25  21 4124.3311    1.2974 11.0545 10.6881  0.0004      0.267012  0.1669   0.0098   0.2913    0.0282   0.0000     0.0689712   435.4432       13.0292       13.0270      -2.33264      -5.30866      0.736959      -20.6891       4.82981       4.12219       5.28079      -8.25576      -2.09266       2.83585     -0.950227      -1.07492       1.00983       2.25669      -1.03179       6.30072       8.45987       9.02401       9.73508       9.65981       9.41858       8.81317       8.05957       7.18670       6.15339       5.10436       4.22879       3.37338       2.67856       2.02885       1.55100       1.10356      0.804342
  25  22 4270.2828    1.0760 14.0696 10.5630 -0.0033      0.257405  0.2341   0.0076   0.3740    0.0254   0.0000     0.0756944   445.0344       8.82014       24.9350      -8.63542      -2.60002       17.7364       2.59983      -12.5401       12.7147      -3.64860       4.84691      -9.59883      -1.38022       5.88054       3.39088    -0.0508270     -0.309003     0.0832720       7.85460       10.4677       11.3354       12.2772       11.9094       11.7196       10.8945       10.1835       8.92142       7.75025       6.61407       5.40622       4.37808       3.46131       2.61207       1.95352       1.41721       1.00766
  26   5 1694.0733    0.2958  0.1854 10.0098 -0.0069       25.0431  0.0136   0.0136   0.0236    0.0330   0.0000       6.02024   440.4227      0.820025       20.6360     -0.389740      -3.56709      -1.10919     0.0417593       1.73569      -1.05378     -0.224993      0.107201      0.536202      0.434926      0.113406     -0.369008    -0.0445120      0.102024     0.0170872      0.641307      0.952397       1.03638      0.928040       1.07309       1.05636      0.992801      0.904808      0.792157      0.651157      0.567797      0.464867      0.373767      0.322323      0.251265      0.167232      0.130262     0.0948162
  26   6 1869.1045    0.4679  0.4038 10.0078 -0.0081       13.6852  0.0174   0.0133   0.0341    0.0467   0.0000       2.10212   439.2715      -1.69508       18.2546       2.83567      -1.12882      -2.46275      0.811652      -1.74351       1.00562     -0.234710     -0.478884      0.533020     -0.651736      0.525359      0.166267     -0.315414      0.155621      0.287553      0.949373       1.21633       1.34774       1.51398       1.46484       1.44956       1.40471       1.24765       1.01247      0.913879      0.799804      0.647235      0.482125      0.384967      0.293855      0.246892      0.184784      0.131259
  26   7 2039.8311    0.6874  0.5464 10.1504 -0.0032       9.24472  0.0184   0.0164   0.0389    0.0611   0.0000       1.27135   440.6554      -1.10506       19.1925      -1.84824      -1.40445       3.08215      -1.63640      -2.69666       1.41037     -0.843284      0.774577      0.778436     -0.272530     -0.313157    -0.0492489    -0.0783723     0.0273136     0.0578969      0.919018       1.19603       1.41166       1.40073       1.43181       1.40809       1.24751       1.20128       1.05419      0.908859      0.794443      0.642959      0.517243      0.413460      0.310117      0.248885      0.173334      0.126982
  26   8 2206.2149    0.9336  0.8386 10.5559 -0.0036       8.49287  0.0266   0.0189   0.0497    0.0773   0.0000       1.02539   439.6845       1.76577       18.5398      -2.28084      -2.07669       1.33869       4.15678     -0.544440     -0.475402      -1.72749     0.0461031     -0.323024     -0.128050     -0.546683    -0.0696737     0.0375081      0.616430    -0.0787365       1.23878       1.59458       1.73462       1.77239       1.91636       1.82989       1.72083       1.53797       1.37609       1.22881      0.986509      0.837198      0.662612      0.557425      0.407970      0.314765      0.232835      0.167067
  26   9 2366.1852    1.3541  0.9083 11.1743 -0.0014       4.58514  0.0275   0.0261   0.0519    0.0833   0.0000      0.830739   442.1617      0.483454       15.1385      -2.65295     -0.973961       1.19024      0.102765       1.47064     -0.542197     -0.533683      -1.00998     -0.360328     0.0974830      0.286052     0.0678968      0.383250    -0.0530798     0.0539254       1.30270       1.64765       1.81461       1.92971       1.89643       1.87261       1.75427       1.61611       1.47745       1.25144       1.08641      0.866328      0.710605      0.565467      0.446477      0.331372      0.241437      0.176720
  26  10 2521.3568    1.8054  0.9536 11.7678 -0.0011       4.99885  0.0288   0.0340   0.0543    0.0851   0.0000      0.821022   439.9219      -1.40419       15.0881       2.83707      -3.89005       2.68302     0.0756303      0.175774       1.24935      -1.39074     -0.523234     -0.424642      0.290684      0.628137      0.408039     -0.591167     -0.109455     -0.108331       1.34109       1.66943       1.79869       1.94063       1.98983       1.88828       1.80328       1.69711       1.49937       1.26694       1.05517      0.838832      0.700624      0.564456      0.442874      0.346078      0.250865      0.180172
  26  11 2674.4271    2.3915  0.9887 12.1395 -0.0030       1.87116  0.0290   0.0445   0.0535    0.1041   0.0000      0.790240   439.4475       2.18393       11.3455       1.63149     -0.615699      -1.27432       3.19658      -3.01282      0.610581      -1.97608      0.161504       1.29733      -1.57635    -0.0260153       1.05501      0.247826   0.000209260     0.0538982       1.33234       1.72874       1.93752       2.02844       2.00977       1.93347       1.82499       1.64858       1.48770       1.26591       1.14937      0.959697      0.806088      0.614205      0.458099      0.338208      0.250150      0.178933
  26  12 2826.6325    3.1056  0.9732 12.7166 -0.0010      0.973970  0.0296   0.0570   0.0512    0.0981   0.0000      0.695617   440.4492       3.05454       16.4886       1.42118      -3.00142     -0.244838      0.788380      0.422619      -2.10154      -3.37007      0.783696     0.0435270      0.319703     -0.458416     0.0241270    -0.0392780     -0.221248     -0.137918       1.33189       1.79099       1.86094       2.04044       2.07442       1.90912       1.89396       1.61542       1.55238       1.31831       1.12875      0.922150      0.737793      0.582615      0.441584      0.341426      0.253058      0.182961
  26  13 2977.5290    3.5913  0.8929 13.3459 -0.0008       2.35405  0.0263   0.0709   0.0506    0.0790   0.0000      0.750564   438.9987       4.12857       14.3396      -2.79212      -3.64800      -2.73473       1.07265      -2.89901       1.20495      -4.24084     -0.325447     -0.787067     -0.770323      0.449797     -0.224701     -0.480152     -0.176007      0.340483       1.23517       1.59305       1.66347       1.81824       1.78597       1.77760       1.76234       1.53677       1.33193       1.17276       1.02791      0.844776      0.669848      0.528007      0.405595      0.314855      0.235075      0.171029
  26  14 3126.9846    3.8465  1.0214 13.5976 -0.0040      0.556895  0.0304   0.0724   0.0562    0.0878   0.0000      0.882957   441.4079       6.78575       15.9462      0.741117      -3.80628      -1.04040     -0.724898     -0.458603     -0.614889      -1.62234       2.47161     -0.254392     -0.999065      0.707607     -0.232291    -0.0958284      0.449947    -0.0673478       1.39797       1.71773       1.88005       1.96602       1.96307       1.97149       1.89560       1.67456       1.48710       1.31410       1.16800      0.940229      0.721867      0.621451      0.472561      0.353360      0.266876      0.191486
  26  15 3275.4354    3.7326  1.4661 13.1411 -0.0044     0.0737272  0.0390   0.0579   0.0733    0.0803   0.0000      0.500036   440.3875       9.18479       15.9919       6.06431      -1.34167      -3.43128      0.628959      -1.31741       1.05659     -0.465148      -1.08157     -0.518117     -0.432065     -0.472370     0.0169224     -0.174471    -0.0897047     0.0569225       1.76373       2.36878       2.72265       2.81483       2.87745       2.70122       2.50174       2.24900       2.00555       1.73613       1.43483       1.16955      0.959360      0.736956      0.556030      0.426063      0.314006      0.233280
  26  16 3423.4586    3.1424  1.9638 12.8819 -0.0016       1.03897  0.0467   0.0448   0.0856    0.0611   0.0000      0.340043   442.7640       10.9180       14.3905       1.69625      -3.62641      -4.33956      -1.94633      -5.11276       2.29495     -0.337510      -1.53537      -2.52740     -0.801922      0.556197      -1.18542      0.757229      0.220227     -0.797529       1.91655       2.48314       2.74165       2.94351       3.03652       2.85821       2.62507       2.44345       2.19113       1.89016       1.59173       1.31924       1.06967      0.852879      0.650466      0.488525      0.367177      0.265830
  26  17 3571.0589    2.5702  3.0848 12.1671 -0.0012      0.472378  0.0592   0.0288   0.1049    0.0474   0.0000      0.199460   436.4719       3.96505       13.4400      -1.99644      -1.24434       1.60536       1.23438      -2.05840       2.15371      -1.40646      0.315477      -1.45939      -1.49409     -0.269886     0.0886018      -2.26067      0.189532      0.476260       2.51752       3.27356       3.61287       3.76418       3.86636       3.69652       3.54024       3.21973       2.87105       2.46776       2.09252       1.69122       1.39825       1.11674      0.870462      0.660750      0.475387      0.346672
  26  18 3718.7643    2.0831  4.6684 11.6277 -0.0006      0.625828  0.0772   0.0196   0.1381    0.0373   0.0000      0.119463   437.6240       3.89887       16.3204       6.82466      -9.63313      -9.44105       1.86887      -4.32877       6.70301      -3.68376       2.12333       2.07498     -0.190072      -2.95673       1.05304     -0.641878     -0.701160      0.406262       3.13822       4.24259       4.50916       4.79632       4.90752       4.70435       4.46949       4.09569       3.64641       3.19672       2.68005       2.23658       1.81646       1.47503       1.11927      0.846018      0.608016      0.438569
  26  19 3865.8052    1.7194  6.4459 11.2444 -0.0009      0.446512  0.0996   0.0145   0.1765    0.0315   0.0000     0.0929875   434.6318       12.2202       8.64583       6.08370      -2.03922      -4.88564      -2.79133       5.09093       10.0945      -4.53134      -11.4753      -2.38668     -0.124403      -2.47792      0.236769     -0.590503      0.795523       1.29271       3.85071       5.15916       5.58202       6.07957       5.96016       5.83491       5.44398       5.04538       4.50737       3.97477       3.38952       2.74254       2.28751       1.77698       1.40614       1.04496      0.763840      0.552273
  26  20 4012.8299    1.4512  9.1055 10.8914 -0.0003      0.480974  0.1319   0.0113   0.2345    0.0294   0.0000     0.0712725   446.2853       5.77488       20.5614       3.66632      -4.14546      -6.81811       7.77702      -3.34723      -4.69532    -0.0475532      -1.00487      -2.87323      -2.05513      -2.00305      0.719770       1.35321       1.33761    -0.0268638       5.03281       6.52046       7.35100       7.55655       7.64716       7.42098       7.17329       6.43210       5.80515       5.09803       4.30486       3.60535       2.91967       2.31221       1.80480       1.37375      0.994162      0.726347
  26  21 4159.3805    1.2249 11.2571 10.7200 -0.0010      0.335271  0.1724   0.0092   0.2965    0.0267   0.0000     0.0745661   452.5574       2.57061       3.12749      -2.95763       5.38473      -17.7794      -8.35101      -6.04283      -3.94780      -18.2848      -3.70961      -2.83866      0.981891      -3.70980      -1.65196      -2.13492      0.687621       1.19142       6.10705       8.08108       8.95732       9.34628       9.43381       9.29292       8.60442       8.04711       7.10239       6.24069       5.29975       4.32233       3.62741       2.79937       2.19997       1.65602       1.22160      0.885829
  26  22 4305.4527    1.0130 14.7229 10.5537 -0.0007     0.0943702  0.2540   0.0069   0.3992    0.0241   0.0000     0.0840206   427.1363      -3.22898      -2.21810      -6.02585      -10.7658      -9.07310       8.46829      -4.97463      -5.57637       8.06491      -7.25793       2.83978       6.11013       3.00670       4.80869      0.407658      -1.44377      0.276182       8.06056       10.7293       11.5529       12.2796       12.3884       11.9470       11.4565       10.4494       9.47874       8.14742       7.05452       5.77883       4.72751       3.76242       2.89255       2.23063       1.63619       1.17570
  27   4 1527.5876    0.1678  0.1291 10.0822 -0.0079       25.5868  0.0148   0.0100   0.0237    0.0274   0.0000       19.1801   439.2482     -0.864109       21.8715     -0.258232      -3.64204      0.544677     -0.314115      0.266528     -0.655984      0.228755      0.512025      0.677770      0.120271     -0.299452     -0.124961      0.178888  -0.000363517    -0.0504580      0.826259       1.13899       1.29336       1.37854       1.34662       1.25363       1.20131       1.07624       1.07558      0.797515      0.770693      0.635256      0.502289      0.379328      0.294222      0.207917      0.182140      0.145374
  27   5 1713.6216    0.3077  0.2118 10.0436 -0.0159       19.9104  0.0151   0.0140   0.0258    0.0351   0.0000       5.00796   440.1738      0.979364       22.3853     -0.976838      -3.71197      0.321809      0.140350       1.15863       1.02917      0.508517     -0.470789     -0.584766      0.489914      0.683566      0.308651      0.254304     -0.244003     0.0635084      0.857038      0.825995       1.18351       1.29525       1.09144       1.41420       1.45003      0.938553      0.790334       1.02442      0.859695      0.517530      0.472862      0.473351      0.302334      0.211514      0.165506      0.103600
  27   7 2062.1613    0.7012  0.6036 10.1697 -0.0020       9.89469  0.0202   0.0157   0.0406    0.0662   0.0000       1.23340   440.8342       1.53232       17.2954     -0.779852      -1.00531       2.47755       2.31666     -0.529708      0.435607     -0.414946     -0.655948     -0.130532     -0.145581      0.276794     0.0754543      0.175409     0.0707043    -0.0104252      0.988841       1.24995       1.30955       1.51096       1.47222       1.36095       1.38432       1.26197       1.17855      0.930166      0.891879      0.686616      0.574540      0.440433      0.377380      0.280735      0.219128      0.150627
  27   8 2229.8248    0.9936  0.7973 10.6566  0.0002       6.28689  0.0244   0.0197   0.0478    0.0768   0.0000      0.965455   439.9142     -0.479577       14.0099     -0.237009      -1.99975       1.34419     0.0526286      0.556983       1.50966      0.281685     -0.649831     -0.530088      -1.13305     -0.813492      0.762861     -0.478364     -0.149608     -0.158154       1.12403       1.48051       1.56845       1.67429       1.65585       1.57545       1.56765       1.49615       1.38675       1.09718      0.991388      0.774571      0.632565      0.541511      0.415657      0.331120      0.244177      0.181139
  27   9 2391.0874    1.4351  0.9583 11.1493 -0.0024       4.07927  0.0286   0.0263   0.0507    0.0926   0.0000      0.770704   441.5598       1.95347       16.3892      0.841685      -3.72526     -0.848479       1.40589      -2.72449       1.76962      -2.20829      0.210342     -0.622204       1.30113     -0.337429     -0.585065     -0.363652     -0.211534      0.148738       1.24220       1.57468       1.75859       1.85260       1.86465       1.83396       1.77095       1.58263       1.44766       1.23924       1.06871      0.880673      0.710187      0.596197      0.467750      0.346564      0.255596      0.187413
  27  10 2547.6077    1.9509  0.9515 12.0000  0.0013       3.49655  0.0295   0.0366   0.0526    0.0816   0.0000      0.823495   437.9334       4.23076       15.3358       1.76066      -2.24216      -2.94402      -2.96989      0.543412       1.51693     -0.258529     -0.617422      -1.72478      0.329464       1.26615     -0.144235      0.426902     -0.295444      0.115119       1.26149       1.63575       1.72903       1.85107       1.99056       1.87647       1.78247       1.55047       1.49011       1.31874       1.07334      0.881307      0.708844      0.609533      0.499335      0.351562      0.257451      0.190005
  27  11 2702.1545    2.5424  1.0196 12.2364 -0.0001       2.46249  0.0289   0.0455   0.0528    0.0980   0.0000      0.692678   438.4486       2.62602       16.3871       2.63110      -4.10272      0.886495      -1.01037     -0.281854       1.61923      0.957200      -2.36586      0.211479     -0.254418      0.788964      0.414142     -0.735014    -0.0154039     -0.177489       1.29980       1.74950       1.93859       2.10516       2.08120       1.98665       1.88461       1.70579       1.53359       1.32618       1.09823      0.943908      0.721201      0.597599      0.464101      0.347220      0.260642      0.192465
  27  12 2855.4684    3.2481  0.9105 12.8236 -0.0012       2.86437  0.0259   0.0612   0.0487    0.0945   0.0000      0.752460   441.0483       2.10471       16.7646       3.91479      0.422023      -1.37660     -0.608653      0.152520     0.0990257      -1.16779      -1.08165    -0.0370382    0.00826499       1.20244     -0.468232     -0.391199     -0.149891     -0.146722       1.19461       1.54914       1.71496       1.78922       1.87658       1.80015       1.67303       1.55319       1.37942       1.18898      0.980615      0.824774      0.679264      0.556314      0.420249      0.319874      0.239933      0.172131
  27  13 3007.1290    3.8924  0.9193 13.2634  0.0007       1.06096  0.0260   0.0723   0.0495    0.0852   0.0000      0.701134   438.8933       4.31708       16.0679     -0.235575      -3.94315     -0.315674      0.625702      -2.34936       1.45779     -0.148399      -1.22765       1.33913    -0.0776243    -0.0635429     -0.506246    -0.0500196   -0.00439752      0.395325       1.25146       1.66641       1.79098       1.90505       1.78035       1.67896       1.61844       1.49293       1.41601       1.27912       1.08609      0.931126      0.771609      0.617234      0.485388      0.359487      0.262032      0.181866
  27  14 3157.3660    3.9094  1.1134 13.3942 -0.0031       1.58677  0.0323   0.0682   0.0579    0.0972   0.0000      0.632858   443.6362       5.67214       15.6456       1.29837      -2.55426     -0.163338     0.0441122      -1.78094      -2.17380     -0.596050    -0.0386557      -2.09831     -0.236316      0.219677     -0.154055     -0.570642      0.650649     0.0474744       1.39727       1.82682       2.03009       2.11868       2.16352       2.04811       1.93996       1.77324       1.59284       1.42809       1.17330       1.02469      0.853953      0.665990      0.522527      0.391444      0.294885      0.196861
  27  15 3306.7446    3.5092  1.4992 13.3476 -0.0056       2.98151  0.0401   0.0570   0.0727    0.0742   0.0000      0.561779   440.8327       6.66712       16.2191       3.34438     -0.818496       3.05016      0.463968      -10.1534     -0.401505      0.154063     -0.378864      -2.81775      0.220315      0.174342     -0.990580     -0.939607     -0.294491    -0.0823703       1.61821       2.15980       2.27976       2.50256       2.47238       2.37560       2.20313       2.17787       1.84045       1.70304       1.40425       1.20404      0.962299      0.785077      0.607364      0.463035      0.350327      0.246142
  27  16 3455.3553    2.9435  2.2520 12.6933 -0.0009      0.793565  0.0496   0.0380   0.0878    0.0541   0.0000      0.331819   436.5978       10.5889       17.4347      -2.85753      -10.7524       1.95300     0.0673171       1.13404       4.53243      0.198333      -1.85021      -2.41039     -0.758113     -0.831260     0.0659658     -0.475388      0.490346      0.121821       2.00968       2.60001       2.76761       3.00719       3.02514       2.92562       2.82980       2.58055       2.38676       1.99264       1.74451       1.42056       1.16881      0.957498      0.752581      0.587076      0.421540      0.317497
  27  17 3603.7739    2.4507  3.4948 11.9938  0.0002      0.688574  0.0634   0.0254   0.1116    0.0436   0.0000      0.174898   435.2110       3.99592       18.5918       1.77243       2.30012       7.73099      -3.89914       2.21226       1.91358      -2.80467      -6.47593      -3.92237      0.357557      0.412214     -0.457352      0.173886     -0.596466    0.00844915       2.45129       3.19593       3.52411       3.70838       3.79795       3.68264       3.56978       3.14821       2.92330       2.50974       2.16304       1.86164       1.50119       1.20506      0.950994      0.714645      0.523200      0.385919
  27  18 3751.8660    2.0202  5.0191 11.4907 -0.0016      0.472692  0.0781   0.0179   0.1410    0.0356   0.0000      0.109357   441.7090       10.4696       23.6107       4.46898      -2.55728       3.28447       5.20630      -2.20611      0.177011      -3.26401      -3.38536      -1.72334      -2.12664      -2.42347      -1.96953     -0.363200     -0.173607     -0.924434       3.13950       4.00286       4.38458       4.68815       4.79499       4.66561       4.41069       3.98866       3.64578       3.20389       2.70936       2.33466       1.87969       1.46593       1.18838      0.903553      0.671527      0.503406
  27  19 3899.7973    1.6972  7.2255 11.1260 -0.0006      0.518098  0.1037   0.0135   0.1855    0.0308   0.0000     0.0765020   434.5867       7.44980      -1.03623       5.79824       10.3958       6.08685      -4.47227      -9.11372     -0.107015       1.19958       1.42529      -2.79583      -3.47073      -1.89718       2.31337       1.62295      -1.40854      0.711404       3.93409       5.18662       5.66967       6.12789       6.13030       5.95375       5.75817       5.22409       4.68653       4.11533       3.56390       2.92665       2.43922       1.95327       1.49691       1.17115      0.865030      0.638661
  27  20 4047.2778    1.3869  9.5916 10.8945 -0.0010      0.449708  0.1382   0.0106   0.2474    0.0275   0.0000     0.0726673   441.5167       11.1571       19.9459      -1.95747      -2.45170      -25.4388      -9.43290      -4.21203      -4.75406      0.705541       4.77751      -4.91905      0.229190     -0.731085      0.858632      -1.10670       1.71698     -0.348865       4.99715       6.67894       7.17206       7.78066       7.81369       7.61079       7.20561       6.53691       5.95141       5.28014       4.59591       3.83191       3.09657       2.51027       1.94642       1.50446       1.09533      0.815292
  27  21 4194.0930    1.1850 12.8815 10.6905  0.0003      0.259408  0.1984   0.0081   0.3346    0.0253   0.0000     0.0707134   434.3480       10.2501       21.6892       2.71925       2.27206      -10.6945      -6.59884       6.14723       2.69056      -10.2290       7.26964      -1.14662      0.196262      0.460684       1.66019     -0.874361      0.114962      0.799246       6.41849       8.58163       9.35089       10.0636       10.1706       9.84225       9.45147       8.67064       7.81944       6.74523       5.86160       4.78198       4.03522       3.20460       2.50582       1.93513       1.41003       1.03815
  27  22 4341.3310    0.9575 15.2249 10.5708  0.0001      0.299444  0.2672   0.0067   0.4125    0.0233   0.0000     0.0840905   449.0273      -3.21315       9.38511      -17.1431      0.953213      -1.77743       7.20739      -4.15489       3.76481      -12.0262       8.15298      -6.44383       4.99290       6.97763       1.99979     -0.281398     -0.608346     -0.684420       7.97279       10.5816       11.7881       12.2565       12.6523       12.3128       11.6606       10.7299       9.75953       8.51637       7.25285       6.05491       5.03443       4.03143       3.15180       2.42859       1.79042       1.31167
  28   4 1546.0304    0.1784  0.1428 10.0411 -0.0111       12.4986  0.0139   0.0099   0.0232    0.0274   0.0000       15.6761   440.2680      -1.30386       21.9452     -0.298451     -0.956325     -0.250583      0.593743      -1.48867      -2.01240      0.338828     0.0554335      0.967722      0.596146      0.659961    -0.0680385     -0.284525     -0.284147    -0.0879587      0.682475      0.804038      0.960168       1.08043       1.09602       1.00249       1.02668      0.888172      0.811531      0.726847      0.619334      0.469155      0.418328      0.356252      0.264551      0.176775      0.159907      0.114654
  28   5 1732.8067    0.3297  0.2629  9.9875 -0.0069       19.1647  0.0127   0.0124   0.0301    0.0351   0.0000       3.90455   440.7331     -0.672414       22.4772       2.33255      -1.51118     0.0892696       1.94303     -0.373905      -2.81719     -0.293750      -1.00709     0.0597902     -0.113315    -0.0832906      0.158165     0.0254181     0.0892829    -0.0122178      0.662068      0.909396      0.952556       1.03356      0.937079      0.918154      0.892324      0.917084      0.830139      0.741888      0.624413      0.538493      0.394765      0.338078      0.272146      0.197588      0.170402      0.121391
  28   8 2252.9543    1.0674  0.8054 10.7926 -0.0008       6.79388  0.0245   0.0209   0.0479    0.0790   0.0000      0.909388   439.0741       1.83967       21.8846      -2.86398      -1.03355      0.906843      -2.78208      -2.62924       1.16407       1.36363      -2.48999      -1.04192      0.534563     -0.373557     -0.664285      0.317269   -0.00255074     0.0873917       1.09925       1.38186       1.52201       1.63728       1.66308       1.51394       1.48525       1.37350       1.28576       1.13640       1.03019      0.847496      0.684076      0.556253      0.432995      0.348141      0.257558      0.198859
  28  10 2573.4706    2.0262  1.0565 11.9239 -0.0004       4.00572  0.0296   0.0356   0.0551    0.0888   0.0000      0.727758   438.6206       7.03615       17.4127     -0.389464      -5.33597       1.51120   -0.00440981       3.73675      0.543203      -2.96768       1.46604     -0.439183    -0.0940125     -0.740691      0.136328      0.463027     -0.153284     -0.286292       1.23610       1.60822       1.72652       1.88472       1.92987       1.91583       1.72611       1.63722       1.48077       1.31179       1.09057      0.924103      0.744323      0.621974      0.477423      0.365955      0.285527      0.220604
  28  11 2729.4420    2.6566  0.9298 12.4587  0.0024       2.76079  0.0254   0.0481   0.0492    0.0855   0.0000      0.691550   441.3092       3.78538       14.2165     -0.894257      0.298469      -4.25962      -3.42014      0.461639       1.70039     -0.724593     -0.935405    -0.0712810      0.651539      0.467129     -0.784353    -0.0862150   -0.00125707    -0.0506672       1.12339       1.40280       1.53802       1.61008       1.59849       1.64735       1.55926       1.41101       1.30757       1.12227      0.981332      0.838646      0.709073      0.566321      0.459478      0.342882      0.256019      0.195778
  28  12 2883.7959    3.3935  0.9322 12.9997 -0.0019       2.70051  0.0262   0.0620   0.0501    0.0873   0.0000      0.752023   440.0643       3.04542       14.3326       4.03717      -2.20783      -1.40020      -2.12091      -1.19960     -0.638097      0.695175     0.0358575      -1.36204      0.514106      -1.11940     -0.376141      0.428343    -0.0932114    -0.0106941       1.15342       1.48110       1.62712       1.77492       1.80495       1.74109       1.62862       1.44920       1.37362       1.18815       1.04549      0.870058      0.699878      0.584265      0.453289      0.349477      0.260991      0.196139
  28  13 3036.3195    3.8105  0.9284 13.4748  0.0000       1.07206  0.0266   0.0700   0.0505    0.0789   0.0000      0.710559   438.7909       3.71976       14.5172       2.93953      -2.48705     -0.769134       1.83972      0.446105       1.67249      -1.37600       1.63779     -0.441684    -0.0936139     -0.244050      0.476295     -0.538486     -0.177325     0.0184421       1.21057       1.58116       1.62775       1.82886       1.79591       1.78641       1.76708       1.58232       1.38538       1.22983       1.08452      0.867055      0.716560      0.581512      0.474127      0.357661      0.264365      0.198576
  28  14 3187.2995    3.9093  1.1328 13.5927 -0.0047       2.42651  0.0319   0.0690   0.0598    0.0854   0.0000      0.728380   440.7226       5.65799       13.8200       1.46711      -1.62818      0.454238     0.0606272      -1.14027      -1.19799      0.388508      0.587470      -1.72252      0.496972     -0.962745       1.68755      0.166316     0.0667946     -0.229340       1.27597       1.72257       1.80305       1.99039       1.91996       1.86778       1.77887       1.67072       1.56460       1.37748       1.16745      0.996386      0.839817      0.676473      0.537154      0.404314      0.307051      0.227223
  28  15 3337.3506    3.3874  1.5626 13.2827  0.0021      0.705284  0.0411   0.0519   0.0721    0.0692   0.0000      0.553202   441.3227       8.98538       9.68608       3.74625       1.78234     -0.528533     -0.895365      -1.11503       2.50627      -1.76910      -1.76909       1.39193      -1.18080      -1.43301      0.433547     0.0228384     0.0453349      0.201240       1.65418       2.19015       2.34376       2.60177       2.61148       2.48473       2.41212       2.23377       1.97793       1.71288       1.44614       1.23804       1.02581      0.792836      0.640983      0.485011      0.372696      0.278337
  28  16 3486.8568    2.8804  2.4634 12.4115 -0.0006      0.682887  0.0486   0.0345   0.0925    0.0554   0.0000      0.251478   439.1495       2.25616       17.1901       3.57511       9.44506       3.31569      0.579692      -1.63433       4.04202      -3.60447      -1.38751      -4.39513     -0.564722      -1.03611      0.559573      0.538109     -0.325141      0.155556       1.91235       2.52426       2.76262       2.93326       3.00499       2.96019       2.79893       2.49229       2.32810       2.02298       1.71934       1.48091       1.22526      0.991569      0.767908      0.582938      0.452939      0.333820
  28  17 3635.9742    2.3682  3.9906 11.6176 -0.0000      0.571760  0.0648   0.0223   0.1179    0.0442   0.0000      0.134122   441.3420       14.2619       17.2482      -3.03932      -5.05636      -2.09645     -0.298991      -4.40103       1.99343       1.22902       1.62952     -0.566364      0.238993      -2.10514     -0.476889     -0.373983     0.0616784      0.670843       2.56349       3.30348       3.59813       3.88007       3.96747       3.76061       3.57824       3.35661       3.03798       2.68487       2.28622       1.98627       1.63641       1.28650       1.03414      0.793831      0.601293      0.443565
  28  18 3784.5870    1.9667  5.6479 11.3433 -0.0004      0.370667  0.0831   0.0162   0.1515    0.0334   0.0000     0.0986740   438.6425       6.21118       5.41383       10.8224       8.30582     -0.638296      -1.89389     -0.259910      -5.09449      -4.70240       5.46697     -0.890144    -0.0890975      -1.52077     -0.692785     -0.150276     -0.193141      0.791747       3.04463       3.97894       4.39241       4.70973       4.77569       4.72518       4.37508       4.13512       3.73462       3.28638       2.86253       2.40802       2.02764       1.61021       1.26853      0.993343      0.740616      0.549478
  28  19 3932.7299    1.6456  8.2699 10.9956 -0.0006      0.247837  0.1128   0.0119   0.2005    0.0283   0.0000     0.0674130   431.4230       9.26253       11.3919       1.69498       8.24265      -11.6938      -10.6527       3.13926       7.79218      -15.6753      -2.40364     -0.775913       2.73244       1.56427       1.16713      -1.70158     -0.594523     -0.387608       4.04725       5.25395       5.72088       6.11823       6.32677       6.15741       5.84048       5.41802       4.87166       4.41009       3.75334       3.14950       2.64323       2.12334       1.68977       1.31340      0.984118      0.727169
  28  20 4081.1350    1.3374 10.1129 10.8377 -0.0011      0.415462  0.1470   0.0101   0.2597    0.0274   0.0000     0.0704172   431.1438      -14.9511       7.29144       4.85516       4.70196       3.15397      -20.7929      -9.93108       9.80442      -1.41973      0.461910      0.515154      -2.09864     -0.117701      -3.04599      -3.19763     -0.180579     -0.970733       5.11620       6.87400       7.58938       7.93294       8.21941       7.94939       7.63815       7.06084       6.38388       5.59336       4.74743       4.00784       3.30626       2.70785       2.11374       1.65413       1.22946      0.924416
  28  21 4228.5471    1.1477 13.7324 10.6137 -0.0006      0.151360  0.2146   0.0073   0.3430    0.0244   0.0000     0.0735742   434.8107       13.3382       20.5156       4.78872       2.39279       18.5699       1.97938      0.429169      -5.86367      -4.69673      -5.50358       1.76542       4.19670       3.41841       5.50896    -0.0217771      0.759762      0.693418       6.58234       8.76497       9.64438       10.3818       10.4861       10.2909       9.72124       8.96995       8.17496       7.22030       6.21139       5.21720       4.28309       3.48209       2.77145       2.15465       1.59156       1.19792
  29   4 1564.1769    0.1845  0.1524 10.0863 -0.0167       40.5616  0.0143   0.0101   0.0287    0.0286   0.0000       15.4356   440.0217      0.233385       21.6220     -0.490703      -2.85505      0.189563     -0.238668      0.760828     -0.103349      -1.29181       1.11165      0.423347     -0.479653      0.284503     -0.116751      0.305407    0.00113982    -0.0247441      0.612227      0.866353      0.953009       1.03502       1.03453      0.984232      0.903564      0.847733      0.939109      0.761961      0.683367      0.539342      0.469748      0.367949      0.290301      0.254712      0.181648      0.131932
  29   5 1751.6050    0.3474  0.2812  9.9880 -0.0030       14.5329  0.0132   0.0113   0.0278    0.0359   0.0000       3.51548   439.3662      0.111552       19.8230     -0.119618      -3.70780      0.521395      -1.63712     -0.238777       1.40374     -0.577341     0.0782166      0.556094     -0.668367     -0.469434    -0.0564014     -0.271822     0.0150670     0.0947216      0.673243      0.882591      0.974352       1.01255      0.963037       1.01579      0.922386      0.862305      0.816827      0.701017      0.643782      0.569611      0.448843      0.365512      0.287442      0.227372      0.181139      0.136870
  29   6 1930.2739    0.5467  0.4647 10.0206 -0.0004       12.6755  0.0168   0.0133   0.0341    0.0499   0.0000       1.63976   440.5027     -0.115994       21.2978      -1.74029      -1.42017       3.01167      0.158164      -1.60100     -0.149470      0.474708     -0.101160      0.442558      0.448237     0.0829758     -0.527375     0.0371001      0.207560     -0.170169      0.782627       1.07811       1.11635       1.26108       1.24267       1.20353       1.14590       1.08702      0.997752      0.917259      0.779289      0.615895      0.501115      0.407598      0.339059      0.265773      0.207287      0.160942
  29   7 2105.4444    0.8029  0.6340 10.2589 -0.0007       9.72878  0.0202   0.0168   0.0388    0.0646   0.0000       1.12658   440.3529      0.378578       19.7703      0.241611      -4.09213       1.74878     -0.861294      0.372563      -1.07740      0.572076      -1.15412     0.0672595     -0.239206     -0.701494    -0.0476288   -0.00853278    -0.0258256     -0.148387      0.955222       1.23241       1.36578       1.32717       1.31682       1.35350       1.33408       1.27531       1.18219       1.01864      0.853842      0.712320      0.567085      0.464210      0.375939      0.301348      0.261059      0.181317
  29   8 2275.4311    1.1816  0.7632 10.9600 -0.0018       5.80184  0.0232   0.0229   0.0424    0.0711   0.0000      0.927548   440.6308       1.51799       19.4353      0.746039      -2.02695     -0.874526       3.14381    -0.0247685      0.782658       1.44081      0.207414     -0.903229      0.574291     -0.400367     -0.231650      0.301214   -0.00871296     -0.134170      0.964387       1.23052       1.42679       1.44657       1.47307       1.52342       1.41106       1.29360       1.17760      0.993777      0.924143      0.814688      0.658776      0.523257      0.425571      0.320711      0.255436      0.185117
  29   9 2439.1910    1.6213  0.9355 11.4832  0.0047       4.08984  0.0269   0.0289   0.0499    0.0821   0.0000      0.826547   439.5344     -0.351740       13.1400       1.87416      -1.11962       3.47646      -1.59409      -1.63383     -0.281369       1.10773      0.804446     -0.311730     -0.840985      -1.40150      0.732518      0.511814     0.0258991    -0.0892486       1.13548       1.45066       1.61522       1.69801       1.63910       1.69650       1.68269       1.50407       1.36814       1.17093       1.03500      0.897897      0.732106      0.598212      0.483402      0.369378      0.287986      0.225038
  29  10 2598.7117    2.1136  1.0459 12.1663 -0.0031       2.58892  0.0327   0.0375   0.0515    0.0837   0.0000      0.851346   440.6713       4.54167       18.3653     -0.600903      0.225771      -1.77625     -0.497782      -4.20325      -1.24995      -1.35482      -1.00004      -1.28003       1.20852    -0.0856856     0.0211542     -0.895509    -0.0875764     -0.113538       1.37180       1.83857       1.99780       2.12616       2.09132       2.00812       1.85192       1.76652       1.63301       1.46589       1.23344       1.09615      0.960673      0.772455      0.613013      0.462402      0.334326      0.248054
  29  11 2756.2023    2.8718  0.9307 12.4837 -0.0010      0.955049  0.0257   0.0511   0.0469    0.0878   0.0000      0.676011   439.2103       2.28701       16.3463      0.165655     -0.935329      -1.19044       1.32769      -2.09686      0.977019     -0.901287     -0.924814     -0.578231      0.669496       1.25681     -0.196149    -0.0742327     0.0353682      0.247306       1.05468       1.44421       1.50281       1.64811       1.59341       1.58235       1.51992       1.37288       1.29840       1.12608       1.05174      0.893753      0.759405      0.607464      0.482499      0.365691      0.279093      0.207477
  29  12 2911.7576    3.5415  0.8905 13.1123 -0.0052       2.20612  0.0265   0.0654   0.0458    0.0844   0.0000      0.660493   438.8840       3.73341       16.8392       2.98589    -0.0711186      -1.25083       1.42658      -2.93773    -0.0225660      -2.09758     -0.183770      0.526735     -0.241547     -0.415549      0.751983      0.420680    -0.0665272      0.189238       1.03803       1.53583       1.47875       1.73077       1.66120       1.69473       1.62561       1.51507       1.37394       1.18956       1.02742      0.869417      0.684449      0.578707      0.444667      0.374019      0.270913      0.211474
  29  13 3065.0852    4.0097  1.0422 13.3015  0.0004       1.79858  0.0282   0.0694   0.0529    0.0972   0.0000      0.677748   439.4972       4.95618       13.1806       3.93936       2.30310     -0.107243     -0.372396      -3.63178       1.15176      0.361059     -0.283395    -0.0623507     -0.151493      -1.25901     -0.139885      0.258807    -0.0847169     -0.348365       1.18623       1.54058       1.66613       1.84698       1.86649       1.78260       1.72800       1.59450       1.42890       1.25702       1.08107      0.945918      0.778664      0.639610      0.505349      0.389957      0.286948      0.219570
  29  14 3216.8423    3.6748  1.1785 13.9011 -0.0034      0.910880  0.0352   0.0666   0.0643    0.0735   0.0000      0.822037   441.2447       3.38609       11.5551      -1.63322      -2.13500      -3.13393     -0.851231      -2.29888      -1.76412      -1.75781       1.40991      0.857705     -0.624889      0.435566     -0.847066      0.494596     -0.730736    -0.0335259       1.32139       1.75602       1.90041       2.02295       2.12886       2.05460       1.98023       1.81513       1.63886       1.43661       1.25933       1.04382      0.859113      0.743906      0.568384      0.443272      0.339138      0.245498
  29  15 3367.7847    3.3420  1.9183 12.9035 -0.0004       1.39766  0.0429   0.0441   0.0767    0.0597   0.0000      0.352485   437.5097       5.58297       14.8623       4.54815     -0.110424      -2.20323      -3.70891     -0.528391      0.685777      -1.64072      0.731419    -0.0249613       1.30599     -0.535753      0.500550      -1.03112     -0.491976      0.153287       1.61517       2.08834       2.29924       2.51548       2.55367       2.43425       2.41021       2.21919       1.90834       1.72302       1.52724       1.28797       1.05479      0.881202      0.682811      0.550722      0.409123      0.301620
  29  16 3518.2116    2.7271  2.7435 12.4563  0.0000       1.28101  0.0541   0.0310   0.0961    0.0476   0.0000      0.243660   439.1293       8.13812       11.4892       6.48477      -5.01074       2.91560     -0.435670      -4.84058     -0.801172       2.14517      -1.34395     -0.417462    -0.0522113      -1.24298       1.09407      0.967886     -0.757926      0.337432       1.99449       2.58066       2.89661       3.10209       3.12273       3.05942       2.88358       2.83326       2.41264       2.21762       1.91055       1.59464       1.30571       1.07399      0.856113      0.679557      0.519419      0.395301
  29  17 3667.9557    2.2659  4.1930 11.7168 -0.0016      0.824454  0.0675   0.0211   0.1209    0.0398   0.0000      0.139379   437.9990       4.80097       15.8113      -4.29329      -3.78617     0.0684681     -0.645338      -7.89908      -1.49552      -3.21965       3.08988      -2.10840       1.25605      -2.46224     -0.806714     -0.330003      0.705672      0.357055       2.52224       3.25361       3.61051       3.92050       4.00867       3.95367       3.72532       3.43053       3.12740       2.76089       2.40243       2.01107       1.70038       1.35209       1.06488      0.855632      0.660280      0.490809
  29  18 3817.0012    1.9085  6.1801 11.1814 -0.0001      0.304053  0.0855   0.0147   0.1567    0.0327   0.0000     0.0869909   438.9434       9.31269       20.0563      -6.09103      -10.2266      -3.94454      0.368251      -8.88275       2.17286      -1.29613      -3.95887      -3.29782       3.25937      0.781457       3.33783       1.37606      0.879967       1.20955       3.07825       4.09160       4.46953       4.72317       4.87412       4.69535       4.56027       4.31326       3.89414       3.43495       2.97050       2.56143       2.09868       1.71143       1.37143       1.08789      0.828016      0.631912
  29  19 3965.9072    1.5717  8.3592 10.9523  0.0001      0.251107  0.1147   0.0112   0.2053    0.0284   0.0000     0.0688522   432.4491       1.20639       8.63057       1.75605      -2.60852      -15.9073      -7.75929      0.534158      -7.30278      -6.46253      -1.65474      0.345273      -2.98313     0.0881468      0.102452       1.40098     0.0257970     -0.982471       4.02133       5.31036       5.94313       6.25799       6.36413       6.35471       5.99330       5.52101       5.01264       4.44231       3.89914       3.33379       2.75895       2.25022       1.77168       1.40358       1.05888      0.789342
  29  20 4115.0232    1.2803 10.7848 10.8108 -0.0015      0.500113  0.1569   0.0093   0.2726    0.0264   0.0000     0.0707256   443.0124       11.4481       16.1911     -0.671161       8.86570       2.73075       17.2956       3.55271      -2.11045      -5.75706      0.440753     -0.282409      0.828037      0.951501       4.83282      0.288190       2.13948      -1.18676       5.17208       6.78777       7.45428       8.12406       8.19212       8.07096       7.71502       7.22227       6.44616       5.77666       5.00429       4.22604       3.53545       2.86674       2.31404       1.81885       1.35978       1.01547
  29  21 4262.5460    1.0502 13.9642 10.6351 -0.0004      0.155157  0.2339   0.0067   0.3605    0.0231   0.0000     0.0843648   444.1817       2.41013      -3.89495       1.24308       5.15229       7.62639     -0.771331       11.9014     -0.851191      -4.60385       3.73500      -12.3901       2.46134      -3.85836       1.08900      -3.29853      -3.69697     -0.532659       6.74502       8.91486       9.95487       10.5697       10.7731       10.3665       10.0451       9.29021       8.58505       7.52638       6.70121       5.60769       4.77089       3.83864       3.02898       2.39754       1.84168       1.37045
  30   5 1770.1102    0.3753  0.3345  9.9407 -0.0016       17.9114  0.0156   0.0113   0.0316    0.0372   0.0000       2.93674   441.2322      0.431207       20.5017     -0.840281      -3.00098      0.689366      0.304813     0.0305284     -0.712448      0.410130      0.211628      0.755270     -0.209247     -0.504157     0.0149413      0.228347    -0.0911677     0.0281086      0.827062       1.13287       1.35249       1.45940       1.52122       1.49238       1.36292       1.25163       1.10778      0.969049      0.816156      0.651372      0.496790      0.421317      0.329398      0.262316      0.193286      0.146397
  30   6 1950.0504    0.5702  0.5276  9.9859  0.0006       11.1366  0.0185   0.0128   0.0347    0.0518   0.0000       1.54312   441.3539       1.05592       20.0268      0.123589      -2.31041      0.902936     -0.781533      -2.71452       1.26153      0.218450     -0.422006    -0.0844768      0.798020     -0.277255     0.0892802     -0.254693     -0.234938    -0.0603246      0.816427       1.04959       1.11038       1.25445       1.24109       1.22112       1.19063       1.12808       1.01163      0.869585      0.782322      0.646149      0.574906      0.473320      0.374735      0.288053      0.224721      0.170954
  30   7 2126.4696    0.8296  0.6920 10.3800 -0.0029       8.11679  0.0219   0.0165   0.0403    0.0649   0.0000       1.05790   439.2812       1.36302       19.6648     -0.404186      -1.13002      -3.24909      0.558592     -0.748440    -0.0140219    -0.0948937     -0.901033      -1.04825       1.33586     -0.164456      0.232359     -0.572435      0.581402     0.0129095      0.910794       1.18268       1.32138       1.44785       1.43521       1.44968       1.34501       1.30473       1.16062       1.01872      0.878512      0.750773      0.612742      0.504930      0.408420      0.325514      0.243829      0.201465
  30   8 2297.5268    1.2094  0.8977 10.8492 -0.0022       6.51733  0.0279   0.0218   0.0478    0.0837   0.0000      0.835861   438.2856      0.257261       20.3716       2.05858     -0.871060       1.00412       2.48948      0.565525       1.91364      -1.13661      0.760346     -0.580970     -0.126752    0.00996029      0.707880     -0.317265     0.0816654      0.172402       1.23199       1.77319       2.05833       2.26818       2.31482       2.25661       2.15922       1.86680       1.72175       1.39159       1.16328      0.966942      0.774342      0.629985      0.486432      0.386997      0.286940      0.214813
  30   9 2462.4230    1.6072  0.9969 11.7423 -0.0032       5.72766  0.0300   0.0292   0.0518    0.0776   0.0000      0.843208   438.9169     -0.543043       14.4807      -2.08932      -2.30859      -2.39881       1.04814       1.92501      0.118077      0.671959       1.94882     -0.230152      -1.02546     -0.355812     -0.733395     -0.940310     -0.664993     -0.178236       1.23559       1.61694       1.84717       1.94972       1.90750       1.84201       1.74167       1.63219       1.53763       1.33554       1.25205       1.09312      0.936435      0.750388      0.579009      0.459234      0.364104      0.283714
  30  10 2623.6326    2.2270  1.0490 12.1785 -0.0001       3.65922  0.0284   0.0384   0.0539    0.0840   0.0000      0.744573   441.1169      0.737652       15.8769      -2.43344      0.614934      -2.60841      -3.09345     -0.967087     0.0532758       1.95664      0.706301      0.266331     -0.889548     0.0482316      0.911653     -0.226264     -0.138370     -0.529692       1.04623       1.40626       1.54045       1.66766       1.59816       1.71549       1.57275       1.49482       1.36124       1.19970       1.03644      0.931273      0.751906      0.623775      0.471656      0.395142      0.311880      0.242265
  30  11 2782.5697    2.9529  0.9871 12.3911  0.0000       2.42912  0.0257   0.0503   0.0489    0.0972   0.0000      0.673756   439.2971     -0.372627       17.6630     -0.234980      -2.89607      -1.66776      -2.09608      -1.56982     -0.308988      -1.88778      0.338411      0.563701     -0.109098     -0.107800      0.470039     -0.513970     -0.423684     -0.257845       1.01050       1.35736       1.51905       1.56687       1.60141       1.61234       1.51768       1.46003       1.32390       1.12216      0.987533      0.848594      0.688327      0.590331      0.461208      0.363918      0.294135      0.209777
  30  12 2939.1792    3.6347  0.8613 13.1582  0.0007       1.38493  0.0232   0.0662   0.0461    0.0786   0.0000      0.764920   439.9989       4.38307       14.4105      0.847429      0.838034     -0.728682      0.274140      -1.93674       2.57237      -1.89447      -2.46145    -0.0284079      0.477999      0.477283      0.298581   -0.00566787     -0.220513    -0.0292328      0.973605       1.32848       1.44344       1.56991       1.62408       1.55734       1.46504       1.33244       1.26905       1.07519      0.959165      0.809363      0.667112      0.565293      0.444821      0.353229      0.268551      0.196825
  30  13 3093.3724    4.0437  0.9935 13.5846  0.0012      0.606319  0.0272   0.0724   0.0516    0.0809   0.0000      0.748431   438.8182       6.89561       15.4904       1.46007     0.0341825       1.21140      -3.08450      -2.06018       2.45209      -2.77511      -2.17752     -0.720000      0.227633     -0.257016       1.46204     -0.137816     -0.429759      0.400356       1.06979       1.39853       1.50768       1.62966       1.60456       1.61953       1.62483       1.44748       1.33751       1.17887       1.06439      0.889158      0.722789      0.600040      0.486894      0.380911      0.313965      0.229851
  30  14 3246.0592    3.6452  1.4497 13.2701  0.0005      0.533846  0.0363   0.0540   0.0659    0.0688   0.0000      0.523899   438.9383       6.12260       16.2830      -1.13577      -3.08569       1.64769      -1.52051     -0.727860      -1.63545      0.340854       1.20048    -0.0740929     -0.785016      0.516046      0.338562     -0.228611     -0.341657    -0.0967735       1.31444       1.72427       1.90630       2.04782       2.02998       2.06079       1.90919       1.77669       1.66776       1.46876       1.29261       1.11760      0.925888      0.748583      0.623910      0.484544      0.373365      0.283109
  30  15 3397.7494    3.2533  2.0808 12.7614 -0.0016      0.541287  0.0434   0.0403   0.0774    0.0560   0.0000      0.284199   438.6193       4.55020       16.6689       4.81025      -3.73939       1.38773      -3.65500      -1.62643     -0.706103      -3.01900      0.333150      -1.31358    0.00864426      -1.66020      -1.95821     -0.515883      0.520474     -0.529641       1.60623       2.14638       2.34226       2.52420       2.52218       2.43577       2.42539       2.18098       2.05509       1.81176       1.57970       1.35841       1.14328      0.953442      0.747934      0.591511      0.459874      0.349502
  30  16 3548.9759    2.5925  3.2396 12.2518 -0.0007      0.959626  0.0573   0.0270   0.1055    0.0415   0.0000      0.175991   439.2067       6.57319       13.9371       6.25749      -8.20961       2.26225     -0.347320      -4.28761       2.92863       4.63285      0.923693      -3.21407      0.550939      -2.43254      0.791058      0.679127     -0.399521      0.462421       2.09299       2.71276       3.03896       3.24494       3.18768       3.23784       3.06218       2.77787       2.61708       2.32851       2.08075       1.76973       1.50659       1.22225      0.974191      0.789999      0.594723      0.453324
  30  17 3699.5788    2.1965  4.7334 11.5041 -0.0006      0.827962  0.0709   0.0188   0.1274    0.0374   0.0000      0.114196   438.1755       8.91700       11.7540     -0.707494       1.42474      -2.72344      -9.92451      -3.01874      -1.36913      -6.81573       2.47509       2.17227      -1.06588      -3.59404     0.0219035    -0.0447125       1.41123      0.393486       2.49892       3.27942       3.61933       3.87012       3.99453       3.87050       3.78513       3.47871       3.20863       2.84927       2.50193       2.12735       1.76818       1.49865       1.17332      0.927211      0.714080      0.548260
  30  18 3849.3734    1.7964  6.5246 11.1255 -0.0007      0.391131  0.0895   0.0134   0.1641    0.0310   0.0000     0.0833547   438.1030       3.11586       4.18126       1.73626      -2.68460      -3.78272       1.34698      -1.57797       4.16060       3.83831       4.07056      -5.39526      -2.80337       4.42591       4.12175       1.42044      0.571060     0.0673198       3.18911       4.07956       4.57823       4.89372       5.08159       4.90588       4.68593       4.42157       4.04189       3.55941       3.15551       2.67678       2.33409       1.86586       1.50777       1.18148      0.916438      0.688170
  30  19 3998.8060    1.5234  9.1979 10.8494 -0.0003      0.357392  0.1218   0.0102   0.2211    0.0274   0.0000     0.0667283   446.3970      0.340830       32.0977       8.68391      -2.95549     -0.785462       2.82829       12.0482      -4.33167      -2.31815     -0.939962      -2.56004     -0.339071      -3.71426     0.0223880      -2.50161     -0.797540      0.351761       4.00400       5.33961       5.89373       6.38358       6.28951       6.37119       6.03395       5.61476       5.16249       4.66349       4.04960       3.50911       2.92947       2.41478       1.94209       1.52883       1.17826      0.887385
  30  20 4148.0728    1.2476 12.3767 10.7178 -0.0013      0.305778  0.1837   0.0079   0.3024    0.0251   0.0000     0.0689056   435.8694       15.5777       13.3598     -0.445143      -8.53566       2.86269       3.33701      -22.3979     -0.466842      -1.57940       3.34509     -0.607933       8.19631       1.18295       1.37855    -0.0957456      -2.77917      0.816651       5.50721       7.26709       7.96688       8.61105       8.72850       8.58806       8.19434       7.62943       7.13163       6.32418       5.58452       4.76050       4.00713       3.31903       2.64491       2.09578       1.61851       1.23506
  30  21 4297.1932    1.0152 14.2391 10.6076 -0.0003      0.385401  0.2344   0.0066   0.3592    0.0225   0.0000     0.0817985   425.4042       16.3651       21.5788       13.7051      -7.80572      -8.92266      -2.76230       16.9899       4.19157      -11.0596      -1.59456       1.49827       2.12375      -5.72168       1.59124     -0.120897      -3.47817      0.377270       6.51727       8.67079       9.69230       10.2238       10.5712       10.2867       9.97958       9.23284       8.45496       7.59581       6.67516       5.69274       4.83128       3.92657       3.13856       2.51957       1.91725       1.47762
  31   5 1788.3024    0.4030  0.3402  9.9060 -0.0006       13.0567  0.0144   0.0112   0.0273    0.0388   0.0000       2.51778   439.8994     -0.377564       21.2639     -0.443552     -0.956164     -0.563192     -0.523096       1.29217       1.07474      0.789380      0.108974     -0.565583     -0.104940     0.0186843     0.0857181     -0.147580      0.160459     0.0710754      0.590862      0.813270      0.878094      0.991167      0.977575      0.971494      0.938987      0.905124      0.802735      0.758282      0.637463      0.534093      0.445499      0.357357      0.312351      0.238191      0.191979      0.150570
  31   6 1969.5171    0.5786  0.5779 10.0554 -0.0032       11.9007  0.0202   0.0126   0.0396    0.0529   0.0000       1.45808   440.8567       2.45207       18.1473    -0.0676858      -2.29817      -1.66541      0.579869      0.842033      0.560674      -1.00781      -1.02908     -0.909697     0.0291488     -0.678003     -0.100243      0.166397     0.0602729     -0.104130      0.932735       1.36745       1.52234       1.72229       1.72039       1.61104       1.48537       1.29343       1.23475       1.07842      0.951743      0.900867      0.791031      0.653889      0.517591      0.385213      0.295819      0.209770
  31   7 2147.1499    0.8628  0.7436 10.4716 -0.0007       7.37117  0.0226   0.0167   0.0422    0.0661   0.0000       1.05813   440.4286      -2.13562       17.1387     0.0224556      -1.56677      -1.98125     -0.116169     -0.802924      -1.90051      0.923602     -0.129617      -1.87372      -1.01190     -0.868755      0.339339      0.628943    -0.0358511     -0.171462      0.960200       1.26345       1.39283       1.47728       1.53519       1.50011       1.48573       1.34269       1.20936       1.03544      0.943028      0.842324      0.690647      0.575497      0.428262      0.359253      0.284935      0.215231
  31   8 2319.0113    1.2722  0.9347 10.9848 -0.0001       4.55923  0.0253   0.0225   0.0501    0.0802   0.0000      0.826230   439.6610     -0.112992       21.2313      -1.22144      -1.77099     -0.641715       2.74324       1.33000     -0.404569     -0.376773     -0.446309      0.313769      -1.10377       1.29366     -0.140406     -0.227768     -0.231214      0.131745      0.980955       1.28789       1.41007       1.57193       1.53485       1.54439       1.46693       1.34437       1.24755       1.13109       1.00481      0.846688      0.725937      0.584424      0.472693      0.381878      0.303015      0.220580
  31   9 2485.1203    1.8213  1.0777 11.4397 -0.0017       3.42808  0.0277   0.0295   0.0539    0.0960   0.0000      0.692253   439.9067       2.34266       18.2105      -1.53762      -2.18547      -3.02418     -0.758148      0.244857       3.13498      0.312087     -0.494760     -0.748746      0.562030      -1.40255      -1.00417     0.0230670     -0.198327     -0.237463       1.00557       1.36626       1.42947       1.59642       1.61324       1.62351       1.56446       1.40452       1.33721       1.15728       1.03914      0.888913      0.771331      0.636437      0.505675      0.401769      0.309350      0.235693
  31  10 2647.9165    2.3211  1.0392 12.2754 -0.0019       3.33969  0.0289   0.0394   0.0518    0.0835   0.0000      0.724988   440.1790       1.77234       16.8824       1.21205     -0.127975      -1.21071       1.19895     -0.452900       2.01155      0.645253       1.31377      0.315681      0.249078      0.132865      0.655160     -0.938493      0.201982     -0.183407       1.15202       1.51424       1.67616       1.81906       1.78046       1.70062       1.50751       1.52497       1.42301       1.25450       1.16563       1.04486      0.913913      0.735737      0.598035      0.473147      0.362944      0.260447
  31  11 2808.4713    3.0195  0.9885 12.8544 -0.0026       3.38355  0.0257   0.0519   0.0514    0.0769   0.0000      0.805056   439.5639       1.98633       16.7930       1.38642      0.104229      -2.47918     -0.513168      -2.81185      -1.10381      -2.12998     -0.213570     -0.525295     -0.351595     -0.658113    -0.0788292      -1.25285    -0.0722512     0.0514900      0.991520       1.29771       1.36068       1.49791       1.52315       1.50883       1.44397       1.37356       1.23702       1.13176       1.00293      0.853043      0.725918      0.578485      0.474340      0.389201      0.299514      0.232999
  31  12 2966.1854    3.6242  0.8364 13.4211 -0.0015      0.742791  0.0232   0.0668   0.0447    0.0707   0.0000      0.716247   440.4050       1.29628       17.7644      0.488057      -3.03191      -1.66031     -0.561884      -1.13405      0.837768     -0.745995     0.0414814      -1.22475      0.645809     -0.110618     -0.435966      0.453934     -0.325339      0.260585       1.00633       1.34381       1.41715       1.52277       1.54095       1.54247       1.47228       1.36940       1.22642       1.10695       1.00985      0.850983      0.722147      0.579293      0.467343      0.360692      0.279477      0.224348
  31  13 3121.4305    4.0264  1.0692 13.5208 -0.0009       2.06911  0.0292   0.0681   0.0520    0.0883   0.0000      0.791581   440.6660       5.33371       16.1820      0.827283       2.10808       1.10937      -3.88550      -2.11815       2.04170      -1.77626     -0.371530     -0.186339      0.172757      -1.08403     -0.519216     -0.179533      0.326026      0.352714       1.02760       1.46795       1.56008       1.70834       1.72983       1.67121       1.68570       1.50292       1.44640       1.21263       1.10229      0.942222      0.804418      0.673433      0.524509      0.411407      0.323084      0.247216
  31  14 3274.8439    3.6385  1.4337 13.3019 -0.0018     -0.439397  0.0352   0.0542   0.0634    0.0740   0.0000      0.573870   439.2466       2.90639       12.6655       2.03311       3.75985      -3.57822      -3.93740      -1.05671      -3.87309      -2.19904      0.520040      0.898653     0.0419074      0.385621     -0.499560     -0.415596      0.510337    -0.0496730       1.26114       1.70889       1.83265       2.00275       2.01954       1.98340       1.92465       1.81206       1.66616       1.45772       1.28930       1.11603      0.962936      0.811211      0.649081      0.519263      0.387291      0.294444
  31  15 3427.4480    3.1253  2.2306 12.5724 -0.0006      0.369131  0.0442   0.0365   0.0812    0.0530   0.0000      0.243793   441.8238       7.21278       12.2546       1.77227      0.640639      -2.81554     -0.758289      -1.89690      -1.88184       2.33927       2.12626      -1.08453      -3.75073       1.48954      0.141633      -1.05890     -0.743323    -0.0869060       1.51038       2.03514       2.17407       2.37137       2.41345       2.41768       2.36644       2.10150       1.98335       1.75777       1.55606       1.33210       1.13352      0.928105      0.739027      0.613758      0.463829      0.363912
  31  16 3579.4286    2.5618  3.2744 12.1667 -0.0006      0.612498  0.0568   0.0254   0.0993    0.0410   0.0000      0.159847   438.1509       7.18183       20.1259       1.67240      -2.90101       1.96685      -3.87277      -6.33549       1.97537      -1.47656    -0.0268174       1.15936     -0.275634       1.51781    -0.0449694      -1.06312      0.976129     -0.339702       2.02882       2.63468       2.91822       3.15701       3.11813       3.04181       2.90685       2.82688       2.58754       2.34017       2.09317       1.77147       1.48731       1.27271       1.01251      0.824986      0.631579      0.480966
  31  17 3730.7662    2.0958  4.9708 11.5021 -0.0011      0.754884  0.0724   0.0176   0.1321    0.0355   0.0000      0.102909   440.3728       17.0554       15.8526       2.41614      -5.62163      -1.14398     -0.114816      -7.25026      -4.27408      -6.08209     -0.860028      -3.78163       2.13356     -0.695493      0.239763      -1.03165      0.491280     -0.368428       2.49664       3.25337       3.60826       3.82411       3.94191       3.92185       3.76142       3.57235       3.19164       2.89408       2.60646       2.19629       1.87000       1.52735       1.24736      0.991214      0.786334      0.599443
  31  18 3881.3779    1.7591  7.2177 11.0600 -0.0003      0.548069  0.0959   0.0126   0.1732    0.0300   0.0000     0.0768147   439.5466       13.9843       16.9816      -2.42836       9.40427      -3.02289      -1.11505       4.31921       1.13108       1.80297      0.191301      -1.74064     -0.662785       1.11840      -1.77483      0.378821      0.474419     -0.265276       3.22043       4.17974       4.64124       4.93650       5.06020       5.04230       4.84381       4.49874       4.14559       3.76890       3.32394       2.85092       2.40305       1.99174       1.63276       1.29622       1.01643      0.770501
  31  19 4031.3166    1.4674  9.7069 10.8153 -0.0008      0.382798  0.1287   0.0095   0.2286    0.0266   0.0000     0.0658294   435.4185       12.5765       7.55249       4.55441       11.0623      -11.9301      -5.17523      -6.27156      -12.1189       1.95419       4.82094      -3.19110       2.66178       3.36080     -0.456214     -0.573083     -0.984552      0.740132       4.11015       5.45788       6.00882       6.43685       6.50835       6.42629       6.27357       5.93443       5.43094       4.85825       4.28623       3.58840       3.13243       2.56857       2.10434       1.66948       1.29799      0.994587
  31  20 4181.2783    1.2010 12.4302 10.6835 -0.0008      0.480408  0.1827   0.0076   0.3007    0.0248   0.0000     0.0754124   441.5183       20.5357       21.6396      -6.01524       4.56758      0.790171       3.38749      -4.26448       5.97691      -8.38892       4.40258      -2.33239       5.48742       3.64753       4.52978      -2.64002    -0.0599575      0.168782       5.27543       6.97197       7.74070       8.31947       8.51204       8.60246       8.06950       7.60424       6.95219       6.23079       5.54108       4.74918       4.00165       3.35076       2.68060       2.17787       1.65935       1.26671
  32   6 1988.7406    0.6147  0.6007 10.0542 -0.0008       10.6389  0.0188   0.0128   0.0378    0.0546   0.0000       1.29506   440.6681       1.71030       20.0190      0.785287      -2.91655       1.62098     -0.844300      -2.45781       1.23350     -0.949841     -0.130661    -0.0220335     -0.909255     -0.374856      0.236751      0.186364     0.0856556     -0.163214      0.748893      0.997724       1.08469       1.19648       1.22241       1.20814       1.18209       1.05182      0.995377      0.924705      0.815987      0.670917      0.579582      0.475256      0.387589      0.313612      0.246745      0.191132
  32   7 2167.4303    0.9184  0.7423 10.5301 -0.0006       7.11836  0.0218   0.0172   0.0410    0.0668   0.0000      0.976557   441.1978      0.863768       22.6201      0.361068      0.344635       1.52356      0.194156      -1.39569     -0.741211      0.388790     -0.733692     -0.665050     -0.952509     0.0713461    -0.0136797      0.776566    -0.0876628     0.0286021      0.867595       1.16212       1.26183       1.36974       1.32516       1.35033       1.30857       1.21210       1.14530       1.01728      0.929309      0.793019      0.680973      0.540004      0.438712      0.367330      0.287290      0.223585
  32   8 2340.1378    1.3267  1.0738 11.1234 -0.0025       4.52732  0.0303   0.0219   0.0545    0.0793   0.0000      0.841301   439.7234       1.32593       21.1590       1.63178      -1.43811     -0.707686       2.28521       1.85468      -1.34988      -1.44610     -0.151590       1.56126     -0.497507     -0.495849     -0.336292      0.375207     -0.336503      0.243572       1.03890       1.41420       1.56295       1.65908       1.77672       1.67432       1.62915       1.53106       1.33374       1.23702       1.10656      0.968129      0.816684      0.662863      0.555163      0.435098      0.349115      0.255435
  32   9 2507.4464    1.8936  1.0032 11.9071 -0.0013       4.66025  0.0272   0.0320   0.0503    0.0747   0.0000      0.827217   441.9879       4.09909       18.6569     -0.663133      -2.72198      0.711318     -0.275049      0.527984      -1.74003     -0.224399      0.207273       1.21763     -0.851967     -0.337002      0.891816    -0.0249537      0.134982     -0.496937      0.945582       1.23717       1.31377       1.48107       1.46309       1.48773       1.43099       1.33541       1.25627       1.13045      0.974511      0.853544      0.742860      0.623324      0.518112      0.399244      0.322664      0.241321
  32  10 2671.7339    2.4760  1.0501 12.2707 -0.0002       1.94331  0.0276   0.0401   0.0499    0.0843   0.0000      0.682464   440.9290       2.77536       19.7194     -0.389251      -1.20996      -3.17803     -0.855569      -3.08576       1.95552       1.74726     -0.739518      -2.12861      0.227409     -0.491704      0.329871     -0.405582     -0.211396     -0.228477      0.946760       1.28682       1.34658       1.51102       1.53416       1.49095       1.43965       1.36249       1.29606       1.16048       1.05841      0.865168      0.761517      0.596918      0.511560      0.423252      0.328123      0.252302
  32  11 2833.7939    3.2496  0.9319 12.8366 -0.0013       3.33747  0.0252   0.0562   0.0474    0.0813   0.0000      0.759200   441.5322       3.94990       18.6582       1.06739      -4.03733      -1.74953       1.37367     -0.394280      -1.97433      -2.03177      0.615653    -0.0785438      0.680746     -0.599925      0.893654      0.119652     -0.440012    -0.0756926       1.06359       1.49741       1.76752       1.94368       2.02571       1.95879       1.89186       1.74658       1.51189       1.29447       1.08376      0.913622      0.753418      0.616190      0.511491      0.389877      0.296793      0.215924
  32  12 2992.7484    3.8386  0.9917 13.3593 -0.0006      0.452043  0.0263   0.0644   0.0488    0.0787   0.0000      0.717865   438.5261       5.84164       17.2517       2.39599      -1.19875      0.739496       2.45838      -1.06765     -0.598081     -0.712510     -0.496173     0.0413399     -0.540577      0.564511      0.435276    -0.0291002      0.225424    0.00472626       1.02880       1.43737       1.59820       1.78751       1.79968       1.81324       1.70768       1.58050       1.42430       1.24755       1.09920      0.904629      0.778196      0.643499      0.505691      0.405350      0.317077      0.246319
  32  13 3148.9617    3.9814  1.0554 13.7389 -0.0013       1.20292  0.0292   0.0680   0.0532    0.0770   0.0000      0.652969   440.2116       2.05376       16.7695       2.42725     -0.965767     -0.147334      0.189213      -1.90386      -2.94808      -2.69599      -1.63796       1.55770      0.514414     -0.191906     -0.646596      0.344106      0.101429      0.273999       1.07111       1.49722       1.55505       1.69641       1.61438       1.74221       1.60251       1.55113       1.40467       1.27186       1.12088      0.991426      0.845465      0.692409      0.563583      0.459261      0.360870      0.277815
  32  14 3303.4497    3.5536  1.5337 13.3519  0.0001      0.887984  0.0376   0.0510   0.0658    0.0621   0.0000      0.488828   439.6474       5.90000       13.2543      -1.68414      -1.03861      0.829165      -3.81236     -0.893060       1.00219      -2.11951       2.92178      -2.96654      0.628899      0.488021    -0.0891181     0.0386172     -0.342630     0.0164402       1.30485       1.65366       1.84562       2.07392       2.06843       1.99224       1.92302       1.85456       1.69692       1.50774       1.34265       1.15700      0.994604      0.845517      0.668369      0.540725      0.422861      0.324477
  32  15 3456.8444    2.9515  2.3260 12.6896 -0.0002       1.08798  0.0452   0.0339   0.0832    0.0474   0.0000      0.264666   439.2373       7.64474       14.1184     -0.734606      -3.59927     -0.261032      -3.33961      0.383589       3.31570       2.66937      -1.26408    0.00489355      -1.88733      -2.60266      0.728431      0.607385     0.0947063     -0.338300       1.56463       2.07936       2.26937       2.49187       2.58287       2.54836       2.45481       2.31924       2.06803       1.89840       1.66323       1.44532       1.17588      0.981374      0.799379      0.665518      0.514282      0.393904
  32  16 3609.5966    2.4554  3.6632 12.0018 -0.0002      0.869737  0.0599   0.0226   0.1063    0.0372   0.0000      0.155339   443.5051       6.34906       16.3111     -0.497256       3.83822      -8.96341      -3.24885       1.03411       1.12071      -3.79787      -3.81560      -4.10133      0.310926      0.460803       1.86165     -0.163354    -0.0211294    -0.0773991       1.93772       2.60133       2.88919       3.03932       3.19222       3.17794       3.03276       2.85411       2.63450       2.39136       2.12066       1.76924       1.55980       1.27089       1.05016      0.841279      0.653350      0.509584
  32  17 3761.5477    2.0000  5.4133 11.4194 -0.0006      0.653810  0.0753   0.0158   0.1391    0.0322   0.0000     0.0980096   439.2209       3.57787       13.9165       4.33676     -0.652832      -8.26292      0.292827      -1.79680     -0.667893      -4.90603      0.217564      -3.31939      -1.22769       1.21962       1.21286      -1.11669       1.57672     -0.491705       2.50908       3.26834       3.63730       3.91695       4.02151       3.93705       3.81163       3.58165       3.34079       2.97421       2.66964       2.33271       1.95987       1.65362       1.35873       1.09398      0.842947      0.655108
  32  18 3912.8122    1.6966  8.1017 10.9711 -0.0007      0.494041  0.1049   0.0114   0.1840    0.0282   0.0000     0.0687500   437.6751       15.4018       25.3839       3.48813      -4.61719       2.24503       6.73931      -1.19603       10.4118       2.63766      -10.5606       2.77863       2.80552      -1.75306      -1.42980     0.0147811      0.296044     -0.195505       3.31893       4.41229       4.85314       5.23571       5.35432       5.37963       5.09931       4.85970       4.48534       4.03267       3.58068       3.10825       2.56986       2.18076       1.79472       1.43861       1.12722      0.878902
  32  19 4063.5792    1.4201 10.7756 10.7747 -0.0005      0.385708  0.1436   0.0086   0.2493    0.0253   0.0000     0.0657052   439.8239       3.27237       18.4858      -2.84413      -2.39384      -18.0933       10.0684       1.67918       1.09797       6.88885      -8.93225      -5.56228      -1.21666     -0.551822      -1.99381       1.20613     -0.719672      0.710947       4.21452       5.61422       6.27845       6.68430       6.82495       6.86586       6.68233       6.23268       5.72873       5.19807       4.55159       3.94604       3.32192       2.76738       2.27254       1.83112       1.43650       1.11155
  32  20 4213.9220    1.1738 13.9628 10.6409 -0.0001      0.266368  0.2089   0.0067   0.3224    0.0233   0.0000     0.0730013   441.1898       9.59578       9.84100       1.89438      -9.69744       2.65653      -9.94927      -4.66865      -4.79452      -2.44808      -1.78528       6.32902      -4.87039   -0.00395786      -1.41892     -0.823113       1.46360       1.44963       5.47938       7.37531       8.20696       8.80880       9.02614       8.82057       8.57401       8.13843       7.48390       6.77601       5.98561       5.21640       4.40532       3.69280       3.03321       2.45175       1.89819       1.45276
  33   4 1633.2461    0.2481  0.2037  9.9952 -0.0053       14.6914  0.0152   0.0100   0.0236    0.0278   0.0000       6.72092   441.1914     -0.448883       20.1354      0.789621      -3.03004      -1.45511      0.512965     0.0121141     -0.173906     -0.297598      0.337684     -0.200000     -0.490144     -0.306239    -0.0477851      0.437171    -0.0513560     -0.125097      0.517431      0.852433      0.754054      0.994728      0.809022      0.985099      0.735387      0.882917      0.741798      0.745654      0.556222      0.543667      0.440400      0.441853      0.274085      0.277063      0.190745      0.145813
  33   5 1823.8954    0.4325  0.4024 10.0165 -0.0084       15.7627  0.0160   0.0114   0.0315    0.0402   0.0000       2.22965   439.6523       1.22916       21.7531   -0.00733085      -2.39795      -2.77363     0.0585366     -0.814182       1.20645       1.87595      -1.01315     -0.721056     -0.130939    -0.0293040      0.684832     -0.105265      0.318345    -0.0838926      0.720294      0.962075       1.00184       1.09081       1.12507       1.10004      0.986029      0.899079      0.882966      0.852917      0.745167      0.662660      0.561533      0.504103      0.396206      0.326219      0.255425      0.189841
  33   6 2007.6945    0.6754  0.5918 10.1278 -0.0040       8.31679  0.0185   0.0142   0.0362    0.0553   0.0000       1.19861   439.4059     0.0481725       20.9941      -1.02903      -1.58063      0.291017    -0.0790343      -2.67099      -3.31954      0.304929      -1.25715     -0.708223     -0.911374      0.582129      0.268241     -0.402510     -0.284038     -0.149112      0.786226       1.03781       1.11893       1.18812       1.11548       1.11308       1.09473       1.06561       1.02834      0.915956      0.824540      0.724620      0.609096      0.511222      0.419149      0.342499      0.269968      0.208306
  33   7 2187.4828    0.9734  0.7755 10.6022 -0.0028       7.48030  0.0215   0.0178   0.0434    0.0665   0.0000      0.970760   441.9905      0.448627       20.4403      0.107876      -3.78203      0.362689      0.342646     -0.762467     -0.550365      0.633472     -0.275994      0.496842     -0.531547      0.129969     -0.766599    -0.0614201     -0.576359     0.0924263      0.823918       1.06583       1.17491       1.26535       1.25871       1.21564       1.19103       1.15817       1.08883      0.960392      0.872291      0.797897      0.679640      0.546683      0.447087      0.342907      0.286694      0.229365
  33   8 2360.9259    1.3908  0.9708 11.3501 -0.0013       4.39038  0.0260   0.0237   0.0501    0.0744   0.0000      0.819294   442.0938      -1.83760       21.3570       1.29213     -0.220550    -0.0120779      -1.20456       1.29934       1.02331      -3.36295     -0.491031    -0.0761129     -0.156856     -0.285305     -0.947872     -0.207939     0.0954579      0.258300      0.926610       1.23403       1.35735       1.46028       1.47073       1.46430       1.47008       1.37343       1.28043       1.18153       1.02644      0.857112      0.726131      0.592206      0.489589      0.407115      0.344796      0.266976
  33   9 2529.2481    1.9392  1.0996 11.8395 -0.0035       3.13146  0.0289   0.0312   0.0519    0.0831   0.0000      0.735218   438.8544       2.70257       16.3911       2.65734     -0.175291      -1.64336      -1.67983     -0.552338       1.84261      -2.37628       1.24456      -2.28627     -0.104240      -1.36153    -0.0217206     -0.683006     -0.124443     -0.118559      0.978734       1.36714       1.43112       1.54823       1.56122       1.53828       1.57160       1.44822       1.42276       1.20245       1.07055      0.949466      0.781368      0.723735      0.546839      0.462790      0.356942      0.277365
  33  10 2695.0717    2.4925  1.0132 12.5306 -0.0011       1.98828  0.0271   0.0412   0.0489    0.0752   0.0000      0.735051   442.7100       1.65745       20.8472       1.34372      -1.92542       1.76797      0.942837      -1.36492       1.52177      -1.72306      0.671483     -0.862775     -0.813541     -0.490994       1.12047    -0.0919246    -0.0754349     0.0229661      0.920837       1.22613       1.34853       1.46443       1.47432       1.48179       1.40470       1.35418       1.24790       1.10994       1.02032      0.868878      0.765701      0.620618      0.541604      0.423851      0.333308      0.258334
  33  11 2858.6597    3.2870  0.9763 13.0175 -0.0012       2.70884  0.0257   0.0542   0.0457    0.0770   0.0000      0.759076   439.3889       2.88225       16.1809      0.567408      -3.12890      -1.44605      -2.39677      -1.90696     -0.925813     -0.163607      -1.73602     -0.658418      0.433386     -0.689900      0.425102      0.206601    -0.0686951     -0.156818      0.912955       1.17248       1.36391       1.47733       1.45208       1.46309       1.42836       1.29374       1.21262       1.12856      0.993444      0.872499      0.739236      0.609947      0.490929      0.419077      0.318201      0.248690
  33  12 3018.8603    3.9272  0.9429 13.5138 -0.0008      0.567951  0.0246   0.0662   0.0470    0.0741   0.0000      0.683066   438.5674       1.32503       17.8007     -0.789217      -3.00173     -0.172600     -0.249800      0.373095    -0.0816003     -0.125276     -0.304038      -1.32690      0.653722     -0.594778     -0.248798    -0.0104799     -0.191703     -0.313198      0.886620       1.20136       1.24204       1.43059       1.40531       1.41823       1.34389       1.35798       1.22289       1.10882      0.970481      0.851303      0.663333      0.602216      0.490254      0.405943      0.312622      0.246727
  33  13 3176.1519    3.9597  1.0962 13.5923 -0.0038       1.94016  0.0295   0.0644   0.0514    0.0803   0.0000      0.676574   440.1272       4.11873       17.7476       2.25623     -0.595215      -1.84836       1.20717      0.614500      0.870277      0.138417      -1.02010      -1.30294      -1.26840      0.423722      0.463638      0.836954      0.544387    -0.0791602       1.03584       1.38207       1.44167       1.60469       1.62236       1.62513       1.57518       1.42714       1.35055       1.26083       1.11188      0.957249      0.803160      0.674077      0.562581      0.447971      0.365899      0.279664
  33  14 3331.5298    3.5253  1.6979 13.1113  0.0006      0.485789  0.0383   0.0462   0.0662    0.0634   0.0000      0.424177   439.4842       6.08871       13.0489       2.13734      -2.15478      -1.88620     -0.500525      -2.28711      0.677841      -1.80116      -1.56718       1.40124     -0.179514     -0.533769     0.0531395      0.614713     -0.162768     -0.263296       1.30704       1.78137       1.93938       2.04300       2.07445       2.11413       2.03189       1.91588       1.76153       1.62173       1.41237       1.23707       1.04469      0.875392      0.720273      0.590685      0.462098      0.365540
  33  15 3485.9158    2.9102  2.5805 12.5373 -0.0009      0.745614  0.0474   0.0311   0.0861    0.0441   0.0000      0.219937   442.3496       9.08424       14.2845   -0.00868867      -1.22313       1.01597     -0.765510     -0.481266       2.01520      -1.44795       2.03004      0.614016       1.49316      0.309502      0.179677     0.0730920      0.955376      0.440889       1.53137       2.12071       2.30343       2.46835       2.50614       2.44228       2.39733       2.24737       2.14599       1.93434       1.69804       1.49056       1.27735       1.06161      0.882382      0.716449      0.563865      0.444591
  33  16 3639.4964    2.3676  4.0240 11.7622 -0.0019       1.02074  0.0600   0.0205   0.1098    0.0365   0.0000      0.126893   440.0883       6.47810       16.3036     -0.286012      0.268282       2.62337      -1.32213      -5.20890      0.797516      -5.18697      -2.33517      -1.07894      0.926176      -1.64800      0.934985      -2.24715       1.76642       1.26862       1.97827       2.58822       2.86348       3.14073       3.25626       3.20867       3.06436       2.92334       2.70973       2.42820       2.13194       1.85958       1.56661       1.34458       1.10184      0.903083      0.695882      0.549347
  33  17 3792.0159    1.9187  5.7946 11.3786 -0.0002      0.594362  0.0787   0.0145   0.1464    0.0302   0.0000     0.0982483   437.5483       12.4417       15.2274       5.53039      -3.37957      -7.66094     -0.439179     -0.776108      0.670689      -5.41460      -2.16091       1.74967     -0.657509       1.80991     -0.982568     -0.923050     -0.582438     0.0776972       2.53240       3.40577       3.80157       4.07587       4.21974       4.11890       4.03981       3.81960       3.50954       3.16019       2.76281       2.38695       2.06337       1.76312       1.44273       1.17837      0.907838      0.705004
  33  18 3943.8578    1.6169  8.4632 10.9499 -0.0004      0.306934  0.1091   0.0105   0.1934    0.0271   0.0000     0.0702303   441.2004       10.9426       15.5698      -2.16268      -2.10034      -3.71160       4.22487      -5.59546       5.71420       4.75528       3.66119     -0.522108       4.56311       3.04688       1.00730       1.05001     -0.161057     -0.309463       3.32250       4.43600       4.99370       5.35860       5.44359       5.43435       5.22001       4.88903       4.61465       4.13910       3.74145       3.25646       2.73884       2.32126       1.90329       1.55824       1.20851      0.973658
  33  19 4095.1486    1.3595 10.9767 10.7799  0.0007      0.209196  0.1503   0.0082   0.2543    0.0251   0.0000     0.0694825   452.7291       3.19466       16.3534       5.09310       14.2267      -9.51940      -4.22311      -2.63067       2.38465      -6.75199       5.77934       2.27396      -5.27135       6.93574      0.584865      -1.10903     -0.525156    -0.0370114       4.17369       5.50775       6.13355       6.63614       6.77072       6.67978       6.54817       6.20568       5.72471       5.18567       4.60296       4.04997       3.47636       2.92886       2.41457       1.93209       1.53201       1.20218
  33  20 4245.7397    1.0863 13.7562 10.7094 -0.0007      0.111084  0.2233   0.0064   0.3356    0.0220   0.0000     0.0780975   441.5775       13.3675       11.7893      -5.49079      -13.4586    -0.0370237      -11.5802      -7.64132      -6.77408       3.75855       11.1391       4.36725       10.6704      -1.05784      -2.29594      0.725727       1.39283     -0.266548       5.64987       7.53780       8.52850       8.93773       9.42096       9.17639       8.91210       8.36049       7.77214       7.11144       6.34945       5.51352       4.79021       3.94242       3.28757       2.63268       2.09831       1.62757
  34   4 1649.7306    0.2853  0.2302  9.9619 -0.0030       14.2505  0.0145   0.0099   0.0218    0.0293   0.0000       5.11437   441.0623     -0.179406       21.6934       1.02551      -2.07527     0.0356563      0.581211       1.16893      0.316930      0.689652      0.418438     -0.557177     -0.171504     -0.442810    -0.0125502     -0.130011      0.130446      0.121119      0.710964      0.893494      0.978437       1.03951       1.08888       1.11869       1.15726      0.964581      0.880613      0.827665      0.742957      0.707580      0.663259      0.582762      0.566301      0.514498      0.397891      0.247892
  34   5 1841.3293    0.4354  0.3647 10.0161 -0.0064       16.2623  0.0145   0.0113   0.0274    0.0379   0.0000       2.37525   442.1858      0.226245       21.4105      0.259140      -1.43441      0.318216       2.50980      0.392455     -0.204483     -0.771433     -0.789723       1.43432      0.200880     -0.663891     -0.249114      0.506701     0.0905777     0.0456465      0.621623      0.830097       1.00046       1.00504       1.07196       1.02309       1.02451      0.985418      0.855359      0.826528      0.713398      0.599714      0.541965      0.411052      0.346127      0.270259      0.225687      0.180760
  34   6 2026.4209    0.6655  0.6147 10.2389 -0.0026       9.09166  0.0193   0.0136   0.0376    0.0530   0.0000       1.27154   441.6447       2.96208       20.8345    -0.0618350      -4.08340     -0.687233       1.35371     -0.929997     -0.206925      -1.69738       1.18959     -0.230295      0.777032     -0.403408     -0.357020      0.844513      0.144668    -0.0356853      0.768711       1.04875       1.10714       1.21499       1.30644       1.34171       1.31985       1.11182       1.05513      0.938162      0.848376      0.743176      0.594372      0.512323      0.398135      0.341999      0.262026      0.205974
  34   7 2207.1841    0.9796  0.7734 10.6736 -0.0006       7.49282  0.0208   0.0179   0.0428    0.0667   0.0000      0.939066   440.3034     -0.947504       17.9522      -2.24225      -1.27102     -0.399125      0.114188     -0.645601     -0.453417     -0.427299      -2.23028      0.957468      0.614609      0.316448     -0.244576     -0.428055    -0.0868528      0.128649      0.773325       1.00118       1.09541       1.22665       1.24587       1.24066       1.20501       1.14450       1.05999      0.973565      0.848247      0.738416      0.630732      0.535160      0.453544      0.360930      0.279511      0.226895
  34   8 2381.3441    1.4704  1.0405 11.2937 -0.0016       4.27784  0.0268   0.0238   0.0509    0.0779   0.0000      0.788442   441.7386      0.581507       19.3128      0.280689     -0.810305      -3.65155     -0.519054      -1.79855     -0.620295      -1.66280     -0.392668      -1.33523     -0.537379     0.0740906     -0.139818     0.0609457      0.321270      0.127022      0.918776       1.20732       1.33336       1.42089       1.43267       1.48448       1.39866       1.34069       1.32226       1.11600       1.02713      0.874500      0.753928      0.627431      0.547813      0.427763      0.341920      0.281035
  34   9 2550.7315    2.0368  1.0659 11.9802 -0.0046       2.18552  0.0277   0.0323   0.0498    0.0790   0.0000      0.706229   439.7348      -1.61312       19.5601      -1.15876      -3.40590       3.01544      -1.53869     -0.798635      0.375530     -0.886446       2.69848     -0.974904      0.672810     -0.375552      0.339370     0.0764088      0.468954     -0.741202      0.924249       1.18143       1.36488       1.41640       1.47521       1.47839       1.40407       1.31991       1.27955       1.13379       1.01327      0.937612      0.766136      0.682308      0.537847      0.440469      0.357133      0.288210
  34  10 2718.0741    2.6304  0.9913 12.5776 -0.0034       2.88839  0.0250   0.0432   0.0485    0.0736   0.0000      0.701040   438.3604       1.95544       17.7628    -0.0176465      -1.29464      -1.65282      0.691187      -1.71480      0.564406    -0.0680174      0.711054     -0.703928      -1.71330   -0.00818609     -0.824796      0.236626      0.529704     0.0528974      0.868594       1.12052       1.22512       1.34543       1.32221       1.36913       1.34955       1.24418       1.18472       1.05188      0.946533      0.810353      0.736242      0.596009      0.502387      0.413366      0.322125      0.255347
  34  11 2883.0010    3.4550  0.9463 13.1073  0.0003       2.54216  0.0238   0.0578   0.0465    0.0720   0.0000      0.751445   439.8620       3.39901       19.3429     -0.393895     -0.930454     -0.456492      0.552406     -0.444795      0.787855     -0.654156      0.731503      0.136636     -0.207123      -1.19786    -0.0101134    -0.0354445      0.169179      0.337193      0.836491       1.13520       1.19695       1.34226       1.29493       1.39545       1.31774       1.27236       1.16169       1.03729      0.915780      0.816799      0.694896      0.572140      0.474756      0.377018      0.314360      0.250599
  34  12 3044.4998    3.9849  1.0298 13.4206  0.0006      0.850497  0.0262   0.0644   0.0482    0.0763   0.0000      0.791855   441.2949       4.59106       16.8767       3.32166      -2.74573      -2.43220      -1.17272      -1.21271       1.10383    -0.0455957      -2.09837      -2.29811     0.0953560      0.912077     -0.366086      0.142419     -0.353576     -0.431028      0.870064       1.14400       1.25761       1.34732       1.39954       1.42311       1.36193       1.28162       1.16013       1.03904      0.969779      0.883488      0.783541      0.664816      0.569441      0.423020      0.354362      0.273356
  34  13 3202.8511    3.9971  1.2930 13.3023 -0.0037      0.168918  0.0314   0.0587   0.0552    0.0804   0.0000      0.537127   439.8165       3.70128       16.7579      -1.94960      -3.72614      0.236244       3.15734      0.249679       1.08596      0.170467      0.738899      -2.62775      -1.22880      -1.34194      0.359009      0.194683     -0.278396     -0.121388       1.01167       1.30688       1.43415       1.56380       1.56415       1.60474       1.61716       1.46919       1.38173       1.22635       1.12428      0.944299      0.836727      0.711237      0.586830      0.484436      0.366817      0.304098
  34  14 3359.3738    3.3997  1.7970 13.1072 -0.0018       1.30278  0.0387   0.0439   0.0701    0.0547   0.0000      0.358140   440.3746       6.47944       16.1058       3.19542      -2.57221    -0.0335739      0.508336      -5.73087      0.908735      -2.47397      0.133626      0.896705      -2.08039      0.970886     -0.524860     -0.530865     -0.385982     -0.540548       1.20548       1.60007       1.69709       1.91959       1.92335       1.96866       1.88190       1.83615       1.68672       1.50555       1.32641       1.17196      0.999914      0.869651      0.713591      0.566521      0.465739      0.362542
  34  15 3514.6393    2.7892  2.8857 12.3672  0.0002      0.926569  0.0507   0.0280   0.0901    0.0425   0.0000      0.207275   438.3585       6.70414       20.1760       1.32878      -4.41727      0.762466      -1.92753      -2.26810       4.49409       2.79443     -0.376551      -3.22384     -0.877055     -0.251175     -0.209744     -0.176194      0.764130     -0.421346       1.57375       2.14338       2.33258       2.60705       2.58464       2.63556       2.52221       2.45227       2.22977       2.07259       1.81460       1.57539       1.33466       1.12254      0.902657      0.767618      0.620513      0.483964
  34  16 3669.0134    2.2729  4.2773 11.7209 -0.0009      0.825590  0.0633   0.0190   0.1121    0.0339   0.0000      0.123879   437.5134       4.51464       18.2941       2.88657       1.91147      -1.40587      -8.68774      -3.31952      0.948989      -1.69396     -0.628829      -3.08473       1.02134      0.785425      -1.29197      0.457558      0.330218      -1.36831       1.96679       2.62496       2.87991       3.09496       3.19622       3.15076       3.10231       2.95143       2.73825       2.49892       2.19566       1.93292       1.66678       1.43123       1.16892      0.968332      0.769945      0.596620
  34  17 3822.3351    1.8909  6.6295 11.2337 -0.0002      0.550810  0.0864   0.0133   0.1548    0.0288   0.0000     0.0812731   437.5269       10.1288       13.2016      -7.96718     -0.847783      -12.1173      -1.28273      0.452288       3.85998      -2.00883       6.13770       1.54285     -0.886171      0.611419      0.849125       2.66376     0.0506722     -0.105222       2.64827       3.52263       3.92666       4.27531       4.28468       4.32385       4.08630       3.96163       3.61850       3.33090       3.02600       2.64804       2.29812       1.95312       1.60304       1.31128       1.04347      0.830576
  34  18 3975.0262    1.5323  8.8128 10.9349 -0.0002      0.439721  0.1146   0.0099   0.2035    0.0261   0.0000     0.0729061   440.4776       12.0442       14.1259       1.68126      -5.14749      0.372871       3.30590      -1.35236       1.73231      -4.78306    -0.0535107       3.57811      -3.34692      0.713451      -3.66083      -2.83080      -1.69486     -0.280718       3.40017       4.44647       4.98141       5.30361       5.46743       5.40539       5.28975       5.02641       4.75744       4.25546       3.83985       3.36075       2.84711       2.45383       2.03668       1.65418       1.32186       1.03804
  34  19 4126.7214    1.3094 11.9814 10.7447 -0.0002      0.224956  0.1688   0.0074   0.2736    0.0239   0.0000     0.0676316   431.0636       12.3913       5.28091      -13.7208       1.91687       5.41106      -8.51272      -5.80019      -7.69761      -2.75870      -3.87508     -0.115820      -2.39647      -1.52675      0.727978       1.36131       1.85204     -0.252926       4.44335       5.96171       6.72080       7.17229       7.48835       7.24860       7.09589       6.60635       6.33353       5.65391       5.13167       4.46203       3.86410       3.32193       2.73469       2.21981       1.76027       1.38026
  34  20 4279.0106    1.0289 14.4444 10.7047 -0.0012      0.472955  0.2315   0.0063   0.3538    0.0208   0.0000     0.0844505   439.3620       18.2200       19.0338       14.3335      -6.74955     0.0256442       7.13647       4.06281      -6.58895      -7.45528     -0.727487     -0.806789      -3.75733       1.40600      -5.56446       1.01950       3.35865       1.51901       5.57371       7.43219       8.26587       8.84636       9.26007       9.13245       8.96872       8.44180       7.86145       7.09918       6.39379       5.62096       4.81362       4.07723       3.41595       2.75097       2.19459       1.73980
  35   3 1456.6163    0.1600  0.1381 10.0074 -0.0068       6.26208  0.0137   0.0082   0.0243    0.0233   0.0000       18.5810   440.9295     -0.559793       21.5501     -0.261491      -2.91751      0.434998       1.41363     -0.514406      -1.04647    -0.0567350      0.361962     -0.421179     -0.470192     -0.492828      0.428387     -0.288185      0.189661      0.285605      0.503652      0.609733      0.864289      0.656105      0.837106      0.866350      0.657788      0.782466      0.790711      0.598901      0.642178      0.525053      0.373365      0.434795      0.271269      0.255172      0.204630      0.165431
  35   4 1665.9874    0.2875  0.2389 10.0297 -0.0141       23.9232  0.0139   0.0104   0.0230    0.0297   0.0000       4.92574   441.9546     -0.683074       20.8768       1.31756      -1.70535     -0.253108      0.738642      0.834730     -0.955668     -0.806389       1.36479      0.774608      -1.54749     0.0885445      0.324208      0.143790      0.133314     -0.161538      0.609077      0.697455      0.762684      0.912409      0.957092      0.835589      0.846630      0.867433      0.824854      0.675960      0.613686      0.574628      0.508525      0.383893      0.339399      0.259789      0.219901      0.194730
  35   5 1858.5206    0.4785  0.4363 10.0187 -0.0035       12.5484  0.0158   0.0114   0.0298    0.0408   0.0000       1.92008   441.1817      0.693316       20.1267      0.167818      -2.43226      -1.29247      0.445630      0.899979       1.06588    -0.0137121      0.230295     -0.185876      0.782603     -0.357981    -0.0658979      0.379235      0.489378    -0.0622695      0.609500      0.822574      0.862933      0.925431       1.03392      0.943251      0.946265      0.899097      0.876395      0.790443      0.656595      0.581077      0.523827      0.454620      0.379387      0.312111      0.252072      0.196661
  35   6 2044.9524    0.6977  0.6864 10.2192 -0.0011       8.80010  0.0196   0.0134   0.0399    0.0559   0.0000       1.14972   440.5373       1.57438       20.5292       1.50054      -2.72284      -1.90221      0.374723     -0.960969      0.779823      -1.00773      0.317440     -0.684394      0.918251    -0.0180173     -0.430590     -0.289630     -0.275740      0.110223      0.732734      0.974696       1.07713       1.15647       1.17549       1.18045       1.11133       1.09783      0.981352      0.947106      0.816710      0.738476      0.634972      0.523939      0.453419      0.367477      0.303289      0.234544
  35   7 2226.5236    1.0531  0.8509 10.7159 -0.0001       5.74691  0.0223   0.0182   0.0446    0.0691   0.0000      0.909129   441.0293       1.02706       23.0135      0.310823      -2.66236      0.370024     -0.117060     -0.728067      0.200482      -2.03548      0.473902     -0.968435     -0.794604      0.965291     -0.388575     -0.117887     -0.467411    0.00136521      0.772541       1.02902       1.16447       1.22082       1.25329       1.25734       1.22445       1.17675       1.08843       1.01459      0.889880      0.779176      0.684673      0.548651      0.483275      0.389885      0.315519      0.244784
  35   8 2401.3755    1.5264  1.0284 11.4220 -0.0023       2.06216  0.0253   0.0245   0.0523    0.0763   0.0000      0.779175   440.5633      0.644841       23.8105       1.36417      -2.88593      -3.53126      0.236028     -0.868972     -0.989703     -0.684832     0.0629806      0.694360      0.192724      0.872337      0.203576     -0.315050     -0.562416      0.369863      0.841183       1.13751       1.26270       1.38004       1.44589       1.38961       1.40096       1.31460       1.21594       1.06782      0.964861      0.892186      0.744225      0.634009      0.499272      0.432300      0.359333      0.274128
  35   9 2571.9031    2.1090  1.0478 12.2286  0.0012       2.07447  0.0273   0.0339   0.0497    0.0713   0.0000      0.727389   439.4183       4.64847       19.9920       1.09919      -4.65129     -0.353061    -0.0687449       2.21830      -1.06493      -1.04724     -0.786184   -0.00253475      0.504302      -1.93586       1.05630     0.0309648     0.0640676      0.375629      0.877845       1.21656       1.27727       1.40222       1.39207       1.39911       1.41333       1.27525       1.21444       1.15347       1.01846      0.935400      0.767731      0.679988      0.535277      0.452889      0.363746      0.295130
  35  10 2740.6430    2.7996  0.9775 12.6657 -0.0035       3.11801  0.0255   0.0448   0.0458    0.0740   0.0000      0.752057   439.9197       3.34743       18.3509     0.0396218      -2.02578     -0.779920     -0.639357      -1.64927       1.41463     -0.245706      0.351668      -1.05444       1.22269     -0.629834     -0.119471      0.256093       1.24885    -0.0503004      0.845358       1.08310       1.27362       1.38492       1.35165       1.42545       1.37206       1.23998       1.17800       1.07037      0.941150      0.837293      0.737696      0.603067      0.522364      0.416933      0.335775      0.261489
  35  11 2906.8797    3.5700  0.9171 13.1981 -0.0029       1.35362  0.0229   0.0592   0.0448    0.0743   0.0000      0.687791   440.1261       4.33649       20.2135     0.0630988      -5.07975      -3.28360       2.24641      -1.02884     -0.667813      -2.02574       1.29375     -0.385832      0.206496      0.798220     -0.186296      0.651916      0.949428    -0.0346753      0.794406       1.06078       1.17098       1.24620       1.29832       1.28821       1.29033       1.22206       1.11637      0.994597      0.896549      0.793518      0.680601      0.579127      0.490857      0.407648      0.321510      0.241586
  35  12 3069.7306    3.9814  1.0460 13.6339 -0.0005       2.01089  0.0271   0.0641   0.0504    0.0711   0.0000      0.758849   441.5381       1.94726       17.4323    -0.0219847      -2.58013     -0.255736      0.269238     -0.334153     -0.920443      -1.64967      -2.40123     -0.473941      -1.18717     -0.687239      0.107353      0.856312     -0.154961      0.197184      0.928311       1.19873       1.30043       1.44599       1.48492       1.43755       1.36045       1.32022       1.28140       1.17443       1.01431      0.888261      0.762600      0.684408      0.579463      0.467268      0.367037      0.283514
  35  13 3229.2505    3.8750  1.2826 13.6376 -0.0009      0.675142  0.0315   0.0573   0.0585    0.0638   0.0000      0.658252   439.2493       5.27086       15.8266      0.322995      -3.32689      -1.13961     -0.749279     -0.119011      -1.25114      0.101527       1.88594      -1.29539      0.919847      -1.01969    0.00169669      0.372756    0.00319338     -0.701386      0.993345       1.33206       1.40041       1.58081       1.58126       1.63393       1.58199       1.45866       1.38382       1.25160       1.15683       1.02298      0.861631      0.719742      0.596714      0.496916      0.408922      0.319412
  35  14 3386.7394    3.3669  2.0118 12.8402 -0.0018      0.745164  0.0392   0.0395   0.0717    0.0528   0.0000      0.318701   441.2009       3.85300       11.0846       7.92499      -1.44580      -2.48052       1.74464      -2.93252       3.27930      0.682180     -0.561101     -0.932898       2.74321     -0.771364     -0.182030     -0.355202     -0.455578     -0.133638       1.24594       1.63636       1.75628       1.87645       1.95232       1.90968       1.92321       1.85380       1.73032       1.55415       1.37689       1.22730       1.07283      0.912883      0.740347      0.606389      0.492470      0.403673
  35  15 3542.8677    2.7517  3.1634 12.1854 -0.0009      0.425674  0.0511   0.0258   0.0915    0.0418   0.0000      0.166906   440.2492       5.08373       18.3238      -2.15221      -2.43114      -4.32269    0.00579247     -0.397260     -0.588676      -1.88245     -0.455006      -3.27596      -1.59522      -1.26139      -1.44823     -0.349313      -1.48185      0.255985       1.58186       2.17376       2.31476       2.54250       2.61968       2.62747       2.52531       2.37169       2.28219       2.04363       1.90141       1.60631       1.40583       1.18242       1.01419      0.803029      0.646811      0.520529
  35  16 3698.1281    2.2102  4.5838 11.6561 -0.0004      0.553038  0.0640   0.0175   0.1177    0.0325   0.0000      0.104924   441.0758       1.57675       19.0337      -4.41561     0.0490651      -3.86167      -5.18791     0.0681560      -3.37785       2.01635       5.19660       2.66290     -0.367235      0.489189       1.60192     -0.830867     0.0375462      0.642384       1.97290       2.59322       2.88635       3.10041       3.16303       3.17054       3.09656       2.99109       2.77800       2.55838       2.27888       1.97938       1.71315       1.46924       1.20632       1.02688      0.810683      0.644479
  35  17 3852.4765    1.7861  6.7219 11.2426 -0.0004      0.644490  0.0867   0.0125   0.1597    0.0282   0.0000     0.0814733   439.6483       9.00107       19.4188       6.63172      -4.92528      -4.02482       1.08356      -5.55490     -0.149950       1.10388       2.18486      -3.72159    -0.0478632       1.97939     -0.502569      0.940804      -1.24851      -1.23280       2.62189       3.46137       3.84139       4.13892       4.26826       4.22336       4.14154       3.99966       3.73374       3.41386       3.01813       2.63939       2.28363       1.95330       1.61480       1.33715       1.08380      0.853430
  35  18 4005.5635    1.5150  9.7787 10.9327 -0.0005      0.379214  0.1259   0.0093   0.2188    0.0252   0.0000     0.0693379   436.7013       6.49338       10.1888      -7.25176       4.11795      -5.00890      -8.57867      -8.00716      -1.03491       9.41695       2.27988       1.38912      -2.73730      -4.52290      0.863001    -0.0758509      0.312358     0.0496702       3.50301       4.62370       5.17231       5.58954       5.78175       5.75857       5.64058       5.34695       4.93469       4.50310       4.04404       3.56884       3.15711       2.69039       2.24478       1.84812       1.46668       1.14960
  35  19 4157.9065    1.2392 12.5749 10.7954  0.0004      0.167972  0.1828   0.0069   0.2909    0.0224   0.0000     0.0758722   443.9603       19.0390       9.58350     -0.100235       6.36430      -6.50874      -4.59414       9.70684       1.40930    -0.0807987       1.43942       2.50437      -3.17912      -3.83274     0.0179917      -2.90754      -2.53545      -1.85549       4.52831       6.13679       6.77303       7.32321       7.60098       7.51682       7.36644       7.04978       6.48927       5.98741       5.34714       4.72637       4.04622       3.49200       2.88341       2.37974       1.87953       1.49738
  36   4 1681.9072    0.2994  0.2939  9.9445 -0.0077       19.4255  0.0159   0.0091   0.0263    0.0314   0.0000       3.91290   442.1247     -0.192788       21.2917     -0.948688      -3.59287     -0.797618      0.328438      0.829357     -0.869490       1.00607     -0.352612     -0.564900      0.671816      0.446572    -0.0830666     -0.194110      0.310613    -0.0919715      0.562410      0.771025      0.909753      0.995912      0.848230       1.16044      0.846729      0.904357      0.856570      0.778497      0.640398      0.670392      0.526605      0.416929      0.359579      0.311884      0.241525      0.218311
  36   5 1875.5031    0.4934  0.4115 10.1129 -0.0052       12.3647  0.0147   0.0119   0.0297    0.0391   0.0000       1.88153   440.6619     -0.421249       22.3776       1.45378      -3.79797      -1.06780      0.544073     -0.516696     -0.828090     -0.901576       1.35180     -0.736335      0.617855     0.0115459     0.0295760      0.782119     -0.366173    -0.0134326      0.565074      0.795363      0.844348      0.949481      0.941920      0.941823      0.921108      0.853925      0.788057      0.774421      0.694385      0.647191      0.519933      0.443253      0.337726      0.302782      0.240443      0.192674
  36   6 2063.1625    0.7426  0.6365 10.2564 -0.0019       8.76388  0.0178   0.0141   0.0375    0.0596   0.0000       1.09324   441.1132     -0.775637       21.1286      0.948006      -2.21294    0.00623958       1.62048      0.636168      -1.44128     -0.576124     -0.759992      0.343701     -0.581256     -0.296624     -0.261699     -0.227003     -0.178480     0.0251487      0.654355      0.842837      0.939345       1.00312       1.03178       1.01322       1.00383      0.981380      0.921650      0.850267      0.768334      0.645636      0.564967      0.477462      0.412989      0.348256      0.277815      0.220059
  36   7 2245.6228    1.1261  0.8636 10.7444 -0.0013       5.12900  0.0223   0.0187   0.0431    0.0706   0.0000      0.819198   440.5188       2.06027       20.9712      0.363354      -1.09840      -1.83527     -0.703247      -2.26704      0.629881      0.602428      0.666668     -0.512944      0.234108     -0.194203     -0.159153     -0.137338      0.143529    -0.0954586      0.728302       1.01767       1.08645       1.18020       1.21954       1.23268       1.21378       1.15087       1.06977      0.972722      0.866002      0.762407      0.674114      0.565371      0.470699      0.390676      0.321281      0.245973
  36   8 2421.2554    1.5726  1.0968 11.3404 -0.0012       4.16447  0.0269   0.0240   0.0517    0.0823   0.0000      0.745341   440.9763       2.92437       21.8886       1.99220      -4.34817       1.36979       1.21808      0.311083     -0.662301     -0.101210       1.70372      0.107720      -1.61009      0.107081       1.40301    -0.0348647      0.618729     -0.132399      0.844529       1.09288       1.23969       1.31454       1.35569       1.35656       1.32204       1.24632       1.22309       1.12849      0.983213      0.866678      0.749920      0.637929      0.538745      0.435006      0.366739      0.291581
  36   9 2592.8653    2.1162  1.1839 12.1139 -0.0008       3.06804  0.0307   0.0323   0.0524    0.0837   0.0000      0.699164   441.7845       2.33640       21.0204      0.633273     -0.909107      -1.99150     -0.248685     -0.461179      0.557592      -1.11966      0.962281     -0.526928      -1.00917     -0.248678       1.31217     -0.399544     -0.358409     0.0712778      0.983555       1.30007       1.48571       1.58180       1.64542       1.66720       1.54685       1.54899       1.43654       1.25547       1.11367      0.985760      0.861548      0.735736      0.616152      0.497720      0.421987      0.338074
  36  10 2762.8749    2.8962  1.0068 12.6259  0.0007       3.95876  0.0246   0.0452   0.0454    0.0765   0.0000      0.680875   441.6260       3.93841       19.5002     -0.320553     -0.364000      -2.91616       1.50388       1.53859       2.07130     -0.357056     -0.778820      0.850037      0.930524      -1.80483      0.592639      0.595824      0.354224     -0.213983      0.782532       1.07017       1.17162       1.26753       1.31122       1.30965       1.31495       1.18866       1.14066       1.02320      0.942295      0.830664      0.711326      0.614079      0.501876      0.415732      0.333493      0.268454
  36  11 2930.3882    3.7133  0.9553 13.1562 -0.0019       2.23051  0.0231   0.0591   0.0450    0.0767   0.0000      0.702612   440.6443       4.67966       16.8828     -0.750538     -0.864119      -1.71557       1.21189      0.567153       1.14348      -1.33208     -0.349064     -0.805959     -0.506165      -1.00791     -0.305599     0.0809776     -0.280482      0.241909      0.766375      0.983598       1.04976       1.16854       1.14974       1.22552       1.19729       1.13145       1.01598      0.987722      0.857490      0.774604      0.665376      0.579951      0.474095      0.389199      0.317379      0.263087
  36  12 3094.3911    4.0666  1.1051 13.5646  0.0008       1.59196  0.0273   0.0625   0.0527    0.0760   0.0000      0.699653   440.0692       5.43484       17.7663       1.84459     -0.850573     -0.570206      -1.29875      -2.11905       3.55983       1.53913     -0.268421      0.234821     -0.313815     -0.345443      0.532209      0.179821     0.0658608    -0.0768397      0.907555       1.19802       1.30279       1.40214       1.42063       1.46998       1.44015       1.39890       1.29899       1.12617       1.03539      0.904454      0.781028      0.649772      0.551729      0.442141      0.371964      0.301419
  36  13 3255.1641    3.8615  1.4103 13.4426 -0.0014       1.15766  0.0325   0.0536   0.0598    0.0684   0.0000      0.612884   439.5802       1.58447       16.4575     -0.742468      -1.76585      0.526822      -3.04298      -1.04487      -1.23107      0.568869       1.11798     -0.421596     -0.716580      0.827729     0.0863270      0.947650     -0.736012     -0.106936       1.00215       1.33273       1.45296       1.57690       1.56788       1.59161       1.51322       1.42290       1.40200       1.26398       1.17404       1.03213      0.931847      0.795038      0.667666      0.542882      0.448396      0.346256
  36  14 3413.7485    3.1856  2.3314 12.6343 -0.0006      0.269447  0.0417   0.0336   0.0764    0.0467   0.0000      0.260175   438.4342       5.74956       15.8732       3.06741      -2.38000      -2.88523       3.19596      -1.83443     -0.522165       1.29104     0.0661523       1.49839     -0.374788     -0.451955     0.0639514      0.215942     -0.456148      0.560929       1.28445       1.66226       1.86313       1.98667       2.03671       2.08524       2.02950       1.89897       1.79152       1.66433       1.48930       1.33696       1.14533      0.984565      0.812823      0.678475      0.549204      0.444311
  36  15 3570.9451    2.6018  3.4526 12.0444 -0.0005      0.598322  0.0534   0.0231   0.0966    0.0390   0.0000      0.145837   442.7921       4.33913       10.2953       2.61193      -3.75850      -1.97998      0.389829       2.64306      -3.46237      -4.96306       1.44436     -0.989993      0.376753     -0.335162       1.14066      0.219613     0.0842552     -0.531886       1.59472       2.10086       2.35100       2.49221       2.61134       2.57440       2.51381       2.39908       2.30089       2.09339       1.89713       1.66668       1.42903       1.23044       1.02331      0.836672      0.695982      0.549530
  36  16 3727.0309    2.1464  5.2577 11.5133 -0.0002      0.630574  0.0692   0.0158   0.1256    0.0308   0.0000     0.0907635   439.1582       2.81620       18.7446       4.70803      -2.27265     -0.954442      -6.54247       3.49440       3.83166       4.07108     -0.488725      0.671561      -1.80478      -1.13689      -2.08491     -0.513981      0.529496      0.422267       2.05211       2.73370       3.01692       3.27894       3.36615       3.40897       3.27785       3.14574       2.96074       2.66018       2.46479       2.15567       1.90499       1.59847       1.36026       1.12087      0.912343      0.719680
  36  17 3882.0114    1.7410  7.3949 11.1747 -0.0001      0.650688  0.0931   0.0115   0.1690    0.0268   0.0000     0.0787805   442.1253       8.32422       15.6731      -1.42526      -5.87572      -1.76275      -7.54333      -1.81730      0.828948      -6.78693       1.57015      -1.50271      -3.18306       1.52560       1.43400      -1.47486      0.752984      0.966449       2.65927       3.55736       3.98485       4.34128       4.46789       4.43035       4.35866       4.19773       3.82423       3.60221       3.19571       2.82262       2.42264       2.08526       1.75261       1.43991       1.16915      0.932331
  36  18 4035.7055    1.4225 10.0665 10.9549 -0.0008      0.163753  0.1371   0.0085   0.2303    0.0243   0.0000     0.0743835   443.3487       2.05713       15.0342       11.9350      -9.60363      -2.62515      0.451875      -3.02717       1.97156      -8.85987       7.78946     -0.555262     -0.469000       3.39652       4.11971     -0.664180      -2.58486      0.696233       3.57097       4.79786       5.36642       5.66169       5.96533       5.94044       5.78452       5.48803       5.18555       4.77119       4.29207       3.86980       3.30282       2.88663       2.35338       1.98266       1.58480       1.28474
  36  19 4189.1502    1.1687 12.3651 10.8097  0.0004      0.310504  0.1868   0.0068   0.2925    0.0222   0.0000     0.0812996   449.5612       17.6378       16.8768       10.3450      -7.17912      -1.06319       19.2384      -17.8510      -6.95917      -3.04254     -0.911122      -2.03322       1.93137      -4.70087     -0.181017      -1.86070     -0.499410     -0.563465       4.58353       6.08841       6.88276       7.37968       7.61227       7.62680       7.41435       7.07689       6.73913       6.10781       5.49881       4.90156       4.21132       3.63095       3.03748       2.52320       2.00171       1.62720
  37   4 1697.6239    0.3271  0.2953  9.9547 -0.0011       13.7715  0.0135   0.0093   0.0261    0.0307   0.0000       3.57397   441.7636      0.272100       22.1153      -1.61019      -2.17374     -0.530272     -0.429605     -0.147310     -0.338823     -0.296115     -0.202369      0.188963      0.147053     -0.308197      0.444799    -0.0334460     -0.329886     -0.111372      0.571334      0.774711      0.818591      0.868737      0.893479      0.949847      0.973328      0.912058      0.812624      0.691230      0.605424      0.553830      0.514336      0.460418      0.371278      0.321669      0.256918      0.190592
  37   5 1892.2917    0.5161  0.4854 10.0540 -0.0019       10.2298  0.0162   0.0115   0.0325    0.0424   0.0000       1.56568   441.1748     -0.721493       20.2137      0.875530      -1.34447     -0.871345      -1.50280      0.314431      0.283108      0.839023       1.50901     -0.497730     -0.832032      0.174525    -0.0598157     -0.262185     -0.270840      0.155902      0.636797      0.867788      0.907321      0.961381       1.00362       1.04606      0.989073      0.891980      0.836472      0.795917      0.783083      0.726466      0.613693      0.514888      0.435731      0.356644      0.275678      0.224288
  37   7 2264.4611    1.1550  0.9454 10.8251 -0.0005       5.31819  0.0237   0.0185   0.0452    0.0723   0.0000      0.829050   441.7021     -0.510412       21.7127      -1.60736      -2.62685    -0.0426936     -0.424393       1.27788      -1.63622      0.586344     -0.642732      0.357784      -1.14531     -0.935986      0.788984     -0.452115     -0.335411     0.0230402      0.768889       1.01676       1.11353       1.21103       1.23135       1.23386       1.23906       1.16676       1.12533       1.01681      0.895846      0.790538      0.712420      0.630589      0.519843      0.436250      0.358592      0.280720
  37   8 2440.7904    1.6620  1.1761 11.3167 -0.0022       3.62743  0.0295   0.0242   0.0526    0.0917   0.0000      0.734044   439.1960       2.82826       20.3822    -0.0593400      -1.28329    -0.0394051       1.10443      -1.53031     -0.693293      -1.54118     -0.397642      0.476827      0.946782      0.383263     -0.225420      -1.10656      0.105980      0.402139      0.870661       1.16422       1.23704       1.42462       1.48244       1.43039       1.37965       1.35486       1.25855       1.12805       1.02946      0.880760      0.818709      0.707461      0.606792      0.506738      0.393422      0.317434
  37   9 2613.4057    2.2838  1.0901 12.1881 -0.0020       2.08857  0.0265   0.0348   0.0501    0.0804   0.0000      0.728278   440.9512      0.194293       20.9983     -0.660334      -1.71318      0.473135       1.05194      -2.68659       2.26826      -1.68959     -0.214104     -0.395293     0.0340722    -0.0267320      -1.15919     -0.234815      0.177617      0.347427      0.807540       1.10594       1.20971       1.34095       1.40608       1.40173       1.37972       1.34407       1.21629       1.10024      0.963732      0.888527      0.739149      0.645697      0.550519      0.441240      0.356378      0.288122
  37  10 2784.5979    3.0237  0.9463 13.0537 -0.0016       1.41724  0.0239   0.0487   0.0458    0.0662   0.0000      0.705148   440.8771       2.72074       18.3991       1.89118      -2.36954      -1.55344      0.785928      -2.20851      0.482022      0.565874      0.955323     -0.552369     -0.827751     -0.617133     -0.329929      0.203247     0.0137798    -0.0230254      0.837975       1.14443       1.25258       1.34638       1.29814       1.28047       1.22728       1.18635       1.15865       1.08269       1.02148      0.908887      0.776531      0.659822      0.535935      0.431755      0.361144      0.282644
  37  11 2953.3807    3.7221  0.9821 13.3645 -0.0042       3.52335  0.0244   0.0591   0.0459    0.0699   0.0000      0.817800   439.7326       2.46157       17.3500       1.95622      -2.54540      -1.27286       1.26501      -1.02011      -1.74425     -0.111173       1.07468      -1.53926     -0.347547     -0.907087     -0.516813      -1.09233     -0.276917     -0.661778      0.758521       1.00682       1.06572       1.16141       1.17456       1.21108       1.19725       1.11932       1.07746       1.00251      0.915367      0.826372      0.695159      0.592019      0.505885      0.424304      0.343033      0.279453
  37  12 3118.5559    4.0811  1.0558 13.7061 -0.0009      0.159143  0.0263   0.0635   0.0488    0.0720   0.0000      0.708465   439.8110       2.94684       19.8043       2.65853      -1.11721      0.592971      0.871725    -0.0334725       1.47333      0.393227     -0.262914     -0.118184      -1.37340     -0.283252      0.974211      0.283414      0.184175      0.208197      0.847493       1.10035       1.22750       1.34823       1.40854       1.39653       1.36206       1.30000       1.22813       1.11180       1.01342      0.874217      0.787279      0.657370      0.558663      0.452811      0.373365      0.304020
  37  13 3280.7610    3.7599  1.5508 13.3391 -0.0022       1.72467  0.0344   0.0496   0.0612    0.0608   0.0000      0.428271   439.7396       5.53670       17.3251       1.00885      -5.30280      -1.25776      0.276587      -4.98924     -0.524124      -1.65981      0.498256      -2.48043     -0.921988      -2.21582      0.420495     -0.151740      0.260407     -0.260903      0.957051       1.33252       1.41932       1.60191       1.59318       1.63604       1.62005       1.53564       1.40934       1.33197       1.19320       1.08525      0.903082      0.818362      0.669378      0.554221      0.451819      0.361227
  37  14 3440.4838    3.0981  2.3720 12.6835 -0.0009      0.355985  0.0420   0.0326   0.0774    0.0446   0.0000      0.267376   440.4982       4.03119       17.9103       1.01577    -0.0639990      -4.07239     0.0958021      -3.11390       1.91293      -5.55020      -1.93120      0.464888     0.0299935     -0.266126     -0.484403     0.0623882     -0.618095     0.0582940       1.26335       1.69343       1.87843       2.01337       2.07781       2.06830       2.06326       1.95867       1.82728       1.73386       1.53432       1.33452       1.15993       1.00581      0.848121      0.725363      0.586398      0.460889
  37  15 3598.6455    2.4982  3.7671 12.0024 -0.0017      0.528617  0.0565   0.0212   0.1007    0.0352   0.0000      0.135144   436.4190       8.06555       14.3709       6.73245      -4.32754      -3.33983      0.493433      -5.05770       3.64375      -5.02481       3.62750      -3.95816     -0.842777      -2.29663       1.72871     -0.885473       1.06377    -0.0795933       1.66569       2.18083       2.42890       2.63124       2.68827       2.68490       2.71437       2.57907       2.42424       2.22917       1.97574       1.76705       1.54078       1.29145       1.11573      0.931723      0.768372      0.604874
  37  16 3755.3898    2.0737  5.6460 11.4000 -0.0001      0.499161  0.0714   0.0145   0.1311    0.0298   0.0000     0.0846672   439.5051       7.62470       20.9279    -0.0208272      0.269566       7.48958       2.33010       1.68324    -0.0784675       1.50632      0.698291       1.00569     -0.888749      -1.32391       2.43827     -0.567942     -0.997226      0.289593       2.08273       2.70041       3.00985       3.18980       3.33915       3.39443       3.32773       3.17924       2.98791       2.74462       2.49669       2.23361       1.90557       1.66555       1.38688       1.18380      0.953105      0.771869
  37  17 3911.4132    1.7269  8.6797 11.0606 -0.0001      0.489768  0.1048   0.0104   0.1873    0.0264   0.0000     0.0660098   437.6507       8.59048       6.77223      -4.21743       1.73268      -2.14552      -3.38086       2.98705       2.81639      -3.61021     -0.781562       2.48243     -0.376779      -1.37631      -1.04052       1.21102       1.35686      -2.46825       2.87434       3.74766       4.21281       4.59435       4.76777       4.68321       4.67325       4.40686       4.17897       3.83873       3.51926       3.09939       2.71179       2.30495       1.94567       1.61898       1.31649       1.06421
  37  18 4065.8938    1.3865 10.8826 10.9528 -0.0001      0.390879  0.1495   0.0080   0.2466    0.0236   0.0000     0.0720058   430.1250       4.23375       30.4971      0.857021       17.7221      -10.4055       4.17500       4.16998      -5.17325      -1.05010       2.30606      -5.06522      -5.06176      -1.34743      -2.80422      -2.63800      -1.99682      0.147490       3.74627       4.97303       5.53942       5.98370       6.10528       6.21607       6.11344       5.83020       5.45920       5.05090       4.58198       4.04797       3.53307       3.08349       2.57950       2.18038       1.75907       1.41221
  37  19 4220.1728    1.1124 13.0404 10.8062 -0.0007      0.449782  0.2004   0.0064   0.3117    0.0213   0.0000     0.0861071   442.0949      -2.85905       19.8086       8.28002    -0.0326519      -10.0281      -10.9960       9.42885      -4.33311       1.03754       5.14310      -6.96793       10.3479      -2.55783      -4.12687      0.732737      -3.71406     -0.547184       4.65946       6.10090       6.94210       7.45433       7.72813       7.72813       7.66605       7.28133       6.86653       6.36244       5.71980       5.05237       4.46881       3.79852       3.20575       2.67150       2.16094       1.75091
  38   4 1713.0861    0.3266  0.3203  9.9561 -0.0019       16.6370  0.0156   0.0091   0.0260    0.0304   0.0000       3.58258   441.7382     -0.450039       21.1465      0.311587      -3.24104      0.266043      0.766730      -1.22506      -1.38586     -0.115201      0.241403      0.622924     -0.377611      0.334827     -0.181462      0.128515     -0.245563   -0.00247536      0.656516      0.966693       1.13339       1.28454       1.30775       1.30792       1.25536       1.15521       1.05460      0.924691      0.789898      0.691745      0.609001      0.479791      0.389872      0.312048      0.259265      0.209638
  38   5 1908.8544    0.5285  0.5152 10.0316 -0.0045       10.2788  0.0160   0.0111   0.0329    0.0443   0.0000       1.48945   441.7863      0.662859       20.5317       1.11291      -1.50643    -0.0582108     0.0318015       1.97212     -0.180964     -0.752646      0.153460     -0.622828      0.319712    0.00746909      0.261640     -0.627335      0.533680      0.577029      0.585359      0.785486      0.860035      0.861726      0.906051      0.940836      0.972615      0.943266      0.864612      0.767721      0.665896      0.609413      0.549550      0.480507      0.396544      0.327910      0.277531      0.226216
  38   7 2283.0081    1.1923  0.8933 11.0145 -0.0030       5.27850  0.0221   0.0194   0.0450    0.0651   0.0000      0.859421   441.5306       1.58982       20.2972     -0.391064      -3.54287     -0.176865       2.39029     -0.476237     -0.283760     -0.435421       1.08736    -0.0236114       1.00804       1.01080     0.0135443      0.526990      0.510897      0.274267      0.719119      0.948757       1.00672       1.09404       1.18595       1.17385       1.14092       1.05053       1.00546      0.944993      0.846461      0.757913      0.671870      0.595193      0.501534      0.429511      0.359103      0.277140
  38   8 2460.1198    1.7214  1.1390 11.4475 -0.0026       4.09311  0.0272   0.0254   0.0510    0.0835   0.0000      0.719045   442.1916       1.60609       18.9572       3.12058    -0.0463529      0.100585     -0.891105      -3.32424       1.04284     -0.219848      -1.27832      -1.04199       1.21603     -0.886476      -1.73360      0.742087      0.775606     -0.215165      0.807270       1.08007       1.19263       1.36194       1.35617       1.36213       1.38657       1.29529       1.17704       1.09784      0.981827      0.886188      0.776051      0.679409      0.584392      0.476013      0.382825      0.302401
  38   9 2633.8056    2.3234  1.2008 12.0327 -0.0030       2.44288  0.0289   0.0331   0.0511    0.0861   0.0000      0.686891   440.7008       2.93417       20.6853       1.18643      -5.29938     -0.499539       1.61243      -2.32651     0.0344403      -1.11699      0.366964     -0.309557      -1.19145       1.00031     -0.281807      0.946433      0.689465      0.400623      0.811741       1.10557       1.17683       1.30506       1.35846       1.35141       1.31840       1.27477       1.14879       1.09100       1.02353      0.905403      0.797954      0.682658      0.576463      0.491653      0.407374      0.321096
  38  10 2806.1743    3.1219  1.0603 12.9388 -0.0016       2.16030  0.0257   0.0468   0.0475    0.0733   0.0000      0.670141   439.8102      0.627585       18.0697       2.43245      -2.47317      -4.57283      0.413187      -1.50080      0.388605     -0.695554      0.244390     -0.456089     -0.444622      0.363288      0.807470     -0.298960      0.158902     0.0795823      0.756460      0.999838       1.11043       1.21113       1.24616       1.24170       1.26211       1.16938       1.12466       1.00900      0.962187      0.841920      0.730025      0.631815      0.515651      0.456785      0.376182      0.296108
  38  11 2976.0397    3.8237  0.9778 13.3317 -0.0009       3.35339  0.0234   0.0591   0.0445    0.0714   0.0000      0.693216   441.4243       1.90836       17.5968      -1.87658     -0.170317     -0.148536       1.99721      -1.59102     -0.249973     -0.837238     -0.884826     0.0828925      -1.07465     -0.712011      0.570878      0.798503    -0.0896938    -0.0571752      0.791099       1.05291       1.22764       1.31838       1.33323       1.37151       1.28122       1.18925       1.13653       1.05281      0.960145      0.862668      0.739556      0.628161      0.535538      0.444517      0.368389      0.305385
  38  12 3142.3970    4.1133  1.1345 13.5750 -0.0031      0.877649  0.0271   0.0621   0.0501    0.0796   0.0000      0.664169   441.4212       4.60983       19.7317       2.34247      0.472469      -3.71703       1.13582      -1.37891      -1.21573     -0.493773      -1.36766      0.694818      0.338094     -0.475774       1.26520     -0.332740      0.644271     -0.109117      0.871515       1.13571       1.26813       1.32162       1.37556       1.38956       1.37627       1.32539       1.25252       1.12995       1.02782      0.924312      0.825324      0.701816      0.598372      0.489942      0.411776      0.323247
  38  13 3305.8260    3.7013  1.5992 13.3251 -0.0007       1.28633  0.0339   0.0473   0.0616    0.0552   0.0000      0.437454   439.1661       3.86716       18.1920       4.85411     -0.470703     -0.910321      0.354542      -2.98562      0.271209      -1.67067      -2.66500      0.295502      -1.59865      -2.66771      0.592239    0.00165776      0.196830    -0.0439849       1.01138       1.34704       1.50835       1.69137       1.76896       1.74325       1.72941       1.63476       1.51470       1.41146       1.23886       1.11494      0.965743      0.824547      0.699696      0.566315      0.469904      0.385970
  38  14 3466.8421    3.0037  2.4816 12.6189 -0.0002      0.550272  0.0434   0.0303   0.0788    0.0435   0.0000      0.247335   438.9571       5.14398       21.5108       1.51262     -0.594365      -3.66588     -0.624043      -1.47833       1.18118       1.24562       1.48401      0.376054      -2.34834      -1.48891      0.810579      0.718720      0.828359     0.0637670       1.23911       1.68167       1.84222       2.03898       2.06713       2.09961       2.02985       1.98319       1.88264       1.71114       1.57318       1.40156       1.18313       1.03404      0.880476      0.729720      0.597516      0.494011
  38  15 3626.1090    2.4557  4.1745 11.8647 -0.0001      0.762505  0.0590   0.0192   0.1043    0.0323   0.0000      0.121748   439.0328       6.62873       15.3751      0.216812      -2.90879      -3.44998      -2.98351     -0.673005      -3.51162      -1.33237      -1.00435      -2.40009       1.76078      -1.91441     -0.201744      -1.53648      0.838645      0.504738       1.64195       2.23628       2.42845       2.70770       2.77611       2.82801       2.74086       2.63660       2.38436       2.25763       2.06241       1.83312       1.64740       1.38595       1.19546      0.977504      0.802774      0.656439
  38  16 3783.6367    2.0330  6.3934 11.2518  0.0003      0.369253  0.0768   0.0131   0.1394    0.0285   0.0000     0.0778084   438.5899       5.98514       10.6362       4.57501       1.77027       3.52652       4.13156      -9.19919      -1.70966       4.17991      -1.80872      -2.99005     -0.161986      -2.68874       1.35458       1.02965     -0.511175     -0.398536       2.14824       2.86462       3.17660       3.44008       3.62287       3.60858       3.58243       3.41965       3.23142       2.92546       2.72433       2.38497       2.08336       1.79840       1.50191       1.28299       1.04579      0.842675
  38  17 3940.0043    1.6377  8.4239 11.0630 -0.0005      0.296705  0.1051   0.0099   0.1870    0.0254   0.0000     0.0721502   435.5578      -1.26150       16.2479      0.928609      -5.34981      -7.20117      -13.6327     -0.525563       3.11651      -7.80235      0.198586      -1.75230      -3.11169      -1.41976      0.248812     -0.991331       1.14453      0.278037       2.79639       3.72077       4.16707       4.52969       4.68689       4.72202       4.66497       4.45601       4.19995       3.85577       3.47283       3.11764       2.69200       2.34732       1.99438       1.65811       1.37085       1.09646
  38  18 4095.5470    1.3594 11.7614 10.9041  0.0004      0.270162  0.1621   0.0073   0.2584    0.0225   0.0000     0.0684875   440.9822       3.15746       16.3770       6.63287      -2.16195       1.21695      -4.46716      -9.61451       8.40906      -4.39059      -9.11261      -1.76005      -5.06779      -2.39011       4.31390      -3.13123      -2.94231       4.13646       3.76270       5.00368       5.61394       6.12159       6.34674       6.36060       6.35983       6.01557       5.63640       5.21002       4.77252       4.19736       3.69472       3.21409       2.71569       2.28726       1.86280       1.49363
  38  19 4250.7585    1.1089 14.4686 10.7449  0.0006      0.507982  0.2155   0.0061   0.3245    0.0200   0.0000     0.0787786   440.5889       20.1767       11.8156       15.5029       7.28889      -14.4246       7.40697       4.84035       3.03424      -18.0470     -0.757591       5.74562      -5.48045       1.15120      0.947379      -5.20551      -1.07198       3.32764       4.66252       6.32833       7.14321       7.63254       8.05181       7.98791       7.90965       7.54963       7.09489       6.48050       5.93826       5.31045       4.69923       4.06044       3.41804       2.87704       2.31325       1.89284
  39   3 1516.0686    0.1772  0.1585 10.0142 -0.0086       53.3318  0.0147   0.0085   0.0236    0.0262   0.0000       15.4062   441.5090     -0.350893       20.7143     -0.144211      -2.17249      -1.25434      0.584973      0.374233     -0.157569     0.0668232    -0.0850890      0.182741      0.263541      0.141981    -0.0415575     0.0954229    -0.0609053      0.223385      0.516720      0.656726      0.865299      0.804795      0.824227      0.898062      0.639088      0.743306      0.788958      0.767866      0.748028      0.662671      0.533688      0.448630      0.340560      0.235697      0.260517      0.213097
  39   5 1925.2470    0.5743  0.5506  9.9612 -0.0021       9.75352  0.0161   0.0114   0.0327    0.0485   0.0000       1.33443   440.7948      0.277615       22.5749      -1.35180      -2.40219     -0.185470     -0.122232     0.0192947       1.08622      0.458407      0.423758     -0.653033     -0.595873     -0.279445      0.272743      0.544492     -0.879966     0.0723606      0.560584      0.735372      0.748475      0.851046      0.875507      0.942222      0.836123      0.819518      0.773018      0.725891      0.684465      0.626915      0.528431      0.461459      0.398485      0.335246      0.281290      0.227343
  39   6 2116.6527    0.8587  0.7589 10.3014 -0.0011       6.42818  0.0195   0.0142   0.0383    0.0615   0.0000      0.928388   442.0871    -0.0592117       23.8319       1.03444      -2.71067      -1.44033     -0.310584      0.808223     -0.620888      0.650740    -0.0216210   -0.00885640      -1.25486      0.734362     -0.433759     -0.120380     -0.508199     0.0994732      0.637988      0.807160      0.896510      0.946072      0.992707      0.987566      0.994955       1.00066      0.886773      0.839893      0.764291      0.701929      0.593921      0.534077      0.439209      0.378453      0.314822      0.261184
  39   7 2301.3711    1.2586  0.9383 11.1546  0.0034       5.26573  0.0235   0.0199   0.0443    0.0645   0.0000      0.811317   441.3221      0.879868       22.5742       1.46904      -1.38292       2.00016      -1.08320      0.549813      0.374471       1.28466      0.310106      -1.54942      0.472710     0.0729648      0.404573     -0.383899      -1.00487     -0.132986      0.751814      0.986126       1.07240       1.12392       1.13810       1.23165       1.25484       1.19376       1.12530      0.964431      0.866243      0.784626      0.718365      0.627494      0.521336      0.443129      0.360915      0.282311
  39   8 2479.1678    1.8159  1.0844 11.6806 -0.0004       4.47673  0.0263   0.0269   0.0479    0.0773   0.0000      0.728540   441.5957       2.08249       22.6009     -0.891091      -2.32831      -1.78219       1.85732      0.938611       1.25558      -1.06050      -1.27130      0.210948      -1.06174      0.612507      0.175355     -0.554598     -0.356736      0.385730      0.748805       1.02266       1.12729       1.23003       1.25354       1.22620       1.17307       1.15723       1.10920       1.01260      0.974301      0.869089      0.780050      0.661278      0.563256      0.455652      0.389746      0.327163
  39   9 2653.9322    2.4406  1.0850 12.4319 -0.0019       2.75802  0.0269   0.0364   0.0478    0.0718   0.0000      0.699931   440.9200       2.79874       21.0628      0.935208      -3.96568      -3.18510      0.446555       1.67095       1.93043      -1.57668       1.66424     -0.896642     -0.939467     -0.931456      0.144788     -0.578874     -0.122773     -0.225583      0.788373       1.05125       1.17033       1.30625       1.34142       1.39444       1.29829       1.24637       1.20350       1.12184       1.00900      0.885232      0.748654      0.661452      0.568272      0.477569      0.395526      0.324628
  39  10 2827.4276    3.2304  1.0065 13.0428 -0.0027       3.10180  0.0247   0.0491   0.0438    0.0707   0.0000      0.699691   439.7676       2.63214       21.2978     -0.894018      -2.58251       1.07526       2.59961     -0.491162     -0.966250     -0.857913      0.880743     -0.775726     -0.916236     -0.155779      -1.04523     -0.111428     -0.471928      0.372605      0.734974      0.969398       1.05468       1.16747       1.20078       1.26189       1.17831       1.14152       1.07976      0.978888      0.920155      0.824609      0.749101      0.624829      0.522824      0.449757      0.372081      0.300175
  39  11 2998.2485    3.9306  0.9625 13.4873  0.0017       1.87111  0.0229   0.0606   0.0438    0.0703   0.0000      0.696917   442.5836       3.91676       20.5624     -0.258752     -0.991952     -0.131530     -0.854426      -1.52842       1.73075     -0.547163     -0.837464     -0.693795     -0.123891     -0.401969       1.01351      0.119037     -0.253507     -0.159304      0.713465      0.931719       1.00345       1.08397       1.13194       1.10707       1.15548       1.09254       1.04782      0.962848      0.871445      0.768354      0.664727      0.605597      0.522968      0.436891      0.350229      0.292333
  39  12 3165.7998    4.1273  1.3230 13.5312 -0.0003       1.20189  0.0299   0.0560   0.0542    0.0682   0.0000      0.616809   439.6384       3.88234       22.1452       4.08539     -0.625295      -1.44828      -1.51976      0.277361       1.30212      -1.66623    -0.0275966      0.224033     -0.596120     0.0946529      0.768302     -0.149284     -0.571700   -0.00833710      0.855230       1.11336       1.23990       1.36963       1.40710       1.41931       1.34443       1.27359       1.27312       1.19381       1.06411      0.940979      0.853819      0.737114      0.606157      0.519004      0.426523      0.355437
  39  13 3330.5047    3.5706  1.7645 13.1874 -0.0011      0.590729  0.0357   0.0426   0.0637    0.0541   0.0000      0.369327   442.0430       4.66798       20.4730       1.07231     -0.946193       3.74581       3.26169       1.15951       1.51945      0.697093       2.06756      0.581294      -1.79359      0.682189     -0.936566     0.0212147      0.273427     -0.219471      0.994308       1.35753       1.49121       1.65107       1.71898       1.71497       1.69504       1.61487       1.52596       1.38701       1.29214       1.08736       1.03235      0.882973      0.761254      0.630555      0.525775      0.419504
  39  14 3492.9968    2.9244  2.7003 12.5777 -0.0015       1.44859  0.0447   0.0281   0.0819    0.0388   0.0000      0.215174   440.1042       7.40679       18.1068      -3.13676     -0.826939      -2.32634      -2.47075      0.980540      0.764655     -0.779557     -0.888114      -1.53799     -0.357155     0.0494310      -1.00133       2.25742     -0.403225      0.145773       1.23944       1.66089       1.82602       2.01581       2.08264       2.10431       2.10038       2.00707       1.89318       1.71375       1.59074       1.40488       1.21901       1.05671      0.892289      0.750287      0.625323      0.512789
  39  15 3652.9822    2.3799  4.4210 11.8159 -0.0000      0.676722  0.0595   0.0180   0.1079    0.0313   0.0000      0.125913   440.0052       7.17606       19.6260       4.74096      -4.16520      -3.08187      -3.49936      -3.94438       2.82296      -3.24876       1.46426     -0.774544      -2.11166      -2.82962     -0.471380       1.18360      -1.40081     -0.484309       1.64927       2.22659       2.47256       2.65297       2.79824       2.81974       2.78720       2.64603       2.51822       2.28552       2.11978       1.88793       1.66641       1.41650       1.19336       1.02360      0.851285      0.700854
  39  16 3811.4334    1.9506  6.4138 11.3328 -0.0001      0.251049  0.0789   0.0126   0.1406    0.0274   0.0000     0.0782088   441.3909       5.97599       24.1936       1.91841       3.07084      -1.27670      0.906025       1.32036      -3.75338       4.12107      -2.28350     -0.297329     -0.496864      -1.04973      -1.58375       1.60190      0.431859      -1.87619       2.13919       2.87528       3.23162       3.43328       3.62439       3.63508       3.60132       3.44159       3.28219       3.00700       2.73040       2.48008       2.13342       1.86121       1.59764       1.31890       1.08386      0.894478
  39  17 3968.9706    1.5882  9.1298 11.0572 -0.0012      0.481530  0.1162   0.0092   0.1978    0.0247   0.0000     0.0715083   442.2221       2.27929       19.8958       2.06806      -8.63928      -2.00160       10.4181      -19.7666      -1.79720      0.682077       4.16466      -6.63339      -2.02492       1.08879     -0.976559     -0.856374       2.69327      0.192479       2.90864       3.87897       4.33390       4.69105       4.91929       4.88798       4.85209       4.66223       4.33094       4.10227       3.65828       3.36178       2.95771       2.56911       2.14695       1.83194       1.49461       1.22207
  39  18 4124.8253    1.2772 11.9195 10.9421 -0.0002      0.140728  0.1723   0.0069   0.2706    0.0217   0.0000     0.0828373   442.4521       9.56317       25.5703       6.65941      -3.83076       12.7845       3.97077      -2.49094      -9.68365      -5.01069       9.99178      -10.2904       6.29514       1.83794      -2.48036      0.989263      0.656179     0.0605698       3.83640       5.10148       5.76615       6.23838       6.49818       6.50842       6.45386       6.29625       5.77398       5.40782       5.00577       4.44996       3.89692       3.39286       2.89086       2.44944       1.96901       1.62432
  40   5 1941.5031    0.5883  0.5191 10.0149 -0.0033       13.4787  0.0152   0.0116   0.0302    0.0469   0.0000       1.38884   440.6482     -0.767907       21.2558      0.499064      -3.52973      0.160071       1.18680      0.632427     -0.536208      0.849449       1.10598       1.14682      0.107565     0.0353151     -0.539703      0.136968    -0.0543830      0.114785      0.507797      0.650706      0.743188      0.810557      0.825247      0.799293      0.793907      0.811578      0.762034      0.702150      0.655529      0.592995      0.490988      0.451918      0.381217      0.335853      0.253891      0.208567
  40   6 2134.0751    0.8559  0.7844 10.5146 -0.0026       8.29402  0.0201   0.0143   0.0406    0.0570   0.0000       1.00763   442.0355    -0.0212342       18.2441      -1.31984      -1.77456     -0.521566      0.472137      -1.53377     0.0778964     -0.352280      -1.07536      -1.62730      0.296956     -0.622315     -0.776518      0.263194     -0.428501      0.148101      0.620437      0.836663      0.911516      0.999222      0.951981       1.02512       1.01384      0.947046      0.929071      0.855592      0.775282      0.699525      0.636282      0.560984      0.466471      0.399234      0.348784      0.272025
[truncated: 778,108 more chars]
