# Supplementary material for: Global-Mode Analysis of Full-Disk Data from the Michelson Doppler Imager and the Helioseismic and Magnetic Imager
Source: Sol Phys. 2018 Jan 31;293(2):29. doi: 10.1007/s11207-017-1201-5 (PMC6566312; doi:10.1007/s11207-017-1201-5)
Supplement: Supplementary file 2 — (TAR 362.4 MB) [file 11207_2017_1201_MOESM2_ESM.tar › HMI/hmivw72d.7624.36]

   0  12 1822.1839    0.3851  0.2493  9.2994  0.0000  0.0861   0.0946   0.1951    0.3633   0.0000    -0.0000       0.00000       0.00000       0.00000       0.00000       0.00000       0.00000       0.00000       0.00000       0.00000       0.00000       0.00000       0.00000       0.00000       0.00000       0.00000       0.00000       0.00000       0.00000       0.00000       0.00000       0.00000       0.00000       0.00000       0.00000       0.00000       0.00000       0.00000       0.00000       0.00000       0.00000       0.00000       0.00000       0.00000       0.00000       0.00000       0.00000       0.00000       0.00000       0.00000       0.00000       0.00000       0.00000       0.00000       0.00000       0.00000       0.00000       0.00000       0.00000       0.00000       0.00000       0.00000       0.00000       0.00000       0.00000       0.00000       0.00000       0.00000       0.00000       0.00000       0.00000       0.00000       0.00000       0.00000       0.00000       0.00000       0.00000       0.00000       0.00000       0.00000       0.00000       0.00000
   0  13 1957.4789    0.7479  0.3820  9.5109  0.0000  0.0673   0.1514   0.2538    0.4847   0.0000    -0.0000       0.00000       0.00000       0.00000       0.00000       0.00000       0.00000       0.00000       0.00000       0.00000       0.00000       0.00000       0.00000       0.00000       0.00000       0.00000       0.00000       0.00000       0.00000       0.00000       0.00000       0.00000       0.00000       0.00000       0.00000       0.00000       0.00000       0.00000       0.00000       0.00000       0.00000       0.00000       0.00000       0.00000       0.00000       0.00000       0.00000       0.00000       0.00000       0.00000       0.00000       0.00000       0.00000       0.00000       0.00000       0.00000       0.00000       0.00000       0.00000       0.00000       0.00000       0.00000       0.00000       0.00000       0.00000       0.00000       0.00000       0.00000       0.00000       0.00000       0.00000       0.00000       0.00000       0.00000       0.00000       0.00000       0.00000       0.00000       0.00000       0.00000       0.00000       0.00000
   0  14 2093.4348    0.7680  0.6989  9.4837  0.0000  0.1184   0.1238   0.3560    1.0115   0.0000    -0.0000       0.00000       0.00000       0.00000       0.00000       0.00000       0.00000       0.00000       0.00000       0.00000       0.00000       0.00000       0.00000       0.00000       0.00000       0.00000       0.00000       0.00000       0.00000       0.00000       0.00000       0.00000       0.00000       0.00000       0.00000       0.00000       0.00000       0.00000       0.00000       0.00000       0.00000       0.00000       0.00000       0.00000       0.00000       0.00000       0.00000       0.00000       0.00000       0.00000       0.00000       0.00000       0.00000       0.00000       0.00000       0.00000       0.00000       0.00000       0.00000       0.00000       0.00000       0.00000       0.00000       0.00000       0.00000       0.00000       0.00000       0.00000       0.00000       0.00000       0.00000       0.00000       0.00000       0.00000       0.00000       0.00000       0.00000       0.00000       0.00000       0.00000       0.00000       0.00000
   0  15 2228.6316    1.2460  0.5697  9.3922  0.0000  0.1140   0.1991   0.2246    1.6165   0.0000    -0.0000       0.00000       0.00000       0.00000       0.00000       0.00000       0.00000       0.00000       0.00000       0.00000       0.00000       0.00000       0.00000       0.00000       0.00000       0.00000       0.00000       0.00000       0.00000       0.00000       0.00000       0.00000       0.00000       0.00000       0.00000       0.00000       0.00000       0.00000       0.00000       0.00000       0.00000       0.00000       0.00000       0.00000       0.00000       0.00000       0.00000       0.00000       0.00000       0.00000       0.00000       0.00000       0.00000       0.00000       0.00000       0.00000       0.00000       0.00000       0.00000       0.00000       0.00000       0.00000       0.00000       0.00000       0.00000       0.00000       0.00000       0.00000       0.00000       0.00000       0.00000       0.00000       0.00000       0.00000       0.00000       0.00000       0.00000       0.00000       0.00000       0.00000       0.00000       0.00000
   1  12 1885.0201    0.4278  0.4257 10.0205  0.0000  0.0734   0.0584   0.2325    0.1690   0.0000   367.1096       82.2820       0.00000       0.00000       0.00000       0.00000       0.00000       0.00000       0.00000       0.00000       0.00000       0.00000       0.00000       0.00000       0.00000       0.00000       0.00000       0.00000       0.00000       0.00000       0.00000       0.00000       0.00000       0.00000       0.00000       0.00000       0.00000       0.00000       0.00000       0.00000       0.00000       0.00000       0.00000       0.00000       0.00000       0.00000       93.3712       41.8135       0.00000       0.00000       0.00000       0.00000       0.00000       0.00000       0.00000       0.00000       0.00000       0.00000       0.00000       0.00000       0.00000       0.00000       0.00000       0.00000       0.00000       0.00000       0.00000       0.00000       0.00000       0.00000       0.00000       0.00000       0.00000       0.00000       0.00000       0.00000       0.00000       0.00000       0.00000       0.00000       0.00000       0.00000
   1  14 2156.7693    0.9019  0.8405  9.7735  0.0000  0.0777   0.0829   0.2431    0.6236   0.0000   372.5197      -44.8867       0.00000       0.00000       0.00000       0.00000       0.00000       0.00000       0.00000       0.00000       0.00000       0.00000       0.00000       0.00000       0.00000       0.00000       0.00000       0.00000       0.00000       0.00000       0.00000       0.00000       0.00000       0.00000       0.00000       0.00000       0.00000       0.00000       0.00000       0.00000       0.00000       0.00000       0.00000       0.00000       0.00000       0.00000       99.3121       57.3096       0.00000       0.00000       0.00000       0.00000       0.00000       0.00000       0.00000       0.00000       0.00000       0.00000       0.00000       0.00000       0.00000       0.00000       0.00000       0.00000       0.00000       0.00000       0.00000       0.00000       0.00000       0.00000       0.00000       0.00000       0.00000       0.00000       0.00000       0.00000       0.00000       0.00000       0.00000       0.00000       0.00000       0.00000
   1  15 2291.8472    1.1541  1.1135  3.0570  0.0000  0.0840   0.0895   0.3215  980.8863   0.0000   102.4578       6.75378       0.00000       0.00000       0.00000       0.00000       0.00000       0.00000       0.00000       0.00000       0.00000       0.00000       0.00000       0.00000       0.00000       0.00000       0.00000       0.00000       0.00000       0.00000       0.00000       0.00000       0.00000       0.00000       0.00000       0.00000       0.00000       0.00000       0.00000       0.00000       0.00000       0.00000       0.00000       0.00000       0.00000       0.00000       112.770       53.9978       0.00000       0.00000       0.00000       0.00000       0.00000       0.00000       0.00000       0.00000       0.00000       0.00000       0.00000       0.00000       0.00000       0.00000       0.00000       0.00000       0.00000       0.00000       0.00000       0.00000       0.00000       0.00000       0.00000       0.00000       0.00000       0.00000       0.00000       0.00000       0.00000       0.00000       0.00000       0.00000       0.00000       0.00000
   1  16 2425.5896    1.6240  0.9510  6.3525  0.0000  0.0706   0.1250   0.2390   50.3206   0.0000   486.5224       79.9152       0.00000       0.00000       0.00000       0.00000       0.00000       0.00000       0.00000       0.00000       0.00000       0.00000       0.00000       0.00000       0.00000       0.00000       0.00000       0.00000       0.00000       0.00000       0.00000       0.00000       0.00000       0.00000       0.00000       0.00000       0.00000       0.00000       0.00000       0.00000       0.00000       0.00000       0.00000       0.00000       0.00000       0.00000       84.8746       52.0786       0.00000       0.00000       0.00000       0.00000       0.00000       0.00000       0.00000       0.00000       0.00000       0.00000       0.00000       0.00000       0.00000       0.00000       0.00000       0.00000       0.00000       0.00000       0.00000       0.00000       0.00000       0.00000       0.00000       0.00000       0.00000       0.00000       0.00000       0.00000       0.00000       0.00000       0.00000       0.00000       0.00000       0.00000
   1  18 2693.4589    2.7421  0.7622 10.7651  0.0000  0.0754   0.2396   0.2105    1.8694   0.0000   342.5269      -27.8517       0.00000       0.00000       0.00000       0.00000       0.00000       0.00000       0.00000       0.00000       0.00000       0.00000       0.00000       0.00000       0.00000       0.00000       0.00000       0.00000       0.00000       0.00000       0.00000       0.00000       0.00000       0.00000       0.00000       0.00000       0.00000       0.00000       0.00000       0.00000       0.00000       0.00000       0.00000       0.00000       0.00000       0.00000       95.2248       49.6320       0.00000       0.00000       0.00000       0.00000       0.00000       0.00000       0.00000       0.00000       0.00000       0.00000       0.00000       0.00000       0.00000       0.00000       0.00000       0.00000       0.00000       0.00000       0.00000       0.00000       0.00000       0.00000       0.00000       0.00000       0.00000       0.00000       0.00000       0.00000       0.00000       0.00000       0.00000       0.00000       0.00000       0.00000
   1  19 2828.3170    2.9367  1.2230  8.9949 -0.0039  0.0914   0.2240   0.3750  132.5206   0.0000   301.3013      -34.4285       0.00000       0.00000       0.00000       0.00000       0.00000       0.00000       0.00000       0.00000       0.00000       0.00000       0.00000       0.00000       0.00000       0.00000       0.00000       0.00000       0.00000       0.00000       0.00000       0.00000       0.00000       0.00000       0.00000       0.00000       0.00000       0.00000       0.00000       0.00000       0.00000       0.00000       0.00000       0.00000       0.00000       0.00000       95.1847       72.5529       0.00000       0.00000       0.00000       0.00000       0.00000       0.00000       0.00000       0.00000       0.00000       0.00000       0.00000       0.00000       0.00000       0.00000       0.00000       0.00000       0.00000       0.00000       0.00000       0.00000       0.00000       0.00000       0.00000       0.00000       0.00000       0.00000       0.00000       0.00000       0.00000       0.00000       0.00000       0.00000       0.00000       0.00000
   1  20 2963.3890    3.5447  1.1339 11.8140  0.0000  0.1076   0.2875   0.3704    2.3536   0.0000   409.4045       88.8119       0.00000       0.00000       0.00000       0.00000       0.00000       0.00000       0.00000       0.00000       0.00000       0.00000       0.00000       0.00000       0.00000       0.00000       0.00000       0.00000       0.00000       0.00000       0.00000       0.00000       0.00000       0.00000       0.00000       0.00000       0.00000       0.00000       0.00000       0.00000       0.00000       0.00000       0.00000       0.00000       0.00000       0.00000       118.214       74.4549       0.00000       0.00000       0.00000       0.00000       0.00000       0.00000       0.00000       0.00000       0.00000       0.00000       0.00000       0.00000       0.00000       0.00000       0.00000       0.00000       0.00000       0.00000       0.00000       0.00000       0.00000       0.00000       0.00000       0.00000       0.00000       0.00000       0.00000       0.00000       0.00000       0.00000       0.00000       0.00000       0.00000       0.00000
   1  25 3640.7091    2.5882  5.0977 -1.0409  0.0000  0.2521   0.0983   0.8082 1000.0000   0.0000   325.9989      -35.5584       0.00000       0.00000       0.00000       0.00000       0.00000       0.00000       0.00000       0.00000       0.00000       0.00000       0.00000       0.00000       0.00000       0.00000       0.00000       0.00000       0.00000       0.00000       0.00000       0.00000       0.00000       0.00000       0.00000       0.00000       0.00000       0.00000       0.00000       0.00000       0.00000       0.00000       0.00000       0.00000       0.00000       0.00000       306.005       175.195       0.00000       0.00000       0.00000       0.00000       0.00000       0.00000       0.00000       0.00000       0.00000       0.00000       0.00000       0.00000       0.00000       0.00000       0.00000       0.00000       0.00000       0.00000       0.00000       0.00000       0.00000       0.00000       0.00000       0.00000       0.00000       0.00000       0.00000       0.00000       0.00000       0.00000       0.00000       0.00000       0.00000       0.00000
   2  12 1945.8625    0.4711  0.5378 10.1383  0.0000  0.1199   0.0528   0.1782    0.1798   0.0000   453.4518      -29.8952      -41.4369      -6.37308       0.00000       0.00000       0.00000       0.00000       0.00000       0.00000       0.00000       0.00000       0.00000       0.00000       0.00000       0.00000       0.00000       0.00000       0.00000       0.00000       0.00000       0.00000       0.00000       0.00000       0.00000       0.00000       0.00000       0.00000       0.00000       0.00000       0.00000       0.00000       0.00000       0.00000       0.00000       0.00000       53.0351       69.0623       49.5107       19.8362       0.00000       0.00000       0.00000       0.00000       0.00000       0.00000       0.00000       0.00000       0.00000       0.00000       0.00000       0.00000       0.00000       0.00000       0.00000       0.00000       0.00000       0.00000       0.00000       0.00000       0.00000       0.00000       0.00000       0.00000       0.00000       0.00000       0.00000       0.00000       0.00000       0.00000       0.00000       0.00000
   2  13 2082.0646    0.7566  0.5245 10.0579  0.0000  0.0533   0.0634   0.1272    0.2210   0.0000   402.7814      -29.1669      -3.01080       11.6599       0.00000       0.00000       0.00000       0.00000       0.00000       0.00000       0.00000       0.00000       0.00000       0.00000       0.00000       0.00000       0.00000       0.00000       0.00000       0.00000       0.00000       0.00000       0.00000       0.00000       0.00000       0.00000       0.00000       0.00000       0.00000       0.00000       0.00000       0.00000       0.00000       0.00000       0.00000       0.00000       33.2388       29.9758       18.8900       7.71427       0.00000       0.00000       0.00000       0.00000       0.00000       0.00000       0.00000       0.00000       0.00000       0.00000       0.00000       0.00000       0.00000       0.00000       0.00000       0.00000       0.00000       0.00000       0.00000       0.00000       0.00000       0.00000       0.00000       0.00000       0.00000       0.00000       0.00000       0.00000       0.00000       0.00000       0.00000       0.00000
   2  14 2217.6795    0.8894  0.6618 10.3292  0.0000  0.0536   0.0656   0.1772    0.2664   0.0000   443.5234       7.20821      -8.36415       9.98126       0.00000       0.00000       0.00000       0.00000       0.00000       0.00000       0.00000       0.00000       0.00000       0.00000       0.00000       0.00000       0.00000       0.00000       0.00000       0.00000       0.00000       0.00000       0.00000       0.00000       0.00000       0.00000       0.00000       0.00000       0.00000       0.00000       0.00000       0.00000       0.00000       0.00000       0.00000       0.00000       37.6042       31.6741       20.3612       7.54253       0.00000       0.00000       0.00000       0.00000       0.00000       0.00000       0.00000       0.00000       0.00000       0.00000       0.00000       0.00000       0.00000       0.00000       0.00000       0.00000       0.00000       0.00000       0.00000       0.00000       0.00000       0.00000       0.00000       0.00000       0.00000       0.00000       0.00000       0.00000       0.00000       0.00000       0.00000       0.00000
   2  15 2352.1964    1.3831  0.6137 10.7719  0.0000  0.0531   0.1010   0.1343    0.3409   0.0000   448.8700       62.7801       31.9245      -2.18915       0.00000       0.00000       0.00000       0.00000       0.00000       0.00000       0.00000       0.00000       0.00000       0.00000       0.00000       0.00000       0.00000       0.00000       0.00000       0.00000       0.00000       0.00000       0.00000       0.00000       0.00000       0.00000       0.00000       0.00000       0.00000       0.00000       0.00000       0.00000       0.00000       0.00000       0.00000       0.00000       42.0630       33.2745       19.3027       6.02764       0.00000       0.00000       0.00000       0.00000       0.00000       0.00000       0.00000       0.00000       0.00000       0.00000       0.00000       0.00000       0.00000       0.00000       0.00000       0.00000       0.00000       0.00000       0.00000       0.00000       0.00000       0.00000       0.00000       0.00000       0.00000       0.00000       0.00000       0.00000       0.00000       0.00000       0.00000       0.00000
   2  16 2485.9018    1.6309  0.9688 10.5504  0.0000  0.0633   0.0987   0.1905    0.5883   0.0000   384.1630       136.324       31.4298      -4.84899       0.00000       0.00000       0.00000       0.00000       0.00000       0.00000       0.00000       0.00000       0.00000       0.00000       0.00000       0.00000       0.00000       0.00000       0.00000       0.00000       0.00000       0.00000       0.00000       0.00000       0.00000       0.00000       0.00000       0.00000       0.00000       0.00000       0.00000       0.00000       0.00000       0.00000       0.00000       0.00000       45.8505       39.8368       19.2163       8.59741       0.00000       0.00000       0.00000       0.00000       0.00000       0.00000       0.00000       0.00000       0.00000       0.00000       0.00000       0.00000       0.00000       0.00000       0.00000       0.00000       0.00000       0.00000       0.00000       0.00000       0.00000       0.00000       0.00000       0.00000       0.00000       0.00000       0.00000       0.00000       0.00000       0.00000       0.00000       0.00000
   2  17 2619.7336    2.0705  1.0443 11.7345  0.0000  0.0765   0.1369   0.2152    0.5014   0.0000   399.2280      -23.8525       2.00086      -5.37673       0.00000       0.00000       0.00000       0.00000       0.00000       0.00000       0.00000       0.00000       0.00000       0.00000       0.00000       0.00000       0.00000       0.00000       0.00000       0.00000       0.00000       0.00000       0.00000       0.00000       0.00000       0.00000       0.00000       0.00000       0.00000       0.00000       0.00000       0.00000       0.00000       0.00000       0.00000       0.00000       60.2966       45.8217       26.4819       8.32039       0.00000       0.00000       0.00000       0.00000       0.00000       0.00000       0.00000       0.00000       0.00000       0.00000       0.00000       0.00000       0.00000       0.00000       0.00000       0.00000       0.00000       0.00000       0.00000       0.00000       0.00000       0.00000       0.00000       0.00000       0.00000       0.00000       0.00000       0.00000       0.00000       0.00000       0.00000       0.00000
   2  18 2754.5107    2.6369  0.7624 12.4643  0.0000  0.0824   0.1969   0.1639    0.3798   0.0000   483.8838       16.2883      -5.56141      -2.64948       0.00000       0.00000       0.00000       0.00000       0.00000       0.00000       0.00000       0.00000       0.00000       0.00000       0.00000       0.00000       0.00000       0.00000       0.00000       0.00000       0.00000       0.00000       0.00000       0.00000       0.00000       0.00000       0.00000       0.00000       0.00000       0.00000       0.00000       0.00000       0.00000       0.00000       0.00000       0.00000       65.8780       57.9128       22.2143       10.4395       0.00000       0.00000       0.00000       0.00000       0.00000       0.00000       0.00000       0.00000       0.00000       0.00000       0.00000       0.00000       0.00000       0.00000       0.00000       0.00000       0.00000       0.00000       0.00000       0.00000       0.00000       0.00000       0.00000       0.00000       0.00000       0.00000       0.00000       0.00000       0.00000       0.00000       0.00000       0.00000
   2  19 2889.6464    3.3543  0.9687  4.9044  0.0000  0.0561   0.2059   0.1772  849.5866   0.0000   496.7487       54.3646       10.5797      -10.5824       0.00000       0.00000       0.00000       0.00000       0.00000       0.00000       0.00000       0.00000       0.00000       0.00000       0.00000       0.00000       0.00000       0.00000       0.00000       0.00000       0.00000       0.00000       0.00000       0.00000       0.00000       0.00000       0.00000       0.00000       0.00000       0.00000       0.00000       0.00000       0.00000       0.00000       0.00000       0.00000       39.9828       35.7377       19.2503       7.78615       0.00000       0.00000       0.00000       0.00000       0.00000       0.00000       0.00000       0.00000       0.00000       0.00000       0.00000       0.00000       0.00000       0.00000       0.00000       0.00000       0.00000       0.00000       0.00000       0.00000       0.00000       0.00000       0.00000       0.00000       0.00000       0.00000       0.00000       0.00000       0.00000       0.00000       0.00000       0.00000
   2  20 3024.7815    3.7182  1.2328  9.7768  0.0000  0.0676   0.2184   0.2337    8.9284   0.0000   309.4829      -55.5622       30.0198      -9.79581       0.00000       0.00000       0.00000       0.00000       0.00000       0.00000       0.00000       0.00000       0.00000       0.00000       0.00000       0.00000       0.00000       0.00000       0.00000       0.00000       0.00000       0.00000       0.00000       0.00000       0.00000       0.00000       0.00000       0.00000       0.00000       0.00000       0.00000       0.00000       0.00000       0.00000       0.00000       0.00000       49.4114       38.6591       23.6593       8.11235       0.00000       0.00000       0.00000       0.00000       0.00000       0.00000       0.00000       0.00000       0.00000       0.00000       0.00000       0.00000       0.00000       0.00000       0.00000       0.00000       0.00000       0.00000       0.00000       0.00000       0.00000       0.00000       0.00000       0.00000       0.00000       0.00000       0.00000       0.00000       0.00000       0.00000       0.00000       0.00000
   2  21 3160.0237    3.8419  1.2741 11.7671  0.0000  0.0743   0.2137   0.2175    1.3944   0.0000   424.5577       70.1435      -31.1186       4.79957       0.00000       0.00000       0.00000       0.00000       0.00000       0.00000       0.00000       0.00000       0.00000       0.00000       0.00000       0.00000       0.00000       0.00000       0.00000       0.00000       0.00000       0.00000       0.00000       0.00000       0.00000       0.00000       0.00000       0.00000       0.00000       0.00000       0.00000       0.00000       0.00000       0.00000       0.00000       0.00000       49.3445       40.5490       29.7969       9.97386       0.00000       0.00000       0.00000       0.00000       0.00000       0.00000       0.00000       0.00000       0.00000       0.00000       0.00000       0.00000       0.00000       0.00000       0.00000       0.00000       0.00000       0.00000       0.00000       0.00000       0.00000       0.00000       0.00000       0.00000       0.00000       0.00000       0.00000       0.00000       0.00000       0.00000       0.00000       0.00000
   2  22 3295.2390    3.3783  1.7795 12.0956 -0.0678  0.0827   0.1597   0.2641    1.7436   0.0000   454.4258       79.9938       2.80294       20.8783       0.00000       0.00000       0.00000       0.00000       0.00000       0.00000       0.00000       0.00000       0.00000       0.00000       0.00000       0.00000       0.00000       0.00000       0.00000       0.00000       0.00000       0.00000       0.00000       0.00000       0.00000       0.00000       0.00000       0.00000       0.00000       0.00000       0.00000       0.00000       0.00000       0.00000       0.00000       0.00000       60.5638       50.8704       28.9227       10.8675       0.00000       0.00000       0.00000       0.00000       0.00000       0.00000       0.00000       0.00000       0.00000       0.00000       0.00000       0.00000       0.00000       0.00000       0.00000       0.00000       0.00000       0.00000       0.00000       0.00000       0.00000       0.00000       0.00000       0.00000       0.00000       0.00000       0.00000       0.00000       0.00000       0.00000       0.00000       0.00000
   2  23 3430.8112    2.8935  2.2155 11.8519 -0.0036  0.1079   0.1362   0.3053    0.5005   0.0000   476.0658       12.3646       24.8835      -10.0026       0.00000       0.00000       0.00000       0.00000       0.00000       0.00000       0.00000       0.00000       0.00000       0.00000       0.00000       0.00000       0.00000       0.00000       0.00000       0.00000       0.00000       0.00000       0.00000       0.00000       0.00000       0.00000       0.00000       0.00000       0.00000       0.00000       0.00000       0.00000       0.00000       0.00000       0.00000       0.00000       76.7475       66.8731       35.8427       15.0098       0.00000       0.00000       0.00000       0.00000       0.00000       0.00000       0.00000       0.00000       0.00000       0.00000       0.00000       0.00000       0.00000       0.00000       0.00000       0.00000       0.00000       0.00000       0.00000       0.00000       0.00000       0.00000       0.00000       0.00000       0.00000       0.00000       0.00000       0.00000       0.00000       0.00000       0.00000       0.00000
   3  10 1729.0816    1.4586  0.0050  9.7380  0.5727  0.0818   0.2187   0.0019    0.0960   0.0000   432.2255      -11.8395       12.8066      -2.44877      -1.81126     -0.351278       0.00000       0.00000       0.00000       0.00000       0.00000       0.00000       0.00000       0.00000       0.00000       0.00000       0.00000       0.00000       0.00000       0.00000       0.00000       0.00000       0.00000       0.00000       0.00000       0.00000       0.00000       0.00000       0.00000       0.00000       0.00000       0.00000       0.00000       0.00000       0.00000       0.00000       38.1914       36.8268       32.3697       18.8006       8.30335       2.48210       0.00000       0.00000       0.00000       0.00000       0.00000       0.00000       0.00000       0.00000       0.00000       0.00000       0.00000       0.00000       0.00000       0.00000       0.00000       0.00000       0.00000       0.00000       0.00000       0.00000       0.00000       0.00000       0.00000       0.00000       0.00000       0.00000       0.00000       0.00000       0.00000       0.00000
   3  11 1865.1377    0.3885  0.3030 10.0916  0.0000  0.0871   0.0408   0.1092    0.1189   0.0000   405.9895       59.8681       43.1204      -20.7219      -7.92209      -2.96035       0.00000       0.00000       0.00000       0.00000       0.00000       0.00000       0.00000       0.00000       0.00000       0.00000       0.00000       0.00000       0.00000       0.00000       0.00000       0.00000       0.00000       0.00000       0.00000       0.00000       0.00000       0.00000       0.00000       0.00000       0.00000       0.00000       0.00000       0.00000       0.00000       0.00000       43.9453       47.5836       28.4106       13.2262       7.64934       2.57985       0.00000       0.00000       0.00000       0.00000       0.00000       0.00000       0.00000       0.00000       0.00000       0.00000       0.00000       0.00000       0.00000       0.00000       0.00000       0.00000       0.00000       0.00000       0.00000       0.00000       0.00000       0.00000       0.00000       0.00000       0.00000       0.00000       0.00000       0.00000       0.00000       0.00000
   3  12 2001.1980    0.5592  0.4485 10.0175  0.0000  0.0509   0.0389   0.1081    0.1820   0.0000   458.7152       11.1361      -15.1104       4.79968       9.34328     -0.276231       0.00000       0.00000       0.00000       0.00000       0.00000       0.00000       0.00000       0.00000       0.00000       0.00000       0.00000       0.00000       0.00000       0.00000       0.00000       0.00000       0.00000       0.00000       0.00000       0.00000       0.00000       0.00000       0.00000       0.00000       0.00000       0.00000       0.00000       0.00000       0.00000       0.00000       22.2632       24.1440       17.2180       10.6454       4.83140       1.64998       0.00000       0.00000       0.00000       0.00000       0.00000       0.00000       0.00000       0.00000       0.00000       0.00000       0.00000       0.00000       0.00000       0.00000       0.00000       0.00000       0.00000       0.00000       0.00000       0.00000       0.00000       0.00000       0.00000       0.00000       0.00000       0.00000       0.00000       0.00000       0.00000       0.00000
   3  13 2137.7339    0.7100  0.5685 10.2793  0.0000  0.0595   0.0474   0.1099    0.1914   0.0000   411.9475      -7.36013      -5.67971       14.2269       10.8436       2.13373       0.00000       0.00000       0.00000       0.00000       0.00000       0.00000       0.00000       0.00000       0.00000       0.00000       0.00000       0.00000       0.00000       0.00000       0.00000       0.00000       0.00000       0.00000       0.00000       0.00000       0.00000       0.00000       0.00000       0.00000       0.00000       0.00000       0.00000       0.00000       0.00000       0.00000       35.5072       34.3363       22.7452       11.2171       4.79418       1.45385       0.00000       0.00000       0.00000       0.00000       0.00000       0.00000       0.00000       0.00000       0.00000       0.00000       0.00000       0.00000       0.00000       0.00000       0.00000       0.00000       0.00000       0.00000       0.00000       0.00000       0.00000       0.00000       0.00000       0.00000       0.00000       0.00000       0.00000       0.00000       0.00000       0.00000
   3  14 2273.2671    1.0611  0.6930 10.4596  0.0000  0.0509   0.0689   0.1377    0.2293   0.0000   449.6633      -4.63236      -43.5667      -20.3161       9.20356       1.88518       0.00000       0.00000       0.00000       0.00000       0.00000       0.00000       0.00000       0.00000       0.00000       0.00000       0.00000       0.00000       0.00000       0.00000       0.00000       0.00000       0.00000       0.00000       0.00000       0.00000       0.00000       0.00000       0.00000       0.00000       0.00000       0.00000       0.00000       0.00000       0.00000       0.00000       28.7453       28.5241       17.4535       10.6400       3.98178       1.46558       0.00000       0.00000       0.00000       0.00000       0.00000       0.00000       0.00000       0.00000       0.00000       0.00000       0.00000       0.00000       0.00000       0.00000       0.00000       0.00000       0.00000       0.00000       0.00000       0.00000       0.00000       0.00000       0.00000       0.00000       0.00000       0.00000       0.00000       0.00000       0.00000       0.00000
   3  15 2407.7429    1.5497  0.8849  9.9953  0.0000  0.0568   0.0888   0.1409    0.8781   0.0000   379.8732       53.9360       23.8581      -13.2542      -1.96180      0.818774       0.00000       0.00000       0.00000       0.00000       0.00000       0.00000       0.00000       0.00000       0.00000       0.00000       0.00000       0.00000       0.00000       0.00000       0.00000       0.00000       0.00000       0.00000       0.00000       0.00000       0.00000       0.00000       0.00000       0.00000       0.00000       0.00000       0.00000       0.00000       0.00000       0.00000       29.1944       25.8622       20.8904       12.4371       5.82392       1.55591       0.00000       0.00000       0.00000       0.00000       0.00000       0.00000       0.00000       0.00000       0.00000       0.00000       0.00000       0.00000       0.00000       0.00000       0.00000       0.00000       0.00000       0.00000       0.00000       0.00000       0.00000       0.00000       0.00000       0.00000       0.00000       0.00000       0.00000       0.00000       0.00000       0.00000
   3  16 2541.8799    1.8560  0.9055 10.8269  0.0000  0.0999   0.1042   0.1488    0.6230   0.0000   417.3345      -79.5859       33.4233       16.5398      -11.7484       4.25808       0.00000       0.00000       0.00000       0.00000       0.00000       0.00000       0.00000       0.00000       0.00000       0.00000       0.00000       0.00000       0.00000       0.00000       0.00000       0.00000       0.00000       0.00000       0.00000       0.00000       0.00000       0.00000       0.00000       0.00000       0.00000       0.00000       0.00000       0.00000       0.00000       0.00000       33.9392       42.0645       38.2711       11.7292       13.1105       3.55925       0.00000       0.00000       0.00000       0.00000       0.00000       0.00000       0.00000       0.00000       0.00000       0.00000       0.00000       0.00000       0.00000       0.00000       0.00000       0.00000       0.00000       0.00000       0.00000       0.00000       0.00000       0.00000       0.00000       0.00000       0.00000       0.00000       0.00000       0.00000       0.00000       0.00000
   3  17 2676.3075    2.5073  0.8583 10.3285  0.0000  0.0575   0.1395   0.1289    1.8101   0.0000   482.3558      -3.05555      -22.9659      -1.26308      -3.40943      0.132746       0.00000       0.00000       0.00000       0.00000       0.00000       0.00000       0.00000       0.00000       0.00000       0.00000       0.00000       0.00000       0.00000       0.00000       0.00000       0.00000       0.00000       0.00000       0.00000       0.00000       0.00000       0.00000       0.00000       0.00000       0.00000       0.00000       0.00000       0.00000       0.00000       0.00000       27.8673       26.4588       20.4405       12.0718       5.54876       1.61294       0.00000       0.00000       0.00000       0.00000       0.00000       0.00000       0.00000       0.00000       0.00000       0.00000       0.00000       0.00000       0.00000       0.00000       0.00000       0.00000       0.00000       0.00000       0.00000       0.00000       0.00000       0.00000       0.00000       0.00000       0.00000       0.00000       0.00000       0.00000       0.00000       0.00000
   3  18 2811.5173    2.9899  0.8575 11.6781  0.0000  0.0509   0.1475   0.1218    0.5640   0.0000   441.8755       25.0998       25.5104       9.66720       2.08569      0.638584       0.00000       0.00000       0.00000       0.00000       0.00000       0.00000       0.00000       0.00000       0.00000       0.00000       0.00000       0.00000       0.00000       0.00000       0.00000       0.00000       0.00000       0.00000       0.00000       0.00000       0.00000       0.00000       0.00000       0.00000       0.00000       0.00000       0.00000       0.00000       0.00000       0.00000       25.9152       24.1641       19.0322       11.2943       5.10340       1.41550       0.00000       0.00000       0.00000       0.00000       0.00000       0.00000       0.00000       0.00000       0.00000       0.00000       0.00000       0.00000       0.00000       0.00000       0.00000       0.00000       0.00000       0.00000       0.00000       0.00000       0.00000       0.00000       0.00000       0.00000       0.00000       0.00000       0.00000       0.00000       0.00000       0.00000
   3  19 2947.0320    3.1623  0.9519 11.9540  0.0000  0.0646   0.1673   0.1493    0.5144   0.0000   407.2420       17.2740       17.8804      -20.4299      0.313275      0.580054       0.00000       0.00000       0.00000       0.00000       0.00000       0.00000       0.00000       0.00000       0.00000       0.00000       0.00000       0.00000       0.00000       0.00000       0.00000       0.00000       0.00000       0.00000       0.00000       0.00000       0.00000       0.00000       0.00000       0.00000       0.00000       0.00000       0.00000       0.00000       0.00000       0.00000       26.6674       26.4949       20.9693       14.0086       6.31710       1.91204       0.00000       0.00000       0.00000       0.00000       0.00000       0.00000       0.00000       0.00000       0.00000       0.00000       0.00000       0.00000       0.00000       0.00000       0.00000       0.00000       0.00000       0.00000       0.00000       0.00000       0.00000       0.00000       0.00000       0.00000       0.00000       0.00000       0.00000       0.00000       0.00000       0.00000
   3  20 3082.3866    3.9009  1.0280 10.0131  0.0000  0.0638   0.1904   0.1448    4.4504   0.0000   443.6915       61.9554       8.33461       11.9434       7.90463     -0.619812       0.00000       0.00000       0.00000       0.00000       0.00000       0.00000       0.00000       0.00000       0.00000       0.00000       0.00000       0.00000       0.00000       0.00000       0.00000       0.00000       0.00000       0.00000       0.00000       0.00000       0.00000       0.00000       0.00000       0.00000       0.00000       0.00000       0.00000       0.00000       0.00000       0.00000       36.0248       35.4283       25.5329       10.9056       6.51209       1.72432       0.00000       0.00000       0.00000       0.00000       0.00000       0.00000       0.00000       0.00000       0.00000       0.00000       0.00000       0.00000       0.00000       0.00000       0.00000       0.00000       0.00000       0.00000       0.00000       0.00000       0.00000       0.00000       0.00000       0.00000       0.00000       0.00000       0.00000       0.00000       0.00000       0.00000
   3  21 3217.7603    3.7529  1.3897 12.0993  0.0000  0.0662   0.1687   0.2002    0.4865   0.0000   408.2519       58.3368       57.0576       5.80796      -10.8208     0.0664140       0.00000       0.00000       0.00000       0.00000       0.00000       0.00000       0.00000       0.00000       0.00000       0.00000       0.00000       0.00000       0.00000       0.00000       0.00000       0.00000       0.00000       0.00000       0.00000       0.00000       0.00000       0.00000       0.00000       0.00000       0.00000       0.00000       0.00000       0.00000       0.00000       0.00000       31.6903       32.0539       23.1659       14.7109       6.30648       2.05946       0.00000       0.00000       0.00000       0.00000       0.00000       0.00000       0.00000       0.00000       0.00000       0.00000       0.00000       0.00000       0.00000       0.00000       0.00000       0.00000       0.00000       0.00000       0.00000       0.00000       0.00000       0.00000       0.00000       0.00000       0.00000       0.00000       0.00000       0.00000       0.00000       0.00000
   3  22 3353.5924    3.3662  1.7883 12.5195  0.0000  0.0816   0.1428   0.2374    0.2728   0.0000   417.2179       53.3855       2.06266       13.6350      0.209618    -0.0588732       0.00000       0.00000       0.00000       0.00000       0.00000       0.00000       0.00000       0.00000       0.00000       0.00000       0.00000       0.00000       0.00000       0.00000       0.00000       0.00000       0.00000       0.00000       0.00000       0.00000       0.00000       0.00000       0.00000       0.00000       0.00000       0.00000       0.00000       0.00000       0.00000       0.00000       41.7070       38.8190       29.8534       19.4361       7.76090       2.31361       0.00000       0.00000       0.00000       0.00000       0.00000       0.00000       0.00000       0.00000       0.00000       0.00000       0.00000       0.00000       0.00000       0.00000       0.00000       0.00000       0.00000       0.00000       0.00000       0.00000       0.00000       0.00000       0.00000       0.00000       0.00000       0.00000       0.00000       0.00000       0.00000       0.00000
   3  23 3489.7498    2.8767  2.6743 11.6944  0.0000  0.1000   0.0978   0.2641    0.2547   0.0000   371.0316      -13.2181      -7.54810       23.0132     -0.550370      0.479402       0.00000       0.00000       0.00000       0.00000       0.00000       0.00000       0.00000       0.00000       0.00000       0.00000       0.00000       0.00000       0.00000       0.00000       0.00000       0.00000       0.00000       0.00000       0.00000       0.00000       0.00000       0.00000       0.00000       0.00000       0.00000       0.00000       0.00000       0.00000       0.00000       0.00000       46.9592       46.4057       37.0378       21.3129       10.6647       3.10541       0.00000       0.00000       0.00000       0.00000       0.00000       0.00000       0.00000       0.00000       0.00000       0.00000       0.00000       0.00000       0.00000       0.00000       0.00000       0.00000       0.00000       0.00000       0.00000       0.00000       0.00000       0.00000       0.00000       0.00000       0.00000       0.00000       0.00000       0.00000       0.00000       0.00000
   3  24 3626.5206    2.3393  3.6028 11.5690  0.0000  0.1247   0.0787   0.3545    0.1925   0.0000   382.0691       68.6536      -29.9956       23.6637      -7.87113       1.49052       0.00000       0.00000       0.00000       0.00000       0.00000       0.00000       0.00000       0.00000       0.00000       0.00000       0.00000       0.00000       0.00000       0.00000       0.00000       0.00000       0.00000       0.00000       0.00000       0.00000       0.00000       0.00000       0.00000       0.00000       0.00000       0.00000       0.00000       0.00000       0.00000       0.00000       59.6883       60.2371       44.2816       26.7241       12.5912       3.87885       0.00000       0.00000       0.00000       0.00000       0.00000       0.00000       0.00000       0.00000       0.00000       0.00000       0.00000       0.00000       0.00000       0.00000       0.00000       0.00000       0.00000       0.00000       0.00000       0.00000       0.00000       0.00000       0.00000       0.00000       0.00000       0.00000       0.00000       0.00000       0.00000       0.00000
   3  25 3763.2758    1.9978  4.7823 11.0428  0.0000  0.1487   0.0578   0.4305    0.1900   0.0000   438.8947      -44.0489      -68.0885       23.1237     -0.713433       2.63003       0.00000       0.00000       0.00000       0.00000       0.00000       0.00000       0.00000       0.00000       0.00000       0.00000       0.00000       0.00000       0.00000       0.00000       0.00000       0.00000       0.00000       0.00000       0.00000       0.00000       0.00000       0.00000       0.00000       0.00000       0.00000       0.00000       0.00000       0.00000       0.00000       0.00000       71.6349       75.4769       53.5086       31.5825       14.9174       4.83800       0.00000       0.00000       0.00000       0.00000       0.00000       0.00000       0.00000       0.00000       0.00000       0.00000       0.00000       0.00000       0.00000       0.00000       0.00000       0.00000       0.00000       0.00000       0.00000       0.00000       0.00000       0.00000       0.00000       0.00000       0.00000       0.00000       0.00000       0.00000       0.00000       0.00000
   4  10 1777.9810    0.3337  0.3637  9.7814 -0.0192  0.0700   0.0285   0.0794    0.0886   0.0000   416.5781       6.70386       42.1065      -1.90172      -5.03671       1.05505     -0.653618     -0.349938       0.00000       0.00000       0.00000       0.00000       0.00000       0.00000       0.00000       0.00000       0.00000       0.00000       0.00000       0.00000       0.00000       0.00000       0.00000       0.00000       0.00000       0.00000       0.00000       0.00000       0.00000       0.00000       0.00000       0.00000       0.00000       0.00000       0.00000       0.00000       22.2071       25.5441       24.8216       12.7439       11.9957       3.50512       2.51848      0.541981       0.00000       0.00000       0.00000       0.00000       0.00000       0.00000       0.00000       0.00000       0.00000       0.00000       0.00000       0.00000       0.00000       0.00000       0.00000       0.00000       0.00000       0.00000       0.00000       0.00000       0.00000       0.00000       0.00000       0.00000       0.00000       0.00000       0.00000       0.00000
   4  11 1914.6953    0.5287  0.3429  9.9967 -0.0001  0.0441   0.0407   0.0737    0.1026   0.0000   416.7267      -31.2686       3.93699      -9.10407      -1.45311       1.51585     -0.266999     0.0856055       0.00000       0.00000       0.00000       0.00000       0.00000       0.00000       0.00000       0.00000       0.00000       0.00000       0.00000       0.00000       0.00000       0.00000       0.00000       0.00000       0.00000       0.00000       0.00000       0.00000       0.00000       0.00000       0.00000       0.00000       0.00000       0.00000       0.00000       0.00000       14.1232       16.0606       14.2284       7.85707       5.88986       2.43592       1.36310      0.312059       0.00000       0.00000       0.00000       0.00000       0.00000       0.00000       0.00000       0.00000       0.00000       0.00000       0.00000       0.00000       0.00000       0.00000       0.00000       0.00000       0.00000       0.00000       0.00000       0.00000       0.00000       0.00000       0.00000       0.00000       0.00000       0.00000       0.00000       0.00000
   4  13 2188.3769    0.8243  0.5769 10.2139 -0.0096  0.0439   0.0441   0.0964    0.2086   0.0000   451.7609      -1.47217       13.3280       3.84740       3.26127       2.35262      0.260648     0.0952616       0.00000       0.00000       0.00000       0.00000       0.00000       0.00000       0.00000       0.00000       0.00000       0.00000       0.00000       0.00000       0.00000       0.00000       0.00000       0.00000       0.00000       0.00000       0.00000       0.00000       0.00000       0.00000       0.00000       0.00000       0.00000       0.00000       0.00000       0.00000       14.7614       18.0194       13.1824       10.4827       5.37981       3.10966       1.02225      0.362227       0.00000       0.00000       0.00000       0.00000       0.00000       0.00000       0.00000       0.00000       0.00000       0.00000       0.00000       0.00000       0.00000       0.00000       0.00000       0.00000       0.00000       0.00000       0.00000       0.00000       0.00000       0.00000       0.00000       0.00000       0.00000       0.00000       0.00000       0.00000
   4  14 2324.2370    1.1607  0.6531 10.3678  0.0027  0.0494   0.0580   0.1019    0.4057   0.0000   441.5466       6.14104       3.46675       4.33194      0.506203      -4.11553      -1.75248      0.142768       0.00000       0.00000       0.00000       0.00000       0.00000       0.00000       0.00000       0.00000       0.00000       0.00000       0.00000       0.00000       0.00000       0.00000       0.00000       0.00000       0.00000       0.00000       0.00000       0.00000       0.00000       0.00000       0.00000       0.00000       0.00000       0.00000       0.00000       0.00000       17.8279       19.3568       16.7041       11.7416       7.56256       3.39352       1.45283      0.365250       0.00000       0.00000       0.00000       0.00000       0.00000       0.00000       0.00000       0.00000       0.00000       0.00000       0.00000       0.00000       0.00000       0.00000       0.00000       0.00000       0.00000       0.00000       0.00000       0.00000       0.00000       0.00000       0.00000       0.00000       0.00000       0.00000       0.00000       0.00000
   4  15 2458.5418    1.7579  1.1825  1.0550  0.0000  0.0628   0.0857   0.2072 1000.0000   0.0000   403.4130       19.0147      -15.5041      -38.2251       13.6395      -3.07372       0.00000       0.00000       0.00000       0.00000       0.00000       0.00000       0.00000       0.00000       0.00000       0.00000       0.00000       0.00000       0.00000       0.00000       0.00000       0.00000       0.00000       0.00000       0.00000       0.00000       0.00000       0.00000       0.00000       0.00000       0.00000       0.00000       0.00000       0.00000       0.00000       0.00000       22.6414       23.5298       21.5962       14.2841       9.23480       4.45249       1.89322      0.437928       0.00000       0.00000       0.00000       0.00000       0.00000       0.00000       0.00000       0.00000       0.00000       0.00000       0.00000       0.00000       0.00000       0.00000       0.00000       0.00000       0.00000       0.00000       0.00000       0.00000       0.00000       0.00000       0.00000       0.00000       0.00000       0.00000       0.00000       0.00000
   4  16 2593.0297    2.0925  0.9282  9.5059  0.0132  0.0529   0.0938   0.1461    1.7825   0.0000   427.5786       32.8504      -18.6525       19.2672       5.12904      -1.42311      -2.38405    -0.0189248       0.00000       0.00000       0.00000       0.00000       0.00000       0.00000       0.00000       0.00000       0.00000       0.00000       0.00000       0.00000       0.00000       0.00000       0.00000       0.00000       0.00000       0.00000       0.00000       0.00000       0.00000       0.00000       0.00000       0.00000       0.00000       0.00000       0.00000       0.00000       18.7151       21.8119       18.4581       11.9500       7.76181       3.31447       1.48827      0.394828       0.00000       0.00000       0.00000       0.00000       0.00000       0.00000       0.00000       0.00000       0.00000       0.00000       0.00000       0.00000       0.00000       0.00000       0.00000       0.00000       0.00000       0.00000       0.00000       0.00000       0.00000       0.00000       0.00000       0.00000       0.00000       0.00000       0.00000       0.00000
   4  17 2728.6166    2.5446  0.9750 11.9268 -0.0007  0.0697   0.1182   0.1399    0.4872   0.0000   424.0039      -27.3025       29.9643       16.8937      -15.2422       5.38225     -0.339250     -0.480635       0.00000       0.00000       0.00000       0.00000       0.00000       0.00000       0.00000       0.00000       0.00000       0.00000       0.00000       0.00000       0.00000       0.00000       0.00000       0.00000       0.00000       0.00000       0.00000       0.00000       0.00000       0.00000       0.00000       0.00000       0.00000       0.00000       0.00000       0.00000       25.0688       27.3849       24.0293       15.6942       8.46833       5.34976       1.93522      0.483056       0.00000       0.00000       0.00000       0.00000       0.00000       0.00000       0.00000       0.00000       0.00000       0.00000       0.00000       0.00000       0.00000       0.00000       0.00000       0.00000       0.00000       0.00000       0.00000       0.00000       0.00000       0.00000       0.00000       0.00000       0.00000       0.00000       0.00000       0.00000
   4  18 2864.3942    3.1953  0.7573 12.5178 -0.0104  0.0526   0.1704   0.1326    0.3910   0.0000   410.3725       23.8628      -14.0515       4.56690       2.81650      -1.72817      -1.26924      0.851636       0.00000       0.00000       0.00000       0.00000       0.00000       0.00000       0.00000       0.00000       0.00000       0.00000       0.00000       0.00000       0.00000       0.00000       0.00000       0.00000       0.00000       0.00000       0.00000       0.00000       0.00000       0.00000       0.00000       0.00000       0.00000       0.00000       0.00000       0.00000       17.5495       18.7668       19.3966       11.2792       6.45416       4.19684       1.69550      0.392693       0.00000       0.00000       0.00000       0.00000       0.00000       0.00000       0.00000       0.00000       0.00000       0.00000       0.00000       0.00000       0.00000       0.00000       0.00000       0.00000       0.00000       0.00000       0.00000       0.00000       0.00000       0.00000       0.00000       0.00000       0.00000       0.00000       0.00000       0.00000
   4  19 3000.2502    3.6333  1.0183 12.4331 -0.0025  0.0555   0.1748   0.1319    0.5656   0.0000   423.4112       23.0256       23.8962       6.38325      -5.80353      -1.40369     -0.290075      0.102104       0.00000       0.00000       0.00000       0.00000       0.00000       0.00000       0.00000       0.00000       0.00000       0.00000       0.00000       0.00000       0.00000       0.00000       0.00000       0.00000       0.00000       0.00000       0.00000       0.00000       0.00000       0.00000       0.00000       0.00000       0.00000       0.00000       0.00000       0.00000       19.4295       21.8521       19.2674       12.9212       8.22020       3.97432       1.71005      0.417243       0.00000       0.00000       0.00000       0.00000       0.00000       0.00000       0.00000       0.00000       0.00000       0.00000       0.00000       0.00000       0.00000       0.00000       0.00000       0.00000       0.00000       0.00000       0.00000       0.00000       0.00000       0.00000       0.00000       0.00000       0.00000       0.00000       0.00000       0.00000
   4  20 3136.0937    3.9684  0.9150 12.5046 -0.0048  0.0552   0.2057   0.1314    0.5896   0.0000   426.3502       18.5265       11.3575       19.6738      -4.43392      -5.08563      0.516674     -0.444438       0.00000       0.00000       0.00000       0.00000       0.00000       0.00000       0.00000       0.00000       0.00000       0.00000       0.00000       0.00000       0.00000       0.00000       0.00000       0.00000       0.00000       0.00000       0.00000       0.00000       0.00000       0.00000       0.00000       0.00000       0.00000       0.00000       0.00000       0.00000       23.6613       23.0236       18.3532       14.2893       8.21808       3.87547       1.18158      0.323253       0.00000       0.00000       0.00000       0.00000       0.00000       0.00000       0.00000       0.00000       0.00000       0.00000       0.00000       0.00000       0.00000       0.00000       0.00000       0.00000       0.00000       0.00000       0.00000       0.00000       0.00000       0.00000       0.00000       0.00000       0.00000       0.00000       0.00000       0.00000
   4  21 3271.9206    3.8677  1.6509 10.5172  0.0014  0.0659   0.1528   0.1728    2.7178   0.0000   416.7652       12.9689       11.6605       34.5315      -1.95546      -1.61650     -0.893620     -0.372924       0.00000       0.00000       0.00000       0.00000       0.00000       0.00000       0.00000       0.00000       0.00000       0.00000       0.00000       0.00000       0.00000       0.00000       0.00000       0.00000       0.00000       0.00000       0.00000       0.00000       0.00000       0.00000       0.00000       0.00000       0.00000       0.00000       0.00000       0.00000       23.8750       26.1718       20.8736       16.3455       9.58600       4.74458       1.69944      0.494128       0.00000       0.00000       0.00000       0.00000       0.00000       0.00000       0.00000       0.00000       0.00000       0.00000       0.00000       0.00000       0.00000       0.00000       0.00000       0.00000       0.00000       0.00000       0.00000       0.00000       0.00000       0.00000       0.00000       0.00000       0.00000       0.00000       0.00000       0.00000
   4  22 3408.2156    3.1113  1.9863 11.9627 -0.0027  0.0802   0.1221   0.2294    0.4527   0.0000   396.3336       58.5688       22.6496       6.11323      -6.26814      -6.04893      -1.79204     -0.298109       0.00000       0.00000       0.00000       0.00000       0.00000       0.00000       0.00000       0.00000       0.00000       0.00000       0.00000       0.00000       0.00000       0.00000       0.00000       0.00000       0.00000       0.00000       0.00000       0.00000       0.00000       0.00000       0.00000       0.00000       0.00000       0.00000       0.00000       0.00000       28.5217       30.7657       25.8401       18.6229       11.8778       5.40267       2.26501      0.592557       0.00000       0.00000       0.00000       0.00000       0.00000       0.00000       0.00000       0.00000       0.00000       0.00000       0.00000       0.00000       0.00000       0.00000       0.00000       0.00000       0.00000       0.00000       0.00000       0.00000       0.00000       0.00000       0.00000       0.00000       0.00000       0.00000       0.00000       0.00000
   4  23 3544.8688    2.7006  3.2810 11.5905  0.0011  0.1052   0.0758   0.2705    0.2186   0.0000   478.9190       21.6189       40.5920       23.8164       2.01376      -5.04001      -1.92746     -0.361270       0.00000       0.00000       0.00000       0.00000       0.00000       0.00000       0.00000       0.00000       0.00000       0.00000       0.00000       0.00000       0.00000       0.00000       0.00000       0.00000       0.00000       0.00000       0.00000       0.00000       0.00000       0.00000       0.00000       0.00000       0.00000       0.00000       0.00000       0.00000       39.8363       43.2331       36.0669       25.5175       15.6909       7.62470       2.97847      0.746921       0.00000       0.00000       0.00000       0.00000       0.00000       0.00000       0.00000       0.00000       0.00000       0.00000       0.00000       0.00000       0.00000       0.00000       0.00000       0.00000       0.00000       0.00000       0.00000       0.00000       0.00000       0.00000       0.00000       0.00000       0.00000       0.00000       0.00000       0.00000
   4  24 3681.7609    2.0327  3.5761 11.7841 -0.0024  0.1218   0.0658   0.3351    0.1605   0.0000   406.6487       118.799       8.56559       38.0814      -7.53605       1.01579      -2.07295      0.286827       0.00000       0.00000       0.00000       0.00000       0.00000       0.00000       0.00000       0.00000       0.00000       0.00000       0.00000       0.00000       0.00000       0.00000       0.00000       0.00000       0.00000       0.00000       0.00000       0.00000       0.00000       0.00000       0.00000       0.00000       0.00000       0.00000       0.00000       0.00000       44.1479       48.5190       40.2899       29.9294       18.5543       9.08157       3.51837      0.910326       0.00000       0.00000       0.00000       0.00000       0.00000       0.00000       0.00000       0.00000       0.00000       0.00000       0.00000       0.00000       0.00000       0.00000       0.00000       0.00000       0.00000       0.00000       0.00000       0.00000       0.00000       0.00000       0.00000       0.00000       0.00000       0.00000       0.00000       0.00000
   5  10 1823.3903    0.3420  0.3422  9.9837 -0.0069  0.0576   0.0277   0.0881    0.0773   0.0000   423.5813      -26.9081       7.52221       13.2794       2.59520      -2.12170      0.745143     -0.235165      0.303625     0.0259889       0.00000       0.00000       0.00000       0.00000       0.00000       0.00000       0.00000       0.00000       0.00000       0.00000       0.00000       0.00000       0.00000       0.00000       0.00000       0.00000       0.00000       0.00000       0.00000       0.00000       0.00000       0.00000       0.00000       0.00000       0.00000       0.00000       20.6206       17.6120       11.3828       15.9963       12.6779       7.38051       2.76403       1.09790      0.245298     0.0802940       0.00000       0.00000       0.00000       0.00000       0.00000       0.00000       0.00000       0.00000       0.00000       0.00000       0.00000       0.00000       0.00000       0.00000       0.00000       0.00000       0.00000       0.00000       0.00000       0.00000       0.00000       0.00000       0.00000       0.00000       0.00000       0.00000
   5  12 2098.4317    0.6892  0.7478 10.0886  0.0022  0.0555   0.0343   0.1075    0.1389   0.0000   454.3578       8.86633       4.56971      -1.70666       2.02254       1.06304      -2.65101     -0.402945      0.435347    -0.0994086       0.00000       0.00000       0.00000       0.00000       0.00000       0.00000       0.00000       0.00000       0.00000       0.00000       0.00000       0.00000       0.00000       0.00000       0.00000       0.00000       0.00000       0.00000       0.00000       0.00000       0.00000       0.00000       0.00000       0.00000       0.00000       0.00000       13.5469       16.5143       15.4912       11.3149       8.69977       5.09849       2.52265       1.16905      0.448960     0.0997921       0.00000       0.00000       0.00000       0.00000       0.00000       0.00000       0.00000       0.00000       0.00000       0.00000       0.00000       0.00000       0.00000       0.00000       0.00000       0.00000       0.00000       0.00000       0.00000       0.00000       0.00000       0.00000       0.00000       0.00000       0.00000       0.00000
   5  13 2235.3641    0.9627  0.7278 10.5816  0.0026  0.0463   0.0474   0.1033    0.1487   0.0000   434.6364      -6.43999      -16.7423       14.4101     -0.877228      0.187203      -1.17937      0.985518     -0.318609    0.00980115       0.00000       0.00000       0.00000       0.00000       0.00000       0.00000       0.00000       0.00000       0.00000       0.00000       0.00000       0.00000       0.00000       0.00000       0.00000       0.00000       0.00000       0.00000       0.00000       0.00000       0.00000       0.00000       0.00000       0.00000       0.00000       0.00000       13.6569       16.5509       14.9093       10.6039       6.95995       4.02753       2.34650      0.974626      0.345724     0.0797615       0.00000       0.00000       0.00000       0.00000       0.00000       0.00000       0.00000       0.00000       0.00000       0.00000       0.00000       0.00000       0.00000       0.00000       0.00000       0.00000       0.00000       0.00000       0.00000       0.00000       0.00000       0.00000       0.00000       0.00000       0.00000       0.00000
   5  14 2371.0630    1.2958  0.8126 10.6987 -0.0056  0.0440   0.0604   0.1117    0.2081   0.0000   427.0615      -1.15828       10.4728      0.211289       1.63300       1.52861      -1.06809       1.22132     0.0305082     0.0124623       0.00000       0.00000       0.00000       0.00000       0.00000       0.00000       0.00000       0.00000       0.00000       0.00000       0.00000       0.00000       0.00000       0.00000       0.00000       0.00000       0.00000       0.00000       0.00000       0.00000       0.00000       0.00000       0.00000       0.00000       0.00000       0.00000       13.4625       13.6959       11.5778       10.6691       7.57861       4.54020       2.21469      0.932007      0.269480     0.0706387       0.00000       0.00000       0.00000       0.00000       0.00000       0.00000       0.00000       0.00000       0.00000       0.00000       0.00000       0.00000       0.00000       0.00000       0.00000       0.00000       0.00000       0.00000       0.00000       0.00000       0.00000       0.00000       0.00000       0.00000       0.00000       0.00000
   5  15 2506.0908    1.7344  0.8339 10.7453 -0.0092  0.0456   0.0805   0.1051    0.3779   0.0000   428.2184       15.4456       4.74113       23.2630       3.25642      -8.34387      -2.94263      0.777825     -0.229254    -0.0735255       0.00000       0.00000       0.00000       0.00000       0.00000       0.00000       0.00000       0.00000       0.00000       0.00000       0.00000       0.00000       0.00000       0.00000       0.00000       0.00000       0.00000       0.00000       0.00000       0.00000       0.00000       0.00000       0.00000       0.00000       0.00000       0.00000       13.0198       13.9832       12.8062       11.3107       7.14408       5.09832       2.25325       1.10413      0.301389     0.0783925       0.00000       0.00000       0.00000       0.00000       0.00000       0.00000       0.00000       0.00000       0.00000       0.00000       0.00000       0.00000       0.00000       0.00000       0.00000       0.00000       0.00000       0.00000       0.00000       0.00000       0.00000       0.00000       0.00000       0.00000       0.00000       0.00000
   5  16 2641.2266    2.1078  0.8852 11.6112 -0.0036  0.0491   0.0925   0.1109    0.3055   0.0000   446.2200       45.6809       11.0961       10.0407      -4.51191       1.56524       2.39678      0.464580     -0.231701    -0.0635870       0.00000       0.00000       0.00000       0.00000       0.00000       0.00000       0.00000       0.00000       0.00000       0.00000       0.00000       0.00000       0.00000       0.00000       0.00000       0.00000       0.00000       0.00000       0.00000       0.00000       0.00000       0.00000       0.00000       0.00000       0.00000       0.00000       16.9416       18.7226       16.4921       11.8319       7.75975       4.34316       2.38800      0.936636      0.331687     0.0728367       0.00000       0.00000       0.00000       0.00000       0.00000       0.00000       0.00000       0.00000       0.00000       0.00000       0.00000       0.00000       0.00000       0.00000       0.00000       0.00000       0.00000       0.00000       0.00000       0.00000       0.00000       0.00000       0.00000       0.00000       0.00000       0.00000
   5  17 2777.3995    2.6972  0.8261 11.9166 -0.0140  0.0491   0.1228   0.1098    0.5471   0.0000   442.1448       20.1305       5.86658       1.49492       6.04475      -3.88338       1.90108       1.89846      0.140851     -0.194774       0.00000       0.00000       0.00000       0.00000       0.00000       0.00000       0.00000       0.00000       0.00000       0.00000       0.00000       0.00000       0.00000       0.00000       0.00000       0.00000       0.00000       0.00000       0.00000       0.00000       0.00000       0.00000       0.00000       0.00000       0.00000       0.00000       15.5416       17.2627       15.7970       11.7899       7.33951       4.28085       2.67129       1.07977      0.358982     0.0839596       0.00000       0.00000       0.00000       0.00000       0.00000       0.00000       0.00000       0.00000       0.00000       0.00000       0.00000       0.00000       0.00000       0.00000       0.00000       0.00000       0.00000       0.00000       0.00000       0.00000       0.00000       0.00000       0.00000       0.00000       0.00000       0.00000
   5  18 2913.5836    3.5065  0.9098 11.6316 -0.0074  0.0734   0.1682   0.1360    1.7154   0.0000   428.3125       70.9667       44.6210      -19.2201      -37.2292      -4.18056       11.1897      0.297753     -0.834099     -0.188168       0.00000       0.00000       0.00000       0.00000       0.00000       0.00000       0.00000       0.00000       0.00000       0.00000       0.00000       0.00000       0.00000       0.00000       0.00000       0.00000       0.00000       0.00000       0.00000       0.00000       0.00000       0.00000       0.00000       0.00000       0.00000       0.00000       20.5722       24.0084       25.9175       13.1056       11.4756       6.85898       2.95015       1.76802      0.647162      0.111064       0.00000       0.00000       0.00000       0.00000       0.00000       0.00000       0.00000       0.00000       0.00000       0.00000       0.00000       0.00000       0.00000       0.00000       0.00000       0.00000       0.00000       0.00000       0.00000       0.00000       0.00000       0.00000       0.00000       0.00000       0.00000       0.00000
   5  19 3049.9996    4.2089  0.9715  7.4120  0.0000  0.0576   0.2052   0.1507  124.3439   0.0000   432.1740       19.4340       11.8000       4.65100      0.611000      -1.99900       0.00000       0.00000       0.00000       0.00000       0.00000       0.00000       0.00000       0.00000       0.00000       0.00000       0.00000       0.00000       0.00000       0.00000       0.00000       0.00000       0.00000       0.00000       0.00000       0.00000       0.00000       0.00000       0.00000       0.00000       0.00000       0.00000       0.00000       0.00000       0.00000       0.00000       17.5205       18.6470       15.3998       14.2882       11.6333       6.14100       3.40540       1.04453      0.450885     0.0951603       0.00000       0.00000       0.00000       0.00000       0.00000       0.00000       0.00000       0.00000       0.00000       0.00000       0.00000       0.00000       0.00000       0.00000       0.00000       0.00000       0.00000       0.00000       0.00000       0.00000       0.00000       0.00000       0.00000       0.00000       0.00000       0.00000
   5  20 3186.2364    3.9561  1.4371  4.8149  0.0000  0.0688   0.1458   0.1794 1000.0000   0.0000   442.0115       1.84885       14.3044       6.13141      -16.2199      -7.92931       0.00000       0.00000       0.00000       0.00000       0.00000       0.00000       0.00000       0.00000       0.00000       0.00000       0.00000       0.00000       0.00000       0.00000       0.00000       0.00000       0.00000       0.00000       0.00000       0.00000       0.00000       0.00000       0.00000       0.00000       0.00000       0.00000       0.00000       0.00000       0.00000       0.00000       18.9866       21.6030       20.7504       15.9999       11.9202       7.91896       3.69500       1.80067      0.581594      0.118527       0.00000       0.00000       0.00000       0.00000       0.00000       0.00000       0.00000       0.00000       0.00000       0.00000       0.00000       0.00000       0.00000       0.00000       0.00000       0.00000       0.00000       0.00000       0.00000       0.00000       0.00000       0.00000       0.00000       0.00000       0.00000       0.00000
   5  23 3596.7441    2.3314  3.4485 11.3738 -0.0091  0.1124   0.0655   0.3038    0.3566   0.0000   409.6125       56.1735     -0.796608       24.1097       5.76732       3.62946      -6.60802     -0.186075       1.23149     -0.434951       0.00000       0.00000       0.00000       0.00000       0.00000       0.00000       0.00000       0.00000       0.00000       0.00000       0.00000       0.00000       0.00000       0.00000       0.00000       0.00000       0.00000       0.00000       0.00000       0.00000       0.00000       0.00000       0.00000       0.00000       0.00000       0.00000       30.6987       40.3544       33.6637       30.5559       18.2686       14.2658       5.79115       3.35332      0.877767      0.239773       0.00000       0.00000       0.00000       0.00000       0.00000       0.00000       0.00000       0.00000       0.00000       0.00000       0.00000       0.00000       0.00000       0.00000       0.00000       0.00000       0.00000       0.00000       0.00000       0.00000       0.00000       0.00000       0.00000       0.00000       0.00000       0.00000
   5  24 3734.4049    2.0586  5.0338 10.6697 -0.0033  0.1278   0.0437   0.3706    0.2681   0.0000   544.5059       112.671       26.0248     0.0366864      -6.34581      -3.88858       4.54329      0.827840      0.208100     -0.190969       0.00000       0.00000       0.00000       0.00000       0.00000       0.00000       0.00000       0.00000       0.00000       0.00000       0.00000       0.00000       0.00000       0.00000       0.00000       0.00000       0.00000       0.00000       0.00000       0.00000       0.00000       0.00000       0.00000       0.00000       0.00000       0.00000       36.7099       42.7453       40.4667       33.1895       22.5533       15.4971       7.82382       3.68921       1.08460      0.230008       0.00000       0.00000       0.00000       0.00000       0.00000       0.00000       0.00000       0.00000       0.00000       0.00000       0.00000       0.00000       0.00000       0.00000       0.00000       0.00000       0.00000       0.00000       0.00000       0.00000       0.00000       0.00000       0.00000       0.00000       0.00000       0.00000
   5  25 3871.5380    1.6807  6.8023 10.5727 -0.0065  0.1668   0.0327   0.4773    0.1522   0.0000   488.1836       55.2510       32.0568       57.8056      -27.9292      -19.0927       8.99284       11.9649      -2.20411     -0.646005       0.00000       0.00000       0.00000       0.00000       0.00000       0.00000       0.00000       0.00000       0.00000       0.00000       0.00000       0.00000       0.00000       0.00000       0.00000       0.00000       0.00000       0.00000       0.00000       0.00000       0.00000       0.00000       0.00000       0.00000       0.00000       0.00000       45.4861       55.2752       48.6840       42.1555       30.3496       19.1193       9.97102       4.33397       1.42317      0.324098       0.00000       0.00000       0.00000       0.00000       0.00000       0.00000       0.00000       0.00000       0.00000       0.00000       0.00000       0.00000       0.00000       0.00000       0.00000       0.00000       0.00000       0.00000       0.00000       0.00000       0.00000       0.00000       0.00000       0.00000       0.00000       0.00000
   6  10 1866.0918    0.3786  0.2800  9.9445 -0.0143  0.0437   0.0318   0.0831    0.0804   0.0000   433.1485       9.39239       19.0658       8.60016       4.96205       1.10878      -2.95977     -0.798708      0.734728    -0.0873471     0.0253241    0.00405218       0.00000       0.00000       0.00000       0.00000       0.00000       0.00000       0.00000       0.00000       0.00000       0.00000       0.00000       0.00000       0.00000       0.00000       0.00000       0.00000       0.00000       0.00000       0.00000       0.00000       0.00000       0.00000       0.00000       0.00000       10.8500       9.47592       11.5657       9.52835       6.19764       3.70112       3.00750       1.74130      0.861487      0.260526     0.0654161     0.0109350       0.00000       0.00000       0.00000       0.00000       0.00000       0.00000       0.00000       0.00000       0.00000       0.00000       0.00000       0.00000       0.00000       0.00000       0.00000       0.00000       0.00000       0.00000       0.00000       0.00000       0.00000       0.00000       0.00000       0.00000
   6  12 2142.4747    0.7896  0.6695 10.0840 -0.0033  0.0420   0.0376   0.0920    0.1336   0.0000   432.2407       6.27829       32.3658       1.14641      -2.14786      -5.81912       1.14325     -0.651449     -0.198018     0.0249920     -0.152137    -0.0223456       0.00000       0.00000       0.00000       0.00000       0.00000       0.00000       0.00000       0.00000       0.00000       0.00000       0.00000       0.00000       0.00000       0.00000       0.00000       0.00000       0.00000       0.00000       0.00000       0.00000       0.00000       0.00000       0.00000       0.00000       10.9142       9.83127       11.5991       10.1942       6.31294       4.18960       2.84938       1.67368      0.762959      0.280862     0.0748040     0.0131480       0.00000       0.00000       0.00000       0.00000       0.00000       0.00000       0.00000       0.00000       0.00000       0.00000       0.00000       0.00000       0.00000       0.00000       0.00000       0.00000       0.00000       0.00000       0.00000       0.00000       0.00000       0.00000       0.00000       0.00000
   6  13 2279.8125    1.0135  0.7140 10.3656 -0.0046  0.0642   0.0507   0.1089    0.1547   0.0000   447.4745       11.0971       3.76896      -4.19702      -2.89409      -3.40105      -1.92249     -0.493198       1.04330     -0.334806    -0.0627903     0.0388484       0.00000       0.00000       0.00000       0.00000       0.00000       0.00000       0.00000       0.00000       0.00000       0.00000       0.00000       0.00000       0.00000       0.00000       0.00000       0.00000       0.00000       0.00000       0.00000       0.00000       0.00000       0.00000       0.00000       0.00000       12.1904       15.7050       16.3487       9.04090       10.9399       5.92907       3.57126       2.63267      0.734484      0.402576      0.150006     0.0248469       0.00000       0.00000       0.00000       0.00000       0.00000       0.00000       0.00000       0.00000       0.00000       0.00000       0.00000       0.00000       0.00000       0.00000       0.00000       0.00000       0.00000       0.00000       0.00000       0.00000       0.00000       0.00000       0.00000       0.00000
   6  14 2415.5865    1.4538  0.8381 11.3047 -0.0020  0.0529   0.0639   0.1124    0.1574   0.0000   442.1631      -9.05110      -5.97955      -3.69773      -10.0989      -6.36950      -2.56235      0.635712     -0.433471     -0.252264    -0.0572114    -0.0101027       0.00000       0.00000       0.00000       0.00000       0.00000       0.00000       0.00000       0.00000       0.00000       0.00000       0.00000       0.00000       0.00000       0.00000       0.00000       0.00000       0.00000       0.00000       0.00000       0.00000       0.00000       0.00000       0.00000       0.00000       11.7225       17.9165       13.0194       13.2160       7.22422       6.50303       2.61955       2.25582      0.611292      0.397390     0.0778976     0.0287954       0.00000       0.00000       0.00000       0.00000       0.00000       0.00000       0.00000       0.00000       0.00000       0.00000       0.00000       0.00000       0.00000       0.00000       0.00000       0.00000       0.00000       0.00000       0.00000       0.00000       0.00000       0.00000       0.00000       0.00000
   6  15 2551.0705    1.7328  0.8467 11.8232 -0.0051  0.0438   0.0805   0.1197    0.1488   0.0000   457.8984      -13.0391      -5.11262      -20.6356       13.2012      -1.63459     0.0579075      -1.84242      -1.91466     -0.250956    -0.0505843     0.0152933       0.00000       0.00000       0.00000       0.00000       0.00000       0.00000       0.00000       0.00000       0.00000       0.00000       0.00000       0.00000       0.00000       0.00000       0.00000       0.00000       0.00000       0.00000       0.00000       0.00000       0.00000       0.00000       0.00000       0.00000       13.4538       15.4740       14.5176       10.8682       7.55122       4.44236       2.69393       1.47122      0.663590      0.239444     0.0778803     0.0148782       0.00000       0.00000       0.00000       0.00000       0.00000       0.00000       0.00000       0.00000       0.00000       0.00000       0.00000       0.00000       0.00000       0.00000       0.00000       0.00000       0.00000       0.00000       0.00000       0.00000       0.00000       0.00000       0.00000       0.00000
   6  16 2687.1611    2.3320  0.8713 11.7459 -0.0070  0.0401   0.0948   0.1004    0.2203   0.0000   432.6108       9.73220       17.3745      -8.23304      -13.0828      0.165684      -2.02260      -1.85035      0.468841    -0.0287355     0.0736484    -0.0217638       0.00000       0.00000       0.00000       0.00000       0.00000       0.00000       0.00000       0.00000       0.00000       0.00000       0.00000       0.00000       0.00000       0.00000       0.00000       0.00000       0.00000       0.00000       0.00000       0.00000       0.00000       0.00000       0.00000       0.00000       9.86224       11.8049       11.1453       8.55311       6.85176       4.43176       2.54647       1.46464      0.585942      0.262903     0.0835150     0.0164260       0.00000       0.00000       0.00000       0.00000       0.00000       0.00000       0.00000       0.00000       0.00000       0.00000       0.00000       0.00000       0.00000       0.00000       0.00000       0.00000       0.00000       0.00000       0.00000       0.00000       0.00000       0.00000       0.00000       0.00000
   6  17 2823.8211    2.9847  0.8947 11.7550 -0.0050  0.0380   0.1183   0.1000    0.3157   0.0000   444.3863       12.4636       18.4165       12.5813       7.65971      -6.22837      -1.55229      -2.75974     -0.455308     -0.437848    0.00498954   -0.00315453       0.00000       0.00000       0.00000       0.00000       0.00000       0.00000       0.00000       0.00000       0.00000       0.00000       0.00000       0.00000       0.00000       0.00000       0.00000       0.00000       0.00000       0.00000       0.00000       0.00000       0.00000       0.00000       0.00000       0.00000       10.7674       11.6408       10.9956       9.27340       6.23180       4.43255       2.46374       1.29830      0.601707      0.239571     0.0595138     0.0131794       0.00000       0.00000       0.00000       0.00000       0.00000       0.00000       0.00000       0.00000       0.00000       0.00000       0.00000       0.00000       0.00000       0.00000       0.00000       0.00000       0.00000       0.00000       0.00000       0.00000       0.00000       0.00000       0.00000       0.00000
   6  18 2960.7810    3.5356  1.0192 11.0849 -0.0044  0.0437   0.1413   0.1179    0.7887   0.0000   425.6657       32.7753      -1.94364       12.9357      -16.8635       2.94718      -3.47472      -1.13054      0.898623     0.0318791     0.0176010    -0.0481128       0.00000       0.00000       0.00000       0.00000       0.00000       0.00000       0.00000       0.00000       0.00000       0.00000       0.00000       0.00000       0.00000       0.00000       0.00000       0.00000       0.00000       0.00000       0.00000       0.00000       0.00000       0.00000       0.00000       0.00000       11.9718       14.6527       13.6107       10.3233       6.86358       4.77804       2.66450       1.26253      0.661787      0.263077     0.0766528     0.0177730       0.00000       0.00000       0.00000       0.00000       0.00000       0.00000       0.00000       0.00000       0.00000       0.00000       0.00000       0.00000       0.00000       0.00000       0.00000       0.00000       0.00000       0.00000       0.00000       0.00000       0.00000       0.00000       0.00000       0.00000
   6  19 3097.4982    3.7702  1.0287 11.7027 -0.0090  0.0462   0.1434   0.1047    0.7806   0.0000   429.6057       19.5382       20.5106       3.92177       1.71556      -1.18476     -0.316925      -1.21038      0.403093      0.183917     -0.224697     0.0199971       0.00000       0.00000       0.00000       0.00000       0.00000       0.00000       0.00000       0.00000       0.00000       0.00000       0.00000       0.00000       0.00000       0.00000       0.00000       0.00000       0.00000       0.00000       0.00000       0.00000       0.00000       0.00000       0.00000       0.00000       12.5107       13.6599       13.3520       11.0517       7.81474       4.57653       3.21139       1.67311      0.809313      0.268957     0.0866949     0.0160985       0.00000       0.00000       0.00000       0.00000       0.00000       0.00000       0.00000       0.00000       0.00000       0.00000       0.00000       0.00000       0.00000       0.00000       0.00000       0.00000       0.00000       0.00000       0.00000       0.00000       0.00000       0.00000       0.00000       0.00000
   6  20 3234.1012    3.5557  1.1427 12.2834 -0.0157  0.0514   0.1422   0.1314    0.7429   0.0000   462.0580       1.01293       1.42057      0.426936      -2.10180      -8.44365       2.99059     -0.566642      -1.87562     -0.803984      0.283327    -0.0104566       0.00000       0.00000       0.00000       0.00000       0.00000       0.00000       0.00000       0.00000       0.00000       0.00000       0.00000       0.00000       0.00000       0.00000       0.00000       0.00000       0.00000       0.00000       0.00000       0.00000       0.00000       0.00000       0.00000       0.00000       13.8397       16.3426       14.1183       12.4109       9.03447       5.80733       3.72858       1.70050      0.879962      0.299447     0.0983930     0.0205708       0.00000       0.00000       0.00000       0.00000       0.00000       0.00000       0.00000       0.00000       0.00000       0.00000       0.00000       0.00000       0.00000       0.00000       0.00000       0.00000       0.00000       0.00000       0.00000       0.00000       0.00000       0.00000       0.00000       0.00000
   6  21 3371.1119    3.2337  1.8356 12.0436 -0.0065  0.0744   0.0963   0.1988    0.4834   0.0000   430.9321       67.9858       11.7376       16.9247      -4.96204      -14.7587      -8.11230      0.722667       1.23030       1.03058      0.154370    -0.0204374       0.00000       0.00000       0.00000       0.00000       0.00000       0.00000       0.00000       0.00000       0.00000       0.00000       0.00000       0.00000       0.00000       0.00000       0.00000       0.00000       0.00000       0.00000       0.00000       0.00000       0.00000       0.00000       0.00000       0.00000       17.6108       20.3598       20.6851       15.9437       12.0803       8.54985       4.83040       2.74615       1.21095      0.528550      0.154505     0.0290673       0.00000       0.00000       0.00000       0.00000       0.00000       0.00000       0.00000       0.00000       0.00000       0.00000       0.00000       0.00000       0.00000       0.00000       0.00000       0.00000       0.00000       0.00000       0.00000       0.00000       0.00000       0.00000       0.00000       0.00000
   6  22 3508.3063    2.7044  2.5662 11.9473 -0.0058  0.0891   0.0738   0.2354    0.2674   0.0000   452.6277       29.8356      -20.8759      -24.7057       22.6019      0.469675      -3.43427       2.17275       1.23867      0.317918     -0.152242    -0.0442338       0.00000       0.00000       0.00000       0.00000       0.00000       0.00000       0.00000       0.00000       0.00000       0.00000       0.00000       0.00000       0.00000       0.00000       0.00000       0.00000       0.00000       0.00000       0.00000       0.00000       0.00000       0.00000       0.00000       0.00000       19.7928       26.2093       23.0380       21.5361       15.0829       11.8018       6.45062       3.94637       1.61891      0.707116      0.183923     0.0435868       0.00000       0.00000       0.00000       0.00000       0.00000       0.00000       0.00000       0.00000       0.00000       0.00000       0.00000       0.00000       0.00000       0.00000       0.00000       0.00000       0.00000       0.00000       0.00000       0.00000       0.00000       0.00000       0.00000       0.00000
   6  24 3784.1732    1.9099  4.8708 11.0204 -0.0027  0.1276   0.0423   0.3447    0.1835   0.0000   462.7688       50.3025      -13.4683       28.5161      -14.3382      -7.03246       7.40471       3.70538      0.929584      -1.17340     -0.201586    -0.0372598       0.00000       0.00000       0.00000       0.00000       0.00000       0.00000       0.00000       0.00000       0.00000       0.00000       0.00000       0.00000       0.00000       0.00000       0.00000       0.00000       0.00000       0.00000       0.00000       0.00000       0.00000       0.00000       0.00000       0.00000       30.1358       36.6930       35.2161       30.2728       23.7974       16.1800       10.0325       5.67244       2.53575      0.990738      0.292979     0.0567899       0.00000       0.00000       0.00000       0.00000       0.00000       0.00000       0.00000       0.00000       0.00000       0.00000       0.00000       0.00000       0.00000       0.00000       0.00000       0.00000       0.00000       0.00000       0.00000       0.00000       0.00000       0.00000       0.00000       0.00000
   6  25 3922.1554    1.6697  6.5365 10.6013 -0.0022  0.1491   0.0319   0.4295    0.1456   0.0000   317.5735       70.0953       38.6197       53.9315       10.5999       10.6400      -6.09829      -6.02275     -0.829054      0.758693      0.280033     0.0136858       0.00000       0.00000       0.00000       0.00000       0.00000       0.00000       0.00000       0.00000       0.00000       0.00000       0.00000       0.00000       0.00000       0.00000       0.00000       0.00000       0.00000       0.00000       0.00000       0.00000       0.00000       0.00000       0.00000       0.00000       37.0641       44.2826       42.8598       35.3231       27.6911       19.4840       11.7984       6.32351       3.00886       1.17296      0.340831     0.0641480       0.00000       0.00000       0.00000       0.00000       0.00000       0.00000       0.00000       0.00000       0.00000       0.00000       0.00000       0.00000       0.00000       0.00000       0.00000       0.00000       0.00000       0.00000       0.00000       0.00000       0.00000       0.00000       0.00000       0.00000
   7  11 2045.8352    0.6218  0.4204 10.2871 -0.0076  0.0313   0.0368   0.0668    0.0836   0.0000   446.4801      -4.87661      -8.88683      -6.38895       4.06718      -2.67035      -1.06453      -1.18639     -0.552413     0.0484129    0.00842435     0.0619158    0.00932103    0.00568832       0.00000       0.00000       0.00000       0.00000       0.00000       0.00000       0.00000       0.00000       0.00000       0.00000       0.00000       0.00000       0.00000       0.00000       0.00000       0.00000       0.00000       0.00000       0.00000       0.00000       0.00000       0.00000       6.65581       7.16042       7.79271       6.31470       5.61696       3.47913       2.47530       1.62429      0.847040      0.418732      0.148007     0.0604687     0.0173876    0.00280713       0.00000       0.00000       0.00000       0.00000       0.00000       0.00000       0.00000       0.00000       0.00000       0.00000       0.00000       0.00000       0.00000       0.00000       0.00000       0.00000       0.00000       0.00000       0.00000       0.00000       0.00000       0.00000
   7  12 2184.5424    0.8683  0.6087 10.4115 -0.0052  0.0368   0.0388   0.0747    0.1164   0.0000   446.0301      -12.0034       5.81106       3.29252      -3.28123     -0.133846      -1.03411    -0.0535702     -0.551755     -0.358631     0.0310623     0.0305348   -0.00578258    0.00243043       0.00000       0.00000       0.00000       0.00000       0.00000       0.00000       0.00000       0.00000       0.00000       0.00000       0.00000       0.00000       0.00000       0.00000       0.00000       0.00000       0.00000       0.00000       0.00000       0.00000       0.00000       0.00000       7.38195       9.12906       8.43215       7.12471       6.31881       3.96515       2.93232       1.63690      0.863234      0.439441      0.164576     0.0577541     0.0193145    0.00345797       0.00000       0.00000       0.00000       0.00000       0.00000       0.00000       0.00000       0.00000       0.00000       0.00000       0.00000       0.00000       0.00000       0.00000       0.00000       0.00000       0.00000       0.00000       0.00000       0.00000       0.00000       0.00000
   7  13 2322.1942    1.2177  0.8525 10.5040 -0.0069  0.0418   0.0462   0.0944    0.1951   0.0000   435.4630       12.1989       10.6257       4.84305       8.19351       5.48542      -1.25365     -0.503462      0.693698      0.225744    -0.0325923     0.0175089     0.0229581   -0.00153249       0.00000       0.00000       0.00000       0.00000       0.00000       0.00000       0.00000       0.00000       0.00000       0.00000       0.00000       0.00000       0.00000       0.00000       0.00000       0.00000       0.00000       0.00000       0.00000       0.00000       0.00000       0.00000       9.86660       10.6923       9.62923       8.11702       7.57219       5.62073       3.72760       2.00523      0.980115      0.451461      0.187263     0.0645872     0.0198069    0.00349633       0.00000       0.00000       0.00000       0.00000       0.00000       0.00000       0.00000       0.00000       0.00000       0.00000       0.00000       0.00000       0.00000       0.00000       0.00000       0.00000       0.00000       0.00000       0.00000       0.00000       0.00000       0.00000
   7  14 2458.1956    1.4755  0.9468 10.7861 -0.0095  0.0550   0.0530   0.0991    0.1905   0.0000   451.9522       3.24947      -12.5675      0.312233      -6.45205       4.48410       1.16473    -0.0245052      -1.05459     -0.226753    -0.0770185     -0.264387    0.00164726    0.00476499       0.00000       0.00000       0.00000       0.00000       0.00000       0.00000       0.00000       0.00000       0.00000       0.00000       0.00000       0.00000       0.00000       0.00000       0.00000       0.00000       0.00000       0.00000       0.00000       0.00000       0.00000       0.00000       11.4868       11.1504       15.2248       10.8851       7.97717       6.76517       4.11549       2.38150       1.33839      0.696296      0.325285      0.121119     0.0266375    0.00390395       0.00000       0.00000       0.00000       0.00000       0.00000       0.00000       0.00000       0.00000       0.00000       0.00000       0.00000       0.00000       0.00000       0.00000       0.00000       0.00000       0.00000       0.00000       0.00000       0.00000       0.00000       0.00000
   7  15 2594.3070    1.9410  0.8863 11.3412 -0.0004  0.0432   0.0719   0.1022    0.1980   0.0000   437.5936       24.0788       14.1543       4.68939       8.33532      -4.22619    -0.0996603       1.09121       1.78489     -0.268861     0.0607814     0.0487085     0.0381910   -0.00392018       0.00000       0.00000       0.00000       0.00000       0.00000       0.00000       0.00000       0.00000       0.00000       0.00000       0.00000       0.00000       0.00000       0.00000       0.00000       0.00000       0.00000       0.00000       0.00000       0.00000       0.00000       0.00000       8.52733       10.9358       10.2603       8.59122       6.69961       5.46181       2.97443       2.02590       1.04903      0.463446      0.204108     0.0855859     0.0208446    0.00442442       0.00000       0.00000       0.00000       0.00000       0.00000       0.00000       0.00000       0.00000       0.00000       0.00000       0.00000       0.00000       0.00000       0.00000       0.00000       0.00000       0.00000       0.00000       0.00000       0.00000       0.00000       0.00000
   7  16 2731.2549    2.5650  0.7441 12.3922 -0.0111  0.0460   0.1113   0.0918    0.1485   0.0000   439.9730       35.0043       17.6599      0.745443       2.89956      -3.80564      -4.74828       2.92022       1.57792      -1.21114      0.157216     0.0350912     0.0140314   -0.00209823       0.00000       0.00000       0.00000       0.00000       0.00000       0.00000       0.00000       0.00000       0.00000       0.00000       0.00000       0.00000       0.00000       0.00000       0.00000       0.00000       0.00000       0.00000       0.00000       0.00000       0.00000       0.00000       10.8033       13.7793       13.1355       9.39108       8.75041       4.93700       3.57498       2.08671      0.984347      0.544210      0.178353     0.0736883     0.0262137    0.00385479       0.00000       0.00000       0.00000       0.00000       0.00000       0.00000       0.00000       0.00000       0.00000       0.00000       0.00000       0.00000       0.00000       0.00000       0.00000       0.00000       0.00000       0.00000       0.00000       0.00000       0.00000       0.00000
   7  17 2868.3560    2.9405  0.9261 12.4501  0.0073  0.0393   0.1095   0.1070    0.1686   0.0000   435.8829       2.67860       7.54247      0.677124      -18.6752      -9.10162      -3.56596      0.777682      0.558153     -0.447232     -0.541187    -0.0354098     0.0124359    0.00415919       0.00000       0.00000       0.00000       0.00000       0.00000       0.00000       0.00000       0.00000       0.00000       0.00000       0.00000       0.00000       0.00000       0.00000       0.00000       0.00000       0.00000       0.00000       0.00000       0.00000       0.00000       0.00000       9.14195       10.7244       10.5210       8.81295       7.04608       4.49584       3.13963       1.77636      0.920715      0.488978      0.190238     0.0657733     0.0195245    0.00343838       0.00000       0.00000       0.00000       0.00000       0.00000       0.00000       0.00000       0.00000       0.00000       0.00000       0.00000       0.00000       0.00000       0.00000       0.00000       0.00000       0.00000       0.00000       0.00000       0.00000       0.00000       0.00000
   7  18 3005.8284    3.5711  0.7696 12.9482 -0.0003  0.0388   0.1449   0.0859    0.1673   0.0000   438.1194       6.41557       2.10089       9.90627       3.44183       5.20571       3.21616      -3.81151      0.313405      0.228068    -0.0879976    -0.0368430     0.0157002   -0.00106622       0.00000       0.00000       0.00000       0.00000       0.00000       0.00000       0.00000       0.00000       0.00000       0.00000       0.00000       0.00000       0.00000       0.00000       0.00000       0.00000       0.00000       0.00000       0.00000       0.00000       0.00000       0.00000       9.72445       11.8204       11.3523       9.22872       6.61165       4.62701       2.77282       1.66452      0.831000      0.412837      0.172767     0.0645440     0.0165964    0.00341876       0.00000       0.00000       0.00000       0.00000       0.00000       0.00000       0.00000       0.00000       0.00000       0.00000       0.00000       0.00000       0.00000       0.00000       0.00000       0.00000       0.00000       0.00000       0.00000       0.00000       0.00000       0.00000
   7  19 3142.9082    3.6203  1.0394 13.0919 -0.0210  0.0485   0.1455   0.1110    0.1948   0.0000   453.2578       40.1141       30.7117       11.8625      -1.66677      0.398176       1.01875      -9.53507      0.318581      0.392574    -0.0948125     -0.111006     0.0265347   -0.00861241       0.00000       0.00000       0.00000       0.00000       0.00000       0.00000       0.00000       0.00000       0.00000       0.00000       0.00000       0.00000       0.00000       0.00000       0.00000       0.00000       0.00000       0.00000       0.00000       0.00000       0.00000       0.00000       11.1126       12.9509       10.9042       9.50726       9.02464       6.62268       4.34011       2.67924       1.17353      0.515651      0.212673     0.0791799     0.0237740    0.00458236       0.00000       0.00000       0.00000       0.00000       0.00000       0.00000       0.00000       0.00000       0.00000       0.00000       0.00000       0.00000       0.00000       0.00000       0.00000       0.00000       0.00000       0.00000       0.00000       0.00000       0.00000       0.00000
   7  20 3280.0380    3.5854  1.3711 12.4454 -0.0066  0.0565   0.1165   0.1147    0.2518   0.0000   440.4805       32.4794       18.6023      -9.59417      -9.91225       6.84671      0.369047     -0.352254      0.888838      -1.81400      0.102724      0.148005    -0.0210822   -0.00654666       0.00000       0.00000       0.00000       0.00000       0.00000       0.00000       0.00000       0.00000       0.00000       0.00000       0.00000       0.00000       0.00000       0.00000       0.00000       0.00000       0.00000       0.00000       0.00000       0.00000       0.00000       0.00000       11.6923       13.2867       13.0900       12.2771       8.47309       7.31733       5.12191       2.58328       1.31589      0.820233      0.318871      0.100081     0.0258781    0.00562685       0.00000       0.00000       0.00000       0.00000       0.00000       0.00000       0.00000       0.00000       0.00000       0.00000       0.00000       0.00000       0.00000       0.00000       0.00000       0.00000       0.00000       0.00000       0.00000       0.00000       0.00000       0.00000
   7  21 3417.6682    3.2013  2.4207 10.8518 -0.0097  0.0644   0.0722   0.1547    0.4883   0.0000   439.3460       33.7523       19.0504       14.7211      -1.04577       21.3202      -8.96979      -3.29341       1.43900     -0.414079     -0.384767    0.00475992   -0.00272429   0.000567791       0.00000       0.00000       0.00000       0.00000       0.00000       0.00000       0.00000       0.00000       0.00000       0.00000       0.00000       0.00000       0.00000       0.00000       0.00000       0.00000       0.00000       0.00000       0.00000       0.00000       0.00000       0.00000       14.2085       17.8065       16.4426       14.2027       11.1848       7.89335       5.17962       3.05056       1.61530      0.772266      0.317300      0.113062     0.0329376    0.00647729       0.00000       0.00000       0.00000       0.00000       0.00000       0.00000       0.00000       0.00000       0.00000       0.00000       0.00000       0.00000       0.00000       0.00000       0.00000       0.00000       0.00000       0.00000       0.00000       0.00000       0.00000       0.00000
   7  22 3555.7347    2.6153  2.8462 11.1987 -0.0056  0.0799   0.0593   0.1908    0.2859   0.0000   440.3961       52.9285       12.7148      -11.6516       9.97486      -3.33126       3.98876       5.19074      0.902001      -1.42084      0.791018    -0.0763959    -0.0218715    -0.0121940       0.00000       0.00000       0.00000       0.00000       0.00000       0.00000       0.00000       0.00000       0.00000       0.00000       0.00000       0.00000       0.00000       0.00000       0.00000       0.00000       0.00000       0.00000       0.00000       0.00000       0.00000       0.00000       17.4540       21.1862       20.2169       17.5624       13.9293       9.78217       6.96818       3.70590       2.19004      0.986892      0.460025      0.139612     0.0431032    0.00788653       0.00000       0.00000       0.00000       0.00000       0.00000       0.00000       0.00000       0.00000       0.00000       0.00000       0.00000       0.00000       0.00000       0.00000       0.00000       0.00000       0.00000       0.00000       0.00000       0.00000       0.00000       0.00000
   7  23 3693.5802    2.1905  4.3816 10.9645 -0.0030  0.1095   0.0414   0.2911    0.1914   0.0000   461.3788       37.3626       8.07096       4.04321       9.60842       1.65166      -5.22436       1.45283      -1.03839      0.364285      0.229925     -0.207216    -0.0460616    0.00951867       0.00000       0.00000       0.00000       0.00000       0.00000       0.00000       0.00000       0.00000       0.00000       0.00000       0.00000       0.00000       0.00000       0.00000       0.00000       0.00000       0.00000       0.00000       0.00000       0.00000       0.00000       0.00000       21.1371       28.5164       25.9701       24.6477       18.5995       14.2929       9.21569       5.85873       2.99617       1.57327      0.617573      0.236139     0.0612550     0.0127176       0.00000       0.00000       0.00000       0.00000       0.00000       0.00000       0.00000       0.00000       0.00000       0.00000       0.00000       0.00000       0.00000       0.00000       0.00000       0.00000       0.00000       0.00000       0.00000       0.00000       0.00000       0.00000
   7  24 3831.9857    1.7455  5.0748 11.0402 -0.0051  0.1291   0.0346   0.3385    0.1319   0.0000   485.0197       24.8789      -52.6974      -26.1407    -0.0760802       11.3782       13.2924      -13.9266    -0.0149963       1.31697      0.474045     -0.101732      0.120935   -0.00337422       0.00000       0.00000       0.00000       0.00000       0.00000       0.00000       0.00000       0.00000       0.00000       0.00000       0.00000       0.00000       0.00000       0.00000       0.00000       0.00000       0.00000       0.00000       0.00000       0.00000       0.00000       0.00000       26.1017       31.6295       30.9624       28.4388       22.1233       16.6711       11.3586       7.12725       3.79510       1.96130      0.789563      0.269980     0.0710438     0.0136121       0.00000       0.00000       0.00000       0.00000       0.00000       0.00000       0.00000       0.00000       0.00000       0.00000       0.00000       0.00000       0.00000       0.00000       0.00000       0.00000       0.00000       0.00000       0.00000       0.00000       0.00000       0.00000
   8  12 2225.1592    0.9931  0.5883 10.6768  0.0004  0.0349   0.0420   0.0717    0.1108   0.0000   442.5036      0.927951       20.2351      -4.43510      -4.39402       5.49650      0.821322      0.634481       2.58762     -0.106816     -0.456282    -0.0867467     0.0491253     0.0206349   -0.00332492   0.000311857       0.00000       0.00000       0.00000       0.00000       0.00000       0.00000       0.00000       0.00000       0.00000       0.00000       0.00000       0.00000       0.00000       0.00000       0.00000       0.00000       0.00000       0.00000       0.00000       0.00000       6.42865       8.26147       8.37943       6.44099       6.34562       3.96021       3.19444       1.84725       1.19013      0.634994      0.293576      0.140303     0.0521313     0.0173800    0.00553106   0.000788435       0.00000       0.00000       0.00000       0.00000       0.00000       0.00000       0.00000       0.00000       0.00000       0.00000       0.00000       0.00000       0.00000       0.00000       0.00000       0.00000       0.00000       0.00000       0.00000       0.00000
   8  13 2362.8841    1.2952  0.9134 10.5074  0.0029  0.0373   0.0450   0.0950    0.1703   0.0000   446.8533       7.00339       13.0531       6.06819      -4.46921       7.95321       2.42442      -2.70312     -0.254316     0.0732319     -0.446237    -0.0201680     0.0497882     0.0313422   -0.00384965   -0.00102970       0.00000       0.00000       0.00000       0.00000       0.00000       0.00000       0.00000       0.00000       0.00000       0.00000       0.00000       0.00000       0.00000       0.00000       0.00000       0.00000       0.00000       0.00000       0.00000       0.00000       6.52632       8.24104       7.99689       7.04142       5.97321       4.58145       3.22731       2.20728       1.20280      0.646892      0.362346      0.144286     0.0565372     0.0199178    0.00499187   0.000905297       0.00000       0.00000       0.00000       0.00000       0.00000       0.00000       0.00000       0.00000       0.00000       0.00000       0.00000       0.00000       0.00000       0.00000       0.00000       0.00000       0.00000       0.00000       0.00000       0.00000
   8  14 2499.4773    1.7433  0.8349 11.0033 -0.0190  0.0352   0.0669   0.0854    0.1997   0.0000   433.0831       26.2002       7.92813      -6.07236       15.6432       2.70049       2.05890      -2.54599      -1.18524      0.474224      0.283693     -0.413869    -0.0432699    0.00110135    0.00222534  -0.000556002       0.00000       0.00000       0.00000       0.00000       0.00000       0.00000       0.00000       0.00000       0.00000       0.00000       0.00000       0.00000       0.00000       0.00000       0.00000       0.00000       0.00000       0.00000       0.00000       0.00000       6.54998       8.03835       7.79785       7.74004       5.40078       4.41940       3.05327       2.09030       1.04339      0.629415      0.329630      0.154122     0.0525273     0.0179251    0.00392730   0.000890890       0.00000       0.00000       0.00000       0.00000       0.00000       0.00000       0.00000       0.00000       0.00000       0.00000       0.00000       0.00000       0.00000       0.00000       0.00000       0.00000       0.00000       0.00000       0.00000       0.00000
   8  15 2636.1752    2.2641  0.8829 11.3885 -0.0084  0.0367   0.0808   0.0913    0.1915   0.0000   426.1245       5.76124       23.3087      0.570797      0.847149       5.46881       6.09424    -0.0975357      0.302329     -0.503731     -0.306245     -0.163370    -0.0617406    0.00113603   -0.00187319    0.00158113       0.00000       0.00000       0.00000       0.00000       0.00000       0.00000       0.00000       0.00000       0.00000       0.00000       0.00000       0.00000       0.00000       0.00000       0.00000       0.00000       0.00000       0.00000       0.00000       0.00000       8.52735       10.8659       10.2929       9.06500       6.63507       4.81203       3.21292       1.90976       1.12543      0.552142      0.301798      0.116820     0.0510575     0.0153922    0.00396563   0.000806183       0.00000       0.00000       0.00000       0.00000       0.00000       0.00000       0.00000       0.00000       0.00000       0.00000       0.00000       0.00000       0.00000       0.00000       0.00000       0.00000       0.00000       0.00000       0.00000       0.00000
   8  16 2773.8562    2.8938  0.8983 11.5082 -0.0031  0.0366   0.0982   0.0900    0.2739   0.0000   440.4720       15.7486       26.3581       13.4358       5.49984      -4.66845      -1.89747       4.23527      -1.11986      0.304069     -0.393273    -0.0332014    -0.0511911     0.0126961    0.00212990   0.000469763       0.00000       0.00000       0.00000       0.00000       0.00000       0.00000       0.00000       0.00000       0.00000       0.00000       0.00000       0.00000       0.00000       0.00000       0.00000       0.00000       0.00000       0.00000       0.00000       0.00000       7.91949       9.09984       8.76993       8.16112       6.38466       4.78613       2.86228       2.05510       1.31411      0.688831      0.303741      0.127337     0.0499159     0.0168463    0.00364373   0.000752367       0.00000       0.00000       0.00000       0.00000       0.00000       0.00000       0.00000       0.00000       0.00000       0.00000       0.00000       0.00000       0.00000       0.00000       0.00000       0.00000       0.00000       0.00000       0.00000       0.00000
   8  17 2911.6236    3.2779  0.9682 12.4299 -0.0094  0.0488   0.1113   0.1000    0.1888   0.0000   447.7272       27.3529      -9.93438       4.76680      -1.36665      -5.06985      -9.43206     -0.932858     -0.939046     -0.328381    -0.0262746  -0.000648061   -0.00177443   -0.00497197   -0.00810711   8.48195e-05       0.00000       0.00000       0.00000       0.00000       0.00000       0.00000       0.00000       0.00000       0.00000       0.00000       0.00000       0.00000       0.00000       0.00000       0.00000       0.00000       0.00000       0.00000       0.00000       0.00000       7.35842       12.3932       8.50738       11.0048       5.99210       7.15280       3.54829       3.30741       1.14258       1.02866      0.306381      0.234887     0.0517229     0.0306208    0.00438318    0.00174556       0.00000       0.00000       0.00000       0.00000       0.00000       0.00000       0.00000       0.00000       0.00000       0.00000       0.00000       0.00000       0.00000       0.00000       0.00000       0.00000       0.00000       0.00000       0.00000       0.00000
   8  18 3049.2895    3.7116  0.9319 12.9707 -0.0036  0.0425   0.1239   0.0967    0.1693   0.0000   423.7338       1.77016      0.685880      -1.84665      -2.10366       1.97782      -1.08518     -0.545106      0.275415     -0.600097     0.0575586     0.0118620     0.0672826     0.0271139    0.00700038   -0.00116397       0.00000       0.00000       0.00000       0.00000       0.00000       0.00000       0.00000       0.00000       0.00000       0.00000       0.00000       0.00000       0.00000       0.00000       0.00000       0.00000       0.00000       0.00000       0.00000       0.00000       7.17432       9.74916       8.81166       8.12350       6.67051       5.01916       3.40241       2.30009       1.33565      0.734623      0.363494      0.154335     0.0599001     0.0213680    0.00559502    0.00112864       0.00000       0.00000       0.00000       0.00000       0.00000       0.00000       0.00000       0.00000       0.00000       0.00000       0.00000       0.00000       0.00000       0.00000       0.00000       0.00000       0.00000       0.00000       0.00000       0.00000
   8  19 3186.8198    3.9103  1.0489 13.0864  0.0009  0.0458   0.1310   0.1102    0.1856   0.0000   446.0012       36.5401       4.77017       4.39099      -7.04156       2.86580      -2.02238       3.90063      -1.06850      -1.03338      0.705868     -0.186407    -0.0550264    -0.0100054   0.000550609   0.000206831       0.00000       0.00000       0.00000       0.00000       0.00000       0.00000       0.00000       0.00000       0.00000       0.00000       0.00000       0.00000       0.00000       0.00000       0.00000       0.00000       0.00000       0.00000       0.00000       0.00000       9.39475       12.0152       10.9648       10.3308       8.18059       5.33382       4.05007       2.39580       1.55596      0.801563      0.426692      0.168469     0.0682303     0.0183878    0.00584483    0.00107977       0.00000       0.00000       0.00000       0.00000       0.00000       0.00000       0.00000       0.00000       0.00000       0.00000       0.00000       0.00000       0.00000       0.00000       0.00000       0.00000       0.00000       0.00000       0.00000       0.00000
   8  20 3324.5510    3.2769  1.3722 13.2184 -0.0038  0.0544   0.1056   0.1303    0.1374   0.0000   426.4891       25.8944      0.842227       2.88754       10.2720     -0.739124       2.01004      -3.11776       1.35821      0.453389     -0.184918     -0.347613    -0.0273559    -0.0129367   0.000368766   0.000644789       0.00000       0.00000       0.00000       0.00000       0.00000       0.00000       0.00000       0.00000       0.00000       0.00000       0.00000       0.00000       0.00000       0.00000       0.00000       0.00000       0.00000       0.00000       0.00000       0.00000       10.3639       13.0257       12.6929       10.9897       9.25365       7.18048       4.74528       3.32542       1.82259       1.01876      0.521409      0.217607     0.0806045     0.0294988    0.00717591    0.00131528       0.00000       0.00000       0.00000       0.00000       0.00000       0.00000       0.00000       0.00000       0.00000       0.00000       0.00000       0.00000       0.00000       0.00000       0.00000       0.00000       0.00000       0.00000       0.00000       0.00000
   8  21 3462.7301    2.7596  2.1679 12.3111 -0.0034  0.0657   0.0682   0.1637    0.1300   0.0000   436.8074       73.1921      -3.73234       10.2081       6.44100       16.0048       6.90804      -1.40991      0.133176      0.562297     -0.423599     0.0616385    -0.0283952    -0.0423509    0.00141133   0.000715737       0.00000       0.00000       0.00000       0.00000       0.00000       0.00000       0.00000       0.00000       0.00000       0.00000       0.00000       0.00000       0.00000       0.00000       0.00000       0.00000       0.00000       0.00000       0.00000       0.00000       12.9614       15.7859       15.2715       14.4755       11.0988       8.41327       5.82292       3.93195       2.19830       1.30460      0.608842      0.289418     0.0988693     0.0334912    0.00806521    0.00159693       0.00000       0.00000       0.00000       0.00000       0.00000       0.00000       0.00000       0.00000       0.00000       0.00000       0.00000       0.00000       0.00000       0.00000       0.00000       0.00000       0.00000       0.00000       0.00000       0.00000
   8  22 3601.0669    2.4098  3.5211 11.4219  0.0001  0.0808   0.0443   0.2136    0.1296   0.0000   422.9977       73.1678       20.9362       5.15388      -6.58018      -4.91264       5.97077      -4.90030      -3.96881      -1.91631      0.918870      0.475002     -0.291343    -0.0301773  -0.000200669  -0.000417629       0.00000       0.00000       0.00000       0.00000       0.00000       0.00000       0.00000       0.00000       0.00000       0.00000       0.00000       0.00000       0.00000       0.00000       0.00000       0.00000       0.00000       0.00000       0.00000       0.00000       15.5131       18.9180       18.6875       17.0355       14.0464       10.5369       7.36199       4.98396       2.91854       1.63553      0.811579      0.350995      0.132667     0.0441196     0.0111218    0.00195955       0.00000       0.00000       0.00000       0.00000       0.00000       0.00000       0.00000       0.00000       0.00000       0.00000       0.00000       0.00000       0.00000       0.00000       0.00000       0.00000       0.00000       0.00000       0.00000       0.00000
   8  23 3739.7964    2.0008  4.3122 11.1676 -0.0040  0.1036   0.0360   0.2587    0.1345   0.0000   447.2560       5.95606       5.25510       23.8447       16.5814      -35.6625       12.5852     -0.237035      -1.91960     -0.587047     -0.456169     -0.678870      0.246995  -0.000184506   -0.00465002  -0.000266281       0.00000       0.00000       0.00000       0.00000       0.00000       0.00000       0.00000       0.00000       0.00000       0.00000       0.00000       0.00000       0.00000       0.00000       0.00000       0.00000       0.00000       0.00000       0.00000       0.00000       18.8661       24.4548       22.8445       22.1004       17.2978       13.3625       9.30667       6.09374       3.64099       2.09330      0.950086      0.456187      0.166076     0.0549871     0.0140346    0.00274602       0.00000       0.00000       0.00000       0.00000       0.00000       0.00000       0.00000       0.00000       0.00000       0.00000       0.00000       0.00000       0.00000       0.00000       0.00000       0.00000       0.00000       0.00000       0.00000       0.00000
   8  24 3878.4781    1.7100  5.6166 11.0527 -0.0010  0.1250   0.0295   0.3330    0.0999   0.0000   391.5916       59.6743       97.2949       6.22703      -1.07804       12.6675      -6.88281      -2.97005       1.01034      -2.63186     -0.891365      0.144451     -0.356542     0.0229701     0.0223710    0.00135326       0.00000       0.00000       0.00000       0.00000       0.00000       0.00000       0.00000       0.00000       0.00000       0.00000       0.00000       0.00000       0.00000       0.00000       0.00000       0.00000       0.00000       0.00000       0.00000       0.00000       22.5482       28.2049       28.9911       25.2091       21.4399       16.7708       11.7517       7.90236       4.73452       2.66026       1.29427      0.593070      0.227852     0.0754767     0.0186189    0.00307821       0.00000       0.00000       0.00000       0.00000       0.00000       0.00000       0.00000       0.00000       0.00000       0.00000       0.00000       0.00000       0.00000       0.00000       0.00000       0.00000       0.00000       0.00000       0.00000       0.00000
   8  25 4017.6402    1.3856  7.6361 10.6305  0.0022  0.1536   0.0224   0.4387    0.0865   0.0000   435.8382       76.9530       55.7513      -27.4373      -23.3619       3.12306       23.2908      -8.74470      -7.88390     0.0944842       1.01648     -0.778864     -0.118167     0.0668146  -0.000206860   0.000603713       0.00000       0.00000       0.00000       0.00000       0.00000       0.00000       0.00000       0.00000       0.00000       0.00000       0.00000       0.00000       0.00000       0.00000       0.00000       0.00000       0.00000       0.00000       0.00000       0.00000       28.5246       33.8791       35.3671       31.8596       26.3026       20.8538       14.9063       9.75579       6.07252       3.35133       1.65542      0.737919      0.292414     0.0911505     0.0221688    0.00366256       0.00000       0.00000       0.00000       0.00000       0.00000       0.00000       0.00000       0.00000       0.00000       0.00000       0.00000       0.00000       0.00000       0.00000       0.00000       0.00000       0.00000       0.00000       0.00000       0.00000
   8  26 4157.0769    1.1797 10.0898 10.4323 -0.0020  0.1972   0.0194   0.5596    0.0757   0.0000   419.1010      -40.4621       20.2722       46.5077       17.8374      -21.9869      -5.13723       3.94889       3.52417      -6.44995      -3.42748      0.112722      0.669277     0.0702707    -0.0368105   -0.00548144       0.00000       0.00000       0.00000       0.00000       0.00000       0.00000       0.00000       0.00000       0.00000       0.00000       0.00000       0.00000       0.00000       0.00000       0.00000       0.00000       0.00000       0.00000       0.00000       0.00000       35.9847       44.1283       45.5104       39.0176       34.7863       26.4250       19.2788       12.7891       7.75050       4.23146       2.19651      0.944099      0.370292      0.119233     0.0302338    0.00469224       0.00000       0.00000       0.00000       0.00000       0.00000       0.00000       0.00000       0.00000       0.00000       0.00000       0.00000       0.00000       0.00000       0.00000       0.00000       0.00000       0.00000       0.00000       0.00000       0.00000
   9  11 2125.0933    0.7480  0.6558 10.0583  0.0012  0.0464   0.0283   0.0698    0.1316   0.0000   437.9595     -0.981806       10.3638      -5.58012     -0.129233      -9.55847     -0.121667       1.68474       1.31318      -1.47969      0.253123     -0.225569     -0.135577   -0.00792188    0.00314423   -0.00940432    0.00107211   0.000170325       0.00000       0.00000       0.00000       0.00000       0.00000       0.00000       0.00000       0.00000       0.00000       0.00000       0.00000       0.00000       0.00000       0.00000       0.00000       0.00000       0.00000       0.00000       9.01878       13.3289       12.2455       11.6109       7.98896       6.17571       3.46362       2.54131       1.38925      0.907749      0.445023      0.257524      0.100795     0.0475143     0.0154602    0.00555887    0.00113220   0.000315575       0.00000       0.00000       0.00000       0.00000       0.00000       0.00000       0.00000       0.00000       0.00000       0.00000       0.00000       0.00000       0.00000       0.00000       0.00000       0.00000       0.00000       0.00000
   9  13 2402.3672    1.4973  0.9093 10.6981 -0.0061  0.0481   0.0508   0.0845    0.1618   0.0000   429.5564       11.4248       22.9591     -0.370808       5.78829      -3.23740      0.653481     -0.588919      -1.41901      -1.58705    -0.0111160     0.0901837      0.123275    -0.0451809    -0.0168759   -0.00349686  -0.000643687   0.000173385       0.00000       0.00000       0.00000       0.00000       0.00000       0.00000       0.00000       0.00000       0.00000       0.00000       0.00000       0.00000       0.00000       0.00000       0.00000       0.00000       0.00000       0.00000       12.4376       15.6101       15.4078       13.6538       10.0423       7.14019       4.56755       2.89343       1.60802      0.866416      0.457011      0.230522      0.102905     0.0387864     0.0137963    0.00410083   0.000967701   0.000186095       0.00000       0.00000       0.00000       0.00000       0.00000       0.00000       0.00000       0.00000       0.00000       0.00000       0.00000       0.00000       0.00000       0.00000       0.00000       0.00000       0.00000       0.00000
   9  14 2539.6635    1.9597  0.9122 10.6944  0.0001  0.0336   0.0626   0.0809    0.2176   0.0000   436.0735       18.3544      0.910077      0.394196       7.68879      -4.42288       1.28456      -1.91787      -1.98710     -0.302918    0.00504566      0.377710    -0.0232977   -0.00524372    0.00751186    0.00178120   -0.00119732  -8.79772e-05       0.00000       0.00000       0.00000       0.00000       0.00000       0.00000       0.00000       0.00000       0.00000       0.00000       0.00000       0.00000       0.00000       0.00000       0.00000       0.00000       0.00000       0.00000       5.70944       7.41373       7.01798       6.42488       5.45681       4.47229       3.06808       2.24866       1.34179      0.806420      0.424011      0.219862     0.0949410     0.0399016     0.0141096    0.00481399    0.00107988   0.000200668       0.00000       0.00000       0.00000       0.00000       0.00000       0.00000       0.00000       0.00000       0.00000       0.00000       0.00000       0.00000       0.00000       0.00000       0.00000       0.00000       0.00000       0.00000
   9  15 2677.0285    2.3311  1.1934 10.5238 -0.0046  0.0380   0.0672   0.1032    0.4211   0.0000   452.8077       27.8130       5.83902      -12.4364       1.06751       3.72603      -6.27095       2.66887      0.717453      -2.01153    -0.0803478      0.126843     -0.131364    -0.0178454   -0.00272053   -0.00650044    0.00105652   0.000100938       0.00000       0.00000       0.00000       0.00000       0.00000       0.00000       0.00000       0.00000       0.00000       0.00000       0.00000       0.00000       0.00000       0.00000       0.00000       0.00000       0.00000       0.00000       7.02699       8.31919       7.90956       7.18709       6.57840       5.24213       3.81609       2.49203       1.69759      0.994992      0.508899      0.236953      0.102910     0.0420713     0.0162298    0.00480376    0.00123925   0.000200115       0.00000       0.00000       0.00000       0.00000       0.00000       0.00000       0.00000       0.00000       0.00000       0.00000       0.00000       0.00000       0.00000       0.00000       0.00000       0.00000       0.00000       0.00000
   9  16 2815.2381    2.9333  0.9098 11.8365 -0.0071  0.0390   0.0965   0.0819    0.2108   0.0000   426.8009       23.4577       19.5962      -5.14158      -4.57499       2.70730      -1.59971      -2.02026      -1.18878     -0.567090      0.418337    -0.0404242    -0.0847319    -0.0461458   -0.00422374    0.00171588   0.000829118  -0.000296152       0.00000       0.00000       0.00000       0.00000       0.00000       0.00000       0.00000       0.00000       0.00000       0.00000       0.00000       0.00000       0.00000       0.00000       0.00000       0.00000       0.00000       0.00000       7.49756       9.40659       8.93921       7.66661       6.37212       5.65924       4.00135       2.69313       1.60012      0.922495      0.431166      0.226184     0.0907272     0.0444845     0.0152224    0.00494422    0.00110397   0.000222797       0.00000       0.00000       0.00000       0.00000       0.00000       0.00000       0.00000       0.00000       0.00000       0.00000       0.00000       0.00000       0.00000       0.00000       0.00000       0.00000       0.00000       0.00000
   9  17 2953.6823    3.6113  0.8926 12.2242 -0.0006  0.0363   0.1198   0.0768    0.1976   0.0000   432.4970       15.6876       6.45570       14.3462      -8.38632      0.653060       1.36998      -3.09345      0.196607     -0.648388     -0.975773     -0.158456      0.162402    -0.0335453   -0.00458149    0.00110947  -0.000886602  -0.000407022       0.00000       0.00000       0.00000       0.00000       0.00000       0.00000       0.00000       0.00000       0.00000       0.00000       0.00000       0.00000       0.00000       0.00000       0.00000       0.00000       0.00000       0.00000       6.16622       7.40002       7.66752       6.95297       5.82407       4.74452       3.07523       2.25308       1.51726      0.869559      0.511043      0.240371      0.107655     0.0418207     0.0165910    0.00484348    0.00110655   0.000202108       0.00000       0.00000       0.00000       0.00000       0.00000       0.00000       0.00000       0.00000       0.00000       0.00000       0.00000       0.00000       0.00000       0.00000       0.00000       0.00000       0.00000       0.00000
   9  18 3091.6875    3.9536  0.9970 12.4129 -0.0060  0.0364   0.1194   0.0885    0.2098   0.0000   430.4117       35.2345       25.8836      -4.96485      -5.32784     0.0738421      -5.10977       2.87228      -1.11998      -1.13872      0.319121    -0.0562883    -0.0522681    -0.0208354   -0.00732556    0.00288161   -0.00137213  -0.000207919       0.00000       0.00000       0.00000       0.00000       0.00000       0.00000       0.00000       0.00000       0.00000       0.00000       0.00000       0.00000       0.00000       0.00000       0.00000       0.00000       0.00000       0.00000       5.54236       7.61482       7.26602       6.34512       6.04776       4.52879       3.52676       2.48815       1.44461      0.943012      0.455140      0.254556      0.105725     0.0485622     0.0153699    0.00570905    0.00143356   0.000229033       0.00000       0.00000       0.00000       0.00000       0.00000       0.00000       0.00000       0.00000       0.00000       0.00000       0.00000       0.00000       0.00000       0.00000       0.00000       0.00000       0.00000       0.00000
   9  19 3229.6248    3.6882  1.3344 12.8856 -0.0086  0.0468   0.1074   0.1140    0.1482   0.0000   433.9368       31.5735       6.58721       5.61776      -8.22237       3.71000      -8.60448       1.10250    -0.0509361      -3.32142     -0.162924     -0.355975     -0.181997    -0.0368292     0.0200782   -0.00386833   -0.00297527  -0.000102623       0.00000       0.00000       0.00000       0.00000       0.00000       0.00000       0.00000       0.00000       0.00000       0.00000       0.00000       0.00000       0.00000       0.00000       0.00000       0.00000       0.00000       0.00000       7.97660       10.0847       9.43990       8.84817       7.41950       6.05691       4.64027       3.18406       1.89751       1.13698      0.597750      0.294373      0.144094     0.0549887     0.0197529    0.00617554    0.00152700   0.000275294       0.00000       0.00000       0.00000       0.00000       0.00000       0.00000       0.00000       0.00000       0.00000       0.00000       0.00000       0.00000       0.00000       0.00000       0.00000       0.00000       0.00000       0.00000
   9  20 3367.9660    3.2514  1.7524 12.6919  0.0057  0.0570   0.0856   0.1354    0.1204   0.0000   439.1793       44.8903       13.7465      -9.58267       9.93531      -6.15861       10.2648      -1.31729       2.14645       1.47188     -0.805785     -0.338100      0.323801     0.0304365   -0.00134845    0.00560270  -2.98388e-05  -0.000970970       0.00000       0.00000       0.00000       0.00000       0.00000       0.00000       0.00000       0.00000       0.00000       0.00000       0.00000       0.00000       0.00000       0.00000       0.00000       0.00000       0.00000       0.00000       9.49147       12.5650       11.9070       11.2134       9.25588       7.52755       5.66472       3.71209       2.44957       1.34670      0.802125      0.336024      0.192298     0.0667850     0.0278563    0.00774015    0.00198214   0.000359496       0.00000       0.00000       0.00000       0.00000       0.00000       0.00000       0.00000       0.00000       0.00000       0.00000       0.00000       0.00000       0.00000       0.00000       0.00000       0.00000       0.00000       0.00000
   9  21 3506.3879    2.6274  2.3403 12.4268 -0.0068  0.0702   0.0602   0.1639    0.0891   0.0000   452.3480       14.1978       10.8514       8.43458       2.88560      -5.67448      -4.94159       2.01637       1.27552       1.44389      -1.12660      -1.47246      0.137467      0.279989     0.0356458    -0.0104445   -0.00282291  -0.000147047       0.00000       0.00000       0.00000       0.00000       0.00000       0.00000       0.00000       0.00000       0.00000       0.00000       0.00000       0.00000       0.00000       0.00000       0.00000       0.00000       0.00000       0.00000       11.2096       13.9846       13.8440       12.8399       11.2063       8.93922       6.76179       4.63975       2.98325       1.81638       1.01284      0.469378      0.239901     0.0916590     0.0333855     0.0102071    0.00249485   0.000417867       0.00000       0.00000       0.00000       0.00000       0.00000       0.00000       0.00000       0.00000       0.00000       0.00000       0.00000       0.00000       0.00000       0.00000       0.00000       0.00000       0.00000       0.00000
   9  23 3784.4667    1.8127  4.8295 11.4743 -0.0026  0.1014   0.0325   0.2795    0.0766   0.0000   410.8731       57.7739       29.6562      -33.6304      -6.79544      -2.10247      0.271022      -19.8459      -2.49006    -0.0849425      -1.11089     -0.320354      0.479376      0.295102   -0.00382897    -0.0169946    0.00152342  -0.000130909       0.00000       0.00000       0.00000       0.00000       0.00000       0.00000       0.00000       0.00000       0.00000       0.00000       0.00000       0.00000       0.00000       0.00000       0.00000       0.00000       0.00000       0.00000       17.4596       21.6195       21.9834       19.7011       17.0953       13.6301       10.5740       7.19465       4.60477       2.77085       1.57612      0.750983      0.377737      0.147907     0.0531187     0.0154991    0.00373710   0.000578565       0.00000       0.00000       0.00000       0.00000       0.00000       0.00000       0.00000       0.00000       0.00000       0.00000       0.00000       0.00000       0.00000       0.00000       0.00000       0.00000       0.00000       0.00000
   9  24 3923.8793    1.4901  6.2345 11.0065 -0.0011  0.1284   0.0250   0.3389    0.0774   0.0000   452.1694       44.3007      -4.46674      -1.23859       13.8573      -14.8756      -1.29243       5.32873       5.40511      -7.72638     -0.158807       2.12260     -0.121910     -0.212127    -0.0760876     0.0445661    0.00283127   8.11080e-05       0.00000       0.00000       0.00000       0.00000       0.00000       0.00000       0.00000       0.00000       0.00000       0.00000       0.00000       0.00000       0.00000       0.00000       0.00000       0.00000       0.00000       0.00000       21.2689       25.6057       27.4939       24.6807       21.2110       17.2471       12.6342       8.80992       5.95250       3.59123       2.04822       1.01968      0.480828      0.193849     0.0706761     0.0203194    0.00467054   0.000720928       0.00000       0.00000       0.00000       0.00000       0.00000       0.00000       0.00000       0.00000       0.00000       0.00000       0.00000       0.00000       0.00000       0.00000       0.00000       0.00000       0.00000       0.00000
   9  27 4342.9465    0.8687 11.6287 10.3453 -0.0069  0.2470   0.0170   0.6803    0.0634   0.0000   460.1682       59.9327       48.7478      -33.4325      -44.4652      -19.2287       40.9560      -14.5732      -7.21076       6.97793      -1.71247      -2.51630       2.05372     -0.804112     -0.298274     0.0257176     0.0183754  -0.000456301       0.00000       0.00000       0.00000       0.00000       0.00000       0.00000       0.00000       0.00000       0.00000       0.00000       0.00000       0.00000       0.00000       0.00000       0.00000       0.00000       0.00000       0.00000       40.2697       49.5099       52.0143       47.6260       40.9577       34.0249       25.7457       17.7560       11.9930       7.54719       4.16703       2.13899      0.998289      0.420843      0.144437     0.0414101    0.00925506    0.00144877       0.00000       0.00000       0.00000       0.00000       0.00000       0.00000       0.00000       0.00000       0.00000       0.00000       0.00000       0.00000       0.00000       0.00000       0.00000       0.00000       0.00000       0.00000
  10  10 2021.5000    0.6497  0.4700  9.9883 -0.0052  0.0263   0.0280   0.0574    0.0930   0.0000   442.0924      -2.00699       17.9472      0.457122       2.51370      0.230398      0.447145       1.97712      0.979673     -0.756565     -0.750290     -0.290400     -0.187268     0.0379042     0.0182907    0.00709235   -0.00365867  -0.000490234  -8.12640e-05  -8.56521e-06       0.00000       0.00000       0.00000       0.00000       0.00000       0.00000       0.00000       0.00000       0.00000       0.00000       0.00000       0.00000       0.00000       0.00000       0.00000       0.00000       4.27796       4.73238       5.13871       4.41965       3.91679       3.41568       2.73536       1.99491       1.28367      0.775391      0.463918      0.235992      0.122688     0.0619431     0.0260785    0.00979880    0.00338244   0.000955431   0.000206560   3.09448e-05       0.00000       0.00000       0.00000       0.00000       0.00000       0.00000       0.00000       0.00000       0.00000       0.00000       0.00000       0.00000       0.00000       0.00000       0.00000       0.00000
  10  11 2162.9007    0.8890  0.6857  9.8639 -0.0043  0.0403   0.0322   0.0699    0.2362   0.0000   434.3302       17.3706       11.9774      -10.2983      -3.19352       9.63318       5.16524      -2.13583      -2.53534     -0.825865       1.69055    -0.0563720     -0.321011     -0.213534      0.138109    0.00990343    -0.0145771   -0.00155105   0.000594014   8.42905e-05       0.00000       0.00000       0.00000       0.00000       0.00000       0.00000       0.00000       0.00000       0.00000       0.00000       0.00000       0.00000       0.00000       0.00000       0.00000       0.00000       4.94736       7.29056       6.93707       6.51752       5.88823       3.95373       4.14268       2.13585       1.86220       1.08700      0.709486      0.383728      0.165087      0.111604     0.0384478     0.0167233    0.00514100    0.00121676   0.000422478   6.06136e-05       0.00000       0.00000       0.00000       0.00000       0.00000       0.00000       0.00000       0.00000       0.00000       0.00000       0.00000       0.00000       0.00000       0.00000       0.00000       0.00000
  10  12 2302.7586    1.1832  1.0793  9.8213 -0.0041  0.0385   0.0361   0.0952    0.4490   0.0000   442.0179       4.29251       11.6325      -4.40995       4.63513      -6.26394      0.287236     -0.762386      -1.54871     -0.991255      0.414863     -0.172930     -0.131619    -0.0198653    -0.0307652   -0.00366738   0.000477262  -0.000654819   0.000266177  -4.91596e-05       0.00000       0.00000       0.00000       0.00000       0.00000       0.00000       0.00000       0.00000       0.00000       0.00000       0.00000       0.00000       0.00000       0.00000       0.00000       0.00000       5.72570       7.26532       7.33886       6.80262       5.99345       5.12778       3.37612       2.67030       1.68265       1.19536      0.662187      0.377924      0.180997     0.0836239     0.0359568     0.0144904    0.00467555    0.00155987   0.000303603   5.35997e-05       0.00000       0.00000       0.00000       0.00000       0.00000       0.00000       0.00000       0.00000       0.00000       0.00000       0.00000       0.00000       0.00000       0.00000       0.00000       0.00000
  10  13 2440.7150    1.5042  0.8822 11.0053 -0.0056  0.0324   0.0503   0.0938    0.1745   0.0000   436.0534       17.7335       17.2749       9.69431       2.59634      -10.5192       2.33670      -2.58089     0.0676072      -1.07445     0.0425192     -0.217598     0.0131748      0.210125   -0.00433433    -0.0131340   -0.00101295   0.000316870   0.000235255  -4.14097e-05       0.00000       0.00000       0.00000       0.00000       0.00000       0.00000       0.00000       0.00000       0.00000       0.00000       0.00000       0.00000       0.00000       0.00000       0.00000       0.00000       5.30388       6.29483       6.67996       6.41997       5.17535       4.13637       3.01695       2.31286       1.47980      0.901652      0.530509      0.310749      0.159430     0.0793745     0.0311649     0.0120599    0.00393651    0.00111246   0.000236178   4.07508e-05       0.00000       0.00000       0.00000       0.00000       0.00000       0.00000       0.00000       0.00000       0.00000       0.00000       0.00000       0.00000       0.00000       0.00000       0.00000       0.00000
  10  14 2578.6992    1.9935  0.9519 11.4075 -0.0047  0.0352   0.0613   0.0876    0.1653   0.0000   443.4591       8.32196       10.8717       5.20113      -2.18784       10.6507       4.20204      -1.49764      0.100604     -0.201121     -0.244054      0.182470     -0.114722    -0.0117451    0.00648689     0.0166839    0.00419050   -0.00220022  -0.000301446  -6.97753e-05       0.00000       0.00000       0.00000       0.00000       0.00000       0.00000       0.00000       0.00000       0.00000       0.00000       0.00000       0.00000       0.00000       0.00000       0.00000       0.00000       5.20415       6.66799       6.26326       6.14910       5.56501       4.73937       3.44908       2.57970       1.72484       1.13321      0.649052      0.376777      0.175689     0.0853266     0.0339838     0.0139646    0.00454895    0.00142998   0.000309924   5.36303e-05       0.00000       0.00000       0.00000       0.00000       0.00000       0.00000       0.00000       0.00000       0.00000       0.00000       0.00000       0.00000       0.00000       0.00000       0.00000       0.00000
  10  15 2717.0653    2.5074  0.9980 11.6375 -0.0007  0.0364   0.0789   0.0844    0.1888   0.0000   442.5094       6.80135       4.50610      -2.57088      0.535480      0.708807       3.94132      -9.60855       2.51691      -2.34552       1.09814     -0.135403     -0.340980     0.0390499    -0.0139333    0.00396288    0.00150518    0.00179304   0.000351799  -9.73295e-05       0.00000       0.00000       0.00000       0.00000       0.00000       0.00000       0.00000       0.00000       0.00000       0.00000       0.00000       0.00000       0.00000       0.00000       0.00000       0.00000       6.52738       7.98873       7.81442       7.62405       6.38060       5.04821       3.60347       2.66074       1.73071       1.12137      0.659663      0.352509      0.167009     0.0807804     0.0316348     0.0124072    0.00407131    0.00113823   0.000250964   4.56599e-05       0.00000       0.00000       0.00000       0.00000       0.00000       0.00000       0.00000       0.00000       0.00000       0.00000       0.00000       0.00000       0.00000       0.00000       0.00000       0.00000
  10  16 2855.7700    3.1130  0.8900 12.0968 -0.0117  0.0353   0.1004   0.0789    0.1979   0.0000   438.9389       18.4060       9.34958      -2.16369     -0.541853      -7.16465       2.34986      -2.78552      -1.90398      0.611841       1.01142     -0.440460     -0.111913    -0.0303260   -0.00514707     0.0222020   -0.00608271  -0.000331429  -0.000147323  -5.34182e-05       0.00000       0.00000       0.00000       0.00000       0.00000       0.00000       0.00000       0.00000       0.00000       0.00000       0.00000       0.00000       0.00000       0.00000       0.00000       0.00000       5.70645       7.40915       7.06523       7.51695       5.67201       4.61702       3.36049       2.40130       1.72915      0.919799      0.619552      0.326132      0.193982     0.0727841     0.0359781     0.0117866    0.00478117    0.00108974   0.000265483   5.43751e-05       0.00000       0.00000       0.00000       0.00000       0.00000       0.00000       0.00000       0.00000       0.00000       0.00000       0.00000       0.00000       0.00000       0.00000       0.00000       0.00000
  10  17 2994.6944    3.7597  0.8573 12.2286 -0.0039  0.0310   0.1207   0.0750    0.2134   0.0000   443.4453       14.8014       10.1331     -0.560089       3.21127      -1.76900     -0.794895      -3.90889       1.47752     -0.936690      0.123819    -0.0756750      0.350464    -0.0824347    -0.0594806     0.0281787   -0.00475936   -0.00128897   0.000259847  -1.70948e-05       0.00000       0.00000       0.00000       0.00000       0.00000       0.00000       0.00000       0.00000       0.00000       0.00000       0.00000       0.00000       0.00000       0.00000       0.00000       0.00000       4.63316       5.94229       5.57783       5.55437       5.06008       3.80723       3.03424       2.11383       1.44822      0.975994      0.536323      0.315208      0.152853     0.0702698     0.0295656     0.0118104    0.00350223    0.00113633   0.000283590   4.56508e-05       0.00000       0.00000       0.00000       0.00000       0.00000       0.00000       0.00000       0.00000       0.00000       0.00000       0.00000       0.00000       0.00000       0.00000       0.00000       0.00000
  10  18 3133.0655    4.0088  1.0528 11.9892 -0.0011  0.0372   0.1157   0.0828    0.2932   0.0000   442.9710       23.3088       10.7577       14.3047       3.09383       5.25303       3.20752      -2.99356      0.677979      -1.40906     -0.656719     -0.439893     0.0492142     0.0213609    -0.0198203    -0.0235604    0.00311235    0.00227415   0.000131578   2.57413e-05       0.00000       0.00000       0.00000       0.00000       0.00000       0.00000       0.00000       0.00000       0.00000       0.00000       0.00000       0.00000       0.00000       0.00000       0.00000       0.00000       5.57245       6.89981       7.17142       6.18087       5.92895       4.60288       3.59058       2.63584       1.64886       1.14121      0.649899      0.346519      0.174272     0.0826741     0.0364805     0.0137753    0.00453305    0.00149031   0.000327282   4.78070e-05       0.00000       0.00000       0.00000       0.00000       0.00000       0.00000       0.00000       0.00000       0.00000       0.00000       0.00000       0.00000       0.00000       0.00000       0.00000       0.00000
  10  19 3271.4869    3.6591  1.4904 11.8686 -0.0037  0.0412   0.0884   0.1068    0.2179   0.0000   432.1258       31.3364       4.47515       4.54121      -10.1026      -7.11454       6.58604      -2.85468      -1.16353      -1.44820     -0.412309     -0.255580      0.300441    -0.0275407    -0.0812797    -0.0169613    0.00815651    0.00152563   0.000274558  -8.34861e-05       0.00000       0.00000       0.00000       0.00000       0.00000       0.00000       0.00000       0.00000       0.00000       0.00000       0.00000       0.00000       0.00000       0.00000       0.00000       0.00000       6.02057       7.74584       7.50411       7.38635       6.34112       5.22284       3.95182       2.96274       1.90995       1.24744      0.712139      0.402796      0.205423     0.0948492     0.0406060     0.0155529    0.00515257    0.00160471   0.000356335   6.20800e-05       0.00000       0.00000       0.00000       0.00000       0.00000       0.00000       0.00000       0.00000       0.00000       0.00000       0.00000       0.00000       0.00000       0.00000       0.00000       0.00000
  10  20 3410.3508    3.1754  1.9996 12.2029 -0.0070  0.0551   0.0719   0.1286    0.1213   0.0000   436.9889       29.3351       14.0878       30.6694       4.83539      -10.6873       1.74466      -9.51753      -4.00337      -1.02753      0.345608      -1.35259     0.0243762    -0.0122083     0.0656272    -0.0386644   -0.00145207    0.00150369  -0.000257101  -9.95535e-05       0.00000       0.00000       0.00000       0.00000       0.00000       0.00000       0.00000       0.00000       0.00000       0.00000       0.00000       0.00000       0.00000       0.00000       0.00000       0.00000       7.85684       10.6510       10.4150       9.55292       8.96966       6.83479       5.73398       4.01640       2.64349       1.77590      0.989175      0.558576      0.283425      0.128773     0.0588200     0.0225243    0.00724608    0.00230781   0.000569732   8.30926e-05       0.00000       0.00000       0.00000       0.00000       0.00000       0.00000       0.00000       0.00000       0.00000       0.00000       0.00000       0.00000       0.00000       0.00000       0.00000       0.00000
  10  21 3549.3656    2.5234  2.7518 12.1613 -0.0026  0.0668   0.0515   0.1736    0.0830   0.0000   434.1130      -1.78421       28.9675       27.1276       15.3188      -3.46140       2.34158      -3.68455      -5.47686      -3.76825     0.0125475      0.318734    -0.0630107     0.0477247     0.0288120     0.0173171   -0.00785462   -0.00709429   -0.00100728  -7.16086e-05       0.00000       0.00000       0.00000       0.00000       0.00000       0.00000       0.00000       0.00000       0.00000       0.00000       0.00000       0.00000       0.00000       0.00000       0.00000       0.00000       9.77140       12.6857       12.6097       12.2506       10.5368       8.64819       6.51864       4.87796       3.12514       2.14760       1.23335      0.690102      0.328067      0.172287     0.0682554     0.0280412    0.00888121    0.00279544   0.000601021   0.000100056       0.00000       0.00000       0.00000       0.00000       0.00000       0.00000       0.00000       0.00000       0.00000       0.00000       0.00000       0.00000       0.00000       0.00000       0.00000       0.00000
  10  22 3688.5975    2.0656  4.2755 11.6017 -0.0040  0.0901   0.0361   0.2290    0.0737   0.0000   443.6624       32.4488       47.1663      -2.39929      -2.64336      -14.9634       15.9493       1.23339      -6.22352     -0.762690       2.70042     -0.184981     -0.353486     -0.318327     -0.143570     0.0534862    0.00741006   -0.00492258  -0.000709399  -0.000122615       0.00000       0.00000       0.00000       0.00000       0.00000       0.00000       0.00000       0.00000       0.00000       0.00000       0.00000       0.00000       0.00000       0.00000       0.00000       0.00000       13.8425       18.0935       17.2649       15.9975       14.4691       12.1184       9.60074       6.97795       4.62007       2.90478       1.72447      0.916514      0.481862      0.221136     0.0983901     0.0364539     0.0125591    0.00362731   0.000845027   0.000134379       0.00000       0.00000       0.00000       0.00000       0.00000       0.00000       0.00000       0.00000       0.00000       0.00000       0.00000       0.00000       0.00000       0.00000       0.00000       0.00000
  10  23 3828.0325    1.6933  5.3782 11.4424 -0.0051  0.1067   0.0295   0.2989    0.0664   0.0000   465.9478       70.2045       25.6368       13.1059       10.1686      -8.82476      -28.9126      -11.9287       3.27731      -3.99508      -1.87656     -0.307009     0.0143584    -0.0251401     -0.269694     0.0587690     0.0228330   -0.00218625   -0.00106468  -0.000119608       0.00000       0.00000       0.00000       0.00000       0.00000       0.00000       0.00000       0.00000       0.00000       0.00000       0.00000       0.00000       0.00000       0.00000       0.00000       0.00000       16.3178       20.0990       19.9959       19.4479       17.4096       13.9896       11.0676       8.10001       5.64915       3.53087       2.20786       1.19528      0.668781      0.284959      0.131957     0.0457367     0.0161857    0.00433480   0.000998893   0.000152672       0.00000       0.00000       0.00000       0.00000       0.00000       0.00000       0.00000       0.00000       0.00000       0.00000       0.00000       0.00000       0.00000       0.00000       0.00000       0.00000
  10  25 4108.0137    1.1879  8.4664 10.6241 -0.0020  0.1557   0.0188   0.4388    0.0664   0.0000   447.7560       25.9495       32.4664       20.6544       21.1344      -42.1594      -17.7661      -5.80567       2.20202      -8.18691     -0.516917       2.88647      0.497960     -0.401655      0.151550    -0.0261453     0.0249892    0.00706756    0.00214538   3.85031e-05       0.00000       0.00000       0.00000       0.00000       0.00000       0.00000       0.00000       0.00000       0.00000       0.00000       0.00000       0.00000       0.00000       0.00000       0.00000       0.00000       22.7383       29.4643       30.0373       28.3553       25.2306       20.8665       15.7424       11.8980       7.86039       5.45032       3.17080       1.76905      0.957531      0.412171      0.195980     0.0718679     0.0239072    0.00701777    0.00148255   0.000232807       0.00000       0.00000       0.00000       0.00000       0.00000       0.00000       0.00000       0.00000       0.00000       0.00000       0.00000       0.00000       0.00000       0.00000       0.00000       0.00000
  11   9 1915.4105    0.4855  0.3288 10.0561 -0.0067  0.0292   0.0261   0.0519    0.0589   0.0000   432.3501     -0.265355       16.4644       2.93823   -0.00911999       3.65377       3.40463     -0.843239      -1.50661      -1.08622     -0.657197    -0.0149516      0.180125     0.0757030     0.0197000    -0.0165037   -0.00108183  -5.19611e-05  -0.000225451  -0.000286695   3.60375e-05   5.70957e-06       0.00000       0.00000       0.00000       0.00000       0.00000       0.00000       0.00000       0.00000       0.00000       0.00000       0.00000       0.00000       0.00000       0.00000       4.04843       4.91170       4.43055       4.96357       4.58061       3.30074       2.99183       2.15598       1.84414      0.900438      0.596654      0.344658      0.218341      0.125352     0.0485321     0.0239885    0.00688895    0.00289404   0.000954121   0.000201220   7.08147e-05   9.61381e-06       0.00000       0.00000       0.00000       0.00000       0.00000       0.00000       0.00000       0.00000       0.00000       0.00000       0.00000       0.00000       0.00000       0.00000
  11  10 2057.9289    0.6579  0.5964  9.9882 -0.0077  0.0286   0.0262   0.0676    0.0886   0.0000   430.2015      -7.17805       20.3603      0.807870      -2.42269     -0.325233       2.98258      0.120246     -0.273071     -0.416339      0.988260    0.00925497     -0.168702      0.240198     0.0485081    -0.0173528    -0.0110830    0.00394790    0.00108018   7.97262e-05   7.44290e-06   6.81583e-06       0.00000       0.00000       0.00000       0.00000       0.00000       0.00000       0.00000       0.00000       0.00000       0.00000       0.00000       0.00000       0.00000       0.00000       3.95544       5.35685       4.79967       4.84340       4.18348       3.62367       2.91932       2.30737       1.50291       1.05783      0.627325      0.350500      0.217531     0.0980306     0.0567893     0.0193904    0.00995592    0.00291282    0.00100157   0.000281488   6.00464e-05   1.04198e-05       0.00000       0.00000       0.00000       0.00000       0.00000       0.00000       0.00000       0.00000       0.00000       0.00000       0.00000       0.00000       0.00000       0.00000
  11  11 2199.8152    0.9224  0.6877 10.1934 -0.0132  0.0348   0.0314   0.0688    0.1571   0.0000   439.1796     -0.435956       14.9980       5.04299      -5.43163      -2.88771      -2.67651       1.98515     -0.713381     -0.366757      0.316890     -0.168549     -0.377420     -0.107558    0.00369833   -0.00717680   -0.00662363   -0.00475730   -0.00206495   0.000434304  -0.000162621  -1.67119e-05       0.00000       0.00000       0.00000       0.00000       0.00000       0.00000       0.00000       0.00000       0.00000       0.00000       0.00000       0.00000       0.00000       0.00000       4.08253       6.23714       5.59568       6.15843       4.55410       4.36878       3.27086       2.51017       1.65727       1.21483      0.691958      0.415863      0.255628      0.109920     0.0668367     0.0232317     0.0125858    0.00394302    0.00127194   0.000363563   7.75591e-05   1.53171e-05       0.00000       0.00000       0.00000       0.00000       0.00000       0.00000       0.00000       0.00000       0.00000       0.00000       0.00000       0.00000       0.00000       0.00000
  11  12 2340.0418    1.2324  0.7089 10.8620 -0.0223  0.0472   0.0471   0.0690    0.2163   0.0000   439.5612       8.58505       10.4255       4.86315      -10.3928       1.23228       2.31981       3.17648      -1.00633      0.361873      0.224857      0.542286    0.00597647     0.0128765    -0.0152047     0.0285895   -0.00925573   0.000556333  -9.26974e-06   0.000721393  -1.97539e-05   5.42584e-06       0.00000       0.00000       0.00000       0.00000       0.00000       0.00000       0.00000       0.00000       0.00000       0.00000       0.00000       0.00000       0.00000       0.00000       5.17913       8.04091       8.40879       6.12232       8.71405       4.27938       5.33703       3.47883       2.16331       2.08790      0.689477      0.762560      0.330872      0.152333      0.111871     0.0222791     0.0185841    0.00678209    0.00107136   0.000687662   0.000157495   1.49866e-05       0.00000       0.00000       0.00000       0.00000       0.00000       0.00000       0.00000       0.00000       0.00000       0.00000       0.00000       0.00000       0.00000       0.00000
  11  13 2478.5849    1.5844  0.9262 11.0913 -0.0161  0.0345   0.0493   0.0820    0.2798   0.0000   440.5842       4.03819       10.2008       9.19772      -1.04415      -4.06392       3.78428       1.31253      -1.18209    -0.0239351       1.84220      0.325146     -0.251121     -0.191137    -0.0826880    -0.0210072   -0.00993753    0.00479149   -0.00152085  -0.000214978   2.16275e-05   3.38705e-05       0.00000       0.00000       0.00000       0.00000       0.00000       0.00000       0.00000       0.00000       0.00000       0.00000       0.00000       0.00000       0.00000       0.00000       4.72411       5.55789       6.10903       5.82403       4.93275       4.17459       3.41804       2.52422       1.78382       1.20574      0.709618      0.430082      0.250978      0.129873     0.0609802     0.0279853     0.0115794    0.00409657    0.00127416   0.000335696   7.05916e-05   1.10091e-05       0.00000       0.00000       0.00000       0.00000       0.00000       0.00000       0.00000       0.00000       0.00000       0.00000       0.00000       0.00000       0.00000       0.00000
  11  14 2616.9412    2.0324  1.0669 11.5597  0.0025  0.0365   0.0600   0.0865    0.1986   0.0000   441.2076       2.83803       8.39691       13.7091     -0.813202       4.19668       2.62815      -1.57190       2.14764     -0.884119     -0.504078     -0.349208     -0.526269     0.0776834    -0.0854916   -0.00258043    0.00101448   -0.00143111  -0.000501550  -7.12496e-05   3.58275e-05   1.59411e-05       0.00000       0.00000       0.00000       0.00000       0.00000       0.00000       0.00000       0.00000       0.00000       0.00000       0.00000       0.00000       0.00000       0.00000       5.00577       6.45799       6.41260       6.39607       5.80641       4.68849       3.67689       2.67163       2.00291       1.30236      0.869241      0.506203      0.288585      0.146518     0.0693597     0.0307882     0.0120932    0.00454801    0.00144959   0.000372672   8.77669e-05   1.30739e-05       0.00000       0.00000       0.00000       0.00000       0.00000       0.00000       0.00000       0.00000       0.00000       0.00000       0.00000       0.00000       0.00000       0.00000
  11  15 2756.2584    2.6184  0.9176 12.1659 -0.0061  0.0333   0.0809   0.0835    0.1480   0.0000   440.6612       11.7183       4.57948       7.46948       5.03046      -2.48907       2.05095      -1.78668      0.566509      0.494781     -0.180698    0.00181337    -0.0107633     -0.203325     0.0128048   -0.00935237     0.0117288  -0.000366868   -0.00115005   9.36173e-05   5.93741e-05   4.68574e-06       0.00000       0.00000       0.00000       0.00000       0.00000       0.00000       0.00000       0.00000       0.00000       0.00000       0.00000       0.00000       0.00000       0.00000       4.69766       5.63952       5.44188       5.56767       5.22050       4.30910       3.23244       2.40530       1.65024       1.21329      0.830187      0.469853      0.254477      0.140641     0.0551418     0.0310035     0.0101868    0.00376636    0.00120813   0.000323244   7.07812e-05   1.13526e-05       0.00000       0.00000       0.00000       0.00000       0.00000       0.00000       0.00000       0.00000       0.00000       0.00000       0.00000       0.00000       0.00000       0.00000
  11  16 2895.4545    3.1413  0.9345 12.4191 -0.0058  0.0319   0.0925   0.0802    0.1569   0.0000   436.5968       16.0973       18.9073       14.2968     0.0771765       1.11373      -1.46472      0.431857      0.716439      0.985345      -1.33147     -0.528264     0.0367284     0.0488319   -0.00317732     0.0303558     0.0116711   -0.00147136    0.00168405  -0.000391440  -2.23407e-06  -7.58800e-06       0.00000       0.00000       0.00000       0.00000       0.00000       0.00000       0.00000       0.00000       0.00000       0.00000       0.00000       0.00000       0.00000       0.00000       4.45546       5.43405       5.72226       5.22690       5.06111       3.87817       3.17701       2.37431       1.75042       1.09902      0.681627      0.410010      0.235845      0.123421     0.0561217     0.0245485    0.00970468    0.00359224    0.00117192   0.000317205   7.35943e-05   9.78863e-06       0.00000       0.00000       0.00000       0.00000       0.00000       0.00000       0.00000       0.00000       0.00000       0.00000       0.00000       0.00000       0.00000       0.00000
  11  17 3034.6447    3.9555  0.9784 12.2135 -0.0008  0.0362   0.1115   0.0749    0.2264   0.0000   439.1129       8.80168       23.3900      -4.87124      -5.37311       9.81687     -0.782299      -4.81247      -2.05602      0.412391     -0.574557     -0.896344     0.0407261    -0.0787440     0.0469013     0.0265138   -0.00961478   -0.00207279   0.000735491   8.46606e-05   3.91894e-05  -1.98750e-07       0.00000       0.00000       0.00000       0.00000       0.00000       0.00000       0.00000       0.00000       0.00000       0.00000       0.00000       0.00000       0.00000       0.00000       4.68070       6.43308       6.15586       5.94241       5.10600       4.72450       3.36638       2.73490       1.80818       1.21291      0.809102      0.461671      0.245831      0.116167     0.0659625     0.0248889     0.0112219    0.00385952    0.00138633   0.000371629   7.26723e-05   1.36670e-05       0.00000       0.00000       0.00000       0.00000       0.00000       0.00000       0.00000       0.00000       0.00000       0.00000       0.00000       0.00000       0.00000       0.00000
  11  19 3312.5965    3.4821  1.5994 11.9029 -0.0016  0.0444   0.0784   0.0974    0.1636   0.0000   432.7079       16.3688       20.0751       5.95662      -4.11005     -0.640201      -2.68973      -6.27919      -2.81859      -3.08750     -0.986459      0.923766     -0.153710    -0.0649914     0.0232927    -0.0174328     0.0166431   -0.00378096  -0.000275943  -0.000695801   9.88577e-05  -1.19378e-05       0.00000       0.00000       0.00000       0.00000       0.00000       0.00000       0.00000       0.00000       0.00000       0.00000       0.00000       0.00000       0.00000       0.00000       6.92537       8.11929       8.29124       7.87446       7.57872       6.15302       4.35014       3.25254       2.30670       1.64812       1.06684      0.658675      0.326447      0.166824     0.0799971     0.0318019     0.0125861    0.00489816    0.00152396   0.000440495   8.92054e-05   1.27171e-05       0.00000       0.00000       0.00000       0.00000       0.00000       0.00000       0.00000       0.00000       0.00000       0.00000       0.00000       0.00000       0.00000       0.00000
  11  20 3451.8128    2.9704  2.4991 11.7201  0.0053  0.0579   0.0560   0.1305    0.1147   0.0000   443.2012       23.3206       9.79228      -4.77470      -6.07668       15.9985      -2.12441      -3.49968      0.924176      0.216670       1.43149     -0.637931    -0.0229522     -0.321808     0.0427552  -0.000978219   -0.00901962   -0.00736545    0.00116937  -0.000304601  -5.09841e-05  -1.05035e-05       0.00000       0.00000       0.00000       0.00000       0.00000       0.00000       0.00000       0.00000       0.00000       0.00000       0.00000       0.00000       0.00000       0.00000       7.84010       9.82793       9.82276       9.63180       9.17726       7.17400       5.78197       4.46997       3.00231       2.21197       1.25688      0.819687      0.451990      0.237905      0.112572     0.0474086     0.0197616    0.00713843    0.00205114   0.000652366   0.000136179   1.99784e-05       0.00000       0.00000       0.00000       0.00000       0.00000       0.00000       0.00000       0.00000       0.00000       0.00000       0.00000       0.00000       0.00000       0.00000
  11  21 3591.2385    2.4322  3.2479 11.6172 -0.0015  0.0654   0.0432   0.1710    0.0875   0.0000   453.9085       31.9028       15.3269       2.64411       14.5902       1.54660      -11.6855      -10.2107       1.21957      -2.09181      -3.30625       1.37628     -0.137667     0.0347369      0.100632     -0.122703     0.0328265    -0.0126275    0.00150561   0.000383042  -1.91088e-05   2.68467e-05       0.00000       0.00000       0.00000       0.00000       0.00000       0.00000       0.00000       0.00000       0.00000       0.00000       0.00000       0.00000       0.00000       0.00000       9.10757       11.0746       11.1017       11.1917       10.1181       8.28620       6.68488       4.99812       3.55540       2.37589       1.53974      0.913996      0.495189      0.266839      0.121717     0.0568520     0.0210894    0.00788855    0.00246282   0.000660951   0.000148489   2.21743e-05       0.00000       0.00000       0.00000       0.00000       0.00000       0.00000       0.00000       0.00000       0.00000       0.00000       0.00000       0.00000       0.00000       0.00000
  11  22 3731.0296    1.9991  4.6047 11.3332 -0.0018  0.0847   0.0318   0.2204    0.0745   0.0000   457.0700       30.7837      -19.2177      -2.43584       5.06585      -6.53589       2.19084      -7.23690      -6.58480     -0.116016       1.61480     -0.265881     -0.858576     -0.580468     0.0968945      0.211701   -0.00121415    -0.0148598   -0.00289747   0.000348835  -0.000119114  -6.30592e-05       0.00000       0.00000       0.00000       0.00000       0.00000       0.00000       0.00000       0.00000       0.00000       0.00000       0.00000       0.00000       0.00000       0.00000       11.9404       15.0086       14.9921       14.2629       13.2637       10.9546       8.98510       6.75188       4.89091       3.18225       2.00053       1.17785      0.681888      0.337943      0.172458     0.0697208     0.0300550     0.0103435    0.00339364   0.000907684   0.000203862   2.90498e-05       0.00000       0.00000       0.00000       0.00000       0.00000       0.00000       0.00000       0.00000       0.00000       0.00000       0.00000       0.00000       0.00000       0.00000
  11  23 3870.8248    1.6612  5.8693 11.1219 -0.0004  0.1107   0.0261   0.2842    0.0709   0.0000   448.9116       27.4269       49.6852       6.52953       22.5122      -13.5099      -9.29823      -5.69373       7.59593      -8.32200      -7.43053      0.527304       1.29197      0.379594   -0.00895239     -0.105052    0.00260676    0.00533129    0.00591145   -0.00123042   0.000550540  -4.11242e-05       0.00000       0.00000       0.00000       0.00000       0.00000       0.00000       0.00000       0.00000       0.00000       0.00000       0.00000       0.00000       0.00000       0.00000       14.2999       20.1498       18.6758       19.3865       16.3746       14.8299       11.3427       8.88816       6.19333       4.14693       2.67111       1.57334      0.854484      0.444745      0.222689     0.0961187     0.0390708     0.0141836    0.00466137    0.00125315   0.000267216   4.60857e-05       0.00000       0.00000       0.00000       0.00000       0.00000       0.00000       0.00000       0.00000       0.00000       0.00000       0.00000       0.00000       0.00000       0.00000
  11  24 4010.9879    1.3771  7.2239 10.7362 -0.0055  0.1285   0.0210   0.3395    0.0735   0.0000   426.1166       7.93838       13.0171      -14.5094      -23.0085       11.8163       7.72884      -14.1266       8.24246       7.99820      -4.04465      -4.08638       1.54064     -0.244008      0.425963     0.0888946     0.0475793    0.00484546   -0.00548711   8.14739e-05   0.000313929  -4.16074e-05       0.00000       0.00000       0.00000       0.00000       0.00000       0.00000       0.00000       0.00000       0.00000       0.00000       0.00000       0.00000       0.00000       0.00000       16.6790       22.4874       22.9742       22.2342       20.0195       16.2544       13.6831       9.66139       7.18717       4.81613       3.06931       1.89574       1.00322      0.551579      0.259172      0.120198     0.0469012     0.0178411    0.00543937    0.00146278   0.000336346   4.76664e-05       0.00000       0.00000       0.00000       0.00000       0.00000       0.00000       0.00000       0.00000       0.00000       0.00000       0.00000       0.00000       0.00000       0.00000
  11  25 4151.5805    1.1446  9.1432 10.6055 -0.0081  0.1599   0.0180   0.4446    0.0610   0.0000   435.9371       78.7176       6.67199      -18.0986       18.8300      -5.40234       27.5448       28.8551       12.3353      -12.7788     -0.734180     -0.704043      0.127525     -0.638796     -0.217040     0.0772838      0.181389    -0.0187003    -0.0165578   -0.00377118   -0.00134036   0.000220381       0.00000       0.00000       0.00000       0.00000       0.00000       0.00000       0.00000       0.00000       0.00000       0.00000       0.00000       0.00000       0.00000       0.00000       22.3173       27.4159       28.0511       27.8169       24.3676       21.4715       17.0153       13.0280       9.16431       6.37268       3.92466       2.40039       1.32708      0.678080      0.342807      0.144324     0.0607226     0.0216867    0.00667540    0.00181049   0.000366935   5.67991e-05       0.00000       0.00000       0.00000       0.00000       0.00000       0.00000       0.00000       0.00000       0.00000       0.00000       0.00000       0.00000       0.00000       0.00000
  11  28 4573.3575    0.6175 14.5840 10.2867 -0.0267  0.3473   0.0136   0.8917    0.0487   0.0000   424.3295       19.5666      0.932356       30.6859       100.165      -41.5928      -21.5907       36.1786       1.49370       9.16974       16.9649      -15.5164       2.89753      0.992791      -1.03358     -0.573775      0.519118   -0.00568160    -0.0201194    0.00457995   0.000180937  -0.000321203       0.00000       0.00000       0.00000       0.00000       0.00000       0.00000       0.00000       0.00000       0.00000       0.00000       0.00000       0.00000       0.00000       0.00000       46.0009       57.7624       61.0896       58.1767       53.0454       45.7631       37.2436       28.8956       20.7892       14.3155       9.49171       5.68984       3.34296       1.76516      0.863758      0.390318      0.154936     0.0537008     0.0166403    0.00422410   0.000855430   0.000122211       0.00000       0.00000       0.00000       0.00000       0.00000       0.00000       0.00000       0.00000       0.00000       0.00000       0.00000       0.00000       0.00000       0.00000
  12   9 1949.9490    0.5122  0.3660 10.0221 -0.0067  0.0281   0.0252   0.0523    0.0609   0.0000   438.7589       2.39332       10.2411       1.97704       3.39152       3.10618      -1.43796      -3.64632      0.348458     0.0354500      0.140049      0.199529      0.305502     -0.232934    -0.0150160    -0.0274782     0.0125337   -0.00684306   -0.00281694  -9.70198e-05   4.03422e-05  -7.97565e-05  -1.36767e-05   1.65202e-06       0.00000       0.00000       0.00000       0.00000       0.00000       0.00000       0.00000       0.00000       0.00000       0.00000       0.00000       0.00000       5.02858       5.91657       5.66209       5.43175       5.23867       4.52775       3.39473       2.24379       1.51018       1.21641      0.889508      0.542479      0.307109      0.151999     0.0648171     0.0276584     0.0121589    0.00516493    0.00194252   0.000586956   0.000185204   4.83312e-05   9.95932e-06   1.35334e-06       0.00000       0.00000       0.00000       0.00000       0.00000       0.00000       0.00000       0.00000       0.00000       0.00000       0.00000       0.00000
  12  10 2093.6791    0.7467  0.4790 10.0974 -0.0105  0.0284   0.0294   0.0522    0.0805   0.0000   441.4892      -2.77884       7.19949      -3.18486      -4.31845       4.03493       3.41654     -0.759450      -1.97837     -0.399660     0.0720977     0.0963577    -0.0181039     0.0386833     0.0921946    0.00446352     0.0180149    0.00726270    0.00181588   0.000273422  -0.000407781  -8.88279e-05  -6.07248e-06   7.10309e-07       0.00000       0.00000       0.00000       0.00000       0.00000       0.00000       0.00000       0.00000       0.00000       0.00000       0.00000       0.00000       3.55068       4.11533       5.23256       4.50439       3.46412       3.92200       2.69549       1.86281       1.73235       1.02202      0.588507      0.485415      0.265429      0.110693     0.0811135     0.0436275     0.0148655    0.00633621    0.00337949    0.00119075   0.000314093   6.56289e-05   1.22932e-05   1.91548e-06       0.00000       0.00000       0.00000       0.00000       0.00000       0.00000       0.00000       0.00000       0.00000       0.00000       0.00000       0.00000
  12  11 2235.8630    0.9683  0.7098 10.4716 -0.0064  0.0306   0.0334   0.0667    0.1067   0.0000   436.2303      -3.97514       5.97459      -3.06638      -2.16126      -1.85329       2.48537      -2.67217      -1.92589      0.418277     0.0570360     -0.157933     0.0183516     -0.102919     -0.124005    0.00727087     0.0493571    0.00120622    0.00203612    0.00130208   0.000187168   8.96636e-05  -5.60089e-06   2.61635e-06       0.00000       0.00000       0.00000       0.00000       0.00000       0.00000       0.00000       0.00000       0.00000       0.00000       0.00000       0.00000       3.79540       4.58345       4.86536       4.59910       4.46265       3.48669       3.10822       2.36293       1.60752       1.18815      0.793045      0.467775      0.295480      0.148059     0.0851284     0.0430890     0.0177473    0.00801095    0.00298269   0.000884117   0.000297571   7.95837e-05   1.70147e-05   2.19817e-06       0.00000       0.00000       0.00000       0.00000       0.00000       0.00000       0.00000       0.00000       0.00000       0.00000       0.00000       0.00000
  12  12 2376.3254    1.2485  0.9696 10.7656 -0.0115  0.0392   0.0379   0.0854    0.2045   0.0000   447.8984       3.29959       6.28043       5.32585       7.72023       2.04014      -6.86248      0.599856      0.105488      -1.48568      -1.13466      0.145804      0.270728     -0.245873      0.221508     0.0228018   -0.00809692    -0.0162956   0.000964460  -6.73469e-05   1.02305e-05  -6.35160e-05  -2.50407e-05  -6.29680e-06       0.00000       0.00000       0.00000       0.00000       0.00000       0.00000       0.00000       0.00000       0.00000       0.00000       0.00000       0.00000       4.45721       6.55415       6.63822       5.97075       6.11501       4.25265       4.36774       2.67364       2.12630       1.61255      0.849409      0.686341      0.314628      0.211982      0.107933     0.0435752     0.0267901    0.00860554    0.00397726    0.00150701   0.000323294   0.000117356   2.81355e-05   3.34553e-06       0.00000       0.00000       0.00000       0.00000       0.00000       0.00000       0.00000       0.00000       0.00000       0.00000       0.00000       0.00000
  12  13 2515.4915    1.7715  0.9129 11.0148 -0.0250  0.0344   0.0608   0.0824    0.4416   0.0000   429.4265       9.67653       5.88019       4.10785     -0.146171       2.97420     -0.356389      -2.23653     -0.697649      -4.06885       1.82915     -0.535844     -0.270402     0.0131402    -0.0307523     0.0551609     0.0527519    -0.0135439   -0.00202115    0.00166686  -0.000102534   0.000114326   8.29351e-06  -2.44020e-06       0.00000       0.00000       0.00000       0.00000       0.00000       0.00000       0.00000       0.00000       0.00000       0.00000       0.00000       0.00000       4.06317       5.12436       5.16934       5.46451       4.68767       3.99892       3.24557       2.44503       1.96570       1.36203      0.857776      0.510927      0.329393      0.196100     0.0986023     0.0466897     0.0213436    0.00898325    0.00340054    0.00118406   0.000342931   8.64759e-05   1.94343e-05   2.99152e-06       0.00000       0.00000       0.00000       0.00000       0.00000       0.00000       0.00000       0.00000       0.00000       0.00000       0.00000       0.00000
  12  14 2654.6791    2.3003  1.0679 11.1637 -0.0029  0.0377   0.0654   0.0890    0.4640   0.0000   438.4319       9.35769       9.93707      -3.31477       5.68479       1.03312       3.50002      0.751305     -0.563918     -0.962953     -0.387474     -0.286806      0.266047     -0.217796     0.0268155     0.0588351     0.0136055   -0.00589290    0.00430333   0.000994376   3.49215e-05  -6.53354e-06   7.58558e-06  -6.47628e-08       0.00000       0.00000       0.00000       0.00000       0.00000       0.00000       0.00000       0.00000       0.00000       0.00000       0.00000       0.00000       5.24208       5.80137       5.88469       6.52836       6.32244       4.35922       3.61195       2.95944       2.50013       1.58816      0.889760      0.527289      0.399851      0.244801      0.127266     0.0609399     0.0232398     0.0100430    0.00354588    0.00118272   0.000352923   8.73708e-05   2.07304e-05   2.58512e-06       0.00000       0.00000       0.00000       0.00000       0.00000       0.00000       0.00000       0.00000       0.00000       0.00000       0.00000       0.00000
  12  15 2794.5858    2.7290  0.9239 12.2936 -0.0075  0.0387   0.0804   0.0759    0.1872   0.0000   438.3408       10.5570       11.0601       2.52605       3.19105      -3.45187      -7.10698      -5.66676      0.739117       1.55589     -0.754528      0.172599     0.0595901     -0.190922    -0.0434330     0.0374765     0.0112363    -0.0104855   0.000870973   0.000872218   0.000289911  -5.03174e-05  -2.93487e-05   9.67978e-07       0.00000       0.00000       0.00000       0.00000       0.00000       0.00000       0.00000       0.00000       0.00000       0.00000       0.00000       0.00000       4.78300       5.66871       5.68245       6.75517       5.37631       4.06495       3.96811       3.27034       2.16380       1.35488       1.13482      0.661566      0.418891      0.174063      0.140715     0.0545683     0.0360259    0.00983860    0.00493999    0.00112006   0.000448471   9.39955e-05   2.22756e-05   3.38857e-06       0.00000       0.00000       0.00000       0.00000       0.00000       0.00000       0.00000       0.00000       0.00000       0.00000       0.00000       0.00000
  12  16 2934.4642    3.5606  0.7933 12.4725 -0.0016  0.0274   0.1067   0.0675    0.1505   0.0000   437.2740       2.36356       9.35141       11.9173       1.87342      -8.35943      0.261702      -3.24875       1.58110     -0.647288    -0.0617097     -0.512918      0.104361    -0.0708222     -0.117119    0.00473704  -0.000555589   -0.00231933   -0.00294861  -0.000449201   7.27986e-06   4.24909e-06   1.20945e-06  -5.65476e-07       0.00000       0.00000       0.00000       0.00000       0.00000       0.00000       0.00000       0.00000       0.00000       0.00000       0.00000       0.00000       3.44099       4.41717       4.58698       4.50517       4.11689       3.29164       2.65177       2.16620       1.48684       1.04235      0.685139      0.391463      0.257526      0.141774     0.0732899     0.0379578     0.0154287    0.00718935    0.00251516   0.000818688   0.000279076   7.31339e-05   1.53956e-05   2.27973e-06       0.00000       0.00000       0.00000       0.00000       0.00000       0.00000       0.00000       0.00000       0.00000       0.00000       0.00000       0.00000
  12  17 3073.9451    3.8041  0.9499 12.8475 -0.0014  0.0337   0.1101   0.0780    0.1448   0.0000   436.3025       14.2855       8.58049      -3.85700      0.535242      -9.80794      -2.20795      -4.65353       1.62589      -1.57806     -0.739110     0.0741610      0.104491     0.0271549     0.0708761   -0.00893696    -0.0239198   -0.00144865   -0.00270777  -0.000437271   0.000350636  -3.78906e-05  -2.04981e-05   2.37995e-06       0.00000       0.00000       0.00000       0.00000       0.00000       0.00000       0.00000       0.00000       0.00000       0.00000       0.00000       0.00000       4.07552       5.53914       5.47917       5.55257       4.97808       4.14943       3.35924       2.53566       1.68228       1.41012      0.811218      0.535636      0.316174      0.187388     0.0881633     0.0454105     0.0189769    0.00919980    0.00332871    0.00114824   0.000304387   9.86400e-05   1.95726e-05   3.15076e-06       0.00000       0.00000       0.00000       0.00000       0.00000       0.00000       0.00000       0.00000       0.00000       0.00000       0.00000       0.00000
  12  18 3213.4152    3.7983  1.3253 12.1727  0.0051  0.0375   0.0917   0.0856    0.1930   0.0000   440.0733       16.6793       10.8778       3.35885     -0.383129      -5.88751      -5.97140      -3.61598      -1.99667      0.959037     -0.228671     -0.724787      0.107999    -0.0663157    -0.0907739     0.0717953    -0.0193275    0.00285006   -0.00474226   -0.00126932  -0.000165469   5.77633e-05   2.01587e-05  -7.55207e-07       0.00000       0.00000       0.00000       0.00000       0.00000       0.00000       0.00000       0.00000       0.00000       0.00000       0.00000       0.00000       4.98986       6.31989       5.94813       5.99474       5.51532       4.77506       4.03779       3.05797       2.30173       1.56709       1.01634      0.641276      0.365785      0.197322      0.101827     0.0505185     0.0214644    0.00909675    0.00351263    0.00122822   0.000364498   9.69222e-05   2.17933e-05   3.22016e-06       0.00000       0.00000       0.00000       0.00000       0.00000       0.00000       0.00000       0.00000       0.00000       0.00000       0.00000       0.00000
  12  19 3352.8188    3.3086  1.7350 12.2527 -0.0086  0.0433   0.0722   0.1057    0.1242   0.0000   450.3707       21.0373       8.49226       4.74502      -2.29944      -4.75557      -2.39563      -6.31188     -0.917984     -0.101479    -0.0607459      -1.30410      0.280518     -0.244278      0.130977    -0.0735878    -0.0441185    -0.0160332    0.00927143   -0.00113401  -0.000651471  -7.21205e-05   2.90357e-06  -3.35554e-06       0.00000       0.00000       0.00000       0.00000       0.00000       0.00000       0.00000       0.00000       0.00000       0.00000       0.00000       0.00000       5.57498       7.22558       7.57206       6.81464       6.41420       5.50790       4.45556       3.61216       2.59264       1.73643       1.15613      0.702276      0.418530      0.233354      0.121799     0.0625353     0.0271572     0.0118969    0.00438651    0.00154076   0.000488280   0.000125321   2.53214e-05   3.50131e-06       0.00000       0.00000       0.00000       0.00000       0.00000       0.00000       0.00000       0.00000       0.00000       0.00000       0.00000       0.00000
  12  20 3492.5403    2.8886  2.4508 11.4907 -0.0100  0.0517   0.0524   0.1253    0.1174   0.0000   443.0869       31.5078       18.7192       2.99622       3.50578      -1.02256      -8.26426      -7.42930       3.06463      -8.84489      -3.70561      0.905361      0.723653     -0.147407     -0.258575     -0.122000     0.0566511   -0.00922161   -0.00574848    0.00263118   0.000427862  -5.59040e-05   6.61697e-06   1.87366e-06       0.00000       0.00000       0.00000       0.00000       0.00000       0.00000       0.00000       0.00000       0.00000       0.00000       0.00000       0.00000       6.56508       8.36671       8.69769       8.16326       7.96043       6.44642       5.27295       4.16512       3.04034       2.11345       1.40117      0.870767      0.499504      0.294279      0.147906     0.0721435     0.0335752     0.0136987    0.00500719    0.00184128   0.000563450   0.000150069   3.12957e-05   4.19426e-06       0.00000       0.00000       0.00000       0.00000       0.00000       0.00000       0.00000       0.00000       0.00000       0.00000       0.00000       0.00000
  12  21 3632.5979    2.2857  3.7861 11.4026 -0.0019  0.0700   0.0355   0.1726    0.0789   0.0000   426.3349       17.8475       16.5274      -1.32213      -22.9354       6.02030       9.63983      -2.58956     0.0153006      -1.11535      -1.36888      -1.32358      0.844648     -0.726099     0.0502849   -0.00239215    -0.0426772    -0.0177740    0.00209129    0.00303149   0.000428795   0.000120400  -3.61830e-06   7.74547e-06       0.00000       0.00000       0.00000       0.00000       0.00000       0.00000       0.00000       0.00000       0.00000       0.00000       0.00000       0.00000       8.39216       11.2059       11.4288       11.0500       10.4546       8.50807       7.17449       5.64066       4.11324       2.81751       1.95376       1.18001      0.734419      0.412551      0.212919      0.110289     0.0475978     0.0212079    0.00766846    0.00261440   0.000827876   0.000210061   4.50785e-05   6.16906e-06       0.00000       0.00000       0.00000       0.00000       0.00000       0.00000       0.00000       0.00000       0.00000       0.00000       0.00000       0.00000
  12  22 3772.7623    1.8730  5.1537 11.2032 -0.0038  0.0867   0.0276   0.2311    0.0714   0.0000   430.6533       24.1714       16.3227      0.424124      -17.8751       6.96705      0.664456      -1.00100      0.971392      -5.72399      0.478275      -2.58112     -0.527752      0.441735     -0.410816     -0.134755      0.124215   -0.00226643   0.000782795    0.00347403   -0.00111085  -0.000771777   0.000123625   6.83038e-06       0.00000       0.00000       0.00000       0.00000       0.00000       0.00000       0.00000       0.00000       0.00000       0.00000       0.00000       0.00000       10.6022       13.7561       14.5559       14.2871       12.7527       11.0447       9.08108       6.99312       5.15189       3.69244       2.41239       1.54077      0.914481      0.519371      0.271383      0.135276     0.0613160     0.0261936     0.0101037    0.00350133    0.00102709   0.000265229   5.36506e-05   7.65119e-06       0.00000       0.00000       0.00000       0.00000       0.00000       0.00000       0.00000       0.00000       0.00000       0.00000       0.00000       0.00000
  12  23 3913.0916    1.5519  6.7173 10.9876 -0.0031  0.1094   0.0233   0.2967    0.0713   0.0000   448.1623       31.9637       19.7060      0.158990      -2.75485       4.47652      -9.01940      0.999144      -2.39750      -2.12751     -0.405140       1.96694    -0.0413265      -1.46434     -0.205907     -0.169076    -0.0912326    -0.0152408     0.0306335   -0.00470232   -0.00152042  -0.000100153  -1.31110e-05  -9.89357e-06       0.00000       0.00000       0.00000       0.00000       0.00000       0.00000       0.00000       0.00000       0.00000       0.00000       0.00000       0.00000       13.7923       17.6079       18.7320       18.0554       16.4764       14.0958       11.4294       8.97494       6.56628       4.62315       3.11959       1.96221       1.17582      0.677141      0.357821      0.175030     0.0825877     0.0337192     0.0129102    0.00437930    0.00130888   0.000330272   6.59789e-05   9.20673e-06       0.00000       0.00000       0.00000       0.00000       0.00000       0.00000       0.00000       0.00000       0.00000       0.00000       0.00000       0.00000
  12  24 4053.5236    1.3206  8.2488 10.6888 -0.0025  0.1267   0.0191   0.3610    0.0688   0.0000   409.9933       77.6539       16.7195     0.0554495      -13.3857      -21.0680       2.26080       1.99944      -1.97253     -0.953195       1.78740      0.642369      -1.83373    -0.0973256      0.228176      0.191833    -0.0909543    -0.0447075    0.00938175   -0.00148742    0.00189559   0.000461287   7.01096e-05  -5.97894e-06       0.00000       0.00000       0.00000       0.00000       0.00000       0.00000       0.00000       0.00000       0.00000       0.00000       0.00000       0.00000       16.0857       20.1152       20.7042       20.9316       18.9269       16.3370       13.2065       10.5234       7.59573       5.38667       3.70894       2.35289       1.39175      0.780806      0.412152      0.213285     0.0928578     0.0402996     0.0147930    0.00506733    0.00152367   0.000379843   7.49028e-05   1.09623e-05       0.00000       0.00000       0.00000       0.00000       0.00000       0.00000       0.00000       0.00000       0.00000       0.00000       0.00000       0.00000
  12  25 4194.2849    1.0112  9.2814 10.6548 -0.0032  0.1640   0.0170   0.4699    0.0570   0.0000   468.2872       30.2750       24.6385       34.4650      -39.4095      -14.1838      -2.16858      -3.49921    -0.0610364      -11.9831      -10.6295       1.72395       3.47800     -0.218515      -1.03737     -0.198757      0.267509     -0.131244    -0.0375766     0.0104246    0.00229666  -1.57721e-05   5.17744e-05  -2.75685e-05       0.00000       0.00000       0.00000       0.00000       0.00000       0.00000       0.00000       0.00000       0.00000       0.00000       0.00000       0.00000       19.7485       26.3025       26.9685       26.3460       24.3169       21.0687       17.5077       13.1676       10.2782       7.01716       4.81553       3.01814       1.85666       1.00947      0.552843      0.269436      0.122973     0.0514361     0.0202144    0.00682371    0.00208268   0.000500726   0.000107762   1.48308e-05       0.00000       0.00000       0.00000       0.00000       0.00000       0.00000       0.00000       0.00000       0.00000       0.00000       0.00000       0.00000
  12  26 4335.6477    0.9097 11.6089 10.4028 -0.0112  0.2061   0.0154   0.5712    0.0582   0.0000   474.0871       44.7946       24.5376       11.4338      -25.9327      -15.6785       14.1269      -3.15063       10.1616      -2.24730      -1.97826    -0.0798554      -1.63766      -2.12878      0.479922       1.35256     -0.197023     -0.221196     0.0326152   -0.00379100    0.00312403    0.00154306  -0.000106629   5.68507e-06       0.00000       0.00000       0.00000       0.00000       0.00000       0.00000       0.00000       0.00000       0.00000       0.00000       0.00000       0.00000       24.6166       32.4553       33.8775       32.0031       31.0171       25.7914       21.5252       17.4005       12.2836       9.19547       6.09997       3.81822       2.40658       1.31705      0.716665      0.353423      0.160355     0.0685501     0.0265405    0.00856820    0.00263956   0.000683400   0.000132845   1.80028e-05       0.00000       0.00000       0.00000       0.00000       0.00000       0.00000       0.00000       0.00000       0.00000       0.00000       0.00000       0.00000
  12  27 4475.8478    0.6889 13.8911 10.4161 -0.0124  0.2952   0.0144   0.8029    0.0483   0.0000   412.7987       5.74099       22.0828       47.8371       49.3214      -27.1221       45.7308       20.4207      -28.4680       7.74275       10.6277      -1.83547      -6.68258     -0.771234    -0.0129041      0.345438     -0.295302     -0.111371    -0.0270353    0.00871554   -0.00422560  -0.000539291   0.000200431   2.67127e-05       0.00000       0.00000       0.00000       0.00000       0.00000       0.00000       0.00000       0.00000       0.00000       0.00000       0.00000       0.00000       35.3145       44.6451       49.3208       45.4824       44.7912       36.9323       30.8463       24.5006       17.8201       13.0547       8.78767       5.58241       3.51734       1.96990       1.06476      0.539920      0.237876      0.103712     0.0390416     0.0127832    0.00383489   0.000970502   0.000189563   2.39691e-05       0.00000       0.00000       0.00000       0.00000       0.00000       0.00000       0.00000       0.00000       0.00000       0.00000       0.00000       0.00000
  13  10 2128.4801    0.7967  0.6625  9.9014 -0.0046  0.0354   0.0276   0.0668    0.1026   0.0000   439.6007     -0.298717       9.22607      -4.20540      -1.99970       6.63095       3.39787       2.18348      0.703341     -0.645898      0.260907      0.875348      0.250159    -0.0961725     -0.290275    -0.0412986     0.0473185     0.0176716   -0.00520291  -0.000716007   -0.00141119  -0.000363354   4.11759e-05   2.72351e-05   2.60931e-06   4.65479e-08       0.00000       0.00000       0.00000       0.00000       0.00000       0.00000       0.00000       0.00000       0.00000       0.00000       4.28677       4.49866       4.14236       5.06059       5.37143       4.10036       2.54018       2.63238       2.26922       1.61971      0.957796      0.495368      0.392015      0.282058      0.169115     0.0880084     0.0387573     0.0160372    0.00603396    0.00238392   0.000785210   0.000253748   8.64561e-05   2.09199e-05   3.73087e-06   5.92935e-07       0.00000       0.00000       0.00000       0.00000       0.00000       0.00000       0.00000       0.00000       0.00000       0.00000
  13  11 2271.1567    1.1215  0.8574 10.1447 -0.0079  0.0294   0.0329   0.0764    0.1348   0.0000   434.4778       3.10419       16.9849       2.48678       9.10709       1.72122      -3.85062      -2.95792     -0.114783       1.09929     -0.983132    -0.0329031     -0.777600     -0.413480     -0.225205     0.0227399    0.00192596    0.00225173    0.00623233   0.000234899   0.000231133   5.66829e-05  -0.000152205   1.03210e-05  -2.78099e-06   2.74594e-07       0.00000       0.00000       0.00000       0.00000       0.00000       0.00000       0.00000       0.00000       0.00000       0.00000       3.26481       4.49122       4.40450       4.55311       3.96618       3.48505       2.81185       2.18932       1.63722       1.19896      0.785802      0.507637      0.317688      0.193221      0.102442     0.0565427     0.0267601     0.0124235    0.00530637    0.00225845   0.000773145   0.000264323   7.49890e-05   1.91967e-05   3.97149e-06   6.35515e-07       0.00000       0.00000       0.00000       0.00000       0.00000       0.00000       0.00000       0.00000       0.00000       0.00000
  13  12 2411.8825    1.4905  0.8274 10.9082 -0.0074  0.0494   0.0472   0.0678    0.1594   0.0000   438.8851      -3.81464       14.4419     -0.508609      -5.90806       5.61252       1.61109      0.409512      -1.88107      0.606819       1.24625      0.647399     -0.171319     0.0793863   -0.00950288    0.00892798     0.0715836    -0.0325440   -0.00393653   0.000894818   0.000255388  -0.000278050  -5.93707e-05   1.69124e-05  -5.09841e-06  -2.81245e-07       0.00000       0.00000       0.00000       0.00000       0.00000       0.00000       0.00000       0.00000       0.00000       0.00000       3.97991       8.32357       5.34608       8.50600       5.32630       6.85493       4.09604       4.42066       2.85465       2.33050       1.61030      0.931643      0.713626      0.291453      0.248822     0.0700333     0.0655525     0.0145297     0.0137576    0.00248007    0.00210806   0.000436007   0.000182340   4.35585e-05   8.04279e-06   1.78676e-06       0.00000       0.00000       0.00000       0.00000       0.00000       0.00000       0.00000       0.00000       0.00000       0.00000
  13  13 2551.7519    1.8356  1.0738 11.0909 -0.0066  0.0338   0.0501   0.0833    0.2995   0.0000   439.4501      0.812061       11.6065       8.28237      -2.93369       4.36476       2.91236      -2.97262     -0.190105      -2.46569     -0.729226     -0.101706     0.0274065     -0.208999  -0.000266308      0.106403    -0.0505564    -0.0156228   -0.00622260    0.00456525   0.000288332  -0.000122872  -1.64116e-05  -3.74384e-05  -2.83279e-06  -3.79038e-07       0.00000       0.00000       0.00000       0.00000       0.00000       0.00000       0.00000       0.00000       0.00000       0.00000       3.96129       4.92488       4.87672       5.32036       4.79804       4.03175       3.33078       2.74410       2.02818       1.45342      0.967291      0.660715      0.410022      0.232292      0.130733     0.0718516     0.0364154     0.0161779    0.00679471    0.00264453   0.000975655   0.000311463   9.01271e-05   2.34172e-05   4.65270e-06   7.15499e-07       0.00000       0.00000       0.00000       0.00000       0.00000       0.00000       0.00000       0.00000       0.00000       0.00000
  13  14 2691.7313    2.4748  0.9762 10.7812 -0.0185  0.0316   0.0733   0.0730    1.2751   0.0000   438.2475       1.10271       12.8373      -1.45968       1.48067      0.446588       2.39434      -1.50828     -0.606740      -1.29497      0.883820     -0.642361     -0.522126     0.0710274     -0.170934    -0.0770998   -0.00547191     0.0229616   -0.00377319   0.000232370   -0.00172001  -0.000130486   6.92503e-05  -2.95890e-05   8.24645e-06  -2.27316e-07       0.00000       0.00000       0.00000       0.00000       0.00000       0.00000       0.00000       0.00000       0.00000       0.00000       3.85483       4.91127       4.63799       4.99065       4.34323       3.85376       3.22906       2.72233       1.98834       1.38179      0.969483      0.649298      0.384405      0.224685      0.120950     0.0678000     0.0329409     0.0162957    0.00633194    0.00259299   0.000888808   0.000303694   8.42836e-05   2.15350e-05   4.26783e-06   6.88021e-07       0.00000       0.00000       0.00000       0.00000       0.00000       0.00000       0.00000       0.00000       0.00000       0.00000
  13  15 2832.2839    3.0294  0.9812 11.8242 -0.0099  0.0361   0.0878   0.0768    0.4906   0.0000   436.9199       13.6492       10.0448      -2.37879      -2.08903       1.92559       3.52661      -3.90779      0.985006    -0.0131971       1.35909     -0.556739     -0.819752     -0.124517     -0.146465    -0.0646769    -0.0319232    0.00788203   -0.00108736   0.000517946   0.000633659  -4.25160e-05  -4.93813e-05  -2.05577e-05   1.02838e-05  -1.20025e-06       0.00000       0.00000       0.00000       0.00000       0.00000       0.00000       0.00000       0.00000       0.00000       0.00000       3.88407       5.10773       5.36918       5.55408       4.39763       4.67765       3.47733       2.73623       1.99160       1.66988      0.975171      0.687600      0.465931      0.246632      0.139764     0.0760523     0.0384032     0.0152719    0.00741219    0.00319190    0.00127663   0.000379291   0.000105372   2.65447e-05   4.68000e-06   8.57999e-07       0.00000       0.00000       0.00000       0.00000       0.00000       0.00000       0.00000       0.00000       0.00000       0.00000
  13  16 2972.6896    3.4720  0.9036 12.8306 -0.0097  0.0306   0.0965   0.0696    0.1789   0.0000   430.6223       19.1706       15.8442      -1.54095      -2.17466       3.60610       1.75562      -1.79792      -1.40854      -3.18721      0.363396     -0.421625     -0.125776      0.148449     0.0111974    -0.0645741     0.0300439     0.0111690   -0.00587300    0.00153167    0.00133797   1.48312e-06   4.96550e-05  -3.40703e-06   7.37824e-06   3.98012e-07       0.00000       0.00000       0.00000       0.00000       0.00000       0.00000       0.00000       0.00000       0.00000       0.00000       3.86600       4.82452       4.80443       4.54885       4.24885       3.90897       3.26550       2.63983       2.01821       1.47451      0.937160      0.636511      0.389433      0.206298      0.124227     0.0599783     0.0311113     0.0139856    0.00583989    0.00225356   0.000968715   0.000288920   8.58694e-05   2.15387e-05   4.28006e-06   6.07599e-07       0.00000       0.00000       0.00000       0.00000       0.00000       0.00000       0.00000       0.00000       0.00000       0.00000
  13  17 3112.5758    3.8259  1.0804 12.5633  0.0001  0.0408   0.1014   0.0792    0.2187   0.0000   436.6400       11.6382       9.27035       12.5005    -0.0337632      -2.49834      -2.25049      -3.22128       1.41922      -1.36641     -0.257261     -0.194375     -0.107113     -0.215667    -0.0210006    -0.0105682    -0.0182356   -0.00989592    0.00538082   -0.00244553   -0.00107218  -0.000174629   7.34360e-05  -4.36026e-05   2.66027e-06   6.65617e-07       0.00000       0.00000       0.00000       0.00000       0.00000       0.00000       0.00000       0.00000       0.00000       0.00000       4.03502       6.51706       5.89367       6.37575       5.69977       4.52121       4.15144       2.84739       2.31178       1.57310       1.02556      0.754664      0.393002      0.270160      0.128091     0.0758190     0.0387769     0.0160339    0.00791947    0.00293572    0.00103985   0.000404891   9.34437e-05   2.87642e-05   7.08647e-06   1.06892e-06       0.00000       0.00000       0.00000       0.00000       0.00000       0.00000       0.00000       0.00000       0.00000       0.00000
  13  18 3252.4968    3.6235  1.2727 12.9081 -0.0101  0.0388   0.0936   0.0897    0.1454   0.0000   436.9924       26.5626     0.0985144      -2.07650      -5.72058       4.05645       1.79369      -2.11217      -1.02203      -1.87311     -0.688596     -0.102885      0.130292     -0.260541    -0.0264618    -0.0354862     0.0590094    -0.0193606    0.00499572   -0.00781842   0.000220680   0.000540778   0.000217400  -1.92567e-05   4.93564e-06   5.46057e-07       0.00000       0.00000       0.00000       0.00000       0.00000       0.00000       0.00000       0.00000       0.00000       0.00000       4.66862       6.30897       6.33124       6.19287       5.72966       4.90773       4.06074       3.28617       2.32107       1.74276       1.15348      0.766545      0.474113      0.267014      0.145013     0.0795376     0.0393626     0.0180294    0.00769200    0.00326698    0.00112787   0.000370994   0.000112257   2.95988e-05   5.77250e-06   8.36075e-07       0.00000       0.00000       0.00000       0.00000       0.00000       0.00000       0.00000       0.00000       0.00000       0.00000
  13  19 3392.4842    3.0770  2.0413 12.1257 -0.0031  0.0483   0.0593   0.1099    0.1110   0.0000   436.7911       18.7636       7.75749       16.2022       3.45902      -4.55352      -2.95503      -2.40178       4.81675      -3.91047      -1.75419     -0.528687      0.182031     -0.477459     -0.106653      0.109264     0.0136400    -0.0580748    -0.0201828    0.00881344   0.000671172  -9.15537e-05   0.000221258  -1.93896e-05   3.46466e-06   1.45613e-06       0.00000       0.00000       0.00000       0.00000       0.00000       0.00000       0.00000       0.00000       0.00000       0.00000       5.88248       6.74511       7.55747       7.42814       6.75973       5.72317       5.22697       3.97574       2.78864       2.22251       1.53146      0.963696      0.582000      0.366734      0.212301      0.100952     0.0478187     0.0265421     0.0111736    0.00447214    0.00155362   0.000474829   0.000136729   3.51804e-05   6.72329e-06   8.63676e-07       0.00000       0.00000       0.00000       0.00000       0.00000       0.00000       0.00000       0.00000       0.00000       0.00000
  13  20 3532.7054    2.5466  2.8764 11.7346 -0.0004  0.0570   0.0431   0.1387    0.0884   0.0000   422.6340       26.0114       6.65655       5.70683      -5.02799     -0.827964      -3.87837     -0.816417      -3.25422      -4.57040    0.00559745       1.79065    -0.0452136     -0.456140      0.237748     0.0887554    -0.0286002   -0.00899320    -0.0127726   -0.00610726   0.000722153  -0.000234436  -0.000109921   1.17562e-05  -1.21872e-06   9.00233e-07       0.00000       0.00000       0.00000       0.00000       0.00000       0.00000       0.00000       0.00000       0.00000       0.00000       6.87819       8.72660       8.80404       8.59354       8.24364       6.93966       6.14319       4.81842       3.79324       2.70174       1.77908       1.19059      0.719921      0.430408      0.238563      0.128020     0.0636114     0.0284781     0.0125397    0.00493530    0.00183245   0.000604066   0.000168933   4.31687e-05   8.86265e-06   1.14935e-06       0.00000       0.00000       0.00000       0.00000       0.00000       0.00000       0.00000       0.00000       0.00000       0.00000
  13  21 3673.2289    2.1713  3.8587 11.3271 -0.0077  0.0699   0.0334   0.1689    0.0806   0.0000   437.6831       41.0227       7.60268       2.81910       2.85205      -4.12102      -4.32663      -5.21925      -4.36790      -3.55867      0.160004      -2.10259      -1.70699     -0.992030      0.202386     0.0164516    -0.0291895    -0.0441640    -0.0107569    0.00654639    0.00427159   0.000686339  -0.000126066  -2.64073e-05   1.19104e-05   5.31870e-07       0.00000       0.00000       0.00000       0.00000       0.00000       0.00000       0.00000       0.00000       0.00000       0.00000       7.70199       10.8958       10.6610       10.9447       10.1579       8.75061       7.21650       5.70303       4.39001       3.11550       2.19714       1.40942      0.902097      0.540678      0.311838      0.158610     0.0813866     0.0363451     0.0166964    0.00629450    0.00241186   0.000773314   0.000233031   5.63659e-05   1.17070e-05   1.64456e-06       0.00000       0.00000       0.00000       0.00000       0.00000       0.00000       0.00000       0.00000       0.00000       0.00000
  13  22 3813.8093    1.7505  5.5846 11.1802 -0.0045  0.0893   0.0255   0.2375    0.0685   0.0000   441.2365       35.3524      -23.3344       25.3257      -4.35596       2.05317      -12.1365       6.67735       4.88208      -2.03359       1.80964      -4.57131       1.03249     -0.446893      0.106865    -0.0660237     0.0455790     0.0471274    -0.0217455   -0.00346127    0.00206855   -0.00104268  -0.000361937   2.81890e-06  -5.02552e-06  -9.03430e-07       0.00000       0.00000       0.00000       0.00000       0.00000       0.00000       0.00000       0.00000       0.00000       0.00000       10.2567       13.2737       13.3889       13.6092       12.5206       11.4043       9.17242       7.44558       5.75637       4.21694       2.82696       1.93657       1.20049      0.706030      0.416160      0.208351      0.111663     0.0473726     0.0223666    0.00805725    0.00327606    0.00103260   0.000294405   7.18187e-05   1.35763e-05   1.97013e-06       0.00000       0.00000       0.00000       0.00000       0.00000       0.00000       0.00000       0.00000       0.00000       0.00000
  13  23 3954.7266    1.4549  7.5097 10.8676 -0.0004  0.1135   0.0215   0.3165    0.0710   0.0000   438.9931       30.8294       4.46294      -10.1685      -10.1842       4.94295      -8.32156      -7.15991      -2.64718       4.85754       2.56893      -1.81864     -0.170658       1.09660     -0.275415     -0.163118     0.0311520    -0.0693711  -9.05440e-05   -0.00323023     0.0101033   0.000228720   0.000407412  -0.000170671  -1.75755e-05  -1.89201e-06       0.00000       0.00000       0.00000       0.00000       0.00000       0.00000       0.00000       0.00000       0.00000       0.00000       12.8894       16.7936       17.7764       17.3588       16.2918       14.2359       11.6639       9.56773       7.11676       5.25311       3.60709       2.43246       1.53082      0.894930      0.533135      0.272103      0.140433     0.0664323     0.0284973     0.0110546    0.00425254    0.00133575   0.000387696   9.41749e-05   1.77461e-05   2.42073e-06       0.00000       0.00000       0.00000       0.00000       0.00000       0.00000       0.00000       0.00000       0.00000       0.00000
  13  24 4095.7870    1.2367  8.6928 10.6271 -0.0045  0.1298   0.0179   0.3712    0.0669   0.0000   469.9521       59.7180       11.3475       9.13542       2.95292      -30.4273      0.150245      0.627739       5.56589      -7.05181      -4.08509      -1.21278      0.880548     -0.297242      0.159388     -0.293207    -0.0414925     0.0628397     0.0563312    0.00345289   -0.00430019   7.21647e-05   0.000715488  -0.000130078  -1.19249e-05   6.07658e-06       0.00000       0.00000       0.00000       0.00000       0.00000       0.00000       0.00000       0.00000       0.00000       0.00000       14.6954       19.0193       20.3955       19.5200       18.6198       16.1750       13.6656       10.7944       8.16733       6.09331       4.14572       2.79864       1.78068       1.03788      0.599869      0.317167      0.156398     0.0752206     0.0314844     0.0130439    0.00482093    0.00153563   0.000439402   0.000108657   2.07855e-05   2.71963e-06       0.00000       0.00000       0.00000       0.00000       0.00000       0.00000       0.00000       0.00000       0.00000       0.00000
  13  27 4519.7203    0.6569 14.5310 10.3421 -0.0081  0.2823   0.0134   0.8011    0.0471   0.0000   470.8980       27.8113      -77.8087       3.63664       50.6740       4.56066       34.7446      -25.4600      -33.9122       3.96626      -6.05180      -3.67106       9.51370     -0.594531      -1.83860       1.45867      0.587048     -0.112289   -0.00865807     0.0156193    0.00363890   -0.00354469  -7.53286e-05  -9.98808e-05  -1.77788e-05  -8.49818e-07       0.00000       0.00000       0.00000       0.00000       0.00000       0.00000       0.00000       0.00000       0.00000       0.00000       32.5603       40.6579       44.5136       43.0011       39.6878       35.7284       29.9477       23.6628       18.6470       13.4307       9.44155       6.36463       4.05398       2.45435       1.43355      0.771520      0.395186      0.187073     0.0809105     0.0318381     0.0115751    0.00366926    0.00100301   0.000228834   4.36509e-05   5.71829e-06       0.00000       0.00000       0.00000       0.00000       0.00000       0.00000       0.00000       0.00000       0.00000       0.00000
  14   9 2017.0368    0.6320  0.4875 10.0895 -0.0038  0.0254   0.0240   0.0556    0.0739   0.0000   437.5378      -4.42371       10.4804       6.69991      0.144858       4.65129      -3.93361       2.18525     -0.311200     -0.912785     -0.310305   -0.00623364      0.663603    -0.0416966     0.0558568    -0.0670033    -0.0337226    0.00805406    0.00581827   -0.00380457  -9.84311e-05   0.000431964  -0.000119021  -3.25266e-05  -3.31509e-08   1.39957e-06  -1.13289e-07  -9.46915e-09       0.00000       0.00000       0.00000       0.00000       0.00000       0.00000       0.00000       0.00000       2.71300       3.70413       3.47445       3.29850       3.20245       2.70113       2.69588       2.21135       1.76240       1.25368      0.846188      0.604113      0.364073      0.224918      0.116786     0.0691897     0.0380753     0.0174766    0.00993827    0.00332429    0.00173106   0.000572949   0.000211266   7.16137e-05   1.78757e-05   4.91076e-06   1.01335e-06   1.29799e-07       0.00000       0.00000       0.00000       0.00000       0.00000       0.00000       0.00000       0.00000
  14  10 2162.5091    0.8298  0.6260 10.3505 -0.0035  0.0304   0.0275   0.0598    0.0891   0.0000   436.2787     -0.152953       14.9628      -1.68399      -6.47335     -0.283165       4.01816     -0.883664      -1.78215      -1.06829       1.28415      0.558583     -0.197145      0.186983    -0.0896944     0.0568490    -0.0175643   -0.00499319   -0.00934729   0.000164324    0.00214796  -0.000543442   6.16312e-05  -0.000192767   9.00519e-06   6.17093e-06   2.03655e-06   2.76499e-07       0.00000       0.00000       0.00000       0.00000       0.00000       0.00000       0.00000       0.00000       2.94300       4.18437       4.19609       4.40889       4.26538       3.17851       3.11684       2.07934       1.91051       1.31765      0.862674      0.668413      0.361427      0.274486      0.137336     0.0901778     0.0471858     0.0217228     0.0125694    0.00397263    0.00220361   0.000727808   0.000265757   9.62352e-05   1.96895e-05   5.90768e-06   1.31261e-06   1.53103e-07       0.00000       0.00000       0.00000       0.00000       0.00000       0.00000       0.00000       0.00000
  14  11 2305.7014    1.1533  0.8668 10.3122 -0.0141  0.0347   0.0331   0.0679    0.1365   0.0000   445.6120       3.35736       19.0987       4.21156      -3.11702      -3.63130       2.36124     -0.716760      0.149171     -0.654813       2.27926      0.493091     -0.189551    -0.0559283     -0.124691    -0.0952435     0.0622112    -0.0288778    0.00199287    -0.0111169    0.00284488  -0.000340580  -0.000113829   1.98560e-05  -2.56970e-05  -5.24772e-06  -5.99945e-07   4.61743e-08       0.00000       0.00000       0.00000       0.00000       0.00000       0.00000       0.00000       0.00000       3.42527       4.93818       5.07790       5.13757       4.95069       3.73564       3.58018       2.61875       2.14662       1.46755       1.18813      0.687051      0.536571      0.275336      0.195258      0.105648     0.0512324     0.0300349     0.0119461    0.00688052    0.00216272    0.00102409   0.000319846   9.21200e-05   3.14974e-05   6.59046e-06   1.55489e-06   1.84306e-07       0.00000       0.00000       0.00000       0.00000       0.00000       0.00000       0.00000       0.00000
  14  12 2446.7540    1.5941  1.0195 10.5025 -0.0071  0.0310   0.0406   0.0726    0.1733   0.0000   439.8925       3.02550       11.9931      -2.73325      0.308011       7.14019     -0.582964      -3.17604      0.452066     -0.441269     -0.253117      0.536110     -0.713860      0.445099      0.300102     -0.114206     0.0265887    -0.0619944    0.00351563   0.000760885    0.00272524  -0.000392509  -3.59124e-05   6.33758e-05   6.20824e-06   5.10246e-06   4.72255e-07  -1.29744e-07       0.00000       0.00000       0.00000       0.00000       0.00000       0.00000       0.00000       0.00000       3.42629       4.16088       4.62315       4.47920       4.12313       3.71786       3.15155       2.63296       1.85914       1.43772       1.06353      0.671918      0.440250      0.272317      0.168368     0.0923116     0.0462644     0.0226332     0.0122219    0.00500011    0.00225653   0.000815591   0.000282746   8.60854e-05   2.52407e-05   5.68465e-06   1.04239e-06   1.41069e-07       0.00000       0.00000       0.00000       0.00000       0.00000       0.00000       0.00000       0.00000
  14  13 2587.3551    2.1389  0.8800 11.0836  0.0000  0.0291   0.0559   0.0595    0.2146   0.0000   437.4983       3.56457       6.14962       2.42496      0.132768      -1.06103      -2.34065      -1.28990      -1.51210     -0.161158      0.223715    -0.0153360     -0.118513     -0.199248    -0.0356453     -0.124439    -0.0189282    0.00101050   -0.00701520    0.00280098   -0.00156875  -0.000874097  -0.000101398   0.000105498  -7.24489e-06  -2.77788e-06   1.72426e-06  -7.88897e-08       0.00000       0.00000       0.00000       0.00000       0.00000       0.00000       0.00000       0.00000       3.09021       4.16546       3.93104       4.49768       3.82865       3.49595       2.92737       2.36654       1.77390       1.29458      0.939145      0.625644      0.444276      0.252427      0.147110     0.0810372     0.0455841     0.0234299     0.0103482    0.00484217    0.00191866   0.000745440   0.000251184   7.40328e-05   2.26818e-05   5.11527e-06   1.07744e-06   1.69865e-07       0.00000       0.00000       0.00000       0.00000       0.00000       0.00000       0.00000       0.00000
  14  14 2728.2334    2.5436  0.9449 11.3902 -0.0019  0.0335   0.0678   0.0673    0.3713   0.0000   439.1527       8.80503       10.1351       5.96928       1.36686      -3.26812    -0.0951501      -1.48662      -1.19255     -0.264734      0.496996     -0.120977     -0.159367    -0.0432063     -0.294959    -0.0463895      0.115142     0.0187338   -0.00652410    0.00332764  -0.000568838  -0.000565271   0.000234176  -7.03250e-05  -3.88568e-05  -1.73019e-06   2.48461e-06   8.04385e-08       0.00000       0.00000       0.00000       0.00000       0.00000       0.00000       0.00000       0.00000       4.17582       5.24770       5.74282       5.45322       4.89948       4.08192       3.91054       2.95931       2.20438       1.83285       1.10841      0.715732      0.497912      0.277705      0.168374     0.0899087     0.0521489     0.0253629     0.0102879    0.00541893    0.00222288   0.000956208   0.000325897   8.11974e-05   2.43095e-05   6.35747e-06   1.18094e-06   1.35802e-07       0.00000       0.00000       0.00000       0.00000       0.00000       0.00000       0.00000       0.00000
  14  15 2869.3055    3.1594  1.1000 11.1829 -0.0041  0.0326   0.0853   0.0805    0.9738   0.0000   433.1974       9.03041       17.8453       3.01579      -1.14629       2.76897       4.65437       1.15286      -1.25245      0.221977     -0.400197     -0.216059      0.670653      0.564305     0.0940142    -0.0724985   -0.00943336     0.0478509   -0.00861700    0.00908488   0.000647262   0.000260415  -0.000412630  -8.90632e-05  -9.06733e-06  -3.65487e-06  -7.87812e-07  -8.90777e-08       0.00000       0.00000       0.00000       0.00000       0.00000       0.00000       0.00000       0.00000       3.57541       4.58501       5.07967       4.70214       4.83585       3.71888       3.46608       2.73745       1.98442       1.60549       1.05649      0.746543      0.473398      0.283731      0.193373     0.0938184     0.0547358     0.0276747     0.0118612    0.00628694    0.00225489   0.000868868   0.000335595   9.06118e-05   2.72217e-05   7.22713e-06   1.30195e-06   1.40292e-07       0.00000       0.00000       0.00000       0.00000       0.00000       0.00000       0.00000       0.00000
  14  16 3010.2834    3.7584  0.9971 12.2526 -0.0028  0.0328   0.1095   0.0735    0.4560   0.0000   444.2645       3.17517       16.3030       14.8777      -3.56568      -7.92315       2.31994      -4.38726      -1.23892      0.154706       1.43433      -1.27246     -0.518662     -0.412988     -0.149652     -0.146530    -0.0415746   -0.00164450    0.00248314   -0.00409105    0.00576192  -0.000234404   1.16789e-05   0.000180404   3.88078e-05  -5.74182e-06   1.05933e-06   3.00549e-07       0.00000       0.00000       0.00000       0.00000       0.00000       0.00000       0.00000       0.00000       3.41311       4.51063       4.93183       4.55868       4.45643       4.02080       3.23025       2.54876       1.97595       1.42029       1.01742      0.757292      0.465125      0.290720      0.175438     0.0915661     0.0509946     0.0243178     0.0118075    0.00519181    0.00221375   0.000786903   0.000321777   0.000102178   2.72598e-05   6.58803e-06   1.21995e-06   1.59978e-07       0.00000       0.00000       0.00000       0.00000       0.00000       0.00000       0.00000       0.00000
  14  17 3150.7234    3.6708  1.1708 12.9970 -0.0085  0.0358   0.0954   0.0923    0.2154   0.0000   432.0199       19.5399       5.83844      -1.55813       7.38322      -9.17434     -0.890793      -2.88526       1.10735      -2.42656      -1.10683     -0.402971     -0.359981      0.374004     -0.238439     -0.105767    -0.0698702     0.0187750    0.00880803   -0.00296449  -0.000374863    0.00106792  -0.000309178  -1.76439e-05   4.51810e-05   5.03705e-06   3.61807e-07  -1.93386e-08       0.00000       0.00000       0.00000       0.00000       0.00000       0.00000       0.00000       0.00000       4.04098       4.76330       5.29504       5.15134       4.79982       4.50149       3.55415       2.88174       2.19362       1.49769       1.17416      0.828858      0.541810      0.325729      0.194165      0.103140     0.0571643     0.0278116     0.0138817    0.00582776    0.00245972   0.000888636   0.000329379   0.000104159   2.87356e-05   6.04368e-06   1.16407e-06   1.62226e-07       0.00000       0.00000       0.00000       0.00000       0.00000       0.00000       0.00000       0.00000
  14  18 3291.0380    3.3786  1.5171 12.9184 -0.0084  0.0455   0.0793   0.0992    0.1291   0.0000   439.8967       18.0675       3.39922     -0.181763      -8.69277      -7.75342      -5.83856      -2.69429     -0.400512      -2.79434      -2.28461     -0.539992      0.109032     0.0476407    -0.0803869     -0.252390     0.0667017     0.0563576   -0.00257932   -0.00704273   0.000158241   0.000463528   1.06519e-05  -2.21740e-05   3.74209e-05  -9.36375e-06  -3.27927e-06  -2.16228e-07       0.00000       0.00000       0.00000       0.00000       0.00000       0.00000       0.00000       0.00000       4.46924       6.60528       5.76006       6.76242       5.64423       5.54363       4.20226       3.73564       2.81592       2.05741       1.48881      0.986676      0.683416      0.373519      0.249479      0.123580     0.0749234     0.0332190     0.0175795    0.00679720    0.00308665    0.00101670   0.000439128   0.000116646   3.87849e-05   8.35592e-06   1.72972e-06   2.95980e-07       0.00000       0.00000       0.00000       0.00000       0.00000       0.00000       0.00000       0.00000
  14  19 3431.6703    3.0155  2.0798 12.2515 -0.0080  0.0446   0.0571   0.1129    0.1104   0.0000   445.7469       24.0094       20.1881       11.0896       3.24063      -5.73262       3.23256      -4.43457    -0.0970111      0.664255      -3.48028      -1.28649      0.547337     -0.301278     -0.152188    -0.0136126   -0.00327504    -0.0183410   -0.00492131    0.00527454    0.00162119   0.000512000  -0.000311288  -0.000204537  -6.03374e-05  -1.96506e-05   9.38905e-07  -5.01190e-07       0.00000       0.00000       0.00000       0.00000       0.00000       0.00000       0.00000       0.00000       4.96050       6.33678       6.41307       6.61043       6.18778       5.28331       4.79554       3.83206       3.04734       2.13151       1.65608       1.03990      0.712332      0.424989      0.260199      0.144166     0.0784143     0.0392961     0.0195349    0.00843048    0.00356616    0.00130463   0.000443393   0.000135054   3.99118e-05   8.57220e-06   1.83723e-06   2.31244e-07       0.00000       0.00000       0.00000       0.00000       0.00000       0.00000       0.00000       0.00000
  14  20 3572.2757    2.5278  3.2378 11.6584 -0.0064  0.0556   0.0390   0.1414    0.0881   0.0000   430.9065       21.7968       13.1236      -8.73982       7.42025       4.58362      -2.74429      -10.5389       2.06499      -5.12829     -0.502583     -0.286711      0.279314     -0.588680     -0.462834     0.0316348      0.120821    -0.0512497    -0.0192866    0.00917571    0.00591188    0.00124374  -0.000618309  -0.000340931   8.07536e-05   1.76083e-05  -5.93582e-07  -3.34108e-07       0.00000       0.00000       0.00000       0.00000       0.00000       0.00000       0.00000       0.00000       6.28718       7.64413       8.29268       8.20725       7.70708       6.86002       5.75798       4.81591       3.66599       2.85911       1.92945       1.32270      0.875071      0.534547      0.317016      0.181751     0.0963919     0.0482144     0.0235132    0.00973751    0.00422340    0.00160556   0.000560060   0.000173564   4.76284e-05   1.14968e-05   2.00267e-06   2.65338e-07       0.00000       0.00000       0.00000       0.00000       0.00000       0.00000       0.00000       0.00000
  14  21 3713.2079    2.0886  4.4019 11.1943  0.0009  0.0696   0.0295   0.1778    0.0826   0.0000   440.7959       22.4611       22.1997       13.1410       6.20022       5.20527      -1.92606      0.163729       7.69852      -6.10648       2.26267       1.74812      0.562118    0.00215522      0.433217     -0.236757      0.106880     0.0254493    -0.0192775    -0.0240766    0.00705316   -0.00165445  -0.000625902  -0.000325928  -2.29692e-05   3.74082e-06  -1.04240e-06   4.73496e-07       0.00000       0.00000       0.00000       0.00000       0.00000       0.00000       0.00000       0.00000       7.66698       9.96722       10.3370       10.3561       9.82526       8.67339       7.37388       5.86310       4.58698       3.31434       2.50039       1.64712       1.08433      0.694054      0.403131      0.229037      0.122313     0.0598690     0.0294620     0.0126489    0.00551015    0.00202751   0.000699712   0.000227450   6.27616e-05   1.40376e-05   2.78606e-06   3.57291e-07       0.00000       0.00000       0.00000       0.00000       0.00000       0.00000       0.00000       0.00000
  14  22 3854.5648    1.6781  6.1743 10.9947 -0.0061  0.0895   0.0230   0.2505    0.0727   0.0000   436.4304       34.3944       5.84384       2.58486      -15.2846       5.17775       7.37061      -12.5892      -3.04245      -1.83281      0.844157      0.442841      -1.92308      0.228066     0.0369006     -0.554470     0.0464370     0.0724953    -0.0886009  -0.000561950     0.0118140   0.000207527   -0.00169426   0.000144542   1.32856e-05   4.97615e-05   4.38178e-06   1.20286e-07       0.00000       0.00000       0.00000       0.00000       0.00000       0.00000       0.00000       0.00000       9.68489       12.6575       13.7693       13.2088       12.6351       11.1249       9.32807       7.70512       5.92506       4.38136       3.15762       2.14360       1.41072      0.875983      0.524712      0.297666      0.158086     0.0825625     0.0375385     0.0177245    0.00695787    0.00277933   0.000948378   0.000302258   8.43093e-05   1.93921e-05   3.56285e-06   4.48374e-07       0.00000       0.00000       0.00000       0.00000       0.00000       0.00000       0.00000       0.00000
  14  23 3995.6578    1.3603  7.6305 10.8530 -0.0122  0.1142   0.0200   0.3173    0.0679   0.0000   449.4631       51.4557       6.96067      -21.0146       9.77929       20.1484      -15.2898      -17.1375       7.22373     -0.236297      -12.6613      -4.60084      -2.29530       1.50371      0.471800     -0.925935     -0.302832    0.00267991     0.0171134     0.0435421    -0.0170802   -0.00411617    0.00183016   0.000609892   0.000154063   3.15064e-05  -1.12222e-05  -1.00552e-07       0.00000       0.00000       0.00000       0.00000       0.00000       0.00000       0.00000       0.00000       11.8137       15.5001       16.5372       16.7094       15.0800       14.1915       11.4407       9.69202       7.47284       5.52819       4.03135       2.78712       1.78743       1.12560      0.691104      0.377745      0.207628      0.102672     0.0509522     0.0222534    0.00943147    0.00343777    0.00127093   0.000396163   0.000107603   2.42670e-05   4.38907e-06   6.23852e-07       0.00000       0.00000       0.00000       0.00000       0.00000       0.00000       0.00000       0.00000
  14  24 4136.9102    1.1198  8.8192 10.7247 -0.0164  0.1338   0.0175   0.3870    0.0607   0.0000   442.2993       44.3745       35.0609      -23.9339      -14.8917       54.9657       3.43221      -19.9004       17.0471      0.223585       10.3947       1.98454      -2.40300    -0.0390370      0.419098     -0.253134    -0.0761819      0.170160     -0.104553    -0.0832149   -0.00191477    0.00568644  -0.000810096  -7.30799e-05   0.000415625   1.39528e-05  -2.97405e-06   5.31672e-07       0.00000       0.00000       0.00000       0.00000       0.00000       0.00000       0.00000       0.00000       14.4557       18.6484       19.7076       19.8539       18.3453       16.4366       14.0691       11.5196       8.83854       6.69227       4.82474       3.26128       2.17364       1.34136      0.811218      0.456739      0.245314      0.125783     0.0598676     0.0271236     0.0111411    0.00421420    0.00146042   0.000448037   0.000125085   2.83446e-05   5.26906e-06   6.96852e-07       0.00000       0.00000       0.00000       0.00000       0.00000       0.00000       0.00000       0.00000
  14  26 4420.3469    0.7784 13.5805 10.5041 -0.0095  0.2399   0.0140   0.6678    0.0437   0.0000   437.0493       92.3107       39.5967      -11.3404      -12.2809      -38.4777      -1.25364       12.8641      -1.01262      0.476087      -2.87982       10.1376      -6.01417     -0.991361       1.81645      0.872810     -0.260993    -0.0414146    -0.0567956    -0.0236931     0.0419537    -0.0200985  -8.37930e-05    0.00149258  -5.27157e-05  -0.000185323  -3.49290e-06  -2.65370e-07       0.00000       0.00000       0.00000       0.00000       0.00000       0.00000       0.00000       0.00000       25.4067       32.5799       35.5222       34.5744       32.6573       29.5900       25.0463       20.5461       16.3731       12.0325       8.72954       6.14405       4.03411       2.53498       1.56060      0.877922      0.495517      0.254591      0.121691     0.0552621     0.0223084    0.00829108    0.00291769   0.000872378   0.000233411   5.21308e-05   9.60076e-06   1.22116e-06       0.00000       0.00000       0.00000       0.00000       0.00000       0.00000       0.00000       0.00000
  14  27 4561.9383    0.6551 15.6605 10.2923 -0.0022  0.2942   0.0118   0.7969    0.0414   0.0000   465.0315       7.98434      -42.3908      -31.3523       64.6201      -30.9605      -43.5659       45.8090      -12.0001      -7.91399       3.21142       1.73951      -7.33831       2.38308      -1.13412      -2.28391      0.106804    -0.0395085     -0.124395    0.00397173    0.00993781    -0.0118560  -0.000899148   0.000493753  -0.000505653   9.29300e-07   1.18379e-05   1.92713e-07       0.00000       0.00000       0.00000       0.00000       0.00000       0.00000       0.00000       0.00000       30.1901       40.5592       40.5537       42.4506       39.5563       35.3446       30.5587       24.9404       20.0638       14.8005       10.8895       7.42213       4.95359       3.15050       1.91573       1.11296      0.610152      0.299561      0.156852     0.0631500     0.0282042     0.0100593    0.00349068    0.00105832   0.000284380   6.40076e-05   1.24724e-05   1.65348e-06       0.00000       0.00000       0.00000       0.00000       0.00000       0.00000       0.00000       0.00000
  15  11 2339.5099    1.2450  0.9132 10.4067 -0.0036  0.0342   0.0333   0.0689    0.1298   0.0000   436.8903       3.24750       14.7224      0.553967       1.47459     -0.603020     -0.427883      -1.03271      -2.46411       1.39937       1.66363     -0.642606      -1.02661     0.0926235      0.322064    -0.0561062     0.0465488     0.0226102  -0.000669949    0.00175398  -0.000609564   -0.00189727   0.000302425   0.000211728  -3.57673e-05   3.97644e-05   6.79024e-06   2.13590e-06   1.14600e-07  -3.57851e-08       0.00000       0.00000       0.00000       0.00000       0.00000       0.00000       3.64884       5.07057       5.37288       5.73195       4.68392       4.52715       3.45777       2.86732       2.06577       1.67776       1.18099      0.759426      0.526949      0.351162      0.222760      0.111086     0.0763246     0.0376667     0.0212782    0.00697736    0.00482860    0.00164754   0.000862641   0.000245948   9.84577e-05   2.60650e-05   7.26388e-06   1.56960e-06   2.68385e-07   4.80845e-08       0.00000       0.00000       0.00000       0.00000       0.00000       0.00000
  15  12 2481.0379    1.6224  1.1120 10.3905 -0.0001  0.0327   0.0383   0.0706    0.1957   0.0000   433.1864       8.64997       16.0437      -7.71904     -0.450621      -1.48508     0.0681905      -4.35410     -0.162378      -1.58644     -0.165411     -0.185620      0.708799     -0.189125   -0.00909973      0.115721    -0.0865158    -0.0186998     0.0313201   -0.00185996   -0.00177645  -4.48202e-05  -0.000483579   4.29876e-05   0.000112643   4.08716e-05  -2.07143e-06   6.15650e-07   2.18061e-07  -3.17243e-08       0.00000       0.00000       0.00000       0.00000       0.00000       0.00000       3.39350       4.50234       4.69772       4.76691       4.29099       3.96300       3.41307       2.70810       2.07549       1.56905       1.14749      0.815972      0.533687      0.356713      0.206185      0.127182     0.0681581     0.0364328     0.0179295    0.00941832    0.00375992    0.00184224   0.000683169   0.000262182   8.34745e-05   2.67805e-05   6.57023e-06   1.56296e-06   2.93373e-07   4.09145e-08       0.00000       0.00000       0.00000       0.00000       0.00000       0.00000
  15  13 2622.4292    2.1019  0.9683 11.5980 -0.0041  0.0307   0.0545   0.0676    0.1392   0.0000   437.2829       7.89877       18.6844     -0.827289      -6.34223      -4.23943      -1.55820       4.47335      -2.49202      -1.40548       1.39552      0.319976     -0.554159      0.370795     0.0598815     -0.281432     -0.132530    0.00106654    0.00362274   -0.00448601   -0.00723389   -0.00181689   0.000232371  -2.26626e-05  -3.00396e-05   2.07649e-06   9.01047e-06   4.81897e-07  -6.08725e-07  -3.89043e-08       0.00000       0.00000       0.00000       0.00000       0.00000       0.00000       3.38521       4.02199       4.23394       4.55006       4.12805       3.73386       3.01090       2.81901       1.95511       1.63973       1.16081      0.790282      0.503394      0.329036      0.208321      0.132771     0.0693902     0.0355872     0.0183242    0.00903309    0.00413225    0.00169566   0.000675278   0.000240074   7.40543e-05   2.32371e-05   6.35557e-06   1.55923e-06   2.32712e-07   3.69632e-08       0.00000       0.00000       0.00000       0.00000       0.00000       0.00000
  15  14 2764.2033    2.6412  0.8583 12.1417 -0.0060  0.0293   0.0722   0.0620    0.1574   0.0000   431.6360       6.27667       9.67807       1.15769      -5.02149       1.28122       3.36226      -1.77730       1.53726      0.932363       2.41647     -0.988275     -0.606035    -0.0270453     0.0679996     -0.122573      0.139946     0.0275485    -0.0172759     0.0133719    0.00189566   0.000245571   0.000657191   8.15852e-05  -7.19142e-05   4.03024e-05   6.60298e-06  -3.67611e-06   3.84683e-07   9.22689e-09       0.00000       0.00000       0.00000       0.00000       0.00000       0.00000       3.06075       4.19847       4.21518       4.57398       3.72273       3.66772       2.93459       2.51604       1.94268       1.42178       1.06765      0.748763      0.453437      0.301092      0.187485      0.108914     0.0592830     0.0337391     0.0155199    0.00838483    0.00363807    0.00165047   0.000568151   0.000229545   7.61219e-05   2.38866e-05   5.71715e-06   1.33767e-06   2.43747e-07   4.19989e-08       0.00000       0.00000       0.00000       0.00000       0.00000       0.00000
  15  15 2905.8664    3.4859  0.9523 11.9743  0.0003  0.0330   0.0865   0.0674    0.3653   0.0000   439.6392       10.2011       11.9817       6.03901      -2.50880      -1.09698     -0.750417     -0.865927      0.944856     -0.807165     -0.312770     -0.934076      0.248455     0.0779812      0.221102    -0.0190413    -0.0456751     0.0345899     0.0211404    0.00288710    0.00216003   0.000123425  -0.000408680  -7.30541e-05  -2.09809e-05   1.58274e-06   3.84844e-06   7.78789e-08  -2.61721e-07   1.23940e-08       0.00000       0.00000       0.00000       0.00000       0.00000       0.00000       2.78941       4.43764       4.38898       4.01859       4.53774       3.33245       3.46940       2.59070       1.91341       1.74331      0.978643      0.895858      0.538703      0.343483      0.248182      0.103164     0.0837779     0.0336139     0.0196957    0.00985270    0.00348254    0.00201020   0.000731711   0.000240941   0.000116081   2.47396e-05   7.59314e-06   2.26141e-06   3.86766e-07   4.37348e-08       0.00000       0.00000       0.00000       0.00000       0.00000       0.00000
  15  16 3047.1688    3.9080  1.1435 11.7831 -0.0007  0.0316   0.1039   0.0811    0.7834   0.0000   440.3214       15.9099       12.6111       2.45363       1.92749      0.306169       2.03717      0.670337       1.94985      -1.22608      0.957618      -1.15600     -0.921476      0.123331      0.291223     -0.181601    -0.0443261     0.0107644   -0.00563642   -0.00332561  -0.000998610    0.00129189  -0.000640707   0.000437032  -0.000113316  -2.62722e-05   9.82064e-06   1.99195e-06  -7.07883e-08   2.21039e-08       0.00000       0.00000       0.00000       0.00000       0.00000       0.00000       3.49874       4.67196       4.99052       5.04392       4.55683       4.03362       3.32198       2.72766       2.15727       1.51571       1.15429      0.781806      0.499607      0.332833      0.201750      0.120844     0.0694767     0.0354496     0.0194435    0.00898893    0.00432934    0.00175736   0.000730185   0.000238119   8.35940e-05   2.61841e-05   6.64014e-06   1.44449e-06   2.82105e-07   3.81855e-08       0.00000       0.00000       0.00000       0.00000       0.00000       0.00000
  15  17 3188.1831    3.5260  1.1186 13.2816 -0.0249  0.0392   0.1053   0.0903    0.2598   0.0000   434.4644       15.1151       21.5160       7.72686      -8.84597      -11.6233       3.09479      -1.50791      -1.45027      -3.31409     -0.542851     -0.110386     -0.117870     -0.192573     -0.274745     0.0211805    -0.0560465     0.0244828     0.0103037  -0.000225611    0.00391436  -0.000285165   -0.00146544  -0.000108070   8.69216e-05  -2.31492e-05   1.04281e-05  -2.04590e-06   3.34120e-07   6.06356e-08       0.00000       0.00000       0.00000       0.00000       0.00000       0.00000       3.85510       5.22358       5.44649       5.04615       5.21596       4.27080       4.01110       3.24473       2.56473       1.95161       1.39044       1.01168      0.635055      0.401441      0.265941      0.145295     0.0884751     0.0419703     0.0227269     0.0121647    0.00471240    0.00231324   0.000842398   0.000296106   0.000110996   3.07527e-05   8.63861e-06   2.12100e-06   4.00420e-07   4.63826e-08       0.00000       0.00000       0.00000       0.00000       0.00000       0.00000
  15  18 3328.9999    3.3921  1.7421 12.5511 -0.0146  0.0424   0.0731   0.1013    0.1913   0.0000   440.7408       10.8513       20.1300       8.56903       3.60788      -2.29870      -2.89571      -2.27459    -0.0600136      -4.21705       1.24504       2.40222     -0.203395      -1.02746      0.139460      0.366742     -0.207987    -0.0746834     0.0404943     0.0195902   -0.00302369  -0.000927610    0.00102036   0.000298865   3.05399e-05  -4.61335e-06  -1.01240e-05  -2.00490e-06  -8.62391e-08   1.69863e-08       0.00000       0.00000       0.00000       0.00000       0.00000       0.00000       4.18273       5.51620       6.02924       5.82716       5.58886       4.89721       4.15034       3.62254       2.63109       2.13874       1.54482       1.04300      0.722795      0.444054      0.289096      0.176433     0.0934826     0.0529187     0.0260208     0.0124158    0.00612197    0.00245620   0.000987938   0.000378368   0.000117363   3.56436e-05   1.04178e-05   2.30713e-06   3.97228e-07   5.23389e-08       0.00000       0.00000       0.00000       0.00000       0.00000       0.00000
  15  19 3470.0677    2.8066  2.5078 12.3372 -0.0056  0.0510   0.0509   0.1305    0.1014   0.0000   444.9463       19.8772       17.6153      -1.37163       3.22879       3.61392       6.06746       3.30912       3.75318      -6.68090     -0.301606     -0.979646      -1.28944     -0.141492    -0.0467102     -0.339946     0.0896682    -0.0401232    -0.0474321   -0.00476060    0.00116031   0.000161436   0.000442102  -0.000735378   0.000149790  -9.05069e-07  -1.61898e-06   1.10849e-06   3.32683e-07   4.39841e-08       0.00000       0.00000       0.00000       0.00000       0.00000       0.00000       5.23117       6.98862       7.52983       7.23788       7.05975       6.22411       5.33474       4.37318       3.31243       2.54534       1.87828       1.33971      0.905263      0.581087      0.362284      0.214319      0.117359     0.0644561     0.0326880     0.0155084    0.00749778    0.00304651    0.00123664   0.000452428   0.000150057   4.57853e-05   1.24589e-05   2.82728e-06   4.98608e-07   6.20804e-08       0.00000       0.00000       0.00000       0.00000       0.00000       0.00000
  15  20 3611.4946    2.3056  3.6777 11.6299 -0.0030  0.0611   0.0338   0.1615    0.0848   0.0000   438.1059       29.5522       28.0050       12.0442       4.05276       3.14792      -8.58417      -6.92422      0.704809      -3.11072      0.849359       2.36033      0.882250     -0.259580      0.483560      0.332721     -0.128007    -0.0872431    -0.0262789    -0.0118611   0.000644325   -0.00153340  -0.000171829   0.000639742  -7.18982e-05  -2.62542e-05   1.24428e-05  -1.24606e-06  -8.85943e-07  -6.57025e-08       0.00000       0.00000       0.00000       0.00000       0.00000       0.00000       6.00446       7.99090       8.34897       8.33622       8.19574       7.13628       6.29913       5.14876       4.07250       3.06584       2.24668       1.65068       1.11516      0.706086      0.455524      0.259276      0.148691     0.0801486     0.0416400     0.0197134    0.00945433    0.00380280    0.00152114   0.000554437   0.000192368   5.62485e-05   1.50675e-05   3.46564e-06   6.35430e-07   7.74134e-08       0.00000       0.00000       0.00000       0.00000       0.00000       0.00000
  15  21 3752.8348    1.9219  5.1225 11.2438 -0.0075  0.0785   0.0268   0.2109    0.0756   0.0000   432.9344       17.9212      -11.6648       13.3147       7.25001      0.130600       15.5050      -16.7863      -4.35257       3.31963       2.85137      -4.11431       1.44820      0.220700      0.485551    -0.0947416     -0.221494    0.00943929     0.0988163     0.0368027    -0.0150897   -0.00132291   -0.00120603   0.000236304   0.000541288  -0.000117774   1.13153e-05  -1.32226e-05   1.95639e-07   5.34811e-08       0.00000       0.00000       0.00000       0.00000       0.00000       0.00000       7.58035       10.4037       10.8445       10.9658       10.4033       9.16552       8.28210       6.54868       5.36238       3.97246       3.02957       2.03169       1.42040      0.911447      0.564890      0.340315      0.190847      0.104395     0.0523975     0.0260742     0.0114520    0.00508381    0.00200066   0.000742432   0.000240951   7.39717e-05   1.98639e-05   4.38247e-06   8.64290e-07   1.04118e-07       0.00000       0.00000       0.00000       0.00000       0.00000       0.00000
  15  22 3894.3226    1.5989  6.8951 10.9018 -0.0068  0.0931   0.0206   0.2616    0.0684   0.0000   447.4078       17.8846       4.61052      -16.0399       19.7191       3.35070      -6.11285      -18.6879      -3.66140      -3.61461       3.73305     -0.586635      0.902822       1.03867      -1.06316     -0.249099      0.267884     -0.217908    -0.0426560     0.0260940    -0.0206782   -0.00337394    0.00104090  -0.000357529   0.000222127   5.27408e-05  -1.85823e-05  -5.65450e-06   1.61838e-07   1.05267e-07       0.00000       0.00000       0.00000       0.00000       0.00000       0.00000       9.29391       12.0354       12.9350       12.7470       12.3075       10.8728       9.58047       7.91823       6.40408       4.84441       3.62390       2.50438       1.68950       1.10791      0.694358      0.408457      0.241572      0.126416     0.0656609     0.0333610     0.0141213    0.00649857    0.00249128   0.000887997   0.000300192   8.94995e-05   2.33583e-05   5.14058e-06   9.55684e-07   1.14843e-07       0.00000       0.00000       0.00000       0.00000       0.00000       0.00000
  15  23 4035.8250    1.3028  8.4096 10.7562 -0.0033  0.1173   0.0185   0.3355    0.0648   0.0000   440.9218       43.5650       1.74381      -1.56067       23.3944       24.7874       7.46724      -8.18546      -8.15588      -4.13427       12.5833       2.31401      -3.92941     -0.414389       1.30405     -0.781754      0.180114     0.0781310     -0.259851     0.0148072     0.0385106   -0.00826009   -0.00467371    0.00183197  -6.97702e-05   7.67889e-05  -1.76066e-06  -2.00565e-05  -6.50516e-07  -1.57884e-07       0.00000       0.00000       0.00000       0.00000       0.00000       0.00000       11.8587       15.6677       16.2966       16.6659       15.6034       14.3117       12.3216       10.0797       8.08440       6.09233       4.56343       3.27097       2.16013       1.41949      0.885763      0.536425      0.295954      0.158098     0.0815651     0.0397388     0.0182641    0.00771355    0.00304342    0.00111966   0.000375827   0.000114477   2.90590e-05   6.54604e-06   1.20411e-06   1.54306e-07       0.00000       0.00000       0.00000       0.00000       0.00000       0.00000
  15  25 4319.6397    0.8600 10.8840 10.6468 -0.0151  0.1738   0.0157   0.5172    0.0500   0.0000   418.5298       47.2317       19.5608       28.6974      -5.34810      -12.6699      -30.9354       10.3699       12.1625       5.55575      -1.38446      -7.46370      -3.11022     -0.946201       2.14052      0.861170    -0.0334071     -0.228691     0.0211448     0.0594057   -0.00178043    -0.0222892    0.00510478   0.000426906   -0.00243576  -0.000410651  -1.29842e-05   3.88321e-06  -1.87446e-07   5.37416e-07       0.00000       0.00000       0.00000       0.00000       0.00000       0.00000       18.2422       22.6358       24.0945       24.4014       23.0526       21.1717       18.0909       15.2115       12.1254       9.11910       6.86910       4.85272       3.29481       2.15021       1.34458      0.814088      0.459413      0.248794      0.128486     0.0628768     0.0285887     0.0120759    0.00476263    0.00171554   0.000562298   0.000166717   4.28693e-05   9.27712e-06   1.66912e-06   2.12205e-07       0.00000       0.00000       0.00000       0.00000       0.00000       0.00000
  15  26 4461.4099    0.6685 12.3391 10.5462 -0.0160  0.2379   0.0137   0.6709    0.0422   0.0000   412.3222       20.8348       19.9509      -7.86643      -17.9581      -4.46856       23.1064       6.13535      -12.3513      -24.3352      -1.45509      -3.84287      0.754637      -2.18321       1.59696      -1.51389     -0.602507     -0.102535      0.270551      0.113114    -0.0670544   -0.00811680   -0.00332695  -0.000244991  -0.000214410   0.000295050  -3.41862e-05  -3.68189e-05  -1.93799e-07  -2.55160e-07       0.00000       0.00000       0.00000       0.00000       0.00000       0.00000       23.0407       30.6911       31.4727       32.8994       31.3330       27.8138       24.4445       20.3884       16.1135       12.8666       9.11225       6.74166       4.52724       3.02805       1.90755       1.15036      0.677392      0.364876      0.193298     0.0939625     0.0429134     0.0180058    0.00720432    0.00251289   0.000832281   0.000239230   6.08153e-05   1.42740e-05   2.48786e-06   3.21636e-07       0.00000       0.00000       0.00000       0.00000       0.00000       0.00000
  16   9 2081.5854    0.7415  0.5784  9.9831 -0.0016  0.0287   0.0238   0.0528    0.0869   0.0000   437.4382       5.13292       15.1997      -2.93763     -0.174995      0.756972       1.92813       1.45036      -1.62183      -2.23125      0.664488       1.15829      0.221840     -0.323582     0.0146475    -0.0713135    -0.0408408    0.00427170     0.0264411     0.0126245   -0.00519568  -0.000715649   0.000194485  -0.000211720   0.000176834  -2.32387e-05  -3.06487e-06   4.23063e-06  -4.33015e-07  -9.49528e-08  -3.19560e-08  -2.16389e-09       0.00000       0.00000       0.00000       0.00000       2.35232       3.45759       3.72352       3.01587       3.90397       2.69551       2.84291       2.21589       1.65336       1.61803      0.971423      0.770881      0.514509      0.282643      0.240218      0.122832     0.0794904     0.0477123     0.0218717     0.0125431    0.00574930    0.00256513    0.00121799   0.000490787   0.000162068   7.42114e-05   2.28348e-05   5.39771e-06   1.94827e-06   4.95326e-07   8.13471e-08   7.53639e-09       0.00000       0.00000       0.00000       0.00000
  16  10 2228.3741    1.0324  0.6902 10.5446 -0.0123  0.0303   0.0330   0.0576    0.1141   0.0000   436.8889       7.59301       12.4000      -1.49338      -1.35247     0.0930575      -2.16513      0.604302      -2.13759      -3.50559     -0.535531     -0.296354      0.580851     -0.423644      0.290568     0.0806607     -0.120277     0.0213284    -0.0292683    0.00174079    0.00777899    0.00251442   -0.00273552  -0.000721131   0.000119650  -8.40609e-06  -9.90785e-06  -4.44447e-07   9.01153e-07  -5.40667e-07   7.39640e-08   4.79535e-09       0.00000       0.00000       0.00000       0.00000       2.57612       3.55606       3.67500       3.70247       3.49225       3.17546       2.88449       2.34237       2.03419       1.37121       1.19769      0.729068      0.608088      0.345278      0.274881      0.124623     0.0939334     0.0475280     0.0263468     0.0147017    0.00605285    0.00357217    0.00130266   0.000644449   0.000198684   7.83121e-05   2.65153e-05   6.46327e-06   2.15455e-06   3.61624e-07   8.22040e-08   9.51557e-09       0.00000       0.00000       0.00000       0.00000
  16  11 2372.6469    1.3588  0.8970 10.7311 -0.0056  0.0293   0.0349   0.0681    0.1256   0.0000   439.6234      0.214644       9.11033       3.11937       4.38692      0.867519      0.674522      -1.71970       1.38920     -0.211594     -0.826368     -0.487380      0.566189      0.752459      0.323745    -0.0109730    -0.0462761     0.0144678    0.00956921   -0.00422815   -0.00216918   0.000278230    0.00117813   0.000346623   0.000140801  -1.79839e-05   1.19206e-05  -2.53401e-06  -6.49985e-07  -1.40696e-07   4.15319e-08   3.71168e-09       0.00000       0.00000       0.00000       0.00000       2.88383       3.82887       4.03460       4.14761       3.85513       3.55202       3.10959       2.38947       1.86907       1.42636       1.14356      0.799291      0.546746      0.394841      0.240669      0.156875     0.0871737     0.0521977     0.0238949     0.0142945    0.00546517    0.00331983    0.00115384   0.000629809   0.000188304   7.83513e-05   2.16429e-05   7.01341e-06   1.59983e-06   3.59599e-07   7.00182e-08   9.29837e-09       0.00000       0.00000       0.00000       0.00000
  16  12 2514.9013    1.8206  0.9062 11.3731 -0.0044  0.0275   0.0474   0.0668    0.1189   0.0000   438.1162       5.83090       16.0232       3.25347    -0.0947339      0.314998      -2.94005      -3.05588      -2.32677      -2.36083      0.201447     0.0507690      -1.12956     -0.504920      0.217367     0.0298307     -0.175126     0.0122934     0.0503767   -0.00940437   -0.00370348    0.00337154   -0.00126509   0.000438330  -6.90645e-06  -1.11653e-05  -1.18167e-05   7.27814e-06  -7.83889e-07  -8.06262e-08   1.53549e-08   1.80658e-08       0.00000       0.00000       0.00000       0.00000       3.00809       3.82823       4.05822       4.05919       3.81994       3.54461       2.96218       2.41228       1.87368       1.51908       1.10342      0.768159      0.518103      0.341538      0.222093      0.135263     0.0831923     0.0439137     0.0224318     0.0118393    0.00541739    0.00246210    0.00107684   0.000480925   0.000172144   6.19172e-05   2.01785e-05   5.68320e-06   1.51478e-06   3.40343e-07   5.83616e-08   7.89563e-09       0.00000       0.00000       0.00000       0.00000
  16  13 2656.9623    2.2730  1.0205 11.4016 -0.0028  0.0310   0.0527   0.0680    0.1676   0.0000   440.8276       8.86733       16.2946       1.74995     -0.529529      -8.28978       2.72357      -1.02594     -0.801084       1.36107       1.01969     -0.486712      0.922923      0.357467     -0.306387    -0.0687942     0.0573269    -0.0729869     0.0107896     0.0113756   -0.00323474   0.000683823  -0.000179657  -0.000435714  -9.99859e-05   4.23859e-05   2.33064e-05  -8.68327e-06   9.20317e-07   8.85685e-08   2.03912e-08   4.03092e-09       0.00000       0.00000       0.00000       0.00000       3.01796       4.10910       4.28544       4.49609       4.33205       3.68321       3.31593       2.66278       2.11016       1.54970       1.13705      0.916091      0.582533      0.391824      0.257056      0.149581     0.0959946     0.0453832     0.0274679     0.0129787    0.00720362    0.00308279    0.00140523   0.000517479   0.000216223   6.60925e-05   2.66480e-05   6.99711e-06   1.86066e-06   4.64350e-07   8.42746e-08   9.97566e-09       0.00000       0.00000       0.00000       0.00000
  16  14 2799.5610    2.8596  1.0198 11.8528 -0.0042  0.0345   0.0673   0.0665    0.1762   0.0000   442.1477       14.4877       6.58686       3.22447      -3.42001     -0.686720       2.07442      -1.48073       1.16187      0.751004      -2.21310       1.25273      0.732445     -0.618220     0.0416947      0.113678     -0.157490     0.0213795     0.0136713   -0.00323459    0.00247862   -0.00162373   0.000425449   0.000221145   0.000127935  -3.15264e-05  -1.87617e-05  -4.63856e-06  -1.77300e-06  -2.68566e-07  -5.26325e-08   9.64882e-09       0.00000       0.00000       0.00000       0.00000       3.23114       4.25612       4.32253       3.89010       4.27059       3.70797       3.59387       2.84203       2.22367       1.82859       1.35441      0.946145      0.745630      0.426979      0.303393      0.172650      0.104516     0.0572414     0.0274440     0.0159997    0.00722139    0.00337334    0.00141734   0.000638365   0.000224372   8.99238e-05   2.62069e-05   6.90368e-06   2.28276e-06   4.80575e-07   9.09236e-08   9.72288e-09       0.00000       0.00000       0.00000       0.00000
  16  15 2941.9697    3.4214  0.8755 12.7106 -0.0101  0.0263   0.0896   0.0645    0.1584   0.0000   439.9587       13.8716       18.9516       5.08887      -2.55638      -6.08574       4.40317     -0.688233      0.601413      -1.66737      0.877656      0.217445    -0.0536996     -0.522136     -0.334449      0.137005    -0.0867720    -0.0232155     0.0115527     0.0154285  -0.000546409   -0.00172387  -0.000167038  -0.000356702  -8.47171e-05   4.87582e-05   2.29802e-06   7.74735e-06  -2.27644e-06   3.56159e-07   1.55674e-07  -9.11471e-09       0.00000       0.00000       0.00000       0.00000       2.70912       3.41877       3.40305       3.60495       3.43062       3.13671       2.73721       2.31511       1.69436       1.36532       1.02321      0.720500      0.531576      0.346662      0.232722      0.126664     0.0786295     0.0423983     0.0227115     0.0115847    0.00552652    0.00242582    0.00111479   0.000455374   0.000170452   5.74811e-05   1.91258e-05   5.13412e-06   1.53737e-06   3.29668e-07   5.88015e-08   7.99684e-09       0.00000       0.00000       0.00000       0.00000
  16  16 3083.5949    3.7414  1.1614 12.4314 -0.0030  0.0367   0.0936   0.0787    0.3579   0.0000   444.5265       14.1980       11.4930       4.00092      0.332251      -2.22668      -1.64825      0.723748      -1.03535      -1.32435      -2.49395      -1.69326    -0.0346427   -0.00152098      0.333239     -0.281673   -0.00460955    0.00277805    -0.0171864   -0.00752716    0.00127482    0.00179709    0.00265588  -0.000534291  -0.000257388  -4.61312e-05   1.66005e-05  -1.03422e-05  -2.34470e-07   2.29021e-07  -1.07765e-07   2.52141e-09       0.00000       0.00000       0.00000       0.00000       3.13298       4.63735       4.30361       5.09620       4.09476       4.09836       3.43887       2.93593       2.19642       1.81363       1.32452      0.981405      0.615754      0.444969      0.287475      0.169360     0.0993121     0.0594206     0.0324800     0.0157659    0.00787017    0.00368761    0.00174072   0.000674051   0.000256777   8.61017e-05   2.80433e-05   7.95116e-06   1.94209e-06   4.74399e-07   8.68633e-08   1.44515e-08       0.00000       0.00000       0.00000       0.00000
  16  17 3225.1563    3.8370  1.4384 11.6918 -0.0097  0.0350   0.0895   0.0877    0.8097   0.0000   439.9354       20.3835       8.40729       9.90713      -6.74401      0.936220      -7.01898      -2.27768       4.75313      -1.72328     -0.175977     -0.546888     -0.752099     -0.827360     -0.223712   -0.00460403    -0.0244439      0.124723     0.0300643     0.0115850    0.00129388  -2.70363e-05   -0.00119485   0.000388169  -0.000373373  -3.98177e-05   4.61238e-05   5.52730e-06   1.48774e-07   1.11642e-07  -8.56403e-08   1.64080e-08       0.00000       0.00000       0.00000       0.00000       3.22363       4.35950       4.55176       4.43865       4.56302       3.83871       3.52906       2.90136       2.28188       1.80047       1.29299      0.980332      0.675752      0.444886      0.294462      0.172352      0.104475     0.0598919     0.0305965     0.0172755    0.00773836    0.00392775    0.00157052   0.000712431   0.000238907   9.04276e-05   2.87556e-05   7.97718e-06   2.15552e-06   5.10804e-07   9.03519e-08   1.05923e-08       0.00000       0.00000       0.00000       0.00000
  16  18 3366.5669    3.2519  1.8994 12.3993 -0.0098  0.0433   0.0684   0.1095    0.2072   0.0000   441.1613       22.2550       11.6096       9.57423      -8.74445       3.29580       8.71738      -6.82225      -2.82230      -2.15870      0.132367      -1.50665      0.561817     -0.578570      0.433011      0.531070      0.165863    -0.0677935    -0.0578371    0.00764529   0.000765036  -0.000285301   -0.00102941  -0.000240745   0.000206341  -0.000232891  -2.45286e-05  -2.63523e-06   2.01905e-06   1.09955e-06   1.07628e-07  -1.06670e-08       0.00000       0.00000       0.00000       0.00000       4.01136       5.25177       5.67063       5.62158       5.51379       4.85638       4.17112       3.67045       2.79305       2.28499       1.60340       1.18721      0.823074      0.542737      0.351437      0.217702      0.126635     0.0722995     0.0411128     0.0195720    0.00999319    0.00446756    0.00201782   0.000766497   0.000319475   0.000109127   3.54686e-05   1.01617e-05   2.67874e-06   6.16114e-07   9.94513e-08   1.30438e-08       0.00000       0.00000       0.00000       0.00000
  16  19 3508.0861    2.6885  2.5471 12.2719 -0.0080  0.0494   0.0492   0.1290    0.1164   0.0000   443.3310       22.5453       12.5355       19.1721      -3.73984       1.22196       5.60312       3.06838      -2.22868      -5.63258      0.693407     -0.198255       1.03632     -0.325688     -0.143074    -0.0598554      0.474872    -0.0526315    -0.0682699    0.00258936     0.0156313   -0.00148583   0.000321619   9.38569e-05   0.000696119  -0.000317057   1.22451e-05   4.46645e-05  -3.48583e-06  -1.42388e-07   1.84495e-07   2.74647e-08       0.00000       0.00000       0.00000       0.00000       4.89261       6.20741       6.47301       6.40178       6.27972       5.73445       5.01118       4.26389       3.34342       2.79086       1.95321       1.45105       1.00846      0.670284      0.431805      0.264802      0.161274     0.0869748     0.0494557     0.0246972     0.0122499    0.00565411    0.00240963   0.000979346   0.000385660   0.000129060   4.22640e-05   1.17378e-05   3.08376e-06   7.09622e-07   1.14317e-07   1.45669e-08       0.00000       0.00000       0.00000       0.00000
  16  20 3649.9085    2.2128  3.8929 11.5936 -0.0063  0.0623   0.0323   0.1651    0.0887   0.0000   446.9276       25.4268      -11.2349       3.08948       15.9840       3.48277      -10.3946      -10.0017       4.21086     -0.533815      -3.14159      -1.34206       2.06553     -0.168063      0.761503     -0.288131     0.0424792     0.0114065     0.0606712   -0.00471707    -0.0149377   -0.00217904   -0.00149382    0.00138991  -0.000163113   0.000156110  -8.19370e-05  -1.33407e-07   8.51954e-06  -1.09963e-06  -1.20088e-07   1.89283e-08       0.00000       0.00000       0.00000       0.00000       6.03393       7.73318       8.31474       8.10377       8.16635       7.29683       6.39638       5.43300       4.20743       3.36372       2.49342       1.78165       1.28803      0.860691      0.554435      0.337416      0.196684      0.112356     0.0634351     0.0308918     0.0154734    0.00730722    0.00313663    0.00125696   0.000493666   0.000168725   5.40342e-05   1.55654e-05   4.13850e-06   9.01041e-07   1.52670e-07   1.80289e-08       0.00000       0.00000       0.00000       0.00000
  16  21 3791.7799    1.8557  5.1380 11.1494 -0.0028  0.0748   0.0252   0.1981    0.0787   0.0000   440.8146       1.53801       5.98145      -2.67206      -4.90348     0.0372508       4.73597     -0.466069       4.09853      -16.9095      -1.09240       4.98445     -0.225555      -1.55549      0.217416      0.159380     0.0712774     -0.100313    -0.0336365    -0.0364373     0.0299539   -0.00444087   0.000670350    0.00101382    0.00113232  -8.15062e-06  -0.000104774   4.19942e-05   2.32393e-06  -1.91789e-06  -1.06008e-07  -2.66161e-08       0.00000       0.00000       0.00000       0.00000       7.18399       9.34680       10.0235       10.1785       9.67862       8.55956       7.72729       6.51788       5.17612       4.14747       3.09045       2.19919       1.48245       1.02549      0.644576      0.397981      0.237920      0.133859     0.0733168     0.0367679     0.0186521    0.00830376    0.00386069    0.00152739   0.000594562   0.000199908   6.56401e-05   1.93125e-05   4.90021e-06   1.09613e-06   1.90224e-07   2.29715e-08       0.00000       0.00000       0.00000       0.00000
  16  22 3933.7114    1.5411  7.3875 10.6513 -0.0008  0.0928   0.0191   0.2590    0.0762   0.0000   409.7393       35.7972       38.2202      -10.1162       3.44049       7.10868      -2.80873      -13.7025       3.41172      -5.17662       2.72139     -0.433755     -0.261849      0.511226     0.0735222     -0.324560      0.429000      0.312947      0.108807    -0.0517087     0.0214263     0.0128531   -0.00771740    0.00328907   0.000893422  -2.74767e-05  -0.000103721   2.10589e-05   1.53856e-06  -2.26168e-06  -4.03617e-08  -2.32510e-08       0.00000       0.00000       0.00000       0.00000       8.92691       11.5623       12.4011       12.4450       11.9007       11.0427       9.49976       8.12856       6.46508       5.30175       3.80220       2.80527       1.88554       1.28163      0.825736      0.508260      0.304173      0.171941     0.0903361     0.0477529     0.0226087     0.0106398    0.00458241    0.00194675   0.000727800   0.000265263   8.54977e-05   2.46084e-05   6.16073e-06   1.39777e-06   2.27404e-07   2.89891e-08       0.00000       0.00000       0.00000       0.00000
  16  23 4075.7920    1.2095  8.6007 10.7593 -0.0090  0.1187   0.0173   0.3377    0.0598   0.0000   429.0773       48.3277       3.34894       2.15429      -4.22657      -8.82266      -3.78938       7.27194      -11.5878      -10.3421       2.22224      -4.81972       1.51923       2.11470     -0.417885     -0.705299     -0.457863      0.526417      0.104034     -0.127565    0.00672135    0.00605894   -0.00859268   -0.00455862   0.000360919   0.000783672  -0.000176507   9.17853e-06  -3.76640e-06  -5.59773e-07  -2.02124e-08  -3.98934e-08       0.00000       0.00000       0.00000       0.00000       10.8407       14.4396       15.7888       15.6742       15.2071       13.9422       11.9683       10.1971       8.08323       6.47300       4.79264       3.49704       2.46295       1.64783       1.08240      0.672632      0.402080      0.234102      0.124103     0.0662296     0.0314847     0.0150494    0.00644544    0.00275947    0.00101115   0.000370913   0.000115863   3.30915e-05   8.47625e-06   1.80823e-06   3.03442e-07   3.75034e-08       0.00000       0.00000       0.00000       0.00000
  16  24 4217.9907    0.9733  9.9366 10.7355 -0.0050  0.1462   0.0161   0.4426    0.0501   0.0000   452.5386       22.0378       7.02137      -5.81743       18.3865      -21.3124       20.8561      -5.67857       12.8934      -7.39939       7.74133      -3.57999       3.72017      -2.59691     -0.870215     -0.493567     0.0713019     -0.105742     0.0237281    -0.0178812   -0.00907702     0.0171083    0.00740555   -0.00370837   -0.00209751    0.00155251   0.000172155  -8.63148e-05   1.37261e-05   3.80698e-06  -3.92615e-07   9.32897e-08       0.00000       0.00000       0.00000       0.00000       13.4477       17.7826       19.0684       19.7662       18.1771       17.0762       14.8096       12.5499       10.1157       8.00263       5.92088       4.35416       3.02135       2.04154       1.33208      0.828452      0.490435      0.287829      0.155166     0.0809453     0.0400584     0.0183920    0.00825919    0.00332036    0.00126073   0.000449817   0.000140662   3.99718e-05   9.97788e-06   2.17640e-06   3.74813e-07   4.82428e-08       0.00000       0.00000       0.00000       0.00000
  16  26 4502.5191    0.6714 15.2698 10.4577 -0.0084  0.2822   0.0113   0.7168    0.0364   0.0000   457.6712       70.5011      -23.1285      -36.5554      -2.25219       27.0498       18.5842      -23.0644       10.8277      -23.6024       16.2276      -18.6434      -3.92654       10.5496       4.08100     -0.991879      -1.04102     -0.371331      0.433302      0.206640    0.00320089     -0.103908     0.0251118    0.00600191   -0.00111182  -0.000276152   0.000275350   0.000108654  -4.71221e-05  -3.39029e-06   5.05567e-07   7.07928e-08       0.00000       0.00000       0.00000       0.00000       25.3117       33.8267       36.5878       36.6918       35.1604       32.6722       28.3833       24.0354       19.4650       15.4150       11.6473       8.41281       5.96616       4.08081       2.64519       1.66915       1.01564      0.588684      0.321666      0.171084     0.0843724     0.0389537     0.0173244    0.00710287    0.00267524   0.000925289   0.000287504   8.16492e-05   2.02621e-05   4.29035e-06   7.39987e-07   9.13086e-08       0.00000       0.00000       0.00000       0.00000
  17  10 2260.3051    1.1134  0.8058 10.1679 -0.0122  0.0284   0.0313   0.0646    0.1751   0.0000   433.6229       5.26904       18.0147     -0.655503       3.04064       3.47394      -1.10016       2.69820       1.81873     -0.196866     -0.981039     -0.390751      0.544687     0.0467059      0.270347      0.258421      0.178906    -0.0191752     0.0160032    -0.0130945     0.0104007    0.00228647   0.000151530   -0.00178215  -0.000243817   0.000100008   4.23393e-05  -2.21639e-05  -1.95670e-06   1.95577e-06  -2.29658e-07   7.75588e-08   1.26637e-08   6.19989e-10       0.00000       0.00000       2.57516       3.33572       3.72790       3.82198       3.30327       3.26000       2.81315       2.35393       1.98241       1.58306       1.13699      0.805420      0.643354      0.376083      0.262170      0.178817      0.101506     0.0544087     0.0393645     0.0173435     0.0102305    0.00481739    0.00242688    0.00109066   0.000408242   0.000161494   7.57055e-05   2.19334e-05   7.18176e-06   1.85055e-06   4.88837e-07   9.04145e-08   1.64518e-08   2.25814e-09       0.00000       0.00000
  17  11 2405.0912    1.4033  0.9152 10.9325 -0.0084  0.0388   0.0347   0.0642    0.1299   0.0000   439.9726       3.93638       12.1055      0.384854      -1.51257      -8.70688     -0.216978      -2.84432      -1.78598      0.129317     -0.825117     -0.384213    -0.0698110      0.915690     0.0325588     0.0271057     0.0888198    0.00503325    -0.0260564    0.00917611    0.00163363  -5.13449e-06   0.000101216   -0.00133297  -0.000512630   0.000100413   1.21149e-05  -1.18920e-05   5.74540e-06  -1.30273e-06   9.17371e-08   8.03229e-08   1.06124e-08  -6.94594e-10       0.00000       0.00000       2.61968       4.80048       3.43859       5.15786       3.66782       4.29947       3.00754       3.25265       2.18090       2.01849       1.30517       1.10125      0.702133      0.546747      0.332242      0.213534      0.124145     0.0725617     0.0461344     0.0213364     0.0132410    0.00493333    0.00312138    0.00101641   0.000579242   0.000158774   8.28556e-05   2.26812e-05   8.31662e-06   2.32019e-06   5.78050e-07   1.46830e-07   2.28172e-08   4.65767e-09       0.00000       0.00000
  17  12 2548.1490    1.8372  1.0474 11.2024  0.0005  0.0325   0.0438   0.0675    0.1399   0.0000   443.5427       9.06815       11.0383       6.32609      0.771003      0.664017      -2.60113     -0.788515      -1.16718      -1.36800       1.50776    -0.0241519     -0.254111     -0.356780     0.0370550    -0.0372177   -0.00221800    -0.0704296    -0.0451231    0.00931444     0.0104179   -0.00209201    0.00185377  -0.000872435  -0.000678175   2.55382e-05  -4.35812e-06   3.41028e-05  -4.03484e-06   4.71757e-07  -6.56945e-07   2.73990e-08  -2.17442e-08  -2.23824e-09       0.00000       0.00000       2.90566       3.76748       3.88472       4.11846       4.02326       3.53853       3.32053       2.60909       2.22226       1.68999       1.26758      0.885986      0.717120      0.476931      0.338191      0.181596      0.121512     0.0690951     0.0386097     0.0235386     0.0107580    0.00581643    0.00239853    0.00115268   0.000457863   0.000203520   6.22945e-05   2.44348e-05   7.32653e-06   1.84045e-06   5.48010e-07   1.07042e-07   2.14230e-08   2.46705e-09       0.00000       0.00000
  17  13 2691.0383    2.3849  1.0166 11.1340 -0.0122  0.0280   0.0553   0.0623    0.2051   0.0000   440.3537       7.74936       19.2967       7.77410     -0.414516       2.82208       8.20954      -4.53813      -2.17677      -3.33611      0.399305      0.302902     -0.137924    -0.0519537      0.403348     -0.148369     -0.161933    -0.0908494    -0.0491857    -0.0174614    0.00342859   -0.00280480  -0.000110679  -0.000422008  -0.000424779  -2.15255e-05   7.54948e-05   4.61740e-06   2.74724e-06  -1.36991e-06   3.46433e-07   9.50409e-08   7.16311e-09   2.98015e-09       0.00000       0.00000       2.50204       3.15779       3.34514       3.49463       3.29498       3.11750       2.71185       2.30434       1.90438       1.49562       1.08301      0.816307      0.613847      0.398907      0.274382      0.170032      0.103199     0.0592684     0.0350253     0.0183594    0.00977132    0.00474829    0.00219727   0.000977751   0.000392103   0.000153246   6.10174e-05   2.03611e-05   6.44987e-06   1.72681e-06   4.51004e-07   9.15887e-08   1.60503e-08   2.07504e-09       0.00000       0.00000
  17  14 2834.4531    2.8881  0.9190 12.3589 -0.0046  0.0288   0.0719   0.0678    0.1225   0.0000   439.9422       14.7260       15.4903       4.10352     -0.207115     -0.790446     -0.806332      0.805600      -2.47929      -1.54739     -0.998824     -0.468963     -0.683223     -0.948088    -0.0225241      0.115181     0.0126325     0.0157407    -0.0240541    0.00214997   -0.00401148   -0.00357440  -0.000952777  -0.000587381   0.000288156   7.92056e-05  -7.86077e-05   4.73620e-06   3.70326e-06   8.79429e-07   1.43210e-07   4.52118e-08  -1.39525e-08  -1.97376e-09       0.00000       0.00000       2.55665       3.48290       3.66069       3.62573       3.34236       3.10433       3.02799       2.28348       2.10667       1.53407       1.14797      0.894086      0.623257      0.424293      0.268349      0.182114     0.0984294     0.0579743     0.0346846     0.0173807    0.00901671    0.00440919    0.00227691   0.000957392   0.000395592   0.000154221   6.52716e-05   2.15448e-05   6.71590e-06   1.87515e-06   4.11372e-07   9.85997e-08   1.92100e-08   2.13009e-09       0.00000       0.00000
  17  15 2977.3533    3.5384  1.0023 12.1899 -0.0065  0.0303   0.0822   0.0632    0.2021   0.0000   443.0739       9.44327       9.42356       8.38307     -0.605034       3.84272      -2.27795     -0.337001      -3.03231     -0.333187      -1.89005     -0.855260     -0.106947      0.286245     -0.138649      0.306731      0.187085     -0.126440     0.0150736   -0.00733273   0.000689224   -0.00276123    0.00164647  -0.000530125  -0.000450471   7.27326e-05  -8.82155e-06  -7.00556e-06   3.50684e-06   1.61785e-06  -1.34689e-07  -2.07270e-08  -1.23593e-10   1.72618e-09       0.00000       0.00000       2.44670       3.69669       3.45685       3.98910       3.44912       3.47584       2.74141       2.48805       1.95090       1.57288       1.10288      0.890162      0.586013      0.431416      0.259589      0.181328      0.108891     0.0610398     0.0365749     0.0186867     0.0102183    0.00486018    0.00245582   0.000974032   0.000435300   0.000161850   6.55307e-05   2.05335e-05   6.96743e-06   1.96065e-06   4.50203e-07   1.12203e-07   1.83786e-08   2.98935e-09       0.00000       0.00000
  17  16 3119.5091    3.7935  1.2139 12.3775  0.0004  0.0314   0.0840   0.0759    0.2609   0.0000   437.5160       5.04933       12.5080       5.47287      -5.51913       1.29092       3.13676      -4.90859     -0.234818      0.220894      0.307175     -0.992935     -0.718389      0.763918      0.269331     -0.155839    -0.0499484     0.0132586     0.0591044    0.00597463    0.00741627   -0.00340764  -0.000634325    0.00169667   8.85183e-05  -8.50516e-06   2.67808e-05  -1.53083e-05  -5.03343e-06   1.88713e-06  -3.83583e-07   5.70703e-08  -3.46954e-08   1.93235e-09       0.00000       0.00000       3.19805       3.84059       4.20368       4.17244       3.51245       3.33808       3.13923       2.86574       2.41700       1.99688       1.44845       1.04890      0.717890      0.453154      0.279773      0.183294      0.114471     0.0664919     0.0340425     0.0194627     0.0103773    0.00547032    0.00234505    0.00111388   0.000444602   0.000188660   6.61961e-05   2.29728e-05   6.45995e-06   1.76795e-06   4.30331e-07   9.44999e-08   1.54637e-08   2.08805e-09       0.00000       0.00000
  17  17 3261.6074    3.4589  1.2652 13.0935 -0.0210  0.0340   0.0835   0.0859    0.1981   0.0000   441.2250       10.8081       20.8944       25.3416      -1.06177      -5.77547      0.508680     -0.691528      0.139383      -1.66473      0.937197     -0.546312     -0.583463     -0.350619      0.458582     -0.175358     -0.302176    -0.0651153    -0.0246594   -0.00602566    0.00989640     0.0177312    0.00191164   -0.00279307  -0.000498029   0.000385867  -4.74697e-05   4.96936e-06  -6.06490e-06  -1.02418e-06  -8.08523e-08   8.70146e-08   2.48484e-08  -3.20317e-09       0.00000       0.00000       3.11558       4.02579       4.45132       4.35032       4.27900       3.88529       3.38403       2.89953       2.35944       1.84266       1.33245       1.03212      0.737881      0.512464      0.330846      0.210228      0.129751     0.0710669     0.0437152     0.0234754     0.0116301    0.00625666    0.00277835    0.00127702   0.000479107   0.000211843   7.59511e-05   2.53392e-05   8.36570e-06   2.25898e-06   5.63970e-07   1.23540e-07   2.01412e-08   2.40850e-09       0.00000       0.00000
  17  18 3403.6273    3.2871  2.2517 11.6292 -0.0036  0.0451   0.0561   0.1169    0.3117   0.0000   440.0420       18.2918       10.7704       1.31749      -7.47915      -1.48384      0.294570      -4.71200      -2.73304       3.12850       2.14452      -2.59000     -0.195578     -0.689519     -0.244247      0.176656      0.311950    -0.0281034    -0.0386102     0.0114459   -0.00145433   -0.00184701    0.00769498  -0.000262514   -0.00137851   4.03194e-06   0.000121759   6.44319e-05  -6.55984e-06  -5.88693e-06  -3.13644e-07   1.28336e-07  -2.44729e-08   3.64783e-09       0.00000       0.00000       4.21971       5.70399       5.88504       5.51777       5.24886       4.77835       4.49951       4.00122       3.67344       2.70874       2.19815       1.51377       1.07146      0.697894      0.448297      0.282321      0.166181      0.103062     0.0551972     0.0309699     0.0163394    0.00796254    0.00365681    0.00165956   0.000701375   0.000272955   9.99105e-05   3.63034e-05   1.09271e-05   3.26961e-06   7.73934e-07   1.53873e-07   3.13305e-08   3.40325e-09       0.00000       0.00000
  17  19 3545.6158    2.5930  3.0919 11.7416 -0.0018  0.0518   0.0402   0.1406    0.1310   0.0000   442.0589       20.4947       15.8591      -2.76947       8.17425      -16.5123       1.29071      -2.74464      -1.76515      -4.14080     -0.114940     -0.600656       1.31063      0.223941     -0.122887     -0.174129      0.547374     0.0271675     -0.137994   -0.00173562     0.0123358    0.00488650    0.00290172   -0.00181380  -0.000666750   0.000358155   9.87812e-05   3.37971e-06   5.09898e-06  -5.74652e-07  -8.08042e-07   6.26521e-09   6.78675e-08   2.11924e-09       0.00000       0.00000       4.66291       6.18981       6.54084       6.54632       6.28422       5.77670       5.38483       4.35787       3.72113       2.85853       2.29115       1.59864       1.17291      0.798249      0.523765      0.340431      0.204021      0.121808     0.0688810     0.0366596     0.0189979    0.00928203    0.00439213    0.00198895   0.000843402   0.000336666   0.000124791   4.17686e-05   1.27250e-05   3.67309e-06   8.99147e-07   1.86007e-07   3.54397e-08   3.92429e-09       0.00000       0.00000
  17  20 3687.9972    2.1519  4.2697 11.3343 -0.0013  0.0631   0.0291   0.1676    0.0938   0.0000   437.1764       23.9483       9.18568       8.43870       2.67829      -11.9255      -3.87960       2.94660       3.43826       3.24229     -0.213057      -2.00448      -2.72369     -0.665073    -0.0427365     -0.261949    -0.0977673     -0.186874     0.0438838     0.0314750     0.0204925    -0.0134246    -0.0101660   -0.00160799   0.000418048   0.000148273  -0.000146346  -2.92911e-05  -1.53919e-05   1.36465e-06   3.96852e-07   2.25668e-07  -4.66143e-08  -2.33916e-09       0.00000       0.00000       5.71294       7.43508       8.06479       8.30230       7.58182       7.14914       6.48190       5.33601       4.44075       3.49021       2.74105       1.93789       1.42979      0.946049      0.652986      0.400461      0.251795      0.148531     0.0839547     0.0458702     0.0236406     0.0118365    0.00545124    0.00253529    0.00105122   0.000427599   0.000153211   5.25504e-05   1.61305e-05   4.32453e-06   1.10950e-06   2.21056e-07   4.05274e-08   4.81975e-09       0.00000       0.00000
  17  21 3830.3290    1.7675  6.1167 10.8880 -0.0016  0.0779   0.0216   0.2180    0.0782   0.0000   453.9355       28.0334       3.81505       5.17252      -11.4055      -9.91878       15.5073       5.67025     -0.361518       5.62300     -0.328147       1.89547     -0.151974      -1.12971     0.0340525     0.0382133     -0.505074     -0.164359     0.0549620     0.0431103    0.00840191    -0.0165728    0.00972210    0.00312894  -0.000997155   0.000487174  -0.000133304   1.68530e-05   3.54392e-06   3.97389e-06   4.14768e-07  -4.33569e-07  -7.47705e-09   3.94183e-09       0.00000       0.00000       6.97222       9.07810       9.92425       9.84644       9.58115       8.80350       7.97226       6.58457       5.65668       4.30601       3.36577       2.48989       1.75622       1.22869      0.791397      0.524365      0.312585      0.185362      0.106162     0.0563501     0.0295910     0.0144826    0.00693610    0.00307868    0.00129037   0.000507843   0.000193978   6.53704e-05   2.04302e-05   5.86424e-06   1.36865e-06   2.91535e-07   5.16971e-08   5.73639e-09       0.00000       0.00000
  17  22 3972.8548    1.4576  7.5886 10.7459 -0.0067  0.0940   0.0180   0.2658    0.0651   0.0000   435.8038       26.0642       28.7129       14.6645       11.3564      -2.86790      -24.0333    -0.0167550      -2.17378      -6.36407      -5.05128       3.99273      -3.37836      -4.32373       1.17526      0.577627     -0.260556     -0.503645     0.0984052    -0.0106787    -0.0847710   -0.00670598    0.00339033    0.00212471   0.000219654  -0.000179003  -0.000176067  -2.04557e-05   1.41903e-05   1.10313e-06  -2.43384e-06  -1.77521e-07  -2.76441e-08  -4.97635e-09       0.00000       0.00000       8.53122       11.0162       11.8576       12.2042       11.5324       10.9626       9.45470       8.16749       6.54843       5.22117       4.05701       2.96546       2.12271       1.49084      0.974948      0.634959      0.385492      0.231421      0.130023     0.0720345     0.0366507     0.0184899    0.00875845    0.00389285    0.00164241   0.000653464   0.000236582   8.05192e-05   2.45452e-05   7.04349e-06   1.67906e-06   3.45729e-07   5.75366e-08   7.28823e-09       0.00000       0.00000
  17  23 4115.2965    1.1524  9.4236 10.6759 -0.0101  0.1211   0.0160   0.3629    0.0555   0.0000   430.8159       31.7831       6.62941       8.41087      -7.99762      -9.33501       2.36716       19.1589       2.57492      -14.5434      -5.21496       8.96459      -2.97998      -1.55585      -1.08106     -0.569323      0.258967    -0.0211652     -0.267163    -0.0322885    -0.0644302    0.00652968    0.00704019    -0.0109517   -0.00140633    0.00271042  -7.32508e-05   2.59029e-05   4.26820e-05   1.92720e-06  -3.98552e-06   1.07447e-06   1.33171e-07   4.35201e-10       0.00000       0.00000       10.6423       13.8753       15.3957       14.9799       14.7455       13.7877       12.2624       10.4022       8.55617       6.87147       5.21408       3.91882       2.78680       1.91164       1.29087      0.830862      0.504522      0.306812      0.173491     0.0922449     0.0499323     0.0240641     0.0113580    0.00520158    0.00220100   0.000843353   0.000322955   0.000108977   3.34467e-05   9.23402e-06   2.25652e-06   4.75435e-07   7.86332e-08   9.06396e-09       0.00000       0.00000
  17  24 4258.0346    0.8872 10.4746 10.6983 -0.0132  0.1581   0.0155   0.4761    0.0479   0.0000   436.1467       12.2114       18.1737       27.3858       13.1192      -23.8694       3.58285       5.38234      -11.5923      -17.4935       5.02019      -7.94127      0.231042      -2.02548       1.50347      0.268512      -1.65884     -0.159913      0.192609      0.290712     0.0533763    -0.0389752    0.00984787   -0.00214261   -0.00225638    0.00179464   1.35708e-05  -0.000300892   4.30990e-06  -1.72970e-05  -2.61253e-06   7.70354e-07  -1.48929e-07   3.67697e-09       0.00000       0.00000       13.5995       18.4483       19.5542       20.3156       19.0193       18.1473       15.7192       13.4666       10.9702       8.93941       6.74185       5.06788       3.60347       2.52798       1.68263       1.08639      0.680466      0.408828      0.230837      0.131647     0.0666265     0.0347765     0.0159622    0.00740872    0.00300951    0.00123925   0.000429728   0.000148292   4.44088e-05   1.22496e-05   2.93767e-06   6.21693e-07   1.03064e-07   1.31207e-08       0.00000       0.00000
  18   8 1992.8485    0.5855  0.5327  9.9959 -0.0130  0.0364   0.0204   0.0558    0.0695   0.0000   439.8215       2.96027       14.3559       2.87043      -2.25938     -0.934880       5.80321       2.53159      -1.48305      0.462571      0.695284      -1.01092    -0.0571179     -0.691821     -0.350600     -0.196399     -0.227591    -0.0207901     0.0189122    0.00562943    0.00316611   -0.00192400    0.00134262    0.00245700  -0.000189328  -0.000459905  -6.16842e-05  -2.77096e-05   2.59426e-05   6.74230e-07   6.80326e-07   4.51139e-07  -1.86172e-07   4.03096e-09   3.13074e-09  -4.19542e-10       2.98205       3.46004       3.83539       4.22493       3.42429       4.13952       3.62599       2.28633       2.28741       2.05593       1.60779       1.06035      0.966983      0.445500      0.368443      0.248564      0.204260     0.0905196     0.0642247     0.0375375     0.0169459    0.00838986    0.00408931    0.00267803   0.000741653   0.000400251   0.000143251   8.22349e-05   2.69017e-05   8.52949e-06   2.44801e-06   4.31644e-07   1.68245e-07   2.02435e-08   5.51156e-09   6.84852e-10
  18  10 2291.6741    1.1405  0.7312 10.5420 -0.0069  0.0268   0.0311   0.0547    0.1211   0.0000   440.8954       4.12101       14.6834      0.699342      -3.53986      0.526512       1.72497      -2.21564       1.06393      -1.26514     -0.678820      0.449233    -0.0305803     -0.401795      0.329355    -0.0236517   -0.00576240      0.131060   -0.00250317    0.00125065    -0.0120796    -0.0115038    0.00271039   0.000697880    0.00112882  -0.000192329   0.000106488   3.42200e-05   2.14347e-05   3.20970e-06   2.39920e-07   2.67805e-07   1.42206e-07  -8.50356e-09  -8.14393e-10   3.22381e-10       2.30984       3.03919       3.05000       3.03985       3.27365       2.89307       2.71731       2.33489       1.70999       1.48705       1.00267      0.811205      0.622458      0.458878      0.334756      0.194896      0.122449     0.0752164     0.0408616     0.0256507     0.0135403    0.00695029    0.00349697    0.00157424   0.000723395   0.000302602   0.000132877   4.60124e-05   1.57384e-05   5.76605e-06   1.57368e-06   4.16265e-07   1.20755e-07   2.59685e-08   3.86136e-09   4.66870e-10
  18  12 2580.8881    2.0106  0.8889 11.4386 -0.0089  0.0296   0.0501   0.0601    0.1302   0.0000   437.2806       8.05688       16.2033      -5.41481      -5.92144      0.659407       7.19857      -4.24546      -2.59986      -1.12809     -0.168568    -0.0663388    -0.0855189     -0.165273      0.520548    -0.0662770     -0.110466    -0.0372635     0.0417980     0.0479639     0.0113627    0.00508521   -0.00194861   -0.00180456    0.00156941  -0.000322261  -0.000150717  -2.46201e-05  -2.63498e-05  -5.83063e-06   2.81281e-06   2.77359e-07   1.97012e-07   1.25463e-08  -3.56736e-09   5.59948e-10       2.67997       3.54131       4.00316       3.54477       3.59607       3.20207       2.80807       2.85127       2.20425       1.77972       1.48739      0.976173      0.742050      0.519639      0.298601      0.223041      0.125445     0.0715546     0.0490916     0.0227755     0.0135502    0.00752405    0.00337594    0.00169952   0.000818667   0.000335688   0.000124543   5.43143e-05   1.98130e-05   5.03375e-06   1.91858e-06   6.16097e-07   1.44246e-07   2.61103e-08   4.07499e-09   4.59112e-10
  18  13 2724.7486    2.5128  1.0142 11.6135 -0.0054  0.0307   0.0555   0.0627    0.1601   0.0000   436.5892       3.38734       12.9851    -0.0735669      -3.08515      -6.08142      0.612478      0.510664      -2.37920     0.0123411      0.600690      -1.25760     -0.875623    -0.0561077      0.339811    -0.0766387    -0.0772230    0.00791065   0.000826763    -0.0204388     0.0232193     0.0136435   -0.00122028   -0.00180392   0.000326301  -0.000376518   6.31622e-06  -4.41084e-05  -2.57823e-06   5.06845e-06   1.55725e-06   7.94252e-07   6.33834e-08   4.36984e-08   5.04601e-09   4.84528e-10       2.43091       3.46652       3.29339       3.76561       3.40377       3.46407       2.79280       2.75227       1.96326       1.79692       1.16830       1.05409      0.726520      0.510226      0.371678      0.232639      0.140795     0.0904392     0.0477907     0.0312386     0.0141828    0.00887020    0.00381092    0.00193765   0.000907230   0.000371762   0.000143486   5.99530e-05   1.81833e-05   7.79484e-06   2.00996e-06   5.72883e-07   1.46137e-07   3.34710e-08   4.40817e-09   7.08150e-10
  18  14 2868.7822    3.2157  0.8568 12.3132 -0.0053  0.0262   0.0802   0.0550    0.1285   0.0000   429.2775       6.29288       12.8251       2.55295      -5.87573     0.0507639       1.23961      -7.29699     -0.670031      -1.14978     -0.839419     -0.465309     -0.116873     -0.591359     -0.202606      0.177090    -0.0131643    -0.0932042    -0.0575450   -0.00649016    0.00929139    -0.0101034    0.00207514   -0.00160171   -0.00130222  -0.000126725   0.000158843   2.68781e-05  -2.51583e-05  -6.27920e-06   1.37827e-06   6.44240e-07  -2.17812e-08   3.27410e-08  -7.28799e-09  -4.91625e-10       2.24010       3.00852       3.22385       3.14971       3.03603       2.83386       2.56533       2.17063       1.89800       1.51364       1.20046      0.887203      0.582848      0.422662      0.285836      0.170200      0.118726     0.0719914     0.0391076     0.0250677     0.0120841    0.00654624    0.00327686    0.00141645   0.000724413   0.000268468   0.000132598   4.67045e-05   1.51228e-05   5.88428e-06   1.78281e-06   4.73662e-07   1.11499e-07   2.38989e-08   4.20492e-09   4.70090e-10
  18  15 3012.1837    3.8676  0.8919 12.4202 -0.0060  0.0245   0.0943   0.0572    0.1633   0.0000   439.0577       9.62640       14.9418       1.33454      -1.52040     -0.995321      -2.53731      -1.24668       2.43678      -2.82854      -1.64495      -1.45034      -1.17360     -0.599207      0.732303   -0.00256210     -0.137084    -0.0402492    0.00937651    0.00527782    0.00101945    0.00876076   -0.00289061   -0.00259181   1.85131e-05   0.000442470   6.20975e-05   1.11787e-05   2.16186e-05  -1.18987e-06   1.67606e-06  -2.62215e-07  -1.11913e-07   1.46839e-08  -4.63794e-09   5.85380e-10       2.17014       2.63038       2.89181       2.95385       2.82570       2.64437       2.28229       2.10304       1.76168       1.40703       1.04603      0.843835      0.580295      0.399327      0.289572      0.174936      0.109781     0.0692770     0.0395361     0.0222856     0.0124213    0.00645775    0.00323846    0.00146457   0.000703777   0.000293180   0.000116229   4.08714e-05   1.56736e-05   5.46415e-06   1.65367e-06   4.21537e-07   1.04671e-07   2.17778e-08   3.38410e-09   4.22888e-10
  18  16 3154.9973    3.8795  1.1600 12.7418 -0.0217  0.0328   0.0868   0.0703    0.1826   0.0000   437.7918       20.0766       13.7661       4.99051      -1.28308      0.959510       1.65388      -6.10076      0.382283      -1.44542      0.868352      -1.32736      0.168938     -0.228385     -0.428595    -0.0935935     0.0767598     -0.110930    -0.0358452    -0.0250074    0.00984653    0.00319065  -0.000827046    0.00100759   -0.00260073  -0.000352372   9.84790e-06   4.66347e-05  -3.53914e-05  -1.00659e-05   1.34412e-06  -4.51495e-07  -4.58077e-08   1.74644e-08   1.34054e-09  -8.83132e-11       2.63496       3.75460       3.83533       3.91864       3.81792       3.33853       3.14529       2.61122       2.38866       1.71799       1.40761       1.04198      0.751295      0.503476      0.334138      0.228271      0.131259     0.0898423     0.0475795     0.0286175     0.0154059    0.00816667    0.00418798    0.00191912   0.000937080   0.000368788   0.000155804   5.49099e-05   2.07742e-05   7.24216e-06   1.99355e-06   5.99122e-07   1.34852e-07   2.94681e-08   5.81098e-09   6.26139e-10
  18  17 3297.5080    3.4806  1.5061 12.4629 -0.0079  0.0342   0.0706   0.0822    0.2115   0.0000   434.4786       15.0180       11.7795       8.36917      -4.01976      0.106682      -1.16724      -2.82138      -2.40704      -2.60405    -0.0931773     -0.308983     -0.118610     -0.542301      0.316362     -0.388322      0.191013    -0.0781563    -0.0280881     0.0829608     0.0227352  -0.000316825   -0.00305918   0.000702791   0.000155557  -0.000392603  -7.07014e-05  -1.96714e-05  -2.82999e-05  -1.11056e-06  -1.02406e-06  -2.14449e-07  -3.45340e-07  -3.23141e-09   1.12381e-08  -2.03039e-10       3.46196       4.70321       5.16423       5.25409       5.06181       4.59565       3.80894       3.22967       2.56855       1.96952       1.49067       1.06915      0.782583      0.556616      0.367118      0.240868      0.149059     0.0897214     0.0532385     0.0305977     0.0165913    0.00865369    0.00418361    0.00210904   0.000844096   0.000403255   0.000149982   6.01867e-05   2.07774e-05   6.86195e-06   2.09631e-06   5.91274e-07   1.40173e-07   2.83071e-08   4.73032e-09   5.72516e-10
  18  18 3440.2056    3.0269  2.3971 11.5051 -0.0043  0.0416   0.0487   0.1077    0.2609   0.0000   433.6121       18.9842       28.3285     -0.644543       1.82081       7.50138       1.79820     0.0612011      -3.36330       1.44434     -0.724135      -2.00953       1.43328      0.944427      0.449282     -0.278754    -0.0367714    -0.0761759     0.0537774     0.0134157   -0.00182947    -0.0138842  -0.000926178    0.00485265  -0.000480799  -0.000200821   5.66084e-05  -9.39798e-06   2.43759e-06   1.26763e-06  -2.45342e-06  -4.19609e-07  -6.39531e-08   1.36971e-08  -2.70111e-09  -7.23410e-10       3.66262       4.55676       5.00734       4.96785       4.99419       4.45903       4.06317       3.64443       2.96019       2.36303       1.88176       1.43361      0.995490      0.710844      0.483832      0.320487      0.201514      0.120983     0.0741722     0.0407262     0.0221873     0.0114000    0.00566780    0.00280541    0.00125876   0.000554102   0.000212038   8.15013e-05   2.87640e-05   9.32429e-06   2.94675e-06   7.94503e-07   1.90162e-07   3.96169e-08   6.27931e-09   6.89281e-10
  18  19 3582.8163    2.5279  3.6505 11.2736 -0.0024  0.0541   0.0349   0.1440    0.1516   0.0000   436.4400       20.6310       11.3726       4.18746       2.51148      -5.24703      -4.52217       5.58624       2.61047      0.120958     -0.923979      -3.00834      0.264216      0.136731      0.362737      0.183669    -0.0668704     -0.264580     0.0875008     0.0620828     0.0401004    0.00529989    0.00514359    0.00540962  -0.000311085  -0.000401272  -8.99332e-05   9.98613e-05   1.80398e-05  -6.70478e-06  -6.87541e-07  -1.15980e-06   7.20429e-08   3.50902e-08   2.13232e-09   9.43665e-10       4.51607       5.93995       6.66658       6.51230       6.50758       6.03002       5.28642       4.64920       3.75128       3.05059       2.37037       1.77065       1.31436      0.868650      0.632093      0.399516      0.254548      0.158018     0.0928773     0.0508169     0.0286331     0.0142434    0.00723523    0.00337002    0.00156033   0.000673126   0.000275640   0.000102438   3.90748e-05   1.28904e-05   3.91990e-06   1.04434e-06   2.70583e-07   5.25784e-08   8.62731e-09   9.76207e-10
  18  20 3725.4259    2.0219  4.8606 11.0833 -0.0092  0.0630   0.0250   0.1767    0.0967   0.0000   436.7074       15.7578       16.8282       21.4811      -14.1654      -20.8425       6.26929      -1.89359      0.254143      -8.17375     -0.883693      -1.06801      0.790481     -0.316432       1.43440      -1.05616    -0.0427697      0.187418      0.231907    -0.0172468     0.0519378   7.28136e-05    -0.0119997    0.00490923  -0.000866010  -0.000780885   0.000504983   0.000193288  -2.75757e-05  -1.69072e-05  -4.89223e-06   2.52959e-07  -6.86049e-08   6.73352e-08  -5.93266e-09  -1.11278e-10       5.43427       6.79946       7.68473       7.81416       7.48561       6.89344       6.22640       5.44093       4.56996       3.58596       2.84674       2.08873       1.57113       1.08052      0.738862      0.479729      0.310325      0.187902      0.107882     0.0628764     0.0336046     0.0177517    0.00902935    0.00432789    0.00192115   0.000830555   0.000340220   0.000130141   4.55062e-05   1.53524e-05   4.59304e-06   1.24266e-06   2.99665e-07   5.81891e-08   9.96480e-09   1.09933e-09
  18  21 3868.3007    1.6850  6.8190 10.6926 -0.0034  0.0801   0.0188   0.2272    0.0761   0.0000   445.4272       20.6278       1.61030       17.4394       8.82711      -20.3008      -3.95240      -11.0582       1.41201      -2.66423       2.54478      -2.70575       4.64591      0.926430     -0.287998     -0.271847      0.227298     0.0716555      0.123769      0.221926    -0.0796589    -0.0430334   -0.00772377  -0.000715307   -0.00143152    0.00183291   0.000410375   3.02949e-05  -3.78914e-05   5.75637e-06   4.81001e-06   4.03119e-06  -6.66672e-07  -7.49476e-08   3.19699e-09  -4.84183e-10       6.97068       8.88708       9.73278       9.74618       9.46706       8.76210       8.03991       6.86842       5.78865       4.59607       3.60807       2.70975       1.98260       1.40379      0.969004      0.627064      0.396655      0.242739      0.143341     0.0830285     0.0446476     0.0238074     0.0117305    0.00566255    0.00261071    0.00111318   0.000452232   0.000173059   6.01709e-05   2.00371e-05   5.92672e-06   1.59013e-06   3.75510e-07   7.54539e-08   1.27631e-08   1.39825e-09
  18  22 4011.1934    1.3571  8.1703 10.7130 -0.0024  0.1005   0.0165   0.2818    0.0589   0.0000   427.2610       35.1475       1.25406       3.81173       8.56065       7.72747       4.28942      -10.8514      -2.23988      -12.3499       2.97991       4.19445       2.32940       3.02444       1.13493     -0.633423      0.366649     0.0562173      0.208001      0.178530     0.0616016    -0.0635712    -0.0181057    0.00567517    0.00888142  -0.000622913  -2.48204e-05  -7.60033e-05   6.27081e-05  -4.36750e-05   4.65377e-06   2.09555e-06  -7.28994e-08   5.21499e-09  -4.83015e-09  -2.81221e-09       8.29766       10.9515       12.1859       11.9940       12.0851       11.0705       10.0498       8.48524       7.05877       5.74969       4.42906       3.36697       2.47123       1.73221       1.19316      0.782494      0.503906      0.311665      0.182291      0.101836     0.0560708     0.0295943     0.0148215    0.00681140    0.00327212    0.00135077   0.000567564   0.000213720   7.75661e-05   2.57879e-05   7.68972e-06   2.05559e-06   5.00751e-07   1.02877e-07   1.68467e-08   1.81660e-09
  18  23 4154.4946    1.0819  9.3046 10.7271 -0.0069  0.1210   0.0155   0.3633    0.0507   0.0000   437.5295       24.0639      -8.40346       19.6866       15.2011       14.4337      -11.8654      -6.39638       1.72057       14.4860       7.13928      -8.44669      -2.18482       3.19040    -0.0224296     -0.974356       1.09663     -0.450448     -0.228732     0.0929868     0.0416862     0.0367131    -0.0225228   -0.00208325   -0.00147881  -0.000453538   0.000560068   4.86395e-05  -6.68019e-05  -2.93617e-05   9.93700e-06  -2.29215e-06  -7.19378e-07   1.05239e-07   4.64447e-08  -3.97676e-10       10.1046       13.2377       14.5421       14.7649       13.9830       13.5241       11.8144       10.4573       8.53685       6.90841       5.40315       4.08183       2.96347       2.13859       1.44821      0.968840      0.608486      0.372975      0.226288      0.127424     0.0705773     0.0368058     0.0185477    0.00881420    0.00411408    0.00174951   0.000714262   0.000272221   9.75180e-05   3.11068e-05   9.46731e-06   2.52723e-06   5.84492e-07   1.18633e-07   1.91145e-08   2.30904e-09
  18  25 4439.9039    0.6108 10.5447 10.7447 -0.0382  0.2209   0.0146   0.6114    0.0378   0.0000   434.3852       47.4614       23.5175       19.4024       8.52346       23.6462       13.9942      -9.89041       29.3305      -30.4293       7.26096       8.99597      -8.28648       2.70393      -2.12848      -1.94925       1.88326      0.966770      -1.44780     -0.866478      0.212161      0.121092    0.00821099   -0.00468875   -0.00568276   -0.00359031  -0.000168232  -0.000403642  -0.000346586  -1.10906e-05   4.45461e-05   3.12612e-06  -6.22903e-07  -3.36950e-08  -2.23781e-08  -4.22921e-09       18.0452       23.6635       25.6832       26.0481       25.4529       24.3268       21.2702       19.0831       15.1550       12.6779       9.94924       7.46216       5.59377       3.95777       2.68944       1.82212       1.20308      0.730960      0.444725      0.255077      0.140043     0.0765364     0.0378631     0.0191140    0.00829591    0.00375693    0.00144091   0.000571059   0.000190630   6.04405e-05   1.79273e-05   4.75430e-06   1.13606e-06   2.23283e-07   3.50720e-08   4.24334e-09
  19   9 2173.7592    0.8818  0.6968 10.2542 -0.0093  0.0255   0.0243   0.0518    0.0841   0.0000   437.5753      0.121901       13.1679      -2.86303      0.196183      -2.86071       4.00638      0.728019      -2.06029      -1.00930      -1.68718     -0.378935      0.707231     -0.154402      0.559081     0.0579983    -0.0247458    -0.0745482    0.00634427     0.0491260   -0.00684920   0.000142201  -0.000809854    0.00318806    0.00201534   0.000262858   3.66608e-05  -2.42252e-05   5.87899e-06  -9.70078e-06   3.00183e-06   2.17773e-07   4.33606e-07  -1.82796e-08   1.16444e-08   1.07546e-08       2.27125       2.62174       2.63172       3.20562       2.95667       2.57779       2.46714       2.31823       1.70682       1.32967       1.12931      0.945736      0.614592      0.420036      0.323658      0.239418      0.136444     0.0803689     0.0499442     0.0350713     0.0184437    0.00891955    0.00414375    0.00233770    0.00129451   0.000618830   0.000261461   9.91871e-05   3.53923e-05   1.22133e-05   3.92148e-06   1.31080e-06   3.38003e-07   1.05119e-07   2.22805e-08   5.20687e-09
  19  10 2322.4002    1.2138  0.8811 10.5131 -0.0081  0.0303   0.0292   0.0588    0.1112   0.0000   441.7752       1.64634       17.0590       2.99421      -4.65848      -3.30275       2.92749     -0.193867     -0.502994      0.103152      0.397136      0.477469     -0.210981     0.0815608     -0.113678     -0.316680     0.0509803     0.0748125     -0.129220   -0.00673421     0.0152635    -0.0126997   -0.00190430   -0.00111622   -0.00183133  -0.000125715   0.000343027  -5.54595e-05  -1.36328e-05  -1.04571e-06  -2.13394e-06  -1.77961e-06   3.50474e-07  -8.38741e-08  -5.01279e-09  -8.70877e-09       2.49422       2.66764       3.59453       3.74497       3.00257       3.04500       3.07613       2.30064       1.94107       1.78595       1.32530      0.934200      0.725479      0.563227      0.340703      0.216269      0.164642      0.103374     0.0549879     0.0345548     0.0210873     0.0104393    0.00548072    0.00320596    0.00150098   0.000565252   0.000282252   0.000133993   5.58947e-05   1.97070e-05   6.28469e-06   1.91691e-06   5.08494e-07   1.24339e-07   2.75058e-08   5.95960e-09
  19  11 2468.1382    1.6259  1.0068 10.7877 -0.0096  0.0318   0.0382   0.0625    0.2161   0.0000   439.9102       6.90135       15.7796     -0.852529      0.123105       1.37545      -2.04623      -5.52253      -2.04538      0.462105       1.72647      0.176322      -1.30798     0.0890404     -0.131618     -0.204152      0.100693    -0.0755947      0.136606    0.00397891    -0.0192792   -0.00577805   -0.00754719  -0.000286496  -0.000823363  -1.37216e-05   0.000375297   0.000362970   1.57919e-05  -1.23516e-06  -1.24250e-06  -9.00020e-08   4.46657e-07  -4.02401e-08  -9.15814e-09  -3.09520e-09       2.57268       3.71866       3.97196       4.17451       3.92983       3.40412       3.39289       2.59215       2.26890       1.85253       1.35953       1.11590      0.721008      0.575333      0.351389      0.256397      0.156274     0.0983105     0.0640056     0.0327618     0.0206045     0.0105297    0.00559897    0.00287599    0.00129946   0.000655279   0.000269761   0.000128475   4.52054e-05   1.75861e-05   6.10227e-06   1.78342e-06   5.37703e-07   1.37222e-07   3.09840e-08   7.72743e-09
  19  12 2613.1137    2.1482  0.9184 11.7874 -0.0156  0.0270   0.0515   0.0611    0.1415   0.0000   438.0112       3.63695       8.38847      -3.41791      0.669944      -3.38299       2.08515      0.214302       1.81080      -2.15343     -0.613551     -0.260358       1.35733     -0.426164     -0.130657     0.0845282    -0.0868994    -0.0327555    -0.0504176     0.0432654     0.0200155   -0.00259560   -0.00907601    0.00145884    0.00190180   0.000701346  -0.000413663  -0.000202516   1.78082e-05   3.61355e-05  -1.03173e-05  -2.45499e-06   1.23200e-07   7.09854e-08  -1.30569e-08   8.60839e-10       2.24940       3.01186       3.21916       3.18342       3.16754       2.72251       2.75421       2.27413       1.88878       1.60807       1.20539      0.986014      0.675396      0.492537      0.348797      0.212507      0.151898     0.0890781     0.0556476     0.0320457     0.0169714     0.0100625    0.00497347    0.00253051    0.00125374   0.000538656   0.000273775   0.000100692   4.34389e-05   1.54112e-05   5.04057e-06   1.72088e-06   4.96299e-07   1.16723e-07   3.06412e-08   6.77747e-09
  19  13 2758.0690    2.7656  0.9455 11.7881 -0.0104  0.0271   0.0623   0.0572    0.1599   0.0000   440.0623      0.768548       11.2530       1.94242      -3.05796    -0.0529374      0.531248      -2.22960      -2.35290      0.191623      -1.46352     -0.426769     -0.489022     -0.284518     -0.351897      0.504858     -0.101720    -0.0261993    -0.0123506    -0.0292470     0.0139982   -0.00352774   -0.00613032   -0.00184590   -0.00101326  -0.000428252  -2.25547e-05   3.75435e-06   1.97729e-05   1.27628e-05  -2.91178e-06  -8.48653e-07  -9.68602e-08   2.73531e-08   3.67075e-08   7.16097e-09       2.44462       3.26222       3.31333       3.11167       2.87544       2.89426       2.66573       2.46233       2.12415       1.66159       1.36338       1.01896      0.738621      0.548524      0.358301      0.238913      0.150725     0.0894450     0.0528285     0.0301325     0.0164185    0.00866362    0.00490068    0.00226341    0.00108153   0.000562275   0.000211030   9.60030e-05   3.84817e-05   1.32622e-05   4.69588e-06   1.50703e-06   4.84045e-07   1.27417e-07   2.81708e-08   5.94867e-09
  19  14 2902.5957    3.4103  0.7951 12.3930 -0.0086  0.0243   0.0821   0.0510    0.1262   0.0000   437.9963       9.22640       14.8224       4.30957      -2.80306       1.65669      0.141092       1.04580       1.84139      -1.14301       1.09915     -0.658718     -0.622160     0.0455501     -0.309008      0.508358      0.266418     0.0170182  -0.000710674   -0.00974256    0.00774917   -0.00846411    0.00182614   -0.00281870    0.00178324   0.000250164   0.000135607  -7.12988e-05  -3.50729e-05  -1.80234e-05  -6.47377e-07   1.22328e-06  -3.88933e-07  -7.59090e-08  -1.55239e-08   2.45189e-09       2.03501       2.58167       2.70953       2.54462       2.80169       2.59820       2.43981       2.04580       1.63235       1.31956       1.05270      0.804403      0.626941      0.447069      0.311239      0.210254      0.143286     0.0863951     0.0539544     0.0284684     0.0164202    0.00894645    0.00431699    0.00238846    0.00112608   0.000449081   0.000230453   8.86933e-05   3.42947e-05   1.38366e-05   4.39624e-06   1.43369e-06   4.51567e-07   1.13362e-07   3.06964e-08   5.82945e-09
  19  15 3046.6839    3.7333  1.0952 12.4913 -0.0039  0.0306   0.0786   0.0637    0.1580   0.0000   436.9612       11.7693       12.4210       1.28855       2.98202       2.23645       2.16678      -1.98841      0.537103      -1.19287      0.639584      -1.46611    -0.0987233     -0.673448      0.188677      0.134115     -0.111980    -0.0304190    0.00855905     0.0260203    0.00954707    0.00102091   -0.00358709    0.00248260  -2.24568e-05  -0.000282666   1.89487e-05  -3.52339e-05   6.47544e-05  -8.66248e-06  -7.63280e-06  -2.79810e-07   1.77343e-07   3.89848e-08   8.03945e-09   7.23304e-09       2.32840       3.38437       3.43438       3.76450       3.35869       3.47916       2.86049       2.63624       1.99383       1.66179       1.27197      0.989729      0.706233      0.554814      0.366028      0.247912      0.163827      0.100553     0.0607230     0.0356637     0.0188577     0.0109363    0.00571186    0.00277177    0.00134189   0.000622551   0.000277206   0.000114235   4.74564e-05   1.74074e-05   5.56688e-06   1.92250e-06   5.69805e-07   1.52945e-07   3.39221e-08   6.98010e-09
  19  16 3189.9850    3.7781  1.3607 12.4040 -0.0120  0.0309   0.0730   0.0773    0.1600   0.0000   437.8434       16.3817       11.7868       10.3271      -2.89191      -1.14218       6.11574      -1.79579      -1.63490     -0.168523      0.574389      -2.57954      0.803370     -0.118732     -0.180677     -0.358439     -0.216735      0.109974   -0.00807570    -0.0192885    -0.0168659    -0.0121147    0.00622008    0.00286367   -0.00256330    0.00149572  -9.72800e-05   1.14957e-05   8.61004e-05  -2.46327e-05  -3.40256e-06   2.43771e-07  -4.98718e-08  -1.66335e-07   6.48487e-08   9.00068e-10       2.66293       3.30321       3.67064       3.64436       3.66965       3.19183       3.04179       2.60349       2.22641       1.82042       1.43288       1.08294      0.787094      0.571720      0.378177      0.262678      0.165067      0.104147     0.0639120     0.0365681     0.0223619     0.0112890    0.00641126    0.00311124    0.00147275   0.000716114   0.000281211   0.000126278   4.86641e-05   1.71867e-05   6.20121e-06   1.81458e-06   5.45891e-07   1.48992e-07   3.42431e-08   7.28551e-09
  19  17 3333.0483    3.4567  1.6554 12.6631 -0.0039  0.0352   0.0649   0.0896    0.1198   0.0000   439.7637       18.1535       10.9965       1.39995      0.558426      -3.02118       1.37884      -5.93876      0.343508      -1.78044       2.66651      -3.31238     -0.206371      -1.94842     -0.404922     -0.612105     0.0132052     -0.179325    -0.0759857    -0.0586728     0.0148233    -0.0115231   -0.00116871  -0.000860041   8.41545e-05   0.000279890  -0.000154381   0.000113991   1.35159e-06   1.34341e-05  -7.29375e-06  -2.14159e-06   2.00396e-07   2.34365e-07   1.21774e-08   1.00576e-08       3.00008       3.89009       3.98353       3.97229       4.03144       3.93188       3.55511       3.00931       2.49872       1.92348       1.53511       1.20478      0.925473      0.660176      0.471092      0.315030      0.206766      0.129515     0.0770818     0.0450118     0.0239105     0.0134464    0.00695810    0.00342451    0.00167284   0.000762583   0.000335687   0.000133387   5.35424e-05   1.99933e-05   6.86611e-06   2.29220e-06   6.45654e-07   1.72062e-07   4.04172e-08   7.92013e-09
  19  18 3476.3696    2.8084  2.5584 11.9862 -0.0063  0.0428   0.0449   0.1155    0.1328   0.0000   444.0852       17.1889      0.357171       4.20766       1.73810      -9.47758      -5.53723      -5.67260      -1.59329      0.739864     -0.513536      0.807849       2.45420     0.0696235      -1.06534    -0.0790849      0.155951     -0.104518    -0.0303556    0.00936108     0.0578942     0.0271190   -0.00201947   -0.00227134    0.00173737   0.000125055  -3.19818e-05  -0.000610282  -6.05351e-05   4.10711e-05  -6.69445e-06  -1.08876e-06   4.30083e-07  -6.52918e-07  -5.91171e-08   1.33645e-08       3.61651       4.66772       5.03100       5.14198       4.97422       4.60400       4.27353       3.69603       3.11091       2.54704       1.99793       1.53130       1.13878      0.822538      0.552364      0.375858      0.244702      0.160732     0.0929790     0.0553900     0.0304010     0.0170920    0.00899935    0.00451244    0.00219751   0.000978448   0.000441602   0.000180583   7.31158e-05   2.64420e-05   8.96176e-06   2.93784e-06   8.15868e-07   2.25574e-07   5.04169e-08   1.05071e-08
  19  19 3619.4804    2.3671  3.8427 11.2064 -0.0018  0.0535   0.0308   0.1480    0.1294   0.0000   434.3938       23.1007       9.35133      -1.30231       9.03150       5.45635       1.26087      -5.77072      -3.71241      -7.59944       3.67301     -0.722384    -0.0152473      -2.19870     -0.471191      0.142579      0.459102     0.0793910     -0.130876    -0.0938979     0.0646205     0.0298030    -0.0110497   -0.00748549   0.000846128   0.000578379  -0.000337437  -0.000116876  -9.17790e-05  -3.80031e-05   2.36441e-05   8.21430e-06  -2.24806e-06   1.41533e-07   1.68638e-07   3.11305e-08       4.34229       5.53754       6.20673       6.30711       6.25197       5.66130       5.21534       4.45410       3.86004       3.10710       2.35245       1.93334       1.36646      0.994093      0.676175      0.467759      0.304032      0.192668      0.118637     0.0682418     0.0380147     0.0210703     0.0114674    0.00554361    0.00282787    0.00127590   0.000577556   0.000220345   9.14481e-05   3.26364e-05   1.17468e-05   3.76200e-06   1.10323e-06   2.81468e-07   6.38607e-08   1.38326e-08
  19  20 3762.5894    1.8766  5.5484 11.1174 -0.0040  0.0683   0.0222   0.1986    0.0732   0.0000   439.0253       35.7980       9.41716      -5.15958      -13.1588      -7.64060      -1.87184      -6.52872      -3.60542     -0.900829       1.52394      -2.91705       1.62076       1.67531     -0.651271     -0.158658     -0.308289     -0.203266      0.192831     0.0179694     -0.117446    -0.0389688    -0.0152820     0.0102312   -0.00269915  -0.000426949    0.00113097   0.000600079   3.91754e-05  -7.30527e-05  -1.32085e-05   1.95750e-06  -5.15301e-07  -5.39737e-07   1.87079e-07   1.21870e-08       5.66938       7.28667       8.08495       8.18987       8.07239       7.47889       6.74475       5.91651       4.85019       3.99732       3.13273       2.39884       1.82145       1.26664      0.900102      0.595866      0.394960      0.256074      0.154912     0.0882342     0.0504673     0.0277146     0.0149847    0.00737133    0.00359419    0.00164392   0.000735320   0.000301578   0.000119549   4.31474e-05   1.53413e-05   4.79143e-06   1.38311e-06   3.64699e-07   8.72422e-08   1.67345e-08
  19  21 3906.0263    1.5592  6.8656 10.8887 -0.0080  0.0816   0.0179   0.2360    0.0594   0.0000   435.2036       23.1451       17.3002     -0.648825       2.47016      -3.34466      -17.8486      -11.2633       2.20233      -9.19206       5.78285      -5.18708      0.690121      -3.75043      -1.11544    -0.0178322      0.161073      0.150943   -0.00347400    -0.0827748     0.0809968  -0.000666676   -0.00396521    0.00705764    0.00176789   -0.00185077   -0.00216099  -0.000613206   6.36323e-05   3.14582e-05  -7.86127e-06  -4.73161e-06   9.29984e-07   2.48489e-07  -5.86593e-08   5.53924e-09       6.63865       8.43718       9.47465       9.54264       9.44470       8.87397       7.98784       6.85158       5.82523       4.77093       3.69196       2.92321       2.11230       1.54404       1.06170      0.733842      0.476597      0.301919      0.186852      0.109468     0.0624069     0.0341334     0.0176320    0.00910232    0.00427275    0.00204077   0.000860217   0.000370948   0.000141387   5.37845e-05   1.85851e-05   5.94649e-06   1.72580e-06   4.45545e-07   1.00706e-07   2.07018e-08
  19  22 4049.5170    1.2861  8.8060 10.7207 -0.0035  0.1029   0.0154   0.3035    0.0518   0.0000   440.6520       12.3483       45.6840      -12.5106      -9.02638       10.2511       8.69513      -2.61159       8.35054      -10.1396      -7.61078     -0.699174       5.52913       1.38855     0.0141309      -1.91714      0.180934      0.706473     0.0816570     -0.116359     0.0490041     0.0220775    0.00680534    0.00348370    0.00222185   -0.00133113    0.00201291   0.000279641  -0.000157179   7.14201e-05   9.89246e-06  -1.36028e-05  -2.46759e-07   2.65504e-07  -5.36959e-08  -4.74306e-08       8.12840       10.6179       11.8420       12.0961       11.7567       11.1289       10.0879       8.59781       7.31356       5.88309       4.67550       3.57556       2.70227       1.93562       1.36850      0.939312      0.601867      0.386747      0.236947      0.139627     0.0806240     0.0437824     0.0233705     0.0117250    0.00567368    0.00267717    0.00115955   0.000489159   0.000191239   7.05357e-05   2.46693e-05   7.77803e-06   2.23274e-06   5.81809e-07   1.31582e-07   2.59669e-08
  19  23 4192.5979    1.0147 10.0281 10.7268 -0.0098  0.1324   0.0149   0.3890    0.0461   0.0000   424.2625       42.6898       28.5625      -3.65169      -13.5063      -8.86273      -7.04866      -2.01093       3.61126      -11.7522       1.75901       8.04706     -0.406967      -3.70815      -1.42711       1.68181      0.826994     -0.922698      0.424578      0.273284     -0.180674    -0.0213056     0.0769843     0.0353671   -0.00849403    0.00392031   0.000904602  -3.33822e-05  -0.000205016  -0.000176036   1.09096e-05   1.04525e-05   7.88235e-07  -1.37155e-06   3.78346e-08  -6.94729e-09       10.0933       13.6696       14.7878       15.2408       14.8960       13.8092       12.7224       10.8865       9.46105       7.49693       6.22027       4.57890       3.47027       2.52832       1.76536       1.18885      0.784250      0.500037      0.305446      0.184110      0.102907     0.0588364     0.0305162     0.0155140    0.00763428    0.00341420    0.00158367   0.000635301   0.000254288   9.42206e-05   3.09250e-05   1.01211e-05   2.88990e-06   7.67404e-07   1.71815e-07   3.40539e-08
  19  24 4335.8342    0.7824 10.2577 10.6946 -0.0170  0.1582   0.0142   0.4747    0.0412   0.0000   436.3283       56.3670       39.9965       5.99297     -0.867160      -24.8948       11.2660      -17.1115      -24.7240      -12.8458       12.3572       2.96864      -9.08189      -7.89164       3.94011       5.82358     -0.627584      -1.45842      0.243889      0.699081     -0.297895    -0.0823116    -0.0336919     0.0534087   0.000357365   -0.00637922    0.00199711    0.00107670  -0.000109995   0.000187751  -5.81012e-07  -1.20909e-05  -9.06837e-06   4.50433e-07  -8.10245e-08   4.33607e-08       12.1911       15.9776       17.2941       18.3305       17.6065       16.8524       14.8433       13.1620       11.1207       9.26806       7.23996       5.61295       4.13362       3.05519       2.12883       1.45659      0.965316      0.609660      0.382873      0.230857      0.131372     0.0750919     0.0383777     0.0203907    0.00943418    0.00460398    0.00191499   0.000843051   0.000311250   0.000120684   3.89208e-05   1.25631e-05   3.57321e-06   9.13618e-07   2.05748e-07   4.11116e-08
  19  27 4765.6407    0.4148 16.4346 10.2925  0.0101  0.4364   0.0085   0.9652    0.0228   0.0000   378.6597       64.7163       66.1509      -94.2893       61.6188       80.3464      -96.8631      -46.5240       88.8128       24.5038      -19.4321       6.60321       18.1443       3.37615      -10.3351     -0.909347       3.50666     -0.926622      -1.75071       1.88982      0.538124     -0.295988    -0.0505752    -0.0275086   -0.00949449    0.00594036     0.0189962   -0.00127897   -0.00173216  -0.000269356   0.000127083  -9.64881e-05   5.25176e-06  -1.66509e-06   6.64382e-07  -4.44796e-08       32.8361       43.7627       47.7462       50.1019       47.9689       45.5339       41.4435       35.8045       30.3352       25.5947       19.4370       15.6338       11.5418       8.44435       5.82770       4.12330       2.71286       1.72737       1.08302      0.660933      0.381564      0.214184      0.114406     0.0599394     0.0295717     0.0137586    0.00601986    0.00246718   0.000964985   0.000352175   0.000117141   3.60234e-05   1.01078e-05   2.55515e-06   5.76829e-07   1.18277e-07
  20   9 2203.1101    0.9349  0.8502 10.2503 -0.0061  0.0269   0.0223   0.0582    0.1029   0.0000   438.8245       1.53223       18.7474       4.18446      -3.79967       1.08419    -0.0802918      -3.19888       1.80679      0.700968      0.346832      0.242036     -0.680570     -0.243378     0.0395777      0.260309     -0.145069     0.0966592     0.0432755    -0.0461337    0.00921414    0.00248030   -0.00270640    0.00344843   -0.00137475  -0.000514558   0.000702313   3.34139e-05   8.06217e-05  -1.93920e-06   5.70215e-07   2.96012e-06   9.38692e-07   1.67003e-07  -1.29820e-07   1.82461e-08       2.10378       2.75444       2.90304       3.16149       2.80942       2.91789       2.58337       2.16650       1.90858       1.63190       1.31431       1.02054      0.761622      0.535188      0.388425      0.259439      0.179464      0.105929     0.0774863     0.0400548     0.0263673     0.0130118    0.00811409    0.00393814    0.00189128   0.000955057   0.000423277   0.000208456   7.85781e-05   3.46034e-05   1.25934e-05   4.77305e-06   1.64646e-06   4.59467e-07   1.36307e-07   3.16576e-08
  20  10 2352.3944    1.3138  1.0289 10.4521 -0.0052  0.0299   0.0283   0.0643    0.1289   0.0000   439.4731       7.81550       15.4078      -3.22764      -2.61089       1.20875    -0.0321318      -2.68862     -0.163391       1.02199      -1.40967      0.609598      0.561260     -0.548059     -0.649497      0.119557     0.0445332    -0.0162051     -0.103010     0.0576770     0.0278501    0.00507042   -0.00175502    0.00162713   -0.00263931  -8.54327e-05  -9.21068e-05  -2.85001e-05  -1.44766e-05   1.48105e-05   2.64712e-05   6.72579e-07  -8.38607e-08  -1.85131e-07  -9.79341e-08   3.81701e-08       2.22099       2.90681       3.04161       3.47268       2.89993       2.88150       2.89557       2.37046       1.94777       1.70980       1.39253      0.969579      0.788670      0.593035      0.395588      0.256449      0.191210      0.116952     0.0745883     0.0419210     0.0271077     0.0138012    0.00774552    0.00403784    0.00220431    0.00105490   0.000442871   0.000214384   9.04767e-05   4.15984e-05   1.58188e-05   5.32609e-06   1.67012e-06   4.58220e-07   1.36728e-07   3.28449e-08
  20  11 2499.0184    1.7129  1.0342 11.0816 -0.0057  0.0272   0.0376   0.0663    0.1548   0.0000   438.5922       3.97469       13.4974     -0.457729       1.55566      -4.30095      -5.55786      0.437612     -0.912968      0.674731     -0.454004     -0.495940      0.762536      0.724490     -0.441040     -0.241080      0.414619     -0.142694     0.0369996     0.0176852    -0.0278033   -0.00525514     0.0112200   -0.00186494   0.000364953  -0.000918232  -7.67200e-05   0.000167746  -6.56060e-05   1.78614e-05  -6.53591e-06  -2.53393e-06  -4.01806e-07  -8.23725e-07  -8.28394e-08  -9.33386e-09       2.20259       2.76294       2.94876       3.09250       2.96933       2.79353       2.62544       2.27013       1.94581       1.52706       1.17001      0.946176      0.721093      0.533883      0.383696      0.260485      0.177734      0.112434     0.0652935     0.0411452     0.0237027     0.0134327    0.00709805    0.00383723    0.00202552   0.000965186   0.000465795   0.000186629   8.58903e-05   3.25894e-05   1.28275e-05   4.38521e-06   1.47148e-06   4.69724e-07   1.25883e-07   3.18887e-08
  20  12 2644.9302    2.2666  1.0639 11.5503 -0.0046  0.0273   0.0486   0.0672    0.1961   0.0000   435.9359       6.47439       6.02798       6.93780      0.542786       1.11449      -1.92165      -1.53110      -4.65315     0.0922222     0.0596984     -0.707339      0.314517      0.184395     -0.337746    -0.0270167     -0.258601    -0.0610536     0.0390495    -0.0389880    -0.0134273     0.0144943   -0.00109045    0.00297517   -0.00108534   -0.00182185   0.000253801  -0.000128069  -4.51885e-05   6.74729e-06  -2.61403e-06  -3.35114e-08   1.15953e-06  -7.80740e-08  -2.01244e-07   1.09119e-08       2.01650       2.77378       2.91893       3.11730       3.00874       2.69013       2.59930       2.18828       1.91471       1.50727       1.20474      0.948821      0.686171      0.528610      0.358760      0.257885      0.162448      0.109135     0.0662500     0.0400454     0.0240100     0.0136491    0.00734258    0.00394327    0.00203041   0.000982572   0.000463276   0.000203062   8.99278e-05   3.44414e-05   1.30746e-05   4.67360e-06   1.55473e-06   4.82445e-07   1.34321e-07   3.49596e-08
  20  13 2790.7463    2.8469  0.9510 11.8251 -0.0067  0.0247   0.0636   0.0567    0.1648   0.0000   437.4669       7.88216       17.3074     -0.834562    -0.0140201       1.24789      -3.78845      -2.69994     -0.791737      -3.58884       1.83173     -0.133015      0.599824    -0.0962948     -0.161362      0.115673      0.187031     -0.160500    -0.0542269     0.0672307    0.00846863    -0.0352336    0.00144264    0.00587639   -0.00219849  -0.000859403   0.000592611   8.96320e-06  -4.66824e-05  -5.55784e-06   5.44976e-06  -9.05080e-07   1.11765e-06   9.45258e-08  -1.27740e-08   3.88474e-08       2.01509       2.65227       2.93687       3.07816       2.95534       2.77100       2.54804       2.09551       1.78398       1.40230       1.13119      0.828870      0.663376      0.473987      0.323672      0.229479      0.150722      0.104541     0.0611510     0.0375907     0.0218837     0.0122344    0.00658247    0.00348459    0.00183907   0.000861730   0.000402324   0.000170377   7.67289e-05   3.05441e-05   1.18788e-05   4.13871e-06   1.43086e-06   4.22130e-07   1.18243e-07   3.27436e-08
  20  14 2936.0737    3.5776  0.9232 12.4114 -0.0033  0.0257   0.0802   0.0577    0.1492   0.0000   437.9543       9.95371       7.89203       5.31023       1.76640      -1.55133      -1.27216      -4.32540       3.54926      -1.20464      0.471865    -0.0690324     -0.843964     -0.283412      0.189741      0.107687    -0.0989093      0.259144    -0.0804315    -0.0845670   -0.00174217    0.00823623   0.000873546   -0.00597263    0.00416533   0.000301794  -0.000100257  -0.000273280   1.37584e-05   2.04989e-06   8.72319e-06   2.76406e-06  -1.21276e-06  -1.89948e-07   3.16219e-08   3.39811e-08       2.22161       2.94772       2.82954       2.79855       2.75400       2.78076       2.68548       2.44073       1.90538       1.56373       1.17901      0.900592      0.766867      0.561927      0.428476      0.282005      0.191496      0.118149     0.0723323     0.0402377     0.0237848     0.0119316    0.00722919    0.00338445    0.00193921   0.000781644   0.000429314   0.000154778   8.16734e-05   2.78593e-05   1.27675e-05   3.86813e-06   1.45603e-06   4.09229e-07   1.12583e-07   3.13444e-08
  20  15 3080.5986    3.8452  1.0491 12.5124 -0.0037  0.0286   0.0810   0.0639    0.1634   0.0000   439.4281       8.49964       10.0779       7.64926      -6.52152     -0.363077      -1.28216      -4.13968       1.64555      -1.67385      0.304136      -1.28222      0.190960      0.111665      0.386604     -0.660196      0.241509     0.0656125    -0.0151154   -0.00112660    -0.0184924     0.0151474    0.00496881   0.000860220   -0.00150920  -0.000221075   0.000519684  -0.000395242   7.38124e-06   4.16249e-05   1.86529e-06  -1.49106e-07  -3.01276e-08   1.78193e-07   2.41214e-08   3.74722e-08       2.08947       2.99690       2.84446       3.16085       2.95360       3.07335       2.33141       2.41699       1.79356       1.75300       1.27378       1.09027      0.720740      0.571004      0.363371      0.276753      0.167985      0.118227     0.0699803     0.0446100     0.0260086     0.0141727    0.00791935    0.00400714    0.00197294   0.000963592   0.000450444   0.000192278   8.31288e-05   3.29175e-05   1.29660e-05   4.37926e-06   1.60357e-06   4.65435e-07   1.43956e-07   3.55027e-08
  20  16 3224.5628    3.7439  1.4445 12.4659 -0.0005  0.0317   0.0681   0.0774    0.1329   0.0000   441.2663       14.8926       12.3537       6.39383       2.30234      -1.00809      0.818252      -1.67911     -0.617870      -3.12609       2.62805      0.532208      0.327330     -0.644794      0.210819    -0.0360249    -0.0281566    -0.0440707     0.0157135    0.00843745    0.00523675    -0.0216944    0.00675370    0.00352507    0.00243368  -0.000212632   3.30214e-05   1.40935e-05  -1.72076e-05  -3.72591e-05  -7.34961e-06   9.61187e-06   1.14519e-06  -3.85415e-07   3.79980e-07   3.13734e-08       2.40523       3.29363       3.39785       3.74541       3.54679       3.45983       2.97283       2.61373       2.17328       1.80352       1.45880       1.17803      0.819510      0.601756      0.411933      0.299295      0.198282      0.125991     0.0830058     0.0500126     0.0299853     0.0162225    0.00892956    0.00456766    0.00223617    0.00112115   0.000540847   0.000231354   9.84087e-05   3.89607e-05   1.50486e-05   5.38617e-06   1.85063e-06   5.67978e-07   1.69170e-07   4.14188e-08
  20  17 3368.2523    3.2541  1.9166 12.3531 -0.0055  0.0361   0.0536   0.0892    0.1037   0.0000   444.8245       12.6507       3.80908       6.02621       6.70614      -2.71195       2.20359     -0.798610      -2.04009      -3.40988    -0.0953074      -2.16718      0.544298      0.489169     -0.539176     -0.301102      0.510730     -0.159959    -0.0814582     0.0891738     0.0556995  -0.000233066   -0.00260995    0.00787967   -0.00370585    0.00131815   6.82394e-06  -0.000216507   0.000161797   9.69341e-05  -1.12696e-05   2.34646e-06   3.22569e-06   4.29499e-07  -2.90658e-08  -1.09176e-07       2.90603       3.56061       3.99833       4.05940       3.96519       3.82205       3.46452       2.98779       2.56024       2.10398       1.70132       1.31818      0.967901      0.728766      0.513630      0.341300      0.237935      0.155702     0.0950185     0.0586935     0.0345559     0.0193641     0.0106589    0.00558033    0.00289043    0.00137189   0.000629225   0.000281357   0.000122408   4.96701e-05   1.91979e-05   6.52627e-06   2.21158e-06   7.07350e-07   1.93611e-07   4.83404e-08
  20  18 3511.9499    2.6450  2.7978 12.1107 -0.0052  0.0451   0.0384   0.1204    0.0884   0.0000   437.8871       16.2736       11.3780       5.53149      -8.15169       3.74937       10.6083      0.134294      -4.27734      -5.48759     -0.713393      -1.24225      -1.07581     0.0656095     -0.759620      0.225771     0.0190001     -0.109288    -0.0664317    -0.0198268      0.116982     0.0266443    -0.0347159   -0.00842093    0.00355727    0.00231805  -0.000840691  -0.000175144   0.000234676   1.96379e-05  -1.66544e-05  -5.69958e-07   2.06751e-06  -2.04148e-07   3.95846e-08   1.47167e-09       3.56477       4.44957       4.99124       4.94069       4.99012       4.76050       4.33281       3.71183       3.20880       2.61068       2.08605       1.64881       1.24579      0.897961      0.657122      0.458768      0.303945      0.193290      0.125486     0.0747867     0.0450267     0.0257159     0.0139011    0.00709688    0.00382616    0.00177632   0.000848740   0.000380407   0.000164097   6.18346e-05   2.47198e-05   8.82342e-06   3.00426e-06   8.95949e-07   2.55601e-07   6.34095e-08
  20  19 3655.8159    2.2002  4.0824 11.4435 -0.0088  0.0556   0.0282   0.1522    0.0923   0.0000   435.8126       22.4583       13.4700       9.41298     -0.952742      -1.40986      -7.52681      0.821161     -0.691635       1.33135      -8.29737      0.102610      0.552037       1.71280      0.452945      -1.02061      0.145402     -0.362334     -0.163457      0.154885    -0.0169872    0.00563487    0.00633934    0.00373126    0.00586355   -0.00231456  -0.000446707   0.000192150   0.000306577   4.71794e-05  -0.000105561   1.10233e-05   1.05642e-05   7.71068e-07  -6.63649e-07  -8.98872e-09       4.23827       5.56913       6.21006       6.28514       6.18714       5.85257       5.23386       4.64295       3.93285       3.26479       2.63312       2.04820       1.52101       1.10831      0.802174      0.536460      0.362766      0.240683      0.149641     0.0932268     0.0529239     0.0311059     0.0170464    0.00895467    0.00450525    0.00220918   0.000995170   0.000475131   0.000192993   8.05439e-05   3.05072e-05   1.08621e-05   3.63993e-06   1.17342e-06   3.17253e-07   8.24027e-08
  20  20 3799.4954    1.7923  5.7774 11.0660 -0.0022  0.0702   0.0211   0.1980    0.0726   0.0000   440.9861       27.4398       18.5387      0.415282      -9.14096      -2.53323       3.24189      -5.18534       4.90806      -2.12146      -7.76051      -3.99564      0.423312      -2.23177      0.199188      0.241113      0.135072   -0.00695900     -0.105227     0.0598613     0.0273289    -0.0227723    -0.0301922     0.0125935   -0.00130853  -0.000824196  -0.000837568   7.55515e-05   3.93048e-05   5.60651e-06  -1.82966e-05   7.73050e-06   3.03967e-06   8.14838e-07   4.46120e-07  -9.01315e-08       5.34128       7.03358       7.79216       7.92265       7.81369       7.36668       6.61466       5.91174       5.09624       4.17040       3.36440       2.62318       1.96210       1.45091       1.02639      0.719733      0.466699      0.305298      0.194653      0.114563     0.0696301     0.0393219     0.0215158     0.0112525    0.00584851    0.00276912    0.00130461   0.000583962   0.000252272   9.89121e-05   3.81858e-05   1.38622e-05   4.75617e-06   1.44743e-06   4.20317e-07   1.07025e-07
  20  21 3943.1916    1.4929  7.8435 10.6568 -0.0079  0.0868   0.0158   0.2442    0.0621   0.0000   429.4900       23.7688       21.9065      -1.60584      -7.03056       1.14592      -5.15145      -9.90041       11.2772       2.37453      -5.79720      -3.26846     -0.698659       3.03211       1.11975     -0.502805      0.198822    -0.0993273      0.613193     0.0383412    -0.0989909     0.0356991   -0.00827844   -0.00735155     0.0208950   6.87908e-05   -0.00443115  -0.000580068   1.16911e-05   2.07983e-05  -1.46502e-06  -4.64272e-08  -2.04447e-06  -1.50820e-06  -5.67328e-07  -9.94936e-08       6.60882       8.67075       9.70495       10.1731       9.69714       9.28249       8.31477       7.26369       6.24285       5.19780       4.09990       3.17169       2.43045       1.74728       1.25387      0.880807      0.586671      0.371312      0.240934      0.146047     0.0879168     0.0492466     0.0274589     0.0146218    0.00717717    0.00362787    0.00170343   0.000751041   0.000312882   0.000130310   4.87833e-05   1.81578e-05   6.05901e-06   1.82485e-06   5.09316e-07   1.27913e-07
  20  22 4086.9789    1.1871  8.5935 10.8287 -0.0034  0.1045   0.0150   0.3049    0.0459   0.0000   451.9104       9.38679       38.2205       15.3488      0.115353      -19.6499      -18.6037      0.737208      -3.31250   -0.00860079       9.39147      -2.37182       2.67622       1.80256      0.343454      0.823292      0.109486     -0.510832      0.473203     0.0202000     -0.161945    -0.0546531     0.0664413   -0.00163894   -0.00952226  -0.000720596   -0.00115350   -0.00113299  -0.000963909   9.84227e-05   0.000168581  -2.10331e-05  -2.38690e-05   3.72553e-06  -1.39849e-07  -3.67322e-07       7.94431       10.3542       11.3926       11.5733       11.4820       10.7630       9.88723       8.88210       7.52233       6.14847       4.97623       3.97375       2.89083       2.19960       1.56386       1.08739      0.730607      0.470133      0.293257      0.183985      0.107138     0.0616693     0.0337242     0.0178720    0.00915442    0.00442609    0.00218513   0.000922718   0.000414002   0.000159479   6.17831e-05   2.14542e-05   7.14419e-06   2.26855e-06   6.27257e-07   1.59216e-07
  20  23 4230.7696    0.9546 10.8440 10.7463 -0.0075  0.1388   0.0141   0.4194    0.0408   0.0000   426.7235       42.6699       14.0212       16.9162       7.71278       4.16152       36.0231     -0.237252       30.9243      -13.4661      -15.7370      -3.84464      -2.77356       2.19168     -0.908804      -1.14952     -0.132809     -0.779355      0.439957   -0.00880703     -0.106582     -0.177768   -0.00634218     0.0248233   -0.00106947    -0.0161244   -0.00136705    0.00184846   0.000566086  -0.000147875   1.10174e-06  -1.55165e-05  -1.13949e-05   2.78190e-06   3.13180e-07   8.49040e-08       10.2888       13.5433       14.8199       15.5541       15.0351       14.3849       13.0164       11.5627       9.82266       8.02857       6.60702       5.02107       3.91029       2.86424       2.04578       1.43310      0.962329      0.634016      0.403570      0.248965      0.145586     0.0838242     0.0480291     0.0251129     0.0130973    0.00628081    0.00307679    0.00132926   0.000580492   0.000226104   8.88099e-05   3.04724e-05   1.01796e-05   3.04047e-06   8.42802e-07   2.15975e-07
  20  24 4374.7669    0.7699 12.7029 10.7476 -0.0067  0.1922   0.0138   0.5733    0.0354   0.0000   430.0190       47.9566       30.7913       50.8130      -21.4750       2.41410       12.8238      -5.37442      -42.1189      -1.63512      -33.2334      -5.52992       9.74544      0.468655      0.453764      0.850473     -0.759296      0.544635     -0.381106     -0.272110    -0.0197063      0.139912    -0.0722919    -0.0116178     0.0281875    -0.0160786   -0.00429047   -0.00144391  -3.17042e-05   0.000419192  -8.77574e-05  -3.13150e-05  -4.00767e-06  -2.54952e-06   2.92544e-06   3.73039e-07       14.1006       18.4878       21.3676       21.5435       20.9272       20.2529       18.1991       15.9011       13.5966       11.0552       8.97358       7.00029       5.37235       3.88827       2.83313       1.96236       1.33997      0.890112      0.551266      0.350816      0.208794      0.119549     0.0671562     0.0351651     0.0188549    0.00914734    0.00433732    0.00194365   0.000832630   0.000331870   0.000127565   4.39759e-05   1.48065e-05   4.49105e-06   1.20058e-06   3.04394e-07
  20  26 4661.9142    0.4165 13.1488 10.5646 -0.0222  0.3598   0.0112   0.8911    0.0254   0.0000   448.5591       22.8596       23.4671      -108.253       29.3563       65.3765       7.94718      -9.33607      -63.3577      -14.2608      -10.9980       7.32450       11.5052      -8.83311       8.43337      -3.50767      -1.00775      -2.19970      -1.12623      0.193092      0.358607     -0.550821     -0.121188    0.00533705   -0.00790491    0.00792701   0.000497021    0.00367697    0.00266312   -0.00128914  -7.35245e-05   5.17484e-05   2.47540e-05  -1.85748e-05   2.60273e-06   5.40112e-07       26.8755       34.2180       39.1523       39.5852       39.2540       37.0327       34.3877       29.8740       25.1767       20.9831       16.8181       13.2630       10.1084       7.57657       5.36820       3.80943       2.59578       1.71365       1.10106      0.674537      0.409861      0.239383      0.131216     0.0737568     0.0365218     0.0194587    0.00863489    0.00418746    0.00163831   0.000709656   0.000244955   9.07169e-05   2.81442e-05   8.50230e-06   2.27695e-06   5.69343e-07
  21   7 1919.8559    0.5103  0.4634  9.9034 -0.0069  0.0226   0.0169   0.0438    0.0498   0.0000   440.6876      -3.99055       11.4173    -0.0718710      -2.34785     -0.367712      -1.21407      -3.98658      -1.35433       1.22775      -1.15664      0.934905      0.391096     -0.366686    -0.0547971    0.00174529     0.0227839    -0.0353214    -0.0306581     0.0387517    0.00153028   -0.00234974    0.00492029   -0.00542190   1.54864e-05   0.000864908  -0.000634399  -5.59710e-05   4.98607e-05  -3.08554e-05   2.53001e-05  -4.71511e-06   2.83716e-07  -1.32195e-06  -2.17177e-08  -1.88606e-07       1.61378       1.97852       2.47681       2.40086       2.16645       2.41565       1.93177       1.85684       1.68631       1.25394       1.05747      0.844490      0.628036      0.456704      0.348230      0.219871      0.156574      0.108609     0.0636425     0.0402486     0.0259378     0.0152023    0.00809523    0.00440530    0.00237149    0.00126632   0.000612164   0.000278052   0.000118401   5.79169e-05   2.26815e-05   8.92141e-06   3.13210e-06   1.20433e-06   4.43224e-07   1.24228e-07
  21   9 2231.9330    1.0024  0.7820 10.1615 -0.0061  0.0241   0.0251   0.0564    0.1206   0.0000   436.5122       6.40653       12.8218      -1.01820      -1.33570       3.74080       2.83192     -0.661178       2.33944     -0.996243      -1.02684       1.02501     0.0603244     0.0995438     -0.333326     -0.453024      0.335815    -0.0274651     0.0140507     0.0114833    -0.0369013    -0.0256843  -0.000261357    0.00204350    0.00222640    0.00144804  -0.000626617   5.27950e-05  -0.000100752  -4.37822e-06   6.68601e-05   4.21733e-06  -9.13355e-07   2.00993e-07   3.25919e-08  -1.16603e-07       2.01514       2.56845       2.58559       2.60906       2.57054       2.54489       2.47523       2.24997       1.92950       1.36997       1.07990      0.854121      0.700471      0.552367      0.422661      0.313530      0.209736      0.129758     0.0769232     0.0467380     0.0277796     0.0160426    0.00867398    0.00461403    0.00238704    0.00130762   0.000633169   0.000303415   0.000135254   5.56955e-05   2.21858e-05   8.61840e-06   3.10913e-06   1.09459e-06   3.52840e-07   1.11319e-07
  21  10 2381.8998    1.3669  0.9386 10.8442 -0.0075  0.0246   0.0308   0.0626    0.1051   0.0000   435.3400     -0.769092       14.6947       1.08645       3.09256      -3.62504      0.549542      0.992619      -1.88304       2.52667       1.68191     -0.319255      -1.55065     -0.367472      0.282308     -0.204997    -0.0863064      0.138882      0.130966   -0.00747664    -0.0258605   -0.00894619     0.0137406    0.00439683   0.000305372   -0.00197892  -0.000722903  -4.94007e-05  -3.12294e-05   6.81932e-05   5.10819e-06   1.57939e-05   4.42498e-06   3.94741e-07  -6.28188e-07   4.46686e-09       1.88737       2.55788       2.59652       2.72935       2.70856       2.55495       2.31444       2.06588       1.72159       1.50740       1.21308      0.986613      0.728139      0.526645      0.382397      0.257588      0.177369      0.121193     0.0782451     0.0488739     0.0298931     0.0167925     0.0100148    0.00498232    0.00281420    0.00136392   0.000643980   0.000332010   0.000127397   6.71364e-05   2.38511e-05   1.00441e-05   3.61065e-06   1.21361e-06   4.05551e-07   1.21667e-07
  21  11 2529.3438    1.7820  1.0853 11.1657 -0.0035  0.0284   0.0375   0.0654    0.1322   0.0000   436.1380       3.83729       9.41629       7.99909      -3.74985      -1.56095      -2.58220    -0.0459933     -0.723429      -4.49399       1.25227     -0.733821       1.34444     -0.169779     -0.211203     -0.135902     0.0273186    -0.0754176     -0.192227     0.0887759    0.00880651   -0.00617394   -0.00943819     0.0116190   -0.00316121   0.000269119  -0.000711432   5.96084e-05  -0.000104398   4.48385e-05  -2.98096e-05  -6.27260e-06   4.44324e-06  -2.16696e-06  -1.27358e-07   3.22762e-08       2.32845       2.86290       3.02311       3.32872       3.07078       2.76249       2.58684       2.44327       2.14596       1.82546       1.44466       1.17038      0.865346      0.631370      0.427657      0.328570      0.216719      0.131057     0.0821025     0.0514393     0.0334730     0.0201165     0.0110120    0.00586646    0.00305847    0.00162422   0.000816353   0.000396544   0.000171141   7.37736e-05   2.85058e-05   1.12235e-05   4.11720e-06   1.42636e-06   4.33028e-07   1.27089e-07
  21  13 2823.0550    3.1228  0.8838 12.2304 -0.0062  0.0243   0.0698   0.0579    0.1672   0.0000   439.1547       10.8356       15.8952       5.27425       2.10834      -5.01119      -3.17874      -1.99968       2.51049    -0.0357163     -0.589494      -1.76853      0.182413     -0.298502     -0.499236     -0.237234      0.130411     0.0507961     0.0704853     -0.107741    -0.0147315   -0.00540579     0.0158576   -0.00325310   0.000272116  -0.000258689  -9.43423e-05   5.77275e-05   0.000223090  -9.25164e-06  -4.88766e-05  -6.67118e-06   3.50643e-06  -1.65723e-06  -6.17575e-07  -1.84922e-09       1.96711       2.45273       2.46387       2.50446       2.58247       2.58839       2.31393       1.97770       1.62504       1.40416       1.24665      0.990731      0.743571      0.523913      0.355018      0.231797      0.172442      0.122753     0.0851681     0.0506447     0.0316492     0.0171123    0.00947565    0.00486566    0.00257588    0.00130396   0.000598742   0.000283700   0.000119096   5.75641e-05   2.25612e-05   9.23206e-06   3.15016e-06   1.12368e-06   3.73973e-07   1.07502e-07
  21  14 2969.0341    3.6040  0.9372 12.3157 -0.0051  0.0273   0.0802   0.0542    0.1539   0.0000   442.4816       8.78749       10.8437       4.45789       1.35599      -3.96859      -2.34153      -3.72991       2.54659     -0.691213      -1.53859      -1.38937       1.07653       1.17588     -0.387615     -0.478117      0.194808     0.0124492    0.00439177     0.0229444   -0.00840230    -0.0173354     0.0119535    0.00271321   -0.00120432    0.00106680   0.000408842  -0.000478402  -0.000271600  -2.45976e-05  -4.75379e-05   4.38544e-06  -1.52203e-07   3.50273e-07   2.33847e-07   1.93981e-08       1.97761       2.40845       2.85264       2.78793       2.53854       2.80536       2.46525       1.94441       1.87347       1.52173       1.19576      0.982260      0.733380      0.519798      0.387003      0.286957      0.169205      0.125032     0.0791075     0.0488845     0.0286625     0.0190241     0.0101267    0.00502746    0.00289043    0.00152295   0.000683692   0.000296490   0.000152231   7.16385e-05   2.71037e-05   1.00606e-05   4.12822e-06   1.64708e-06   5.35395e-07   1.40356e-07
  21  15 3114.0538    3.9166  1.2182 12.2602  0.0082  0.0274   0.0754   0.0707    0.1925   0.0000   438.5726       8.02438       16.6912       7.73174      -6.12666      -3.82901      0.577654     -0.595157       2.04058      0.501943       2.82379      -1.05412      0.856081      0.182645     -0.225626     -0.164516      0.235602    -0.0164290    -0.0300074    -0.0168178    -0.0319044    -0.0124070    0.00114476    0.00766833   0.000480130   0.000675141   0.000440883   6.78007e-05   0.000116486  -5.70572e-05   9.05470e-06  -1.63598e-05  -1.87847e-06   7.92724e-07   3.90947e-07   1.63362e-07       2.30596       3.09933       3.15686       3.06931       2.89530       2.64491       2.52995       2.34873       2.16548       1.90924       1.58616       1.24318      0.928898      0.652668      0.455398      0.307924      0.202273      0.131891     0.0845147     0.0521566     0.0316068     0.0181143     0.0102546    0.00576748    0.00289342    0.00149393   0.000708027   0.000351480   0.000148921   6.85073e-05   2.65231e-05   1.10766e-05   3.76957e-06   1.43059e-06   4.23804e-07   1.31532e-07
  21  16 3258.7077    3.6582  1.5488 12.4795 -0.0043  0.0312   0.0637   0.0774    0.1136   0.0000   437.4391       15.4462       14.0151       3.17712      -1.38506      -1.71772       2.64300      -5.41638       5.20335      -1.67542      -2.30623      -1.78908      -1.13924      0.176552      0.157116     -0.274151     -0.331736      0.125321     0.0363328    0.00124548    -0.0648550   -0.00543100    0.00338418   -0.00884195   -0.00653798    0.00185746    0.00154560  -0.000379082  -9.51227e-05  -5.98908e-05   3.05653e-05   8.99028e-07   1.88713e-06  -9.97123e-07   1.91629e-07  -2.32340e-08       2.42306       3.26195       3.41374       3.53731       3.35511       3.27861       3.08199       2.73421       2.24096       1.90455       1.54029       1.20125      0.938226      0.670387      0.516047      0.338307      0.237939      0.160146      0.100210     0.0618739     0.0370652     0.0217350     0.0119738    0.00647322    0.00341242    0.00182405   0.000847614   0.000399419   0.000187808   8.15083e-05   3.42154e-05   1.34829e-05   4.71844e-06   1.66891e-06   5.38887e-07   1.60960e-07
  21  17 3403.0186    3.1157  2.0100 12.3692 -0.0059  0.0383   0.0499   0.0886    0.0930   0.0000   438.4729       16.0276       12.7117       1.00540       3.30534       8.84187       4.99312      -1.08834      0.435323       2.84612     -0.247823     -0.831799      0.922226     -0.522094      0.975478     0.0501490    0.00182485    -0.0494236     0.0191344    -0.0916114     0.0459307    -0.0181295    0.00894184    -0.0105924  -0.000558851   -0.00140739   -0.00105645   0.000458272   0.000373129  -3.49466e-05  -3.26182e-05   5.31000e-06  -5.21996e-06   9.92345e-07   3.09360e-07  -2.63146e-07       2.94304       3.85140       4.14798       4.21228       4.04324       3.80464       3.66722       3.24928       2.86658       2.29835       1.85857       1.47056       1.14479      0.835863      0.629488      0.433430      0.290122      0.188757      0.124945     0.0741829     0.0432811     0.0267186     0.0143069    0.00814220    0.00433796    0.00219765    0.00110305   0.000500021   0.000243911   0.000100543   4.31806e-05   1.52540e-05   6.07633e-06   2.13095e-06   6.67594e-07   2.04557e-07
  21  18 3547.3397    2.5062  3.0739 11.8548 -0.0099  0.0455   0.0340   0.1178    0.0821   0.0000   440.3904       17.0502       17.4992      -1.17908      0.610878       8.00852       6.02171      -8.13363      -3.48493      -2.99790      -4.09742      -3.37188       2.52414     -0.917878     0.0859802     0.0673608      0.376907      0.101080     -0.145587     0.0906887    -0.0309542     0.0813745    0.00431546    -0.0139556   -0.00264618    0.00564157  -0.000457739  -0.000234233   0.000139175  -6.95731e-05   4.45235e-05   4.84318e-05  -9.52785e-07  -1.82230e-06   9.92484e-08   4.65693e-08       3.39822       4.48227       4.88762       4.97038       4.99576       4.75520       4.36657       3.75293       3.26867       2.75493       2.22157       1.74259       1.33485       1.00021      0.709422      0.513281      0.342501      0.228829      0.150785     0.0937581     0.0554299     0.0335247     0.0189668     0.0101574    0.00548680    0.00278573    0.00132979   0.000624459   0.000286091   0.000124863   4.98750e-05   1.98827e-05   7.56264e-06   2.65517e-06   8.30123e-07   2.50889e-07
  21  19 3691.5986    2.0889  4.5765 11.3735 -0.0040  0.0586   0.0252   0.1585    0.0753   0.0000   432.6155       20.4354       18.6407       14.4388      -1.44632       10.2610      0.358488      -11.9320      -1.79245      -4.17382      -2.71469     -0.887141       1.03858      -1.77281     0.0335482      0.217316     -0.205102     -0.595420     -0.344937     0.0532784    0.00748479    -0.0244999   -0.00153141     0.0132974   -0.00641046   -0.00722462  -0.000849602  -0.000461322   0.000158712  -0.000208077  -6.74583e-05   1.97682e-05   8.82663e-06   5.25831e-08  -1.45713e-06  -4.03554e-08       4.35296       5.60368       6.28652       6.49029       6.29570       6.13788       5.44000       4.89907       4.17187       3.53416       2.79562       2.22467       1.73556       1.27239      0.912885      0.656155      0.448871      0.293255      0.189971      0.120912     0.0712390     0.0432018     0.0243147     0.0132439    0.00703286    0.00367139    0.00178990   0.000820686   0.000397653   0.000158075   6.78177e-05   2.61385e-05   1.01392e-05   3.50279e-06   1.12198e-06   3.39749e-07
  21  20 3835.9440    1.7019  6.1209 11.0176 -0.0046  0.0719   0.0190   0.2012    0.0630   0.0000   437.8013       5.55856       8.91958       9.74488       5.49805      -5.11000       5.02301      -11.4533      0.232329      0.896414       1.10599      -10.2980       4.31044      0.855366     -0.444880      -1.18875     -0.544580      0.865964     -0.128002    -0.0460050     0.0527200     0.0201938    -0.0156373    -0.0200847    -0.0141133   -0.00392342    0.00359302  -0.000123111  -0.000646550   0.000347597   8.71319e-05  -5.90651e-05   1.05302e-06   3.50296e-06  -2.22963e-06  -1.46449e-07       5.28242       6.90662       7.70620       7.81916       7.79810       7.41762       6.68940       5.88129       5.27104       4.30626       3.51678       2.76851       2.17450       1.54837       1.15018      0.795590      0.553369      0.370272      0.234188      0.151007     0.0902614     0.0536857     0.0304395     0.0168203    0.00892352    0.00460211    0.00225374    0.00107869   0.000476249   0.000207739   8.39792e-05   3.32741e-05   1.25079e-05   4.33250e-06   1.42459e-06   4.27591e-07
  21  21 3980.0645    1.3814  7.8774 10.8702 -0.0097  0.0915   0.0160   0.2568    0.0512   0.0000   423.7327       7.31762       5.46596       8.63129      -14.1369       8.07384       8.15844       2.84316      -4.77810      -6.00619       1.28196       2.61016      -5.49870      -3.44060       2.54316    -0.0168488      0.470259      0.295741     -0.608787     -0.256458    -0.0368188     0.0757770   -0.00108284    0.00690291   -0.00283999   -0.00589817    0.00732932    0.00274258   -0.00143369  -0.000415959   0.000167896  -8.48455e-06   1.10540e-05  -3.35412e-06  -4.03787e-06   9.98519e-07       6.71867       8.65208       9.75161       10.0734       9.75306       9.33813       8.71513       7.54586       6.51997       5.47027       4.54124       3.45902       2.68293       2.02623       1.46639       1.02002      0.706201      0.475377      0.305398      0.190792      0.116644     0.0704089     0.0392759     0.0212580     0.0117140    0.00588412    0.00292236    0.00135855   0.000611653   0.000274536   0.000113853   4.39755e-05   1.65787e-05   5.62222e-06   1.78713e-06   5.37812e-07
  21  22 4124.4324    1.1261  9.3847 10.8160 -0.0163  0.1118   0.0140   0.3287    0.0408   0.0000   428.2453       36.4082       22.8197       11.2085      -16.5795      -12.9787       2.98984      -5.24083      0.952728      -2.80494      -4.00940     -0.468954     -0.478332       4.60560      0.331112      0.109442      -1.54958      0.462820      0.991642      0.162216     -0.445081    -0.0296250     0.0600070     0.0563701     0.0141380   0.000352332    0.00301622    0.00227613   -0.00159449  -0.000472658   0.000538079   9.51411e-05  -7.92566e-05  -1.05079e-05   5.73007e-06  -9.16384e-07       7.89671       10.5585       11.6878       11.8792       11.8579       11.2878       10.4249       9.08293       8.01315       6.58149       5.46359       4.22556       3.29932       2.48132       1.79167       1.28749      0.881929      0.585669      0.378640      0.244261      0.145650     0.0866065     0.0505422     0.0275920     0.0148650    0.00760295    0.00376664    0.00178229   0.000828014   0.000349622   0.000144277   5.67579e-05   2.11358e-05   7.12774e-06   2.25476e-06   6.83618e-07
  21  23 4268.6152    0.8534 10.5057 10.8432 -0.0202  0.1470   0.0143   0.4519    0.0368   0.0000   435.1597       33.9754       6.78263       12.6914      -10.1875      -12.1940       14.0080       19.6799       18.2668      -11.3843     -0.655739       1.53480     0.0787200       6.91900      0.622865      -3.01887      0.632021      0.500751      0.854182     -0.478030     -0.131747      0.105387     0.0399856     0.0606016    0.00245232    -0.0105145    -0.0103956    0.00621771    0.00199999   -0.00110343  -0.000421565   8.32043e-05   1.52630e-05   1.39065e-05  -3.29276e-06  -1.04216e-06       10.5437       13.9090       15.5231       15.8786       15.8232       14.8077       13.8700       12.1042       10.5612       8.72019       7.18229       5.62472       4.27367       3.29236       2.36632       1.70780       1.16328      0.769085      0.508880      0.317393      0.196621      0.116085     0.0672896     0.0383005     0.0199470     0.0105029    0.00515648    0.00243935    0.00114681   0.000477118   0.000203472   7.84746e-05   2.82997e-05   9.93657e-06   2.96524e-06   9.02128e-07
  22   8 2104.7325    0.7723  0.7009 10.1158 -0.0083  0.0230   0.0201   0.0529    0.0759   0.0000   438.9150      -2.87717       12.2522     -0.795119      -4.85494      -1.03115     -0.897286     -0.684959       1.24648     -0.170265      -1.11553     -0.675592     -0.222287      0.546470      0.373593     -0.590747     -0.232575      0.191296      0.108982    -0.0569860   -0.00568770    -0.0362134   -0.00438045   -0.00332029   -0.00145829   0.000286068  -0.000633837  -0.000528638  -4.45436e-05   0.000146255   2.92659e-05  -2.25575e-05  -1.13312e-05   6.87324e-07  -1.10298e-06   8.86187e-08       1.55303       2.07957       2.32251       2.31822       2.33775       2.24372       2.09970       1.74604       1.62748       1.27018       1.06481      0.851406      0.647781      0.488677      0.392056      0.262634      0.192438      0.131606     0.0797064     0.0498518     0.0341194     0.0201415     0.0112044    0.00664148    0.00363466    0.00178857   0.000929608   0.000486563   0.000240698   9.52656e-05   4.74551e-05   1.97646e-05   8.25715e-06   2.88834e-06   1.07823e-06   3.71422e-07
  22   9 2259.9796    1.0839  0.8312 10.4864 -0.0034  0.0303   0.0250   0.0578    0.0909   0.0000   438.4403       3.78924       19.7216       3.38873      -3.48630      -4.01326      -3.21193       1.13602       1.65858      -1.19180      -1.22101       1.92268     -0.473651     -0.668817     -0.235926   -0.00372992     -0.156958     0.0203499     0.0570315    -0.0422104   -0.00132893    0.00147865     0.0253088    0.00685895   -0.00272301    0.00174487   0.000265839  -0.000166482   9.38991e-05  -1.33309e-05   6.90314e-06   1.30880e-05   4.90594e-06   3.61933e-06   1.01831e-06  -1.59715e-07       2.16834       2.61225       3.16497       2.43644       3.39499       3.06704       2.36641       2.60118       1.80836       1.82919       1.63432      0.980386      0.898183      0.615516      0.469108      0.413000      0.243233      0.156538      0.100160     0.0557917     0.0414238     0.0277568     0.0155020    0.00957538    0.00492871    0.00225589    0.00123490   0.000554074   0.000234565   0.000124510   4.70689e-05   2.04663e-05   8.35995e-06   3.24463e-06   1.08217e-06   3.75165e-07
  22  10 2410.8456    1.4468  1.1413 10.5536 -0.0058  0.0270   0.0298   0.0675    0.1797   0.0000   435.9440      0.938855       12.7073      -1.55932      -3.98661      -1.57120      -4.41334     -0.876445      -4.52571      0.914639       1.34583      0.855866     -0.558421      0.702288      0.417105     -0.451628    -0.0407485     0.0172971     -0.176121     0.0286706    0.00202526     0.0186188    0.00836572  -0.000190194   1.55529e-05   -0.00379597  -0.000638747    0.00110041   8.50281e-05  -2.83153e-05  -2.59009e-05  -2.26178e-06  -3.41535e-06   8.12326e-06  -1.43308e-06  -9.15551e-07       1.94798       2.54666       2.73147       2.80516       2.72375       2.54782       2.45984       2.22119       1.85600       1.63931       1.33313       1.10272      0.826525      0.619274      0.445890      0.314115      0.213864      0.146041     0.0980133     0.0613114     0.0379714     0.0225433     0.0132064    0.00739570    0.00393229    0.00213362    0.00110356   0.000529272   0.000252545   0.000121842   5.19656e-05   2.28572e-05   8.82265e-06   3.37186e-06   1.20557e-06   4.00517e-07
  22  11 2559.2311    2.0059  1.0258 11.1154 -0.0049  0.0248   0.0409   0.0587    0.1423   0.0000   438.6390       4.64763       14.2084      -1.20199       2.42866      -1.61702      -1.63458      0.703768     -0.210635      -2.38133       1.36292     -0.390610      0.240557      0.421680     -0.540720     -0.167271      0.488554      0.282159    -0.0183412     0.0368771     0.0369442     0.0273517    -0.0171158   0.000177559    0.00163465   -0.00165153   -0.00132404  -0.000356264   0.000408717   0.000113385  -8.53995e-05  -3.01849e-05   1.00341e-05   1.57244e-06   6.71827e-07  -3.42043e-07       1.73822       2.29111       2.57586       2.60792       2.71795       2.43650       2.26263       2.05048       1.71178       1.50303       1.16444      0.909542      0.725471      0.540144      0.406700      0.288430      0.214464      0.134465     0.0870158     0.0551895     0.0347044     0.0220208     0.0127144    0.00726571    0.00390728    0.00205385    0.00111760   0.000530282   0.000257366   0.000118976   4.86146e-05   2.11283e-05   8.72854e-06   3.18790e-06   1.19756e-06   3.89255e-07
  22  12 2707.1523    2.5107  0.9790 11.7476 -0.0061  0.0231   0.0545   0.0608    0.1597   0.0000   436.9249       4.38773       16.7642       2.67579      -10.6763      -4.27141       3.51726      -2.92535      -1.49213      -1.54438       1.52018      -1.67856     -0.172648      0.145932      0.124499      0.494206      0.246684     -0.121547     0.0285471    0.00204602     0.0485453    -0.0411060    -0.0129860    0.00687475    0.00307098   -0.00157510    0.00163158  -7.41127e-05  -0.000237906   1.02526e-05   4.83182e-05  -2.50980e-05   1.61013e-05   7.68386e-06  -3.92399e-07  -1.52042e-07       1.65388       2.14750       2.33298       2.38694       2.37946       2.32256       2.19744       1.86519       1.60132       1.35588       1.10903      0.886188      0.690997      0.528253      0.380562      0.263914      0.191579      0.132242     0.0848898     0.0580800     0.0346424     0.0210833     0.0121783    0.00662960    0.00388839    0.00190413   0.000999367   0.000510830   0.000231790   0.000109337   4.39839e-05   2.10840e-05   7.97605e-06   3.25656e-06   1.13939e-06   3.69312e-07
  22  13 2854.8266    3.2739  1.0117 11.6138 -0.0009  0.0255   0.0677   0.0572    0.3238   0.0000   440.4265       8.74810       15.3282   -0.00720388      -4.04701    -0.0550300       3.86210     -0.527548      -2.77227      0.413020       1.99525      -2.07231     -0.283446      0.505951      0.323741      0.177126     0.0421732     -0.234747     0.0840273    -0.0197315   -0.00305054    -0.0134384  -0.000730061     0.0180624   0.000562455   1.91219e-05  -3.08307e-05  -0.000693676  -0.000199608  -0.000145985  -7.21322e-05   4.91759e-05   3.25465e-06  -9.57125e-06   7.93975e-07  -4.87530e-07       1.80929       2.52600       2.62262       2.69118       2.76063       2.52291       2.38842       2.08812       1.84094       1.51379       1.25941      0.994102      0.755624      0.576276      0.424748      0.296911      0.203562      0.138929     0.0938052     0.0583225     0.0360057     0.0213904     0.0125487    0.00703261    0.00403950    0.00197283    0.00109335   0.000499233   0.000241447   0.000114845   4.69327e-05   2.17089e-05   8.12262e-06   3.01886e-06   1.09513e-06   3.64985e-07
  22  14 3001.5309    3.7160  1.0101 12.4377 -0.0007  0.0245   0.0738   0.0574    0.1638   0.0000   436.7473       8.61069       15.0709       2.33861      -1.04899      -4.66172      -2.60272   -0.00353778       2.53980      0.945219       1.71486      -1.38533     -0.286522      0.147324     -0.177323     -0.510556    -0.0224124     0.0884475     -0.104038     0.0564165   -0.00201033     0.0104251     0.0144318   -0.00170512   0.000674802  -0.000624108   -0.00101313  -0.000110742   8.48829e-05  -0.000181980  -1.59042e-05   1.80751e-05   2.16137e-06  -8.22289e-07  -1.86239e-06   7.27240e-07       1.67272       2.30495       2.36903       2.43644       2.46355       2.30816       2.19493       1.88337       1.76391       1.38990       1.19210      0.937815      0.719374      0.555106      0.394410      0.298625      0.199652      0.138144     0.0865933     0.0559727     0.0357972     0.0202351     0.0127272    0.00676729    0.00384430    0.00195701    0.00101834   0.000498495   0.000242582   0.000108575   4.78780e-05   1.97609e-05   7.94976e-06   3.11711e-06   1.05020e-06   3.67675e-07
  22  15 3147.1492    3.8948  1.2577 12.2752 -0.0026  0.0289   0.0716   0.0666    0.1877   0.0000   439.9980       8.18602       12.3329      0.101176       3.56057       3.92733      -2.04707      -3.56193      -1.12330       1.68557      0.547758     -0.273677     -0.111448     -0.964417     -0.162473    -0.0677219      0.373373    -0.0404042     0.0387845     0.0162664    -0.0186396    -0.0314440  -0.000621323    0.00155036   5.08973e-05   -0.00435498    0.00111167   0.000206968  -0.000214039  -5.89508e-05   2.45985e-05  -8.52907e-06  -1.77405e-05  -1.13918e-07   3.88346e-07   2.74178e-08       2.30543       2.90358       3.20377       3.45062       3.25821       2.99726       2.87195       2.53031       2.17578       1.83302       1.54587       1.17293      0.903516      0.717616      0.502278      0.330184      0.231089      0.167403      0.109468     0.0670808     0.0411799     0.0250967     0.0147911    0.00786417    0.00432613    0.00257257    0.00134841   0.000616751   0.000275239   0.000134336   5.84276e-05   2.61519e-05   1.03137e-05   3.95145e-06   1.27328e-06   4.26661e-07
  22  16 3292.3508    3.6521  1.5640 12.2643 -0.0095  0.0300   0.0601   0.0747    0.1278   0.0000   440.5760       12.5330       7.22850       5.70100       6.45610      0.155683       1.66559      -4.28716       2.90605      -1.69733     -0.525443      0.355164     -0.642481      -1.45383     -0.602245     -0.255336      0.276540     -0.289128    -0.0573186     0.0678635    -0.0708977    -0.0230943     0.0144911   -0.00384914   -0.00624193   0.000327726  -0.000963592   1.94306e-05  -0.000534433  -6.33746e-05   3.21280e-05   7.95071e-06  -1.89570e-05   3.00870e-06  -1.19027e-06  -4.63703e-07       2.21259       2.84319       3.01240       3.22517       3.22260       3.02346       2.81451       2.52143       2.11187       1.75738       1.45244       1.15494      0.916054      0.679629      0.504740      0.356104      0.243549      0.171884      0.113940     0.0738552     0.0459832     0.0259383     0.0155618    0.00896277    0.00476641    0.00266399    0.00127866   0.000649336   0.000313516   0.000139011   6.43051e-05   2.51664e-05   1.04352e-05   3.95200e-06   1.32047e-06   4.71767e-07
  22  17 3437.3520    2.9542  2.0650 12.3547 -0.0053  0.0371   0.0452   0.0895    0.0816   0.0000   438.4395       15.1139       7.37497      -2.98712       5.72924      -2.13564      -1.47327      0.661634      -1.81392       1.62194      0.277615      -2.89916       1.48404   -0.00522497      0.488550      0.237178     0.0248797     -0.153866    -0.0559963    -0.0198326    -0.0449327    -0.0609627     0.0312698   -0.00516106   -0.00436285   0.000492475    0.00202055   -0.00138932   0.000220565   0.000241631   5.57992e-05   1.60826e-06  -5.26278e-06  -1.53579e-06   3.53506e-06   5.27573e-07       2.60754       3.46418       3.72039       3.87561       3.89718       3.74330       3.35778       3.04602       2.54723       2.23831       1.79892       1.44092       1.13581      0.824828      0.625025      0.429927      0.311889      0.205544      0.139427     0.0857043     0.0573648     0.0331396     0.0198119     0.0110656    0.00623818    0.00315373    0.00166817   0.000820570   0.000396671   0.000173068   7.74428e-05   3.25709e-05   1.33932e-05   4.95132e-06   1.75935e-06   6.10220e-07
  22  18 3582.2284    2.3547  3.5660 11.7984 -0.0053  0.0495   0.0295   0.1282    0.0665   0.0000   444.9118       18.5686       6.87843       2.94803      -2.84572      -8.95430      -2.61652      -5.71948      -1.31809     -0.290452       1.02628      -2.13503       1.01608     -0.749650       1.32120      0.418100      0.302579      0.141213     -0.254608      0.212138     0.0104511    -0.0626089    -0.0265151   -0.00695548   -0.00207773    0.00658071   0.000433034   -0.00354580   0.000317360  -8.89901e-05   2.84683e-05   7.42483e-05  -2.66667e-05  -1.37604e-05   2.16907e-06   7.32649e-07       3.41734       4.45979       5.02661       5.08985       5.00548       4.89558       4.39186       4.08443       3.52157       2.91172       2.39931       1.91585       1.48049       1.15233      0.840711      0.610924      0.426474      0.285525      0.190658      0.123532     0.0748520     0.0462728     0.0270481     0.0154227    0.00880728    0.00460302    0.00239215    0.00119308   0.000583504   0.000255233   0.000119670   4.78253e-05   1.96109e-05   7.32741e-06   2.61395e-06   8.65142e-07
  22  19 3727.2925    2.0131  4.8815 11.2639 -0.0033  0.0587   0.0232   0.1645    0.0718   0.0000   443.0525       8.55894       29.5387       10.8218      -5.05419      -3.77236      -10.7461     -0.148364       5.86488      -1.03151     -0.505006      -1.89497      -1.47224     -0.692146      -1.17643      -1.10010     -0.469906     -0.160296     0.0529827      0.157520     -0.124437     0.0226762  -3.03495e-05    -0.0302588    -0.0163214   -0.00383161    0.00245867  -0.000191389   0.000523721   1.14238e-05  -0.000307245  -3.58061e-05  -1.71892e-06   4.85362e-06  -4.90217e-06  -5.20952e-07       4.08903       5.38981       6.09939       6.19580       6.19311       5.97466       5.32279       4.90263       4.18387       3.50254       2.85737       2.27059       1.78812       1.33871      0.995465      0.711452      0.503785      0.339505      0.223753      0.144302     0.0894353     0.0546236     0.0318672     0.0181802    0.00991881    0.00534206    0.00277047    0.00138835   0.000643429   0.000311685   0.000129034   5.65963e-05   2.18907e-05   8.61176e-06   2.93752e-06   1.01581e-06
  22  20 3871.8372    1.5869  6.7124 11.0637 -0.0056  0.0754   0.0176   0.2222    0.0523   0.0000   438.1304       25.4385       13.0900       1.23311       11.7198      -10.1891      -1.39293      -6.56192      0.763759     -0.855964       1.63301      -5.82261     -0.389501       1.27096      -2.58512     -0.143957      0.412145     -0.782871      0.368471      0.131649     -0.124031     0.0103016    -0.0154664     0.0263606    0.00222942    0.00665911    0.00353558   -0.00384438   -0.00122844   0.000477713  -6.54133e-05  -0.000133281  -5.89454e-06   3.23609e-06   1.93202e-06  -2.12241e-07       5.14500       6.80303       7.55868       7.75979       7.78581       7.41366       6.91627       6.09674       5.28955       4.52960       3.67011       3.03105       2.30593       1.75546       1.28014      0.919857      0.645781      0.446585      0.287908      0.188626      0.119652     0.0711754     0.0420791     0.0237371     0.0132717    0.00682155    0.00357192    0.00180452   0.000839226   0.000403808   0.000162914   7.46723e-05   2.87060e-05   1.12405e-05   3.85403e-06   1.32725e-06
  22  21 4016.5059    1.3148  8.4193 10.8839 -0.0063  0.0942   0.0150   0.2756    0.0446   0.0000   432.2891       18.7689     -0.546537       11.4186      0.667248       1.11897       4.49876       1.79784      -15.6175      -12.1229      -5.72372       1.17586      -5.45695      -3.69960       3.84625     -0.660480      0.288670     -0.369765     0.0550646      0.319422     -0.102705    -0.0753905     0.0192331     0.0268061     0.0179013    -0.0119902    0.00220802  -0.000175910   0.000881895   0.000330068   0.000253250   0.000124099  -7.61616e-05  -1.47851e-05   6.74468e-06   2.89078e-06       6.43032       8.55726       9.42666       9.78968       9.63483       9.26399       8.58207       7.53646       6.81209       5.57099       4.70626       3.70785       2.93335       2.18504       1.63482       1.16429      0.807837      0.562074      0.369178      0.236767      0.149377     0.0912957     0.0536713     0.0301260     0.0172534    0.00889913    0.00469993    0.00231824    0.00112673   0.000492071   0.000230365   9.34717e-05   3.83531e-05   1.40526e-05   5.07234e-06   1.70242e-06
  22  22 4161.1853    1.0543  9.4920 10.8859 -0.0034  0.1152   0.0144   0.3465    0.0383   0.0000   428.1995       38.6727       28.1166      -3.59727       6.03557      -11.9120     0.0264969      -14.9103       4.09791       9.83624      -1.83284      -2.90145       5.47146     -0.641112      -4.41511     -0.689971       1.75881      0.683058     -0.300833    -0.0877639    -0.0379673    -0.0230100  -4.99209e-05    -0.0215595    0.00352628    0.00653758    0.00246959    0.00207558   0.000716646  -0.000823898   0.000418971   8.77804e-05  -5.05770e-05  -2.45776e-05  -8.07052e-06  -1.95782e-07       7.97560       10.4302       11.6083       11.9795       11.6682       11.2874       10.5277       9.28005       8.21542       6.97000       5.75212       4.65376       3.55761       2.75265       1.96640       1.44436       1.00748      0.691551      0.449715      0.290927      0.186219      0.112847     0.0663995     0.0381881     0.0209024     0.0113416    0.00574405    0.00293261    0.00142402   0.000619967   0.000291596   0.000116239   4.89703e-05   1.83305e-05   6.27746e-06   2.15264e-06
  23   8 2131.1027    0.8407  0.6213 10.2213 -0.0008  0.0196   0.0223   0.0448    0.0678   0.0000   442.3446     0.0394881       16.2208       2.68600      -6.20533      -3.69687      -2.79401     -0.237491     -0.951768     -0.783788     -0.532187     -0.176131    -0.0403479      0.334020     -0.525369     0.0882051    -0.0567713    -0.0378389     -0.191463     0.0283701    0.00610250    -0.0334391    -0.0131138   -0.00279510    0.00186502    0.00232719    0.00108190  -0.000970565   0.000133929   0.000145801   1.62761e-06  -1.07364e-05   8.12527e-06  -2.33716e-06   8.85147e-07   1.36688e-06       1.42757       1.81581       1.97930       2.07211       1.96928       1.94286       1.88272       1.66109       1.34603       1.18497      0.989988      0.790535      0.652451      0.487200      0.345180      0.251186      0.179223      0.123377     0.0895858     0.0535240     0.0381776     0.0217036     0.0129079    0.00736923    0.00424952    0.00210971    0.00120898   0.000585712   0.000315714   0.000146753   6.97094e-05   2.89055e-05   1.31472e-05   5.44483e-06   2.14616e-06   7.71300e-07
  23   9 2287.4679    1.1573  0.8559 10.6064 -0.0077  0.0220   0.0252   0.0545    0.0939   0.0000   439.8014       2.88435       22.2377      0.204204       3.38240      -4.91125       2.63591      0.411450       2.67997      -1.57180     0.0958868      0.143033      0.853645    -0.0127729    -0.0595905    -0.0330954    -0.0459247     0.0308867     0.0184945    -0.0361110    -0.0279528    -0.0168982     0.0198653     0.0129732    0.00600888   -0.00292302  -0.000916167   -0.00194000   9.19181e-05   0.000333554   3.59647e-05  -6.02992e-05  -5.18548e-06  -7.40659e-06   1.45482e-06  -4.72424e-07       1.54900       2.04603       2.29641       2.38139       2.34126       2.26165       2.10936       1.79043       1.58460       1.36685       1.10654      0.866999      0.710420      0.503562      0.386130      0.286533      0.195875      0.136496     0.0905146     0.0595081     0.0389885     0.0228131     0.0146306    0.00875389    0.00471889    0.00262264    0.00145442   0.000719646   0.000354538   0.000175138   8.08182e-05   3.76477e-05   1.45942e-05   6.27345e-06   2.56732e-06   9.12205e-07
  23  10 2439.2112    1.6192  0.9958 10.7597  0.0007  0.0271   0.0335   0.0605    0.1471   0.0000   436.8670       2.43506       13.9690       1.22993     0.0286647       2.08666      -3.13611      -4.39763     -0.879803       1.13697      0.795875      -1.97267      -1.35237     -0.289052      0.320680     -0.533036      0.185022    -0.0613213     -0.130893     0.0620989    -0.0862122   -0.00112702   -0.00837423    0.00721774   -0.00851511    0.00348900   0.000113013  -0.000598798  -0.000793615   0.000218538  -1.29021e-05   8.01298e-06  -3.76476e-06  -3.92630e-06   2.14447e-06   1.17460e-06       2.26816       2.94341       2.92177       2.65521       2.46597       2.73247       2.84453       2.80384       2.33866       1.75534       1.25399      0.889879      0.787744      0.713627      0.600080      0.472560      0.342675      0.228658      0.145280     0.0868392     0.0500477     0.0285579     0.0163817    0.00877927    0.00485835    0.00268160    0.00139472   0.000771839   0.000355961   0.000180691   7.88400e-05   3.76071e-05   1.51952e-05   6.43915e-06   2.41152e-06   9.70026e-07
  23  11 2588.7053    2.1423  0.9731 11.2410 -0.0042  0.0229   0.0434   0.0551    0.1388   0.0000   439.2067       8.12859       18.2533      0.105756      -1.94524       2.32021      -1.90883     -0.243349      -1.34773       1.25942      0.762166      0.159423     0.0573718     0.0182927      0.218447     -0.205334      0.157691      0.121228     0.0154375     -0.112828     -0.104045     0.0295248     0.0161366   -0.00196026   -0.00362541   -0.00367368  -0.000717913   0.000572628   0.000210509   5.71707e-05   4.73247e-05   6.32523e-05  -3.01503e-06   8.47572e-07  -3.21354e-06  -1.47612e-06       1.58606       2.03353       2.35162       2.24254       2.30760       2.28731       2.01671       1.82508       1.70014       1.35941       1.16137      0.949892      0.702505      0.559252      0.422149      0.303643      0.212494      0.153450     0.0955778     0.0625809     0.0410961     0.0246387     0.0150466    0.00897505    0.00486784    0.00262060    0.00150047   0.000720150   0.000363254   0.000169266   8.18074e-05   3.34044e-05   1.53046e-05   6.26321e-06   2.37804e-06   8.38719e-07
  23  12 2737.6798    2.6643  0.9387 11.8291 -0.0072  0.0270   0.0561   0.0537    0.1248   0.0000   435.9588       6.26759       11.1713      -1.50475     -0.237934      0.259731       1.21144      -1.85676       2.34620     -0.597993      0.266704     -0.340745       1.89302     -0.416014    -0.0808277     0.0626657      0.243943     0.0217836    -0.0711945     0.0380587     0.0335761     0.0312164     0.0144959    -0.0123005    -0.0119501  -0.000908501   0.000831427   -0.00145029  -3.35648e-05   4.11200e-05   0.000132922   7.62692e-05   4.57330e-06  -1.29007e-05   2.52622e-06   1.71009e-06       1.87129       2.09126       2.80931       2.93637       2.37518       2.64217       2.67752       1.87896       1.78198       1.72914       1.23151      0.906031      0.917429      0.621450      0.390049      0.352790      0.248642      0.137200      0.106415     0.0761532     0.0417531     0.0254098     0.0169969     0.0100794    0.00484504    0.00287511    0.00174186   0.000811575   0.000383802   0.000183850   9.79179e-05   3.93535e-05   1.79404e-05   6.36460e-06   3.15231e-06   1.21899e-06
  23  13 2886.1741    3.2436  0.9304 12.4891 -0.0091  0.0233   0.0700   0.0555    0.1648   0.0000   436.7159       5.78128       16.4701      0.483945      -2.18673     -0.154704     -0.696688      -3.15743      0.812856      -1.49276      0.991772     -0.473438      0.813624     -0.504399     -0.594812     -0.834516     -0.142017    -0.0287063     0.0338192    -0.0804379    -0.0351975     0.0427376     0.0166584   -0.00218194    0.00463416   -0.00128989  -0.000871100  -0.000870586  -6.19964e-05   0.000340988   0.000109304  -6.88446e-05  -5.26711e-06  -4.98465e-08   5.16345e-07   2.89500e-07       1.68804       2.09901       2.33040       2.30734       2.34957       2.44035       2.14902       1.94970       1.64268       1.38600       1.11639      0.915664      0.732839      0.567368      0.411097      0.297246      0.224323      0.150031      0.100134     0.0691355     0.0417939     0.0261499     0.0158870    0.00872553    0.00499149    0.00266982    0.00140458   0.000763449   0.000355301   0.000176447   8.05516e-05   3.62509e-05   1.43353e-05   6.08367e-06   2.39657e-06   1.00365e-06
  23  14 3033.5445    3.8640  0.9624 12.6946  0.0001  0.0243   0.0805   0.0571    0.1821   0.0000   438.5526       9.43445       13.4898       3.37899      -1.31370      -3.95674     -0.346171      -2.24990     -0.782235     -0.683471       1.16174      0.646023     -0.938129      0.181425      0.409667     0.0822639     0.0256816    -0.0750806    -0.0871092    -0.0501223     0.0754210    -0.0221537    -0.0123853    -0.0211397  -0.000791345  -0.000210344   0.000549783   0.000544571  -0.000385022  -0.000143934  -4.53119e-05   6.17444e-05   7.01998e-07  -1.02541e-06   2.63067e-06  -8.19013e-07       1.66559       2.22911       2.28090       2.42633       2.42381       2.29351       2.10535       2.01475       1.69675       1.47828       1.16952      0.962089      0.796096      0.585611      0.443250      0.326698      0.242665      0.160605      0.110597     0.0661789     0.0455168     0.0273548     0.0174664    0.00970829    0.00552706    0.00281636    0.00164266   0.000839124   0.000408849   0.000207921   8.97598e-05   4.21230e-05   1.59084e-05   7.28649e-06   2.39348e-06   9.76780e-07
  23  15 3179.8547    3.8476  1.1774 12.8530 -0.0045  0.0265   0.0746   0.0684    0.1403   0.0000   438.6123       6.31471       11.6836       8.92051      -4.17297       1.90548      -2.12224      -3.39081     -0.255663     -0.634045       2.50154      -1.31594      0.680266     -0.504228      0.499341     -0.485439     -0.436259    -0.0456782      0.183719     -0.131983    -0.0557003     0.0151804   -0.00509541   -0.00398250    -0.0111035   -0.00148226  -3.53371e-05  -3.77692e-05   0.000240210  -9.39970e-06  -6.01221e-05  -1.50142e-05  -1.81131e-05  -9.77925e-07  -2.99040e-06   1.28836e-06       1.83610       2.36554       2.44032       2.50394       2.64036       2.54318       2.42973       2.10912       1.79434       1.59317       1.34153       1.12550      0.808240      0.651193      0.485133      0.345089      0.259901      0.173201      0.115702     0.0748926     0.0484890     0.0310180     0.0187637     0.0111305    0.00608554    0.00319444    0.00175021   0.000869676   0.000408616   0.000206498   9.36536e-05   4.21688e-05   1.74243e-05   7.86108e-06   2.84137e-06   1.04294e-06
  23  16 3325.6573    3.3444  1.7093 12.5210 -0.0043  0.0312   0.0528   0.0804    0.0879   0.0000   440.7154       11.4558       12.5349       1.00344     -0.460791      0.585624       1.91696      -6.23797       1.32575      -3.30246      0.995317     -0.122731       1.84413      -1.42428      0.110084     -0.155366     -0.370499    -0.0844721     -0.154176     0.0261886    -0.0141471     0.0470098     0.0195183    0.00811548   -0.00322297   -0.00343096    0.00133587  -0.000347683  -5.33193e-05  -8.26366e-05  -0.000120518   3.89335e-05  -1.27759e-05  -7.32029e-06  -4.05037e-06   1.17928e-07       2.22891       3.03499       3.32562       3.47079       3.37102       3.24069       2.98803       2.68778       2.34781       1.88923       1.62997       1.25984      0.980874      0.772815      0.567630      0.412510      0.297400      0.202027      0.134514     0.0878078     0.0545630     0.0347772     0.0206336     0.0122625    0.00672101    0.00389432    0.00197157    0.00107358   0.000517007   0.000257437   0.000113480   5.42015e-05   2.16900e-05   9.29776e-06   3.42331e-06   1.27739e-06
  23  17 3471.3976    2.8047  2.5974 12.1240 -0.0020  0.0389   0.0368   0.1037    0.0668   0.0000   437.4931       13.4608       3.43857      -2.01857      -1.50016      -4.41827      -7.35953      -4.16360      -1.43139      -1.21926       4.72037     -0.805947       2.12912     0.0442084      0.722174     -0.169936     0.0728409      0.245239     -0.297422     -0.121737      0.110365     -0.126642     0.0158160     0.0216426    0.00736725   -0.00330733   -0.00531002    0.00127168    0.00118525  -0.000385371  -0.000218272   0.000128510   8.04436e-05  -1.26787e-05  -9.60413e-06  -1.53909e-06       2.68484       3.51010       3.88870       3.86371       3.93549       3.73243       3.41857       3.16693       2.73511       2.42399       2.01784       1.63284       1.27389      0.989100      0.714514      0.509669      0.365953      0.251663      0.170347      0.108691     0.0722399     0.0440633     0.0259306     0.0157098    0.00853577    0.00483988    0.00252913    0.00132658   0.000659001   0.000311505   0.000145086   6.17446e-05   2.76047e-05   1.11321e-05   4.41197e-06   1.56809e-06
  23  18 3616.9072    2.2916  4.1685 11.5060 -0.0041  0.0519   0.0262   0.1365    0.0667   0.0000   437.7577       21.5314       13.4579       5.40103       6.76951      -8.90152      0.505594      -9.08332     -0.967522      -9.38606       7.89804      -2.26851     -0.950702     -0.158917     -0.365238      -1.07749     -0.758388      0.515713    -0.0733406   -0.00919457     -0.241349    -0.0242982    -0.0406578     0.0190906     0.0188489    -0.0132237   0.000265565   0.000132657    0.00169809  -0.000496366   0.000129119  -0.000119374  -2.25340e-05   1.39006e-05   1.87104e-07  -2.19861e-06       3.47894       4.64831       5.15907       5.26114       5.21221       5.09382       4.70491       4.21767       3.67992       3.08439       2.66104       2.05899       1.67149       1.28434      0.918539      0.686307      0.479413      0.333605      0.226728      0.150470     0.0949894     0.0592413     0.0357261     0.0206707     0.0118044    0.00631998    0.00350023    0.00179851   0.000874573   0.000432051   0.000201016   8.97291e-05   3.76598e-05   1.59503e-05   5.88888e-06   2.28862e-06
  23  19 3762.2062    1.8589  5.4813 11.1907 -0.0048  0.0624   0.0205   0.1753    0.0637   0.0000   441.8738       17.6352       16.4842       9.27813      -7.23169      -5.83615       2.90869      0.884334     -0.241231      -5.94732      -3.26030      -1.87208      -1.20169      -1.96554       1.95031       1.46558      -1.37331    0.00206864      0.367320     -0.428750     -0.222862    -0.0199187    -0.0542755    0.00795071   -0.00364894   -0.00929553    0.00245099   -0.00213577    0.00111520  -3.22891e-05  -0.000115915   7.91328e-05  -6.01870e-06  -1.47950e-05   9.01210e-06  -3.48948e-06       4.15740       5.41961       6.06574       6.07900       6.33158       5.94785       5.49736       5.11265       4.35381       3.76088       3.14428       2.53299       2.01310       1.54722       1.13505      0.838903      0.600302      0.405979      0.282327      0.182614      0.117740     0.0731882     0.0436136     0.0262260     0.0142472    0.00816609    0.00424969    0.00220049    0.00111282   0.000530160   0.000246993   0.000112155   4.69298e-05   1.89536e-05   7.34191e-06   2.68008e-06
  23  20 3907.6088    1.4687  6.8672 11.0763 -0.0037  0.0774   0.0169   0.2259    0.0495   0.0000   430.5035       43.6745       31.0957       1.15065       1.10294      -6.26154       3.99567      -5.71020      -7.19768      -1.37589      -2.19605      -5.69111      -3.33792      -1.90157     -0.346006     -0.481674      0.952769     -0.733611     -0.285905     0.0159628     -0.250050     -0.144749    -0.0918412     0.0219969    0.00218663   -0.00607990     0.0108343   -0.00400355   -0.00280795   0.000126700   0.000616566   0.000110810  -0.000144861   4.06405e-05   5.02813e-06   4.70095e-06       5.06629       6.67907       7.41725       7.70141       7.79003       7.39958       6.87403       6.26396       5.39972       4.61039       3.89755       3.11593       2.45730       1.91673       1.40067       1.04950      0.731071      0.514054      0.348193      0.229349      0.147167     0.0905262     0.0557320     0.0330475     0.0183273     0.0102945    0.00559551    0.00287453    0.00141635   0.000679036   0.000329759   0.000140830   6.21670e-05   2.47534e-05   9.61002e-06   3.49206e-06
  23  21 4052.7026    1.2129  8.4846 10.9731 -0.0051  0.0990   0.0151   0.2873    0.0418   0.0000   423.0852       27.9380       18.8491       13.3153       6.51973       3.93345       9.27994      -1.94886       7.50859      0.600478      -6.82382      -1.24395       1.21310       2.82803      -2.01076      -2.60568      0.181631      0.689077     -0.126730     -0.674958    -0.0266712     -0.143131     -0.101347     0.0536547   0.000879388   -0.00240815   0.000262869   0.000391521    0.00374437   0.000935797  -0.000437061   0.000466478  -1.54204e-05  -4.73475e-05  -6.66228e-06  -8.65620e-06       6.38143       8.29321       9.61482       9.78576       9.72078       9.52074       8.66047       7.74883       7.00256       5.83052       4.90455       3.92736       3.18905       2.36670       1.83595       1.30030      0.934726      0.653110      0.449445      0.290291      0.189805      0.117600     0.0708318     0.0419990     0.0242081     0.0133931    0.00724993    0.00380802    0.00190681   0.000923514   0.000431413   0.000190616   8.31486e-05   3.37045e-05   1.24601e-05   4.67010e-06
  23  23 4342.8574    0.7429 10.5058 10.8855 -0.0174  0.1577   0.0140   0.4870    0.0305   0.0000   440.0906       11.4072       25.0638      0.497661       13.8424      -19.8664      -20.7279      -24.9199       6.96355      -3.64541       1.72308      -4.01002       3.25744      0.770664      -3.47653       6.48058      -3.16061      0.927146     -0.543575      0.369297      0.711762     -0.480692     0.0995590      0.293984   -0.00905480    -0.0274591   -0.00581577    0.00211719  -0.000214392   0.000454057   0.000522679   2.36423e-05   0.000137195  -2.35489e-05   2.03238e-05  -6.40404e-06       10.2995       13.6311       14.9796       15.8272       15.6738       15.3994       13.8683       12.7263       10.9184       9.46842       7.87400       6.40635       4.97670       3.92119       2.88827       2.15052       1.50516       1.07391      0.723259      0.484303      0.310151      0.196156      0.119243     0.0703682     0.0408662     0.0224606     0.0124979    0.00637616    0.00330799    0.00154827   0.000755125   0.000322659   0.000141966   5.61358e-05   2.05848e-05   7.48834e-06
  23  24 4487.9042    0.4331  7.8719 10.9924 -0.1328  0.2162   0.0223   0.8083    0.0395   0.0000   474.3696       59.3329       56.1906       15.8376      -8.98150      -17.3936      -1.63320     -0.443718      -20.8744      -31.6041       4.28379      -6.61284      -2.56626      -19.4756       7.55094      -2.20463       2.09455     -0.214464     -0.373934      -2.03718       1.02788     -0.252539     -0.183925    -0.0342872    -0.0960645    -0.0340302     0.0136637    0.00731837   -0.00832850   -0.00608663  -0.000516628  -5.14695e-05  -0.000443594  -0.000100880   5.68029e-06   1.59249e-05       13.7720       17.9981       20.4154       21.0899       21.2993       20.1256       18.9677       17.0993       15.1108       12.9390       10.8249       8.74781       6.88918       5.43009       4.07517       2.98029       2.14006       1.51255       1.01669      0.694233      0.445235      0.281998      0.170917      0.104480     0.0605293     0.0336712     0.0190546    0.00945753    0.00511566    0.00237961    0.00114717   0.000510790   0.000214950   8.78889e-05   3.18043e-05   1.12277e-05
  24   8 2156.7439    0.8565  0.7270 10.3170 -0.0031  0.0225   0.0207   0.0481    0.0708   0.0000   440.1319      -2.39760       17.2344      0.737750      -2.94564      -2.33013     0.0825898      0.471648      0.509031      0.309376      0.641660     -0.812812      -1.27171     -0.663254      0.681391     -0.356950     0.0213189     -0.267787    0.00595040     -0.130162    0.00151743    -0.0344929     0.0216665   -0.00102970    0.00103749    0.00273994   -0.00270626  -0.000388378   9.94014e-05   0.000252578   9.68058e-05  -6.02579e-05  -2.12009e-05  -3.09980e-06  -4.33137e-06  -2.02208e-06       1.50432       1.92548       2.19432       2.09566       2.26634       2.16756       1.91836       1.74846       1.52291       1.37037       1.15345      0.929272      0.704667      0.567548      0.419307      0.305653      0.228339      0.152092      0.100042     0.0727294     0.0431724     0.0289679     0.0176214     0.0108759    0.00630324    0.00375135    0.00196747    0.00105385   0.000543607   0.000250252   0.000127076   5.83380e-05   2.65127e-05   1.08136e-05   4.56326e-06   1.82848e-06
  24   9 2314.3425    1.2819  0.9080 10.5358 -0.0044  0.0221   0.0266   0.0548    0.0996   0.0000   440.6257       3.78988       16.8451     -0.254088      -7.59986     -0.302388    -0.0118049       2.33609     -0.209257      0.685095       2.00792     -0.847757    -0.0931464      0.261358     -0.200176     -0.535576     -0.185785    -0.0771048    -0.0763530      0.102021     0.0155373    -0.0384893   -0.00277340   -0.00124123   -0.00461861    0.00332553   -0.00239218   -0.00177046   0.000487572   0.000140588  -0.000110481  -6.58066e-05   1.27610e-05  -1.93760e-05  -7.10225e-06   1.73079e-06       1.48362       1.93551       2.06850       2.15374       2.18156       2.06393       1.91090       1.76249       1.51607       1.34935       1.10731      0.971248      0.723585      0.581297      0.414895      0.302587      0.213752      0.145634      0.103573     0.0716110     0.0473976     0.0290037     0.0176077     0.0107502    0.00621206    0.00354211    0.00196734    0.00106393   0.000525514   0.000266407   0.000130647   6.16496e-05   2.80527e-05   1.16375e-05   4.84820e-06   1.92987e-06
  24  10 2467.1024    1.6616  0.9388 11.2378 -0.0055  0.0242   0.0336   0.0556    0.1134   0.0000   438.5244     -0.879937       15.3603       2.66849      -3.72574      -2.63838     -0.444550     -0.998463      0.691185      -1.32230     -0.268634      0.598653      0.285938     -0.261819     -0.150893     -0.308542    -0.0482185    -0.0137858     -0.328322    -0.0913862     0.0118829    -0.0621918    -0.0152730   -0.00632573   -0.00460960   0.000636552    0.00433160   6.67838e-05   0.000177787   0.000238066   2.26469e-05  -6.04052e-05  -2.27634e-05   8.67571e-06   1.42027e-06   2.49367e-06       1.54112       2.07426       2.35250       2.31462       2.35353       2.28549       2.05371       2.01146       1.62473       1.45781       1.17144      0.941727      0.788285      0.583164      0.449013      0.349550      0.231337      0.177187      0.114173     0.0757268     0.0527365     0.0302703     0.0190100     0.0121019    0.00624998    0.00403744    0.00209684    0.00106124   0.000623767   0.000276454   0.000147753   7.30252e-05   2.80211e-05   1.48689e-05   5.06563e-06   2.18436e-06
  24  11 2617.7417    2.1168  1.0881 11.5461 -0.0032  0.0254   0.0422   0.0618    0.1408   0.0000   437.8524       2.79609       13.4929       1.20776      -1.94222       1.97560      -2.26964       1.98366      0.813091     -0.563337       1.01116      0.545944      -1.65777     -0.353728     -0.102951      0.184603      0.120588    -0.0458665      0.198159     0.0251044     0.0514397     0.0285362     0.0366237     0.0117316    0.00287893   0.000777196    0.00215014    0.00214213   0.000306346   0.000124921  -0.000293111   0.000164005  -1.73939e-06  -4.91097e-06   3.28754e-06  -1.27463e-06       1.62332       2.23699       2.43451       2.53985       2.59747       2.36322       2.35268       1.98930       1.79252       1.48432       1.29866       1.00306      0.826822      0.618088      0.464857      0.347907      0.248834      0.177435      0.116238     0.0836542     0.0488410     0.0343629     0.0203114     0.0129267    0.00704243    0.00417218    0.00227249    0.00116451   0.000659918   0.000294129   0.000158724   7.13059e-05   3.19642e-05   1.43994e-05   5.49892e-06   2.24527e-06
  24  12 2767.7678    2.8054  1.1096 11.5630 -0.0044  0.0247   0.0517   0.0592    0.1707   0.0000   440.2330       7.55099       11.3594       4.61221     -0.275420      -2.80569       1.34274    -0.0375864     -0.498258      -2.26433       2.66897      0.211068      -1.10721      -1.32981      0.603382     -0.238513      0.460993     0.0582002     -0.118355    -0.0292036   -0.00434130    -0.0372265    -0.0253904    0.00202128   -0.00341843   -0.00448713   -0.00151200   0.000661609  -0.000414418  -0.000459408   7.64962e-05   8.92919e-05   5.11900e-05   8.91330e-06   3.53275e-06  -5.80270e-06       1.53864       2.22194       2.27828       2.61258       2.39676       2.50682       2.11145       2.03296       1.69709       1.51005       1.20437       1.02386      0.766886      0.617016      0.454706      0.336150      0.232227      0.176017      0.114387     0.0759022     0.0506433     0.0315818     0.0201140     0.0120675    0.00700560    0.00379545    0.00219502    0.00117791   0.000600673   0.000302223   0.000145744   6.78141e-05   2.96407e-05   1.31644e-05   5.35107e-06   2.19148e-06
  24  13 2917.0269    3.2648  0.8476 12.9459 -0.0148  0.0218   0.0748   0.0558    0.1015   0.0000   437.5930       9.96896       20.3035      0.367835      -5.25133       3.09847     -0.563433      -4.30896       2.49110     -0.116869     -0.765121     -0.666638     -0.498562      0.995685    -0.0931822      0.152004      0.152632     -0.178835      0.166352    -0.0895472    0.00813608     0.0195877    -0.0349839    -0.0197982     0.0124363   9.57543e-05    0.00126272   -0.00184427  -0.000755459   0.000415920   0.000153282  -0.000129001   2.69369e-05   2.20835e-05  -6.67781e-06   4.63112e-07       1.58232       1.96071       2.05907       2.23734       2.19838       2.03051       1.91846       1.77118       1.68271       1.41031       1.13105      0.906968      0.763054      0.603365      0.429683      0.319539      0.230552      0.169000      0.109868     0.0705364     0.0452882     0.0292521     0.0179450     0.0105993    0.00607225    0.00348255    0.00185077    0.00108300   0.000566234   0.000295850   0.000141064   6.31639e-05   2.62085e-05   1.12278e-05   4.84730e-06   1.85078e-06
  24  14 3065.1019    3.8882  0.9714 13.0926 -0.0041  0.0263   0.0835   0.0561    0.1420   0.0000   443.1337       6.70527       14.4754       5.78794     -0.197322     -0.205714     -0.605739      -3.81001       4.86507       2.32643       1.34889     -0.628345     -0.667710     0.0642025      0.540546     -0.600131      0.168730     -0.195653     -0.157651     0.0844523     0.0535866     0.0523534   -0.00955324    -0.0215753     0.0104778   -0.00387433    0.00222525   0.000435263  -0.000786124  -5.27405e-05  -0.000230322  -9.22137e-07   6.33651e-05   8.78948e-06  -3.43077e-06  -6.32578e-07       1.75881       2.34912       2.47222       2.68114       2.71664       2.42208       2.27111       2.19948       1.87254       1.62320       1.36580       1.12839      0.930164      0.661228      0.504976      0.361640      0.276847      0.185202      0.122300     0.0820504     0.0553233     0.0346434     0.0218186     0.0127519    0.00782998    0.00424073    0.00232194    0.00119445   0.000619867   0.000341819   0.000165522   7.58315e-05   3.53788e-05   1.34843e-05   5.73680e-06   2.31969e-06
  24  15 3212.1018    3.6243  1.3499 13.0192 -0.0063  0.0280   0.0667   0.0714    0.1163   0.0000   436.9692       13.2860       10.1189     0.0677340      -5.42886      0.549050      0.998140      -1.31766       2.73713      -1.34746     -0.948353     -0.722793       1.15860     -0.206440      0.110672     -0.326778      0.372311     -0.281830     -0.138074    -0.0742795    0.00780818    -0.0343103     0.0109897    0.00241474    -0.0133429    0.00188378   -0.00165152   0.000121135   -0.00125340   1.13640e-05   0.000229777  -6.68087e-05  -2.14743e-05  -2.35685e-05  -1.90830e-06  -2.61145e-08       1.89361       2.55814       2.77643       2.95970       2.94387       2.86764       2.60477       2.30501       2.02367       1.71389       1.39591       1.17222      0.881965      0.691046      0.521304      0.394242      0.276865      0.195343      0.134358     0.0899655     0.0572770     0.0375188     0.0228109     0.0140880    0.00819394    0.00453008    0.00259233    0.00134081   0.000713818   0.000335871   0.000168641   7.89161e-05   3.50784e-05   1.55626e-05   6.17980e-06   2.41189e-06
  24  16 3358.5624    3.2441  1.7488 12.6314  0.0017  0.0322   0.0517   0.0805    0.0833   0.0000   440.6366       15.1180       6.09540       3.34289       6.46671       1.42788      -9.26662      -1.11541     -0.637450      -5.66468     -0.637698     -0.595194      -1.16866      -1.27403     -0.809984     -0.128166    -0.0660338    -0.0291830     -0.113294    -0.0354373     0.0406661   -0.00837481    -0.0117817    0.00336538    -0.0112609    0.00707185    0.00141835   -0.00278884   4.90426e-05   0.000522537   0.000202994  -6.76838e-05  -4.36320e-06   1.07161e-05   6.32450e-07  -6.10495e-07       2.12431       2.81984       3.01312       3.09587       3.15163       2.99883       2.92273       2.52125       2.30533       2.00774       1.63150       1.37354       1.09980      0.812000      0.649160      0.459747      0.343692      0.235740      0.163397      0.108384     0.0682068     0.0462665     0.0277114     0.0168688    0.00972373    0.00571268    0.00298316    0.00163637   0.000848538   0.000428740   0.000204348   9.68039e-05   4.23533e-05   1.92190e-05   7.33444e-06   2.91201e-06
  24  17 3505.0122    2.6196  2.6703 12.1730 -0.0011  0.0408   0.0345   0.1021    0.0647   0.0000   443.9462       13.1212      -1.90747       2.27381       7.95761      -2.39968      -3.41726       3.23701     -0.628218      -1.30184      -2.13348      -1.27496      -2.77539     -0.631110     0.0114320      -1.32147     0.0181373      0.166351     0.0194619      0.170180     0.0911942    -0.0612535   -0.00269166     0.0298598    0.00623034  -0.000632445   -0.00286258   2.06653e-05   8.69025e-05   0.000429408   2.31394e-05   6.91618e-05   3.14463e-05  -1.06105e-05  -5.83937e-06   1.99789e-06       2.54983       3.41589       3.87604       3.90590       3.98818       3.82278       3.53999       3.23710       2.85765       2.44919       2.02541       1.63043       1.34543       1.01104      0.786172      0.574906      0.419327      0.290875      0.206514      0.130563     0.0882306     0.0568761     0.0331314     0.0210382     0.0120755    0.00679315    0.00383171    0.00201911    0.00106030   0.000541070   0.000257204   0.000122697   5.37860e-05   2.34984e-05   9.61593e-06   3.91731e-06
  24  18 3651.2635    2.1951  4.1062 11.5574 -0.0028  0.0498   0.0244   0.1387    0.0593   0.0000   439.9682       18.1102       11.6057       2.59719       6.67275      0.956612      -9.83422      -7.10521      0.837644      -1.92872       1.12456     -0.161711      -3.52321     -0.190577       1.18774     -0.411126      0.366882      0.439202     -0.166765      0.287424     -0.297942    -0.0440725    -0.0271921    0.00314460   -0.00899383    0.00776287    0.00135975    0.00242459   -0.00235846  -0.000210014   0.000496625  -0.000232613   9.76968e-05  -3.26964e-05  -2.32431e-05  -3.00126e-06       3.13342       4.20976       4.61922       4.86983       4.78255       4.66084       4.25418       3.99270       3.45705       2.99514       2.51160       2.05847       1.64565       1.26540      0.957953      0.706182      0.520449      0.356260      0.246184      0.164862      0.108457     0.0683503     0.0423682     0.0257368     0.0150016    0.00865963    0.00466526    0.00255748    0.00129529   0.000668026   0.000324357   0.000152759   6.95718e-05   2.92032e-05   1.19908e-05   4.73349e-06
  24  19 3796.9412    1.7326  5.7652 11.2441 -0.0044  0.0658   0.0196   0.1782    0.0565   0.0000   446.5285       22.3045       13.5716      -3.89592       2.94453      -9.67613      -10.5098      -10.6420     -0.756840       2.84621      -2.06417      0.845295     -0.305434      -3.05216      -1.51985       3.21228       2.03830      -1.03573     -0.365011     0.0333996     -0.156754    -0.0188651     0.0651145     0.0344948     0.0141143   -0.00263321  -0.000777067   -0.00350041    0.00134598  -0.000632960   0.000496779   6.23044e-05  -5.56363e-05   1.13866e-05  -1.02104e-05  -7.03065e-06       4.17380       5.58456       6.15124       6.36768       6.43591       6.28393       5.84745       5.21817       4.69030       3.98038       3.26312       2.76373       2.09827       1.71448       1.25192      0.972658      0.687314      0.491054      0.335610      0.222654      0.146526     0.0931459     0.0575430     0.0351527     0.0200052     0.0117373    0.00634242    0.00337717    0.00177595   0.000887001   0.000427160   0.000200359   9.04154e-05   3.96822e-05   1.53845e-05   6.23696e-06
[truncated: 1,395,296 more chars]
