# Supplementary material for: Global-Mode Analysis of Full-Disk Data from the Michelson Doppler Imager and the Helioseismic and Magnetic Imager
Source: Sol Phys. 2018 Jan 31;293(2):29. doi: 10.1007/s11207-017-1201-5 (PMC6566312; doi:10.1007/s11207-017-1201-5)
Supplement: Supplementary file 2 — (TAR 362.4 MB) [file 11207_2017_1201_MOESM2_ESM.tar › HMI/hmiv72dasym.7048.18]

   0  16 2362.9114    1.1937  0.9253  0.5331  0.0000       2.63108  0.2306   0.1759   0.3628 1000.0000   0.0000       4.78598    -0.0000       0.00000       0.00000       0.00000       0.00000       0.00000       0.00000       0.00000       0.00000       0.00000       0.00000       0.00000       0.00000       0.00000       0.00000       0.00000       0.00000       0.00000       0.00000       0.00000       0.00000       0.00000       0.00000       0.00000       0.00000       0.00000       0.00000       0.00000       0.00000       0.00000       0.00000       0.00000       0.00000       0.00000       0.00000       0.00000
   0  19 2764.2650    2.7824  0.5633 11.7525  0.0000      -1.21418  0.1230   0.4418   0.2527    1.5746   0.0000       2.62515    -0.0000       0.00000       0.00000       0.00000       0.00000       0.00000       0.00000       0.00000       0.00000       0.00000       0.00000       0.00000       0.00000       0.00000       0.00000       0.00000       0.00000       0.00000       0.00000       0.00000       0.00000       0.00000       0.00000       0.00000       0.00000       0.00000       0.00000       0.00000       0.00000       0.00000       0.00000       0.00000       0.00000       0.00000       0.00000       0.00000
   0  25 3575.4991    2.6648  2.6701 12.3312  0.0949       5.05892  0.5958   0.4327   0.8712    0.6901   0.0000       6.67242    -0.0000       0.00000       0.00000       0.00000       0.00000       0.00000       0.00000       0.00000       0.00000       0.00000       0.00000       0.00000       0.00000       0.00000       0.00000       0.00000       0.00000       0.00000       0.00000       0.00000       0.00000       0.00000       0.00000       0.00000       0.00000       0.00000       0.00000       0.00000       0.00000       0.00000       0.00000       0.00000       0.00000       0.00000       0.00000       0.00000
   1  12 1885.1325    0.4518  0.3575  8.9927  0.0000       14.4275  0.0756   0.0606   0.1358    0.4274   0.0000       6.69937   355.5442      -3.32082       0.00000       0.00000       0.00000       0.00000       0.00000       0.00000       0.00000       0.00000       0.00000       0.00000       0.00000       0.00000       0.00000       0.00000       0.00000       0.00000       80.2073       42.8426       0.00000       0.00000       0.00000       0.00000       0.00000       0.00000       0.00000       0.00000       0.00000       0.00000       0.00000       0.00000       0.00000       0.00000       0.00000       0.00000
   1  13 2020.9412    0.5968  0.4481  9.6245  0.0000       16.1371  0.1943   0.0740   0.1297    0.2798   0.0000       8.25374   384.7287      -3.42902       0.00000       0.00000       0.00000       0.00000       0.00000       0.00000       0.00000       0.00000       0.00000       0.00000       0.00000       0.00000       0.00000       0.00000       0.00000       0.00000       214.339       76.6562       0.00000       0.00000       0.00000       0.00000       0.00000       0.00000       0.00000       0.00000       0.00000       0.00000       0.00000       0.00000       0.00000       0.00000       0.00000       0.00000
   1  14 2156.7793    0.8690  0.5688 10.2748  0.0000       2.90206  0.0838   0.0850   0.1744    0.4315   0.0000       3.38676   336.9451      -58.8735       0.00000       0.00000       0.00000       0.00000       0.00000       0.00000       0.00000       0.00000       0.00000       0.00000       0.00000       0.00000       0.00000       0.00000       0.00000       0.00000       93.6509       49.8181       0.00000       0.00000       0.00000       0.00000       0.00000       0.00000       0.00000       0.00000       0.00000       0.00000       0.00000       0.00000       0.00000       0.00000       0.00000       0.00000
   1  15 2291.9339    1.1960  0.5526 10.6502  0.0000       4.47619  0.0782   0.1265   0.1716    0.4354   0.0000       3.44205   411.4822       59.3151       0.00000       0.00000       0.00000       0.00000       0.00000       0.00000       0.00000       0.00000       0.00000       0.00000       0.00000       0.00000       0.00000       0.00000       0.00000       0.00000       70.2699       47.1313       0.00000       0.00000       0.00000       0.00000       0.00000       0.00000       0.00000       0.00000       0.00000       0.00000       0.00000       0.00000       0.00000       0.00000       0.00000       0.00000
   1  16 2425.6982    1.4398  0.9283  6.9871  0.0000       2.29343  0.0911   0.1095   0.2725   23.3050   0.0000       1.78247   465.8035       17.2834       0.00000       0.00000       0.00000       0.00000       0.00000       0.00000       0.00000       0.00000       0.00000       0.00000       0.00000       0.00000       0.00000       0.00000       0.00000       0.00000       81.7965       57.6347       0.00000       0.00000       0.00000       0.00000       0.00000       0.00000       0.00000       0.00000       0.00000       0.00000       0.00000       0.00000       0.00000       0.00000       0.00000       0.00000
   1  19 2828.2542    2.8602  1.1985 10.6242  0.0000      0.311134  0.1367   0.2274   0.3102    5.1556   0.0000       2.31624   469.4308       12.5834       0.00000       0.00000       0.00000       0.00000       0.00000       0.00000       0.00000       0.00000       0.00000       0.00000       0.00000       0.00000       0.00000       0.00000       0.00000       0.00000       122.047       68.4087       0.00000       0.00000       0.00000       0.00000       0.00000       0.00000       0.00000       0.00000       0.00000       0.00000       0.00000       0.00000       0.00000       0.00000       0.00000       0.00000
   1  24 3504.4731    2.8716  2.5045 11.7582 -0.0167       1.07232  0.2227   0.1864   0.5144    1.2980   0.0000      0.946991   464.9155       149.234       0.00000       0.00000       0.00000       0.00000       0.00000       0.00000       0.00000       0.00000       0.00000       0.00000       0.00000       0.00000       0.00000       0.00000       0.00000       0.00000       195.041       107.859       0.00000       0.00000       0.00000       0.00000       0.00000       0.00000       0.00000       0.00000       0.00000       0.00000       0.00000       0.00000       0.00000       0.00000       0.00000       0.00000
   1  25 3640.3062    2.3027  3.1851 11.5060  0.0002      0.314150  0.2602   0.1478   0.6137    0.7504   0.0000      0.872269   574.6875       277.094       0.00000       0.00000       0.00000       0.00000       0.00000       0.00000       0.00000       0.00000       0.00000       0.00000       0.00000       0.00000       0.00000       0.00000       0.00000       0.00000       224.164       123.216       0.00000       0.00000       0.00000       0.00000       0.00000       0.00000       0.00000       0.00000       0.00000       0.00000       0.00000       0.00000       0.00000       0.00000       0.00000       0.00000
   1  26 3777.6620    2.0057  5.7452 10.1531 -0.0138      0.334818  0.3937   0.0781   0.8127    1.1447   0.0000      0.479268   481.9765       48.2556       0.00000       0.00000       0.00000       0.00000       0.00000       0.00000       0.00000       0.00000       0.00000       0.00000       0.00000       0.00000       0.00000       0.00000       0.00000       0.00000       309.110       169.445       0.00000       0.00000       0.00000       0.00000       0.00000       0.00000       0.00000       0.00000       0.00000       0.00000       0.00000       0.00000       0.00000       0.00000       0.00000       0.00000
   2  12 1945.8953    0.5012  0.6112  9.3470  0.0000       11.0361  0.0704   0.0388   0.1828    0.2698   0.0000       4.68167   486.3258       3.82382      -7.86090       15.5159       0.00000       0.00000       0.00000       0.00000       0.00000       0.00000       0.00000       0.00000       0.00000       0.00000       0.00000       0.00000       0.00000       0.00000       39.6417       32.9960       18.1736       7.36187       0.00000       0.00000       0.00000       0.00000       0.00000       0.00000       0.00000       0.00000       0.00000       0.00000       0.00000       0.00000       0.00000       0.00000
   2  13 2082.1199    0.7334  0.6861  9.1703  0.0000       4.39865  0.0687   0.0521   0.1384    0.6149   0.0000       2.23307   341.4036       14.4703       23.8388      -1.92374       0.00000       0.00000       0.00000       0.00000       0.00000       0.00000       0.00000       0.00000       0.00000       0.00000       0.00000       0.00000       0.00000       0.00000       36.1771       31.1277       20.5582       7.61061       0.00000       0.00000       0.00000       0.00000       0.00000       0.00000       0.00000       0.00000       0.00000       0.00000       0.00000       0.00000       0.00000       0.00000
   2  14 2217.7977    1.0400  0.5794  7.6533  0.0000       4.20421  0.0583   0.0742   0.1118    3.0115   0.0000       1.83967   457.7510       12.4147       11.2555      -8.54282       0.00000       0.00000       0.00000       0.00000       0.00000       0.00000       0.00000       0.00000       0.00000       0.00000       0.00000       0.00000       0.00000       0.00000       36.4583       29.2105       17.7991       5.63476       0.00000       0.00000       0.00000       0.00000       0.00000       0.00000       0.00000       0.00000       0.00000       0.00000       0.00000       0.00000       0.00000       0.00000
   2  16 2485.9111    1.7692  0.8949 10.4680  0.0000       3.18080  0.0895   0.1108   0.1685    1.0615   0.0000       1.57101   444.4684      -53.1311      -1.67721       10.9680       0.00000       0.00000       0.00000       0.00000       0.00000       0.00000       0.00000       0.00000       0.00000       0.00000       0.00000       0.00000       0.00000       0.00000       49.0138       43.2742       19.9528       7.81702       0.00000       0.00000       0.00000       0.00000       0.00000       0.00000       0.00000       0.00000       0.00000       0.00000       0.00000       0.00000       0.00000       0.00000
   2  18 2754.5402    2.7030  0.7356 11.8229  0.0000       1.42202  0.1291   0.1763   0.1356    0.6540   0.0000       2.02348   486.9054       8.86478       6.96204      -5.63474       0.00000       0.00000       0.00000       0.00000       0.00000       0.00000       0.00000       0.00000       0.00000       0.00000       0.00000       0.00000       0.00000       0.00000       88.0440       64.2435       26.2315       7.59735       0.00000       0.00000       0.00000       0.00000       0.00000       0.00000       0.00000       0.00000       0.00000       0.00000       0.00000       0.00000       0.00000       0.00000
   2  19 2889.7384    3.0270  0.9458 11.9393  0.0000      0.649482  0.0832   0.1955   0.2077    0.9097   0.0000       1.74673   431.6484       70.2002      -17.9928       14.2907       0.00000       0.00000       0.00000       0.00000       0.00000       0.00000       0.00000       0.00000       0.00000       0.00000       0.00000       0.00000       0.00000       0.00000       43.9351       34.1437       26.9610       8.76634       0.00000       0.00000       0.00000       0.00000       0.00000       0.00000       0.00000       0.00000       0.00000       0.00000       0.00000       0.00000       0.00000       0.00000
   2  20 3024.7513    3.7800  0.8730 12.0348  0.0000      0.996812  0.0754   0.2337   0.1671    1.1099   0.0000       1.40501   429.1310      0.641539      -11.3029      -3.44613       0.00000       0.00000       0.00000       0.00000       0.00000       0.00000       0.00000       0.00000       0.00000       0.00000       0.00000       0.00000       0.00000       0.00000       40.8411       34.9872       18.4654       7.87856       0.00000       0.00000       0.00000       0.00000       0.00000       0.00000       0.00000       0.00000       0.00000       0.00000       0.00000       0.00000       0.00000       0.00000
   3  11 1865.2983    0.4581  0.2868  9.7354  0.0000       22.3539  0.0406   0.0406   0.0697    0.1615   0.0000       6.76860   444.3021       4.39965       21.4008       1.22969      -7.50243       1.60745       0.00000       0.00000       0.00000       0.00000       0.00000       0.00000       0.00000       0.00000       0.00000       0.00000       0.00000       0.00000       16.3455       16.0506       12.6332       7.75861       3.50893       1.05149       0.00000       0.00000       0.00000       0.00000       0.00000       0.00000       0.00000       0.00000       0.00000       0.00000       0.00000       0.00000
   3  14 2273.6205    1.0409  0.7872 10.0630 -0.0047       5.50702  0.0645   0.0581   0.1319    0.4312   0.0000       1.93660   402.7921     -0.343080      -12.4636      -1.46633       3.34477       2.73076       0.00000       0.00000       0.00000       0.00000       0.00000       0.00000       0.00000       0.00000       0.00000       0.00000       0.00000       0.00000       23.6873       22.8173       17.3228       10.3402       4.64004       1.41132       0.00000       0.00000       0.00000       0.00000       0.00000       0.00000       0.00000       0.00000       0.00000       0.00000       0.00000       0.00000
   3  15 2407.7187    1.4719  0.9332 10.4548  0.0000       3.68004  0.0889   0.0753   0.1395    0.5792   0.0000       1.43556   402.7783      -18.9456       29.1279       19.5602      -4.04729       1.03281       0.00000       0.00000       0.00000       0.00000       0.00000       0.00000       0.00000       0.00000       0.00000       0.00000       0.00000       0.00000       34.4009       23.1129       25.8535       19.3164       7.36253       1.58456       0.00000       0.00000       0.00000       0.00000       0.00000       0.00000       0.00000       0.00000       0.00000       0.00000       0.00000       0.00000
   3  16 2541.8427    1.7557  1.0273 11.3008  0.0000       3.64794  0.0809   0.0889   0.1869    0.4405   0.0000       1.75774   436.8567       9.40923      -6.23587       11.8763      -6.16052      -3.50019       0.00000       0.00000       0.00000       0.00000       0.00000       0.00000       0.00000       0.00000       0.00000       0.00000       0.00000       0.00000       29.1396       29.5477       22.6210       12.1137       6.49018       1.85329       0.00000       0.00000       0.00000       0.00000       0.00000       0.00000       0.00000       0.00000       0.00000       0.00000       0.00000       0.00000
   3  18 2811.4398    2.9127  1.0143 10.2848  0.0000      0.665589  0.0867   0.1401   0.1458    2.9384   0.0000       1.30158   422.3271       24.5774      -16.1570      -2.83855      -1.08735     -0.665565       0.00000       0.00000       0.00000       0.00000       0.00000       0.00000       0.00000       0.00000       0.00000       0.00000       0.00000       0.00000       28.6070       26.4026       21.6070       13.7740       6.10579       1.71130       0.00000       0.00000       0.00000       0.00000       0.00000       0.00000       0.00000       0.00000       0.00000       0.00000       0.00000       0.00000
   3  19 2947.1689    3.3994  0.8806 12.5119  0.0000       2.12099  0.0728   0.1750   0.1371    0.4432   0.0000       1.43679   378.7020       22.4257       11.3612      -7.51665       5.13112      -1.36258       0.00000       0.00000       0.00000       0.00000       0.00000       0.00000       0.00000       0.00000       0.00000       0.00000       0.00000       0.00000       28.2992       22.6605       21.3221       15.3885       5.82964       1.50607       0.00000       0.00000       0.00000       0.00000       0.00000       0.00000       0.00000       0.00000       0.00000       0.00000       0.00000       0.00000
   3  20 3082.4013    3.9373  0.9864  3.8004  0.0000      0.333131  0.0801   0.1833   0.1314 1000.0000   0.0000       1.47134   433.4789       41.5633       28.4177       2.70129      -2.74001     -0.218080       0.00000       0.00000       0.00000       0.00000       0.00000       0.00000       0.00000       0.00000       0.00000       0.00000       0.00000       0.00000       31.6109       25.7486       20.9287       13.1479       5.28705       1.37654       0.00000       0.00000       0.00000       0.00000       0.00000       0.00000       0.00000       0.00000       0.00000       0.00000       0.00000       0.00000
   3  21 3217.7898    3.8923  1.2736  0.1728  0.0000     -0.196978  0.0839   0.1732   0.1673 1000.0000   0.0000       1.12709   424.9155       94.6696       1.41893      -2.69773       5.89773     0.0733493       0.00000       0.00000       0.00000       0.00000       0.00000       0.00000       0.00000       0.00000       0.00000       0.00000       0.00000       0.00000       25.9547       28.0533       21.5746       11.7008       6.53812       1.99288       0.00000       0.00000       0.00000       0.00000       0.00000       0.00000       0.00000       0.00000       0.00000       0.00000       0.00000       0.00000
   3  22 3353.4455    3.3315  1.9423  9.6438  0.0035      0.129264  0.1009   0.1152   0.2124    2.2826   0.0000      0.515776   440.5738       43.6640      -16.3007      -2.48714      -2.22705      -2.69871       0.00000       0.00000       0.00000       0.00000       0.00000       0.00000       0.00000       0.00000       0.00000       0.00000       0.00000       0.00000       34.5686       34.2402       25.1897       14.4486       6.80179       2.01948       0.00000       0.00000       0.00000       0.00000       0.00000       0.00000       0.00000       0.00000       0.00000       0.00000       0.00000       0.00000
   3  23 3489.8174    2.9603  1.9094 11.7259 -0.0272       1.42858  0.1197   0.1043   0.1897    0.5408   0.0000      0.607175   427.6920       74.8633       58.8683       10.4220      -4.02522      0.656692       0.00000       0.00000       0.00000       0.00000       0.00000       0.00000       0.00000       0.00000       0.00000       0.00000       0.00000       0.00000       40.4023       39.2125       29.0817       19.5467       7.63833       2.53229       0.00000       0.00000       0.00000       0.00000       0.00000       0.00000       0.00000       0.00000       0.00000       0.00000       0.00000       0.00000
   3  24 3626.3768    2.4252  4.0933 10.8827  0.0001      0.190287  0.1700   0.0634   0.3201    0.2734   0.0000      0.313781   308.9139       48.8505       4.39683       1.43476      -2.37510     -0.641970       0.00000       0.00000       0.00000       0.00000       0.00000       0.00000       0.00000       0.00000       0.00000       0.00000       0.00000       0.00000       55.2059       54.5561       40.9267       24.8872       11.2347       3.47124       0.00000       0.00000       0.00000       0.00000       0.00000       0.00000       0.00000       0.00000       0.00000       0.00000       0.00000       0.00000
   3  25 3762.8981    2.0714  5.5114 10.5772  0.0000      0.256100  0.2070   0.0486   0.4103    0.2377   0.0000      0.203665   589.8734      -70.8963      -31.1090       37.0565      -5.50736      -8.17300       0.00000       0.00000       0.00000       0.00000       0.00000       0.00000       0.00000       0.00000       0.00000       0.00000       0.00000       0.00000       70.8220       68.1063       50.3018       28.4907       13.4250       3.90795       0.00000       0.00000       0.00000       0.00000       0.00000       0.00000       0.00000       0.00000       0.00000       0.00000       0.00000       0.00000
   4  11 1914.8367    0.4935  0.2498  9.9084 -0.0123       13.9064  0.0260   0.0426   0.0617    0.1189   0.0000       4.75594   425.6128       3.61609       10.2711      -13.5893      -4.82978     -0.202866     -0.666924      0.169906       0.00000       0.00000       0.00000       0.00000       0.00000       0.00000       0.00000       0.00000       0.00000       0.00000       8.30868       8.27002       7.56334       5.57026       3.27340       1.70510      0.635369      0.167968       0.00000       0.00000       0.00000       0.00000       0.00000       0.00000       0.00000       0.00000       0.00000       0.00000
   4  12 2051.7549    0.6928  0.4921  9.7733  0.0021       6.43043  0.0573   0.0418   0.0889    0.1976   0.0000       2.48932   430.0161      -7.70643      -4.10603       5.77743      -3.88942       3.16404      0.272866     -0.191124       0.00000       0.00000       0.00000       0.00000       0.00000       0.00000       0.00000       0.00000       0.00000       0.00000       16.0105       13.7749       18.2261       10.2843       5.59855       4.23050       1.57395      0.296616       0.00000       0.00000       0.00000       0.00000       0.00000       0.00000       0.00000       0.00000       0.00000       0.00000
   4  13 2188.3944    0.8999  0.9078  8.7223  0.0055       1.85302  0.0807   0.0430   0.1105    1.0814   0.0000       1.60787   428.9129      -6.13000      -3.95763       9.45242       2.47833     -0.982274     -0.690169     -0.158142       0.00000       0.00000       0.00000       0.00000       0.00000       0.00000       0.00000       0.00000       0.00000       0.00000       20.3374       22.2189       18.7793       12.8938       7.08713       4.07672       1.50140      0.397587       0.00000       0.00000       0.00000       0.00000       0.00000       0.00000       0.00000       0.00000       0.00000       0.00000
   4  14 2324.1194    1.3818  0.8437 -3.2837  0.0000       1.80935  0.0672   0.0643   0.1154 1000.0000   0.0000       1.61935   416.7416      -6.44548      -8.23704      -26.9714       7.20695      -4.48199       0.00000       0.00000       0.00000       0.00000       0.00000       0.00000       0.00000       0.00000       0.00000       0.00000       0.00000       0.00000       22.5952       24.2064       17.9608       10.9791       6.03463       2.72122       1.09641      0.258978       0.00000       0.00000       0.00000       0.00000       0.00000       0.00000       0.00000       0.00000       0.00000       0.00000
   4  15 2458.4698    1.5832  0.9634 10.6961 -0.0163     -0.475630  0.0686   0.0775   0.1486    1.1806   0.0000       1.27073   422.6081      -3.38935       8.80402      -14.4382      -1.85319      -1.83023       1.99659     -0.129484       0.00000       0.00000       0.00000       0.00000       0.00000       0.00000       0.00000       0.00000       0.00000       0.00000       22.3720       23.9614       17.9849       12.5638       7.22714       3.23869       1.32587      0.369049       0.00000       0.00000       0.00000       0.00000       0.00000       0.00000       0.00000       0.00000       0.00000       0.00000
   4  17 2728.5391    2.6639  0.9501 10.8424  0.0208       1.16902  0.0606   0.1305   0.1457    1.0897   0.0000      0.930010   443.3548       39.1432      -8.46717      -15.1915      -2.59116       5.04866      -2.61602     -0.102154       0.00000       0.00000       0.00000       0.00000       0.00000       0.00000       0.00000       0.00000       0.00000       0.00000       16.7938       19.0313       16.3677       11.0707       7.07487       3.17313       1.43774      0.365266       0.00000       0.00000       0.00000       0.00000       0.00000       0.00000       0.00000       0.00000       0.00000       0.00000
   4  18 2864.2361    3.0966  0.8747 11.5366 -0.0070     -0.914390  0.0595   0.1447   0.1118    0.8464   0.0000      0.872513   424.7845       14.1042       42.8379       4.75921      -2.33755       1.75062    -0.0991155      0.425101       0.00000       0.00000       0.00000       0.00000       0.00000       0.00000       0.00000       0.00000       0.00000       0.00000       16.8376       17.7908       14.3596       10.7751       6.36413       3.09396       1.16536      0.322169       0.00000       0.00000       0.00000       0.00000       0.00000       0.00000       0.00000       0.00000       0.00000       0.00000
   4  19 3000.1701    3.6519  1.0780 -0.9555 -0.0000      0.218255  0.0694   0.1550   0.1440  119.8854   0.0000      0.832640   443.2249      -4.10222      -15.5276      -4.20407       2.47405      -2.53078    -0.0447401      0.121464       0.00000       0.00000       0.00000       0.00000       0.00000       0.00000       0.00000       0.00000       0.00000       0.00000       22.8389       22.8772       18.0803       12.5140       6.97726       3.15385       1.15709      0.268817       0.00000       0.00000       0.00000       0.00000       0.00000       0.00000       0.00000       0.00000       0.00000       0.00000
   4  21 3271.8350    3.7286  1.2591 12.2877  0.0035      0.328072  0.0825   0.1526   0.1548    0.6543   0.0000       1.25394   484.2577       25.0401       18.3945      -10.3055       3.52468      -2.10979       1.96346     0.0740717       0.00000       0.00000       0.00000       0.00000       0.00000       0.00000       0.00000       0.00000       0.00000       0.00000       20.0871       22.2715       17.5158       13.9197       8.26446       3.84873       1.44635      0.428227       0.00000       0.00000       0.00000       0.00000       0.00000       0.00000       0.00000       0.00000       0.00000       0.00000
   4  22 3408.2429    3.2554  2.1703 11.5631  0.0055       1.06843  0.1035   0.1047   0.2099    0.5026   0.0000      0.539741   452.1231       39.0023      -15.0838      -31.8399      -4.74580      -2.57865       2.99989   -0.00678563       0.00000       0.00000       0.00000       0.00000       0.00000       0.00000       0.00000       0.00000       0.00000       0.00000       29.1067       30.1389       24.8976       16.9162       9.59923       4.89730       1.86184      0.467259       0.00000       0.00000       0.00000       0.00000       0.00000       0.00000       0.00000       0.00000       0.00000       0.00000
   4  25 3819.5410    1.9377  6.3964 10.1507 -0.0018      0.505535  0.2042   0.0387   0.3772    0.2768   0.0000      0.145908   478.8373       32.8966      -37.5948       14.8783       8.17746      -8.10520       2.25195     -0.479965       0.00000       0.00000       0.00000       0.00000       0.00000       0.00000       0.00000       0.00000       0.00000       0.00000       52.9457       57.7667       47.5073       31.1555       18.8856       9.03909       3.76842      0.953274       0.00000       0.00000       0.00000       0.00000       0.00000       0.00000       0.00000       0.00000       0.00000       0.00000
   5  11 1960.6416    0.5215  0.3990  9.8544 -0.0056       10.5238  0.0632   0.0333   0.0742    0.1312   0.0000       3.27610   438.2610      -1.75054       3.18043      -5.24187      -3.27267       2.98544     -0.211938     -0.245851      0.369171    -0.0165506       0.00000       0.00000       0.00000       0.00000       0.00000       0.00000       0.00000       0.00000       15.8317       12.4291       14.1896       10.8753       9.13091       5.50848       1.92971       1.07092      0.390614     0.0597952       0.00000       0.00000       0.00000       0.00000       0.00000       0.00000       0.00000       0.00000
   5  12 2098.5338    0.7712  0.4992  9.8971  0.0061       8.74254  0.0472   0.0467   0.0744    0.1833   0.0000       1.99995   453.0315      -7.29016       15.5118       5.04764       2.21954      -1.49527     -0.669324      0.226525      0.615361    -0.0838240       0.00000       0.00000       0.00000       0.00000       0.00000       0.00000       0.00000       0.00000       11.2087       13.9946       10.7100       9.47871       6.31747       3.64671       1.89784      0.710739      0.289351     0.0785496       0.00000       0.00000       0.00000       0.00000       0.00000       0.00000       0.00000       0.00000
   5  13 2235.4443    0.9209  0.9605  9.6494 -0.0001       5.12028  0.0622   0.0371   0.1150    0.3543   0.0000       1.36823   423.0344     -0.835009      -7.62284      -3.46240      0.344062       8.76789      0.484380      0.506009     -0.437957    -0.0841539       0.00000       0.00000       0.00000       0.00000       0.00000       0.00000       0.00000       0.00000       14.1967       15.4674       12.6957       10.6701       7.78038       4.39967       2.10434      0.825855      0.292961     0.0731748       0.00000       0.00000       0.00000       0.00000       0.00000       0.00000       0.00000       0.00000
   5  14 2371.2663    1.4244  0.7961  9.7970  0.0066       4.78292  0.0549   0.0587   0.0881    0.4606   0.0000       1.21405   437.2324      -4.17313       5.26717       16.6725      -8.22019       1.48086       1.04540      0.441559      0.399474    -0.0762703       0.00000       0.00000       0.00000       0.00000       0.00000       0.00000       0.00000       0.00000       11.0588       13.2637       11.3702       9.44682       6.93840       3.78946       2.22480      0.822876      0.321479     0.0780312       0.00000       0.00000       0.00000       0.00000       0.00000       0.00000       0.00000       0.00000
   5  15 2506.2157    1.7871  0.8607 10.9865 -0.0078       3.92936  0.0561   0.0793   0.1116    0.3737   0.0000       1.38239   441.4457      -11.8205       32.5874      -17.6916      0.838629      -5.51681      0.713595     -0.220988     -0.426046    -0.0291275       0.00000       0.00000       0.00000       0.00000       0.00000       0.00000       0.00000       0.00000       13.0173       13.4567       13.1502       9.48400       6.11813       3.69059       2.05333      0.857891      0.289074     0.0560067       0.00000       0.00000       0.00000       0.00000       0.00000       0.00000       0.00000       0.00000
   5  16 2641.2924    2.3223  0.7931 10.8983 -0.0021       1.31476  0.0558   0.1045   0.0921    0.6372   0.0000       1.05551   461.0912       14.6300       26.3267      -3.84284      -1.40000      -1.74226      0.914032      0.747960     -0.191246     -0.320098       0.00000       0.00000       0.00000       0.00000       0.00000       0.00000       0.00000       0.00000       14.7900       16.8221       14.1142       10.3753       7.21717       3.79968       2.04934      0.736378      0.295808     0.0728457       0.00000       0.00000       0.00000       0.00000       0.00000       0.00000       0.00000       0.00000
   5  18 2913.7210    3.7201  0.7952  4.3799  0.0000      0.952735  0.0589   0.1651   0.0932 1000.0000   0.0000       1.23382   422.8484       31.7345       10.4293      -21.2295       6.82151       3.14448       0.00000       0.00000       0.00000       0.00000       0.00000       0.00000       0.00000       0.00000       0.00000       0.00000       0.00000       0.00000       13.4590       13.9629       13.6460       10.0230       8.55506       4.89680       2.20379       1.01033      0.381528     0.0738487       0.00000       0.00000       0.00000       0.00000       0.00000       0.00000       0.00000       0.00000
   5  19 3050.1119    3.5163  1.0059 12.3362 -0.0131     0.0691595  0.0651   0.1571   0.1328    0.9686   0.0000       1.14249   439.2479       39.4274       19.6713      -13.1921       5.29864       4.39648       1.62688      0.727131      0.372165     -0.158960       0.00000       0.00000       0.00000       0.00000       0.00000       0.00000       0.00000       0.00000       13.5957       14.7107       15.2871       10.7199       8.10547       4.83199       2.70019       1.14946      0.421570     0.0809278       0.00000       0.00000       0.00000       0.00000       0.00000       0.00000       0.00000       0.00000
   5  20 3186.3391    3.6761  1.5725  2.2688  0.0000       1.66869  0.0922   0.1324   0.1567 1000.0000   0.0000      0.751239   412.7796      0.534983       11.5775      -6.14626       5.09950      -2.94814       0.00000       0.00000       0.00000       0.00000       0.00000       0.00000       0.00000       0.00000       0.00000       0.00000       0.00000       0.00000       16.7914       21.6937       18.5400       14.9813       10.0112       5.37371       3.52104       1.27234      0.509644      0.123915       0.00000       0.00000       0.00000       0.00000       0.00000       0.00000       0.00000       0.00000
   5  21 3322.6077    3.4776  1.3251 12.0355 -0.0016     -0.130809  0.0881   0.1330   0.1411    0.8760   0.0000       1.11847   443.8118       24.7343       42.9929      -11.2485      -3.67675     -0.260250       2.33177      0.277141    -0.0888734    0.00165028       0.00000       0.00000       0.00000       0.00000       0.00000       0.00000       0.00000       0.00000       17.8263       19.2435       16.2544       14.7257       10.6331       5.80651       3.60088       1.16558      0.436253      0.105073       0.00000       0.00000       0.00000       0.00000       0.00000       0.00000       0.00000       0.00000
   5  22 3459.4796    3.0252  2.7195  1.2007  0.0000      0.291879  0.1109   0.0789   0.2066 1000.0000   0.0000      0.294968   417.4507       46.6588      -22.8764      -24.7946      -11.7710      -13.3568       0.00000       0.00000       0.00000       0.00000       0.00000       0.00000       0.00000       0.00000       0.00000       0.00000       0.00000       0.00000       23.2967       26.9347       23.7618       18.3084       11.8240       7.27322       3.73023       1.67325      0.550708      0.134901       0.00000       0.00000       0.00000       0.00000       0.00000       0.00000       0.00000       0.00000
   5  23 3596.6302    2.5680  3.7522  9.5838 -0.0041      0.358761  0.1336   0.0570   0.2369    1.3295   0.0000      0.210261   478.4441       2.65595      -26.8598       6.85733       4.82256       4.58901       3.66392      0.616396       1.00492     -0.317183       0.00000       0.00000       0.00000       0.00000       0.00000       0.00000       0.00000       0.00000       27.3179       31.9582       26.9380       22.2946       14.8248       9.15733       4.54590       1.96205      0.655457      0.168796       0.00000       0.00000       0.00000       0.00000       0.00000       0.00000       0.00000       0.00000
   5  24 3734.0052    2.1598  5.5454  9.9759 -0.0005      0.295066  0.1651   0.0394   0.3050    0.3308   0.0000      0.132219   354.1583       77.6832       54.8884      -1.71570      -31.3742       2.19834      -1.94248      -4.61931      0.230006      0.153395       0.00000       0.00000       0.00000       0.00000       0.00000       0.00000       0.00000       0.00000       33.4703       38.4132       34.9903       27.0607       17.1117       10.3990       5.68511       2.46051      0.831680      0.194892       0.00000       0.00000       0.00000       0.00000       0.00000       0.00000       0.00000       0.00000
   5  25 3872.3648    1.7952  7.0973 10.2194 -0.0015      0.501517  0.1992   0.0312   0.3803    0.1696   0.0000      0.119449   441.7222       4.91262       14.0462      -21.3673      -17.4937      -32.2409       3.71544       3.38927      0.133962    -0.0957417       0.00000       0.00000       0.00000       0.00000       0.00000       0.00000       0.00000       0.00000       38.1448       45.7017       39.7739       31.7752       22.7066       13.2547       7.02213       2.93916       1.06733      0.250038       0.00000       0.00000       0.00000       0.00000       0.00000       0.00000       0.00000       0.00000
   5  26 4009.7220    1.5328  9.5448  9.9679 -0.0007      0.127918  0.2579   0.0246   0.4717    0.1381   0.0000      0.103257   406.1322       71.2175      -38.6861      -36.6381      -28.0594      -10.6443      -2.32633      0.495333       1.58723     0.0158153       0.00000       0.00000       0.00000       0.00000       0.00000       0.00000       0.00000       0.00000       49.6711       55.6589       51.8309       38.4345       27.0994       16.7549       7.85622       3.79331       1.28819      0.274573       0.00000       0.00000       0.00000       0.00000       0.00000       0.00000       0.00000       0.00000
   6  10 1866.1224    0.4152  0.3430  9.8677 -0.0286       10.0564  0.0603   0.0297   0.0658    0.0974   0.0000       3.75813   439.4165       15.5742      -2.73833       3.66815       2.21406      -1.30727      0.470265       2.11442     0.0155813     0.0402960     -0.168451    0.00173622       0.00000       0.00000       0.00000       0.00000       0.00000       0.00000       8.71851       15.0863       12.4422       9.41162       8.31974       4.31317       3.55356       1.26068      0.983615      0.246468      0.143196     0.0280102       0.00000       0.00000       0.00000       0.00000       0.00000       0.00000
   6  11 2004.2512    0.5494  0.5493  9.8462 -0.0081       10.9590  0.0679   0.0305   0.0779    0.1355   0.0000       2.49513   440.4403      -3.51423      -6.83526      -11.9849      -3.72072      -1.92864       1.36728      0.791175      0.337652      0.105788    -0.0630753    0.00106955       0.00000       0.00000       0.00000       0.00000       0.00000       0.00000       13.0448       11.0047       15.3266       12.3681       7.33218       6.29114       3.33882       1.81850       1.05435      0.390788     0.0968153     0.0141985       0.00000       0.00000       0.00000       0.00000       0.00000       0.00000
   6  13 2279.9372    1.0704  0.9538  9.9411 -0.0023       4.82678  0.0588   0.0420   0.1016    0.3503   0.0000       1.18911   445.7393       12.8280       9.66751      -4.03596       9.34507      -3.87754      -1.13469       1.86091      0.320632     -0.444959     -0.155084    0.00691061       0.00000       0.00000       0.00000       0.00000       0.00000       0.00000       11.6821       12.8365       12.7784       10.2809       7.02441       4.40894       2.75412       1.59587      0.687443      0.265601     0.0795240     0.0158123       0.00000       0.00000       0.00000       0.00000       0.00000       0.00000
   6  14 2415.6628    1.4802  1.1299  9.4787  0.0004       4.60669  0.0648   0.0496   0.1111    0.7691   0.0000       1.16670   440.4323       18.5059      -1.13065     0.0533038       5.03953       6.87429      -1.97793     -0.351897   -0.00746473    -0.0203189    -0.0575906   -0.00593465       0.00000       0.00000       0.00000       0.00000       0.00000       0.00000       11.1142       12.8655       11.9145       10.1067       7.24816       5.38010       2.82520       1.60506      0.660837      0.292045     0.0779496     0.0185871       0.00000       0.00000       0.00000       0.00000       0.00000       0.00000
   6  15 2551.1844    1.9643  0.9262 10.8677 -0.0047       1.27245  0.0472   0.0782   0.1215    0.4262   0.0000       1.09195   432.7203       13.6103       10.7831       1.37255       6.82675     -0.881335       2.27332     -0.685777      0.811695      0.330724   0.000686272   -0.00351308       0.00000       0.00000       0.00000       0.00000       0.00000       0.00000       9.86314       10.8044       10.9885       8.26852       5.88145       4.08768       2.32624       1.24300      0.554784      0.237393     0.0670725     0.0127689       0.00000       0.00000       0.00000       0.00000       0.00000       0.00000
   6  16 2687.1307    2.3398  0.9846 11.2231 -0.0130       1.52065  0.0617   0.0914   0.1088    0.5200   0.0000       1.02737   438.0220       4.53945       10.8802       19.5910      -5.85639      -2.86740       3.00358      -1.07827      0.429683     -0.614195     -0.111357     0.0140764       0.00000       0.00000       0.00000       0.00000       0.00000       0.00000       10.2751       11.0706       11.1541       10.0929       6.35753       4.54716       2.74755       1.70646      0.707939      0.283947     0.0735811     0.0175948       0.00000       0.00000       0.00000       0.00000       0.00000       0.00000
   6  17 2823.8108    2.9327  1.1287 10.9332 -0.0027       1.65151  0.0624   0.1026   0.1187    0.9287   0.0000      0.982124   431.4126       6.04412       5.10753       14.1672      -3.85926      -4.44056     -0.187900      0.272435      0.849693     -0.398085     0.0247875    -0.0173175       0.00000       0.00000       0.00000       0.00000       0.00000       0.00000       10.6083       12.7543       10.9875       10.0101       7.43447       4.79297       3.09377       1.51004      0.751563      0.248231     0.0836806     0.0186444       0.00000       0.00000       0.00000       0.00000       0.00000       0.00000
   6  18 2960.8284    3.7149  0.8348 12.0454 -0.0030       1.93361  0.0476   0.1518   0.0938    0.5799   0.0000      0.833208   433.9648       23.9946       6.38619       12.3994      -4.43047      -4.68413       2.79962     -0.323058      0.492977     -0.424319    -0.0773619    0.00625374       0.00000       0.00000       0.00000       0.00000       0.00000       0.00000       9.82654       10.4263       10.2705       8.41629       6.17020       4.35957       2.57786       1.19724      0.649457      0.235249     0.0676951     0.0138462       0.00000       0.00000       0.00000       0.00000       0.00000       0.00000
   6  19 3097.5076    4.0780  1.1233 12.5165 -0.0067       3.35468  0.0689   0.1444   0.1108    0.4870   0.0000       1.50370   407.5372       22.9665       22.2857      -15.7632       4.92997      -2.37890      -4.73855      -1.99303     -0.195152      0.102887     -0.141522    -0.0182674       0.00000       0.00000       0.00000       0.00000       0.00000       0.00000       12.4136       13.9346       11.8789       10.7768       7.95646       5.25255       3.09040       1.62676      0.669220      0.250497     0.0783136     0.0176739       0.00000       0.00000       0.00000       0.00000       0.00000       0.00000
   6  20 3234.0681    3.9079  1.3955 11.2658  0.0059     -0.164171  0.0720   0.1226   0.1302    1.0910   0.0000      0.985565   431.3156       24.9159      -25.0286       9.41570       1.75869      -12.0833      0.866196      -1.18101    -0.0183417     -0.135721     0.0365890   -0.00784316       0.00000       0.00000       0.00000       0.00000       0.00000       0.00000       11.9047       13.3969       13.4179       10.8439       8.07402       5.49725       3.13753       1.74473      0.759148      0.319630     0.0958880     0.0184957       0.00000       0.00000       0.00000       0.00000       0.00000       0.00000
   6  21 3371.2234    3.2304  2.1275 10.4101  0.0020      0.616834  0.0870   0.0793   0.1632    1.0267   0.0000      0.401517   435.2156       17.4486       40.1022      -3.26356       8.01619      -10.8837      -1.13635      0.205300      0.140418     -0.715154   -0.00945019     0.0194152       0.00000       0.00000       0.00000       0.00000       0.00000       0.00000       15.8630       17.1692       16.7819       14.0699       10.3327       6.35445       4.08511       2.25874      0.980153      0.360894      0.113052     0.0216665       0.00000       0.00000       0.00000       0.00000       0.00000       0.00000
   6  22 3508.6847    2.9579  2.7562 10.4919  0.0018       1.00241  0.1060   0.0679   0.1905    0.7084   0.0000      0.335199   419.3485       62.3249       4.11654      -9.76271       11.1415      -16.8253      -1.93175      -2.12103      0.231561     -0.227495     0.0663271    0.00405158       0.00000       0.00000       0.00000       0.00000       0.00000       0.00000       18.5758       21.3964       20.0154       16.2059       12.0721       8.03331       4.65031       2.42674       1.09384      0.435194      0.132063     0.0269099       0.00000       0.00000       0.00000       0.00000       0.00000       0.00000
   6  23 3646.3460    2.4647  4.0224 10.8055 -0.0016      0.415167  0.1404   0.0491   0.2325    0.2526   0.0000      0.224015   417.0570      0.643799      -21.9536      -5.62052      -15.4251       7.94928       6.56526      -1.68003      -1.25542      -1.53001    -0.0875143    -0.0430840       0.00000       0.00000       0.00000       0.00000       0.00000       0.00000       24.5427       29.5423       27.1543       22.0526       14.9670       10.3518       5.80294       3.14606       1.41667      0.598406      0.167094     0.0363464       0.00000       0.00000       0.00000       0.00000       0.00000       0.00000
   6  25 3922.4324    1.7341  8.0819 10.0659 -0.0001      0.347114  0.2062   0.0257   0.3719    0.1315   0.0000     0.0987506   459.4943       21.7192       26.3999      -10.3287      -7.48045      -1.37744      -12.2629      -1.44660      0.960884      0.310168      0.114337     0.0202069       0.00000       0.00000       0.00000       0.00000       0.00000       0.00000       33.7112       42.8542       37.6125       31.8431       23.0916       15.5914       9.15636       4.56454       2.20080      0.860844      0.273034     0.0614568       0.00000       0.00000       0.00000       0.00000       0.00000       0.00000
   6  27 4199.1961    1.1762 13.0751 10.1184 -0.0031    -0.0205520  0.3477   0.0187   0.6585    0.0807   0.0000     0.0970959   408.5584      -44.4922       79.8969      -17.1915       24.5582      -2.42770       10.1133       3.99881       5.24826     -0.760557      0.151008     -0.147858       0.00000       0.00000       0.00000       0.00000       0.00000       0.00000       49.9182       59.3671       55.6731       48.0224       35.3336       23.6447       14.6917       7.62163       3.65803       1.36511      0.427189     0.0897837       0.00000       0.00000       0.00000       0.00000       0.00000       0.00000
   7  11 2045.9126    0.6416  0.5147  9.8340 -0.0041       5.98843  0.0375   0.0298   0.0663    0.1472   0.0000       1.87832   435.9702       6.45569       11.5288      -3.41475       6.06633       5.04759       2.26740      -1.71377      0.202195     -0.201451     0.0757611    -0.0252337    -0.0110738    0.00480061       0.00000       0.00000       0.00000       0.00000       6.62861       8.49882       7.31924       6.82279       5.18803       3.69718       2.40532       1.43772      0.744267      0.357084      0.141132     0.0504089     0.0148911    0.00347724       0.00000       0.00000       0.00000       0.00000
   7  12 2184.6785    0.8240  0.7602  9.7627  0.0020       4.89992  0.0465   0.0325   0.0965    0.2194   0.0000       1.42430   450.1772       1.03237       25.2832       7.97958      -3.56304      -9.26111     -0.538404       1.27272      -1.51851      0.127898      0.148041     0.0105039    -0.0235451    0.00784684       0.00000       0.00000       0.00000       0.00000       7.60134       8.89639       8.84103       7.41277       5.89619       4.15248       2.85527       1.63658      0.910618      0.402114      0.179698     0.0615132     0.0180703    0.00345435       0.00000       0.00000       0.00000       0.00000
   7  14 2458.3790    1.5947  1.0422  9.7981  0.0057       4.90654  0.0584   0.0524   0.0940    0.5553   0.0000       1.12595   419.1426     -0.693640       6.84776      0.240836      -1.60122       4.28986       1.59144      -1.48867     -0.590825     -0.399737    -0.0690776    -0.0205249     0.0126788    0.00295847       0.00000       0.00000       0.00000       0.00000       8.74524       10.5807       9.79218       8.82712       6.43776       4.70163       3.12697       1.72409      0.964474      0.436297      0.197649     0.0621006     0.0179260    0.00377297       0.00000       0.00000       0.00000       0.00000
   7  15 2594.3275    2.0386  1.1200  8.2496  0.0015      0.955098  0.0554   0.0652   0.0960    2.2720   0.0000      0.889303   419.1550      0.390961       23.5356     -0.918712    -0.0401770      -3.37933     -0.806256      -1.30600     -0.552099     -0.555249     -0.187525     -0.149228     0.0277003    0.00566043       0.00000       0.00000       0.00000       0.00000       8.86984       9.94536       9.56441       8.19117       6.77578       4.72889       3.01577       1.87338      0.957504      0.449212      0.172434     0.0653661     0.0179556    0.00337058       0.00000       0.00000       0.00000       0.00000
   7  16 2731.3528    2.5530  0.9980 11.2407 -0.0015       2.70378  0.0578   0.0869   0.0987    0.4387   0.0000       1.02733   437.6108       7.08153       2.06893      -12.4880       1.99999       13.9130       2.62485      0.157325      0.519994     -0.593436     -0.220434    0.00266496    -0.0188201    0.00114330       0.00000       0.00000       0.00000       0.00000       9.26907       10.2861       10.9720       8.82497       6.42825       4.86572       3.22420       1.66095      0.883675      0.481108      0.203387     0.0684008     0.0174843    0.00306259       0.00000       0.00000       0.00000       0.00000
   7  17 2868.4069    3.1730  0.9194 11.8372  0.0061       2.19857  0.0530   0.1080   0.0892    0.3536   0.0000      0.789051   427.6791       6.96577       6.24495       4.02919      -11.5016       3.77470       1.73751     -0.725518      -1.06083     -0.284024      0.166820     0.0668709    -0.0318672   -0.00456662       0.00000       0.00000       0.00000       0.00000       8.58476       10.4152       9.31661       8.96323       5.88936       4.94685       3.02341       1.82667      0.820480      0.506558      0.181202     0.0694554     0.0153826    0.00411217       0.00000       0.00000       0.00000       0.00000
   7  18 3005.7329    3.6492  1.0135 11.7873 -0.0110     -0.394869  0.0543   0.1286   0.0975    0.6703   0.0000      0.613619   431.0517       21.1724       16.9273       7.02280       9.36616      -7.76420      -1.35560      -4.52325      0.567738     -0.245009     -0.124130   -0.00585909   -0.00237281   -0.00534511       0.00000       0.00000       0.00000       0.00000       9.22611       10.3582       10.3210       8.35124       7.06147       4.54270       3.08781       1.91156      0.898036      0.475595      0.169293     0.0630082     0.0190573    0.00324313       0.00000       0.00000       0.00000       0.00000
   7  19 3142.9168    4.0135  1.1348 11.6463 -0.0061       1.12331  0.0566   0.1293   0.1121    1.0263   0.0000      0.713009   421.3843       19.6629      0.442854       1.60591      -3.17895      -7.70149     -0.718600       2.75668      0.425676      0.138115      0.258961    -0.0518893   -0.00716447    0.00196655       0.00000       0.00000       0.00000       0.00000       9.60413       12.2531       10.8737       9.12935       6.94475       5.14399       3.08831       1.83592      0.926261      0.432506      0.185708     0.0683208     0.0181074    0.00387785       0.00000       0.00000       0.00000       0.00000
   7  20 3280.0051    3.6992  1.5314 11.7575 -0.0115      0.635937  0.0810   0.1051   0.1132    0.5093   0.0000      0.709413   437.6643       17.3659       4.20091      -1.69228      -12.5513     -0.403976      -1.83634     -0.388362       1.17415     -0.474040      0.176452      0.199486    -0.0252689   -0.00297927       0.00000       0.00000       0.00000       0.00000       12.2579       15.0007       12.9813       11.8992       8.72052       6.42490       3.91032       2.37317       1.19085      0.555500      0.212683     0.0811977     0.0207364    0.00512207       0.00000       0.00000       0.00000       0.00000
   7  21 3417.6113    3.1750  2.2539 11.6302 -0.0087       1.02909  0.0847   0.0760   0.1550    0.3315   0.0000      0.397670   447.6700       40.5686      -4.27289      -1.94856      -6.81846      -8.60462      -6.05367       1.18481      0.417214     -0.263729      0.624275     0.0157619    -0.0122433   -0.00636716       0.00000       0.00000       0.00000       0.00000       13.5578       16.1590       16.0576       12.7582       10.3086       7.30585       4.39179       2.78178       1.45585      0.658985      0.280077      0.109215     0.0298876    0.00540717       0.00000       0.00000       0.00000       0.00000
   7  22 3555.6435    2.6771  3.1285 10.9215  0.0005      0.706446  0.1000   0.0526   0.1870    0.2701   0.0000      0.272004   414.9705       2.29734       27.3734       24.1607       9.34756       2.87690      -3.26435      -8.38085     -0.631339      -1.77935      0.144146    -0.0557301    -0.0408481   -0.00177015       0.00000       0.00000       0.00000       0.00000       15.4565       17.7939       16.7656       15.3512       11.7066       8.51495       5.45777       3.33143       1.85596      0.797674      0.352231      0.117619     0.0322534    0.00653036       0.00000       0.00000       0.00000       0.00000
   7  23 3693.8758    2.2250  4.8472 10.4383 -0.0009      0.519574  0.1357   0.0358   0.2449    0.1976   0.0000      0.155884   444.9067       38.5793      -7.29429       9.65267       2.02828      -13.2107       11.0221      -4.92842      -1.53057       2.68114    -0.0551297    -0.0867422     0.0407324     0.0114757       0.00000       0.00000       0.00000       0.00000       19.2254       23.1795       22.7851       19.0336       15.4057       11.5594       7.38561       4.37991       2.37525       1.07969      0.481976      0.175066     0.0487176    0.00915980       0.00000       0.00000       0.00000       0.00000
   7  24 3832.1304    1.8725  6.2921 10.3996 -0.0004      0.309015  0.1710   0.0290   0.2883    0.1389   0.0000      0.121834   449.3781       14.0715      -5.98083    -0.0744043       21.6510      0.448693      -1.95763      -10.3075       1.01317      0.537690     -0.263529     0.0497338     0.0906087    -0.0235934       0.00000       0.00000       0.00000       0.00000       24.0658       29.7510       28.0702       24.6880       19.1904       13.7780       9.15379       5.22369       2.85511       1.33177      0.581533      0.201560     0.0589397     0.0116273       0.00000       0.00000       0.00000       0.00000
   7  25 3970.7016    1.6426  9.0780 10.0471 -0.0034      0.209897  0.2069   0.0219   0.3853    0.1057   0.0000     0.0856921   422.8553       49.6949       46.4499      -64.3755      -37.1886      -20.5901       8.69691      -9.15786      -2.35959      -1.46831      0.291298     -0.256558     -0.119127    -0.0145335       0.00000       0.00000       0.00000       0.00000       28.9311       34.1690       32.7765       29.0974       23.4629       16.7245       11.2020       6.52943       3.58795       1.64403      0.708963      0.242607     0.0716514     0.0134457       0.00000       0.00000       0.00000       0.00000
   7  27 4248.1658    1.1686 13.6200 10.0130 -0.0006    -0.0437158  0.3289   0.0166   0.6104    0.0730   0.0000     0.0837495   442.6034      0.381340       13.8262       40.1097      -49.1615      -27.2366       10.2494       1.99572      -1.14964      -1.94881      -1.05348      0.346683     0.0166947    -0.0221903       0.00000       0.00000       0.00000       0.00000       41.8150       47.0510       47.4696       41.0535       33.3841       24.4710       16.2094       9.74187       5.09412       2.56145       1.02147      0.371194      0.101017     0.0176653       0.00000       0.00000       0.00000       0.00000
   8  11 2086.2728    0.7072  0.5687  9.9402 -0.0103       8.64244  0.0375   0.0306   0.0651    0.1360   0.0000       1.68590   440.2762       9.24227       28.9757      -2.65663       1.60305      -2.00499     -0.545070      -3.00631       1.88796     -0.189148      0.377114    -0.0887130     0.0464319     0.0107328  -0.000197779   0.000978862       0.00000       0.00000       5.94936       7.20106       6.69597       6.25418       4.92843       3.94188       2.69324       1.68637       1.03612      0.478960      0.276128     0.0979141     0.0460676     0.0133094    0.00352100   0.000708539       0.00000       0.00000
   8  12 2225.2430    0.9005  0.6545 10.5999 -0.0067       6.57614  0.0524   0.0372   0.0793    0.1446   0.0000       1.61092   434.7017       10.5879       19.8528      -5.90484      -11.4006      -1.15351      -1.12958     -0.170816     -0.865689     -0.603167     0.0642115      0.159531     0.0608797    -0.0130108   -0.00108939  -0.000459306       0.00000       0.00000       9.24479       9.38770       8.53695       9.07622       7.48376       4.39451       3.11251       2.33487       1.53458      0.850080      0.396436      0.154136     0.0500950     0.0137369    0.00384454   0.000714108       0.00000       0.00000
   8  13 2363.0186    1.2630  0.9396  9.6334 -0.0070       5.27531  0.0478   0.0420   0.0854    0.4473   0.0000       1.00205   438.2046       4.41547       8.58792      -5.40315      -2.91990       1.41175       2.60231     -0.210735      0.726383      -1.70688     -0.142147     -0.103905      0.124651   -0.00853299   -0.00277543  -0.000120988       0.00000       0.00000       6.89814       8.09372       8.11264       6.98021       5.81877       4.32501       3.23015       2.02888       1.08163      0.641635      0.306951      0.141139     0.0500631     0.0164574    0.00433375   0.000722366       0.00000       0.00000
   8  14 2499.5199    1.6996  0.8850 10.7640  0.0023       2.48941  0.0472   0.0586   0.0882    0.2901   0.0000       1.01518   443.4033       10.3235       16.7041       2.89559      -6.05162       1.83339       4.93960     -0.931588     -0.972052      0.395736     -0.116984     -0.142843     0.0203586     0.0366211   -0.00433268  -0.000201098       0.00000       0.00000       8.10486       9.40853       9.43589       8.30109       6.55445       4.52366       2.82640       1.96790       1.18471      0.644480      0.308322      0.123880     0.0466730     0.0163664    0.00379884   0.000684907       0.00000       0.00000
   8  15 2636.2986    2.1652  1.1521 10.7882 -0.0082       2.55892  0.0613   0.0658   0.0942    0.4770   0.0000      0.936523   438.2583      -1.74418       10.0110       3.03341      -1.52557      -8.60204      0.554147      -1.65966       2.84167     -0.304290     -0.641012      0.126741     0.0758411    -0.0204110    0.00255691   0.000547124       0.00000       0.00000       8.02312       9.36013       9.54814       8.34636       6.85605       4.84855       3.34925       2.23944       1.32439      0.727243      0.365379      0.151880     0.0569182     0.0190504    0.00496634   0.000854135       0.00000       0.00000
   8  16 2773.9233    2.6993  0.8552 11.5805 -0.0010       3.39035  0.0502   0.0901   0.0802    0.3336   0.0000      0.982862   430.9872       6.97647       10.4987      0.279564       3.52629      -3.27169       2.95613      -1.79790     -0.673107      0.409443     -0.173391    -0.0978491     0.0170372     0.0254826   0.000594834   0.000222012       0.00000       0.00000       7.54125       9.65772       8.00688       7.58712       6.46641       5.30568       3.48628       2.37652       1.18248      0.689983      0.263349      0.142464     0.0428564     0.0184245    0.00438127   0.000996701       0.00000       0.00000
   8  17 2911.6846    3.4348  0.9713  9.3538 -0.0010       1.54565  0.0696   0.1056   0.0783    2.0254   0.0000      0.879257   438.2130       13.2143     -0.628473      -1.47935      -4.97050      -1.10530     -0.153000      -2.53718     -0.229953      0.255597      0.236520     0.0275268     0.0150162    -0.0448021  -0.000913987   -0.00130817       0.00000       0.00000       7.89786       10.9310       10.3606       8.18535       9.22327       4.63617       5.00178       2.46094       1.51261      0.933478      0.320106      0.224668     0.0612010     0.0215036    0.00892510    0.00124209       0.00000       0.00000
   8  18 3049.3035    4.0084  1.0115 12.1858 -0.0196       2.16475  0.0534   0.1295   0.0850    0.5905   0.0000       1.00922   440.0010       16.3693       13.2258       1.43378       4.94702      -4.93481      -4.01523       1.13063       2.25848      -1.22120      0.375434     -0.194510    0.00676706    -0.0251852    0.00199007   -0.00129710       0.00000       0.00000       7.49087       8.87078       8.50283       7.80394       6.02976       4.70002       3.04212       2.01735       1.18542      0.659641      0.285455      0.135111     0.0478929     0.0167696    0.00386815   0.000831709       0.00000       0.00000
   8  19 3186.8760    3.7452  1.2383 12.5068 -0.0007      0.497714  0.0592   0.1180   0.1138    0.3553   0.0000      0.933497   436.9009       15.2511       20.9917       4.61763      -15.5080      -1.05335      -2.53136      -1.96148      -1.72142      -1.84029      0.341564     -0.285960     0.0544973     0.0214073   -0.00405099   0.000202330       0.00000       0.00000       8.49009       9.83275       9.69745       8.15685       7.57097       5.36236       3.73894       2.47714       1.45276      0.758125      0.380925      0.144364     0.0597244     0.0200334    0.00558936   0.000887549       0.00000       0.00000
   8  20 3324.5754    3.5234  1.8338 11.2802 -0.0045      0.561397  0.0701   0.0814   0.1226    0.4290   0.0000      0.445770   435.1690       11.1142      -19.5292       8.80366      -9.58762      -7.93221      -2.78619      -3.64039     -0.819006     -0.158885    -0.0440778     -0.137376     0.0223387    -0.0369322    0.00113628    0.00362862       0.00000       0.00000       8.85651       11.2492       10.3404       10.0730       7.88230       5.95201       4.23898       2.64719       1.65806      0.884914      0.422990      0.189324     0.0728572     0.0228136    0.00623693    0.00128972       0.00000       0.00000
   8  21 3462.6202    3.0333  2.5311 10.8215 -0.0052      0.403021  0.0835   0.0611   0.1441    0.3739   0.0000      0.291028   417.7859       13.8933       28.9189      -7.36032      0.350945      -19.3048       2.11878      -3.20293      -1.17993     -0.846760      -1.38479     -0.177379    -0.0598746     0.0168934   1.99297e-05   0.000955802       0.00000       0.00000       12.4251       15.2840       15.1657       12.7692       10.1832       7.30539       4.81102       3.10641       1.77463      0.937904      0.477685      0.195114     0.0768332     0.0260466    0.00672610    0.00120054       0.00000       0.00000
   8  22 3601.1360    2.5016  3.9466 10.7843  0.0017      0.495647  0.1074   0.0419   0.1919    0.1923   0.0000      0.182607   442.7560       6.27027       5.18090       11.0333       12.5294      -11.3816      -12.7885      -9.12814       2.81969      -1.27015     -0.807070     -0.207217      0.161311   -0.00346652   -0.00714643    0.00200935       0.00000       0.00000       14.6427       17.0975       15.7001       14.7314       12.5014       9.76094       6.61125       4.30855       2.60237       1.33285      0.645689      0.261357      0.105198     0.0336261    0.00884502    0.00168092       0.00000       0.00000
   8  23 3739.7332    2.1619  5.2086 10.2688 -0.0007      0.380061  0.1268   0.0313   0.2282    0.1821   0.0000      0.124113   435.2696       22.4354      -12.6763       10.2719      -10.9971       2.17050      -21.4032      -7.89144       1.76970      -2.64311      -1.50053     -0.429419      0.186406     0.0553893    0.00162258   -0.00274297       0.00000       0.00000       17.0023       20.8240       20.0323       18.1557       14.6885       11.1594       7.75352       5.01469       2.88798       1.61164      0.758249      0.347058      0.127426     0.0432485     0.0111794    0.00208549       0.00000       0.00000
   8  24 3878.9926    1.7845  7.2667 10.3705 -0.0028      0.447223  0.1687   0.0245   0.3010    0.1092   0.0000     0.0967975   455.3650       15.5928      -14.5429       12.4156      -9.44084       8.51390      -1.19823      -4.04613      -2.11423      -1.89639      0.239712     0.0644969     0.0212737    -0.0137091    -0.0358631   0.000403494       0.00000       0.00000       22.1103       27.1983       26.4115       23.7473       19.1176       14.4884       10.2444       6.52243       3.78370       2.01613       1.05203      0.442174      0.174110     0.0561594     0.0149517    0.00267248       0.00000       0.00000
   8  28 4434.5140    0.8881 17.4508 10.0726 -0.0007     -0.321093  0.4809   0.0129   0.8129    0.0566   0.0000      0.101773   393.3699       5.57085       120.268      -16.3644      -6.83670       3.49515      -11.1009      -36.1963       2.70569       4.70913       2.10270     -0.733959     -0.280206     -0.224464     0.0487675    0.00240510       0.00000       0.00000       46.5337       56.9102       56.3412       49.8399       43.0548       32.1481       23.0500       14.9689       8.91793       4.91117       2.36127       1.06330      0.401623      0.133739     0.0352675    0.00581229       0.00000       0.00000
   9  10 1984.2868    0.5426  0.4900  9.7672 -0.0044       8.96155  0.0393   0.0240   0.0628    0.1167   0.0000       2.08266   433.2723       12.0599       12.2631       6.04231       2.72091      -2.26708      -1.63975       2.83696     -0.789983      0.405318     -0.698572     0.0720424     -0.101174     0.0389195    0.00339687   0.000951496   0.000785447   0.000144279       5.51535       6.70813       7.69956       5.85816       5.64933       4.01857       2.76363       2.16537       1.10224      0.770057      0.412755      0.193442      0.103440     0.0386696     0.0137631    0.00530751    0.00116220   0.000150575
   9  11 2125.2064    0.7985  0.6514  9.7856 -0.0033       6.14280  0.0382   0.0302   0.0746    0.1960   0.0000       1.26939   438.4033      -7.69727       10.0706      -4.46979     -0.918167       7.26163      -3.57596      0.116403      0.109740       1.10454     -0.352586     -0.245590     0.0851467     0.0439982     0.0112645    0.00285775  -0.000353405  -0.000492335       5.95832       6.98739       7.07093       6.49478       5.17889       3.91816       3.06388       1.82481       1.25255      0.709901      0.378363      0.198680     0.0855397     0.0380239     0.0129593    0.00344624   0.000974221   0.000164270
   9  12 2264.6131    1.0309  0.7692 10.4071 -0.0112       3.78916  0.0476   0.0364   0.0783    0.1780   0.0000       1.28505   431.0020       14.4421       10.3604      -1.36237       7.57478      -3.20264       1.08876     -0.531890      0.858146      -1.31344      0.584596    -0.0883166     0.0360864    -0.0621460     0.0113433    0.00182739  -0.000431557   0.000278304       5.58797       6.97095       6.57389       6.54484       5.58854       4.13335       3.22973       2.00178       1.46230      0.835344      0.483638      0.213179      0.106777     0.0401019     0.0154696    0.00395738    0.00117927   0.000201341
   9  13 2402.4928    1.4104  0.9798 10.3186 -0.0092       4.20074  0.0513   0.0443   0.0913    0.2970   0.0000       1.01610   438.1575      -9.57112       9.50749       13.7055      -4.27201      -9.07414      -2.77582       2.45170      0.433178      0.464159     -0.560951      0.105224    -0.0798597    -0.0673398    -0.0244456   0.000823719   -0.00175525  -0.000191209       5.59256       7.76445       6.81838       6.91286       5.59491       4.74116       3.32934       2.37701       1.46618      0.884766      0.462818      0.236133      0.105947     0.0446151     0.0156200    0.00501726    0.00123285   0.000250924
   9  14 2539.7103    1.9107  0.9071 11.0822 -0.0009       2.90654  0.0438   0.0617   0.0817    0.2474   0.0000      0.917234   444.9287       3.69034       6.36031       18.1843       2.86986      -5.84953      -1.62015      -2.83391       2.58645     -0.312299      0.411369     -0.356083     0.0102715    -0.0100972     0.0233372   -0.00876969  -0.000443226   0.000214240       5.80607       6.90319       7.08517       6.43809       5.25078       4.23197       3.14017       2.11147       1.34995      0.736827      0.429371      0.208683     0.0995973     0.0385974     0.0148726    0.00420441    0.00106318   0.000178651
   9  16 2815.2630    2.8197  1.0438 11.6700 -0.0075       1.00700  0.0549   0.0843   0.0865    0.3321   0.0000       1.11671   456.0920       8.41727       26.2422     -0.756276      -11.9499      -3.57821       3.95297      0.283470    -0.0216796      -1.52117     -0.524993     -0.269712    -0.0254636     0.0651894    0.00579118    0.00330720  -6.27788e-05  -0.000134792       7.42960       8.47069       8.29254       7.83872       6.10709       4.96007       3.79140       2.67344       1.49580      0.826317      0.459693      0.243958      0.110152     0.0422746     0.0138629    0.00407337   0.000923959   0.000175094
   9  17 2953.5911    3.6554  0.9373 11.6212 -0.0095      0.383944  0.0430   0.1147   0.0799    0.5498   0.0000      0.703293   432.3922       2.15740       20.1442      -5.08006       2.77283      -2.97945      -2.00497      0.599848     0.0256592      -1.50028    -0.0137142   -0.00878573     0.0227653    0.00550486    -0.0244751   -0.00109083   -0.00167595   0.000469607       5.87785       6.73351       6.79765       5.92373       5.41650       4.21781       3.26016       2.12321       1.40050      0.792677      0.412761      0.212328     0.0887743     0.0383454     0.0135439    0.00387472    0.00104683   0.000159094
   9  18 3091.6097    3.9097  1.0278 12.3002 -0.0069      0.893588  0.0508   0.1166   0.0816    0.3587   0.0000      0.741010   425.7792       12.4715       3.90326       9.08334      -1.33558       3.58258      -7.36910      -1.02808       1.52994     -0.587009      0.596754     0.0954532      0.159961    -0.0175936     0.0156944    0.00601616   8.38540e-05  -0.000105991       6.44784       7.55104       7.57236       7.42590       5.75460       4.84504       3.40366       2.35018       1.48092      0.865851      0.474651      0.250933      0.106971     0.0444284     0.0156557    0.00482033    0.00104834   0.000200853
   9  19 3229.8001    3.8804  1.3080 11.9557  0.0022       1.79913  0.0658   0.1038   0.0944    0.4041   0.0000      0.766115   443.7795       25.0058       18.9408      -1.87441       5.46178      -5.33171      -2.53400      -4.64362     -0.728152      -1.15164     -0.434770     -0.289854    -0.0847382     0.0501000     0.0251772     0.0128006    0.00137962  -0.000119244       7.77928       8.55086       9.49866       9.09939       7.13254       5.27018       4.23690       3.00175       1.77074      0.930260      0.607602      0.320844      0.150797     0.0542874     0.0198473    0.00570201    0.00137422   0.000227008
   9  20 3367.9810    3.3189  1.9329 11.7497 -0.0005      0.502329  0.0694   0.0727   0.1194    0.2191   0.0000      0.493508   439.7801       8.93072       5.69685      -3.39011       7.65378      -13.2604      -3.89844      -1.70944      0.986668      -1.88026    -0.0538532     0.0881730      0.217866    -0.0630294    -0.0103394   -0.00744779    0.00146455  -0.000100040       8.39350       9.78651       9.66551       9.21707       7.66122       6.06470       4.50597       3.18562       1.91922       1.12580      0.624098      0.313681      0.144481     0.0552024     0.0194032    0.00600209    0.00142873   0.000255654
   9  21 3506.4370    2.7889  2.9872 11.0422  0.0003      0.359828  0.0867   0.0500   0.1547    0.1921   0.0000      0.239017   424.8703       18.6932       4.85449       18.2709      -12.7256      -6.89649       7.27506      -4.80394      0.904096      0.710007       1.49183   -0.00749050   0.000378146     0.0428496     0.0246351    0.00445410   -0.00245244   8.21721e-05       10.4157       11.8354       12.2298       11.5210       9.53372       7.70507       5.56146       3.73905       2.46527       1.48671      0.802725      0.378423      0.181192     0.0721051     0.0260157    0.00760706    0.00181875   0.000312754
   9  22 3645.4751    2.3699  4.1757 10.7871 -0.0024      0.442877  0.1077   0.0366   0.1821    0.1451   0.0000      0.154170   415.7144       8.09330      -1.27467       2.41170      -7.01617      -8.29370      -8.86211     -0.836600      -1.50494      0.418691      -1.15285     -0.620310      0.249956   -0.00143197     0.0221903   0.000723582   -0.00471542  -4.69489e-05       13.0677       15.8056       16.0112       14.6342       12.1944       9.42859       6.63660       4.59668       2.92737       1.74059      0.942039      0.475412      0.208907     0.0860133     0.0306564    0.00950395    0.00228443   0.000388559
   9  23 3784.5608    1.9795  5.2202 10.8141 -0.0035      0.514857  0.1259   0.0290   0.2269    0.1035   0.0000      0.130507   437.6375      0.607902       28.9052       2.77650      -10.7555      -11.5131      -4.05184       5.79972      0.548053     0.0670370     -0.988356     -0.323301      0.244265     -0.166817     0.0728954     0.0301472   -0.00213264   0.000196097       14.7687       17.8536       17.5556       16.3723       13.8230       11.2773       8.27428       5.68879       3.61898       2.07128       1.13940      0.581049      0.255305      0.105422     0.0383716     0.0115503    0.00280044   0.000486558
   9  24 3924.2086    1.6589  7.5964 10.3793 -0.0023      0.495199  0.1712   0.0218   0.2989    0.0902   0.0000     0.0987102   437.2449       29.9977       2.05034      -30.5491       5.74815      -20.6290       5.17725      -12.1038      -3.94907      -1.08414      -1.11246     -0.710839      0.350026     -0.291479    -0.0225552   -0.00225065   -0.00273941   0.000509836       18.5988       24.3693       23.0119       22.4055       18.5168       14.6339       10.9515       7.20131       4.80306       2.75757       1.52099      0.763822      0.342239      0.143063     0.0520603     0.0153868    0.00407809   0.000724136
   9  25 4063.2500    1.4177  9.3228 10.1942 -0.0038    0.00874682  0.1990   0.0181   0.3703    0.0779   0.0000     0.0835638   449.3439       20.5935      -34.8793      -20.5270       22.8733      -8.66213      -10.2449      -4.66231      -2.14791       2.96328      -2.69806      0.767107    -0.0484491     -0.175945     0.0208773    -0.0346551    0.00363244   0.000364884       21.8156       27.7368       26.7235       25.4085       21.6634       17.0157       12.4092       8.59462       5.44418       3.29286       1.77463      0.872246      0.403122      0.163040     0.0582400     0.0185474    0.00456341   0.000789594
   9  28 4482.2383    0.8476 19.5170 10.0296 -0.0008     -0.257088  0.5694   0.0107   0.8549    0.0498   0.0000      0.102139   421.0116      -42.2045       31.2449       9.72471       23.2242       16.6794      -73.5349       53.4158       11.5797      -4.58271      -2.94487       1.99595     -0.509603     -0.413137     -0.195670   0.000962734     0.0104876    0.00310702       45.1431       56.5931       56.8263       52.8750       45.6607       36.4373       27.0164       18.9324       12.4167       7.27484       4.11074       2.12922      0.940303      0.390972      0.141684     0.0425031     0.0101491    0.00165964
  10  10 2021.6126    0.5659  0.4233 10.1080 -0.0067       10.5071  0.0459   0.0279   0.0620    0.0909   0.0000       2.57943   430.3561       1.78458       14.2010      -2.68274      -3.80395       6.03760       2.58733     -0.745850      0.144414      0.789405     -0.850498     -0.173347      0.147248     -0.142412    -0.0150144   -0.00675540  -0.000806056    0.00144308       5.78846       5.03297       5.80008       7.21450       6.13638       4.06710       3.45397       3.27689       1.78456       1.04561      0.619585      0.434718      0.280477      0.100173     0.0481354     0.0129291    0.00388122    0.00150522
  10  12 2302.9179    1.1481  0.8430 10.5032 -0.0048       6.22202  0.0473   0.0378   0.0784    0.1942   0.0000       1.25541   441.7447       9.24313       10.1614       9.03330      -1.20243      0.698307       2.40806      -4.87017       1.73433     -0.290092     -0.191391     -0.154594     -0.171135    -0.0462750     0.0105472  -0.000978589    0.00275025   -0.00124660       5.65457       6.34640       5.86620       6.50727       5.27372       4.35473       3.38524       2.42151       1.63087       1.02324      0.652427      0.323809      0.173765     0.0796296     0.0337295     0.0113849    0.00394039   0.000979065
  10  13 2440.8593    1.5819  0.8493 10.1142 -0.0031       3.08404  0.0420   0.0479   0.0721    0.3422   0.0000      0.724276   437.3851      -2.22881       22.4027     -0.266311      0.826366      -5.47018       6.87589       2.89573       2.39645       1.19005     0.0542295     -0.334113     0.0167656     0.0404373    -0.0362265   -0.00577449   -0.00244243    0.00269646       5.29729       6.07767       5.92897       5.42729       4.70985       4.25643       3.54996       2.55783       1.70042      0.937523      0.511496      0.300665      0.157669     0.0666523     0.0295624     0.0112310    0.00381496    0.00104630
  10  14 2578.6236    2.1004  0.8904 11.0095 -0.0085     -0.415953  0.0412   0.0621   0.0702    0.3156   0.0000      0.513311   432.1266       8.79786       5.93802      -1.81791       1.33104      -1.51019      0.451192      -5.33304    -0.0755997     -0.106052     -0.688517     0.0802281    -0.0788387     0.0334832     0.0370308    0.00286722   0.000720432   0.000535294       5.28357       5.99858       6.07524       5.78695       5.03717       4.25680       3.13475       2.22882       1.53502      0.984229      0.578115      0.302779      0.162563     0.0622242     0.0316466     0.0112137    0.00384298    0.00104277
  10  15 2717.0877    2.4498  1.0488 11.0434  0.0014       1.36726  0.0571   0.0760   0.0802    0.3761   0.0000      0.639084   442.6603       16.1001       30.1557      -5.14030    -0.0139552      -1.43647       8.42734      -3.03073      -1.86916      -1.06507      0.579596    -0.0255283     0.0966893     -0.135824   -0.00296430     0.0133864   -0.00367869   -0.00209033       8.37012       9.52847       7.44702       5.81724       6.29717       6.47436       5.92311       4.31400       2.51785       1.43743      0.698773      0.359193      0.162051     0.0739724     0.0296006     0.0115931    0.00352722    0.00116520
  10  16 2855.7574    3.0512  0.9426 11.7114 -0.0036       2.54220  0.0514   0.0910   0.0771    0.3004   0.0000       1.01099   436.6841       11.9977       5.64073      -8.36619       4.95609      -2.56143       4.24724     -0.428543      -1.67096      -1.03692     -0.436934      0.220036     0.0812118     0.0309615    -0.0216107    -0.0107010    0.00303561   -0.00178994       7.26298       9.54657       9.82397       8.63958       7.08149       5.18271       3.52146       2.48469       1.57462      0.895914      0.520402      0.289537      0.148350     0.0669486     0.0267491     0.0100134    0.00349598   0.000997667
  10  17 2994.6218    3.8834  0.9020 12.1834 -0.0064      0.216570  0.0435   0.1211   0.0730    0.3153   0.0000      0.953147   428.9605       13.1181       8.24535      -9.18919       1.77735      -5.47880      -3.30132      -4.62974      0.277370     -0.972887     -0.584039     0.0878082      0.181947     0.0802460    0.00407310   -0.00112498   -0.00739762    0.00109975       5.21355       6.25302       6.67994       5.97695       5.10203       4.31284       3.05694       1.93715       1.55923      0.901596      0.535364      0.305532      0.157418     0.0616200     0.0270221     0.0125430    0.00428467   0.000984767
  10  18 3133.0111    3.7673  1.0718 12.2415 -0.0026      0.193307  0.0542   0.1070   0.0822    0.3399   0.0000      0.727802   442.4873       27.0421       2.63938     -0.306439       8.13490       4.04513      -4.33100      -6.69849      -1.94969      0.450282    -0.0313473    -0.0283635      0.228077     0.0664523    -0.0425693    -0.0299888    0.00192280   0.000707347       6.43350       7.90341       7.38909       7.18894       5.90825       5.25081       3.93728       3.02171       1.90507       1.12618      0.627670      0.367161      0.174995     0.0836407     0.0318601     0.0130738    0.00431677    0.00122518
  10  20 3410.4021    3.1916  2.2004 11.5789 -0.0008       1.26061  0.0698   0.0618   0.1210    0.1937   0.0000      0.348533   435.7382       4.70874       11.3535      0.233946      -2.36893      0.894092     0.0351168      -3.83609      0.214600     -0.765453     -0.155291    -0.0149653    -0.0945785   -0.00554316     0.0111302    0.00122232  -0.000710943   0.000979432       7.92043       9.33301       9.42350       8.68381       7.87089       6.22937       4.74916       3.35619       2.29602       1.42362      0.856301      0.460372      0.222507      0.108334     0.0425257     0.0166535    0.00571029    0.00159543
  10  21 3549.3224    2.6920  2.8977 11.6783 -0.0023      0.726071  0.0890   0.0480   0.1478    0.1195   0.0000      0.281194   431.2681      -9.08897       11.9916       26.3964      -7.53938      -6.27974       8.73491      0.959879     -0.884528      -1.17137       1.08482      0.167263      0.156649   -0.00486332    -0.0100293    0.00428091     0.0120618   0.000508783       9.18827       11.0249       11.8384       10.8277       9.61331       7.80482       5.94518       4.37988       2.99441       1.75510       1.11442      0.596469      0.309524      0.149482     0.0614425     0.0232694    0.00854693    0.00244076
  10  22 3688.7059    2.3008  4.4569 10.8670 -0.0023      0.513047  0.1045   0.0339   0.1912    0.1178   0.0000      0.143429   424.2141       37.1808       25.6122       2.77323      -6.90717      -2.94975      -9.04733     -0.656881      -2.60161      0.239273       1.48738     0.0180401     -0.258439     -0.100028     0.0197574    -0.0120880    0.00975104  -0.000288491       11.6651       14.2199       14.4662       13.3823       11.6677       9.45288       7.21908       5.23118       3.38165       2.13807       1.25246      0.678125      0.339186      0.164486     0.0680913     0.0258729    0.00868479    0.00259895
  10  23 3828.4753    1.8887  6.2306 10.7410  0.0000      0.542625  0.1386   0.0248   0.2448    0.0836   0.0000      0.109494   462.4568       26.6015      -3.32760       11.6951      -25.2528      -8.30363       21.7877     -0.467244      -3.36187      -2.13470      -2.31221      0.410818      0.471013    -0.0656322     -0.194152   -0.00773571    0.00360194    0.00299720       14.3921       17.8034       18.1654       17.0428       14.8860       11.6856       9.16043       6.65796       4.29993       2.71824       1.59949      0.868095      0.453978      0.211221     0.0915483     0.0338043     0.0113096    0.00339932
  10  24 3968.3467    1.5970  8.8473 10.2568  0.0005      0.486927  0.1685   0.0188   0.3262    0.0774   0.0000     0.0779259   449.1027       70.0695      -26.5476      -10.3077       2.19948       4.54367      -21.5942      0.868082       4.55176       1.75792      -1.32256      -1.97150     -0.350200      0.260483      0.196503    -0.0395943    -0.0235290    0.00430269       17.2790       21.1683       20.6758       20.0676       17.7800       14.6692       11.2353       8.11694       5.43840       3.57784       2.05764       1.15346      0.563792      0.270162      0.112116     0.0440701     0.0140404    0.00420843
  10  25 4108.0612    1.3555 11.2667 10.1787 -0.0015      0.131319  0.2178   0.0156   0.4117    0.0629   0.0000     0.0753323   439.7964       31.6231       25.8290      -12.3839      -14.1263       5.99416      -1.92181       3.60277       1.47152      -2.22292       1.36245       3.01499      0.113257     -0.149045    -0.0856357    -0.0116548    -0.0338251   -0.00122832       20.5752       25.8151       25.8272       24.5166       21.6633       17.6191       13.5085       9.95157       6.62068       4.14334       2.45227       1.35723      0.697157      0.324232      0.137747     0.0523442     0.0178599    0.00528764
  10  27 4387.6126    0.9788 17.2240 10.0072 -0.0002     -0.168924  0.4151   0.0113   0.6606    0.0543   0.0000     0.0884240   383.2067       106.253     -0.775477      -35.3643       8.64522      0.919429       23.9392      -26.9833      -11.9726      -8.57069       3.27155      -1.02420      -1.29773      0.487854     0.0795900    0.00913319   -0.00554112   -0.00806008       32.3903       39.8643       40.7057       38.5211       33.3667       28.0505       21.2362       15.6963       10.4297       6.69507       3.91233       2.18096       1.12009      0.518835      0.224966     0.0861740     0.0287900    0.00839600
  10  28 4527.7049    0.8018 18.8887 10.0199 -0.0005     -0.248215  0.5345   0.0103   0.7941    0.0476   0.0000      0.103615   443.2168       10.7656       43.9393       38.1414      -3.57657       31.7622      -12.2103      -75.5719      -5.44912       9.52530      -1.50888    -0.0652090     -0.970065      -1.02024    -0.0848578    -0.0103787    0.00495571     0.0114228       38.9311       49.1296       50.7798       47.7790       41.6214       35.1313       26.3564       19.5388       13.2275       8.47069       5.13867       2.79260       1.43816      0.686891      0.293804      0.112488     0.0384859     0.0109688
  11   9 1915.5002    0.4961  0.4142  9.8465 -0.0084       10.6298  0.0297   0.0209   0.0468    0.0825   0.0000       2.39296   435.5291    0.00272358       14.2521       2.14119      -8.48365      -1.71209     -0.479307      -1.68411     -0.543596      0.814479     0.0349651      0.189931     -0.213841      0.177862     0.0107270    -0.0170602   -0.00737324   -0.00281334       3.41571       3.80427       4.22287       4.27057       3.44785       2.74146       2.53995       1.84750       1.17288      0.806840      0.562461      0.306236      0.157570     0.0830254     0.0479315     0.0202750    0.00867881    0.00264531
  11  10 2058.0456    0.6422  0.4828 10.0005 -0.0005       8.71893  0.0326   0.0245   0.0504    0.0971   0.0000       1.76745   439.2964       9.48690       11.8936       3.33794      -4.62807       2.81601      0.532721       1.17537     -0.550867     -0.242531     -0.302347      0.147800      0.312900   0.000537002    -0.0599534    -0.0121062     0.0125127   -0.00237018       4.33760       5.29601       5.21332       4.86653       4.58879       3.58736       2.67515       1.83289       1.30267      0.942004      0.584817      0.354154      0.185142     0.0893965     0.0407728     0.0168771    0.00709290    0.00254009
  11  11 2199.8312    0.9105  0.7325 10.1549 -0.0053       2.79828  0.0403   0.0301   0.0679    0.1635   0.0000       1.15172   442.7410       4.93278       13.4172       5.61246      -3.25752       4.31596      -2.57199     -0.970935      0.531791      0.743065     0.0318393      0.659992      0.280979    -0.0253035    0.00372247     0.0126620    0.00863661  -0.000136933       4.41225       5.44424       5.07459       5.21948       4.57789       3.96896       3.12870       2.28831       1.60357       1.05817      0.715276      0.384333      0.227374      0.103941     0.0510364     0.0222997    0.00903355    0.00301664
  11  12 2340.1868    1.2079  0.9347 10.1255 -0.0054       3.26769  0.0432   0.0358   0.0775    0.2847   0.0000      0.889808   433.9854      -6.77991      -1.40010      -10.6934      -6.20478       4.75208       2.77858       1.94174     -0.133195     -0.437661     -0.653078     -0.831971      0.189558    -0.0930837    -0.0760145    -0.0159288   -0.00616274   -0.00250057       4.94135       5.89948       5.76579       5.68244       5.34545       4.26365       3.21164       2.32457       1.62252       1.17217      0.727804      0.456545      0.233362      0.114347     0.0559092     0.0226955    0.00902070    0.00315291
  11  13 2478.6703    1.6603  1.0118 10.6837 -0.0019       4.83051  0.0480   0.0462   0.0799    0.3043   0.0000       1.11786   439.6838      -3.36979       10.1271       6.96242      -5.15362      -3.32327      -2.86229      -1.65006     -0.361919      0.542883     -0.704999     -0.143411     0.0790012     0.0270320     0.0280237    -0.0356090     0.0101986   -0.00564859       4.67888       5.70976       5.65344       5.57757       5.07999       4.23104       3.27575       2.36219       1.83397       1.07373      0.779008      0.426103      0.233856      0.116868     0.0594054     0.0246011    0.00906817    0.00364055
  11  14 2617.0078    2.1774  1.0098 11.0918 -0.0044      0.482146  0.0474   0.0604   0.0762    0.3279   0.0000      0.810389   439.0539       6.95784       20.5659      -6.76937       4.37940      -4.85962     0.0404277       2.21915      0.211385      0.741058       1.36041     -0.168822     -0.109772    -0.0114002   -0.00354814     0.0233613   -0.00669420   -0.00424582       5.74469       7.27311       7.63063       7.12347       6.04058       4.83453       3.48287       2.59964       1.63362       1.09333      0.754407      0.421790      0.202041      0.112063     0.0560909     0.0256146    0.00917977    0.00339388
  11  15 2756.2185    2.8509  0.8465 11.8325 -0.0018       2.09825  0.0349   0.0844   0.0715    0.2330   0.0000      0.895455   436.4487       6.22940       5.37645       1.59975      -5.73416      0.350667       3.12035     -0.448840      0.620454      0.364636     -0.130472      0.355597     0.0890712   -0.00400430     0.0492067     0.0227526   -0.00913090   -0.00232576       4.22967       4.48319       4.90861       5.00295       4.05721       3.51083       2.85695       2.06991       1.35945      0.987574      0.639533      0.361494      0.193538     0.0978321     0.0490627     0.0226320    0.00899681    0.00287417
  11  16 2895.3756    3.3703  0.9266 11.6081 -0.0080     -0.484588  0.0402   0.0937   0.0707    0.3657   0.0000      0.881699   434.7644       6.29728       21.4306       4.27807      0.756064      -1.91651       1.67623      -3.42575       2.65482     -0.386492     -0.162727   -0.00588808    -0.0315317    -0.0818535     0.0633900   -0.00225006  -0.000868180    0.00152510       4.39829       5.12213       5.57445       4.66939       4.74870       3.99620       2.94473       2.40684       1.69969       1.04060      0.687015      0.400187      0.209513      0.111039     0.0545808     0.0202526    0.00862507    0.00327724
  11  17 3034.5967    3.9653  0.9674 11.6635 -0.0051     -0.230102  0.0393   0.1078   0.0714    0.5001   0.0000      0.635860   434.9965       5.98859       9.36545       2.54246      -5.56878     0.0116969      -3.46184      -1.70390      0.111009       1.51383     -0.532748     -0.381396    -0.0255873     0.0727839     0.0106268    -0.0212957    -0.0192200   0.000756422       4.72266       5.68590       5.60416       5.18794       4.72512       3.97876       3.28281       2.42916       1.70972       1.07911      0.650288      0.365825      0.208424      0.103290     0.0475766     0.0207276    0.00832359    0.00279622
  11  18 3173.5095    3.6391  1.2579 12.7416 -0.0017     -0.233424  0.0542   0.0974   0.0943    0.2282   0.0000      0.687810   437.1769       18.6030       8.39164      -5.01124      -8.94237      -7.01227      -2.54016      0.536970     0.0897969      -1.67729     -0.296683    -0.0156633     -0.274894     0.0361483     0.0879179    0.00206165     0.0118624   -0.00744927       6.09123       7.23074       6.52458       6.27290       5.53027       5.41922       4.37868       3.32420       2.27156       1.52860      0.893930      0.515488      0.258422      0.125335     0.0631841     0.0253554     0.0107297    0.00392386
  11  19 3312.4615    3.5756  1.7852 11.1529  0.0023      0.897528  0.0617   0.0718   0.1028    0.3274   0.0000      0.383865   431.4335       17.3637       12.6440       9.47234      0.164060      -3.32969       2.53639      -4.45887      -3.92494       1.26303      0.624052      0.133058    -0.0324485     -0.164115    -0.0227625   -0.00507176   0.000998631   -0.00239913       6.54757       8.09712       8.18547       7.78132       6.63236       5.48903       4.35235       3.17368       2.12810       1.38378      0.887600      0.493852      0.254790      0.132929     0.0659224     0.0291793     0.0113759    0.00398431
  11  20 3451.9842    3.0804  2.4779 11.1526 -0.0002       1.17860  0.0685   0.0534   0.1265    0.1898   0.0000      0.274450   427.6532       12.1077       4.96673     0.0500981      -1.29668      -10.9739       1.29675      -4.97957      0.933250     -0.617469     -0.599081     -0.564983     -0.216166     -0.165952    -0.0168996     0.0202172   -0.00515985    0.00415319       6.85087       8.44664       8.65502       7.91163       6.99786       6.29728       4.83037       3.66653       2.53494       1.62944       1.06638      0.564859      0.324798      0.159345     0.0746502     0.0339745     0.0140511    0.00486520
  11  21 3591.4668    2.5875  3.3036 11.1481  0.0006      0.907637  0.0889   0.0402   0.1426    0.1234   0.0000      0.214369   436.1158       35.6983       14.9725       14.9651       7.15208      -15.7328     -0.752260      -9.90601      -2.95648       1.35032     -0.640283     -0.802616     -0.254812      0.196811      0.111450    -0.0164208   0.000692124    0.00625438       8.89881       11.0567       11.0620       11.0358       9.17167       7.90909       6.04935       4.55822       3.12366       2.09187       1.22459      0.775055      0.395740      0.214721      0.101717     0.0441664     0.0171195    0.00669058
  11  22 3731.1512    2.1274  5.0615 10.6244 -0.0022      0.511478  0.1093   0.0279   0.1981    0.1037   0.0000      0.128644   442.4870       36.5532       12.3628       13.2503       10.0481      -8.94846      -11.4642      -16.7011       2.43605      0.292441      -3.57980      0.296206      0.786334     -0.421388     -0.156954     0.0550904     0.0452786   0.000188287       10.2727       12.9148       12.8115       12.5005       11.2111       9.30852       7.25474       5.44278       3.74897       2.54366       1.59245      0.929755      0.514417      0.259919      0.123487     0.0541445     0.0214575    0.00763393
  11  23 3871.4969    1.8110  6.8622 10.5063 -0.0003      0.508595  0.1396   0.0224   0.2445    0.0838   0.0000     0.0968169   437.9726       31.0246       27.2105     -0.185066       4.58295      -10.1847      -13.5988      -8.73322      -3.52420     -0.365818       1.62316      -2.54574     -0.142892     -0.310117     0.0870172    -0.0402163     0.0325592   -0.00802851       12.6263       16.6117       16.2050       16.4038       13.6314       12.1207       9.12508       7.01347       4.84914       3.21847       1.99303       1.16613      0.654014      0.335720      0.158671     0.0709395     0.0281400     0.0102099
  11  24 4011.2203    1.5369  9.8497 10.2174  0.0002      0.129928  0.1788   0.0169   0.3377    0.0709   0.0000     0.0738752   435.4149      -11.0537       23.0558       7.11835      -42.4684      -12.0530       9.07236       7.75514      -9.87045      -2.34929     0.0337021       1.38570      0.284082     -0.558755     0.0182245     0.0502719     0.0401204   -0.00579416       16.0424       20.5807       20.4841       19.9475       17.7826       14.9483       11.7535       8.71873       6.19628       4.07365       2.61549       1.52637      0.823778      0.432485      0.201386     0.0918624     0.0345784     0.0130831
  11  25 4151.2867    1.3002 11.4658 10.2364 -0.0028    -0.0172609  0.2182   0.0151   0.4099    0.0602   0.0000     0.0735060   433.5285       6.63503      -10.3247       5.79100      -6.38001       6.99092      -9.81113       13.0715      -12.1978      -10.0986      0.668095     -0.910878       1.26801    -0.0178839      0.183841     0.0740173    -0.0416319    -0.0266475       18.6770       23.6613       23.7610       23.3769       20.9288       17.1933       13.9613       10.1890       7.24562       4.85808       3.10143       1.83883       1.00081      0.517014      0.253890      0.109552     0.0437710     0.0155837
  11  27 4432.0336    0.9231 18.0408 10.0690 -0.0017     -0.256749  0.4373   0.0102   0.6934    0.0462   0.0000     0.0871089   432.7675       24.4324       11.1213      -18.0259       41.7586       25.3783      -14.3960      -4.28269      -24.9354      -10.1483      -7.30470      -1.64341     -0.569910       1.35522     -0.130508     0.0453060    -0.0152747     0.0152844       30.1177       37.9235       39.1877       37.7205       34.2355       28.5596       22.7987       17.0757       12.1335       8.13128       5.34616       3.03600       1.75589      0.883598      0.429758      0.191334     0.0749446     0.0265393
  12   8 1805.8417    0.3589  0.2985  9.9487 -0.0163       11.4363  0.0280   0.0196   0.0483    0.0609   0.0000       4.17025   434.7420     -0.426059       17.2125      -3.34951      -2.50851     -0.923981      -2.56043      0.753990      0.225090     -0.201566     -0.266521     -0.179491     0.0694944   -0.00400909    -0.0734735     0.0363003    -0.0213686    -0.0131016       3.76660       4.33761       4.10628       3.85226       3.47123       3.40139       2.99444       2.09572       1.57017       1.06680      0.721725      0.380572      0.245628      0.118641     0.0525837     0.0285429     0.0112595    0.00602758
  12  10 2093.7621    0.7081  0.5813  9.9595 -0.0108       7.18637  0.0336   0.0249   0.0614    0.1194   0.0000       1.36243   439.2418      -1.86838       11.3429     -0.624761      -1.76255      -4.09368      -2.59518       1.72740      0.531462     -0.697537      0.708110     -0.239510     -0.357029     -0.103698     0.0869669    -0.0350270    -0.0251824    0.00592956       3.91097       4.94303       4.93611       4.93955       3.99285       3.36116       2.97497       2.35510       1.57212       1.04178      0.680522      0.425288      0.214388      0.120529     0.0649496     0.0344281     0.0176775    0.00662392
  12  12 2376.4584    1.3699  0.8447 10.7583 -0.0047       3.55402  0.0463   0.0395   0.0678    0.1879   0.0000       1.00608   439.6044       1.39189       6.80714       2.42636      -1.32385      -5.78948      -2.82387       1.62626     -0.874083       1.24555      0.370272     -0.193223    -0.0439512    -0.0133138     0.0752982    -0.0168087    -0.0131686   -0.00370379       4.31723       4.63062       5.27328       5.57251       4.46488       3.56475       3.30389       2.58337       1.59940       1.11021      0.854116      0.536461      0.272556      0.155000     0.0830322     0.0477172     0.0212312    0.00919463
  12  13 2515.5486    1.7670  1.1034 10.3158 -0.0098       3.26212  0.0501   0.0475   0.0806    0.5651   0.0000      0.869991   433.4467       2.26674       8.29474       4.79736     0.0419153     -0.203600       2.01156      0.227450       2.23854      -1.90421      0.957297    -0.0120231     -0.189794     -0.229966    -0.0601924     0.0151834     0.0141884   -0.00518147       4.66128       5.33559       6.03897       5.62326       4.67514       4.44489       3.61858       2.53763       1.95679       1.33616      0.864159      0.514276      0.314467      0.169595     0.0816608     0.0415062     0.0194372    0.00831827
  12  14 2654.6647    2.3857  0.8054 11.4576 -0.0040       1.49910  0.0363   0.0708   0.0660    0.2666   0.0000      0.781089   439.0651       1.68314       13.8124      -1.68947      -1.25015       3.65453      -3.73995       1.41264    -0.0656523       1.11994     -0.221825      0.338130     -0.152992     0.0944588    -0.0668261    -0.0151656     0.0140375    0.00427067       4.09095       4.45347       4.43531       4.45952       4.00764       3.81016       3.03600       2.24161       1.51731       1.25121      0.791206      0.493298      0.284177      0.164305     0.0738837     0.0320854     0.0166530    0.00740919
  12  15 2794.6462    3.0649  0.8812 11.5445 -0.0026       2.04556  0.0352   0.0847   0.0674    0.3827   0.0000      0.739740   440.8831       7.04015       11.4903     -0.184218      -1.90074      -2.16346       1.17265     -0.146156       1.18783      -1.17205    -0.0934452     -0.681572      0.222969     0.0426810    -0.0166636   -0.00818722     0.0274639   -0.00788091       3.75016       4.25411       4.41161       4.56020       3.94355       3.38327       2.77615       2.18512       1.48953       1.05298      0.728024      0.465413      0.256197      0.135780     0.0710802     0.0377589     0.0166135    0.00688269
  12  16 2934.4300    3.6803  0.7948 11.7876 -0.0035      0.976221  0.0335   0.1035   0.0573    0.3449   0.0000      0.740076   435.8369       6.01289       8.74700       4.88478     -0.184196      -2.65155       3.82404     -0.687141     -0.880853     -0.414056       1.20144     -0.389249      0.315102     -0.153003   -0.00780624    -0.0366532    0.00666065  -0.000258111       3.64671       4.48805       4.45140       4.29517       3.88488       3.33132       2.71061       2.15337       1.48626       1.06574      0.648530      0.411042      0.231489      0.128319     0.0650863     0.0306100     0.0140455    0.00561156
  12  18 3213.3499    3.9002  1.3145 11.8118 -0.0057      0.750393  0.0478   0.0906   0.0841    0.4177   0.0000      0.589425   437.6700       7.27302       10.8045     -0.319843      -1.86058      -11.3336      -12.0559     -0.611937      -1.30520     -0.922172   -0.00979485      0.470029      0.257306     -0.230152    -0.0274536    -0.0343387  -3.05070e-05   -0.00148328       4.45403       5.65923       5.77127       5.54540       4.90950       4.29453       3.53922       2.68145       2.00857       1.27460      0.866356      0.510370      0.300120      0.173331     0.0850172     0.0439742     0.0180513    0.00825411
  12  19 3352.9007    3.4789  1.6968 12.0342 -0.0030       1.43025  0.0574   0.0717   0.1007    0.1987   0.0000      0.431194   435.6554       11.9255       8.74800      -8.82944       7.19239      -6.54854      -2.12425      -2.72371     0.0900521     -0.730493      -1.06759      0.754865      0.219317     -0.212917     -0.152861     0.0840594     0.0162856    0.00192067       6.41804       8.51763       8.95060       8.60678       7.25683       5.83805       4.58187       3.17582       2.32141       1.47223      0.976057      0.594493      0.345248      0.181081     0.0992143     0.0477715     0.0220094    0.00879869
  12  20 3492.6604    2.8961  2.9098 11.0032  0.0004      0.831296  0.0724   0.0442   0.1266    0.1582   0.0000      0.225153   444.3268       22.4951      -13.6448       5.85585       4.25383      -13.0859       1.81564     -0.722842      -1.84256      -1.60742      0.854128      0.447157    -0.0913652     -0.540587     -0.229162    -0.0642757     0.0109881    0.00746942       6.56836       8.09226       8.38234       7.94333       7.36459       6.16636       5.18105       3.95731       2.93355       1.98622       1.28098      0.778998      0.459119      0.259601      0.131872     0.0638375     0.0287410     0.0120515
  12  22 3773.1104    2.0149  5.4755 10.6801 -0.0009      0.610816  0.1090   0.0250   0.2061    0.0884   0.0000      0.110081   428.9256      -3.00534       2.03880       25.0339      -5.80425       7.73054       4.31035      -4.35295      -3.57031       2.60251      0.250102      -1.44481       1.06759     -0.380800    -0.0803524    -0.0846560    -0.0567432     0.0266977       9.87001       12.4671       12.8105       12.5539       10.9980       9.65661       7.62877       5.96381       4.24278       2.97555       1.91223       1.17003      0.690585      0.384778      0.195984     0.0957354     0.0428824     0.0183947
  12  23 3913.4549    1.7086  7.7559 10.4441 -0.0016      0.372896  0.1446   0.0197   0.2649    0.0787   0.0000     0.0829975   449.6310       46.0287       30.1123       25.6104       12.2992       3.29829      -10.9362       12.9821       1.84642      -6.84930      0.737796       1.29444       1.24300     -0.483621     -0.177120      0.177167    -0.0627352   -0.00552983       12.8144       16.4368       16.2870       16.1730       14.5100       12.5462       10.0251       7.53759       5.60082       3.80369       2.56988       1.57151      0.929005      0.508861      0.261492      0.125594     0.0562512     0.0232590
  12  24 4054.1877    1.4369  9.9707 10.3067 -0.0026      0.257235  0.1793   0.0162   0.3416    0.0647   0.0000     0.0730734   449.3643      0.578461       9.05864      -11.3777      -36.7234       7.18150       4.99428      -11.5843      -2.72636       9.54389      0.416731      -1.35833      0.529454      0.827400     -0.349486      0.215170     0.0218892   -0.00632743       14.6283       18.8438       19.1327       18.5403       16.8012       14.5439       12.0257       9.26777       6.81898       4.67378       3.05026       1.87834       1.09083      0.616390      0.315624      0.151728     0.0693562     0.0286611
  12  26 4335.7173    1.0181 15.4446 10.1812 -0.0015     0.0849574  0.3317   0.0116   0.5576    0.0490   0.0000     0.0819485   465.0732       6.82006       50.9136      -41.7706       32.8519      -35.8861       8.45546       2.42634       18.9434      -5.18200       2.85775       4.72339      -5.01693      -1.21308       1.01668    -0.0781089    -0.0670682     0.0412420       22.8981       28.5632       29.8518       29.0542       26.5902       22.4242       18.7206       14.4367       10.5788       7.26956       4.85148       3.06962       1.78657      0.987983      0.517230      0.261660      0.113819     0.0480156
  12  27 4476.4952    0.8367 16.8883 10.1328  0.0022     -0.107968  0.4176   0.0102   0.6560    0.0440   0.0000      0.101870   439.1540      -44.1280       69.9301      -8.43801       45.2038      -37.3265       10.9010     0.0984108     -0.396206      -6.97174       10.3081       3.44755       3.26143      -1.96362     -0.115171     0.0652289   0.000553895     0.0484176       26.6744       33.8622       35.7891       34.8354       31.5079       27.2658       22.2493       17.1061       12.6083       8.89646       5.88295       3.75817       2.19599       1.25647      0.638108      0.327756      0.138134     0.0606557
  13   8 1838.6941    0.4050  0.3140  9.8507 -0.0026       13.4003  0.0244   0.0182   0.0422    0.0652   0.0000       3.02982   435.9702      -2.12486       10.4631      -5.41568     -0.541792      -1.07807       3.75041       3.18457     0.0613703      -1.69623     -0.350289      0.314573      0.323588     -0.209915    -0.0796075     0.0710957     0.0145253   -0.00234920       2.99573       3.89152       4.31910       4.46682       3.61020       3.46859       2.86876       1.67530       1.67066       1.06635      0.603265      0.543728      0.279206      0.141730      0.130537     0.0446092     0.0265998     0.0127298
  13   9 1983.9234    0.5386  0.5092  9.8278 -0.0012       10.0964  0.0308   0.0190   0.0556    0.0923   0.0000       1.83083   441.3782      -6.28356       11.4714       2.91422      0.939492      -5.24604     -0.140449       1.05756      -1.04877      -1.01483      0.390856     -0.494094     0.0742104      0.189391    -0.0310974    -0.0239288    -0.0225099    0.00320080       3.39837       3.77532       3.70894       4.09323       3.84583       3.08749       2.78443       2.23481       1.58153       1.16122      0.764574      0.538812      0.305798      0.175686     0.0970587     0.0501999     0.0287497     0.0116780
  13  10 2128.5676    0.8249  0.6902  9.6023 -0.0009       7.21877  0.0301   0.0248   0.0586    0.1550   0.0000       1.05519   436.1353       2.90420       9.72564      -5.04376     -0.100069     -0.454015       1.36691     -0.992436       2.09611     -0.161156     -0.289064     -0.152491     -0.279136     -0.122786    -0.0306343     0.0404800    -0.0269928    -0.0166749       3.16848       3.84896       3.82004       3.79739       3.59158       3.25994       2.66299       1.82733       1.41525       1.01116      0.758583      0.479961      0.315422      0.173144     0.0933235     0.0464078     0.0222561     0.0100323
  13  11 2271.2541    1.1152  0.7886  9.7949 -0.0053       4.24649  0.0373   0.0303   0.0572    0.2177   0.0000      0.855962   439.4879       1.05966       8.55884       4.34360     -0.660301       3.91631    -0.0427270      -1.27220       4.45986     -0.764608      0.432335      0.458017     -0.368507     0.0958580     0.0803596     0.0175411   -0.00253283    -0.0182569       3.44082       4.28797       3.94956       4.23251       4.09868       3.50924       2.95889       2.08965       1.77059       1.10896      0.864699      0.550554      0.358319      0.202062      0.107090     0.0579408     0.0278920     0.0119474
  13  12 2411.9173    1.5668  0.9359  9.9733 -0.0019       2.24721  0.0383   0.0398   0.0631    0.3523   0.0000      0.714913   436.7918      -4.26453       15.1167       2.91650     -0.561487      -3.22994      -2.30324    -0.0663130      -2.28472      0.541572     -0.131046     -0.115433      0.309585      0.318671    -0.0397105    -0.0619684     0.0232762    -0.0151304       3.35593       4.14050       4.29802       4.54622       3.79887       3.66760       2.81646       2.29218       1.72572       1.27677      0.763120      0.574831      0.357103      0.184143      0.105941     0.0601803     0.0309202     0.0131312
  13  13 2551.9129    1.8621  0.9497 11.0437 -0.0074       4.10387  0.0390   0.0492   0.0703    0.2662   0.0000      0.855624   438.7729       4.53037       17.8036       8.39296       8.47509       2.43916      -2.72495      0.576691      0.920822    -0.0559084      0.847779      0.211600      0.177247      0.253941     -0.210023     0.0141239     0.0412358   -0.00564684       3.54269       4.60793       4.88825       4.69746       4.29238       3.66463       2.89738       2.25677       1.70870       1.18285      0.801043      0.514548      0.315954      0.188708      0.109320     0.0536604     0.0262891     0.0127779
  13  14 2691.8181    2.5026  0.9416 10.8471 -0.0031       2.03524  0.0385   0.0641   0.0650    0.5119   0.0000      0.680467   434.6355       9.02888       8.89290       2.99718      -3.26097      -2.89200       1.40478      -2.65990     -0.575529      0.493797      0.689849     -0.166517     -0.219326     0.0555560      0.118563     -0.138741     0.0474792    0.00261039       3.66447       4.67406       4.57466       4.44570       4.03287       3.63540       3.04248       2.48145       1.76639       1.30527      0.877570      0.560314      0.347238      0.193968      0.109042     0.0559967     0.0276883     0.0127378
  13  15 2832.3542    2.9052  0.9004 12.1779 -0.0008       3.39848  0.0388   0.0772   0.0648    0.2212   0.0000      0.822242   434.9888       8.53993       9.71295      -3.54965      -4.32657     -0.139556       2.57304       1.14999     -0.239269     -0.528022      -1.19443     -0.311379      0.195318     0.0396465      0.129756    -0.0375578     0.0326411     0.0183142       3.65530       4.50113       4.42188       4.52429       4.03661       3.80840       2.94218       2.26841       1.57805       1.23676      0.853310      0.570455      0.345090      0.202857      0.110065     0.0540409     0.0259385     0.0119104
  13  16 2972.7407    3.4941  0.9423 12.6445 -0.0077       1.89767  0.0422   0.0945   0.0670    0.2280   0.0000      0.843338   442.6174       6.77700       8.05402       7.35471      -3.41976      -8.66361      -5.83170      -6.89750       1.89895     -0.903548   -0.00879818     0.0601302      0.168573    -0.0741581     -0.254507     0.0957334   -0.00640148   -0.00817493       3.55202       4.62220       4.60971       4.89703       4.30150       3.77514       3.12253       2.35062       1.78997       1.27727      0.903639      0.549283      0.368662      0.208765      0.122732     0.0616045     0.0293818     0.0137727
  13  17 3112.6221    4.0126  1.0678 12.0584 -0.0059       1.27926  0.0420   0.0968   0.0708    0.4080   0.0000      0.749483   435.5611       12.1413       8.92431       5.58659     -0.278564       1.73185      -1.23887      -5.82668      0.145795     -0.894051      0.381987     -0.136884     0.0508161     0.0762975     0.0183472     0.0442558    0.00699280    0.00417501       3.69041       4.48740       4.52067       4.38806       4.19370       3.57325       3.07885       2.46771       1.84523       1.32313      0.900110      0.556944      0.368182      0.197160      0.117947     0.0582257     0.0279878     0.0132653
  13  18 3252.5362    3.8563  1.3355 12.1519 -0.0028      0.938912  0.0492   0.0858   0.0836    0.2919   0.0000      0.650682   438.8039       6.44293       15.5307       10.8679      -5.31245       2.32517       2.09959      -4.23969      -1.50581      0.855356     -0.739818     -0.250960     -0.346873      0.322609      0.260198    -0.0202895    -0.0209390  -0.000604194       4.77218       6.03976       6.28786       5.95450       5.37690       4.53729       3.77482       2.98951       2.13428       1.50871       1.00111      0.651194      0.397620      0.219868      0.119205     0.0650518     0.0319771     0.0147717
  13  19 3392.5141    3.3159  1.9424 11.6272 -0.0002      0.546930  0.0579   0.0613   0.1004    0.1974   0.0000      0.354147   442.4237       22.4115       11.7933       2.52286      0.395120      -3.04448      -7.95635      -6.78204       1.06521      -2.30050     -0.723313      -1.17813      -1.26934     -0.196006     -0.162311     -0.153853    0.00882541    -0.0184487       5.36505       6.28633       6.13710       6.14792       5.64495       5.07096       4.37623       3.46054       2.54264       1.81292       1.27266      0.815066      0.493316      0.281775      0.153450     0.0778112     0.0372571     0.0180727
  13  20 3532.8752    2.7235  2.9857 11.4283  0.0002      0.813639  0.0755   0.0408   0.1304    0.1089   0.0000      0.219634   448.6619       16.3154       8.59090      -5.72832       10.5253      0.278873      -2.00224      -4.60033     -0.550654    -0.0437142      -2.42082      0.150089      0.173296      0.330535     -0.182143     0.0861411     0.0416487   -0.00346729       6.36537       7.92126       8.25512       7.92856       7.12055       6.48544       5.21514       4.26909       3.16738       2.21627       1.51000      0.970797      0.585107      0.340475      0.188725     0.0980896     0.0486568     0.0226887
  13  21 3673.3946    2.3130  4.3760 10.8578 -0.0006      0.489351  0.0915   0.0294   0.1601    0.0951   0.0000      0.128975   435.8938       14.6995       18.0621     -0.635162      -14.6912      -7.51793      -3.34914      -3.38637     -0.359972      0.371455       2.35242      0.763339     -0.389497      0.536554      0.254865    -0.0452596     0.0562803     0.0192788       7.58514       9.69718       9.71541       9.75728       8.90461       7.78213       6.65676       5.06347       3.85622       2.74105       1.87591       1.24665      0.757580      0.429626      0.242167      0.121818     0.0609601     0.0285841
  13  22 3814.4726    1.9084  5.7675 10.7903  0.0000      0.599091  0.1129   0.0230   0.2039    0.0738   0.0000      0.105978   442.6688       5.05967       15.6055       2.54637       5.97307      -8.05511      -5.86059      -11.2496      -3.50659       3.14875       6.47070     -0.760041     -0.423814    -0.0582198     -0.178465    -0.0801793    -0.0331877   -0.00241169       9.13347       11.5256       12.1273       11.9213       11.0438       9.40554       7.86357       6.17279       4.60248       3.24857       2.27441       1.48232      0.915672      0.534775      0.287160      0.156800     0.0767480     0.0353063
  13  25 4236.9367    1.1442 13.0911 10.2322 -0.0016     0.0939822  0.2509   0.0134   0.4459    0.0551   0.0000     0.0757912   470.9835       27.5065       29.2282       13.1267       11.6969       33.8979       12.1311      -13.5597       1.72213      -1.88349       3.45740      -1.82725     0.0836801      0.104542     -0.717540     -0.432949     0.0242005     0.0472397       17.6985       22.2133       23.6059       23.4755       21.5125       18.4721       15.2701       12.1323       8.98218       6.38634       4.46502       2.93690       1.79244       1.05415      0.592148      0.304657      0.154165     0.0711810
  14   9 2017.0704    0.6456  0.5217  9.8453 -0.0062       8.14512  0.0280   0.0223   0.0496    0.1112   0.0000       1.53315   435.4119      0.280502       12.3622      0.811265      -1.10502      -2.56876      -3.27448     -0.335188      -1.16518    0.00298428     0.0772983     -0.554813     -0.104540    -0.0498381      0.217007    -0.0667799    -0.0351080   -0.00952184       2.59483       2.98352       2.99350       3.60523       2.96399       2.65376       2.41223       1.89440       1.42520       1.02878      0.741844      0.547081      0.348057      0.206109      0.114626     0.0655704     0.0362797     0.0178962
  14  10 2162.6445    0.8441  0.6482 10.1060 -0.0062       6.08012  0.0351   0.0253   0.0544    0.1241   0.0000       1.11626   441.7529       7.46474       10.9975      -1.45486      -7.16817       4.82538       6.23601       2.41311     -0.495545      0.965507     -0.993854     -0.647351     -0.250471     -0.205213      0.182368      0.113674    -0.0176221     0.0284561       3.55312       4.20090       4.13181       4.06435       4.13551       3.85096       3.19180       2.27910       1.48720       1.21471      0.966008      0.698826      0.474035      0.268249      0.167279     0.0822813     0.0380528     0.0187983
  14  11 2305.8061    1.1568  0.7909 10.2875 -0.0052       4.20094  0.0334   0.0314   0.0596    0.1749   0.0000      0.830474   434.6986       4.81688       14.6049      -6.03570      0.769566      -1.05226       3.04619      -2.07888     -0.621556     -0.643521      0.105033     -0.374462     -0.101560      0.233106     0.0505317     -0.107783     0.0230558    -0.0197789       2.92952       3.73357       3.59383       3.96985       3.71798       3.11930       2.74194       2.02747       1.62319       1.13956      0.875168      0.572595      0.368789      0.235910      0.139573     0.0798234     0.0372614     0.0203026
  14  12 2446.8156    1.5549  1.0129 10.5440 -0.0033       3.31255  0.0394   0.0372   0.0708    0.2358   0.0000      0.844936   440.5042       6.73989       13.0747     -0.910659       1.53597       1.82001     -0.363993      -1.53160      0.231423      -3.04679       1.72570      0.575197     -0.432607     -0.119653      0.142624      0.179776    0.00713594    -0.0165669       3.25598       3.97338       4.12215       4.15672       3.94840       3.44091       2.84496       2.21907       1.70723       1.33909      0.906713      0.604240      0.375207      0.243624      0.147597     0.0835604     0.0408010     0.0203084
  14  13 2587.3924    2.0213  0.9177 11.3635 -0.0060       1.88461  0.0411   0.0529   0.0661    0.1848   0.0000      0.827757   434.1540      -3.66147       13.3869       3.44674      -5.06946      -3.26101     -0.247851      -2.99881    0.00307313      -1.17532     -0.756955       2.02026    -0.0163700     0.0487728    -0.0881007     -0.240392    -0.0641787    0.00961784       3.93764       4.52939       4.52318       4.14978       3.61331       3.30697       3.23822       2.96668       2.28012       1.65886       1.14760      0.737825      0.423276      0.243596      0.135859     0.0803634     0.0399666     0.0209739
  14  14 2728.3197    2.5770  0.9474 11.7639 -0.0076       1.42007  0.0349   0.0656   0.0691    0.2485   0.0000      0.738661   437.5460      0.820584       16.4604      -2.32957     -0.595965      -10.1099      -3.22086     -0.503172       1.07520      -1.00062     -0.208585      0.583409     -0.496576     0.0638312     -0.291384      0.105254   -0.00808445  -0.000286715       2.96149       3.71345       4.01250       3.81080       3.74477       3.17941       2.76166       2.19216       1.57802       1.24345      0.830665      0.627718      0.366519      0.241474      0.134915     0.0744858     0.0389772     0.0191041
  14  15 2869.3519    3.3022  0.8138 12.2477  0.0026       1.63746  0.0345   0.0884   0.0609    0.2325   0.0000      0.816236   433.9632       6.81998       8.28759      -10.2633      -2.84895      -4.18061      -4.39288     -0.843419       2.62298     -0.493171      0.340230      0.193521      0.297692    -0.0203510    -0.0459170     0.0871381     0.0528906     0.0196428       3.28584       4.13928       4.25159       4.05434       3.46703       3.16043       2.89612       2.45783       1.84286       1.37275      0.934938      0.596720      0.355372      0.209191      0.129940     0.0654329     0.0346896     0.0169973
  14  16 3010.2733    3.7349  1.0457 11.4190 -0.0071       1.09925  0.0367   0.0885   0.0691    0.8431   0.0000      0.637117   436.6270       12.8962       9.44234      -4.04704      -10.2440      -2.36413     -0.517523      -2.66062     -0.761449     -0.821283       1.22657      -1.56159     -0.334327      0.307937     0.0130605    -0.0421967    -0.0462549    -0.0227317       3.08792       3.71024       4.01906       4.00953       3.60598       3.26350       2.81052       2.17102       1.69130       1.26367      0.893661      0.584373      0.381421      0.233543      0.138224     0.0759827     0.0403044     0.0195548
  14  17 3150.6752    3.7454  1.2100 12.6040 -0.0066       1.81074  0.0478   0.0864   0.0783    0.2558   0.0000      0.757996   435.9925       17.8807       8.99314       2.64236      -4.99986     -0.792842      0.707256      0.419084      -1.19404      -1.15788      0.422722     -0.808906     -0.826182      0.124296     0.0978399    -0.0139397    -0.0236376     0.0314961       3.62551       4.73862       4.58147       4.90831       4.41173       3.89388       3.34518       2.66594       2.17279       1.47101       1.06474      0.753835      0.472950      0.288097      0.156671     0.0885513     0.0494186     0.0258276
  14  18 3290.9334    3.6517  1.5435 12.0359 -0.0019      0.382078  0.0495   0.0740   0.0900    0.2596   0.0000      0.561794   445.3225       12.6238       7.30664      -4.76366      -9.10037      -5.51931       2.85427      -8.35818       1.38525     -0.666812     -0.691112     -0.386723      0.288175     -0.306594     -0.141467    -0.0854560     0.0531581    -0.0222741       3.89137       4.85843       5.16251       5.11172       4.68102       4.37789       3.51383       2.80579       2.12572       1.51677       1.09766      0.778380      0.511692      0.302723      0.172594     0.0970947     0.0494784     0.0255998
  14  19 3431.5203    3.0952  2.1443 11.7606 -0.0032     0.0980030  0.0587   0.0525   0.1054    0.1385   0.0000      0.302219   437.4584       15.7420       13.0383       6.91692      -4.45561      -6.07526       2.40332      -3.70497      -2.66864      -5.61194      -2.01723      0.438666      0.619184     -0.134852    -0.0386833     0.0833071    -0.0565562     0.0232706       4.68367       5.73088       5.71727       6.00966       5.69903       4.96952       4.07176       3.28237       2.67574       1.96702       1.38921      0.867635      0.571285      0.362464      0.215772      0.121858     0.0640093     0.0308298
  14  20 3572.5276    2.6491  3.3583 11.3164 -0.0011      0.794393  0.0783   0.0378   0.1309    0.1109   0.0000      0.171656   436.0306       1.00229       14.6174       4.09146      -6.10196      -6.42808      0.903265      -4.70638       3.25742       4.36877       3.16823       1.12262     0.0534057     -0.258699     -0.175389     -0.153589     0.0455597    0.00174126       6.04010       8.01922       7.97746       8.14570       7.40243       6.54617       5.59865       4.46281       3.53459       2.54742       1.84173       1.15503      0.749968      0.457394      0.275389      0.148753     0.0788724     0.0379645
  14  21 3713.3810    2.1732  4.9198 10.7274 -0.0004      0.362503  0.0952   0.0257   0.1721    0.0925   0.0000      0.111576   446.7712      -2.76931       23.2773      -17.4382      -10.2225     -0.648997       11.7470      -7.82988     -0.393609      -6.17989      -2.64363      -1.44213      0.193029     -0.423811     -0.242352    -0.0182839      0.218953     0.0255540       7.20682       9.34818       9.62340       9.52395       9.11149       7.72538       6.90321       5.16257       4.23107       2.99121       2.15850       1.44504      0.933790      0.577902      0.329721      0.185501     0.0971352     0.0479713
  14  22 3854.9843    1.7893  6.7939 10.7433 -0.0032      0.612600  0.1249   0.0202   0.2257    0.0660   0.0000     0.0886913   434.1307       8.17796       19.5412       4.60987    -0.0867460      -14.1942      -9.72862      0.782019       10.1628      -7.30000      0.668835       2.23078     -0.149597     0.0893314     -0.180979      0.101211     -0.105826     -0.126919       9.48643       11.8178       12.5957       12.5287       11.5984       10.0439       8.73799       7.05513       5.27920       3.85750       2.79569       1.89196       1.20624      0.737939      0.429483      0.237895      0.123850     0.0629556
  14  24 4137.1744    1.3181 11.5909 10.2183 -0.0005      0.169702  0.2015   0.0139   0.3701    0.0620   0.0000     0.0698876   446.4094      -3.96182       13.8527       9.42663       3.24849       6.83597      -14.8020      -7.02380       7.32733      -13.3506      -7.39265      -2.28782     -0.338321      0.348003      0.456282    -0.0276060      0.289337   -0.00527684       14.0093       17.6504       18.7254       18.4500       17.2310       15.2629       12.9409       10.4636       8.07606       5.88577       4.18707       2.87015       1.83820       1.12773      0.655958      0.365116      0.190786     0.0965589
  14  25 4278.3552    1.1164 15.0584 10.2124 -0.0003     0.0372218  0.2953   0.0115   0.4996    0.0502   0.0000     0.0732112   486.0047       25.6734      -4.24325      -39.8592       2.77978       40.9588       4.34889      -24.6492       11.2110       1.59387      -5.61697      -5.10580       2.05552       3.44562    -0.0220403     -0.420624     0.0837343     0.0407582       17.5063       23.0724       23.9919       23.8817       22.1972       19.5606       17.1423       13.5506       10.7310       7.80232       5.60130       3.74897       2.41085       1.48647      0.874028      0.488504      0.244482      0.124598
  14  26 4420.3561    0.9134 16.9241 10.1744 -0.0030      0.110049  0.3779   0.0093   0.5895    0.0417   0.0000     0.0911047   469.4520       25.9050      -30.0318      -21.3160      -2.94667      -2.16887      -27.6778      -2.88359       12.8834      -12.6114       5.55910      -3.86694      0.420238      0.816560     -0.583234     -0.167466     -0.272443     -0.195484       21.0291       26.8008       28.4315       28.3018       26.4453       23.5598       19.8468       16.1181       12.5300       9.25838       6.63452       4.47486       2.93477       1.81157       1.06598      0.594579      0.310962      0.154218
  14  27 4559.9580    0.7801 20.6933 10.0742  0.0033     -0.401951  0.4963   0.0083   0.7548    0.0360   0.0000     0.0846797   425.2256      -13.3712       59.2674       8.30462      -36.7036      -16.5134       31.0621       21.7395      -16.9537       2.70783       13.2265      -4.41230       6.06327      0.205031      0.128293      0.651933     0.0291645    -0.0914788       25.7807       33.5515       35.1091       35.4437       33.1313       29.4044       24.7505       20.0358       15.5566       11.7290       8.15810       5.72093       3.65499       2.29341       1.35096      0.763930      0.385261      0.195074
  15   8 1902.4005    0.4888  0.3741  9.9507 -0.0045       14.4120  0.0226   0.0206   0.0446    0.0653   0.0000       2.36854   436.1952       1.41806       11.1903      -2.14606       1.26575      -3.71108       2.07560     -0.687290      0.163172      -1.09903     -0.582821      0.319827     -0.244523     -0.170533      0.119164     0.0231495     0.0201304     0.0152751       2.44823       2.98563       3.04885       2.81655       2.52761       2.23169       2.26009       1.82149       1.64131       1.20011      0.817250      0.537620      0.337082      0.199595      0.116046     0.0717213     0.0361476     0.0206482
  15   9 2049.7643    0.6484  0.5430  9.8399 -0.0046       11.3660  0.0266   0.0204   0.0491    0.0936   0.0000       1.60442   437.4467      0.135833       11.7757      -1.92024      -5.25677      -5.35801      0.476767      -1.35913      -1.00456      0.509736      0.972328     -0.130685     -0.201229     -0.309290     0.0672025     0.0664435    -0.0659581    -0.0373895       2.31976       2.88896       3.24713       3.20078       2.92187       2.51950       2.20862       1.83664       1.33613       1.06818      0.719240      0.519500      0.340439      0.205542      0.132315     0.0764644     0.0422666     0.0224611
  15  10 2195.9153    0.9399  0.7186  9.9604 -0.0030       4.64155  0.0329   0.0254   0.0545    0.1464   0.0000      0.991355   435.2550       3.50571       7.67353      0.747230       1.33281      -1.79330       2.57939      0.864957      -1.14507      -3.20065       1.13791      0.544400     0.0312224     -0.596337      0.152018     0.0169510     0.0405908   -0.00963130       2.99912       3.92996       4.12432       3.98898       3.70523       3.22494       2.77599       2.21063       1.74629       1.33849      0.941455      0.622572      0.378967      0.257703      0.150812     0.0938246     0.0487340     0.0256379
  15  11 2339.5720    1.2465  0.8679 10.0683 -0.0036       3.01988  0.0324   0.0314   0.0638    0.2189   0.0000      0.761542   437.9588       5.10976       14.5459       3.11617       5.54273       2.07593     0.0245391      -4.18855    -0.0289742     -0.303585     -0.865529      -1.66228      -1.08560     -0.609344     -0.102372   -0.00438246     0.0373398    0.00203325       2.78207       3.57591       3.62845       3.64279       3.29658       2.99083       2.68979       2.16128       1.76141       1.28222      0.914622      0.641757      0.424786      0.264048      0.151176     0.0882060     0.0495477     0.0254217
  15  12 2481.2117    1.7342  0.9573 10.9683 -0.0003       4.24917  0.0369   0.0418   0.0638    0.1758   0.0000      0.805882   434.8105       3.37048       9.46841      -4.77475      -4.41270     -0.698055      -1.90620      -2.22916       2.54724     -0.692787     -0.459423     -0.543714     0.0601345    -0.0243659      0.125667    -0.0536952    -0.0353704    -0.0339947       2.83156       3.59982       3.79406       3.77627       3.38212       3.14315       2.75646       2.19971       1.84351       1.36047      0.987083      0.667786      0.434055      0.292303      0.161071     0.0993684     0.0547057     0.0296238
  15  13 2622.4155    2.1741  1.0201 10.9016 -0.0087       1.82605  0.0366   0.0500   0.0665    0.2706   0.0000      0.806607   436.4040      -5.88595       11.5592      0.734642      -3.36360       3.78485      -2.07037      0.506192      0.815101      0.154806       1.38384      0.303113     -0.785596     -0.173596      0.232655      0.165720     0.0317585    -0.0141822       3.00587       3.61629       3.80604       3.54668       3.18892       3.19117       2.85686       2.34698       1.86529       1.42966      0.996107      0.723907      0.461757      0.281788      0.178960     0.0982809     0.0532000     0.0273153
  15  14 2764.2085    2.8184  1.0125 11.2097 -0.0032      0.275717  0.0379   0.0670   0.0644    0.3684   0.0000      0.654409   432.5047       7.23981       13.2179       5.46091     -0.242204       2.25499      -5.32018      -3.19401       2.75531     -0.172152      -2.51313     -0.625010       1.00390      0.328637     0.0656018    -0.0378606     0.0753086     0.0278307       3.02324       3.82271       3.83409       3.82681       3.50821       3.28797       2.92980       2.42145       1.92558       1.41669       1.04892      0.698464      0.501236      0.295941      0.175761      0.101168     0.0555434     0.0287831
  15  15 2905.9503    3.5217  0.8573 11.7673 -0.0074       2.80136  0.0316   0.0898   0.0609    0.3878   0.0000      0.629581   438.6325       11.1206       13.7256       3.95299       2.95601      -1.56774      0.106358       1.25068       3.07590      -2.35248       1.17774      0.393566   -0.00868558     -0.442047     -0.242038  -0.000808695     0.0189072    -0.0249783       2.81620       3.30939       3.62605       3.72739       3.43267       2.90281       2.39465       2.14717       1.69925       1.19406      0.818509      0.613409      0.429438      0.264242      0.138473     0.0858424     0.0498858     0.0302952
  15  16 3047.1947    4.0337  0.9446 12.2653 -0.0045       1.04022  0.0354   0.0990   0.0631    0.3725   0.0000      0.789895   438.6827       7.57974       9.52087       4.93138      -1.11495      -7.20069      0.738377      -3.65334      -1.42747      0.388525     -0.660293     -0.465239     -0.233323     -0.419331     -0.172390     0.0293631     0.0133252    -0.0335447       2.78028       3.41109       3.50236       3.41135       3.38896       2.97690       2.61054       2.10478       1.73500       1.38885      0.935464      0.648617      0.421131      0.270122      0.167001      0.103296     0.0573235     0.0291954
  15  17 3188.1394    4.0511  1.2561 12.0481 -0.0109      0.364792  0.0431   0.0888   0.0749    0.4625   0.0000      0.577697   441.5416       10.4062       7.02921       4.88966      -7.94580      -3.70317      -5.21952      -7.54694     -0.840225      -1.93641     -0.506316     -0.588392     -0.618240      0.204578   -0.00503844      0.240134     0.0709861   -0.00819633       3.24846       3.92621       4.17191       4.27787       3.87426       3.56380       3.12768       2.54037       1.99261       1.54939       1.08148      0.773543      0.490008      0.345539      0.188274      0.114003     0.0635568     0.0350230
  15  18 3328.9895    3.5973  1.6564 12.1127 -0.0157      0.985807  0.0500   0.0714   0.0898    0.2777   0.0000      0.411354   433.4758       12.8066       22.8497       5.68058       3.87463      0.593793       3.12263      -5.73066      -7.83246     -0.263568     -0.948427      -2.03595       1.47781     -0.515700      0.539468     -0.127412     0.0655254   -0.00357299       3.76080       4.70621       5.00024       4.96323       4.65122       4.10812       3.58925       3.04543       2.43468       1.76434       1.32307      0.891592      0.580381      0.371891      0.227143      0.136861     0.0726662     0.0385782
  15  19 3470.1045    3.0291  2.6706 11.2349 -0.0023      0.404972  0.0639   0.0455   0.1139    0.1924   0.0000      0.240222   438.2446       4.65507       14.6224      0.707833      -4.32380      -1.10327      0.461450      0.923756     -0.765387      -2.37699      -1.89693     -0.424663     -0.431567      0.750957    -0.0522836      0.501981     0.0290856    -0.0433390       4.84133       6.07083       6.23557       6.34361       5.91003       5.34974       4.56229       3.77114       2.90126       2.21313       1.57703       1.13089      0.745624      0.475547      0.285331      0.169648     0.0903757     0.0489972
  15  20 3611.4965    2.5035  4.2511 10.7800 -0.0016      0.392761  0.0821   0.0298   0.1484    0.1162   0.0000      0.117236   442.7392       12.4261       13.5631      -3.41615       2.38397       6.34979     -0.167036       2.08152       4.04444      -4.61313      -3.78460    -0.0741857     -0.286615     -0.503222      0.146222    -0.0314153   -0.00442189     0.0916158       6.19146       7.84230       8.18822       8.08323       7.63031       6.94044       5.77609       4.92491       3.83948       2.96089       2.13205       1.44583      0.950826      0.598316      0.372822      0.221548      0.120558     0.0630178
  15  21 3752.8715    2.0685  5.2295 10.6557  0.0002      0.431810  0.0970   0.0232   0.1744    0.0885   0.0000      0.100576   431.5625       10.3044       29.8727      0.991130      -5.02292      -6.37292       8.70922       2.55006       4.73134     -0.549960     -0.964428      0.649937    -0.0388441      0.441513     -0.109382    -0.0592635     0.0368593     0.0413411       7.15603       8.97920       9.45291       9.43551       8.91321       8.08539       6.87499       5.64337       4.36919       3.33271       2.43852       1.64239       1.13246      0.719665      0.431364      0.251406      0.139420     0.0752255
  15  22 3894.6406    1.7603  7.3532 10.4414 -0.0013      0.479058  0.1242   0.0181   0.2271    0.0712   0.0000     0.0771185   436.5579       2.18496       5.61504       11.3308      -19.6186      -16.6287       11.5600     -0.706220       1.61930      -1.58780       3.05867      -2.61725      -1.51439     -0.362964    -0.0974751     -0.153155     -0.127545    -0.0115636       8.69276       11.0055       11.6633       11.7606       11.1594       9.78599       8.53399       6.98413       5.48627       4.11032       2.99097       2.09622       1.40227      0.891540      0.543339      0.319119      0.173630     0.0945527
  15  23 4036.3321    1.4288  9.9398 10.4151 -0.0010      0.347862  0.1676   0.0149   0.3149    0.0571   0.0000     0.0723615   447.6253       17.6367       20.3770       6.50318       14.7660      -2.44895       5.53736      -4.40120      -4.56913    -0.0154095      -2.14432      -1.10731       1.33713     -0.845182     -0.425568     0.0443482      0.126936     0.0742428       10.8943       14.0242       14.6226       15.0007       13.8980       12.7257       10.7903       9.08371       6.99460       5.45373       3.86723       2.74607       1.82130       1.18207      0.706427      0.422413      0.228472      0.123941
  15  24 4178.1367    1.2312 12.9023 10.2820 -0.0004      0.295173  0.2297   0.0130   0.4097    0.0549   0.0000     0.0718828   452.8186       13.1533      -22.8635      -32.3195      0.174221       21.7607      -21.6063      -13.2045       2.98395      -2.19412       8.94572      -4.32024       2.92024      -1.73284     -0.562046     0.0626604      0.245960      0.175343       13.8342       17.8202       18.8902       18.8985       17.7960       16.0953       13.9454       11.4306       8.98767       6.77332       4.92047       3.52701       2.34085       1.50209      0.914345      0.531448      0.287140      0.154831
  15  25 4319.9129    1.0295 14.9818 10.2278 -0.0017      0.124504  0.2958   0.0103   0.4940    0.0441   0.0000     0.0813379   431.5328       26.6177       12.2014      -23.2651       42.3790       12.4565      -23.9339      -8.82693      -12.1765       1.26216       9.96470       5.69911     -0.409735      -1.87344       1.08489      0.707440     -0.180633     0.0772960       16.0336       20.6858       22.2300       21.6738       21.3289       18.6311       16.4087       13.5888       10.3916       8.19508       5.85635       4.18917       2.82187       1.79656       1.12796      0.643947      0.351559      0.191710
  16   8 1933.1919    0.4908  0.3962  9.9625 -0.0076       12.9818  0.0263   0.0183   0.0399    0.0690   0.0000       2.25332   437.2631       4.58171       13.0007     -0.545764      -2.87479     -0.670034       5.89368      -2.21987      0.715083     -0.663110     -0.622201    -0.0343775      0.752728     -0.306020     -0.113583     0.0609233    0.00534169     0.0619291       2.11760       2.76660       3.07927       2.55689       2.85546       2.28271       2.23075       1.81477       1.51294       1.22824      0.845603      0.584778      0.405367      0.277148      0.171118     0.0938351     0.0541980     0.0357641
  16   9 2081.7089    0.7112  0.5256  9.8804 -0.0017       8.71161  0.0270   0.0211   0.0436    0.1055   0.0000       1.30759   437.3187       2.09097       14.1556     -0.488952     -0.168370      -5.85897       1.79917      -1.37755       1.64303      -1.15434      0.449015     -0.159137      0.358914     -0.132402     0.0337595    -0.0893478    -0.0631359    -0.0138332       2.83081       3.68580       4.02121       4.20260       3.91097       3.24962       2.69031       2.13656       1.63214       1.13137      0.833053      0.577613      0.413141      0.265894      0.172750     0.0954086     0.0569896     0.0334969
  16  10 2228.5047    0.9560  0.7914  9.9836 -0.0032       5.63539  0.0310   0.0250   0.0607    0.1773   0.0000      0.876761   438.0815       3.15940       18.1146      -2.01278      -3.16848      -4.56202      -1.64573       2.03825      -2.02968      -2.11962     -0.276431      0.861566     -0.321490     -0.377740    0.00702600      0.263304     0.0142407    0.00284741       2.53269       3.30749       3.42710       3.47888       3.30495       3.05588       2.55930       2.11241       1.75122       1.30818      0.926269      0.724112      0.429992      0.311412      0.184318      0.121722     0.0676754     0.0391948
  16  11 2372.7303    1.3423  0.9191 10.6994 -0.0056       5.56805  0.0347   0.0326   0.0638    0.1650   0.0000      0.899700   436.2124       6.37991       17.1956      0.345232      -2.51183      -2.09368      -3.05379      -1.47358     -0.804809     -0.983048     -0.214885     -0.749010     -0.596717     -0.249262     -0.199726     0.0344701    -0.0207114     0.0764173       2.54744       3.24043       3.16057       3.43128       3.21997       2.87575       2.58053       2.12221       1.82532       1.37464       1.01130      0.710726      0.501854      0.318833      0.204162      0.122138     0.0734791     0.0408675
  16  12 2514.9205    1.8479  1.0809 10.4148 -0.0022       2.20337  0.0370   0.0394   0.0674    0.2893   0.0000      0.670846   434.1969      -1.40203       15.7729       2.54101     -0.105191       5.16224     -0.400891      -3.34996      0.110658     0.0898211     -0.190765      0.264970      0.502723      0.979500    -0.0820399     0.0702925      0.145656    -0.0348427       2.79547       3.39301       3.44215       3.51956       3.45730       3.11295       2.71367       2.26099       1.80117       1.54029       1.09934      0.770282      0.501004      0.329925      0.214338      0.137657     0.0782140     0.0460662
  16  13 2657.0119    2.2517  1.1245 11.2304 -0.0095       1.83609  0.0394   0.0499   0.0717    0.2626   0.0000      0.677945   439.1436       6.69671       13.4150     -0.995961      -2.65384     -0.991657       2.34765      -2.16904       1.29888       2.68101       2.44252     -0.454935     -0.288948    -0.0814301     0.0443900      0.180926     -0.253214     0.0671045       2.90474       3.51476       3.68689       3.88067       3.53209       3.14080       2.94077       2.35802       1.87859       1.45504       1.10712      0.780985      0.529365      0.346984      0.226696      0.132850     0.0782314     0.0425477
  16  14 2799.6096    3.0440  0.8926 11.6755 -0.0023       1.72089  0.0322   0.0704   0.0573    0.2366   0.0000      0.632021   440.2384       11.8584       14.8226      0.128382       2.07218     0.0421202     -0.506277      -4.58414    -0.0436327      -1.84695     -0.138436      -1.21034     -0.405367     0.0742474      0.187472     -0.149619    -0.0180800    -0.0200450       2.84342       3.42719       3.37716       3.15977       3.29819       3.36569       3.03298       2.32903       1.61855       1.14022      0.919589      0.773566      0.583287      0.407991      0.247009      0.144515     0.0776036     0.0397381
  16  15 2941.8874    3.5608  0.9753 12.2689  0.0011       1.68757  0.0328   0.0823   0.0624    0.2392   0.0000      0.638819   440.7228       7.75424       7.49132       4.16080       5.09423      -4.72248     -0.483361     -0.267289      -1.82632      -2.00121       1.20104      -1.76967      0.209935     -0.138495      0.242667     -0.229694    -0.0166782     0.0315095       2.57982       3.25923       3.47978       3.37786       3.34693       2.98192       2.59362       2.13002       1.68215       1.27901      0.981358      0.704053      0.462354      0.316018      0.191492      0.124568     0.0722438     0.0386948
  16  16 3083.6139    3.9857  0.9719 12.1864 -0.0064       1.58293  0.0331   0.0918   0.0640    0.4132   0.0000      0.663067   437.8650       15.1990       16.8093      -3.54785     -0.648698      -2.31092      0.276352      -3.42160      0.709835     -0.332462       1.14616      -1.31994      0.450771      0.205837      0.153337     -0.205113    -0.0765578     0.0155769       2.62153       3.32127       3.47080       3.59817       3.33970       3.00795       2.54092       2.16218       1.62372       1.25071      0.954562      0.665728      0.469586      0.300878      0.195133      0.118916     0.0661077     0.0387494
  16  17 3225.1111    3.9674  1.3555 11.6169 -0.0030      0.581997  0.0439   0.0796   0.0786    0.5572   0.0000      0.546035   435.0229       17.1562       16.3344      -4.74205      -2.34701      -1.97518      -2.50116      -1.72552       4.89826      -1.77976      0.478591     -0.130363     -0.332347     -0.293826    -0.0367531      0.114918    -0.0803474    -0.0128637       3.11663       3.85973       4.14173       4.18191       3.67405       3.36260       3.03367       2.67697       2.19180       1.70425       1.20533      0.850979      0.588092      0.382496      0.238203      0.131434     0.0825923     0.0472374
  16  18 3366.5565    3.2883  1.9234 12.0425 -0.0037       1.00574  0.0535   0.0582   0.0971    0.2048   0.0000      0.337413   439.5228       5.81478       18.8602       3.57573       13.4863      -1.07777      0.805995     -0.773045       3.07518      -2.59370     -0.139452       1.50139     -0.376155     -0.148748     -0.506140      0.186230     0.0138697   -0.00648666       3.67923       4.86371       4.94873       5.18817       4.94041       4.30334       3.77455       3.14381       2.54208       1.98349       1.46200       1.02314      0.696431      0.461124      0.291005      0.176829      0.105394     0.0580520
  16  19 3508.1721    2.8707  2.7863 11.3541  0.0003      0.925183  0.0656   0.0417   0.1173    0.1719   0.0000      0.223735   439.2183       21.2398       9.31539       3.62237       6.11843      -9.33554       5.10760      -3.98088     -0.602527       1.35653       1.65441      0.193668      -1.04058     -0.392290      0.396079      0.338576     -0.252697    -0.0986827       4.55446       5.68795       5.88563       6.04666       5.78316       5.12802       4.76423       3.76240       3.11306       2.26782       1.75009       1.26789      0.879639      0.579857      0.362274      0.224368      0.126594     0.0686283
  16  20 3650.0600    2.3897  4.2260 10.9135 -0.0012      0.391992  0.0828   0.0284   0.1465    0.1057   0.0000      0.127818   442.1268       12.9855       15.7281       7.16736       7.54553       2.41393      -8.45100      -2.67740     -0.828503     -0.820942       3.23221      -1.24921     -0.889642     -0.491008      0.591577     0.0179419    0.00442689      0.158083       5.69963       7.22471       7.61922       7.56688       7.32823       6.49329       5.82585       4.78300       3.90012       3.02552       2.24248       1.59949       1.06955      0.697811      0.445712      0.275980      0.161494     0.0881099
  16  21 3792.0754    2.0071  5.8679 10.5911 -0.0027      0.588170  0.1033   0.0216   0.1854    0.0860   0.0000     0.0872072   441.5699       2.11445       8.23520      -9.75926       9.09752      -11.0975       3.90848      -2.87676       7.00843      0.391505      -4.96103       6.01018     -0.619147      0.255394       1.28208      0.646918      0.107492     0.0388307       7.20001       8.92253       9.33278       9.77137       9.13248       8.17131       7.11859       5.90296       4.90904       3.77889       2.77774       1.93490       1.31032      0.856058      0.551571      0.329408      0.199786      0.110844
  16  22 3934.0002    1.7035  8.2767 10.3270 -0.0006      0.398769  0.1287   0.0163   0.2463    0.0687   0.0000     0.0681731   434.0286       20.5891       17.6642      -7.33928      -23.8037       9.99197       5.62080      -11.0913      -8.39096    -0.0631834      -5.28785     -0.409404       3.08604      -1.78783       1.46276     -0.335773      0.122449     0.0170607       8.54328       10.9178       11.5352       11.8528       11.1203       9.95096       8.79047       7.32952       5.92292       4.51455       3.36017       2.39023       1.63702       1.08554      0.681362      0.417860      0.238455      0.135472
  16  23 4076.3593    1.4050 10.5733 10.2802 -0.0008      0.387710  0.1703   0.0137   0.3136    0.0582   0.0000     0.0651933   423.1737      -16.4904       27.4893       3.79124      -10.7200      -14.0869      -16.4657      0.363444       4.53575      0.298069       4.75219     -0.609916       2.39088      0.923422      0.759781  -3.86208e-06      0.107637     0.0459594       10.4685       13.1519       13.9933       14.4011       13.8878       12.2783       10.6989       9.14758       7.36414       5.70700       4.23307       3.02082       2.06774       1.36979      0.871352      0.534406      0.310432      0.175096
  16  24 4218.5679    1.2037 14.2618 10.2873  0.0002      0.238221  0.2506   0.0115   0.4313    0.0487   0.0000     0.0683578   424.0201     -0.114799       51.8855       13.0280       2.68099      -7.03981       17.0474      -20.8027       8.28347      -13.2193       1.16984       7.63868      -3.60365     -0.927123       1.89287      0.162510     -0.240351      0.131745       13.2855       17.3988       18.3755       18.8269       18.0554       16.5192       14.0935       11.8089       9.48607       7.45845       5.55984       3.94578       2.73571       1.82743       1.13986      0.720080      0.409926      0.229308
  16  25 4360.8879    0.9672 15.2901 10.2963 -0.0000      0.241316  0.3059   0.0102   0.5082    0.0416   0.0000     0.0819742   428.3478       21.4882      -12.2786      -3.70326      -7.61133      -6.80205       27.3325       18.4376      -5.07528      -8.40417      -8.15092     -0.446565      -1.07170       3.16083       2.25030      -1.42008     -0.833896      0.302900       16.1506       20.6224       22.4611       22.3546       21.4843       19.6441       16.8549       14.2230       11.1175       8.64359       6.44540       4.70179       3.22523       2.23809       1.35379      0.853960      0.479555      0.269173
  17   7 1812.0149    0.3819  0.3528  9.8662 -0.0141       10.7793  0.0214   0.0150   0.0418    0.0599   0.0000       2.70193   440.5775      -1.73784       12.3886     -0.839816      -4.65943      0.278057       6.02321     0.0822196       1.59063   -0.00297829       1.05215       1.29122     -0.140942      0.119523     0.0299743    -0.0445537     0.0320670    0.00876209       1.84677       2.24323       2.50113       2.23639       2.37470       2.17575       1.96202       1.68462       1.39125       1.10186      0.807667      0.612001      0.423169      0.297521      0.190798      0.119627     0.0724700     0.0444849
  17   8 1963.3471    0.5637  0.4924  9.9331  0.0055       8.98792  0.0249   0.0176   0.0444    0.0746   0.0000       1.63460   439.9570      0.674945       14.7010       2.13033      -3.98538     -0.403268     -0.482032       1.13296       1.89078    -0.0808575      -1.33758    -0.0734013      0.371872      0.242272    -0.0859859     -0.142890     -0.106484     0.0201216       2.17143       2.80238       2.75489       2.75910       2.40727       2.32077       2.16390       1.97125       1.59274       1.26358      0.938311      0.689117      0.478512      0.323508      0.198978      0.122672     0.0723736     0.0410976
  17   9 2113.1449    0.7816  0.6537  9.7968 -0.0012       8.02800  0.0265   0.0207   0.0497    0.1104   0.0000       1.05642   436.8643       3.63831       12.5027      -2.56068       3.99489      -5.02210      -4.44890    -0.0219531       1.56778       1.06557       1.13152     0.0184780     -0.295174     0.0384078      0.293463      0.146158    -0.0984484     0.0343177       2.24532       2.75766       2.83406       2.66918       2.46913       2.23837       2.17910       1.92160       1.68645       1.36745       1.03014      0.720257      0.470131      0.327047      0.203831      0.122477     0.0705725     0.0430773
  17  10 2260.4110    1.0882  0.8242 10.0244  0.0010       5.10513  0.0299   0.0262   0.0581    0.1579   0.0000      0.837065   436.6696     -0.552749       16.4354     -0.410369      -5.84668       4.10119      -1.85219       1.53934     -0.659798     -0.251950      -1.11397      0.950580     0.0923245      0.112376     -0.216774      0.332050     0.0693416    0.00574600       2.22267       2.82201       2.96390       3.00947       2.78838       2.41689       2.42733       1.95723       1.62828       1.26329      0.998065      0.725699      0.476153      0.335043      0.208208      0.135129     0.0815255     0.0499099
  17  11 2405.1916    1.4169  0.9839 10.4511 -0.0012       4.95416  0.0350   0.0315   0.0648    0.2105   0.0000      0.839094   444.0992       8.29389       7.72062       1.48104      -1.67280       2.65165     -0.759031      0.542913      -1.72353     -0.789161    -0.0280452    -0.0438428      0.201909    0.00625060     0.0940486      0.255804    -0.0836714    -0.0980019       2.44594       2.99432       3.14200       3.29119       3.02637       2.87518       2.47779       2.10872       1.77618       1.40121       1.05544      0.757206      0.532581      0.366175      0.233183      0.151662     0.0896593     0.0532652
  17  12 2548.1545    2.0373  0.9841 10.5218 -0.0027       1.01236  0.0325   0.0442   0.0619    0.3027   0.0000      0.657849   443.9257       2.90797       9.62204       2.31568      -3.44751     -0.496896      -4.90403      0.581142       1.35395       1.19180      0.883330     -0.369842      0.349352     -0.107378     -0.113099    -0.0543321    -0.0396320     0.0990776       2.33494       3.04036       2.93579       3.15654       3.10813       2.78608       2.62013       2.03617       1.68450       1.24683       1.05853      0.774862      0.534555      0.340451      0.225085      0.154579     0.0965657     0.0568267
  17  13 2691.1080    2.5193  1.0566 10.3023 -0.0005       1.59656  0.0347   0.0524   0.0621    0.4932   0.0000      0.583555   437.6347       7.40708       12.8862      0.185054     -0.443124      -7.01637      -1.73259      -3.10659      -1.32371     -0.652955       1.77074      0.842465     -0.633246     -0.379352     0.0923644     0.0496986    -0.0815597    -0.0623654       2.42554       2.99318       3.20538       3.28129       3.13537       2.89011       2.47173       2.15376       1.74719       1.33489       1.05730      0.737984      0.515095      0.377210      0.234790      0.146181     0.0870273     0.0523612
  17  14 2834.3864    3.0249  1.0250 11.6741 -0.0008       1.36828  0.0343   0.0636   0.0630    0.2305   0.0000      0.631381   439.8848       13.2781       11.5470      -3.64632       1.23542     -0.851004     -0.281830     -0.580594      -1.13978     -0.222791      0.571415    -0.0104339     -0.386259   -0.00597407      0.116485    0.00313121    -0.0110336    -0.0141971       2.44174       3.20093       3.46831       3.30306       3.02248       2.85671       2.58379       2.21154       1.90654       1.40792       1.13400      0.775864      0.547982      0.366872      0.230926      0.138815     0.0879619     0.0477369
  17  15 2977.3580    3.8118  0.9447 11.9374  0.0013       1.74897  0.0302   0.0866   0.0607    0.2611   0.0000      0.634299   438.0789       2.47773       8.12690       4.72515      -4.47755      -4.00747      0.734861      0.907875     -0.427913       2.74386      -2.06930     -0.167093     -0.496833      0.308737     -0.723206    -0.0898210     0.0770530     0.0114108       2.34114       2.83118       3.03933       3.24787       3.02540       2.57515       2.30396       2.06730       1.65586       1.27645      0.923082      0.698983      0.487355      0.329094      0.212319      0.125583     0.0826618     0.0453194
  17  16 3119.5279    4.0323  1.3149 11.3499  0.0006      0.895065  0.0421   0.0800   0.0720    0.5745   0.0000      0.600817   434.2577       5.58571       10.0756      -4.14189      -4.55099      -3.41137     0.0464539      -2.77573       2.01326      0.624384      0.157178     -0.727860    -0.0277534     -0.110643     -0.189546     -0.220771  -0.000549561     0.0508990       2.93819       3.54443       3.52866       3.56690       3.43227       3.33690       3.07387       2.55350       1.97091       1.50013       1.12176      0.896474      0.658196      0.461686      0.292693      0.188530      0.108157     0.0596854
  17  17 3261.5700    3.8116  1.5218 11.8099 -0.0026       1.35383  0.0448   0.0721   0.0825    0.3888   0.0000      0.445867   440.0513       6.74926       8.99139     -0.178488      -4.12481      -6.25787     -0.144587      -2.66844       4.18460      -1.19416     -0.280136     -0.471441     -0.709199     -0.365830      0.122879     -0.105612    -0.0282315    -0.0260563       3.08525       3.62705       3.87043       4.00974       3.79990       3.54026       3.21340       2.69487       2.15034       1.59747       1.26641      0.969668      0.660465      0.483078      0.309489      0.195060      0.116521     0.0663619
  17  18 3403.5652    3.2348  2.3464 11.2925 -0.0050      0.941329  0.0568   0.0501   0.1021    0.2995   0.0000      0.266201   438.2074       5.72880       18.1672       6.24053       2.34957      -5.27009       8.09884      -2.29598      -1.14425      -3.19033      0.339602      -2.76461      0.580934      0.675026     0.0817451     -0.197717    -0.0564875  -0.000756432       3.75681       4.62606       4.63564       4.85913       4.79000       4.45041       4.00868       3.30013       2.69493       2.06207       1.62130       1.23029      0.862683      0.582566      0.378849      0.243275      0.151130     0.0893039
  17  19 3545.7060    2.8161  3.1689 11.2088 -0.0013      0.564400  0.0675   0.0385   0.1278    0.1660   0.0000      0.189714   446.0571       4.07405       9.04080      -2.40506     -0.219620      -13.9877      -1.44814      -4.19101       4.47724      -4.55624     -0.841516     -0.355082      0.784711     -0.488003      0.319162     -0.211392     -0.111108    0.00224891       4.43535       5.69352       5.90521       6.10381       5.84299       5.26448       4.71506       3.93487       3.26871       2.52716       1.99420       1.41700      0.977053      0.652524      0.434372      0.274024      0.168950     0.0981421
  17  20 3688.0563    2.3097  4.5487 10.5944 -0.0013      0.302147  0.0819   0.0253   0.1515    0.1175   0.0000      0.106089   444.7244       18.3537       15.4202      -1.82963      -2.39691       3.59830      0.628394      -6.70898       3.05021      -1.63662     -0.170871     -0.293003      0.798591       1.09405    0.00475152     -0.329954     -0.552818    -0.0662676       5.27547       6.71916       7.04345       7.31766       6.96171       6.44173       5.60555       4.80315       3.82677       3.07154       2.30152       1.69488       1.17829      0.815892      0.535757      0.328516      0.203290      0.119442
  17  21 3830.7836    1.8921  6.5847 10.5848 -0.0002      0.633349  0.1085   0.0189   0.2007    0.0692   0.0000     0.0781886   437.4931       1.81084       17.6417      -1.01034       11.2396      -6.81327      -6.13471      -6.42854       7.52772      -5.22649      -1.03374      -1.46482      0.570039      0.585210      0.513900     -0.169498      0.231782     -0.123533       6.65100       8.69564       9.17285       9.44933       9.09768       8.26292       7.41780       6.11462       4.98388       3.92025       3.02767       2.21137       1.54230       1.03817      0.686044      0.434792      0.270354      0.153922
  17  22 3972.9148    1.5949  8.8806 10.3067 -0.0001      0.379417  0.1380   0.0149   0.2566    0.0618   0.0000     0.0680091   434.3016       14.8613       20.6951       7.42531       8.00441      -4.37233      -12.7167      -10.2104       1.20042       1.36806      -4.05048      0.236556      -3.13176      -2.44705      0.129723      0.828801      0.665293     0.0963768       8.30599       10.4483       11.2330       11.5491       11.0287       9.96862       9.02914       7.50181       6.21755       4.99900       3.74239       2.70886       1.94375       1.28831      0.845261      0.543716      0.326493      0.191106
  17  23 4115.4287    1.3503 11.2959 10.2503 -0.0019      0.305064  0.1813   0.0127   0.3177    0.0539   0.0000     0.0655403   459.0715      -2.32394       13.8044       1.59655      -13.4377       6.31653      -6.16767      -4.11064       3.63531       13.3696      -5.32369      -4.15498     -0.275905       3.17566      -3.31363      0.578079     -0.840608     -0.168881       10.3683       13.4538       14.0307       14.3653       13.5817       12.5167       11.2330       9.57028       7.79548       6.26515       4.81599       3.46250       2.40394       1.61302       1.06310      0.671457      0.405328      0.237350
  17  25 4400.7323    0.9258 16.9810 10.2408 -0.0023      0.133594  0.3510   0.0087   0.5451    0.0380   0.0000     0.0824752   456.5818       55.4418       16.0916      -12.2169       6.79016       19.9158      -13.4385      -38.0844       16.7461       8.85873       5.03973      -6.73554       7.14912      -1.76515      -4.23362       2.50434       1.25049     -0.773528       16.4253       21.0143       22.8210       22.8221       21.8507       20.0496       17.8973       15.2080       12.8067       9.83770       7.68341       5.57850       3.91891       2.69585       1.76018       1.10824      0.660124      0.387571
  18   6 1683.6742    0.2804  0.2048  9.9549 -0.0090       20.4367  0.0217   0.0151   0.0305    0.0433   0.0000       6.15890   437.7053      0.611462       16.3835      0.755481      -1.97740      0.442522      0.702797      -1.45941       1.26447       1.05945      0.159366      0.254159     -0.272970     0.0812018    -0.0465773    -0.0806772    -0.0693184     0.0234015       1.68516       2.15464       2.39200       1.91769       2.09486       2.06317       1.94040       1.68572       1.42234       1.26994      0.855901      0.717410      0.494486      0.286168      0.228435      0.112811     0.0873539     0.0539784
  18   7 1840.0580    0.3850  0.4204  9.9663 -0.0044       16.2995  0.0299   0.0137   0.0473    0.0537   0.0000       3.09562   438.2212       1.92882       12.1809     -0.285816      -1.81677       1.34084       2.67586       1.01920      0.170318      0.195451      0.416479     -0.476158     -0.596858    -0.0907225    -0.0924431   -0.00626829    -0.0222957    -0.0523369       2.05500       2.47790       2.99177       2.70996       2.59242       2.83688       2.17889       1.53444       1.58609       1.27500      0.948308      0.745913      0.510474      0.304662      0.252300      0.146075      0.107849     0.0711797
  18   9 2143.8115    0.8381  0.6383 10.0229 -0.0022       7.61705  0.0262   0.0224   0.0483    0.1064   0.0000       1.01122   436.1157       3.09765       16.1721      -1.13720       1.59698       3.73005       2.02263      -1.37639      -2.79446      0.296716     -0.450491     -0.100193      0.272147   -0.00372068     -0.149874   -0.00712871      0.106928    -0.0291220       1.81767       2.55078       2.51235       2.75726       2.28243       2.45553       2.10014       1.80512       1.48386       1.18954      0.890074      0.636580      0.493492      0.337550      0.217788      0.141609     0.0926346     0.0523684
  18  10 2291.7562    1.1449  0.8726  9.9843 -0.0026       4.47876  0.0294   0.0267   0.0578    0.2057   0.0000      0.770154   436.2631       2.26529       10.5547      -3.49852       2.20291       5.33237       1.84713      -3.03908       1.02155       1.61204      -2.03396    -0.0728800    -0.0994842     -0.178468      0.190914     -0.271080    -0.0652607    -0.0188393       1.88304       2.43655       2.59801       2.69703       2.58293       2.32422       2.14789       1.85742       1.51289       1.20022      0.970114      0.681344      0.512543      0.353952      0.242692      0.156114     0.0948671     0.0572921
  18  11 2436.9530    1.5529  0.9621 10.5132 -0.0021       2.86896  0.0337   0.0337   0.0602    0.2239   0.0000      0.725731   438.7563       2.62308       12.7180      0.590486     -0.302274       2.06057      -3.43398      -2.07491      0.520226     -0.616516     -0.310100      0.736333       1.08552   0.000464665      0.239237      0.197134     -0.126575     0.0240883       2.22044       2.90675       3.16394       3.30359       3.16755       2.72112       2.54316       2.08432       1.76579       1.33451       1.04889      0.781601      0.551363      0.382090      0.256859      0.164823      0.105868     0.0613578
  18  12 2580.9540    2.0801  1.0137 11.1119 -0.0061       2.84210  0.0326   0.0447   0.0619    0.2000   0.0000      0.668620   438.6277       4.62199       15.1457     -0.264028      -2.02783      -6.47114      -5.53711      -3.41504     -0.473170     -0.199226      0.752708       1.13771     -0.611252     -0.394963     0.0415363      0.235920     -0.320871      0.107128       2.11490       2.61347       2.87951       2.80311       2.75983       2.62768       2.30666       2.01313       1.68035       1.30879       1.00500      0.756912      0.560534      0.408640      0.262832      0.172596      0.107608     0.0654224
  18  13 2724.8305    2.6495  0.9844 11.4123 -0.0043       1.99106  0.0320   0.0562   0.0591    0.2377   0.0000      0.646083   435.9409       8.17690       16.2258       1.51711      0.563984     -0.471751       3.76066      -1.47422       2.49556       1.00919       1.52897      0.515811     -0.222179      0.549083      0.142603     0.0526788     -0.238964    -0.0758517       2.17960       2.81896       3.01503       3.21798       2.94288       2.69224       2.33725       2.09571       1.71568       1.36712       1.01530      0.768577      0.551040      0.368269      0.252480      0.153373      0.102809     0.0624059
  18  14 2868.7549    3.3700  0.9306 11.9166 -0.0026       1.42103  0.0319   0.0737   0.0564    0.2386   0.0000      0.607859   439.0879       7.88932       13.8893       1.81747      -2.95252      0.721110       1.78471      -2.42858       1.85073      -3.07904      0.758067     -0.548568      0.199349     -0.918158    -0.0288570    -0.0857960     0.0382556  -0.000993281       2.41491       2.89770       2.86281       3.12578       3.01695       2.85052       2.45852       2.08408       1.71794       1.35572       1.06428      0.803454      0.579268      0.393908      0.258164      0.177530      0.108214     0.0678425
  18  15 3012.2841    3.8835  0.9183 12.4200 -0.0014       1.65988  0.0298   0.0844   0.0567    0.2102   0.0000      0.612235   436.8987       6.37780       11.7004       2.18741     -0.556005      -1.77942      0.841183      -2.84183     -0.728416      -1.08954      -1.53903      0.329803     -0.452379    -0.0495078    -0.0317142     -0.393287    -0.0507290    -0.0431246       2.14902       2.67693       2.80517       2.86997       2.76704       2.56335       2.24648       1.92917       1.64829       1.34699       1.00736      0.735589      0.549272      0.371547      0.248944      0.157979      0.102384     0.0601595
  18  16 3155.0474    3.9553  1.1900 11.6961 -0.0056       1.81536  0.0367   0.0780   0.0677    0.4887   0.0000      0.567214   440.6184       13.1904       9.44351       2.88860      -5.89155      -2.47347      -5.86660       2.71409     -0.166458      -3.68748      0.251278     0.0545955     0.0189748     -0.162708    -0.0892260    -0.0676366     0.0847840     0.0568988       2.54548       3.08721       3.23476       3.30941       3.27376       2.92157       2.65615       2.37735       1.88431       1.51245       1.19001      0.869698      0.640110      0.429252      0.292768      0.185275      0.119341     0.0741537
  18  17 3297.6230    3.5670  1.5359 12.4378 -0.0046       1.49679  0.0489   0.0655   0.0794    0.1842   0.0000      0.504937   439.7716       3.16791       12.8571       6.51606      -5.22752      -2.71360       2.61727      -3.13654      -2.67955      -1.62446      0.336017     -0.716427    -0.0578134     -0.356300      0.341626     -0.136453     -0.104875     -0.156123       2.97399       3.95037       3.92128       4.16241       3.68950       3.64275       3.20975       2.91505       2.37427       2.01345       1.48455       1.12859      0.767441      0.552667      0.357564      0.233108      0.139813     0.0827992
  18  18 3440.2116    3.1473  2.5630 11.1790  0.0009      0.793464  0.0579   0.0449   0.1040    0.2317   0.0000      0.223181   434.0693      -1.70005       18.6044      -1.83398      -5.24377      -6.37000      -3.02470      -7.39780     -0.993494       1.02114       3.48404       2.56960      -2.37709     -0.657535      0.679470    -0.0262421     0.0550224     0.0429616       3.56072       4.46379       4.78832       4.94877       4.72057       4.25874       4.00623       3.43091       2.72806       2.22196       1.72908       1.28864      0.919288      0.658591      0.447082      0.281893      0.173752      0.106468
  18  19 3583.0678    2.6342  3.5789 10.7209  0.0016      0.880895  0.0720   0.0323   0.1254    0.1713   0.0000      0.145198   436.9139       16.9594       9.34381       4.76334       14.3198       2.20931      -4.09563      -8.29840      -2.14594       3.96310      -1.96426     -0.890425      0.446711     -0.596129     -0.600720     -0.530510      0.517180     0.0595537       4.30789       5.59884       5.73410       6.03580       5.75536       5.38517       4.87110       4.09821       3.42950       2.77316       2.11257       1.57707       1.14825      0.818239      0.550663      0.352841      0.217924      0.132993
  18  20 3725.7613    2.1785  5.1620 10.6884 -0.0004      0.515854  0.0902   0.0225   0.1594    0.0938   0.0000     0.0989394   441.4894       20.6351       16.5156       6.14699       4.63769      -6.31700      -2.60160      -8.94072      -1.31359       1.71015      -2.56694      0.381170       2.75795     -0.900943      -1.49561      0.875840      0.233348     -0.102548       5.34856       6.89392       7.31276       7.56697       7.37516       6.75910       6.06965       5.17522       4.26040       3.49679       2.60794       1.99882       1.43726       1.01302      0.686693      0.444684      0.273633      0.165250
  18  21 3868.6477    1.8407  7.1898 10.3817  0.0003      0.440466  0.1111   0.0167   0.2010    0.0695   0.0000     0.0691904   446.2758       6.41446       6.96710       1.52672       4.95234      -8.06629       2.59871    -0.0111467      -2.60174      -4.14795      -1.85676       1.07756      -2.98943     -0.127863      0.490092     -0.475569     -0.340689    -0.0630424       6.37521       8.39964       8.89488       8.94959       8.84287       8.10296       7.34998       6.26303       5.20517       4.34884       3.21238       2.44942       1.76677       1.23108      0.817127      0.535928      0.326712      0.199653
  18  22 4011.4509    1.5266  9.5041 10.3011  0.0026      0.383054  0.1434   0.0136   0.2639    0.0559   0.0000     0.0663893   435.2521       16.6863       20.5989       5.10185     -0.514814      -21.7530      -10.7885       1.86746       5.93864      -3.77374       7.72641      -1.81645      -4.42613      -2.07418       1.37840      0.532268     -0.421739    -0.0376338       8.03932       10.3066       11.2151       11.3128       10.9470       10.3903       8.86508       7.86838       6.36428       5.18418       3.98835       2.98561       2.14524       1.50711      0.992879      0.657967      0.410329      0.249394
  18  24 4297.8253    1.0574 14.8640 10.2746 -0.0029      0.251369  0.2732   0.0095   0.4474    0.0414   0.0000     0.0716687   412.9056       12.8072       12.2497     -0.868201      -5.85360      -22.8453       28.0778      -6.66458      -16.2578      -5.78217       1.64374      -1.70611      -2.08795      -2.18654      0.970931     -0.780559      0.410197    -0.0977946       12.5073       15.9730       17.5276       17.6823       17.5888       16.1568       14.2818       12.3615       10.0697       8.22885       6.32697       4.73803       3.47841       2.42424       1.66506       1.09529      0.659934      0.405021
  18  25 4440.7997    0.8944 18.5295 10.2249 -0.0008      0.204267  0.3861   0.0081   0.5710    0.0359   0.0000     0.0843332   441.7109       38.8630       26.1600      -15.4802       2.50551       5.16479      -18.1513       28.9669      -26.9922      -2.30061       6.50571      -1.10995     0.0969759      -3.27340      -1.33380     -0.815075       1.51439     -0.691853       16.0280       20.5562       22.2793       22.7957       22.3064       20.8467       18.2885       16.1304       12.9765       10.6283       8.14096       6.19618       4.48827       3.20031       2.16374       1.41863      0.866484      0.529623
  19   7 1867.3575    0.4261  0.3884  9.8484 -0.0217       13.7900  0.0209   0.0158   0.0415    0.0586   0.0000       2.21374   437.7492     -0.299383       13.9555      -5.05712      0.163848      -5.26726      -1.09475      -4.30439     -0.196591      -2.92541       2.39433     -0.889816     -0.670968     -0.311439     -0.182802    -0.0525198      0.203087    -0.0317010       1.69494       2.01949       2.07870       2.25860       2.16478       2.02307       1.74637       1.62775       1.26976       1.06084      0.810433      0.637881      0.470021      0.316117      0.217955      0.149471     0.0978303     0.0587404
  19   8 2021.8699    0.6343  0.5777  9.9635 -0.0022       10.3832  0.0263   0.0178   0.0455    0.0806   0.0000       1.45202   436.4814       5.75680       11.5903       1.83043      -2.02892       2.30584      -2.65405       1.36172       1.06158      -1.23056       1.66138     -0.819597     -0.233459     -0.136435      0.193341     -0.194443     -0.171740      0.115648       1.90690       2.50138       2.93046       3.00881       2.83938       2.67031       2.27728       1.93232       1.45772       1.16262      0.926601      0.712757      0.501520      0.352462      0.229090      0.162801      0.110561     0.0709351
  19   9 2173.8273    0.8903  0.7447  9.8313 -0.0011       4.37845  0.0256   0.0214   0.0553    0.1326   0.0000      0.825875   439.3431       2.13299       14.3086      0.270750      -2.58535     -0.579268       2.70557       1.43612      0.527374     -0.685740      0.576906      0.143286      -1.01089     -0.138096     -0.194398     -0.153090     0.0339463     0.0294345       1.64811       2.27759       2.38361       2.40485       2.52315       2.24177       1.90404       1.77253       1.38010       1.22576      0.911247      0.690446      0.513975      0.348504      0.260445      0.161940      0.106282     0.0657154
  19  10 2322.4302    1.2285  1.0163  9.6553 -0.0015       2.88358  0.0332   0.0249   0.0609    0.2385   0.0000      0.682998   437.8426       2.01556       18.0235       4.03237      -1.92237       2.70305       3.06620       1.31825       2.14648     -0.686407      0.756908     -0.457886      0.665332     -0.902719    -0.0594419     -0.120960      0.129730  -0.000580898       2.34457       3.08843       3.48271       3.62276       3.40805       3.13282       2.78981       2.27896       1.75924       1.44776       1.05205      0.780691      0.595840      0.423941      0.281827      0.190231      0.129043     0.0769943
  19  11 2468.2658    1.6923  1.0881 10.0829 -0.0023       3.67591  0.0339   0.0337   0.0637    0.3123   0.0000      0.654503   438.1148       10.2923       15.6382       2.05626    -0.0842664      -2.88382     0.0887915      -2.14309      0.453094      0.157206     -0.170944     -0.985533      0.813072    -0.0780396       1.05456     0.0185301     -0.102224   -0.00227833       2.19175       2.81257       2.93333       3.09312       2.88287       2.88086       2.42443       2.20272       1.74890       1.42245       1.03336      0.860868      0.607161      0.462585      0.318222      0.208529      0.132186     0.0862638
  19  12 2613.1657    2.1897  0.9606 10.9280 -0.0035       1.60032  0.0320   0.0455   0.0560    0.2670   0.0000      0.649242   434.7189      0.466094       11.5424      -3.32432      -1.08949       1.89044      0.900358       2.22107     -0.488998      0.400375      0.834870      0.328868      -1.42037     0.0520906      0.264058      0.298529      0.125774     0.0714199       2.06406       2.54954       2.81541       2.63529       2.63569       2.33224       2.23361       2.01180       1.73514       1.46680       1.12494      0.827552      0.609826      0.456587      0.307882      0.196071      0.126267     0.0733885
  19  13 2758.0801    2.6845  1.0846 11.1851 -0.0027       2.09264  0.0336   0.0527   0.0600    0.2757   0.0000      0.572473   439.5363       5.75254       17.3026     -0.608934       1.17123      -2.93074      -1.59316       1.37997      -1.97272      -1.53823      0.139645    -0.0449588     -0.292136     0.0484461     -0.489310    -0.0179519     -0.117923    -0.0992702       2.09114       2.64234       2.95585       2.86051       2.83395       2.57920       2.33251       2.03589       1.74922       1.43506       1.14813      0.846227      0.603560      0.445082      0.293383      0.192280      0.125905     0.0763534
  19  14 2902.6505    3.5433  0.8534 12.1213 -0.0024       1.86391  0.0277   0.0763   0.0514    0.2049   0.0000      0.608513   438.8295       6.36268       16.7722      -1.02457      -1.49357      0.525445       1.16660      -2.28053      -1.59007       1.64417     -0.594613     -0.561771      0.103257     -0.436551     -0.299570      0.113567     0.0469643    0.00393975       1.83926       2.38382       2.51417       2.60641       2.55960       2.29234       2.15136       1.78814       1.51032       1.22966      0.960634      0.735044      0.530257      0.374759      0.260334      0.170681      0.109343     0.0719782
  19  15 3046.6945    4.0108  0.9940 12.2416 -0.0041       2.19725  0.0319   0.0838   0.0573    0.2385   0.0000      0.602931   438.9290       6.27674       15.2018       1.14382       3.02422      -3.45787       1.39836      -4.68377       2.02550      -4.49124       2.14312      -1.37950     -0.222020     -0.303225    -0.0177352     -0.220396      0.193160     0.0353587       2.09260       2.75538       2.82750       2.84863       2.72844       2.58394       2.33219       2.08183       1.69764       1.43838       1.11394      0.815415      0.599323      0.434695      0.294010      0.201770      0.124904     0.0737065
  19  16 3190.0225    3.9110  1.3229 12.1748 -0.0040       1.56580  0.0393   0.0721   0.0694    0.2307   0.0000      0.592184   437.7831       3.92055       6.21832       2.77153       1.37571      -2.77203      0.665711      -3.70679     -0.664558      -1.69409       1.16316    -0.0810558     -0.265285     -0.594130      0.215396    0.00496531    -0.0435458      0.132606       2.26374       2.97346       3.12308       3.24379       3.10517       2.87313       2.60032       2.27086       1.88363       1.58897       1.20662      0.906993      0.670068      0.475200      0.331137      0.209686      0.142681     0.0852486
  19  17 3333.0327    3.5356  1.7375 11.9997 -0.0017      0.824967  0.0452   0.0568   0.0822    0.1688   0.0000      0.375600   437.5701       13.8938       15.7365       4.04878      -3.69043      -6.79144      -3.28869      -4.89678     -0.297238      -1.55398       2.36253       2.19031     -0.173879     -0.647946     0.0139760      0.265483   -0.00561732     0.0296616       2.61969       3.44667       3.54402       3.73346       3.64851       3.37261       3.07593       2.59666       2.24447       1.78081       1.40240       1.08976      0.773432      0.558816      0.390421      0.261286      0.163025      0.103941
  19  18 3476.4828    2.9932  2.6290 11.3252 -0.0015       1.15613  0.0568   0.0398   0.1022    0.1547   0.0000      0.211575   441.6891       16.4555       19.4875       4.38112       3.37166      0.517599       4.02803      -1.70700      -7.37638      -3.72398     -0.755864      0.618640      0.939689     0.0808351      0.835557    -0.0742785      0.251563      0.120846       3.25937       4.21817       4.41446       4.69756       4.44762       4.30329       3.82157       3.30478       2.72183       2.25663       1.75570       1.33929      0.961468      0.708794      0.495064      0.321521      0.212526      0.130651
  19  19 3619.7818    2.4822  4.0954 10.8073 -0.0008      0.868599  0.0737   0.0271   0.1367    0.1186   0.0000      0.132776   439.8467       10.6762       14.7587     0.0289391       2.46079       1.19440       2.95424      -7.03581    -0.0754944       1.65385       1.79289     -0.863259       1.88475      0.173713     -0.298750    -0.0231948      0.194510     0.0634130       4.16422       5.40887       5.74194       6.01828       5.83799       5.34776       4.86876       4.24552       3.57059       2.85994       2.26870       1.71087       1.28410      0.898196      0.607228      0.422111      0.266321      0.162273
  19  20 3762.9244    2.1046  5.8755 10.4664 -0.0005      0.455782  0.0918   0.0198   0.1734    0.0846   0.0000     0.0820277   431.7852       11.4085       13.1118      -11.5291       1.29073      -14.1397      -1.85982      -12.8390       2.23326      -1.55038     -0.343649     -0.121128      -1.44307      -1.87673       1.08565      0.247264      0.416283     -0.234311       5.23195       6.75044       7.38881       7.65492       7.27848       6.78668       6.19681       5.26285       4.53632       3.70852       2.83782       2.15761       1.61776       1.13150      0.779211      0.529946      0.324645      0.205438
  19  21 3906.2449    1.7581  7.8191 10.3898 -0.0007      0.400147  0.1156   0.0153   0.2153    0.0589   0.0000     0.0658105   434.9886       20.5258       13.4413     -0.137782      -8.33719      -5.48556      -11.3877       1.00411       3.00520      -9.73260      -3.57291      -6.29365       2.54310      -1.11445      0.527505     -0.464731     0.0221347      0.532365       6.54283       8.30396       8.78112       9.24289       8.82166       8.20546       7.39054       6.59536       5.52631       4.48632       3.49678       2.68133       1.97305       1.41200      0.958024      0.638330      0.415532      0.258884
  19  22 4049.5522    1.4655 10.6172 10.2455 -0.0005      0.309364  0.1565   0.0121   0.2858    0.0508   0.0000     0.0618677   431.8003       29.2490       21.0556      -4.60314      -8.67517       7.29914       9.98840       1.35904       3.85855      -3.71779       7.00416     -0.748073      0.998001       1.02194     0.0130358      0.321836    -0.0884457      0.265845       8.31736       10.7646       11.6392       11.9836       11.4604       10.9760       9.63742       8.49411       6.98710       5.72229       4.45380       3.43298       2.47550       1.81077       1.24507      0.816158      0.532042      0.331053
  19  23 4192.7982    1.2194 12.8429 10.2595 -0.0017     0.0795601  0.2086   0.0104   0.3641    0.0452   0.0000     0.0674942   417.5016       7.90508       57.5054       13.5495       4.43304      -24.3875       28.6203       11.2034       5.78199      -8.29741      -3.04763      -4.47183       5.53418       4.66843      -7.08987       1.08798      0.137670     0.0803719       9.86317       12.8095       13.6959       14.4055       13.8854       13.1903       11.5080       10.2051       8.54884       6.93122       5.46864       4.13837       3.07901       2.19372       1.53207       1.01466      0.646508      0.406688
  20   6 1734.2418    0.3206  0.2708  9.8632 -0.0100       22.7059  0.0185   0.0153   0.0343    0.0453   0.0000       4.20298   438.9976      -1.74344       17.0899       2.89356      -4.53342      0.680387      -1.22261     -0.453838     -0.263739      -1.52108       1.37100    0.00714172      0.743241     -0.241322     -0.448814      0.213709     0.0362753      0.139152       1.31819       1.64548       1.65175       1.85909       1.62900       1.64252       1.43035       1.45019       1.28157       1.12650      0.815320      0.547596      0.421956      0.399781      0.334741      0.201506      0.113656     0.0710760
  20   7 1893.9583    0.4655  0.4282  9.9527 -0.0066       8.38892  0.0216   0.0150   0.0413    0.0591   0.0000       1.95402   436.8760     -0.796171       14.8514       2.38292      -2.48773      0.658411     -0.787644      -1.09853      -2.29391     0.0355714       1.23404     -0.761400    -0.0996429     -0.289980      0.232484     -0.182568     0.0380915     0.0707361       1.47012       2.07487       2.13370       2.24737       2.31704       1.99313       1.91261       1.49404       1.31417       1.00549      0.782573      0.608393      0.442113      0.338432      0.235759      0.156033      0.111165     0.0711981
  20   8 2050.1430    0.6658  0.6001  9.8617 -0.0041       8.65452  0.0240   0.0170   0.0447    0.0860   0.0000       1.19246   437.5174     0.0827394       16.2536     -0.553443     -0.574381      -1.77538      -1.09736      0.706776      0.638702      -1.07361      0.209143      0.239949      0.393290     -0.540831     -0.154267      0.121752    -0.0100682  -2.93328e-05       1.58318       2.00299       2.19307       2.27938       2.12339       1.99759       1.93245       1.59746       1.34574       1.09891      0.898418      0.669512      0.538170      0.372066      0.256162      0.173557      0.116465     0.0763930
  20   9 2203.3222    0.9598  0.7864  9.8835 -0.0005       5.39198  0.0268   0.0218   0.0515    0.1473   0.0000      0.784062   439.9645     -0.978524       17.8226       4.54648      -1.89869      0.752206      -1.17866      -4.61462      -2.50471       1.12518     0.0998752      0.360170     -0.667237     0.0926043      0.132003    -0.0232895    -0.0949128    -0.0676186       1.82557       2.30451       2.60582       2.66778       2.66022       2.49465       2.11969       1.81729       1.57497       1.24327      0.993118      0.769589      0.528352      0.408293      0.289522      0.197111      0.132942     0.0826895
  20  10 2352.5145    1.3306  0.9460 10.2554 -0.0010       4.25267  0.0317   0.0275   0.0541    0.1838   0.0000      0.672699   439.0439       3.60012       19.1901       4.97780      0.273049      -1.23512     -0.263820       3.85105       2.63619     -0.328163     -0.157449      0.563315     -0.852340     0.0646217      0.105059    -0.0939719     -0.153027     -0.220952       1.96202       2.39208       2.57520       2.72572       2.75369       2.45723       2.24505       1.97042       1.74973       1.29254       1.07709      0.821880      0.650365      0.449268      0.313122      0.219961      0.145727     0.0991059
  20  11 2499.0727    1.7302  1.1072 10.7520 -0.0015       3.04181  0.0339   0.0350   0.0658    0.2305   0.0000      0.700058   438.1046       8.60203       14.1359       6.34055       1.52096       2.83942      -6.09598     -0.829100      -1.93336       1.04751     -0.512561     -0.795477     -0.464862      0.248927      0.126298     0.0140498     -0.179417   -0.00325520       1.94394       2.49480       2.66615       2.79652       2.74501       2.55570       2.37256       2.04194       1.66111       1.36742       1.08840      0.866200      0.661910      0.464744      0.315454      0.215735      0.153013      0.101636
  20  12 2644.8959    2.3286  0.9973 11.4158 -0.0014       2.17220  0.0330   0.0473   0.0575    0.1943   0.0000      0.766662   438.2014       3.26503       12.7541       2.39189     -0.473267       1.80054    -0.0615110      -4.75527     -0.522150       1.37670      -1.23614     -0.892077     -0.409192      0.573154      0.374304      0.198137     -0.262339      0.243156       1.93536       2.49673       2.46234       2.84360       2.66836       2.67450       2.23681       1.97986       1.66170       1.42400       1.11614      0.846067      0.624126      0.459335      0.325813      0.220672      0.142308     0.0995569
  20  13 2790.7969    2.8809  0.9737 11.6391 -0.0005      0.356630  0.0307   0.0584   0.0553    0.2225   0.0000      0.584016   441.2332       1.37882       12.7455       2.76685      -2.04120      -5.05065      0.727948     -0.666129     -0.499740      0.807488      0.381656      -1.05421      0.976638      0.955915     -0.168903     -0.202726    -0.0513292     0.0116015       1.99171       2.33974       2.49959       2.62017       2.50268       2.39902       2.24311       1.89639       1.61959       1.37919       1.12337      0.825019      0.647951      0.456077      0.326445      0.211669      0.149143     0.0974014
  20  14 2936.0365    3.8336  0.9145 11.8528  0.0009       2.02371  0.0303   0.0773   0.0498    0.2573   0.0000      0.640414   440.1312       9.02720       16.5906      -5.09262      -7.54135      0.129462      -1.69801      -4.44565     -0.435035      0.642034       1.66391     -0.197073     0.0106260     -0.490245      0.511838      0.298023     0.0820783     0.0124340       1.73297       2.23350       2.32583       2.51951       2.35568       2.36673       2.12615       1.68371       1.54738       1.25794      0.989035      0.754794      0.567722      0.414568      0.288957      0.205476      0.135153     0.0829994
  20  15 3080.5111    3.9117  1.0783 12.3304  0.0015     -0.290930  0.0330   0.0763   0.0601    0.2161   0.0000      0.642041   443.8251       2.78683       11.3454     -0.301885     -0.808921      -5.69713       1.69568      -2.32265     0.0115253      -1.73108      -2.00005      -2.38857      0.607676     0.0286350     -0.983415     -0.284396   0.000844012     0.0586559       1.94191       2.39747       2.69974       2.73425       2.59309       2.46654       2.25483       2.00254       1.69273       1.35764       1.11194      0.855439      0.627980      0.449382      0.347922      0.222324      0.147814     0.0938045
  20  16 3224.5451    3.8617  1.3992 12.1043 -0.0022      0.840532  0.0391   0.0662   0.0708    0.1965   0.0000      0.381845   437.5045       7.40282       16.4454      -4.96550      -6.22299     -0.529695      -4.97344      -2.11633       1.79433      -1.99214       2.23625      -2.16154     -0.581277      0.385395      0.205572    -0.0486931    -0.0964752     -0.293520       2.25858       2.67771       3.13489       3.18704       3.08660       2.91722       2.70199       2.27768       1.92221       1.55716       1.24016      0.990987      0.736561      0.520567      0.372237      0.259190      0.175624      0.108167
  20  17 3368.2819    3.3158  2.0730 11.7916 -0.0006       1.05265  0.0475   0.0468   0.0880    0.1235   0.0000      0.277685   439.8263       9.44228       10.2038       5.89738       1.27457      -4.63630      -5.42788       2.92159     -0.921943     0.0802782      -1.96606      0.422703     -0.313342      0.208840    -0.0648779     -0.334476      0.256481     -0.161418       2.68743       3.39269       3.59294       3.91548       3.63587       3.52879       3.11714       2.86101       2.38799       1.91976       1.44626       1.16720      0.905479      0.645221      0.465746      0.332450      0.214059      0.134086
  20  18 3512.2261    2.8835  2.9695 11.4293 -0.0017      0.906084  0.0595   0.0357   0.1093    0.1145   0.0000      0.180908   439.0849       2.80575       10.6511       4.89748      -5.92952      -10.7223       7.18406      -5.63266      -2.56907      -4.48015      -3.12757      0.128589      0.417188     -0.434927      0.281033     -0.134228     -0.257812    -0.0687092       3.33173       4.32105       4.57484       4.81906       4.58250       4.48079       4.05153       3.51262       2.99488       2.41919       1.89168       1.43266       1.11220      0.835208      0.595524      0.401520      0.265515      0.169777
  20  19 3656.1003    2.4150  4.2080 10.9344 -0.0006      0.836987  0.0733   0.0256   0.1361    0.0982   0.0000      0.122970   437.2359       14.2678       4.52820       1.72418       10.3553      -8.79806     -0.839610      -1.84998       1.12627       3.65534     -0.876022      0.501574      -1.64672       1.13073     -0.950409     -0.425132      0.182508      0.113897       4.12117       5.17327       5.58085       5.56890       5.53664       5.21202       4.82984       4.27441       3.58923       3.00066       2.37467       1.86339       1.39264       1.01776      0.708972      0.489897      0.316278      0.207884
  20  20 3799.6323    2.0031  6.0391 10.5599 -0.0017      0.480054  0.0936   0.0185   0.1711    0.0740   0.0000     0.0799039   445.5362       6.74207       2.66810      -8.36628       6.30367       3.90283      -3.62897      -15.8404       1.96889      -5.27773      -2.25447      -4.79585       3.68054      -1.42342      0.950395     -0.313853     -0.105962      0.284184       5.05979       6.51332       6.96676       7.22349       7.12831       6.73387       6.16224       5.36830       4.53123       3.70337       2.95340       2.27550       1.70745       1.26969      0.902225      0.614716      0.408059      0.259486
  20  21 3943.7125    1.6765  8.1707 10.3688 -0.0022      0.408381  0.1199   0.0143   0.2178    0.0572   0.0000     0.0630515   442.4526       23.5608       7.26482     -0.556425      0.723772       1.77314       23.1751      -12.6017      -4.04378       3.77123      -1.12723       2.78347      0.330140       1.54450     -0.365676      -1.12862      0.440476      0.216866       6.30649       8.20315       8.57447       9.12340       8.93093       8.39914       7.58077       6.58486       5.69650       4.72143       3.75531       2.87735       2.18611       1.58031       1.08950      0.757644      0.493269      0.325217
  20  22 4087.2352    1.3964 10.6097 10.3322 -0.0015      0.338560  0.1564   0.0116   0.2886    0.0465   0.0000     0.0631827   434.9063       32.1235       13.3352      -5.46429      -2.42302       2.07594      -8.35247      -8.60770      -8.53286      -3.24822       3.55993      -5.91106      -5.30284      0.205958     -0.477169     0.0720934      -1.05222     -0.482202       7.70809       9.97699       10.6636       11.1963       10.8693       10.3188       9.39749       8.13297       6.97387       5.73538       4.55649       3.57201       2.68382       1.92429       1.37055      0.931962      0.615859      0.399161
  20  23 4231.0496    1.1582 13.4859 10.3257 -0.0011      0.170890  0.2275   0.0097   0.3775    0.0414   0.0000     0.0686907   450.8929       14.4108      -1.33214      -17.3375       1.67325       10.3497       2.88997      -1.50648       23.0381       6.23819      -12.3457      -2.97134       4.37443      -3.38557      -2.39532      -1.98888      0.802779     0.0827267       9.83304       13.0313       14.1387       14.6555       14.2948       13.4644       12.2514       10.6195       9.26194       7.53546       6.03271       4.71162       3.46639       2.58426       1.81368       1.23865      0.805806      0.511583
  21   7 1919.8827    0.5089  0.4892 10.0404 -0.0018       12.0669  0.0244   0.0150   0.0438    0.0557   0.0000       1.79401   437.5174       1.75834       16.2503       2.35508      -6.17974      -2.06480       1.18898      0.503162     -0.697787     -0.701119     0.0441656      0.156533     -0.284584     -0.237338     -0.120640     0.0302392    -0.0345437     0.0833138       1.76815       2.26874       2.49360       2.24796       2.17406       2.02455       1.96709       1.78893       1.56158       1.38763       1.15034      0.825859      0.631686      0.452750      0.320573      0.213199      0.144656     0.0920509
  21   8 2077.8039    0.7187  0.5831 10.0849 -0.0061       7.04392  0.0222   0.0185   0.0440    0.0842   0.0000       1.11757   438.5374     -0.787551       10.3051      -2.73602      -1.33632       1.36367       1.91940       2.79503     -0.548180      -1.11822     -0.701351     -0.129273      0.202452    -0.0932410     -0.143528    -0.0208525     -0.133706     -0.120230       1.45950       1.93583       1.98157       1.97997       1.92657       1.85443       1.75265       1.63317       1.37940       1.12111      0.922708      0.708922      0.551788      0.425493      0.289253      0.213516      0.137735     0.0930155
  21   9 2231.9893    1.0181  0.8116 10.2411 -0.0051       5.14301  0.0277   0.0231   0.0534    0.1296   0.0000      0.858449   438.9032       1.28911       15.0347       2.12795      -1.22812       3.52653      -2.19720       2.98721     -0.680538      -1.14792     -0.379878      0.328106      0.538841      0.287591      0.574725      0.160262     -0.166415   -0.00713843       1.68470       2.17635       2.21908       2.27509       2.21461       2.08930       1.93089       1.84302       1.66726       1.31809       1.04679      0.767405      0.611315      0.489726      0.365804      0.250711      0.173821      0.108222
  21  10 2382.0505    1.4832  0.9919 10.3343  0.0006       4.08016  0.0303   0.0293   0.0563    0.1795   0.0000      0.656090   437.6418       1.83607       17.6872       1.73513      -3.46875     -0.216397       4.83763     -0.357978      -1.09745      0.563111     -0.575420      -2.12501      0.553001      0.408035     -0.388597      0.438913     0.0824618    -0.0188039       1.64450       2.15838       2.39067       2.38117       2.42557       2.27370       2.05821       1.80637       1.62625       1.31913       1.02354      0.850510      0.611862      0.463599      0.342176      0.238801      0.159885      0.100227
  21  11 2529.3848    1.8561  1.0888 10.8039 -0.0005       2.36892  0.0325   0.0354   0.0601    0.2108   0.0000      0.629333   438.5660       4.13191       13.2162      -1.90390      0.645270       1.79614       1.28776     -0.166312      0.849357     -0.617457      0.151925     -0.348287     0.0140221     -0.421894      0.508090      0.179914     -0.247567    0.00277491       1.80591       2.31601       2.51218       2.54855       2.45497       2.35124       2.21042       1.96302       1.63062       1.41839       1.11348      0.874815      0.675672      0.495709      0.362516      0.246936      0.165750      0.112044
  21  12 2676.3105    2.5322  1.0477 11.0303  0.0007       2.71382  0.0316   0.0482   0.0559    0.2612   0.0000      0.598992   437.7251       3.07842       10.0668      -3.69872      -4.97361      -3.34121       1.35338     -0.872903      0.547730      -2.48445      -1.25211      0.585032      0.181229     -0.158638      0.710068    -0.0860306     -0.289196     0.0434131       1.78362       2.27431       2.45257       2.70275       2.59159       2.39861       2.22327       1.91717       1.65986       1.29537       1.05718      0.816433      0.645474      0.448819      0.345225      0.231859      0.158099      0.108999
  21  13 2823.0954    3.1301  1.0052 11.4551 -0.0027       2.18581  0.0299   0.0605   0.0544    0.3393   0.0000      0.573357   439.5983       5.28597       19.4024       1.57526      0.629316     -0.781408      -1.16191      -4.91957      -2.03539      -1.91860     -0.441261      -1.22711     -0.572422     -0.749410     -0.131012      0.336272    -0.0890635     -0.142141       1.71807       2.14344       2.32110       2.38890       2.37581       2.29298       2.08600       1.81870       1.58375       1.30471       1.04132      0.807633      0.642518      0.450583      0.345013      0.241609      0.160206      0.104667
  21  14 2969.0161    3.6049  1.0300 12.1470 -0.0003       1.50776  0.0307   0.0691   0.0550    0.2202   0.0000      0.612742   439.2869       2.22512       12.5267       1.05027      -2.65895      -4.07085    -0.0355275      -1.97505      0.755860      0.418617      0.202224     -0.970353      0.274376     -0.899307    -0.0889032      0.230252      0.118686     0.0222205       1.81264       2.27424       2.49106       2.61807       2.62359       2.44030       2.17487       1.82880       1.65859       1.33237       1.10885      0.835969      0.652378      0.482074      0.324076      0.243898      0.159006      0.105159
  21  15 3114.0411    3.9582  1.1687 12.1957 -0.0025      0.682567  0.0362   0.0733   0.0606    0.2734   0.0000      0.586155   441.1136       2.00527       17.0432     -0.727845      -4.46355      -3.56572      -2.60778     -0.225448       2.94633     -0.460044       1.27411      -1.26665     -0.686185      0.513973     -0.362397    -0.0217443     0.0663122      0.131154       1.98348       2.44104       2.58990       2.69220       2.57589       2.46870       2.37719       2.08645       1.79501       1.47443       1.17701      0.939805      0.743946      0.533867      0.391618      0.265686      0.181054      0.120826
  21  16 3258.7682    3.7673  1.5330 12.2034  0.0006       1.94279  0.0439   0.0603   0.0700    0.1731   0.0000      0.438234   443.6218       11.4867       17.4817       3.98971       3.51752      -2.61855      -3.45951      -2.24787       1.33296      -2.20019     -0.723896     -0.205569      0.397916    -0.0692569     -0.216560      0.338156     -0.114269     0.0107042       2.37379       3.23522       3.51271       3.86643       3.65187       3.38438       3.06051       2.65942       2.17317       1.78620       1.39375       1.09674      0.821555      0.591621      0.432979      0.296584      0.200238      0.134448
  21  17 3403.0296    3.2425  2.2442 11.6764 -0.0016      0.594986  0.0502   0.0426   0.0833    0.1087   0.0000      0.261475   443.8049       17.6513       15.8341      -1.39774     -0.435580      -5.59549      -1.95824      -5.98334      -2.28556      -2.15591      -1.24179  -0.000689899      -2.29732      -1.56023     0.0433621      0.654982      0.239634     -0.161300       2.72735       3.47271       3.82249       3.92933       3.89419       3.57864       3.37396       2.92089       2.56774       2.03027       1.63476       1.29702      0.991177      0.731310      0.537917      0.375364      0.250943      0.166119
  21  18 3547.4374    2.7274  3.2994 11.2896 -0.0003      0.557614  0.0630   0.0309   0.1097    0.0955   0.0000      0.150860   437.3893       10.5217       14.3046      -8.55389      -7.64595      -1.56898      -1.60342      -4.52092     -0.611921      -1.47754      -1.77578      -2.31666     0.0363750      0.161310      0.455789      0.108673     -0.540729     0.0641781       3.29075       4.15762       4.57779       4.85667       4.70753       4.47869       4.06302       3.55610       3.08184       2.51582       1.99105       1.59937       1.21994      0.874702      0.656173      0.458588      0.306261      0.200784
  21  19 3692.0342    2.2875  4.6457 10.8294 -0.0011      0.813036  0.0772   0.0227   0.1376    0.0848   0.0000      0.105028   436.4373       23.7303      0.667947      0.767428       1.60399      -9.14002      -4.01872       1.29826      -3.84024      -3.30037      -2.53443     -0.287404     -0.111325      0.275606      0.757794      0.303086     -0.692014     -0.185785       4.04304       5.18591       5.59742       5.80662       5.67722       5.42962       4.96674       4.34841       3.81330       3.07899       2.56604       1.96852       1.51142       1.14216      0.784466      0.566756      0.384611      0.248677
  21  20 3835.9972    1.9349  6.7724 10.5529 -0.0026      0.402460  0.0997   0.0168   0.1788    0.0637   0.0000     0.0704583   429.7953       16.1893       22.9123       2.45053      -5.19947      -5.97392      -17.9645      -11.8481       1.90938      -7.62408       2.79527      -4.27152      -2.05766      0.631758       3.48282      0.805233     -0.267600     -0.324707       5.19404       6.67874       7.22977       7.63356       7.51044       7.12756       6.42960       5.72423       4.84892       3.98450       3.22682       2.53158       1.91528       1.43873       1.02646      0.737431      0.493875      0.317069
  21  21 3980.2488    1.5998  9.5181 10.3710 -0.0003      0.280343  0.1338   0.0126   0.2432    0.0495   0.0000     0.0578965   431.1589       23.4144       22.5597      -12.3412      -12.3361       4.44462      -4.29976       5.71330       5.87084      0.952981     -0.970108      -1.18603     -0.782528       2.09758     -0.287306      -1.01496       1.11778     -0.493553       6.52423       8.44584       9.00801       9.46993       9.09020       8.80099       8.07057       7.28256       6.14403       5.23812       4.07941       3.37568       2.51131       1.87678       1.33496      0.934851      0.626914      0.417760
  21  22 4124.9750    1.3497 12.2365 10.2876 -0.0017      0.324801  0.1795   0.0103   0.3155    0.0441   0.0000     0.0587363   438.1199      -1.91071       17.5235       9.06310      -17.5158      -14.0347      -1.31912      -3.23793      -11.0627      -8.34672       9.37650     -0.129864      -2.96405      -2.72157      0.767474      0.464568       1.32650     -0.346361       7.86787       10.2228       11.2092       11.6399       11.3303       10.8680       9.85918       8.76337       7.57933       6.30375       5.17279       4.04858       3.07723       2.29691       1.62297       1.15801      0.767361      0.505174
  21  23 4268.6313    1.1143 14.2976 10.2896 -0.0012      0.161484  0.2345   0.0085   0.3984    0.0383   0.0000     0.0719766   419.6115       9.91590       3.34605       12.5259      -11.1689      -6.38907      -17.1232      -9.24160     -0.847254      -11.5898      -2.92068      -9.45399       3.99509      -1.32286       5.73991       1.67716     -0.306360     -0.382579       9.60136       12.5070       13.8760       14.2514       14.0760       13.3965       12.0771       10.8607       9.16019       7.75898       6.17837       4.88985       3.72313       2.78351       2.00628       1.42358      0.930275      0.621599
  22   7 1945.1103    0.5831  0.4784  9.8800 -0.0091       6.97985  0.0205   0.0168   0.0371    0.0711   0.0000       1.29354   440.4402      -1.71649       14.3636       3.19124      -3.81677      -1.33512      -1.17145       2.47831      0.537020      0.603653      0.260100       1.21168     -0.872809     -0.438645      0.215614      0.410403      0.204748    -0.0770140       1.18383       1.64820       1.67635       1.88292       1.65096       1.73937       1.56565       1.46681       1.20039       1.02948      0.808935      0.703098      0.496331      0.390795      0.282219      0.199356      0.138398     0.0929773
  22   8 2104.8633    0.7610  0.7274  9.7598 -0.0039       6.34427  0.0245   0.0176   0.0493    0.1132   0.0000      0.913360   440.5125      0.534802       16.1105      0.236580      -3.99382       1.87705      -3.72194      -1.44518      -3.54641      0.124964      -2.45506      0.247192      0.219214     0.0948289     -0.520486      0.199372     -0.261813     0.0148242       1.49838       1.94600       2.07238       2.09381       2.18474       1.97817       1.83840       1.59597       1.44914       1.21372       1.01890      0.804163      0.590716      0.458654      0.328938      0.229825      0.151280      0.102366
  22   9 2260.1340    1.0726  0.8611 10.2047 -0.0046       4.50240  0.0275   0.0231   0.0534    0.1428   0.0000      0.743375   437.5480      -2.24088       20.2001      0.168137      -1.54899    -0.0889303      -1.42374      0.697283      0.198606      -1.04534     -0.153773      -1.17978     -0.927982      0.133417       1.28673     -0.297521     -0.354861     -0.153613       1.60770       2.08557       2.19989       2.20412       2.24606       2.11111       2.00817       1.80849       1.57690       1.29802       1.05186      0.799801      0.639394      0.511357      0.368478      0.270059      0.184606      0.123420
  22  10 2410.8833    1.5396  0.9741 10.5066 -0.0008       2.82390  0.0283   0.0309   0.0567    0.1946   0.0000      0.648999   438.4644      0.612433       12.3391       2.45147     -0.869423      0.287279     -0.788387      -1.85469       1.21217      0.197394      0.118635      0.302069     -0.897459      0.421672      0.212725     0.0913084    -0.0829350   -0.00461567       1.58238       2.02626       2.12461       2.28979       2.23010       2.15147       1.89001       1.80551       1.52237       1.31226       1.00782      0.782642      0.654624      0.477197      0.363181      0.246375      0.179129      0.116107
  22  11 2559.2874    1.9577  1.1285 10.5488  0.0005       2.45724  0.0333   0.0349   0.0580    0.2528   0.0000      0.631369   437.0504       8.12353       16.8273     -0.740459      -2.01523      0.367838      -2.77199      -1.54554      -1.63868     -0.210487       1.14586     -0.609509     -0.346805     -0.398399      0.264751      0.138764      0.108268    -0.0138947       1.93611       2.57305       2.92300       3.06440       2.99847       2.88701       2.51750       2.18552       1.84080       1.42028       1.19439      0.908454      0.700174      0.533822      0.360926      0.278729      0.185532      0.124683
  22  12 2707.1928    2.5047  1.0939 11.2868 -0.0027      0.803438  0.0325   0.0469   0.0584    0.2506   0.0000      0.647559   437.1930       5.50216       14.5489       1.54217      -2.33671      -4.42144     0.0738865       1.48455     -0.444047      -2.20956     -0.740548     -0.781429      -2.26068    -0.0426281    -0.0815316      0.145182      0.172170     0.0753081       1.70773       2.15080       2.36776       2.54672       2.42440       2.26207       2.09542       1.90381       1.61537       1.37466       1.11843      0.923631      0.713381      0.522728      0.363717      0.256153      0.175219      0.121571
  22  13 2854.8538    3.2489  0.9482 11.8316 -0.0018       1.17939  0.0270   0.0649   0.0546    0.2391   0.0000      0.545430   435.5820       6.11066       14.3362       1.07084      -1.42465     -0.998764      -2.67928      -5.63674      -2.08086     -0.845028      0.892719      -1.05756      0.853536      0.614748     -0.232843     -0.319757      0.171027    -0.0187580       1.59190       1.92718       2.09405       2.25043       2.14996       2.00285       1.86151       1.71065       1.53681       1.26096       1.04863      0.823540      0.645082      0.473320      0.346330      0.244977      0.171426      0.108270
  22  14 3001.5438    3.7753  0.9532 12.3739 -0.0049       1.52585  0.0272   0.0745   0.0530    0.2127   0.0000      0.586322   438.7957       5.19879       12.4428      0.743641      -2.68713      -1.79885       1.16564      -3.50210      0.573024      -1.98463      -1.09410      -1.94707     -0.531945    -0.0810711      0.134550     -0.390723    -0.0539384    -0.0796825       1.55816       1.90536       2.17166       2.19065       2.13934       2.09635       1.94967       1.69486       1.49669       1.21286      0.980916      0.808691      0.615580      0.459330      0.337824      0.245748      0.168103      0.111973
  22  15 3147.1481    4.0535  1.2411 11.8705 -0.0033      0.661771  0.0338   0.0702   0.0623    0.3286   0.0000      0.549552   437.9317       6.73147       8.19814      -1.08791      -7.44816      -2.50522      0.930106      -2.05498     -0.997802      -1.16376      0.611448      0.540413     -0.335069     -0.316731      0.174979    -0.0457400    -0.0631598    -0.0778117       1.86378       2.38669       2.43767       2.65235       2.55986       2.52394       2.16283       1.95126       1.72526       1.51082       1.23689       1.00657      0.753536      0.544378      0.397013      0.277063      0.190823      0.129082
  22  16 3292.2911    3.6657  1.6851 11.7579 -0.0003      0.430418  0.0409   0.0535   0.0718    0.1575   0.0000      0.336367   443.0646       4.47775       15.1755       1.96770      -1.28827       4.02921      0.546435      -4.30798      -2.02073       2.10847      -2.21526       1.12990       2.05799      0.846670     -0.258005      0.440863      0.113883     0.0123496       2.22071       2.89819       3.19863       3.36535       3.28854       3.14305       2.89607       2.40873       2.06551       1.76582       1.37302       1.08370      0.841242      0.636523      0.459796      0.322657      0.227508      0.156787
  22  17 3437.4845    3.1422  2.3086 11.4672 -0.0007      0.843316  0.0502   0.0389   0.0822    0.1066   0.0000      0.216403   438.8409       5.21400       7.18992       3.32410      -4.44376      0.769586      -5.56747     -0.208373      -1.16769      -4.06515      0.468097     -0.637511       1.33276      0.545641      0.367526     0.0627500      0.220102      0.175883       2.54453       3.29089       3.45442       3.77825       3.67504       3.48418       3.16531       2.78110       2.50789       2.05332       1.70964       1.37075       1.03823      0.775251      0.569923      0.393209      0.271290      0.185986
  22  18 3582.4184    2.6086  3.6572 11.1867 -0.0013      0.650012  0.0639   0.0273   0.1135    0.0805   0.0000      0.133664   438.9225       12.9475       10.3483       4.31099       3.71504       2.82081     0.0244716      -3.17560      -2.78755      -1.58201       1.12660     -0.545980     -0.226709     -0.230415     -0.405527      0.614522     -0.846714     -0.236662       3.18695       4.11243       4.68372       4.81086       4.79070       4.48372       4.10881       3.68878       3.09997       2.59790       2.15139       1.67574       1.29468      0.960784      0.722620      0.518306      0.340179      0.237556
  22  19 3727.2688    2.2111  5.2589 10.7154  0.0015      0.578333  0.0822   0.0201   0.1441    0.0728   0.0000     0.0909992   445.8869       15.0410       3.96262       5.15180      -3.54861     -0.298254       2.96151      -8.69257       5.16608      -6.66064      0.619410     -0.939936      -2.81099      0.422859       1.35617      -1.17410     -0.191114      0.229870       4.04268       5.25182       5.66634       5.96074       5.83147       5.58089       5.03185       4.57913       3.94778       3.37072       2.75735       2.22433       1.66196       1.26874      0.927493      0.649381      0.441106      0.303862
  22  20 3872.0764    1.8024  7.3234 10.4899 -0.0011      0.347531  0.1046   0.0149   0.1901    0.0571   0.0000     0.0677371   436.9946       8.38795       20.0724       7.48575      -13.4479       2.83636       1.96214       4.24861      -2.27522      -7.07525       1.66688       1.01939      -1.52726     -0.759488      -2.60836      0.423643     -0.292522     -0.568307       5.07122       6.44799       7.11340       7.28718       7.30488       6.88936       6.34367       5.65555       4.99443       4.29927       3.42874       2.75462       2.12937       1.60885       1.17695      0.826499      0.573866      0.382628
  22  21 4016.9501    1.5008  9.7282 10.4112 -0.0003      0.355810  0.1367   0.0119   0.2539    0.0454   0.0000     0.0608958   443.8687       32.9023       14.0107       20.2671      -3.94083      -5.26237      -15.0326      -5.81080     -0.482648      -7.77255      -3.31428      -5.50924   -0.00110675     -0.243020      -1.36296      0.909965     -0.561597     -0.417051       6.19120       8.10323       8.81705       9.18564       9.13086       8.63761       8.14677       7.06703       6.23845       5.30466       4.22357       3.34797       2.63667       1.99859       1.47406       1.05552      0.721043      0.488518
  22  22 4161.7150    1.2874 12.0977 10.2838 -0.0007      0.220676  0.1797   0.0099   0.3162    0.0428   0.0000     0.0608831   442.7934       12.4493       16.8732      -5.78772      -20.7681      -4.10630      -9.49610     -0.542222      -21.9431       1.06018       4.63522      -1.01206       2.09668       2.29155       1.73817      0.168732     -0.817359     0.0567648       7.62169       10.1059       10.8859       11.4033       11.2784       10.7533       9.98737       8.79211       7.62270       6.45647       5.30133       4.13949       3.27958       2.44614       1.78133       1.27431      0.889214      0.593235
  22  23 4306.4158    1.0530 15.0578 10.3007 -0.0022      0.278892  0.2528   0.0079   0.4088    0.0351   0.0000     0.0754222   432.2412       42.5261       11.6533      -5.99045       8.88327       26.0149       13.1672      -20.8728      -14.2879      -7.76269      -3.50168      -6.30269      -1.89736       3.92113      0.934721     0.0236716     -0.778394      0.695934       9.38903       12.2368       13.3709       14.0279       13.7920       13.2041       12.3270       10.8803       9.46816       7.86471       6.54748       5.17627       4.04856       3.04224       2.26519       1.58645       1.09216      0.746825
  23   7 1969.6917    0.5878  0.5052  9.9132 -0.0028       9.08845  0.0193   0.0158   0.0397    0.0693   0.0000       1.36132   439.9983      -1.41047       15.1694      -4.41701      -3.54974     -0.952379      0.981527     -0.398915     0.0144655     -0.375500     -0.931965      -1.20766     -0.610546     -0.254859     -0.379933      0.177655    -0.0399562    -0.0612528       1.18077       1.50013       1.64730       1.59441       1.67202       1.58335       1.48652       1.31050       1.16284       1.01166      0.810792      0.658747      0.517719      0.386277      0.301258      0.217871      0.152994      0.102624
  23   8 2131.1936    0.8118  0.6477 10.0114  0.0010       6.58821  0.0231   0.0187   0.0436    0.0979   0.0000      0.940297   438.6068       1.40430       14.6672      -1.02164      0.348796      0.758833     -0.327290     -0.699449      0.708378       1.62667    -0.0429600     -0.595129     -0.652023     -0.539453     -0.186817   -0.00946826     -0.150639      0.252501       1.36272       1.63481       1.73986       2.01550       1.96748       1.77240       1.66493       1.53966       1.30814       1.11529      0.863566      0.715874      0.569918      0.440138      0.317223      0.237452      0.172180      0.119443
  23   9 2287.5882    1.1314  0.9638 10.3166 -0.0014       4.39545  0.0295   0.0226   0.0581    0.1389   0.0000      0.808630   436.2023       2.24778       13.9499     -0.258268      -4.35825      0.813394      0.190734      -1.51104     -0.850546     -0.680601     -0.120620      0.161163      -1.30280      0.107241      0.195938      0.144938     0.0418480    -0.0347528       1.57890       1.93099       2.06241       2.27531       2.26180       2.16572       1.89256       1.70879       1.56667       1.31550       1.07658      0.869113      0.663614      0.516766      0.377705      0.280546      0.185070      0.137301
  23  10 2439.2542    1.6219  1.0486 10.5481 -0.0023       2.69948  0.0314   0.0303   0.0551    0.2074   0.0000      0.644442   440.1470       2.96249       13.6970      -1.67542      -2.45505      -1.67369      -1.13888       1.28392      -1.65329      -1.18164      -1.02567      -1.21502     -0.529887      0.722465     -0.297882     -0.444445     0.0698772    -0.0606183       1.61862       2.05156       2.20778       2.31177       2.25508       2.18612       1.93458       1.81990       1.63247       1.34798       1.20866      0.943902      0.767298      0.559728      0.421197      0.292667      0.199041      0.141646
  23  11 2588.7935    2.1004  1.1457 10.3939 -0.0048       2.06496  0.0324   0.0374   0.0563    0.3852   0.0000      0.543068   439.1918       7.62653       16.5835     -0.621802      -1.49154       1.55793       4.31582      -2.45406    0.00219575      -1.00824      0.733870     -0.143664      -1.13547      0.258241      0.389793      0.316195     0.0803981      0.198786       1.72950       2.11140       2.34048       2.51863       2.35099       2.24088       2.09144       1.89562       1.70358       1.43266       1.24395      0.955808      0.766454      0.578139      0.420437      0.308105      0.205106      0.153813
  23  12 2737.6705    2.6965  1.0301 11.4385 -0.0012       1.42935  0.0282   0.0497   0.0559    0.2106   0.0000      0.564816   436.7236       3.18932       14.2109      -4.44964      -1.12425       1.21678       2.34284   -0.00138961    -0.0658974      -1.14118       1.64787     -0.704414      -1.20341      0.875381      0.223841     0.0310792      0.122804     -0.120139       1.48560       1.93851       1.98876       2.17013       2.08220       2.04299       1.82877       1.71907       1.48812       1.35702       1.04181      0.852077      0.653701      0.510967      0.376387      0.292057      0.204461      0.135700
  23  14 3033.5340    4.0190  1.0440 12.0441 -0.0054       1.14916  0.0288   0.0740   0.0552    0.2747   0.0000      0.553338   439.8785       8.51211       12.6240       1.06660      -4.19990       1.32103       2.00622      -1.63396       1.64665      -6.18397      0.553211      -1.46829      0.329404     0.0152209     -0.279079     -0.374327     -0.319405    -0.0202268       1.46516       1.83939       1.98500       2.05981       2.18859       2.04522       1.89462       1.68056       1.48350       1.29257       1.05920      0.818234      0.610815      0.491767      0.379967      0.284574      0.202808      0.134157
  23  15 3179.8268    3.9604  1.2518 12.4439 -0.0007       1.24902  0.0359   0.0683   0.0609    0.2054   0.0000      0.536022   437.7285       5.14596       12.6993     -0.226868       2.42810      -2.52040      0.626884      -2.28833      0.831892     -0.838700      -1.19035     -0.851631    -0.0414145     -0.382109     0.0743035     -0.143039     -0.212761      0.128486       1.80177       2.35287       2.51432       2.69790       2.60814       2.53936       2.28501       2.03350       1.78149       1.53362       1.30836       1.02730      0.806635      0.611733      0.431669      0.317729      0.224002      0.148959
  23  16 3325.7105    3.5526  1.7527 12.0312 -0.0011      0.897850  0.0419   0.0507   0.0733    0.1282   0.0000      0.349737   439.2302       1.20297       10.3749       3.33385     -0.801168      -7.97012     -0.771322      -1.24433      -1.98675      -4.40634     -0.822564     -0.379164     -0.461418      -1.49232     0.0630524     -0.377007     -0.412896     -0.145584       2.19295       2.88993       3.09702       3.18519       3.12714       2.92180       2.59302       2.44102       2.18116       1.93137       1.62088       1.30687       1.03705      0.770319      0.545033      0.378358      0.266814      0.181271
  23  17 3471.4307    2.9654  2.7830 11.4791 -0.0011      0.602252  0.0526   0.0333   0.0955    0.0810   0.0000      0.188559   435.7297       2.26635       16.6100      -6.11057      -6.29880      -1.15951       5.78230      -5.11894     -0.257463      -3.05118      -1.24450     -0.840087      0.969941       1.78580     -0.314290    -0.0953794     -0.424159     0.0837160       2.61114       3.36920       3.56326       3.65262       3.70766       3.58490       3.45370       2.95458       2.63724       2.17505       1.81253       1.51284       1.14662      0.895345      0.652654      0.475969      0.342706      0.233464
  23  18 3616.9519    2.5314  3.8078 11.0866  0.0007      0.550885  0.0627   0.0253   0.1146    0.0727   0.0000      0.120087   437.8053       12.9373       12.0515       2.98995      -8.65318      -1.54645      -2.40137      -5.33258       2.34530       2.75384       2.83731     -0.727521       1.41278     -0.605699     -0.959283      0.962373     -0.549573     -0.334130       3.11003       3.98333       4.24516       4.56947       4.48551       4.14789       3.91326       3.56961       3.17151       2.67167       2.21773       1.80640       1.39332       1.09252      0.785161      0.573201      0.401700      0.275502
  23  19 3762.5135    2.0995  5.7081 10.6854  0.0000      0.519347  0.0839   0.0183   0.1510    0.0656   0.0000     0.0787930   442.3313       1.61242       23.0058      0.815952     -0.703093       3.63713      -4.86374      -1.57450      -6.42070      -2.19161     -0.584299      -4.09497       1.03172     -0.933888      0.477487     -0.613529      -1.05114      0.331113       3.92638       5.03466       5.29957       5.69606       5.70399       5.57252       5.11713       4.58430       3.93603       3.41772       2.85609       2.30078       1.78143       1.37848       1.03330      0.732097      0.517111      0.363176
  23  20 3908.0915    1.7214  8.1946 10.4139 -0.0005      0.504740  0.1137   0.0135   0.2022    0.0532   0.0000     0.0633717   442.8186       12.9753       8.87131      -5.29257       6.80291      -14.5065      -2.22679      -4.07878       1.53683      -6.00318      0.829251      -2.30916       1.08211     -0.602796      0.502218      0.508989      0.981200     -0.370418       5.10780       6.59899       7.03580       7.56699       7.40430       7.23190       6.64248       5.95482       5.21049       4.51887       3.67332       3.01474       2.34188       1.78710       1.32247      0.966292      0.672837      0.464881
  23  21 4053.0609    1.4316 10.2869 10.3904 -0.0013      0.300895  0.1444   0.0110   0.2601    0.0424   0.0000     0.0621391   439.0629       14.7337       24.5119       6.07494      -6.25692     -0.865316       6.16338      -25.9713       2.90554      -4.07944       4.58711       2.62360      -1.79410      -2.15771      0.683971       1.01557      0.206956     -0.474672       6.10992       8.13662       8.90557       9.24057       9.27490       8.79743       8.14487       7.27252       6.49483       5.46604       4.54455       3.67450       2.85622       2.20360       1.61985       1.17494      0.805842      0.557495
  23  22 4197.8586    1.2208 13.0590 10.2955 -0.0039      0.176346  0.1998   0.0089   0.3382    0.0403   0.0000     0.0665398   431.8730       9.79244       22.1095       4.30524       7.80414      -7.58355     -0.193162      -8.96777       12.4679      -13.0635      -8.72361       6.93879       1.49342     -0.570204      -3.03588      -1.42188      0.317246       1.74391       7.73337       10.2336       11.0984       11.6780       11.8641       11.0679       10.1645       9.31210       8.08537       6.96124       5.75320       4.67574       3.63355       2.77353       2.08027       1.48504       1.02222      0.706302
  24   5 1653.7358    0.2835  0.1731 10.0206 -0.0080       27.1936  0.0169   0.0136   0.0223    0.0338   0.0000       6.60922   439.4604     -0.460682       19.1623      -2.04225     -0.541076      -1.69412      0.207766     -0.497230      -1.02987      0.873078     -0.509582    -0.0898807    -0.0238060     -0.107291    -0.0920866      0.390988    -0.0263294     0.0172986      0.967714       1.23340       1.17662       1.43319       1.27945       1.60421       1.41135       1.18308      0.705244      0.916174      0.820411      0.621292      0.371217      0.322181      0.261962      0.199879      0.135588      0.100471
  24   6 1826.3493    0.4281  0.3760  9.9105 -0.0050       13.4590  0.0167   0.0134   0.0364    0.0491   0.0000       2.32953   439.7459     -0.174236       21.4615      -1.46004      -1.81556      0.894070     -0.103210     -0.685336     -0.964027      0.335007     -0.375354     -0.335484     -0.532166      0.160460    -0.0198914    -0.0465464     0.0557744    -0.0906733       1.07095       1.37923       1.49160       1.47697       1.46705       1.34234       1.22150       1.20876       1.12805       1.02048      0.885801      0.666559      0.528084      0.391577      0.317288      0.249124      0.176333      0.108466
  24   7 1993.6681    0.6029  0.4987  9.7568 -0.0063       10.1110  0.0198   0.0152   0.0364    0.0781   0.0000       1.35063   439.1873       2.71832       14.6007       2.37563      -2.24467      -1.36172       3.10999     -0.337931       2.44572      -2.66847      0.488280     -0.707970     0.0864227      0.342619      0.499308      0.122865     -0.153101      0.253638       1.14213       1.32018       1.52756       1.54699       1.66023       1.57476       1.35810       1.24337       1.22876       1.02694      0.827627      0.645266      0.537120      0.398550      0.327858      0.233438      0.165075      0.119762
  24   8 2156.8500    0.8809  0.6664 10.1907 -0.0037       7.68644  0.0241   0.0200   0.0422    0.0963   0.0000      0.967117   440.6422      0.629833       15.7867     -0.115991      0.853995      0.497700       1.70577      -3.30505       2.85146      -1.01258      0.488671     -0.578851      0.390536     -0.562296  -1.12734e-05      0.198546     0.0250635      0.136913       1.37682       1.75662       1.82637       2.01578       2.05217       1.93048       1.81400       1.58075       1.34176       1.23063      0.967346      0.830914      0.629721      0.493553      0.363233      0.250775      0.174328      0.138416
  24   9 2314.4056    1.2168  1.0000 10.1599 -0.0018       5.00454  0.0296   0.0226   0.0540    0.1521   0.0000      0.726698   439.6814       2.29051       17.1405     -0.777899      0.746882      -1.43873      0.733116      0.762985      -2.80874       1.39834     -0.579461      0.101932     -0.111395     -0.116550      0.270688      0.579747     -0.487388      0.121993       1.40937       1.87202       1.99083       2.10617       2.06604       2.07027       1.86403       1.70535       1.45776       1.31095       1.10961      0.899085      0.678720      0.551046      0.408975      0.298352      0.214192      0.141460
  24  10 2467.1056    1.6983  1.0808 10.5953 -0.0054       2.38638  0.0312   0.0315   0.0554    0.2196   0.0000      0.620223   436.0041       5.29050       13.6611      -1.84335      -3.03963       1.08514       1.48493      -1.57474       2.34960      -3.46546      0.261759      0.432890     -0.212210     -0.721167      0.243413     -0.499811     -0.415940     -0.130952       1.56834       2.04062       2.15743       2.27877       2.21871       2.14626       2.01879       1.84694       1.61298       1.40237       1.14570      0.984448      0.756563      0.584766      0.425538      0.323465      0.226114      0.162685
  24  11 2617.7614    2.2377  1.0942 10.9648 -0.0058       2.69656  0.0308   0.0401   0.0550    0.2753   0.0000      0.585103   440.2643      0.980074       13.7616      -3.63290      -4.63401      0.430446      -2.52976    -0.0453866      -3.26599      -1.08829       1.28093     -0.343749     -0.218082     -0.284535      0.747512      0.435995      0.230057    -0.0664824       1.52160       1.97026       2.09093       2.20627       2.19297       2.09450       1.95405       1.72761       1.58917       1.35145       1.21167      0.956466      0.775641      0.591819      0.446160      0.320879      0.216514      0.154971
  24  12 2767.7496    2.8988  1.0876 11.3258 -0.0021       1.21442  0.0292   0.0511   0.0549    0.2791   0.0000      0.519581   438.8020       3.01192       14.0435       5.04724     -0.820260      0.291452       1.42290      -2.48990     0.0629867      -1.10251     0.0164698      -1.45607     -0.719630      0.638421     -0.112566     -0.221495      0.112524    -0.0463201       1.45459       1.87607       1.99922       2.25056       2.21207       2.02325       1.92357       1.77635       1.52547       1.32114       1.06288      0.891250      0.727807      0.543537      0.403001      0.287857      0.212710      0.147720
  24  13 2917.1065    3.5063  1.0024 11.9426 -0.0024       2.51048  0.0311   0.0633   0.0476    0.2350   0.0000      0.620214   440.8466       3.68538       17.0258     -0.669401      -3.58751      -3.87874      -2.10509     -0.542739     -0.157734     -0.324138    -0.0870337     -0.810062       1.17737     -0.388262      0.524506     0.0300625    -0.0283000      0.127601       1.47917       2.05032       2.15567       2.38119       2.31381       2.20472       2.06165       1.81348       1.61509       1.37433       1.09140      0.877666      0.699847      0.546335      0.404881      0.293131      0.219913      0.148929
  24  14 3065.1098    4.0611  1.0551 12.0259 -0.0051      0.547846  0.0287   0.0722   0.0546    0.3114   0.0000      0.568395   439.8882       6.12468       14.0351     -0.565508      0.539465      -2.41906       2.87428      -1.61776     -0.440142     -0.552102     -0.519547      -1.41766      0.248390    0.00772141    -0.0301039      0.272279      0.367293      0.362384       1.43472       1.88304       2.00049       2.04952       1.97061       2.02829       1.87577       1.82787       1.54028       1.27655       1.02258      0.815638      0.662295      0.523437      0.411758      0.302404      0.228852      0.161128
  24  15 3212.1622    3.9833  1.4217 11.7568  0.0055       1.03153  0.0356   0.0628   0.0635    0.2797   0.0000      0.422212   440.6628       8.13379       14.5594      -1.41769      -2.20330    -0.0711703      -1.56437      -3.31255     -0.104297     -0.855443       1.16452      -1.70055       1.40123     -0.106624     -0.288800     -0.207964     -0.195228     0.0743022       1.73798       2.22358       2.38367       2.44730       2.44260       2.35134       2.23778       1.97099       1.77182       1.50988       1.29340       1.08310      0.851935      0.635191      0.487085      0.340700      0.252218      0.177078
  24  16 3358.6287    3.4387  2.0111 12.1361 -0.0010      0.907818  0.0466   0.0453   0.0760    0.0952   0.0000      0.312949   443.9248       4.81440       20.0131       2.53104       2.25344     -0.538763       1.82598      0.505303    -0.0556823     -0.727989      0.812571      -2.50435     -0.724494     -0.189646      -1.09407     -0.311545     -0.661201    -0.0269072       2.09812       2.75979       3.06077       3.22988       3.18467       3.08506       2.78902       2.60770       2.22978       1.91054       1.60003       1.23311      0.992770      0.773087      0.590912      0.433285      0.318247      0.225122
  24  17 3505.0171    2.8755  2.8717 11.6029 -0.0016      0.334633  0.0540   0.0318   0.0959    0.0721   0.0000      0.189336   438.3263       6.73273       13.5913       5.07612     -0.690969      -4.14223      0.120778      -1.46649      -2.35872      -3.69511      -1.00927      -2.84552     -0.889662       1.28809      0.161879     -0.531150      0.169750     -0.495925       2.42109       3.04454       3.36583       3.56289       3.48319       3.36899       3.17499       2.89146       2.49647       2.22724       1.88953       1.52342       1.21883      0.937512      0.702993      0.514262      0.369463      0.264567
  24  18 3651.2057    2.3818  4.1954 11.1375 -0.0009      0.453640  0.0678   0.0225   0.1189    0.0609   0.0000      0.105595   436.2533       12.5892       18.7661       1.25119      -2.04098      -4.60127      -1.68566      -2.17307      -1.39515       1.60113      -2.98813      -3.44636      0.175815      -1.58361      0.862593     -0.301262      0.158633     0.0407716       3.11524       4.06719       4.33967       4.55644       4.55047       4.45834       4.20300       3.77595       3.26698       2.83281       2.35230       1.95263       1.52557       1.22519      0.883374      0.668972      0.463007      0.329739
  24  19 3797.2112    1.9646  6.1314 10.7601 -0.0003      0.501586  0.0884   0.0165   0.1603    0.0546   0.0000     0.0773592   442.1390       12.6411       26.5160       3.37698       3.84001      -12.8169       3.95473       1.26313      -6.26835      -6.24647       1.12746      -1.15599      -1.61690      0.608324       1.75374     -0.233461     -0.370303     -0.359533       3.91958       5.17694       5.54768       6.01487       5.86764       5.77169       5.36660       4.76059       4.25287       3.57818       3.01483       2.43121       1.95604       1.49235       1.12062      0.834755      0.597802      0.422059
  24  20 3943.0888    1.6639  9.0158 10.3982 -0.0005      0.376290  0.1204   0.0124   0.2161    0.0495   0.0000     0.0582869   434.4998       17.1068       10.4715      -6.62400       1.67161      -3.23104       19.3435      -9.85465       3.41675       6.03884       6.24730      -1.61471      -1.90373      0.976659     -0.358401       1.51378     -0.314914     -0.508367       5.11164       6.76269       7.38906       7.76959       7.72425       7.49558       6.96349       6.30769       5.52679       4.77036       3.94719       3.25115       2.56801       1.97110       1.49292       1.10935      0.782752      0.545080
  24  21 4088.9148    1.3771 10.6477 10.4063 -0.0006      0.311272  0.1505   0.0105   0.2688    0.0409   0.0000     0.0610671   437.5105       9.98291       15.2367       8.37151      -4.52304      -4.89861       9.67563       5.72342       1.81942      -1.88892       9.97457      -3.27423      -5.46685       5.30931     -0.527536      -2.60910     0.0278477      0.344854       6.14423       8.15673       8.85810       9.15576       9.25525       8.90785       8.24284       7.45893       6.63874       5.67935       4.87360       3.92228       3.14101       2.39733       1.79645       1.31741      0.949498      0.658795
  24  22 4234.3112    1.1710 13.6419 10.3046 -0.0007      0.283910  0.2119   0.0084   0.3473    0.0374   0.0000     0.0694252   438.3676       18.7766       17.6782      -9.22836      -1.43232      -11.1025       13.8184      -13.3182      -20.9971       3.07348       15.7158      -2.06709      -6.40836       5.99599      -2.94586     -0.245993       1.06912      0.733912       7.69159       10.2214       11.1319       11.6959       11.8171       11.3060       10.6747       9.52897       8.43576       7.15873       5.94998       4.85564       3.83444       3.01778       2.25685       1.66876       1.19692      0.826939
  25   5 1674.1224    0.2754  0.2179 10.0119 -0.0093       11.5854  0.0177   0.0122   0.0309    0.0358   0.0000       6.04319   439.3132      -1.28743       20.5970      -1.94206     -0.994366      -2.15802     -0.374388     -0.691218      0.362604     -0.262137      0.634545    -0.0617995     0.0491302     -0.127348      0.105413      0.309516    -0.0643023    -0.0288436       1.21122       1.52748       1.66034       1.70542       1.93413       1.81639       1.80042       1.87078       1.24906       1.43339      0.871559      0.971156      0.820306      0.388905      0.435421      0.234834      0.277949      0.187386
  25   6 1847.9440    0.4569  0.3742  9.9003 -0.0070       15.5906  0.0173   0.0140   0.0322    0.0487   0.0000       2.16719   439.5437       1.10321       20.3160      -2.53353      -1.96471      -1.33942       1.76145       1.00450   -0.00877346      -1.07008      -1.05767      0.807245      0.300887      0.118563    0.00134135     -0.200449      0.145450     -0.191097       1.00566       1.21626       1.26102       1.34216       1.45230       1.43564       1.31943       1.08954       1.04156      0.854202      0.739417      0.586285      0.480163      0.382999      0.282270      0.221062      0.143810      0.119324
  25   7 2017.0632    0.6560  0.5727  9.9626 -0.0013       13.9697  0.0223   0.0158   0.0400    0.0649   0.0000       1.31971   438.8216       2.68582       19.0357       1.08196      -3.17912     -0.657424      0.502063      0.156746      0.769438      0.326555      0.405268      -1.08736      0.492002     -0.311504      0.800617      0.126056    -0.0491508      0.115016       1.10719       1.54758       1.50124       1.81196       1.63006       1.75520       1.55401       1.39954       1.23451      0.994801      0.920461      0.732146      0.604200      0.433295      0.364300      0.243937      0.185800      0.138917
  25   8 2181.8759    0.9465  0.7938  9.7178 -0.0023       6.68360  0.0243   0.0188   0.0448    0.1343   0.0000      0.767603   438.0652       1.76864       18.1605      0.427652      -2.17009      0.754714     -0.816205       2.29176       2.72437     -0.544659      -1.35079      0.538907     -0.236036     -0.695825     -0.654916      0.454697     -0.387165   -0.00196861       1.14753       1.51040       1.70919       1.77053       1.78526       1.68424       1.65852       1.41805       1.34564       1.05933       1.00014      0.748971      0.609303      0.489362      0.362543      0.279124      0.198817      0.144103
  25   9 2340.6572    1.3071  1.0551 10.1630 -0.0020       4.99770  0.0303   0.0233   0.0543    0.1711   0.0000      0.663287   438.2130      -1.17055       16.6136      0.363335      -2.90921     0.0175865       2.42037      0.425919      -2.71937      0.480493     -0.337809      0.337804     0.0772098     -0.298296     -0.301040      0.234156    -0.0285463     0.0210426       1.56674       2.06887       2.08831       2.13963       2.11648       2.11179       2.09475       1.89085       1.69950       1.37540       1.14846      0.916849      0.755514      0.614696      0.461611      0.352239      0.256442      0.182674
  25  10 2494.4459    1.7534  1.1834 10.3793 -0.0024       2.70350  0.0341   0.0296   0.0560    0.2501   0.0000      0.653548   442.1054       3.48338       17.8542      0.473722     -0.511921      -1.22149      0.797770      -3.33589   -0.00396037      -1.22229       1.77745     -0.255256     -0.297996      0.649627      0.223608     0.0564087      0.202293      0.167126       1.59874       2.12490       2.25640       2.46913       2.41450       2.36705       2.13437       1.93707       1.72612       1.48699       1.27119       1.03757      0.850278      0.645046      0.487883      0.354161      0.254946      0.173733
  25  11 2646.2738    2.3694  1.0608 11.1858 -0.0021      0.791873  0.0296   0.0426   0.0547    0.2210   0.0000      0.594573   438.0267      0.391640       15.8274       1.05826      -4.57152      0.794446      -1.60139      -2.60751      -1.08834      0.585919      0.260587     -0.141661      0.984558      0.874967     -0.180188     -0.177942     -0.213197     0.0566569       1.45163       1.89452       2.02173       2.13232       2.07512       2.03971       1.90243       1.75690       1.52807       1.32682       1.11644      0.941589      0.758267      0.578802      0.443347      0.319210      0.237513      0.166666
  25  12 2797.4250    2.9915  0.9394 11.7625 -0.0020       1.74219  0.0277   0.0554   0.0497    0.1872   0.0000      0.577443   440.5865       7.11537       15.6115     -0.172538      -2.19413      -1.30050     -0.349705      -1.78476       2.78533      -1.54726      0.602292       1.19313     -0.258308    -0.0493104     0.0515076      0.193509     -0.166099      0.167112       1.31409       1.78400       1.89616       2.04340       1.97189       1.85793       1.77702       1.53265       1.43960       1.25385       1.09347      0.882669      0.728725      0.563961      0.407682      0.311652      0.212722      0.146031
  25  13 2947.5276    3.7939  0.9137 11.8326 -0.0012       1.04574  0.0238   0.0698   0.0468    0.2445   0.0000      0.494668   443.3993       5.39689       15.2449       1.28210     -0.448594      -2.15452      0.621309      -4.40683    -0.0644283     -0.171975       1.59246       1.09193     -0.160375     -0.381086    -0.0539942      0.211722      0.189838      0.105642       1.26539       1.61667       1.76330       1.93690       1.83399       1.71125       1.65565       1.51164       1.31628       1.16338       1.00858      0.829970      0.664968      0.527058      0.388790      0.288912      0.198719      0.139653
  25  14 3096.3361    4.0319  1.1856 12.3484 -0.0002       1.28029  0.0319   0.0683   0.0569    0.2238   0.0000      0.539833   439.7383       5.56194       14.5587       1.87446      -2.38447      -4.22269     -0.142154      0.839685       2.08222      -2.42234      0.261205      0.277724     -0.174752     -0.275939       1.06038     -0.637496   0.000275154     -0.171883       1.44829       1.85207       2.01057       2.05645       2.10324       2.01140       1.93501       1.77979       1.61437       1.34067       1.16549      0.915030      0.745422      0.582213      0.476989      0.340303      0.256409      0.180724
  25  15 3244.0469    3.9052  1.4491 12.2396 -0.0010       1.20779  0.0365   0.0606   0.0655    0.1815   0.0000      0.442381   439.6837       10.7998       11.2004     -0.399196      -1.47464      -3.57940     -0.467976      -2.67882     -0.339027    -0.0749683     -0.913026      -3.61286       1.33787     -0.537434      0.168805      0.621209     -0.383402     -0.171940       1.65041       2.18361       2.30157       2.45829       2.48237       2.40632       2.25877       2.03191       1.83691       1.55857       1.26734       1.07855      0.827400      0.677356      0.497521      0.386751      0.282577      0.197520
  25  16 3391.2882    3.2837  2.0792 12.1548 -0.0012      0.970967  0.0457   0.0429   0.0780    0.0953   0.0000      0.290998   438.2631       6.64128       18.0944       5.39407      -3.91421      -4.68131      0.896173      -4.22431     -0.432170     0.0166535     -0.130370       1.11955     -0.553733     -0.518124      0.970183     0.0959590      0.277245      0.383209       2.08401       2.74871       2.83330       3.05735       3.01254       2.94789       2.79422       2.56211       2.22494       1.94050       1.62063       1.33094       1.07031      0.837499      0.629666      0.478161      0.352902      0.252289
  25  17 3538.3182    2.7861  3.0466 11.6270 -0.0009      0.584269  0.0546   0.0297   0.0974    0.0669   0.0000      0.177798   442.5589       9.66069       22.2046      -6.24365      -1.58403      -9.24120      -4.91250      -5.21762      -3.11887      -4.52135      -2.07216      0.307612      0.811776       1.42879     -0.384303     -0.112802      0.448824      0.334583       2.43957       3.19809       3.46218       3.65042       3.64972       3.46089       3.27035       2.97062       2.69688       2.31342       1.97125       1.63443       1.32934      0.999600      0.756254      0.579300      0.422540      0.301568
  25  18 3685.0959    2.2979  4.6270 11.0833 -0.0006      0.350609  0.0709   0.0207   0.1258    0.0563   0.0000      0.101113   442.0143       13.8221       12.4626      -3.39351     -0.316517       4.13293      -5.86218      -3.28302      -2.77569      -6.43098       2.77659      -1.30967      -1.11890      -2.10572     -0.932998     -0.657306     -0.504729     -0.554978       3.11191       4.03771       4.40962       4.65353       4.61049       4.53128       4.29373       3.91905       3.42358       2.91188       2.45274       2.01253       1.63569       1.28077      0.980671      0.733678      0.523829      0.377718
  25  19 3831.8413    1.9122  6.7520 10.7222 -0.0005      0.453152  0.0912   0.0153   0.1697    0.0502   0.0000     0.0674104   433.7172       21.7609       31.0564     -0.596336      -7.71021       9.34767      -9.93224      0.391223      -1.03852     0.0515799     -0.401169      -3.23231       1.21355       2.60385       2.00710      -1.50022     -0.803111      0.699915       3.92254       5.14845       5.66357       5.93408       5.86686       5.65569       5.35564       4.89504       4.36477       3.84623       3.20929       2.66349       2.12417       1.68514       1.25137      0.970229      0.685404      0.485248
  25  20 3978.0746    1.5928  9.6144 10.3677 -0.0006      0.353936  0.1274   0.0116   0.2298    0.0476   0.0000     0.0588474   445.4223       1.92790       22.0596       9.57593      -9.88923      -22.9002      -4.48593      -8.14878      -3.88325      -2.22153      -12.2868      -4.17153      -2.45183       4.37637     -0.822142     -0.782016    -0.0150583     -0.211001       5.12793       6.75903       7.28567       7.64388       7.81495       7.56172       7.09423       6.45748       5.64323       4.93148       4.15785       3.47014       2.75322       2.13901       1.67093       1.23285      0.875254      0.622263
  25  21 4124.1758    1.3326 11.6399 10.4032 -0.0010      0.272789  0.1649   0.0096   0.2943    0.0386   0.0000     0.0623827   440.9805      0.152025       25.0034       2.81134       8.61535      -6.73020      -6.87911       13.9680      -4.86781      -4.01447      -5.03190      -6.48299       1.99105       1.97670      -3.08330      -1.83673     -0.931155     -0.446370       6.17190       8.03570       8.92619       9.12854       9.36688       9.11834       8.41104       7.77847       6.83790       5.96850       5.11663       4.17830       3.36699       2.64331       1.97367       1.52494       1.09383      0.781666
  25  22 4270.4255    1.1039 14.4574 10.3107 -0.0025      0.203975  0.2331   0.0076   0.3747    0.0343   0.0000     0.0731500   442.4108      -3.01078       37.5052       14.4779      -7.97344      -16.9532       14.0564      -5.49312       17.7499      -16.1969       3.48291       6.95399       3.92939     -0.910762       3.29586      -1.76015     -0.652627      0.742843       7.90518       10.3746       11.3919       12.1255       12.1433       11.5375       10.8503       9.89444       8.93871       7.67771       6.51216       5.34882       4.28151       3.36046       2.53656       1.94906       1.39552      0.984782
  26   5 1694.0865    0.3092  0.2663  9.9345 -0.0018       20.5599  0.0156   0.0116   0.0317    0.0357   0.0000       4.66728   440.9023      -1.08343       18.9539     -0.593511      -3.23446     -0.288090      0.237148      -1.36093     -0.231298     -0.569156     0.0752465     0.0537209     -0.425823     -0.280736    -0.0508110     -0.171179      0.113994    0.00154388      0.841093       1.02100       1.16203       1.17560       1.39891       1.29536       1.14206       1.14836      0.842670      0.841801      0.716414      0.523966      0.475254      0.334803      0.270991      0.208116      0.149700      0.113408
  26   6 1869.0957    0.4700  0.4169  9.9241 -0.0058       13.7048  0.0185   0.0128   0.0326    0.0521   0.0000       2.03387   440.2195      -1.82856       17.7086       1.16338      -2.35901      -1.57758     -0.704310      0.363222       1.38201      0.167312      0.399910     0.0928928     0.0838831     0.0641146      0.643384     -0.224593     0.0476012     -0.200225       1.08966       1.33853       1.50913       1.57076       1.52927       1.34216       1.26662       1.30160       1.17501       1.01345      0.884626      0.783405      0.640665      0.463141      0.366314      0.249261      0.190336      0.151898
  26   7 2039.8406    0.6904  0.5953  9.9813 -0.0024       8.89270  0.0213   0.0159   0.0391    0.0738   0.0000       1.18204   438.7181      -1.34054       18.6260       2.02411     -0.826021      -2.23877       1.81369     -0.836836       1.00244      0.663593      0.153124     -0.628971      0.516486     -0.298566    -0.0777636     0.0860726      0.169797    -0.0673171       1.10325       1.45272       1.60916       1.52250       1.57392       1.51699       1.47406       1.46680       1.33829       1.14903      0.895969      0.702600      0.560356      0.466046      0.378009      0.312845      0.246244      0.166277
  26   8 2206.1841    1.0201  0.8396 10.0188 -0.0050       5.92262  0.0246   0.0200   0.0471    0.1214   0.0000      0.748231   439.4701      0.638044       15.6281      0.485909    -0.0168540     0.0360717      0.711323     -0.710593     -0.958477      -1.48100      0.513001      -1.79892       1.18956     -0.471776     -0.654387      0.354076      0.237327      0.326630       1.17751       1.44472       1.69578       1.71292       1.69169       1.79758       1.63347       1.40922       1.33383       1.11551      0.913598      0.814226      0.661056      0.515894      0.385259      0.295210      0.214260      0.158191
  26   9 2366.2489    1.4117  1.0678 10.1896 -0.0019       4.00728  0.0285   0.0245   0.0547    0.2017   0.0000      0.630597   437.8754      -1.78413       17.9743       1.39865      -2.82927      -2.08126      -2.02884     -0.257251       2.97957      -1.73003     -0.482676     -0.371122      0.681461     -0.607888      0.531298      0.337164     0.0395818     0.0593693       1.31855       1.71834       1.87886       2.02891       1.97120       1.93691       1.84748       1.63868       1.46623       1.28868       1.08980      0.910990      0.744909      0.583434      0.444755      0.324925      0.248434      0.177731
  26  10 2521.3147    1.9192  1.0112 10.8109 -0.0007       2.15163  0.0279   0.0335   0.0502    0.1948   0.0000      0.603256   439.1153       1.89715       16.0651      -1.60682      -2.21240      -5.59384      0.749628       1.98545       1.62488     -0.699608     -0.926207      0.228607     -0.403741      0.340499      0.313434      0.427127     -0.212395     -0.241682       1.34016       1.69976       1.80611       1.84871       1.86674       1.92128       1.80242       1.65036       1.49447       1.27128       1.02133      0.883052      0.694059      0.562094      0.443705      0.339031      0.252319      0.185761
  26  11 2674.4473    2.5043  1.0746 10.9246 -0.0016       1.62554  0.0290   0.0429   0.0517    0.3016   0.0000      0.518753   437.5973       1.34815       13.9188       2.41318      -2.32201      -1.35720      -1.66700      -2.73046       1.03915     -0.871873   -0.00440930     -0.148434     -0.945017     -0.371210       1.34990     -0.323240     -0.392391     0.0696437       1.28056       1.70770       1.84637       2.02493       1.89229       1.98427       1.74553       1.66039       1.41931       1.28504       1.08433      0.922176      0.733492      0.587102      0.443638      0.323902      0.253797      0.183558
  26  12 2826.7213    3.2105  1.0272 11.4672 -0.0019       2.60799  0.0262   0.0549   0.0505    0.2812   0.0000      0.530040   440.8573     -0.615852       13.8451       1.88622      -2.35793      -3.05571       2.10100     -0.878008      -1.07326       1.07047      0.219392    -0.0592190      0.180240     -0.194380     -0.394732     -0.240657      0.135587     0.0857943       1.35457       1.79732       1.97077       2.08313       2.04880       2.02523       1.89337       1.74963       1.51635       1.33468       1.05300      0.860923      0.702676      0.571466      0.425622      0.330330      0.243059      0.175096
  26  13 2977.5673    3.7842  1.1366 11.5521 -0.0023      0.842029  0.0290   0.0617   0.0541    0.3632   0.0000      0.570642   440.6508       8.70751       14.8118       1.07601    0.00886148      -1.10533       1.28722     -0.382185      -1.74593      0.369516      0.172431      0.122595    -0.0941818      0.162177    -0.0731505      0.300816     -0.138517    0.00740793       1.38871       1.71436       1.85596       1.91068       1.92549       1.98428       1.81359       1.68285       1.51729       1.26634       1.08098      0.901165      0.747023      0.597047      0.451906      0.343348      0.253186      0.183798
  26  14 3127.0337    4.0467  1.2020 12.0655 -0.0017      0.171665  0.0319   0.0661   0.0567    0.2872   0.0000      0.544121   437.6372       4.75200       19.4261     -0.674599     -0.258922      -2.15229      0.757922      -1.45465      -1.43436      -1.10750      -1.64748     -0.214644     -0.550157     -0.958240     0.0693366     -0.134971      0.367439    -0.0592548       1.42977       1.88841       2.02299       2.21150       2.17306       2.07490       1.96482       1.80314       1.58823       1.38173       1.15499      0.960195      0.767454      0.626947      0.467334      0.354729      0.258518      0.188273
  26  15 3275.5242    3.7127  1.5609 12.4749 -0.0028      0.784444  0.0374   0.0553   0.0674    0.1338   0.0000      0.372828   437.9579       4.86291       13.7014       1.29763      -3.54633      -7.73299      0.788351      -3.34521      0.161448      -3.63139      0.103207     -0.184020      0.635747     -0.132355      0.368431      0.355205      0.390253     -0.281412       1.63586       2.11497       2.30409       2.47332       2.42379       2.40949       2.25817       1.99953       1.83900       1.59689       1.38788       1.14488      0.956722      0.743302      0.561507      0.415242      0.315574      0.227193
  26  16 3423.4074    3.2372  2.3129 11.8273 -0.0006      0.539348  0.0460   0.0387   0.0811    0.0989   0.0000      0.240842   439.4527       9.18039       21.2584     -0.254135    -0.0703055      -2.40486      0.385732      -1.91520     -0.614439      -4.18347      -2.04148      -1.54623     -0.205187      0.980724      0.381714    0.00490344     0.0491793     -0.193598       2.02335       2.61123       2.81066       2.95044       2.81401       2.80899       2.71176       2.48839       2.22332       1.99684       1.68389       1.38356       1.16600      0.927141      0.703913      0.523937      0.388600      0.279365
  26  17 3571.1173    2.6496  3.1666 11.7199 -0.0008      0.333848  0.0566   0.0282   0.1005    0.0619   0.0000      0.163527   442.9628       1.75509       20.3279      -3.30613      -3.22925      -6.11974      -6.99613      -8.47228      0.874049      -4.97494     -0.193252      0.646437      0.466200       1.66365       1.33294     -0.684737      -1.15603      0.209081       2.47566       3.22549       3.67446       3.85172       3.79409       3.72779       3.49046       3.19575       2.74694       2.43958       2.04001       1.69477       1.36217       1.07049      0.838800      0.617412      0.457703      0.336533
  26  18 3718.7318    2.1704  4.9798 11.0827 -0.0008      0.477886  0.0751   0.0189   0.1317    0.0520   0.0000     0.0939872   437.1916       4.24134       24.6282       2.83231       4.47016      -12.0870       2.78841     -0.204137       4.73349     -0.915895      -2.40166    -0.0424801      -1.31583     -0.968961      -1.94897     -0.150283      0.737833     -0.504074       3.16210       4.19689       4.62144       4.96538       4.90439       4.81890       4.52261       4.12327       3.65877       3.15538       2.64526       2.17794       1.75218       1.39514       1.08551      0.812690      0.606780      0.433979
  26  19 3865.7689    1.8294  7.3072 10.6914  0.0000      0.311102  0.0966   0.0142   0.1791    0.0477   0.0000     0.0662257   443.0046       6.47617       18.5110       4.63991       8.59628      -2.14177      -5.54978      -2.65203      0.892484      -3.15143      -2.79065       1.06044       3.27142       1.94933      -1.47763      0.638852      0.306539     -0.323463       3.94429       5.14433       5.73158       5.98377       6.01140       5.92660       5.57100       5.07706       4.51905       3.99526       3.31430       2.78899       2.25987       1.77592       1.39307       1.04592      0.768985      0.561142
  26  20 4012.7724    1.5311  9.9902 10.4076 -0.0010      0.296036  0.1334   0.0109   0.2366    0.0445   0.0000     0.0600636   437.3391       6.62239       21.1224       25.6549      -8.65380      -3.97076       8.86982      -18.3182      -3.60515      -2.61404      0.304887      0.496590     -0.671163       1.83603       1.09310      -1.04864     -0.534465     0.0228576       4.96775       6.62267       7.25721       7.70848       7.78775       7.60314       7.12427       6.52737       5.72383       5.07495       4.30456       3.57652       2.85860       2.25789       1.73662       1.35615      0.982860      0.705303
  26  21 4159.4928    1.2919 12.8368 10.3767 -0.0011      0.224021  0.1861   0.0086   0.3174    0.0372   0.0000     0.0608363   446.4581       4.47498       7.52203       6.93331       8.41676       1.69686       2.13670      -6.76278       7.29242      -2.40957       3.74362       3.16347      -4.01496      -2.82512       1.41991       4.00363      0.148604      -2.05352       6.33969       8.41176       9.21797       9.69536       9.77930       9.52043       9.17049       8.20687       7.36678       6.48546       5.52090       4.56161       3.72486       2.92674       2.30571       1.71573       1.27441      0.911264
  26  22 4306.5885    1.0610 15.0943 10.3079 -0.0004      0.435440  0.2379   0.0072   0.3774    0.0326   0.0000     0.0726614   438.3732       27.8220       31.3684      -2.75118      -27.0361      -2.09095      -5.26039       1.82051      -10.5622      -1.06111       7.62843      -3.42854      -6.10792       3.01475      -3.05586     -0.386935       1.00349     -0.946961       7.52455       9.71834       10.8311       11.3875       11.6559       11.1217       10.6196       9.74479       8.79844       7.56581       6.47784       5.36120       4.26651       3.42206       2.68811       2.06507       1.51168       1.09709
  27   4 1527.5815    0.1788  0.1150  9.9789 -0.0247       41.1100  0.0147   0.0130   0.0202    0.0303   0.0000       16.8652   440.6308     -0.908949       20.7991     0.0804586      -2.90896      -1.78356      -1.78630     -0.131601      0.285541     -0.240111     -0.285922      0.510901     -0.332758     0.0907684     -0.203338    -0.0121418      0.142391    -0.0982937      0.761434       1.34754       1.20233       1.50122       1.26594       1.52610       1.33716       1.51767      0.943901       1.19189      0.749619      0.798407      0.568253      0.449415      0.347431      0.277805      0.232098      0.107223
  27   5 1713.6237    0.3241  0.2047  9.9796 -0.0118       18.5966  0.0123   0.0130   0.0224    0.0359   0.0000       4.42181   439.9108      0.480571       19.7832     -0.367576      -1.43352      0.802773     -0.451223     -0.396248      0.521551      0.118175     -0.456258      0.119585      0.346696     -0.206867      0.274379     0.0261085      0.336965     -0.345760      0.705017      0.897021      0.969464      0.997637      0.984166      0.914576      0.932422       1.02996      0.859234      0.712309      0.578702      0.459407      0.365008      0.297159      0.282584      0.210692      0.175851      0.135588
  27   6 1889.8487    0.5033  0.4298  9.9001 -0.0074       14.2816  0.0180   0.0137   0.0343    0.0515   0.0000       1.78852   441.1105     -0.309766       18.2411      0.368260      -2.20151      -1.57677       2.62505     -0.324769      0.409595      0.257073     0.0777466     -0.480665     -0.578880      0.461416    -0.0154701      0.269320     0.0289001     -0.190959       1.02560       1.26469       1.41554       1.42336       1.30596       1.31122       1.20365       1.14335       1.05710       1.00672      0.862834      0.734105      0.614054      0.512032      0.385571      0.296789      0.211503      0.150037
  27   7 2062.1209    0.7562  0.6535  9.8305 -0.0052       6.56102  0.0211   0.0164   0.0402    0.0953   0.0000      0.945922   440.7710       2.35571       17.7055      0.360747      -1.21767       1.55891       1.13241      0.944342      -2.93235     -0.269445      0.109679     -0.286030     -0.435990     -0.345942    -0.0561108      0.168581    0.00282013     -0.139602       1.06193       1.31716       1.46164       1.61435       1.52081       1.51110       1.49971       1.37624       1.22739       1.02535      0.912383      0.767769      0.575751      0.486553      0.390053      0.304289      0.217684      0.167047
  27   8 2229.8261    1.0474  0.9316  9.7880 -0.0028       4.09085  0.0265   0.0187   0.0494    0.1628   0.0000      0.681018   437.1842      0.493400       20.5913      0.536080      -2.86806     -0.370547     0.0733393       2.01849      -1.78663      0.341585      0.199279     -0.569731     -0.395226      0.215862      0.350860     -0.234571      0.196694     -0.189040       1.21736       1.68690       1.81835       2.01745       1.97483       1.92668       1.77457       1.61283       1.47203       1.28268       1.07229      0.871522      0.707279      0.568605      0.426783      0.334315      0.250975      0.179227
  27   9 2391.1505    1.4336  1.0807 10.3154 -0.0023       3.59689  0.0302   0.0241   0.0528    0.1852   0.0000      0.640025   440.0934       1.00219       14.8404       2.55579      -3.51131      -4.48425     -0.408209      -1.21148      -1.13625      -2.11080     -0.708616      0.328172      0.247812      0.505671     -0.275080      0.179589     0.0870094      0.160326       1.25536       1.69378       1.79753       1.95719       1.90063       1.90595       1.77501       1.66191       1.47236       1.29876       1.12862      0.907467      0.764485      0.609727      0.494671      0.354122      0.273944      0.198567
  27  10 2547.6440    1.9539  1.1283 11.1792 -0.0020       3.48390  0.0305   0.0341   0.0559    0.1686   0.0000      0.618410   439.7112       4.45708       15.4329     -0.284974      -1.36672       3.32674       1.05243      -3.41069      -2.23529      -1.18958      0.313636      -1.86548     -0.195127      0.524874      0.498625    -0.0262164     -0.592869     -0.190711       1.29001       1.72328       1.90400       2.00851       2.04903       1.94670       1.86714       1.70181       1.54120       1.34450       1.13249      0.940893      0.759988      0.629198      0.479899      0.360537      0.275466      0.203295
  27  11 2702.2224    2.6075  1.0809 11.1347 -0.0044       3.08766  0.0289   0.0438   0.0502    0.2406   0.0000      0.570910   439.2389       1.47958       13.8186     -0.360269      -2.83144      -1.08965      -3.27419      -1.77770      -1.36604     -0.314801      -1.41032       2.77333     -0.726587     -0.465587      0.700304      0.317170      0.408636      0.288035       1.33851       1.74700       1.89373       1.97525       1.95052       1.79977       1.69327       1.59450       1.50279       1.33416       1.15902       1.01026      0.809614      0.647078      0.505973      0.368451      0.272101      0.194819
  27  12 2855.4378    3.4302  0.9606 11.4890 -0.0028       1.90507  0.0257   0.0606   0.0473    0.3289   0.0000      0.531752   439.3684       2.35545       13.7806     0.0372464      -4.04880     -0.535873      -2.62366      -1.32262      -1.13519      -2.10771      0.856115      0.443331     -0.740112      0.328110     -0.270845    -0.0480998     0.0554568     -0.110715       1.22760       1.63947       1.82178       1.95352       1.89696       1.83531       1.73846       1.54729       1.45771       1.26022       1.03336      0.891163      0.717681      0.555560      0.429077      0.330842      0.242555      0.180600
  27  13 3007.1599    3.8278  1.0728 12.4022 -0.0046       1.47750  0.0268   0.0662   0.0538    0.1959   0.0000      0.528746   441.4574       6.56921       13.0246     -0.982510      -1.79491      -4.29466       2.48972      -3.12798      -2.22411      -2.38691       1.36412     -0.303758       1.33962      -1.01555      0.172972      0.294399    0.00393797     0.0176488       1.18332       1.54982       1.67021       1.81775       1.80270       1.75444       1.64399       1.55896       1.38732       1.22334       1.03087      0.869854      0.698951      0.552397      0.435967      0.335573      0.253790      0.189600
  27  14 3157.3601    4.0235  1.2468 12.5880 -0.0053       1.33030  0.0339   0.0656   0.0555    0.1746   0.0000      0.522793   437.2557       5.41738       15.1251     -0.312419      -2.57699      -2.87366      -1.38878      -2.99741      0.866745     -0.679626     -0.667754      -1.25786     -0.321335      -1.04770     -0.111639     -0.132449      0.656330      0.264601       1.45437       1.93005       1.99738       2.10578       2.02436       2.05015       1.91436       1.83501       1.68476       1.46220       1.23550       1.05508      0.832009      0.695306      0.538260      0.418857      0.307401      0.220082
  27  15 3306.6021    3.6949  1.6687 12.3165 -0.0019      0.983056  0.0374   0.0514   0.0655    0.1248   0.0000      0.345744   440.9535       7.01538       12.8346      -2.43319    -0.0718064      -5.63495      -4.33879      -6.28983      -1.63274      -2.82562     -0.942744     -0.105201     -0.948609    -0.0717579      0.303060     -0.526964      0.252641    -0.0528286       1.57733       2.05901       2.23472       2.33016       2.37085       2.31493       2.13157       2.03379       1.77601       1.59941       1.38344       1.18929      0.950447      0.757222      0.592682      0.453922      0.341370      0.248663
  27  16 3455.4911    3.0202  2.5333 11.8305 -0.0018      0.824634  0.0473   0.0348   0.0878    0.0895   0.0000      0.211671   443.0636       10.8772       14.8421       1.31162      -5.07353      -9.04527       2.37544     -0.306531      0.666041      -5.47603     -0.647680      0.782738      0.985611     0.0496653     -0.591952     0.0140561      0.967740     -0.236926       1.99914       2.51832       2.77460       2.96164       3.09899       2.94709       2.82287       2.55853       2.27826       1.98744       1.69488       1.39935       1.14969      0.901013      0.706569      0.561244      0.413812      0.301691
  27  17 3603.8130    2.4842  3.8241 11.3443 -0.0014      0.684743  0.0616   0.0241   0.1111    0.0648   0.0000      0.132069   437.4370       8.18692       14.4056      0.503085      -3.63283      -3.28546      -2.41141      -7.39661       4.13674      -6.44008      -2.56829      0.551558     -0.800558     0.0232175       1.04674     0.0519777      0.170878      0.638869       2.47260       3.26163       3.53457       3.81516       3.92689       3.68874       3.59354       3.24932       2.96371       2.57606       2.17918       1.82119       1.46356       1.19727      0.920852      0.718955      0.533951      0.395466
  27  18 3751.7624    2.1001  5.8262 10.8696 -0.0007      0.305562  0.0797   0.0165   0.1431    0.0492   0.0000     0.0790899   437.5370       4.52099       13.2518      -2.42876      -8.91754      -9.07871       7.00528     -0.755341       2.89630     -0.769520      -2.73889      -4.94853      0.141754      -2.83881      -1.00725      0.104782      0.626637      0.502009       3.18331       4.14462       4.51590       4.77408       4.81374       4.70902       4.52276       4.13221       3.75039       3.29015       2.84120       2.34121       1.96765       1.55346       1.22124      0.934812      0.704649      0.511736
  27  19 3899.6594    1.7451  7.8442 10.5894 -0.0003      0.372529  0.1016   0.0127   0.1865    0.0451   0.0000     0.0621134   435.3936       14.1552       15.7060       4.88129      -14.9650      -2.57645      -1.82450       1.35363      -3.26675       4.42445      0.216583     -0.443755      0.579398       1.42165     0.0141836      -2.34090       2.02162     -0.314678       3.98345       5.19510       5.66558       6.11972       6.24228       5.99445       5.66154       5.18628       4.73871       4.10758       3.50547       2.89361       2.40319       1.91737       1.49320       1.14364      0.859494      0.630028
  27  20 4046.9679    1.4621 10.4225 10.4487 -0.0013      0.374455  0.1382   0.0103   0.2506    0.0419   0.0000     0.0616871   446.3714       13.9090       18.9675       10.7038      -15.1761       1.14507      -7.58175       8.71661       12.7589      -10.4715      -1.74604       4.39498       1.07370       2.30853      -6.44178     -0.142401      0.582531     -0.122348       4.98978       6.58355       7.22183       7.65141       7.81078       7.59356       7.19230       6.63104       5.92358       5.25155       4.38076       3.77475       3.02173       2.47088       1.90901       1.47099       1.07402      0.803467
  27  21 4194.0998    1.2370 13.8063 10.3110 -0.0008      0.227821  0.2030   0.0076   0.3262    0.0360   0.0000     0.0684461   422.4756       8.68350       22.2207       4.17461       12.7754      -5.32916       9.22139       9.57786      -10.1370     -0.610292       12.6781      -4.08064       5.79290       1.70731       1.66791      -1.29703      0.515852       2.82663       6.42149       8.51636       9.31471       9.83949       10.2037       9.76883       9.36330       8.52457       7.70652       6.76937       5.86873       4.84472       3.99673       3.15674       2.47961       1.91676       1.44003       1.05301
  28   5 1732.8041    0.3378  0.2913  9.9323 -0.0070       18.1713  0.0149   0.0117   0.0293    0.0378   0.0000       3.42479   441.5552      -1.15366       19.6036     -0.563203      -1.35236      0.557102       1.10622      -1.06775      -1.11427       1.14872      0.655006      0.116146     -0.359536     -0.557220     0.0110804      0.111502      0.418459     -0.228163      0.679762      0.939061       1.01929       1.12361       1.12558       1.07976       1.02488      0.914524      0.896142      0.771351      0.652909      0.587434      0.462120      0.367986      0.289767      0.219551      0.185423      0.135977
  28   6 1910.2245    0.5044  0.5145  9.9484 -0.0068       11.1617  0.0195   0.0125   0.0372    0.0534   0.0000       1.58227   441.2520   -0.00862044       17.6595       4.30188      -2.58962      -1.30842      -1.14253      -2.89105      -1.76685     0.0618311      -1.07876    0.00765186    -0.0293295     -0.460805      0.106293      0.322802     -0.428014    0.00189480      0.947316       1.16628       1.33835       1.43569       1.41947       1.47161       1.40906       1.25426       1.10715      0.975091      0.812163      0.712118      0.597986      0.438275      0.372754      0.274538      0.218152      0.167788
  28   7 2083.9812    0.7433  0.6905 10.0567 -0.0052       8.69366  0.0227   0.0159   0.0414    0.0795   0.0000       1.01793   438.8150      0.224881       22.2135       1.02537      -1.35725      -1.40544      -2.06474      -1.65931       1.37804     -0.213572      0.892063      -2.25018      0.950114      0.449278      0.523696     -0.828309     -0.230106     0.0791683       1.06140       1.43422       1.50806       1.62025       1.53219       1.62908       1.58760       1.46567       1.28333       1.12653      0.931027      0.734378      0.647381      0.496619      0.419929      0.338776      0.245567      0.189222
  28   8 2252.9612    1.1076  0.9053 10.2051 -0.0008       6.55922  0.0264   0.0201   0.0477    0.1246   0.0000      0.738424   439.0701      -1.08851       21.3835       1.39183     -0.317835      -1.88894       2.34901      -1.34512      0.758291    -0.0118007    -0.0928794     -0.452952      -1.20770     -0.533818      0.252259     0.0587136     -0.422743     -0.227224       1.13535       1.58590       1.66425       1.93303       1.85317       1.89992       1.71656       1.56811       1.40803       1.21741       1.03390      0.849908      0.708516      0.557781      0.448366      0.339322      0.255378      0.186907
  28   9 2415.5104    1.5241  1.1139 10.8468 -0.0037       5.35349  0.0309   0.0268   0.0549    0.1481   0.0000      0.684336   442.1314       1.89282       20.4601      -1.94669      -2.85326      0.144442      0.203662      -3.10536     -0.474791     0.0124583       1.19080    -0.0336970      0.612480      -1.50962     -0.127109     -0.958501     0.0232496    -0.0108821       1.27566       1.68325       1.87529       1.92314       1.94319       1.87789       1.82952       1.74865       1.50093       1.38078       1.20253      0.928949      0.814189      0.672323      0.501921      0.404602      0.305267      0.222960
  28  10 2573.4747    2.0848  1.0383 11.1912 -0.0002       2.73032  0.0284   0.0352   0.0491    0.1607   0.0000      0.629417   439.1588       3.94930       13.9455      0.669222     0.0342809     -0.103345       3.12046      -2.24115    -0.0885351      -2.05854      -1.89331      0.420629      0.301842     -0.244208      0.199531    -0.0809221     -0.286510      0.224541       1.20405       1.62971       1.75194       1.92139       1.92987       1.87251       1.80346       1.62722       1.48338       1.29865       1.08307      0.890970      0.724684      0.592225      0.464769      0.362051      0.284959      0.200361
  28  11 2729.4574    2.7290  1.1944 11.0934 -0.0025       1.57237  0.0297   0.0425   0.0534    0.2774   0.0000      0.524368   440.6019       3.37698       13.3204      -1.10616      -3.06238      -2.45728      -1.08482      -1.21697     -0.712592      -1.15114       1.62518      0.339944       1.24987     -0.226044     -0.162565   -0.00187535     0.0469412      0.130129       1.20484       1.57984       1.76031       1.85858       1.92517       1.78160       1.78550       1.63837       1.42760       1.29153       1.09533      0.923861      0.763145      0.625486      0.468375      0.371985      0.291974      0.215578
  28  12 2883.8216    3.3929  1.0343 12.0422 -0.0014       1.57540  0.0257   0.0579   0.0507    0.1953   0.0000      0.600322   441.3634       5.04772       17.1726      0.896600      0.158352      -2.49604     -0.615568     -0.815142     -0.690664      -1.91638     -0.988888     -0.909800     -0.608327     -0.795019     -0.448473     -0.471972     -0.389297    -0.0199732       1.12305       1.42919       1.60516       1.72243       1.71534       1.71633       1.58049       1.49733       1.33849       1.12600       1.01863      0.833508      0.695760      0.567418      0.439670      0.325580      0.256339      0.195579
  28  13 3036.2554    3.9788  1.1005 12.3111 -0.0005      0.311031  0.0274   0.0653   0.0529    0.2036   0.0000      0.560791   440.6553       5.02848       19.3576      -1.18028      -2.01546     -0.854503      0.471769      -3.06155     0.0452027     -0.273144      0.159238     -0.409836      0.464968     -0.156705      0.265244     -0.396541     -0.372258      0.189471       1.15508       1.52196       1.62019       1.71907       1.71809       1.71872       1.55589       1.50809       1.35198       1.21935       1.04420      0.888974      0.730088      0.600514      0.471948      0.366893      0.273292      0.199497
  28  14 3187.2895    3.9473  1.4588 11.8167 -0.0022      0.710566  0.0330   0.0559   0.0594    0.2135   0.0000      0.350467   439.9084       4.71767       10.1301      -1.44649      -1.97369     -0.672254      0.553325      -3.01916      -1.37885      -2.61173       1.87721     -0.680095     -0.997510     -0.285085      0.193131    -0.0586005      0.208687      0.129652       1.36715       1.79113       1.94280       2.03989       2.03587       2.03964       1.89653       1.90147       1.65377       1.42576       1.21032      0.982063      0.798228      0.665493      0.516436      0.406515      0.322461      0.255110
  28  15 3337.4665    3.5804  1.8995 12.1247 -0.0043      0.962178  0.0396   0.0462   0.0701    0.1135   0.0000      0.290109   437.8424       9.27908       16.6357       4.37397      -1.25732      -1.30965       4.81712      -6.43030      -1.31683      -2.19252      0.250196     -0.550075      0.482574       1.18512     0.0419032       1.23701     -0.675688     -0.401484       1.57500       1.96782       2.16592       2.36749       2.34025       2.33756       2.23729       2.05609       1.88144       1.63579       1.41075       1.18614      0.957571      0.791637      0.617319      0.493416      0.373302      0.282219
  28  16 3486.9517    2.9185  2.7231 11.7973 -0.0006      0.718961  0.0490   0.0319   0.0883    0.0828   0.0000      0.190649   437.1556       5.97135       17.2010       3.53481      -6.62002      -1.18013      -1.85716      -2.08428     -0.585900      -3.46234      0.293504      -2.86330       1.01098     -0.291433      0.200024     -0.700428     -0.125753     0.0133571       1.93865       2.60018       2.80051       3.08928       2.98479       3.05565       2.85760       2.62027       2.38516       2.11411       1.75974       1.50920       1.24220       1.01547      0.799024      0.618184      0.461902      0.339503
  28  17 3635.9786    2.4250  4.2074 11.1856 -0.0005      0.458486  0.0615   0.0218   0.1166    0.0616   0.0000      0.109267   438.6550       11.1741       9.08581     -0.574645      -3.52804      -14.0969       4.26727      -4.31978       4.18203      -2.45051       3.63675      -1.82498       2.76670      0.994658       3.12898      0.734931      -1.09912    -0.0265754       2.43602       3.23731       3.53022       3.84823       3.80128       3.74306       3.49406       3.32643       2.99466       2.59526       2.24543       1.90453       1.55003       1.25248      0.997449      0.763124      0.590856      0.430891
  28  18 3784.5893    2.0119  6.0750 10.7968 -0.0009      0.317253  0.0806   0.0153   0.1511    0.0484   0.0000     0.0761628   440.7274       4.54105       14.5556      -5.23471       2.75444      -5.81862       3.46893      -8.94964       4.24121      -2.90724       1.77008      -2.06892      -2.96455      0.242888      0.174848      -2.35046     -0.624515     -0.174319       3.05693       3.99914       4.35051       4.72140       4.75282       4.67791       4.45250       4.11356       3.80183       3.27451       2.79233       2.37683       1.96610       1.60224       1.27751      0.988189      0.727757      0.538598
  28  19 3933.0816    1.6890  8.6912 10.5878 -0.0004      0.315843  0.1112   0.0118   0.1986    0.0420   0.0000     0.0598602   446.5386       16.7240       16.4516       4.20626       1.04220       3.22164     0.0728381      -3.54250       3.33625      -6.95027      -2.59326      -2.17206     -0.282778      -1.30295      -2.13641       3.07795      0.410031     -0.352214       4.06126       5.26507       5.88516       6.20625       6.31504       6.14006       5.92143       5.44022       4.91395       4.33078       3.73253       3.14960       2.61140       2.10220       1.66829       1.29225      0.966489      0.722085
  28  20 4081.1424    1.4096 11.3217 10.4452 -0.0005      0.327221  0.1530   0.0094   0.2661    0.0398   0.0000     0.0610789   444.4168       2.76304       21.4470      -13.3072       15.4091       7.13726      -4.40010       5.57555     -0.113083       2.75328      -1.25781      -4.51874      0.718143       1.96072     -0.921226      -3.56839     0.0224032     -0.941357       5.23585       6.85370       7.50655       7.95822       8.09220       7.89903       7.68726       6.96665       6.40215       5.61579       4.81056       4.06018       3.33625       2.70714       2.14954       1.68414       1.27360      0.928936
  28  21 4228.4599    1.1753 14.1662 10.3379  0.0002      0.193342  0.2113   0.0071   0.3353    0.0332   0.0000     0.0695835   442.9207       27.0198       20.0660      -5.64471      -8.16916      -10.4069      -4.04459      -3.02495       2.06834      -2.55726      -4.80438      -3.53024       2.30326      0.464038      -5.18312      -2.25135      -1.19391   -0.00142110       6.38713       8.46124       9.33695       9.99279       10.0045       9.92234       9.39157       8.66778       7.92844       7.00999       5.94985       5.05419       4.20237       3.42415       2.69968       2.07287       1.54922       1.16498
  29   5 1751.5877    0.3576  0.2946  9.9295 -0.0057       17.4356  0.0162   0.0116   0.0273    0.0376   0.0000       3.31925   440.3526      -1.75677       20.8270     -0.982679      -2.57867      0.479315      -1.31225      0.652672     -0.264746      0.647788     0.0658013      0.396139      0.243555    -0.0670238     -0.111375     -0.199824     -0.159183     -0.275449      0.807512       1.16200       1.26462       1.35707       1.42406       1.35057       1.29513       1.18902       1.03725      0.875850      0.758703      0.615974      0.525794      0.414208      0.327689      0.235327      0.195469      0.146397
  29   6 1930.2852    0.5454  0.5276  9.9608 -0.0046       8.63097  0.0194   0.0132   0.0367    0.0561   0.0000       1.41243   440.5484      0.338326       18.9212      -1.47954     -0.395889    -0.0188599      0.278344      -1.24732      -1.78924      0.228776      0.877066      0.412965      -1.42957      0.627998    -0.0290345     -0.400114      0.476386     -0.162994      0.910416       1.15160       1.31806       1.42815       1.33364       1.30483       1.37260       1.14999       1.07248      0.970473      0.845080      0.705338      0.627180      0.483065      0.367656      0.295655      0.238490      0.175508
  29   7 2105.4132    0.8210  0.7289  9.8490 -0.0008       6.93629  0.0209   0.0162   0.0416    0.0953   0.0000      0.849603   440.9419     -0.101525       18.2613      -1.86981      -3.85985     -0.258789      0.329233     -0.688200     -0.118394       2.27555      0.192816    -0.0146599       1.38774     -0.515957      0.127755    -0.0609888     0.0783553      0.278166      0.964123       1.26911       1.36947       1.41609       1.41800       1.42305       1.39058       1.25637       1.14440       1.01207      0.909479      0.782422      0.665800      0.530781      0.427942      0.322983      0.253458      0.186280
  29   8 2275.4780    1.2005  0.9555  9.9246 -0.0013       4.98965  0.0266   0.0208   0.0478    0.1711   0.0000      0.664191   440.6956      -3.17555       20.6123     -0.349931     -0.331752      0.804944      -1.41430      0.149959      0.167889      0.114227      0.417097     -0.811416     -0.530736     -0.503353      0.302356     -0.112684      0.156773      0.213874       1.09613       1.44578       1.68844       1.79632       1.84044       1.78558       1.71021       1.60006       1.34280       1.16788       1.07269      0.874408      0.714724      0.580198      0.451546      0.352794      0.269055      0.203616
  29   9 2439.1642    1.6468  1.1214 10.6983 -0.0024       3.53186  0.0299   0.0267   0.0543    0.1689   0.0000      0.609084   439.5538       2.17902       15.8586     -0.742011      -5.44610     -0.697142       2.36652       1.18181     -0.959164      -1.83383     -0.520927      0.239046       1.20662      0.329632      0.588777      0.155287      0.726512     -0.117647       1.23615       1.62151       1.76460       1.86876       1.86621       1.84297       1.74130       1.66412       1.55858       1.33260       1.14789      0.925098      0.802488      0.636804      0.508640      0.406627      0.314336      0.239541
  29  10 2598.7780    2.1606  1.1063 11.3712 -0.0018       2.86289  0.0290   0.0358   0.0512    0.1545   0.0000      0.592516   438.5276      0.175676       16.5020    -0.0290194      -3.95533      -4.31498       2.57394      0.336515      0.806851      -1.76064       1.45626      0.595275     -0.893847      0.486224    -0.0465567      0.509536    -0.0561417     -0.464804       1.19416       1.50652       1.71067       1.75790       1.79361       1.74386       1.65041       1.58510       1.44233       1.23756       1.11386      0.979589      0.816084      0.656267      0.511653      0.404898      0.305784      0.240311
  29  11 2756.2639    2.8349  1.1063 11.5185 -0.0023       1.89674  0.0278   0.0452   0.0512    0.1952   0.0000      0.566157   438.7658       4.06173       16.7778       1.40568      -2.98407      -5.01068      0.738339     -0.897177     -0.724605       1.25889     -0.873622       1.08414     -0.266523     -0.411224      0.107509     -0.315636      0.104969      0.126828       1.11107       1.42600       1.57819       1.67156       1.66576       1.63796       1.59336       1.49041       1.31637       1.21053       1.07271      0.897497      0.709556      0.600637      0.480524      0.372061      0.288864      0.224210
  29  12 2911.7335    3.5804  0.9794 12.2564 -0.0009       1.38038  0.0264   0.0612   0.0466    0.1833   0.0000      0.560131   439.4319       2.63866       13.1907      0.639008      -4.59865      -2.56262     -0.260674      -3.07796       2.20676     -0.836737      0.704814      0.654924       2.07759      0.453335     -0.289050     -0.930539     0.0427660     0.0600028       1.10899       1.39182       1.52456       1.63518       1.68692       1.53996       1.51515       1.42433       1.30626       1.16746       1.02139      0.882633      0.730777      0.588147      0.451599      0.387087      0.286024      0.208402
  29  13 3065.1129    4.0613  1.0851 12.4556 -0.0017       1.40658  0.0271   0.0672   0.0532    0.2050   0.0000      0.530537   439.5374       6.99698       15.7119       3.93213      -5.62245      -2.03842      0.234803      -1.83378      0.383311     -0.109203     0.0527419      -1.83390      -2.09720     -0.632688      0.367482    -0.0233480      0.283034      0.135867       1.15614       1.52229       1.71130       1.77005       1.65993       1.60877       1.51473       1.42584       1.37847       1.24583       1.13222      0.960911      0.801340      0.662918      0.524788      0.406737      0.307394      0.222032
  29  14 3216.8857    3.9015  1.4262 12.4076 -0.0009       1.05371  0.0328   0.0564   0.0596    0.1415   0.0000      0.433528   437.5706       6.01576       13.6392      -1.31497     0.0811682      -3.62279      -2.55248      -2.87120       2.05549    -0.0204124     0.0538935      -1.68931     -0.449604     -0.219637      0.449952     0.0907928    -0.0592263     -0.388925       1.26036       1.68144       1.73387       1.99355       1.95944       1.91369       1.90338       1.71881       1.56376       1.34597       1.23211       1.00998      0.812406      0.676845      0.566419      0.416343      0.329009      0.248613
  29  15 3367.7756    3.3817  2.1259 11.9497 -0.0015      0.813897  0.0417   0.0394   0.0717    0.0891   0.0000      0.246052   439.4663       11.5842       14.3568     -0.748416      0.972736       1.00094     -0.954891      -1.49816      0.346945      -3.29356       2.60727      -2.49584      -2.43626      0.170516      0.146411     -0.511451      0.678934     -0.297518       1.63636       2.15837       2.35623       2.51439       2.52428       2.55515       2.39174       2.25786       2.00161       1.77499       1.51372       1.25920       1.06903      0.884295      0.705548      0.547859      0.413642      0.301645
  29  16 3518.1715    2.8245  3.0916 11.5046 -0.0003      0.755492  0.0516   0.0285   0.0930    0.0772   0.0000      0.157947   444.5379       4.80347       18.7610    0.00824749      0.543341      -2.95681       2.22732      -5.64433       5.32656      -1.63476     -0.611915       1.19965      0.374727      -2.11908      0.758841      0.505317    -0.0971030    -0.0119100       1.96341       2.58781       2.89133       3.03714       2.99641       2.95878       2.81351       2.68134       2.46010       2.20941       1.87614       1.60729       1.31700       1.06714      0.888963      0.672245      0.522358      0.394035
  29  17 3667.9916    2.3417  4.6270 11.0545 -0.0010      0.482674  0.0671   0.0198   0.1186    0.0593   0.0000     0.0960961   441.3659       5.43556       17.1868      -1.06816      0.958930      -10.4633       8.00397      -6.52795     -0.518369      -2.79307      0.505591     0.0487415      -2.66398      0.244858      -1.11270     -0.968040     -0.450705       1.40507       2.52265       3.30010       3.66474       3.83719       3.99670       3.90016       3.73538       3.49863       3.10574       2.80024       2.36838       2.07085       1.67556       1.39669       1.09385      0.869914      0.656881      0.494688
  29  18 3817.2745    1.9245  6.4481 10.9032 -0.0003      0.516616  0.0857   0.0146   0.1563    0.0426   0.0000     0.0745481   439.0566       9.59921       14.6802       5.43176      0.756479      -3.27139       5.35211      -3.21352       4.32689      -5.40496       1.81323       1.19483       1.10716      -1.18004      0.906294       1.31845     -0.113798      0.360203       3.14027       4.12090       4.54087       4.83614       4.90437       4.84120       4.57604       4.39440       3.90216       3.44414       3.04832       2.60715       2.12754       1.77013       1.40442       1.09043      0.843142      0.628393
  29  19 3966.0961    1.6265  8.9960 10.4610 -0.0003      0.307078  0.1122   0.0108   0.2054    0.0423   0.0000     0.0594387   436.6150       21.2736       15.3971       1.92014       1.06975      -15.5938      -1.63669      -6.56991      -4.81752       2.01751      -1.91217      -6.53120      -3.15738       2.90129     -0.544533      -1.06917      0.865034     -0.113339       3.97867       5.24450       5.77930       6.20095       6.33747       6.20790       5.94906       5.49129       5.03637       4.41220       3.82204       3.20439       2.71571       2.16904       1.73869       1.38446       1.03984      0.789934
  29  20 4114.9436    1.3471 12.0523 10.4334  0.0002      0.403499  0.1655   0.0086   0.2784    0.0368   0.0000     0.0629703   443.0197     -0.981746       1.68085       5.29563       2.09649      -6.63486       3.13853      -2.54724       1.35051      -9.81432      -3.10158      0.534563      -1.48429      -6.12127      -2.30206      0.930283      0.843833     -0.447178       5.12228       6.78379       7.46571       8.03402       8.09636       8.06788       7.66694       7.26967       6.44741       5.71262       4.95328       4.22634       3.54577       2.85799       2.31788       1.79275       1.35627       1.02494
  29  21 4262.8261    1.0866 13.8078 10.3844 -0.0012      0.205094  0.2153   0.0070   0.3317    0.0316   0.0000     0.0766779   439.3231       30.3498       17.2436       16.2678      -3.76683     -0.446340      -6.14460      -18.6004       2.05180       8.56920       2.09898      -6.69444       3.60539       2.91928       1.69697      0.724349       2.19200      -1.59560       6.24766       8.32105       9.30096       9.98241       10.2211       9.83433       9.45390       8.82493       7.95857       7.05610       6.11744       5.18032       4.35626       3.51261       2.81489       2.16984       1.66301       1.25909
  30   6 1950.0409    0.5594  0.5787  9.8905 -0.0028       9.40484  0.0203   0.0126   0.0389    0.0588   0.0000       1.29735   439.2101      -1.13878       20.4962      -3.09140      -5.25879      0.448660       1.81162      0.669871      -1.22272     -0.408238      0.490263     -0.146387      -1.15554     -0.458749     -0.707706     -0.305274      0.341226      0.151608      0.948280       1.32601       1.42190       1.53904       1.55998       1.59551       1.48221       1.36825       1.16767       1.05057      0.890180      0.764215      0.625536      0.523717      0.391896      0.305478      0.233919      0.177679
  30   7 2126.4332    0.8575  0.7345 10.0094 -0.0014       6.50499  0.0205   0.0165   0.0410    0.0904   0.0000      0.830386   439.4000     -0.402921       18.5193       1.21466       2.17656     -0.404165     -0.858196     -0.593245      -1.21459     0.0289074     -0.292003      0.123726      0.640843      0.881891     -0.516630     -0.698083    -0.0879682     0.0372778      0.910637       1.14467       1.28082       1.37932       1.40794       1.34965       1.30260       1.25074       1.14845      0.982725      0.876254      0.759622      0.593446      0.495165      0.406392      0.308947      0.246578      0.191866
  30   8 2297.4701    1.2503  0.9569 10.1376 -0.0018       4.33038  0.0243   0.0213   0.0488    0.1497   0.0000      0.646419   439.3823       2.48355       19.5959     -0.423824       2.06386      -1.15382      0.407557     -0.266122       2.40846      -1.42791     -0.735378      -1.02821     -0.983267     0.0727735      0.644988     -0.258424     -0.194424     -0.141301       1.04940       1.30404       1.39825       1.47509       1.58553       1.56872       1.51613       1.41325       1.25454       1.07218      0.940973      0.874135      0.727574      0.603016      0.470126      0.364744      0.283634      0.209280
  30   9 2462.4380    1.7357  1.1794 10.5722 -0.0019       4.12800  0.0302   0.0273   0.0529    0.2025   0.0000      0.633755   441.2999       1.84463       15.9518       1.34181      -1.26488       1.35041       1.66234      -2.58275       1.68487      -2.33730      0.704141     -0.428357     -0.119435    -0.0493065      0.689606     -0.161075    -0.0442656      0.239425       1.13966       1.49376       1.57680       1.76649       1.79504       1.77463       1.71661       1.57061       1.40521       1.26304       1.10253      0.962361      0.769948      0.640201      0.508637      0.412286      0.312883      0.240425
  30  10 2623.5389    2.2899  1.1611 10.9473 -0.0015       1.14963  0.0283   0.0355   0.0520    0.2298   0.0000      0.557684   439.1241       1.53191       18.5729      -2.87605      -3.40502      -2.83759       1.07158      -3.57786      -1.00525     -0.318213       1.19732     -0.631920    -0.0836983     0.0217101      0.340450     0.0252276     -0.129975      0.128960       1.08934       1.36805       1.57679       1.67126       1.66621       1.66988       1.63132       1.48573       1.32129       1.21908       1.06224      0.932411      0.734653      0.621043      0.523401      0.402612      0.304998      0.227891
  30  11 2782.5907    2.9988  1.1305 11.6621 -0.0025       1.65721  0.0288   0.0472   0.0498    0.2007   0.0000      0.522592   439.7247       1.84801       16.3181      -1.95967      -1.17305      -1.67489      0.378410      -2.73569      -2.85103      -4.11493       1.34114     -0.998702     -0.586812     -0.388344      0.317099      0.191621     -0.399059     0.0130124       1.15053       1.45425       1.64341       1.81940       1.84361       1.75941       1.67433       1.53771       1.43026       1.25895       1.07428      0.943548      0.779796      0.648082      0.511934      0.397633      0.304638      0.232158
  30  12 2939.1708    3.7458  1.1075 11.5502 -0.0030       1.28978  0.0265   0.0580   0.0504    0.3220   0.0000      0.538051   440.3137       4.54873       16.2535     -0.175128      -2.63357      -3.49087      0.394488      -2.90355     -0.411611      -1.08007      0.605104     -0.714643    -0.0163158     -0.720710      0.506061      0.230371      0.160896     -0.161760       1.13740       1.49070       1.67198       1.88776       1.87569       1.83737       1.79149       1.66588       1.46197       1.26030       1.05193      0.874610      0.712251      0.592103      0.480072      0.357309      0.279093      0.224774
  30  13 3093.4618    4.1003  1.0754 12.5561 -0.0080      0.240040  0.0270   0.0682   0.0506    0.2187   0.0000      0.532414   439.0394       5.50951       12.9534      -1.03228       1.93686      -3.36039      -1.47578      -3.68064      0.251867     -0.700778       1.67048      -1.20584      0.239236      0.986447      0.435790      0.484196      0.554626      0.296524       1.04599       1.41762       1.52664       1.64572       1.62764       1.65816       1.53632       1.48612       1.35341       1.17706       1.06312      0.888437      0.745825      0.614482      0.481989      0.392072      0.297409      0.234781
  30  14 3246.0844    3.8698  1.5866 12.1591 -0.0015      0.514049  0.0350   0.0515   0.0607    0.1440   0.0000      0.332125   440.4278       5.69659       16.6974       2.42989      -3.21946      -5.58403      0.327513      -3.61491       1.27163      -1.68064       1.87983     -0.352304      -2.12639      -1.44026     -0.253072      0.144114      0.194128     -0.357091       1.33727       1.74777       1.86804       2.07349       2.10111       2.06089       1.98822       1.80799       1.67309       1.47917       1.30156       1.09132      0.915000      0.756735      0.586974      0.466575      0.369633      0.283470
  30  15 3397.9234    3.3172  2.0597 12.1741 -0.0025      0.918403  0.0395   0.0391   0.0725    0.0761   0.0000      0.247887   440.1050       3.43024       13.5357      0.871255     -0.730957      -4.51782       1.38854     -0.633239      -2.09033      -3.23701     0.0238040      -1.60130      0.290075      -1.32219    -0.0604907     -0.753025       1.20495     0.0615650       1.48991       1.92175       2.11820       2.29962       2.27715       2.28375       2.14167       2.03211       1.88970       1.67176       1.42593       1.23332       1.03300      0.854517      0.676944      0.542150      0.420436      0.317927
  30  16 3549.0461    2.7354  3.2188 11.6727 -0.0013      0.819916  0.0528   0.0269   0.0959    0.0622   0.0000      0.154789   437.9895       9.71934       12.2753     -0.663778     -0.231348      -4.55738      0.857083      -6.82251       4.16162     -0.913085      -2.74861      -4.00207      0.573531     -0.940664     -0.677168      0.373507      -1.03478     0.0954435       1.92033       2.51268       2.71609       2.95759       3.02454       3.03491       2.87228       2.66054       2.46342       2.14588       1.90714       1.58481       1.32502       1.11002      0.908114      0.699316      0.541288      0.417823
  30  17 3699.6116    2.2631  5.0887 10.9073 -0.0004      0.712557  0.0689   0.0179   0.1226    0.0560   0.0000     0.0869014   437.8336       7.60955       20.0846     -0.809885      -1.90383       6.36340       2.30634      -5.63949      -2.45118     -0.429499       2.90123     -0.669716    0.00642570     -0.687946     -0.121988      0.609563      0.954799     -0.226046       2.53403       3.33619       3.62036       3.91075       4.02444       3.89755       3.78986       3.50849       3.19326       2.83977       2.51375       2.13919       1.77773       1.46729       1.17364      0.936940      0.726009      0.535090
  30  18 3849.2277    1.8492  7.4303 10.6761  0.0002      0.351201  0.0919   0.0128   0.1710    0.0433   0.0000     0.0655525   442.6428       3.44796       7.57549       4.69471       5.35838      -6.61972       2.26451      -3.92064      -2.04255      -2.42952      -3.12136     -0.702730     -0.358870     -0.260153      0.111757      0.194435     -0.586507      0.431271       3.32193       4.25107       4.88489       5.09943       5.24362       5.15695       4.88360       4.61108       4.20355       3.77532       3.26685       2.82541       2.33889       1.91064       1.53129       1.22785      0.942123      0.721190
  30  19 3998.9183    1.5554 10.2243 10.4746  0.0001      0.315356  0.1290   0.0096   0.2282    0.0388   0.0000     0.0601898   450.6242       3.83975       10.4065      -3.87124       11.2235     -0.639598      -5.87914      0.801386      -1.01322      -6.59678      0.174605      0.427066      -1.66754      -4.42693       2.40682      -2.87716     -0.483766     -0.461396       4.17679       5.48966       6.17281       6.53173       6.73603       6.68788       6.28519       5.90846       5.34174       4.84667       4.19321       3.54189       3.00782       2.47885       2.00669       1.55595       1.20206      0.908639
  30  20 4147.8409    1.2956 12.5166 10.4477 -0.0008      0.196839  0.1749   0.0079   0.2881    0.0347   0.0000     0.0661992   437.1117       6.49987       4.90539      -8.05985       13.6647       8.25226      -7.73082      -8.95316      -1.86058       3.63189       3.57824       2.06561      -6.91746      -2.05229      -1.46733      0.736992       1.61826      -1.53050       5.21145       6.83058       7.62419       8.03947       8.36573       8.19655       7.87606       7.29633       6.68902       5.98400       5.29920       4.51812       3.78379       3.12438       2.47096       1.99321       1.52872       1.14827
  31   4 1599.3137    0.2276  0.1586 10.0052  0.0035       15.2054  0.0164   0.0119   0.0220    0.0297   0.0000       10.9371   440.8273      -1.66944       21.7749      0.402909    -0.0374979     -0.183470      0.399527     -0.227128      0.339932     -0.696338     -0.593146      0.124295      0.231921    -0.0712961     0.0708393      0.108532     -0.495209     0.0956516      0.867896       1.04571       1.04722       1.15434       1.06859      0.948483      0.990771      0.744322      0.668534      0.809572      0.970197      0.801601      0.691006      0.612082      0.473646      0.334641      0.324771      0.218212
  31   5 1788.3168    0.3931  0.3380  9.9741 -0.0118       14.8617  0.0173   0.0116   0.0288    0.0401   0.0000       2.61110   440.1291     -0.257301       21.2808       1.12190      -4.19509     -0.617672     -0.563597     -0.820890      0.156162       1.02544       1.55806      -1.02862     -0.685158     -0.144631      0.600962    0.00399821      0.349344     -0.104284      0.804864      0.867957       1.22335       1.33201       1.09238       1.26308       1.30894       1.07378      0.914406      0.975506      0.803336      0.582698      0.532723      0.447248      0.344833      0.280679      0.224139      0.157527
  31   6 1969.4970    0.6078  0.6041  9.8791 -0.0033       8.08261  0.0194   0.0130   0.0390    0.0652   0.0000       1.12896   441.1501      -1.19461       21.0884     -0.719381      -2.12874    -0.0762993      0.243447     -0.159049     -0.744771      0.211401      0.739376     0.0394674       1.27267    -0.0347333      0.155269     -0.278133      0.318989   -0.00991818      0.886407       1.14569       1.22836       1.31137       1.24858       1.27442       1.27745       1.23149       1.08174      0.940053      0.841073      0.708501      0.627619      0.494024      0.412970      0.321644      0.246296      0.194697
  31   7 2147.1081    0.8829  0.7819 10.0392 -0.0030       5.48871  0.0229   0.0165   0.0423    0.0984   0.0000      0.807666   439.8742      0.688702       20.1956       2.75272      -2.31144    -0.0853073       1.84212     -0.690650       1.81634      -1.11425      -1.06978     -0.663241     -0.296021    0.00337888      0.421156    -0.0276951     0.0867153     -0.122445       1.01960       1.40949       1.52745       1.60940       1.53720       1.42563       1.36414       1.35266       1.26994       1.19314       1.05055      0.937571      0.753777      0.620727      0.477714      0.368715      0.284565      0.218771
  31   8 2319.0363    1.3032  0.9878 10.5693 -0.0037       4.72382  0.0259   0.0224   0.0490    0.1319   0.0000      0.672769   440.3341      -1.57877       19.2882       1.08514      -1.85142      -1.23655      -2.10741      -1.44424      -3.14477      0.208690     -0.313752      -1.37232     -0.601665     -0.170348     -0.218689      0.262332     -0.205521      0.426400       1.04423       1.37171       1.50283       1.63693       1.57609       1.51435       1.57890       1.39426       1.35077       1.18269       1.05076      0.910649      0.792956      0.646593      0.513073      0.418128      0.332595      0.239715
  31   9 2485.1274    1.8274  1.2296 10.5845 -0.0048       2.65531  0.0308   0.0272   0.0504    0.1900   0.0000      0.521280   440.6397       1.39786       22.5246       2.18545      -3.15991     -0.723403      0.518139     -0.612165      0.724975      -1.71926       2.53912     -0.265655     -0.575659      0.205202      0.553700      0.874963      0.349569      0.430259       1.14452       1.50841       1.71387       1.79524       1.80934       1.76639       1.67393       1.56101       1.43526       1.32081       1.18008       1.03142      0.856121      0.732406      0.576632      0.455446      0.354814      0.273195
  31  10 2647.9753    2.3881  1.1474 11.3692 -0.0016       3.47796  0.0296   0.0372   0.0517    0.1699   0.0000      0.604727   438.4642       2.14826       13.1814      0.129287      -4.33478     -0.775358      0.242598      -1.16316     -0.174216      -2.85644      0.249743     -0.200592     -0.723850     -0.365432      0.470132      0.163027      0.518771  -0.000942411       1.25899       1.69345       1.99755       2.19239       2.25654       2.26644       2.09848       1.86612       1.66652       1.47044       1.22444       1.02580      0.827601      0.647245      0.529176      0.422390      0.320738      0.241910
  31  11 2808.4384    3.1523  1.1166 11.6774 -0.0012       1.20819  0.0278   0.0480   0.0478    0.2089   0.0000      0.539003   439.3770       3.82129       14.7153       2.20849      0.209312      -1.68390      -1.74425      -2.44997      0.198438       1.13184      0.521802     -0.313249      0.267534      -1.25097     0.0812006     0.0439363    0.00158384     -0.299914       1.10532       1.35589       1.46419       1.65967       1.68673       1.57019       1.47317       1.44904       1.37863       1.21327       1.03295      0.911194      0.783166      0.648680      0.519216      0.425068      0.324672      0.248658
  31  12 2966.2176    3.8397  0.9584 12.3635 -0.0009       1.24734  0.0236   0.0640   0.0454    0.1657   0.0000      0.550559   439.0416       4.16455       14.9246     -0.945236      -3.07281     -0.958225      -2.27016      -4.51252     -0.707424      -1.30616      -1.39384      0.278097     -0.917439      0.900456      0.107174     -0.258603     -0.239333    -0.0305311      0.994448       1.34509       1.46674       1.56960       1.53761       1.53361       1.44374       1.37814       1.27902       1.14315       1.00499      0.844583      0.729825      0.599347      0.472794      0.387785      0.304725      0.218569
  31  13 3121.4305    4.1765  1.2673 12.0534 -0.0002      0.740061  0.0294   0.0618   0.0540    0.2785   0.0000      0.467908   440.1447       4.73823       13.5269      0.637904      0.178643      -4.49941      -1.30764      -1.96307     -0.536847     -0.481623      -1.44426     -0.407421      0.165682     -0.286197     -0.642794      0.757745     0.0411478      0.124220       1.05469       1.38834       1.47653       1.62938       1.64173       1.65022       1.56073       1.46118       1.34960       1.21404       1.07714      0.906591      0.801883      0.648734      0.545662      0.425680      0.320228      0.249061
  31  14 3274.9581    3.8140  1.6832 12.0028 -0.0025       1.08476  0.0349   0.0487   0.0603    0.1527   0.0000      0.297284   440.5834       6.35156       15.4091       2.84627      -2.53602      -1.64495     -0.544069      -5.83914      -1.06403      -1.79273      0.963763     -0.451580     -0.849142    0.00712650     -0.713901     -0.754409     -0.313217      0.182801       1.30672       1.77552       1.90235       2.15103       2.13389       2.16059       2.01224       1.91909       1.71017       1.51035       1.32663       1.15234      0.950380      0.804277      0.623111      0.499179      0.385042      0.305203
  31  15 3427.5359    3.1741  2.6048 11.7897 -0.0003      0.978121  0.0445   0.0321   0.0798    0.0698   0.0000      0.192240   440.9068       7.03810       15.4759      0.790655      -2.64101      -3.28575       3.34112      -4.15441      -1.89695      -1.47881      -1.58899       1.99327      -2.32291      -2.34513      -1.06354      0.471049     -0.620450      0.142120       1.61867       2.11077       2.32316       2.55633       2.60052       2.51664       2.41289       2.28666       2.09815       1.84890       1.60269       1.42205       1.20345      0.989156      0.804905      0.632250      0.493035      0.378378
  31  16 3579.4940    2.6594  3.7557 11.3543 -0.0005      0.618714  0.0556   0.0231   0.1001    0.0594   0.0000      0.126694   437.2059       9.00324       17.3778      -5.28965      -1.58822      -1.85254     0.0316281     -0.650948       1.49782      -2.43148      -1.40718      -3.85322       1.43408      0.577645      0.298312      0.998327     0.0494465     0.0481437       1.95582       2.51703       2.82971       3.03100       3.07177       3.02968       2.92073       2.73143       2.56668       2.24772       2.00227       1.70105       1.46057       1.18895      0.966195      0.769290      0.603429      0.465765
  31  17 3730.7063    2.1669  5.4309 10.8537 -0.0000      0.494838  0.0707   0.0163   0.1296    0.0521   0.0000     0.0812333   431.8230       10.7505       25.6044      0.395646     -0.165152      -8.77300      -2.02830    -0.0199681       2.02306      -3.12991       1.39542      -1.16278       1.40566       1.44336      0.149739     -0.427442      0.302776      0.317283       2.44393       3.22202       3.57280       3.82835       3.99003       3.90314       3.73015       3.43700       3.20598       2.92086       2.51817       2.16901       1.81083       1.52146       1.23551      0.992155      0.752053      0.582657
  31  18 3881.3211    1.8133  7.9155 10.5782 -0.0001      0.411167  0.0968   0.0118   0.1740    0.0429   0.0000     0.0612630   437.2583       10.4205       21.9435      -2.48846       7.91160      -7.04468      0.520696      0.174400       7.04024      -4.93735      0.645569     -0.649935     -0.253649     -0.341433      0.804521    -0.0351903      0.882274      0.221523       3.31997       4.37877       4.91440       5.19470       5.33832       5.28796       5.04840       4.75708       4.36015       3.82889       3.44925       2.91542       2.49121       2.06160       1.64411       1.30671       1.01839      0.789875
  31  19 4031.5024    1.5123 10.4882 10.4552  0.0001      0.297536  0.1344   0.0092   0.2318    0.0387   0.0000     0.0596448   443.4454       11.1501       19.4818       11.8410     -0.551001      -3.52977       10.3324      -6.89946       6.80374       8.82777       3.88231      -1.15303      -5.27248      -1.70247       5.58460      -2.36999     0.0428717      -1.11627       4.12432       5.47991       6.06632       6.57436       6.65897       6.55850       6.29974       6.00596       5.44412       4.92707       4.32426       3.72695       3.10514       2.59252       2.10061       1.65998       1.31528       1.01009
  31  20 4180.9685    1.2411 13.2119 10.4164 -0.0014      0.297236  0.1878   0.0072   0.3038    0.0334   0.0000     0.0690143   438.1469       14.7029       11.3460       4.70763      0.123600      -17.5227       19.0361       2.19335       3.46021      -9.14046       14.3257      -4.59519       2.17437      -4.67204       4.17217      -2.10665     -0.607684     -0.695211       5.33105       7.00510       7.80837       8.04257       8.55179       8.32561       8.14565       7.59804       7.00104       6.28944       5.40722       4.73722       3.96708       3.32654       2.68148       2.12777       1.68418       1.28201
  32   5 1806.2190    0.4104  0.3824  9.9695 -0.0005       14.5576  0.0162   0.0112   0.0300    0.0395   0.0000       2.33820   440.8305     -0.146399       21.0545      0.804874      -2.16451      -1.49657       1.38242      -1.60404       1.17057     -0.501053      -1.14947      0.364845    0.00316901    -0.0272429      0.650837     -0.189054     -0.500049    -0.0826610      0.705389      0.894689       1.02850       1.00157       1.05116       1.09766       1.10427      0.994757      0.890897      0.805209      0.709459      0.608904      0.541843      0.420235      0.360810      0.287215      0.225106      0.174515
  32   6 1988.7320    0.6487  0.5926  9.8285 -0.0035       8.50331  0.0185   0.0136   0.0366    0.0691   0.0000       1.10212   440.7946      -2.77567       21.4109      -1.62445      -3.14218     0.0530530      0.953535     -0.654451      -1.40178     -0.569310      -1.05016     -0.323791      -1.08655     0.0804645      0.528333      0.219596      0.160001      0.111167      0.813825       1.04377       1.22291       1.24439       1.28756       1.22516       1.20314       1.15552       1.07772      0.939772      0.809127      0.709895      0.593477      0.509564      0.419874      0.322836      0.256791      0.199845
  32   7 2167.4485    0.9730  0.8141  9.9487 -0.0032       5.84604  0.0225   0.0171   0.0411    0.1105   0.0000      0.719372   440.4841       3.07120       20.1765      0.187219     -0.620451       3.47815       2.71370      0.931044       1.45996     0.0741559     -0.737706      0.825095     -0.226120     -0.178493     0.0168470     -0.121606     -0.359988      0.105238      0.962722       1.33579       1.42481       1.50646       1.45282       1.44535       1.36440       1.30672       1.24719       1.10849      0.986438      0.872040      0.759536      0.644111      0.505207      0.405531      0.318535      0.242299
  32   8 2340.1745    1.3778  1.1800  9.8792 -0.0031       4.07812  0.0292   0.0208   0.0519    0.2317   0.0000      0.630786   441.0550       1.21292       21.1301       1.98174      -2.68158      -1.14251       1.34323       1.80037     -0.261894      -1.24148      0.851886     0.0720537       1.10799      0.163882     -0.285158     -0.104316    -0.0609156      0.469912       1.05956       1.32958       1.42706       1.56385       1.59732       1.63583       1.48693       1.42924       1.27812       1.23855       1.09945      0.966015      0.788995      0.643101      0.530213      0.440965      0.346057      0.276208
  32   9 2507.3246    1.9440  1.2041 10.6335 -0.0008       1.54880  0.0292   0.0288   0.0529    0.2183   0.0000      0.578956   438.2424       2.06082       17.6855       1.69070      -3.81005      -1.22600       1.23138      -3.13374       2.01830      -2.38024      -1.45392     -0.589543      -1.68401     -0.639742      -1.00620     0.0836705      0.662634      0.321906       1.03476       1.38324       1.45341       1.62852       1.63788       1.65380       1.56074       1.49934       1.36431       1.24530       1.09452      0.908575      0.770377      0.657059      0.550458      0.432031      0.340797      0.257432
  32  11 2833.8375    3.2354  1.0548 12.0406 -0.0029       1.22527  0.0249   0.0507   0.0469    0.1626   0.0000      0.510084   440.1683       2.27917       16.9132       2.23656      -4.10907     0.0682087      -2.22802      -4.03416     -0.131016      -2.28125       1.20836      -2.83084     -0.459442      0.405795     -0.222654      0.252339      0.367797     0.0648482      0.962460       1.23438       1.35140       1.46623       1.51478       1.45823       1.42003       1.34985       1.19843       1.07452      0.982580      0.879253      0.754244      0.623354      0.522046      0.413921      0.322478      0.234692
  32  12 2992.8429    3.9465  1.1050 12.0899 -0.0002       1.71837  0.0263   0.0595   0.0480    0.2121   0.0000      0.478538   439.5876       4.25007       17.1122       3.15910      -2.81980      0.190772     -0.451220      -1.60599      -1.62849      -1.27792     -0.774039     -0.829231      -1.49626      0.147189     0.0722590     -0.442410    -0.0946910     0.0639039      0.985872       1.34393       1.41009       1.56568       1.56312       1.50193       1.41446       1.31509       1.27341       1.16395       1.02469      0.904658      0.812614      0.656212      0.530594      0.421114      0.337336      0.260376
  32  13 3149.0138    4.0913  1.2876 12.6560 -0.0015       1.66528  0.0293   0.0602   0.0546    0.1517   0.0000      0.490309   439.6396       8.01502       15.9584      -2.00007      -2.93683      -2.48998     -0.729702      -2.83209       2.38989      -3.42168       1.91091      0.596533     -0.859076      -1.14793    -0.0980891      0.405634     -0.271832      0.345443       1.06803       1.43285       1.55398       1.68346       1.74156       1.72332       1.66148       1.55148       1.39657       1.27127       1.14047      0.993319      0.848647      0.651758      0.561068      0.443398      0.350034      0.272992
  32  14 3303.4101    3.7703  1.8239 11.9885 -0.0009      0.569617  0.0354   0.0451   0.0636    0.1303   0.0000      0.295155   439.6954       6.05647       14.4273      0.685490      -3.39545     -0.622800     -0.329372      -2.03503      -2.91747      -1.33229       1.81349     -0.905500     -0.170968     -0.783122       1.31995     0.0306386     -0.242903     -0.180417       1.27947       1.63588       1.78672       1.97476       1.99320       1.97369       1.86280       1.77164       1.66743       1.48351       1.28324       1.12696      0.962605      0.803267      0.673517      0.534240      0.415612      0.312706
  32  15 3456.8969    3.1019  2.5718 11.8037 -0.0007      0.853746  0.0431   0.0314   0.0779    0.0707   0.0000      0.181609   440.3418       5.85424       12.7266      0.725361     -0.954599      -3.68929      0.788794      -4.94027      -2.51161      -4.44551       1.89872      -2.33707      -2.67304     -0.490383     -0.295980   -0.00133058     -0.215093     -0.306469       1.54513       2.02472       2.19578       2.39097       2.48560       2.45346       2.35693       2.20426       2.00447       1.84412       1.60280       1.35504       1.16757      0.975761      0.799697      0.627179      0.497368      0.394076
  32  16 3609.6356    2.5171  4.1235 11.1357  0.0001      0.666450  0.0579   0.0204   0.1026    0.0573   0.0000      0.105876   433.2776       3.23679       12.7656       3.40425      -6.09300      -12.3117       2.88753      0.661722      -2.09675      -4.01595       1.95952     -0.474394      0.950865       1.92323    -0.0613345     -0.167020      0.480965       1.15379       2.02943       2.66355       2.91758       3.13238       3.20468       3.21215       3.08773       2.93517       2.68726       2.45456       2.12813       1.78013       1.54161       1.25855       1.05787      0.848166      0.666354      0.521351
  32  17 3761.7025    2.0479  5.7561 10.9798 -0.0005      0.679646  0.0758   0.0151   0.1349    0.0447   0.0000     0.0815748   438.6857       6.85768       13.4915       7.82264      -5.42271      -5.22743       5.79886       6.66762       1.84153      -2.58144      0.205388       1.41289     0.0668043      -3.42216      -2.46628       1.00448       2.69461      0.424483       2.54928       3.33442       3.68252       3.90072       4.07862       3.98196       3.93383       3.61153       3.39244       3.04662       2.70328       2.32420       1.97414       1.62544       1.34061       1.07195      0.861984      0.661943
  32  18 3912.9635    1.7223  8.3589 10.5670 -0.0000      0.429444  0.1007   0.0109   0.1854    0.0411   0.0000     0.0641548   440.9764       15.6266       14.0669       2.41257       8.75169      -4.68116      -7.79666      -1.33857      -5.83859      -2.96024      0.765532       1.29455      -3.31072      -3.75209   -0.00810044     -0.858006      0.848337     -0.862892       3.28291       4.28685       4.78703       5.11180       5.25994       5.12018       5.07849       4.72659       4.43714       3.88215       3.45416       3.00270       2.56398       2.16481       1.71048       1.41096       1.10165      0.858497
  32  19 4063.2847    1.4313 10.8947 10.4802 -0.0006      0.224115  0.1442   0.0085   0.2391    0.0370   0.0000     0.0643170   441.9929       18.6593       24.4870       8.24600      0.910311      -9.97646       6.42933      -16.8014      -1.56273      -1.52138      -2.39050      -3.17043       4.34889     -0.890283      -3.58983      -1.05981      0.418919     -0.699210       4.15255       5.45057       6.08931       6.58520       6.76911       6.69415       6.47010       6.14828       5.60389       5.02909       4.42438       3.88957       3.26545       2.74126       2.22918       1.82845       1.38622       1.08871
  32  20 4213.4757    1.2050 14.4114 10.3912 -0.0007      0.225629  0.2096   0.0066   0.3249    0.0321   0.0000     0.0689181   440.5979       7.81444       4.08262       4.57268      -9.68396      -2.74121     -0.312637      -4.95333      -5.70453       20.7579      -11.3158       2.30506      -2.25040      -2.83462       5.55145      0.867994      -5.93435     -0.470474       5.45935       7.12074       8.03826       8.55996       8.73485       8.66296       8.38820       7.94369       7.32101       6.59862       5.86673       5.10317       4.34389       3.64428       2.97823       2.41071       1.85317       1.44837
  33   4 1633.2400    0.2670  0.2171  9.9257 -0.0036       17.8846  0.0130   0.0099   0.0250    0.0297   0.0000       5.75954   442.0633     -0.206347       21.6102       1.31624      -3.41947     -0.539601       1.83246     -0.473936      -1.62702     -0.467095     0.0293828     -0.117970      -1.33531     -0.570664   -0.00357891     -0.262624    -0.0506909    -0.0241527      0.631623      0.776536      0.827055      0.995295      0.967947      0.964794      0.941720      0.861989      0.732048      0.746643      0.603874      0.561141      0.469090      0.369754      0.291254      0.253251      0.200717      0.175607
  33   5 1823.8728    0.4399  0.4254  9.8731 -0.0040       11.3793  0.0182   0.0111   0.0301    0.0435   0.0000       1.93914   441.1486      -1.05877       21.5940      0.274390      -2.55068      -2.53214      -1.05708    -0.0920939       1.19699      0.675865      0.222864      0.376647     -0.167827     -0.492605     -0.358834     -0.161666      0.469835     0.0670134      0.833501       1.01471      0.940219       1.24552       1.36567       1.26237       1.06114       1.03735       1.11269       1.02704      0.739434      0.649389      0.650913      0.583312      0.465023      0.319599      0.265482      0.215255
  33   6 2007.7156    0.6474  0.6103  9.9522 -0.0052       10.9708  0.0193   0.0134   0.0361    0.0636   0.0000       1.13666   440.6855     -0.611829       18.7097      0.635176      -1.02659       1.35517      -1.46424     -0.799432      -1.30362      0.365284     -0.971546     -0.421086       1.27322      0.679681     0.0715465     -0.275088      0.185444      0.119880      0.809915       1.02995       1.17308       1.26704       1.28216       1.12668       1.10859       1.08112       1.00132      0.941493      0.856534      0.770820      0.653548      0.546468      0.444602      0.352982      0.284472      0.213712
  33   7 2187.4251    0.9877  0.8793 10.0706 -0.0021       5.35481  0.0244   0.0170   0.0429    0.1160   0.0000      0.778658   439.5675     -0.356501       20.5673     -0.515092      -1.15607      0.595667      0.772008    -0.0448385     -0.639954      0.951464      -2.47921       1.15875     -0.144769     -0.274968      0.222751     0.0985013     -0.202094     -0.248464      0.901487       1.23788       1.29718       1.42410       1.37546       1.42738       1.43005       1.32895       1.20997       1.11703      0.979873      0.825386      0.715533      0.576207      0.479002      0.387431      0.317640      0.243917
  33   8 2360.9312    1.3880  1.0563 10.7531 -0.0008       4.80320  0.0263   0.0224   0.0511    0.1220   0.0000      0.692771   442.1636       1.87604       18.6284      0.737230      -2.73937     -0.397568       1.05863      -1.16303      -2.25294      0.352996     -0.845058     -0.668114      0.147909      0.411855     0.0495557      0.272537      0.198542     -0.180421      0.943320       1.24209       1.43941       1.49929       1.55337       1.49953       1.42411       1.38825       1.23856       1.13840       1.02239      0.902451      0.790699      0.669702      0.546241      0.449200      0.340608      0.266075
  33   9 2529.2725    1.9962  1.2127 10.7263 -0.0039       2.81553  0.0290   0.0296   0.0515    0.2281   0.0000      0.578391   441.6604       1.62917       19.5747       2.31295      -3.02762      -2.30235       2.85050      -2.57807       1.34609      -1.68276      0.953322      -1.50815      0.459384     -0.325990       1.09540     -0.455020      0.114873     -0.610002      0.978825       1.28948       1.39384       1.53998       1.58448       1.59761       1.55423       1.41268       1.28241       1.16345       1.03716      0.912684      0.773892      0.656587      0.551758      0.430614      0.336179      0.270260
  33  10 2695.1348    2.6004  1.1632 11.4716 -0.0001       1.77519  0.0280   0.0386   0.0503    0.1782   0.0000      0.588235   441.5616       2.33922       17.7328      0.160239      -3.89714      -2.19857       2.58791     -0.801831       1.20440     -0.680346      -1.79386   -0.00991913     -0.813262      0.625466      0.589502      0.787563      0.238964     -0.721549       1.01094       1.32240       1.44322       1.58200       1.64064       1.63172       1.55552       1.45674       1.38858       1.23788       1.04685      0.914384      0.792127      0.666865      0.530216      0.436655      0.339716      0.268712
  33  11 2858.6449    3.4478  1.1707 11.6590 -0.0007      0.932890  0.0268   0.0505   0.0495    0.2433   0.0000      0.580025   441.0089       3.97926       16.5320     -0.252889      -2.83920    -0.0549297      -1.22434    -0.0109863     -0.999393      -2.46188      -1.16630      -1.11527      0.706080     -0.184670      0.320422      0.263499     -0.773917     -0.208794      0.965824       1.22861       1.41974       1.51684       1.49599       1.55599       1.50436       1.37294       1.31325       1.16016       1.00156      0.874474      0.763918      0.636623      0.545460      0.438896      0.329430      0.262472
  33  12 3018.8724    4.0564  1.0693 12.5629 -0.0000     0.0944123  0.0244   0.0629   0.0485    0.1526   0.0000      0.521272   440.6291       3.28246       16.5658       1.67563      -2.60458      -2.62667      0.360203       1.59458      -1.31844      -2.27500      -1.01531     -0.409805       1.08913       1.18448      0.818127     0.0956074      0.497072     -0.194192      0.911033       1.20390       1.33064       1.40756       1.38448       1.37511       1.32514       1.26304       1.22009       1.07682      0.996923      0.855957      0.733965      0.602404      0.506367      0.398231      0.326117      0.256265
  33  13 3176.1762    3.9657  1.4252 12.2546 -0.0015      0.885455  0.0320   0.0524   0.0534    0.1545   0.0000      0.355463   440.7639       7.58566       18.0688       4.63878      -2.67189      -2.84954      0.430388      -1.27343     -0.561352     0.0112067       1.19326       1.43014     -0.739233     -0.383946      0.722878     0.0925827      0.193157     -0.646911       1.16309       1.50923       1.65086       1.72149       1.73349       1.76282       1.71141       1.64865       1.55629       1.32846       1.21622       1.05254      0.900472      0.741381      0.596951      0.494439      0.406913      0.323977
  33  14 3331.6050    3.5875  2.0578 11.7686 -0.0011      0.670384  0.0371   0.0392   0.0656    0.1109   0.0000      0.229848   438.8195       6.45277       13.4610       1.10862     -0.538703      -6.39816      0.558505      -2.50513      -3.26433      -3.86070       1.60086     -0.442204      -1.92603     -0.333813       1.27239     -0.731697     -0.578388     0.0844342       1.27901       1.62897       1.80120       1.95221       2.00251       1.95816       1.88016       1.84379       1.70237       1.51969       1.36423       1.19779       1.01377      0.851390      0.703903      0.572166      0.456673      0.361502
  33  15 3485.9755    3.0054  2.8571 11.5506 -0.0006      0.816636  0.0446   0.0284   0.0801    0.0754   0.0000      0.150684   441.0131       9.31120       15.3867      0.610770      0.250630      -4.44600      -1.13622       2.23544      -1.98931      -2.68018     -0.223703     -0.534352      -1.27804     -0.513774      -1.10080     -0.655717     -0.449346      0.262104       1.52150       2.00603       2.21353       2.32804       2.41627       2.32773       2.35799       2.18403       2.06054       1.85067       1.63575       1.42948       1.22607       1.02843      0.854439      0.698523      0.554374      0.430802
  33  16 3639.5023    2.4163  4.6795 11.1323 -0.0005      0.604610  0.0630   0.0185   0.1103    0.0512   0.0000     0.0934855   442.3399       4.96036       9.88707       1.68217     -0.399741      -2.80051      -1.72222      -4.07353      0.406495      -1.40348      -1.68272     0.0537276      0.851154      0.367447      0.551142      0.940481      0.760368      0.723602       2.07666       2.75629       3.04846       3.28649       3.25671       3.25850       3.08190       2.92409       2.74373       2.55295       2.29585       2.04274       1.73450       1.44860       1.17312      0.951050      0.774140      0.603280
  33  17 3792.2091    2.0541  6.5023 10.7942  0.0001      0.523022  0.0774   0.0139   0.1424    0.0430   0.0000     0.0664854   436.8204       4.14641       18.4793      0.110623      -5.16494      0.266221       5.34457      -1.96649      -6.59836      -4.08845      -3.53743      -3.20320     -0.183572       1.04631       1.93304      0.386176     -0.387908    0.00157676       2.50641       3.27591       3.64431       3.90119       4.02436       3.99882       3.88159       3.64519       3.32689       3.07545       2.71657       2.39701       2.04218       1.72497       1.42075       1.14773      0.908271      0.700464
  33  18 3944.4193    1.6573  9.3433 10.5602 -0.0005      0.533984  0.1125   0.0100   0.2014    0.0380   0.0000     0.0613159   440.3130       7.37092       22.5344      -3.16275      -7.80951      -4.39307       1.47083      -5.36983      -5.88305      -5.31572      -3.11322      -3.33313     -0.897796      -1.39889     -0.540589       1.06750     -0.207185      0.628949       3.39318       4.45171       4.96992       5.33778       5.50106       5.45553       5.25924       5.03807       4.65775       4.19853       3.68753       3.27238       2.75817       2.35475       1.89534       1.57577       1.22129      0.955393
  33  19 4095.2931    1.4019 12.1052 10.4159 -0.0001      0.299365  0.1580   0.0076   0.2629    0.0351   0.0000     0.0631401   445.4670       19.4876       28.3657     -0.974566       1.87089     -0.556529       7.19201      -2.94154     -0.862857       2.88374      -1.20156      -3.10005       5.03081      -3.88543     0.0918459      -1.54393     -0.462974      0.952478       4.29410       5.72280       6.32213       6.78282       6.97323       7.01047       6.72378       6.44079       5.88602       5.43142       4.71636       4.14351       3.52723       2.96012       2.42335       1.99740       1.56185       1.22727
  33  20 4246.3644    1.1492 13.9554 10.3988  0.0001      0.314208  0.2002   0.0067   0.3136    0.0316   0.0000     0.0686519   449.2980       5.42334       14.1085       13.7022       7.91627      -8.19790       5.81857       3.33429       11.0278      -9.63445       5.79684      -2.03152      -1.51362      -5.84231       1.67110      -2.71893       1.52381      0.513566       5.17010       6.78284       7.69767       8.10316       8.39260       8.25543       8.09426       7.58653       7.02713       6.39600       5.67615       4.95685       4.24968       3.57189       2.97047       2.40227       1.86948       1.47596
  34   3 1441.1662    0.1659  0.0841 10.0292 -0.0139       54.5677  0.0128   0.0130   0.0194    0.0247   0.0000       23.1671   440.7462      0.606979       21.1754      -1.41771      -2.14177     0.0185972       1.19549      0.149221      -1.06897     0.0803387      0.214873     -0.398969    -0.0324974      0.440970      0.120074     -0.279865     -0.349791    -0.0184236      0.508656      0.717721      0.698720      0.871776      0.645703      0.918604      0.886383      0.891318      0.677260      0.688090      0.475825      0.649538      0.390502      0.463796      0.259534      0.289669      0.191590      0.171720
  34   5 1841.3071    0.4631  0.4402  9.9173 -0.0018       12.6662  0.0158   0.0113   0.0318    0.0432   0.0000       1.78311   440.0049      0.691602       20.5654     -0.211570      -3.31934      0.646034     -0.855970     -0.122791     -0.831812      -1.26276       1.69869     -0.223179       1.33808     -0.716252      0.158272      0.274216      0.217033     0.0170988      0.655387      0.842301       1.02608       1.08302       1.10552       1.14773       1.08888       1.02929      0.905404      0.862215      0.718749      0.638579      0.560153      0.437335      0.345196      0.297277      0.237248      0.184733
  34   6 2026.4300    0.6913  0.6642  9.7897 -0.0023       8.81485  0.0188   0.0131   0.0371    0.0756   0.0000      0.981535   440.7975      -2.61884       21.0950      0.335007      -4.39012      -2.02367       1.01673      0.150636    -0.0859838    -0.0973671      0.421306     -0.572397      0.171989     -0.131245     -0.128578     -0.228652     -0.258110      0.365945      0.705326      0.926806       1.04720       1.15195       1.19602       1.16673       1.15391       1.03448      0.989615      0.889953      0.768134      0.705822      0.650757      0.525502      0.453743      0.358330      0.285988      0.230003
  34   7 2207.1690    1.0339  0.9416 10.2268 -0.0040       6.42607  0.0241   0.0173   0.0466    0.1048   0.0000      0.762356   440.8618      0.614860       19.6797      -1.23609      -1.87194    0.00671997      0.605543     -0.127480      -1.64816      -1.79030      -1.20004      -1.53797      -1.87622      0.339681     -0.661401     -0.629140     0.0399011     -0.357539      0.874983       1.14180       1.19688       1.32113       1.36404       1.33042       1.36089       1.27464       1.22652       1.07362      0.938043      0.801010      0.680112      0.576967      0.476258      0.397193      0.313368      0.253616
  34   8 2381.3702    1.4809  1.1679 10.3302 -0.0020       4.30320  0.0284   0.0221   0.0503    0.1748   0.0000      0.615998   440.0613       1.24269       20.1221      0.416474      -5.41030      -1.25482      0.684155      0.212152      -1.95129     -0.295446     -0.756085     -0.368659      0.157922    -0.0820805     -0.882864      0.315210     -0.671940     -0.229467      0.956769       1.27790       1.40337       1.58643       1.62752       1.65017       1.55524       1.44824       1.35593       1.19198       1.05663      0.918279      0.777343      0.646954      0.540733      0.428530      0.351612      0.273882
  34   9 2550.7779    2.0483  1.3423 10.7341 -0.0040       2.24015  0.0287   0.0277   0.0527    0.1900   0.0000      0.453705   441.9004       2.00578       18.8400      -1.06065      -2.03009     -0.992591      0.986243      -3.76848      0.999753      -1.14425       1.07411      -1.08269       1.60239      0.157480      0.968673   -0.00885088      0.533962    -0.0495306      0.978956       1.29077       1.40676       1.51605       1.52990       1.57975       1.52084       1.46019       1.35642       1.22392       1.07036      0.920484      0.790248      0.669797      0.577070      0.447927      0.376891      0.294455
  34  10 2718.0320    2.8054  1.1811 10.8349 -0.0005       1.64018  0.0267   0.0395   0.0482    0.3179   0.0000      0.539951   441.8178       1.50656       19.5091     -0.588919      0.478455     -0.140445      0.391750      0.375126       1.48620      -1.38837     -0.222016      -1.20828     -0.464882     0.0870984    -0.0286590     -0.162480     -0.547074     -0.182776      0.918378       1.20977       1.33442       1.38339       1.38838       1.43474       1.39885       1.35270       1.26044       1.17043       1.01529      0.871360      0.715020      0.619662      0.527766      0.422154      0.351058      0.267008
  34  11 2883.0029    3.5485  1.0366 12.4151 -0.0044      0.747743  0.0248   0.0553   0.0454    0.1477   0.0000      0.555576   439.7174       3.27974       15.9223      0.839366      -3.24410      -1.12550     -0.380113      -1.76875       1.35802      -2.22315       1.13475      -1.69255       1.36689     -0.664486     -0.699294      0.113229     -0.330256     -0.149227      0.890793       1.14270       1.21960       1.37845       1.33586       1.39836       1.39130       1.28310       1.19097       1.05675      0.957205      0.840286      0.753448      0.606641      0.498059      0.393281      0.330948      0.269504
  34  12 3044.5264    4.1218  1.1199 12.3485 -0.0044      0.701265  0.0259   0.0610   0.0456    0.1998   0.0000      0.493753   440.2677       6.02568       16.1660     -0.166225      -1.62385      -1.16034     -0.765973     -0.690719      -2.63019      -2.46271     -0.652398     -0.916334     -0.225568     -0.520189      0.892538      0.104947      0.462744     -0.618342      0.900360       1.12713       1.24824       1.39922       1.41853       1.42503       1.36595       1.32642       1.21952       1.08485      0.987865      0.878746      0.717371      0.607093      0.505458      0.411667      0.336365      0.269582
  34  13 3202.8986    4.0620  1.5004 11.9121 -0.0014      0.514331  0.0302   0.0506   0.0536    0.1799   0.0000      0.323071   440.0669       5.79568       15.5685      0.783059      -1.49460      -3.80085       1.41050      -2.73466      -1.34490      -1.24863      0.791413      0.159703      -1.67201    -0.0162881      0.821250     -0.245905    -0.0630674      0.264461       1.04410       1.35391       1.53757       1.66424       1.67935       1.66763       1.59355       1.55924       1.39868       1.27828       1.14296       1.00021      0.878580      0.752707      0.617538      0.493954      0.395795      0.310000
  34  14 3359.3951    3.5840  2.2603 11.2051  0.0006      0.805130  0.0376   0.0366   0.0658    0.1522   0.0000      0.189629   439.0260       6.23785       13.2425       1.28895       2.11058      -6.69333      -6.41568     -0.350475     -0.734847      -3.39762     0.0169604      -2.25326     -0.253481     -0.753428      0.490902      0.118176     -0.474165    0.00229236       1.22862       1.59003       1.76533       1.92811       1.99424       1.98848       1.88131       1.78911       1.72287       1.52563       1.37727       1.17526       1.03765      0.847618      0.724304      0.601661      0.461493      0.373683
  34  15 3514.6042    2.8967  3.3361 11.2810 -0.0009      0.498592  0.0480   0.0248   0.0850    0.0726   0.0000      0.124607   444.1064       7.80504       15.2683       4.23540       1.31776       2.26660      -3.48884      -1.46487       3.03768     -0.476771       2.20931      -3.09492      -2.64030       1.79423     -0.904644      -1.22132       1.28100      0.248557       1.57457       2.05956       2.31980       2.46291       2.56067       2.60314       2.49049       2.34658       2.19079       1.97544       1.76436       1.52345       1.33243       1.11933      0.921370      0.761161      0.601443      0.466372
  34  16 3668.9326    2.3653  4.7571 11.0677 -0.0006      0.463621  0.0625   0.0176   0.1088    0.0493   0.0000     0.0873454   435.6316       8.90291       14.2425       1.89592      -3.82636      -5.39429      -2.32749      -11.2352      -1.62979      -2.12876       4.77935     -0.411998      -2.19692     -0.751305      -1.82353       1.74495      0.813888     -0.944709       1.98744       2.63373       2.94627       3.17472       3.20247       3.17304       3.11356       2.96568       2.75444       2.50855       2.21515       1.97543       1.71106       1.43094       1.17443      0.976915      0.761831      0.608771
  34  17 3822.3779    1.9212  6.8111 10.7771 -0.0004      0.396713  0.0818   0.0126   0.1475    0.0416   0.0000     0.0670675   438.6962       10.1886       21.5421       6.77926      -6.96576      -9.63076      0.591390      -2.44969      -4.15210      -1.52493      0.199484       2.60406     -0.189524      -1.24961      0.814977     -0.111326       1.03805      0.603934       2.62062       3.42360       3.81165       4.05160       4.14037       4.11212       3.99724       3.83443       3.51077       3.28500       2.92141       2.58206       2.18948       1.85648       1.54596       1.25584       1.00722      0.796446
  34  18 3975.0117    1.6268  9.5976 10.5299 -0.0010      0.359309  0.1151   0.0094   0.2010    0.0364   0.0000     0.0587392   440.6694       13.7874       8.65804     -0.335331       1.53534      -2.57750      -10.3331      -10.0067      -3.35963       1.74780      -3.16715       1.40525       3.73230      -2.22239     -0.583955      0.680489      -1.05133      -1.25176       3.27759       4.33279       4.91059       5.26930       5.33620       5.41042       5.17320       4.94643       4.66539       4.16489       3.77606       3.28181       2.82753       2.41255       1.98696       1.61078       1.29398       1.01160
  34  19 4126.9546    1.3412 12.7319 10.4125  0.0001      0.276309  0.1672   0.0070   0.2753    0.0331   0.0000     0.0669606   439.8615       18.3403       15.2057       4.51497      -11.8742      -10.9485      -2.22036      -17.2460      -4.03023      -1.96666      -5.64995       9.20156       4.37088      -1.89978       3.88789     -0.622941      0.913501     -0.375864       4.37844       5.82232       6.49126       6.85689       7.09513       7.07464       6.83747       6.60193       6.13381       5.55069       4.94034       4.28591       3.75521       3.13429       2.59935       2.12525       1.70188       1.33394
  35   3 1456.6303    0.1636  0.1240 10.0614  0.0001       25.3875  0.0135   0.0090   0.0199    0.0238   0.0000       20.4721   440.7221      -1.75135       20.2198      -1.05829      -3.47860      0.559607      0.828654      0.182064      0.347766      0.191396     0.0768645     -0.115100     -0.226640     -0.558362     -0.380734    -0.0774499   -0.00483089     -0.148585      0.552539      0.828332      0.893038      0.974424      0.871316      0.787208      0.947086      0.900759      0.973867      0.967505      0.851959      0.572651      0.422366      0.356581      0.309111      0.284509      0.265369      0.227124
  35   4 1665.9848    0.2763  0.2397  9.9954 -0.0073       33.8425  0.0139   0.0094   0.0243    0.0306   0.0000       5.59033   441.2740      0.642233       21.5980      0.822776      -3.49687     -0.513700     -0.260426    -0.0669154       1.23353    -0.0918017      0.356697      -1.01058     -0.409967     -0.371564     -0.316946    -0.0276833     0.0947785     -0.194624      0.503683      0.697790      0.741830      0.818316      0.784745      0.909765      0.835226      0.819393      0.800994      0.669108      0.638073      0.497339      0.516478      0.405019      0.346664      0.265574      0.224238      0.175869
  35   5 1858.4899    0.4813  0.4799  9.8559 -0.0031       10.3872  0.0153   0.0111   0.0340    0.0481   0.0000       1.51257   440.8522     -0.497850       20.6961      0.467461      -2.74970      -1.65398      0.121419       1.38162      -1.11690    -0.0142651     0.0158387     -0.301389     -0.782670     -0.930214      0.223576    -0.0679490      0.265086     -0.109401      0.600647      0.804436      0.872302      0.970811      0.970528       1.01428      0.953459      0.933111      0.881510      0.757677      0.671231      0.625717      0.520924      0.441529      0.363441      0.300599      0.230661      0.195107
  35   6 2044.9406    0.7186  0.6722  9.9590 -0.0012       9.58375  0.0194   0.0135   0.0372    0.0694   0.0000       1.01644   440.5517     0.0380248       20.9722     -0.732945      -2.80574     0.0307383      0.424755      -1.99441    -0.0348960       1.33681     -0.920314      -1.12232    -0.0689854      0.257970      0.201785     -0.139929    -0.0226713    -0.0986034      0.724365      0.958046       1.02520       1.14085       1.13105       1.16333       1.17985       1.10038       1.02378      0.905573      0.818403      0.705462      0.581453      0.521282      0.410437      0.349239      0.274629      0.225230
  35   7 2226.5202    1.0795  1.0076 10.0572  0.0006       4.94567  0.0248   0.0169   0.0475    0.1235   0.0000      0.698159   440.3375      -1.34920       20.5296     -0.974295      -2.29718       1.00147      -1.33456     -0.127956       1.32657     -0.440144      0.432814      -1.01179     -0.716219     -0.216075      0.321097     -0.370179     -0.789813      0.472171      0.886677       1.19155       1.30991       1.41284       1.45838       1.49155       1.37857       1.29408       1.20235       1.11331      0.999771      0.881981      0.754260      0.655044      0.541704      0.451383      0.356199      0.274736
  35   8 2401.4283    1.5370  1.1591 10.6890 -0.0015       2.89946  0.0274   0.0229   0.0504    0.1440   0.0000      0.613697   440.8070       1.64520       21.5109      0.533548      -5.52325     -0.675469      -2.41753      -1.61355       2.15396      0.873163      0.600561       1.25360      0.924494     -0.544574       1.49493     0.0203274      0.396618      0.368722      0.905398       1.16148       1.31829       1.43796       1.44443       1.45081       1.41644       1.38078       1.24507       1.14234       1.00556      0.880341      0.785213      0.671509      0.539489      0.448004      0.362678      0.282669
  35   9 2571.9216    2.1268  1.2824 10.9655 -0.0033       2.10845  0.0282   0.0294   0.0509    0.1593   0.0000      0.483242   442.0713     -0.403623       22.4732     -0.407903      -6.36077     -0.987667      0.666932      -1.55502      -1.88907     -0.652487       1.63027     -0.840415       2.30936     -0.337033      0.532524     -0.617465      0.333161     -0.136894      0.952901       1.22494       1.35244       1.45928       1.51338       1.51628       1.52945       1.40143       1.30780       1.14971       1.04829      0.920947      0.811806      0.712399      0.598070      0.489050      0.392096      0.293823
  35  10 2740.6226    2.8967  1.1180 11.5525 -0.0029       1.76416  0.0254   0.0423   0.0472    0.2004   0.0000      0.571787   439.6700       3.02140       19.2643       1.62802      -1.78308      -2.27089    -0.0605777     -0.644556       3.22725      -1.15459      -1.51447      -1.23410      0.371293     -0.718720       1.27483    -0.0452570      0.619497     -0.426936      0.861261       1.11647       1.17045       1.31518       1.32935       1.39538       1.30759       1.25819       1.19660       1.07582      0.980295      0.852265      0.710438      0.604863      0.514431      0.434265      0.353574      0.270943
  35  11 2906.9008    3.7892  1.0096 12.2313 -0.0011      0.526896  0.0235   0.0568   0.0429    0.1712   0.0000      0.558708   439.7340       6.21386       18.6575     -0.994206      -3.54890      -1.71243       2.00488      -1.89293      0.177290     -0.820889       1.75653      0.306047     -0.580433     -0.615266      0.382376      0.240697     -0.252559     -0.210593      0.854716       1.14025       1.30887       1.41071       1.45682       1.45371       1.43154       1.34740       1.23761       1.08980      0.984746      0.818107      0.718404      0.629682      0.512755      0.423896      0.330445      0.259331
  35  12 3069.7261    4.1906  1.0974 12.3332 -0.0013      0.356356  0.0255   0.0607   0.0452    0.1932   0.0000      0.456392   439.8128       3.17817       16.8688      -1.05596      -2.26606      -4.84691     0.0298899      -2.36175      -1.59925      -1.39353      0.325876      0.581211    -0.0784138     -0.103669    -0.0357815     -0.581965    -0.0931773     0.0394955      0.845557       1.14484       1.20419       1.34411       1.36001       1.39269       1.33598       1.23100       1.18915       1.06730      0.960403      0.865689      0.722694      0.623504      0.511370      0.425256      0.341404      0.268832
  35  13 3229.3148    4.0098  1.5606 12.3107 -0.0016       1.16874  0.0310   0.0493   0.0560    0.1244   0.0000      0.333190   440.5273       4.75354       15.0483       1.79106      -1.38666      -1.67775      -1.19721      -2.10166     -0.878017     -0.385367      0.991086      -1.27070       2.24666    -0.0338116       1.05044      0.639253     -0.193327      0.248959       1.01019       1.36623       1.53120       1.64065       1.67914       1.68061       1.60644       1.51944       1.44969       1.31484       1.18106       1.02440      0.916878      0.741220      0.651107      0.510608      0.410911      0.327600
  35  14 3386.7238    3.4463  2.1879 12.0753 -0.0005      0.328355  0.0387   0.0361   0.0662    0.0762   0.0000      0.236937   440.4817       6.73953       17.7812     -0.108776      0.630883      -4.25451      -1.33776      -5.04502       2.11415      -2.11153      0.863207     -0.155982      -1.87129     -0.982368   -0.00895349     -0.474433      0.192430     -0.140460       1.24135       1.61211       1.71951       1.86022       1.96501       1.97002       1.84278       1.80147       1.67712       1.57725       1.38605       1.24368       1.05769      0.901491      0.750085      0.620229      0.501871      0.402197
  35  15 3543.0068    2.7579  3.6051 11.2950 -0.0006      0.490903  0.0509   0.0224   0.0898    0.0637   0.0000      0.112906   439.1317       6.20870       14.1724       2.90620      -3.70557      -4.89754      -4.26662      -2.62357     -0.929685     0.0912519      0.978179      -1.55679     -0.287830       1.65711     -0.611742       2.09933     -0.572169     -0.338762       1.58297       2.16037       2.32451       2.57721       2.63302       2.68290       2.53392       2.42672       2.28024       2.10858       1.84182       1.63228       1.38924       1.18495      0.992864      0.821321      0.657996      0.518212
  35  16 3698.1815    2.2531  5.0331 11.0965 -0.0008      0.516860  0.0636   0.0163   0.1161    0.0466   0.0000     0.0829194   442.7412       6.68686       15.8955       1.65249      -3.79041      -6.21988      0.278335      -2.21706      -1.55711     -0.966134      -1.56501      -1.24019       2.24804      -1.23033       1.36356       3.22165     -0.799818     0.0897703       1.99264       2.63043       2.90051       3.17221       3.20764       3.23489       3.09054       2.99718       2.79118       2.55363       2.30252       2.05471       1.75295       1.51660       1.25068       1.03808      0.824813      0.659237
  35  17 3852.3127    1.8739  7.3897 10.7546 -0.0004      0.473074  0.0881   0.0118   0.1549    0.0406   0.0000     0.0651231   441.5519       11.2747       13.2266      -1.69578      -2.64652      -8.17316     -0.473031       2.25714     -0.199997      -9.99342      -1.77469      -1.56018      -1.37654       1.25435      0.245863      0.535788      0.717312      0.147427       2.65474       3.52865       3.88677       4.24234       4.40306       4.36741       4.22681       4.06747       3.70972       3.41465       3.08317       2.68933       2.34868       1.98667       1.64589       1.36737       1.08596      0.862692
  35  18 4005.7574    1.5368 10.1169 10.5690 -0.0010      0.330240  0.1242   0.0086   0.2140    0.0350   0.0000     0.0634351   436.4454       12.3447       18.0526       3.25016      -7.87669       1.29001       3.39242      -4.21606      -7.41993      -17.0902       4.32948      -4.05815      -2.52575     -0.966473       3.76603     -0.209147     -0.551177      0.288617       3.46378       4.56677       5.10891       5.45925       5.73227       5.62508       5.51429       5.23661       4.86708       4.43089       3.97214       3.54409       3.06168       2.60593       2.19175       1.77502       1.44371       1.13266
  35  19 4158.0931    1.2686 13.0230 10.4529 -0.0011      0.198003  0.1808   0.0066   0.2833    0.0316   0.0000     0.0698340   445.3670       13.6447       13.9257       4.88467      -1.49244      -4.82320     -0.926188      -3.35446     -0.829181       4.49346       1.90406       1.11200      -3.48360       2.15146      -2.63691      0.960206       4.35814      0.916861       4.47862       5.90461       6.60075       7.06598       7.33715       7.32988       7.10659       6.77789       6.37015       5.73140       5.25071       4.57924       3.96762       3.42274       2.83226       2.37972       1.88798       1.48657
  36   4 1681.9443    0.3010  0.2690  9.9060 -0.0062       22.0592  0.0132   0.0095   0.0241    0.0313   0.0000       4.32961   440.7165      -2.17304       21.4870      0.484393      -3.43236       1.91601       1.75128     -0.348094     -0.670646    -0.0126047     0.0305571     -0.483697     -0.394028    -0.0573808      0.239605     0.0982433     -0.190382      0.135390      0.630609      0.857849       1.08844       1.04008       1.18134       1.16731       1.00380      0.839042      0.801607      0.757289      0.945207      0.887353      0.891009      0.725805      0.599401      0.428513      0.325246      0.284242
  36   6 2063.1958    0.7130  0.7916  9.8575 -0.0001       6.89405  0.0224   0.0124   0.0405    0.0785   0.0000      0.913118   441.6604     -0.577976       20.7029      0.440738      -3.32139     -0.246079       2.19211      -1.72838      0.289306       1.55907      0.173124      -1.37430      0.260314      0.839878     0.0723117     -0.551455     0.0663551     -0.303307      0.802787       1.06819       1.25570       1.38423       1.38063       1.42296       1.34705       1.28088       1.22664       1.06479      0.926098      0.810513      0.718184      0.594996      0.485784      0.413474      0.348302      0.258966
  36   7 2245.6495    1.1238  1.0373 10.0558 -0.0022       5.29494  0.0242   0.0170   0.0468    0.1288   0.0000      0.657192   440.1151      0.420792       21.2738       1.83252      -4.83033       1.69216       2.25555      0.482898      0.451340      -1.48773    -0.0176202      -1.47521     0.0804850    -0.0518204     -0.360286     -0.146362     -0.264409      0.153834      0.801029       1.06635       1.19837       1.29011       1.31855       1.33562       1.30513       1.25613       1.14887       1.02643      0.963237      0.822862      0.737979      0.607615      0.508917      0.417651      0.334370      0.274586
  36   8 2421.2521    1.6579  1.2224 10.4549 -0.0020       2.47658  0.0268   0.0232   0.0506    0.1631   0.0000      0.561041   441.7749       2.34197       20.3996       2.47540      -2.96017      0.344491      -1.52533      -1.73586     -0.780328     -0.192192       1.06255      0.112191     -0.348436      0.756940      0.321772      0.436660     -0.698840      0.419482      0.866666       1.11678       1.25915       1.37584       1.39880       1.41943       1.33595       1.32520       1.24014       1.10351       1.01251      0.887161      0.747400      0.649230      0.533454      0.458287      0.376489      0.293725
  36   9 2592.8001    2.2485  1.2730 10.8156 -0.0033       1.26724  0.0267   0.0307   0.0510    0.1849   0.0000      0.457082   440.2839       1.96765       22.4984     -0.744786     -0.787619      -4.50585       2.81268     -0.156918      -4.81856      0.906587      0.239239     -0.726070      0.893099     -0.348812      0.630950      0.287103     -0.678879      0.714213      0.885311       1.14630       1.25812       1.39361       1.38193       1.38669       1.37082       1.25342       1.23488       1.12534       1.03810      0.909835      0.802246      0.647386      0.553909      0.464966      0.381472      0.297412
  36  10 2762.8125    2.9719  1.1204 11.8384 -0.0019       1.72830  0.0262   0.0440   0.0462    0.1647   0.0000      0.561784   440.2780       2.40365       21.0587     -0.322850      -3.02774     -0.186789       1.80204     -0.410052       3.74050     -0.711357     -0.874366      -1.46771      0.133945      -1.52517      0.246934      0.413494      0.456376      0.268138      0.829394       1.08297       1.20491       1.32684       1.34133       1.34621       1.35125       1.26619       1.17552       1.04597      0.972211      0.847532      0.732273      0.635807      0.531122      0.446602      0.370808      0.285487
  36  11 2930.3410    3.7555  1.2021 11.8839 -0.0006      0.666926  0.0267   0.0521   0.0472    0.2152   0.0000      0.639489   442.4226       3.66059       18.7131     -0.870613      -2.94619      -4.62043     -0.616294      -2.00080      0.304469      -1.16965      0.808045    -0.0125401     -0.206118      0.173712     -0.736894      0.134011     -0.424174      0.208612      0.815528       1.10778       1.18877       1.34397       1.33311       1.36132       1.34194       1.26559       1.17824       1.06544      0.988989      0.840035      0.764200      0.629728      0.544861      0.442335      0.355090      0.286317
  36  13 3255.2248    3.8565  1.7013 12.2947 -0.0014      0.832084  0.0323   0.0448   0.0587    0.0980   0.0000      0.273456   442.6298       7.17845       16.1097       4.66480     -0.810129      -1.60151      0.248152      -3.23300       1.17053      -1.87579      0.238001      -1.32412      0.546116     -0.257142    -0.0377090    -0.0323299      0.765817     -0.187721       1.03387       1.33541       1.44469       1.61304       1.64661       1.65299       1.59951       1.50279       1.44265       1.33075       1.19634       1.04730      0.943231      0.770044      0.642797      0.527082      0.435033      0.357196
  36  14 3413.8601    3.2857  2.4359 12.0280 -0.0025      0.755268  0.0406   0.0320   0.0713    0.0633   0.0000      0.201978   439.9431       6.74376       14.0812      -1.08939      -2.29778      0.534806       1.44529      -3.09077     -0.851813      -3.92945       1.12458     -0.128627      0.795762      0.484261      0.296050     -0.486673    -0.0641197     -0.203220       1.25311       1.66256       1.81903       2.01430       2.04430       2.14731       2.02394       1.94170       1.77251       1.67724       1.46305       1.32605       1.09160      0.943278      0.789910      0.651780      0.524525      0.433533
  36  15 3571.0757    2.6847  3.8594 11.2188 -0.0005      0.730630  0.0521   0.0210   0.0925    0.0573   0.0000      0.109467   437.7076       3.17432       14.6154       1.56027     -0.389370      -3.12330     0.0243522      -4.59786      -4.77038       1.22501       2.01373      -2.13393     -0.291138      -4.08921      0.172089     -0.664450    -0.0883392     -0.592141       1.57053       2.11584       2.31758       2.53864       2.63430       2.58103       2.54177       2.43099       2.27729       2.07490       1.86051       1.67086       1.45095       1.24674       1.02007      0.861132      0.687857      0.548603
  36  16 3727.0730    2.1944  5.9165 10.7725 -0.0002      0.557777  0.0686   0.0141   0.1258    0.0448   0.0000     0.0707207   439.0243       10.2936       15.1733       1.88701      -4.97667      -1.05839      -1.89729     -0.993043      -1.99225      -2.13278       1.55258     -0.485402      -1.19201      -1.40668       1.32668      -1.17058     -0.651979     -0.138420       2.08540       2.77068       3.10745       3.32338       3.44623       3.46989       3.37591       3.27426       3.00749       2.78386       2.47069       2.19918       1.88964       1.59785       1.34186       1.10923      0.907183      0.723558
  36  17 3881.9164    1.7983  8.1420 10.6493 -0.0013      0.453814  0.0944   0.0108   0.1685    0.0392   0.0000     0.0642137   439.1601       2.98724       14.4803       12.6629       2.35440     -0.109946       5.38622      -6.98174       5.15447      0.962001       1.33213      -2.48499     -0.376782      -1.27248      -2.22779      -2.79541       1.12620     -0.192994       2.72396       3.52005       3.95174       4.21669       4.41621       4.40177       4.35795       4.10769       3.85952       3.48105       3.22502       2.81857       2.45590       2.08373       1.78031       1.45163       1.19932      0.945249
  36  18 4035.6237    1.4997 10.8237 10.5047  0.0005      0.191688  0.1356   0.0080   0.2263    0.0344   0.0000     0.0624783   440.4821       7.54016       14.5706      0.135180       10.0562       5.75928      -5.23678      -17.3092      -4.96559       4.13412      -2.14647       1.26253     -0.341898     0.0367957      -1.06141       2.50203    -0.0114705     -0.768449       3.48913       4.65008       5.17937       5.68477       5.89432       5.94660       5.78765       5.48158       5.10445       4.68747       4.17260       3.72084       3.21745       2.74004       2.30365       1.90721       1.50094       1.21566
  36  19 4189.5367    1.2545 14.2751 10.3790 -0.0000      0.363178  0.1944   0.0062   0.2979    0.0302   0.0000     0.0662467   436.6825       9.48697       13.2515       2.62813       9.48307      -8.64787       7.52088      -1.14179      -1.06784      -8.20191       9.44634      -4.13799      -5.49176      -4.22400      -3.46975      -1.38927     -0.103610      -1.05358       4.48653       5.87598       6.63176       7.18534       7.42340       7.47783       7.27196       6.95238       6.55663       5.96883       5.33879       4.71503       4.11351       3.50700       2.97489       2.42263       1.96490       1.57630
  37   3 1486.8223    0.1687  0.1011 10.0196  0.0171       22.5670  0.0138   0.0091   0.0153    0.0229   0.0000       20.6753   441.2396     -0.225156       20.6859      0.287838      -3.60454      -2.10656      0.884171      0.301856      0.283876  -0.000876386     -0.530602      0.276629     -0.258129      0.113783      0.381208     -0.210968    -0.0777046     0.0390214      0.668304      0.898244      0.968880      0.961597      0.939598      0.715543      0.678893      0.724055      0.727946      0.750316      0.709902      0.685300      0.647653      0.473040      0.412171      0.284745      0.248856      0.196204
  37   4 1697.5982    0.3212  0.2831  9.9209 -0.0018       12.1841  0.0139   0.0096   0.0247    0.0321   0.0000       3.40791   441.7130    -0.0197340       20.9648      0.320269      -2.59867      0.244252     -0.223299       1.23218      -1.10005      -1.22544     -0.488114      0.366970      -1.30166     0.0460645      0.420021    -0.0461321    -0.0908262     0.0919640      0.599167      0.833332      0.907100      0.934104       1.00159       1.03086      0.976359       1.01841      0.919725      0.817724      0.691375      0.559612      0.485078      0.442737      0.352227      0.311979      0.245336      0.181381
  37   5 1892.3248    0.5139  0.5519  9.8091 -0.0022       12.1842  0.0173   0.0106   0.0334    0.0499   0.0000       1.36029   441.8648    -0.0626581       21.0837      0.475117      -2.98257      0.560859     -0.208324     -0.622676     -0.899046     -0.353522     -0.780178      0.295758     -0.533450      0.233012     -0.583004     -0.337449      0.105616      0.130264      0.626964      0.812205      0.919872       1.00169       1.00841      0.994520       1.00567       1.00853      0.874266      0.846054      0.736432      0.638895      0.565501      0.488847      0.406060      0.341540      0.292003      0.226733
  37   6 2081.2586    0.7922  0.7519  9.9992 -0.0011       7.39542  0.0194   0.0138   0.0395    0.0766   0.0000      0.893102   441.1732       1.74340       20.8802      -1.78334      -1.42571      0.157119       1.06628       2.56674       1.83633     -0.833834      0.424106      0.859815    -0.0187253     -0.755991      0.690862      0.337642      0.220611     -0.273276      0.700565      0.945343       1.05167       1.11107       1.13998       1.08870       1.07021       1.02451      0.980824      0.925790      0.820344      0.740671      0.655421      0.586712      0.488229      0.397314      0.332868      0.266068
  37   7 2264.4460    1.1693  1.1623  9.8342 -0.0009       4.24141  0.0269   0.0168   0.0492    0.1805   0.0000      0.624452   440.0004      -2.48021       22.0528      0.873940      -4.12757      -1.31232      0.333249     -0.286959      -1.91910      0.307543      0.535824       1.51370     -0.384195     -0.302279     -0.182618     0.0931824      0.161691      0.349987      0.838387       1.08350       1.19712       1.28575       1.34604       1.28110       1.28307       1.23770       1.21486       1.06943      0.978347      0.893451      0.771378      0.652700      0.548592      0.462387      0.395787      0.310821
  37   8 2440.7587    1.7269  1.2734 10.3320  0.0030       2.37209  0.0274   0.0236   0.0510    0.1881   0.0000      0.511854   439.7591       1.20246       20.5513      0.670468      -4.41180      0.517773     -0.549167     -0.802950       2.52185       1.19359      -1.79358     -0.178354    -0.0315349     -0.323787      0.387498      0.657966     -0.176993     -0.139191      0.836270       1.16069       1.22223       1.36520       1.37859       1.46220       1.38045       1.33108       1.19869       1.14522       1.00502      0.909421      0.765760      0.675862      0.552731      0.488512      0.382234      0.302447
  37   9 2613.4530    2.3427  1.2189 11.1713  0.0102       2.01776  0.0272   0.0333   0.0512    0.1752   0.0000      0.583517   440.3312       4.16998       19.6529      -1.67715      -3.61190      -1.93773      -1.37867     0.0753835      0.426845      0.290925      0.544902      -2.04719     -0.836784     -0.312280    -0.0837199      0.394769     -0.479080     -0.475767      0.853065       1.11951       1.23118       1.38166       1.43935       1.44112       1.40269       1.29493       1.27830       1.17331       1.05324      0.923978      0.788647      0.633489      0.548119      0.460609      0.377672      0.304851
  37  10 2784.6366    3.1330  1.1285 11.9027  0.0014       1.19076  0.0256   0.0448   0.0454    0.1695   0.0000      0.552873   442.3848       5.00430       18.9079      0.313140      -1.60556     -0.971035      -2.92888    -0.0158707       1.12191      -1.01343     -0.380922      0.445142     -0.307398      0.197001      0.415283      0.218026    -0.0975373      0.175383      0.872127       1.20785       1.32728       1.48030       1.49308       1.49799       1.49460       1.42315       1.32695       1.19471       1.05482      0.918267      0.771273      0.650765      0.540825      0.459771      0.373010      0.300050
  37  11 2953.3520    3.8912  1.0984 12.2147 -0.0030      0.853046  0.0234   0.0563   0.0456    0.1988   0.0000      0.591395   440.6951       1.59063       18.9731      0.251717      -5.08351      -2.51426      -1.52173      -1.26436      -1.25565      -2.69103     0.0193035    -0.0708097     -0.128601     -0.540729     -0.200349     -0.168182     -0.460283     0.0625451      0.783605      0.996556       1.09430       1.16950       1.18981       1.19422       1.21590       1.14813       1.11605      0.989127      0.899635      0.791239      0.726701      0.606434      0.509306      0.428889      0.345703      0.275286
  37  12 3118.5606    4.2470  1.2735 12.5981  0.0007     -0.294886  0.0289   0.0577   0.0504    0.1693   0.0000      0.470901   440.5577       2.83723       19.1445     -0.540327      -4.75255     -0.817284     -0.283189      -1.90989      0.786312       1.12969       1.02465     -0.811754     -0.641354     -0.371335      0.760060      0.748073     0.0949302     0.0724031      0.919096       1.24037       1.35371       1.55261       1.56428       1.58909       1.47828       1.44348       1.32743       1.22678       1.08381      0.964248      0.854921      0.736523      0.609342      0.509976      0.412872      0.321397
  37  14 3440.5395    3.1745  2.7251 11.7673 -0.0002      0.642723  0.0419   0.0283   0.0742    0.0609   0.0000      0.172799   440.1399       4.13976       15.4850       1.06585      0.624113      -3.40669      -2.56164      0.210084      -2.11602      -1.79017      -1.74733       1.36698      -1.13471      0.400513      0.593688    0.00472181     -0.570868     -0.181823       1.22488       1.65090       1.81247       1.96638       2.02238       2.02887       1.99356       1.88474       1.81136       1.61206       1.49062       1.33831       1.18242       1.00061      0.851862      0.707835      0.569501      0.467729
  37  15 3598.7499    2.6263  4.1752 11.1297 -0.0011      0.612896  0.0530   0.0194   0.0954    0.0567   0.0000     0.0948725   441.5489       7.65168       12.5395       3.08641      -2.70588      -3.81724      -1.73424      -8.58991      -4.21126      -6.44725      0.878893      -2.59210    -0.0255238     -0.190371     -0.280623     -0.913938      0.142624     -0.136493       1.59133       2.14495       2.33374       2.56110       2.63173       2.65451       2.62280       2.52175       2.33347       2.12001       1.92514       1.69889       1.49979       1.29218       1.09901      0.898724      0.739319      0.584106
  37  16 3755.5501    2.1138  6.2685 10.7641 -0.0011      0.523808  0.0728   0.0131   0.1277    0.0435   0.0000     0.0683824   439.9039       6.78277       15.2635      0.491186       2.06508      -2.63942      -2.26085      -3.84968      0.320394      -1.39428       4.03601      -7.78710      -1.08573       4.38819      0.252228      -2.10158      0.764553       1.20926       2.09129       2.73144       3.09924       3.33915       3.45211       3.44183       3.37138       3.28876       3.08502       2.79756       2.54712       2.28763       1.94361       1.68953       1.43709       1.18691      0.971110      0.782942
  37  17 3911.0158    1.7615  9.0585 10.5695  0.0002      0.271485  0.1062   0.0096   0.1812    0.0396   0.0000     0.0595502   436.7744       2.63332       22.5353       6.55349      -1.66897     -0.289918       2.61072      -4.14393      -4.32219      -8.21847       2.26689    -0.0919614     -0.783221       1.94876     -0.720520       1.53101      0.651186     -0.942241       2.83611       3.78281       4.20529       4.55548       4.78129       4.80933       4.71597       4.50424       4.25497       3.81423       3.47924       3.08550       2.68419       2.31718       1.95697       1.63583       1.31481       1.05357
  37  18 4066.1231    1.4217 11.4548 10.5135 -0.0014      0.386377  0.1478   0.0073   0.2388    0.0339   0.0000     0.0690857   440.0222       10.7587       9.10877      -11.6043     -0.505411      -9.15665      -1.50811      -7.00278       2.52246       5.65647      -1.13725      -2.97548      -1.99748       1.60909      -5.01007       1.60046      0.710955      -2.83452       3.64058       4.72498       5.37165       5.80755       5.98758       6.04754       5.92461       5.60960       5.30183       4.90432       4.44678       3.95474       3.44798       2.96268       2.48299       2.09278       1.68527       1.36596
  38   4 1713.0763    0.3314  0.3054  9.9875 -0.0043       18.6197  0.0128   0.0094   0.0265    0.0305   0.0000       3.50710   441.6556     0.0653748       20.2956      0.853951      -2.33543     -0.248801      0.282494      0.504061      0.140083     -0.412761      0.959839     -0.190596     -0.189894     -0.349975     -0.329567     -0.297469      0.250175     -0.369861      0.450880      0.599040      0.714691      0.721102      0.753717      0.791142      0.752067      0.737488      0.730194      0.572212      0.568977      0.493764      0.446267      0.378466      0.327262      0.272378      0.224251      0.173959
  38   5 1908.8595    0.5435  0.5482  9.7386 -0.0029       9.30335  0.0171   0.0109   0.0327    0.0552   0.0000       1.23220   441.9175     -0.283170       20.2547    -0.0592251      -1.29543      0.246887     -0.411216     -0.227237      0.470057     -0.275948     -0.537482    -0.0674733     -0.193257     -0.474102     -0.470386     -0.296913     -0.187559      0.352055      0.581521      0.749033      0.801482      0.925543      0.945548      0.988939      0.927088      0.941117      0.814778      0.789625      0.674557      0.649449      0.539254      0.497180      0.394936      0.350416      0.275009      0.217300
  38   6 2099.1094    0.7963  0.8463  9.8720 -0.0015       7.39593  0.0206   0.0131   0.0417    0.0887   0.0000      0.808047   442.0532      0.459282       18.7211     -0.465276      -3.79570      -1.92654     -0.714377     -0.402063      -1.26929      -1.24984      0.949306      0.606756     -0.382842      -1.06398      0.347976      0.109294     0.0243738      0.352569      0.688320      0.912549       1.01425       1.11030       1.11670       1.11497       1.13672       1.05015      0.991048      0.953127      0.850100      0.741523      0.665732      0.575276      0.484942      0.402834      0.331077      0.263115
  38   7 2283.0193    1.2413  1.0949  9.9349 -0.0022       3.81723  0.0242   0.0180   0.0478    0.1726   0.0000      0.635175   442.0609       1.07363       20.8211      -1.10889      -2.10747     -0.648449       1.48302     0.0788609      0.957796     -0.117211      -1.16818      0.589800      0.212622      -1.05230      0.547745    -0.0459250    -0.0526485    0.00231964      0.774633      0.962520       1.13875       1.24131       1.22928       1.26982       1.25841       1.18713       1.10554       1.02793      0.966063      0.818176      0.714621      0.615690      0.520651      0.428397      0.354119      0.291786
  38   8 2460.0540    1.7681  1.2551 10.6460 -0.0015       1.72882  0.0271   0.0240   0.0512    0.1641   0.0000      0.511505   439.2820       3.21562       20.9120      -1.07310      -3.04720     -0.488382     0.0347969       1.95596      -2.32632     0.0687165    0.00324160      -1.28617     0.0791214      0.693375     -0.584492     -0.510154      0.204305      0.152375      0.814136       1.07562       1.20695       1.28615       1.30678       1.33459       1.31576       1.24303       1.22326       1.10125      0.979330      0.874741      0.780029      0.681760      0.578063      0.468738      0.381885      0.322678
  38  10 2806.1546    3.1900  1.1972 11.6929 -0.0017      0.885349  0.0253   0.0438   0.0493    0.2088   0.0000      0.541923   441.8120      0.799594       17.7859       1.43921      -3.49358     -0.170050      -1.60850      0.442587     -0.417226      -2.27518     -0.252790     -0.862706     -0.821250     -0.267809    -0.0306818     -0.443308     0.0485525      0.230113      0.770511       1.00385       1.09534       1.21827       1.28359       1.27162       1.23676       1.21954       1.11723      0.989817      0.914023      0.817959      0.756074      0.651691      0.570434      0.464085      0.380975      0.319228
  38  11 2975.9861    4.0187  1.0880 12.3652 -0.0040       1.04225  0.0238   0.0574   0.0441    0.1800   0.0000      0.455943   439.6007       3.98787       18.5338      0.945375      -1.02280      -2.34079      0.693421      -2.64438       1.40935      -3.50156     -0.793617      -1.53116     -0.581618     -0.141114     -0.148524   -0.00912316      0.320540     -0.419807      0.737040      0.979279       1.05531       1.23247       1.20557       1.21615       1.21057       1.18814       1.07446       1.03171      0.915822      0.811147      0.701455      0.596177      0.500613      0.421442      0.349314      0.278556
  38  12 3142.5070    4.1992  1.2886 12.4923 -0.0012       1.77768  0.0275   0.0559   0.0482    0.1497   0.0000      0.445912   441.2420       5.01797       17.8734     -0.468464      -3.00925      -3.00353      -1.09901      -3.73325      0.689269      -3.01741      0.936589      0.528738    -0.0598224     -0.152883     -0.218661     -0.316536      0.247458     -0.194556      0.865141       1.12265       1.24186       1.35204       1.37206       1.35456       1.37867       1.35300       1.27642       1.13633       1.01138      0.919909      0.797589      0.670909      0.573773      0.482846      0.394648      0.329144
  38  13 3305.8628    3.7550  1.9638 12.2126 -0.0013      0.960832  0.0352   0.0394   0.0598    0.0859   0.0000      0.266538   440.4627       6.18983       19.3342      -1.99695       1.42977      -2.06080     -0.643842      -2.18240     -0.258938     -0.893595      -2.24664      -1.45095      0.249197      0.206539      -1.52243     -0.332829      0.747298     -0.163155       1.06130       1.32857       1.48730       1.67965       1.74071       1.69785       1.66499       1.61388       1.53569       1.36704       1.25836       1.11870      0.991854      0.847373      0.730416      0.606090      0.499103      0.403643
  38  14 3466.9572    3.0903  2.8483 11.8603 -0.0005      0.919156  0.0425   0.0270   0.0768    0.0528   0.0000      0.168991   440.6408       8.11998       14.8606       2.85488      -3.35258     -0.308666     -0.424907      -3.34648      0.663518      -4.59800     -0.501454    -0.0696923      -1.84028      -1.10448      0.817349    -0.0810519     0.0377975     0.0516391       1.25966       1.63966       1.82647       1.96593       2.06290       2.11513       2.02581       1.91714       1.80034       1.68593       1.50524       1.35811       1.20286       1.03268      0.890508      0.739413      0.608430      0.494301
  38  15 3626.1759    2.5019  4.5071 11.1587 -0.0003      0.608069  0.0558   0.0179   0.1010    0.0495   0.0000     0.0950155   441.7080       5.97377       16.1983       7.01575      -4.76192      -3.48960      0.870783     -0.717740      -1.20367     -0.967249     -0.976733      -2.05180      -1.40097       1.97251      0.235411     -0.352653     -0.304088     -0.779500       1.59902       2.12586       2.38243       2.60659       2.69428       2.74351       2.60733       2.59061       2.38441       2.19968       2.00459       1.80263       1.56964       1.32961       1.13426      0.947774      0.785359      0.625453
  38  16 3783.6680    2.0761  6.5979 10.7052 -0.0001      0.373096  0.0739   0.0124   0.1346    0.0426   0.0000     0.0660771   442.5330       5.56665       19.2797       6.22223       1.31968      -3.97202      0.722025      -3.19490      -2.30843      -4.69566      -4.40303     -0.866251       3.56723     0.0275915       1.28504       1.60975      -1.23999     -0.182203       2.05896       2.76264       3.04180       3.28799       3.38568       3.44377       3.33463       3.30098       3.07797       2.85787       2.56738       2.28876       1.99865       1.73958       1.47089       1.23890       1.02162      0.824505
  38  17 3940.1987    1.6823  9.4712 10.6111 -0.0003      0.360715  0.1125   0.0089   0.1894    0.0360   0.0000     0.0619006   444.3715       4.00961       14.8665      -3.26454      -5.23767      -5.01365      0.203516     -0.109734       5.68320      -5.40541       5.57922       2.44605       1.07417       1.07263     -0.791689     -0.723550     -0.665679      0.339755       2.80823       3.79249       4.15333       4.51125       4.75090       4.75658       4.69754       4.54545       4.21753       3.92913       3.52176       3.15183       2.73886       2.38731       2.03530       1.69845       1.36308       1.11550
  38  18 4095.9011    1.3937 12.5688 10.4693 -0.0007      0.425980  0.1623   0.0067   0.2554    0.0320   0.0000     0.0696819   445.9186       6.12510       17.9294       3.50369      -9.34692      -10.4861       4.72350       1.76747     -0.824736       6.67023       2.55187       3.04008       4.43110      -4.06342       1.20175      -3.29309     0.0602259      0.345555       3.68312       5.01796       5.53113       6.06327       6.21387       6.18973       6.13239       5.89638       5.63297       5.15383       4.67623       4.18736       3.65961       3.16305       2.68807       2.23670       1.82210       1.48281
  39   3 1516.0417    0.1888  0.1796 10.0269 -0.0024       9.94183  0.0143   0.0079   0.0234    0.0234   0.0000       12.4096   441.0094     -0.169183       21.6882      0.502164      -2.89162      0.491651      0.268049     -0.251216     -0.222670     -0.559605      0.112409      0.659335      0.286871     -0.172120     -0.277822     0.0584236    -0.0484033     0.0878415      0.540941      0.602731      0.636668      0.802740      0.915426      0.914012      0.740022      0.759239      0.883108      0.662387      0.590678      0.546941      0.546464      0.442197      0.615605      0.312429      0.263829      0.246166
  39   4 1728.2628    0.3500  0.3366  9.9403 -0.0029       13.0093  0.0137   0.0095   0.0266    0.0330   0.0000       2.86837   441.8712      0.100572       21.1830       1.03474      -2.67435      0.158658       1.01723     -0.745027     -0.584453      0.397231     -0.292701      0.426009      0.621397      0.853261    -0.0912782    -0.0974003      0.181121      0.332420      0.502549      0.634254      0.683505      0.745765      0.799746      0.819495      0.824017      0.719006      0.724572      0.685361      0.630997      0.516912      0.473431      0.386175      0.352127      0.298449      0.229435      0.194690
  39   5 1925.2781    0.5708  0.5111  9.7964 -0.0026       11.3370  0.0155   0.0114   0.0297    0.0528   0.0000       1.23794   441.0287     -0.136748       19.8855     -0.966116      -2.11709       1.29936     -0.505986      0.397792     -0.469451      -1.16530      0.212693      0.269598    -0.0746212      0.726392    -0.0363443     -0.461111     -0.208361     -0.242117      0.519232      0.701364      0.735562      0.836489      0.877293      0.865446      0.864806      0.773827      0.832917      0.730317      0.713802      0.603308      0.519929      0.433949      0.375978      0.314497      0.269308      0.229060
  39   6 2116.6649    0.8429  0.8748  9.8490 -0.0031       6.03141  0.0212   0.0133   0.0421    0.0972   0.0000      0.777898   440.5517       1.95406       21.9951       1.06744     -0.724217      -2.62084     -0.536657      0.449897     -0.217157      0.714420      0.752750     -0.517627     -0.505094      0.720816      0.118136     -0.530360     -0.438270      0.300929      0.644360      0.867793      0.924046       1.04355       1.06736       1.05157       1.06754       1.00198      0.978632      0.890338      0.813600      0.722195      0.643168      0.560265      0.477839      0.404844      0.330560      0.267246
  39   7 2301.3835    1.2586  1.0836 10.3427 -0.0026       4.88969  0.0248   0.0185   0.0477    0.1320   0.0000      0.678485   439.5302       3.09198       20.6376      0.783321      -2.36859     -0.560987      0.542447      -1.10215      -1.27820     -0.870400     -0.204000     -0.309350       1.81669      0.839660     -0.299908      0.304754     -0.232597      0.548991      0.743812       1.01890       1.10773       1.19433       1.20082       1.22740       1.23978       1.19929       1.10217       1.04046      0.933128      0.808873      0.729502      0.646876      0.545840      0.464679      0.379005      0.314457
  39   8 2479.1366    1.8216  1.2606 10.7583 -0.0010       1.96192  0.0280   0.0241   0.0485    0.1570   0.0000      0.527595   440.2965       1.74739       22.2021    -0.0765244      -4.16158      -1.81179       1.12728      -1.50472     -0.595345     -0.650225       1.31420     -0.912649      0.147095     -0.146517     -0.840045      0.260970    -0.0301079      0.453641      0.814080       1.04399       1.17436       1.28642       1.35923       1.36312       1.37759       1.29214       1.19745       1.11553       1.01825      0.911367      0.790262      0.674507      0.572582      0.466160      0.393121      0.320538
  39   9 2653.9923    2.4414  1.3313 11.2559 -0.0003       2.82386  0.0275   0.0316   0.0503    0.1468   0.0000      0.521893   440.6905       2.00610       19.4440     -0.926343     -0.856005      -2.15885      -1.13314      0.355492      -1.39250      -1.64873      -1.03993     -0.787174     -0.157820      0.223953     -0.983716     -0.396247      0.273381     -0.145585      0.816865       1.07141       1.13893       1.28437       1.28484       1.33641       1.28754       1.25954       1.21962       1.07423      0.975092      0.907575      0.790001      0.679117      0.582775      0.484391      0.400284      0.333609
  39  10 2827.3677    3.3932  1.1147 11.7201 -0.0026      0.606589  0.0241   0.0468   0.0433    0.2247   0.0000      0.521144   441.2201       3.96955       21.3575      0.247348      -1.23162     -0.558434     -0.540359      -2.34980      -1.08717      -1.77675    -0.0189144      -1.27889     -0.582537     -0.186418     -0.357772     -0.959968      0.151478      0.655029      0.731820      0.963825       1.06569       1.17026       1.18203       1.24141       1.19884       1.17974       1.08399       1.01131      0.914250      0.813666      0.699747      0.607506      0.525434      0.441123      0.367353      0.297760
  39  11 2998.2343    4.0744  1.1478 12.2252 -0.0030      0.917313  0.0259   0.0562   0.0451    0.2049   0.0000      0.525441   441.8709      0.924585       16.8815      0.308871      -4.21054      -1.83216       2.88841      -4.12072      0.439085      -1.87018      0.922438     -0.525351     -0.294202       1.26464       1.11131     -0.268128      0.134566      0.258132      0.841873       1.03991       1.11009       1.25355       1.28059       1.28623       1.25831       1.23720       1.17114       1.06204      0.973881      0.870708      0.760667      0.661233      0.536171      0.453556      0.382892      0.328829
  39  12 3165.7861    4.3038  1.3599 12.4599 -0.0017      0.428565  0.0280   0.0540   0.0487    0.1434   0.0000      0.412983   441.7837       4.17948       19.6358       1.17502     -0.567700   -0.00430723      -1.16488      -2.45634     -0.166505      -2.65011     -0.507924      -1.04121      -1.82602      -1.27497      0.347342    -0.0838733    -0.0175057     0.0185582      0.826656       1.10459       1.19919       1.33594       1.37009       1.40009       1.37292       1.33265       1.23369       1.12422       1.02006      0.904327      0.806768      0.701854      0.592640      0.508372      0.418611      0.337968
  39  13 3330.5827    3.6283  2.1173 12.1369 -0.0002      0.878559  0.0359   0.0363   0.0638    0.0760   0.0000      0.227397   441.1131       5.28617       16.5426     0.0931192       1.70832      -1.51128      0.453219      0.459294     0.0163580      -2.89370     -0.613053     -0.905650     -0.211713      0.116045       1.41709     -0.326820      0.155816     -0.253833      0.995665       1.37662       1.47897       1.64595       1.65726       1.72121       1.67450       1.63674       1.50312       1.41622       1.28005       1.13202      0.986983      0.863374      0.729884      0.626737      0.507144      0.419658
  39  14 3492.8426    2.9774  3.2521 11.7160 -0.0006      0.795146  0.0462   0.0240   0.0806    0.0496   0.0000      0.144902   439.6369       4.63710       16.8461       1.54604      -1.92507      -7.51757      0.898023      -3.97346     0.0312050      -1.53589      0.712384      -2.46136     -0.296882     0.0367435     -0.540247      0.212121     0.0826912     -0.787363       1.29231       1.75699       1.94124       2.12958       2.22367       2.21689       2.20551       2.09975       1.98343       1.87519       1.62351       1.50342       1.28210       1.11856      0.937195      0.793151      0.641090      0.530476
  39  15 3653.1118    2.4119  4.7191 11.3018 -0.0003      0.561245  0.0585   0.0167   0.1045    0.0420   0.0000     0.0934371   442.5016       2.71478       15.9566       1.06328      -5.60793      -4.34569      -1.51680      -4.21407     -0.144629     -0.403577       2.16483      0.194740      -2.46859     -0.983236      0.123090      -1.81722      0.129869     -0.545859       1.62157       2.17337       2.39862       2.62790       2.74881       2.72924       2.66960       2.60198       2.44705       2.27265       2.04879       1.84174       1.63144       1.41043       1.21580       1.01231      0.852242      0.694324
  39  16 3811.6044    1.9617  7.1349 10.7854 -0.0004      0.458298  0.0802   0.0115   0.1448    0.0393   0.0000     0.0657698   441.9037       12.5165       9.74432       2.07295       1.76126     -0.851392      -1.99476      -2.04775      0.367784      -1.23627      -1.52765     -0.626104       1.78885       1.28562     -0.308732      -2.44111      0.330067    -0.0368379       2.17783       2.89706       3.23604       3.46364       3.64185       3.66356       3.58815       3.50904       3.25634       3.02447       2.79379       2.50241       2.17478       1.87300       1.60654       1.35166       1.11871      0.905091
  39  17 3968.8380    1.6138  9.8719 10.6092  0.0005      0.390828  0.1179   0.0084   0.2020    0.0354   0.0000     0.0649493   434.9954       11.4437       22.0919      -8.69200      -4.26934       3.04960       6.45027      -8.28504       4.03469      -9.67068      0.630032      -3.91540      -1.42213       1.34673     -0.631342      -3.00672       1.06065      -2.01196       2.89526       3.80028       4.29965       4.60232       4.87456       4.82552       4.74713       4.60149       4.39882       4.05322       3.70920       3.26900       2.92137       2.50218       2.15751       1.81216       1.46126       1.20347
  39  18 4125.2079    1.3416 12.6647 10.5249 -0.0001      0.305232  0.1655   0.0065   0.2605    0.0306   0.0000     0.0707530   439.5758       6.19548       11.6847       11.9510       6.00554      -14.8113       3.29818      -3.62379     -0.142287       1.18665       4.46462      -6.04091       1.38900       2.35555      -4.01234      -2.58041      0.702388     -0.570574       3.64245       4.94470       5.48875       5.94025       6.21401       6.27222       6.09696       5.91072       5.59614       5.21801       4.71139       4.18867       3.69853       3.21728       2.74355       2.31760       1.86423       1.55202
  40   4 1743.2734    0.3806  0.3614  9.9187 -0.0008       13.1244  0.0133   0.0096   0.0278    0.0343   0.0000       2.48399   442.3968     -0.883187       20.8423    -0.0364894      -3.73381     -0.523488      0.524173    -0.0644279     0.0178832      -1.47362     0.0935834      0.788196     0.0181619    -0.0826632     -0.172934      0.315645    -0.0431835      0.259118      0.458278      0.638386      0.749182      0.758704      0.894529      0.784218      0.850978      0.758671      0.697840      0.658366      0.582931      0.577957      0.522776      0.444729      0.391836      0.319669      0.251342      0.201593
  40   5 1941.4844    0.6090  0.5795  9.9076 -0.0014       10.9982  0.0161   0.0116   0.0328    0.0526   0.0000       1.19358   441.6326      0.824605       20.1443     -0.117560      -2.44822     -0.504022      0.208807     -0.312934     -0.852713     -0.368403     -0.176162    0.00538659      -1.44118     -0.601723      0.449695      0.278695      0.394352      0.252148      0.555180      0.717242      0.769721      0.850970      0.881686      0.891962      0.874051      0.866744      0.829782      0.727320      0.700542      0.587404      0.545697      0.473045      0.398811      0.347467      0.291362      0.244073
  40   6 2134.0920    0.8914  0.8497  9.9755 -0.0008       7.20031  0.0211   0.0140   0.0389    0.0914   0.0000      0.786278   440.8028     -0.229763       19.1847     -0.690239      -2.79525     -0.601476    -0.0868657      0.718918    -0.0491137     0.0640416      0.270636      0.210909   -0.00930718      -1.00606     -0.205542     0.0895661    0.00966109      0.135532      0.645765      0.875465      0.983109       1.02354       1.10388       1.05450       1.11710      0.986861      0.960761      0.892473      0.826518      0.766741      0.670140      0.578854      0.489119      0.422808      0.343465      0.280359
  40   7 2319.4472    1.3373  1.1783 10.3554 -0.0010       4.43374  0.0261   0.0185   0.0493    0.1425   0.0000      0.641779   439.9870     -0.902276       20.2514      -2.96197      -2.75550      -1.02699     -0.968944     -0.588174     -0.694989     -0.444032    -0.0567435     -0.695643       1.42714     -0.425238      0.141545     -0.529777     -0.242016     -0.390713      0.744797      0.958398       1.09735       1.22022       1.21827       1.23199       1.21735       1.18281       1.11599       1.01619      0.952085      0.840151      0.746402      0.642176      0.564952      0.465145      0.389084      0.321711
  40   8 2498.0364    1.9022  1.2237 10.8074 -0.0008       2.64995  0.0263   0.0253   0.0475    0.1628   0.0000      0.526715   441.4394       2.34900       23.1110      0.726618      -4.74210      -2.39757       2.01747      -1.87957       2.38590    -0.0351299      0.433662     -0.695665     -0.484529      0.202754     0.0518024      0.440687      0.425418    -0.0127850      0.802390       1.04990       1.15274       1.23509       1.24165       1.27877       1.25385       1.19703       1.13725       1.07444      0.986069      0.920713      0.797478      0.701596      0.589415      0.509415      0.421362      0.349853
  40   9 2673.8760    2.6365  1.2556 11.1237 -0.0019       1.72557  0.0261   0.0339   0.0465    0.2082   0.0000      0.470246   441.6088       2.63730       20.8212     -0.365457      -2.47110      0.830294       2.51942      -1.85084     0.0435070     -0.826161     -0.407798      0.284531     -0.853348     -0.546196     -0.545122      0.490164     -0.230734     -0.261497      0.778367      0.994421       1.08322       1.16255       1.17682       1.22053       1.25280       1.18971       1.12039       1.01245      0.966436      0.838405      0.747828      0.647918      0.569733      0.477889      0.404738      0.342438
  40  10 2848.3845    3.5291  1.0675 11.9954 -0.0023       1.84876  0.0223   0.0495   0.0419    0.1908   0.0000      0.480185   441.5822       4.06977       19.6664       1.35937      -2.44255      -2.09762       1.21870      -1.94420     -0.237256      -1.04840      0.673967     -0.528456     -0.854892      0.164908     -0.143054      0.183062     -0.242309     -0.252698      0.672711      0.872884      0.954594       1.06533       1.09983       1.11746       1.10178       1.04682       1.01457      0.935776      0.832825      0.750862      0.659468      0.596942      0.501802      0.443728      0.358103      0.288528
  40  11 3020.2074    4.2296  1.2382 12.1111 -0.0013       1.89322  0.0248   0.0551   0.0469    0.2093   0.0000      0.447185   440.4678       2.61285       21.9735      0.439913     -0.268575      -1.75383       1.14883      -1.03745       1.17080      -1.72875      0.223885      -1.51721     -0.462987      -1.02634      0.778017     0.0345644     -0.151295     -0.299358      0.750540      0.994161       1.07168       1.17919       1.21894       1.25984       1.24440       1.15879       1.11450       1.00542      0.934606      0.833950      0.765090      0.664977      0.575246      0.471364      0.390655      0.330156
  40  12 3188.8598    4.0996  1.5634 12.3181 -0.0012       1.58257  0.0291   0.0476   0.0523    0.1239   0.0000      0.361221   441.3143       4.70136       17.0198     -0.840439      -2.63550      -1.35154       1.66020      -2.12888      0.634882     -0.914773     -0.702773      -1.55702      0.297028   -0.00593630     -0.549993      0.631987     -0.178968     -0.439189      0.841124       1.07327       1.22111       1.29450       1.34785       1.37071       1.35492       1.29054       1.25220       1.19121       1.05823      0.954505      0.826216      0.716018      0.608769      0.511152      0.439483      0.367021
  40  13 3354.7657    3.5795  2.0754 12.1798  0.0010      0.634154  0.0358   0.0358   0.0608    0.0780   0.0000      0.250801   441.6574       5.90080       16.9174       2.35119      -1.75372      -3.51446      -4.15079      -2.77158     -0.677556      -2.01859      0.689875     0.0969400     -0.421625      0.182726       1.27013      0.122847      -1.41358     -0.338423      0.967462       1.33295       1.41280       1.59717       1.61708       1.66638       1.61733       1.59521       1.50472       1.35686       1.25815       1.13167       1.00698      0.874817      0.768785      0.637349      0.532488      0.436409
  40  14 3518.4119    2.8421  3.4436 11.7800 -0.0004      0.781939  0.0464   0.0224   0.0876    0.0458   0.0000      0.135901   441.5978       4.25908       19.1655      0.135699     -0.465823      -5.89804     -0.598251      -2.74553     -0.186942      -2.18010       2.03470      -2.01542      -2.21701     -0.803321       1.44606      0.944635      0.275980     -0.896824       1.27060       1.68174       1.86402       2.00790       2.09595       2.11766       2.10091       2.03896       1.95313       1.78598       1.62618       1.47884       1.30822       1.11908      0.949537      0.800409      0.669364      0.546824
  40  15 3679.6995    2.3136  5.2121 11.2307 -0.0001      0.509959  0.0624   0.0151   0.1110    0.0384   0.0000     0.0896395   443.8468       2.50073       14.6222      0.206774     -0.812608      -3.90978      -7.46151      -4.81714       2.01666      -2.07183     -0.896859      -1.13620       1.39651    -0.0131667      -2.54991     -0.481178      0.646207      0.944030       1.69924       2.25396       2.50334       2.75709       2.82553       2.80944       2.74789       2.65581       2.54784       2.37607       2.21163       1.97789       1.74034       1.53019       1.29415       1.10932      0.912294      0.748626
  40  16 3839.0523    1.9396  7.8741 10.7968 -0.0002      0.207930  0.0867   0.0106   0.1543    0.0366   0.0000     0.0641146   440.9380       5.73644       16.9138      -2.66735     -0.223974      -3.45712     -0.909756      0.270524       6.57911      -3.83672     -0.836372     -0.643013      -3.30300      -1.12416     -0.806130      0.197838     -0.920365     -0.302018       2.24352       2.92522       3.29772       3.54649       3.70495       3.71652       3.71209       3.57535       3.36825       3.10334       2.84724       2.61178       2.29013       1.99434       1.73952       1.47071       1.20530      0.988335
  40  17 3997.0279    1.5881 10.5880 10.5725  0.0000      0.265348  0.1249   0.0077   0.2123    0.0349   0.0000     0.0653023   443.9217       2.98923       12.3372     -0.213742      -1.69319      -8.65652       9.79960      -5.00721     -0.537838      -2.30594       3.08845      0.869126       5.49435     0.0883055      -2.87740      0.566635      0.226269       1.49586       2.91611       3.89363       4.37486       4.69367       4.95088       5.01323       4.91132       4.74859       4.39433       4.17539       3.76513       3.45602       3.00795       2.62271       2.26887       1.91103       1.57885       1.30323
  41   2 1301.5699    0.1037  0.0660 10.1107  0.0128       34.0130  0.0233   0.0091   0.0189    0.0203   0.0000       85.2517   441.4997     -0.195444       22.0951      0.173560      -3.91805      0.916888      0.328911      0.222574     -0.250416     -0.582750      0.561021     -0.304218     -0.876666      0.415809      0.194413    -0.0822830      0.136104      0.165960      0.738601      0.751526       1.03400       1.37222      0.934101       1.00528       1.13848      0.996896      0.834599       1.02775      0.954697      0.707904      0.659612      0.704051      0.447529      0.370143      0.297091      0.419237
  41   3 1544.3730    0.1998  0.1455 10.0154 -0.0009       28.9319  0.0114   0.0087   0.0193    0.0247   0.0000       12.5128   441.9746    -0.0366763       21.0498     -0.764954      -3.53952     -0.552116      0.213437     -0.458032      -1.26659     0.0201718    -0.0335712      0.785644      0.118244     -0.165893     -0.663965     -0.248996    -0.0447223      0.368779      0.416671      0.606263      0.679839      0.753567      0.806376      0.753958      0.792971      0.755376      0.667753      0.579847      0.540713      0.516691      0.514972      0.459923      0.376043      0.309923      0.281726      0.195241
  41   5 1957.5519    0.6120  0.6818  9.8715 -0.0001       7.21282  0.0183   0.0108   0.0360    0.0616   0.0000       1.04929   441.1859      -1.64667       21.1591      -1.10915      -3.75585       1.78737     -0.707943     -0.707072      0.606207      0.592305      0.181022     0.0123361     -0.322308       1.12830      0.257740     0.0664542     -0.421855      0.173963      0.581718      0.768755      0.896565      0.946997      0.999304      0.992280      0.930203      0.938874      0.872520      0.822955      0.764291      0.701186      0.598507      0.567907      0.471223      0.400318      0.322884      0.262783
  41   6 2151.2406    0.9156  0.9308 10.0517 -0.0027       6.59977  0.0226   0.0141   0.0435    0.0973   0.0000      0.758507   441.7334      0.187838       20.8515      0.656638      -4.72237       2.10300     -0.299439      -1.09686     -0.102799     -0.316270      0.631507     -0.183020     -0.310319      -1.01225      0.383021     -0.159380      0.528573     0.0740202      0.754005      0.971132       1.03207       1.01996      0.995799       1.08619       1.15682       1.16868       1.11869      0.972340      0.863810      0.735081      0.647931      0.588513      0.524508      0.443488      0.377681      0.314690
[truncated: 758,044 more chars]
