# Supplementary material for: Global-Mode Analysis of Full-Disk Data from the Michelson Doppler Imager and the Helioseismic and Magnetic Imager
Source: Sol Phys. 2018 Jan 31;293(2):29. doi: 10.1007/s11207-017-1201-5 (PMC6566312; doi:10.1007/s11207-017-1201-5)
Supplement: Supplementary file 2 — (TAR 362.4 MB) [file 11207_2017_1201_MOESM2_ESM.tar › HMI/hmiv72dasym.6976]

   0  13 1957.4518    0.7327  0.4657  9.5739  0.0000       6.19689  0.1057   0.1419   0.2776    0.8005   0.0000       7.60083    -0.0000       0.00000       0.00000       0.00000       0.00000       0.00000       0.00000       0.00000       0.00000       0.00000       0.00000       0.00000
   0  19 2764.3080    2.8684  0.8921 11.5699  0.0000       5.30773  0.2520   0.3858   0.3640    2.4643   0.0000       5.32966    -0.0000       0.00000       0.00000       0.00000       0.00000       0.00000       0.00000       0.00000       0.00000       0.00000       0.00000       0.00000
   0  24 3439.2228    2.8585  2.4543 11.5828  0.0000       1.15502  0.4860   0.3730   0.7710    2.7580   0.0000       4.32379    -0.0000       0.00000       0.00000       0.00000       0.00000       0.00000       0.00000       0.00000       0.00000       0.00000       0.00000       0.00000
   1  14 2156.7305    0.8714  0.5303 10.2629  0.0000      -1.50599  0.0742   0.0916   0.1708    0.3886   0.0000       3.46025   381.0216       72.9996       0.00000       0.00000       0.00000       0.00000       69.2852       50.7785       0.00000       0.00000       0.00000       0.00000
   1  15 2291.9546    1.1639  0.5067 10.8562  0.0000       2.32492  0.0901   0.1183   0.1314    0.3831   0.0000       4.85975   383.8732       11.3846       0.00000       0.00000       0.00000       0.00000       91.1727       47.1386       0.00000       0.00000       0.00000       0.00000
   1  16 2425.5693    1.3618  1.2200  3.4269  0.0000      0.579810  0.1833   0.1184   0.2630 1000.0000   0.0000       2.10505   376.3947       3.04940       0.00000       0.00000       0.00000       0.00000       134.373       79.1177       0.00000       0.00000       0.00000       0.00000
   1  17 2559.1492    2.0183  0.4524 11.8860  0.0000       2.13802  0.0643   0.2220   0.1492    0.3605   0.0000       2.73659   391.4730      -53.7679       0.00000       0.00000       0.00000       0.00000       59.6672       47.6876       0.00000       0.00000       0.00000       0.00000
   1  19 2828.3543    2.8361  0.7455 12.2125  0.0001       8.14625  0.1944   0.2356   0.2207    0.6640   0.0000       4.97257   461.1067      -28.0843       0.00000       0.00000       0.00000       0.00000       161.022       80.6234       0.00000       0.00000       0.00000       0.00000
   1  20 2963.3727    3.7056  0.5909 12.6807  0.0000      0.499825  0.0957   0.4253   0.2974    0.9103   0.0000       2.99842   294.6205       11.9588       0.00000       0.00000       0.00000       0.00000       87.3804       45.7767       0.00000       0.00000       0.00000       0.00000
   1  23 3368.6138    3.4843  2.2968  5.4587  0.0000       1.54520  0.1867   0.2175   0.4777  821.8600   0.0000      0.908854   434.2923       174.184       0.00000       0.00000       0.00000       0.00000       150.665       88.9384       0.00000       0.00000       0.00000       0.00000
   1  24 3504.5417    3.0100  3.6254 10.5126  0.0407       1.37754  0.2646   0.1716   0.6228    1.1581   0.0000      0.705124   376.2643       159.422       0.00000       0.00000       0.00000       0.00000       191.567       133.426       0.00000       0.00000       0.00000       0.00000
   1  26 3776.5626    2.1854  5.9777  4.2038  0.0000    -0.0786281  0.4265   0.0866   0.7977  475.5744   0.0000      0.426496   424.6062       81.0984       0.00000       0.00000       0.00000       0.00000       282.739       182.715       0.00000       0.00000       0.00000       0.00000
   2  12 1945.9181    0.5097  0.4988  9.8181  0.0000       12.4337  0.0590   0.0460   0.1733    0.2045   0.0000       4.73202   398.6692       8.64760      -21.1747      -4.61057       0.00000       0.00000       40.1981       32.5143       17.8224       6.68580       0.00000       0.00000
   2  14 2217.5700    1.0176  0.5982 10.1119  0.0000       3.31471  0.0959   0.0729   0.1148    0.4262   0.0000       2.52413   378.4789       18.2447       41.2550     -0.864814       0.00000       0.00000       42.9046       37.2643       33.4043       11.6434       0.00000       0.00000
   2  16 2485.8943    1.7281  0.9783 10.7070  0.0000       2.14887  0.0960   0.1069   0.1780    0.8233   0.0000       1.74111   464.4802      -61.1813       7.93389      -4.71808       0.00000       0.00000       58.2554       44.9659       23.8297       7.42285       0.00000       0.00000
   2  17 2619.7055    2.1155  1.0119 10.4026  0.0000       2.42775  0.0944   0.1249   0.1847    1.6393   0.0000       1.57751   502.3740      -19.1305       22.8930       4.31651       0.00000       0.00000       51.7857       43.4675       20.5868       7.61389       0.00000       0.00000
   2  19 2889.7251    3.6482  0.7188 11.1522  0.0006       3.44089  0.0643   0.2406   0.1357    1.4850   0.0000       1.61158   405.0089       34.7771      -3.74425      -4.88340       0.00000       0.00000       39.9787       30.7909       18.0297       5.83788       0.00000       0.00000
   2  20 3024.8330    4.0672  0.8635 12.4298  0.0000       3.33045  0.0822   0.2544   0.1641    0.8331   0.0000       1.69588   403.2509       43.1195      -1.66962       6.69799       0.00000       0.00000       50.3086       38.5473       20.1113       6.32520       0.00000       0.00000
   2  21 3159.8145    4.0524  0.9257 12.9792  0.0000      -3.59936  0.0884   0.2603   0.1870    0.6344   0.0000       2.09469   410.6107       46.5852       11.2701      -6.25362       0.00000       0.00000       45.5053       37.7040       21.7570       7.73287       0.00000       0.00000
   2  22 3295.1041    3.3540  0.9091 13.7479  0.0000       2.34192  0.1307   0.2402   0.1987    0.3177   0.0000       3.50594   529.6769       84.1157      -11.0723       1.73631       0.00000       0.00000       66.6223       50.0417       38.5941       12.1015       0.00000       0.00000
   2  23 3430.8515    3.1110  2.5231  4.9538  0.0000      0.431686  0.1420   0.1183   0.2962  371.8974   0.0000      0.547714   398.7959       86.6079       15.7154      -13.9557       0.00000       0.00000       74.3762       62.4390       32.8303       12.9527       0.00000       0.00000
   2  24 3566.9543    2.5272  2.3643 12.1744  0.0125      0.689455  0.1768   0.1202   0.3362    0.3314   0.0000      0.885324   561.2285       59.0685       66.3445     -0.973647       0.00000       0.00000       87.5391       79.9231       37.5910       18.0220       0.00000       0.00000
   3  11 1865.2642    0.3884  0.4189  9.9177  0.0000       5.41591  0.0919   0.0321   0.1184    0.1443   0.0000       5.51622   411.8820       8.67256       13.7893      -16.8301      -5.11519       1.31033       29.4544       29.5876       32.4920       15.0107       10.4354       2.64672
   3  12 2001.1860    0.5794  0.4016  9.8267  0.0000       9.75798  0.0699   0.0481   0.0959    0.2261   0.0000       3.64844   434.2651       24.6851       26.5718      -27.0477     -0.845226     -0.166576       24.1210       21.8005       17.5132       14.1939       4.73569       1.83662
   3  13 2137.8322    0.7795  0.6602  9.9702  0.0000       5.41578  0.0672   0.0503   0.1331    0.3188   0.0000       2.54458   407.2845      -33.7116       24.4844       2.70891       8.43345      -2.08743       24.1132       22.7156       17.6312       11.0102       4.75985       1.44506
   3  14 2273.5279    1.0660  0.6711 10.7194  0.0000       8.09760  0.0895   0.0657   0.1184    0.2497   0.0000       2.99901   453.1302      -27.4993      -8.00133      -13.1563      -1.14726      -1.03021       38.6913       34.3043       23.6380       12.1133       5.50220       1.52715
   3  15 2407.7982    1.4207  0.7735 10.6969  0.0000      0.983045  0.0822   0.0828   0.1320    0.4784   0.0000       1.82545   425.0356      -29.6132      -14.1404       6.04452       7.44711       1.90619       33.5362       33.8742       22.5714       10.1066       5.57754       1.50478
   3  19 2946.8964    3.5287  0.7537 11.9131  0.0000       1.01260  0.0594   0.1936   0.1202    0.7161   0.0000       1.32515   445.1992       47.3021       16.0371      -6.08429     -0.174737      -3.18468       21.4725       22.4940       16.6900       8.67505       4.84619       1.51920
   3  21 3217.8111    3.8644  1.0807 11.9990  0.0000      0.202042  0.0874   0.1885   0.1676    1.1339   0.0000       1.42842   431.8439       44.5399      -4.58255      -16.9882     0.0618221     -0.478485       41.2298       37.9508       24.0717       12.9333       4.66030       1.46289
   3  22 3353.7214    3.4972  1.6561 12.1656  0.0000       2.26111  0.0995   0.1462   0.2199    0.5722   0.0000      0.857854   509.3572       10.1904      -16.2666       9.39942       2.15963      -2.18943       34.7656       32.5532       25.2634       15.6560       6.78728       2.03677
   3  23 3489.7689    2.8375  2.1968 12.3618  0.0000       1.13249  0.1353   0.1149   0.2558    0.2806   0.0000      0.776389   385.0143       37.4136      -42.3999       14.8642       11.4651      -1.57844       42.6906       43.5034       31.0374       20.1460       8.40856       2.85255
   3  24 3626.2145    2.4141  3.5825 11.2842  0.0000       1.33808  0.1726   0.0709   0.3007    0.2499   0.0000      0.391600   559.3151       22.2858      -22.3629      -29.6774      -5.05246      -1.35397       59.2763       57.6778       40.7437       23.6351       10.4369       3.19867
   3  25 3762.9286    2.0166  5.9707 10.5351  0.0000      0.412481  0.2255   0.0462   0.4198    0.2272   0.0000      0.224971   572.7281       86.4333      -9.96319       22.6350      -4.58541      -3.45061       72.6465       67.4948       54.6501       34.0216       15.0645       4.33253
   4  11 1914.7091    0.4872  0.4524 10.0461  0.0000       6.98491  0.0453   0.0325   0.0877    0.1296   0.0000       3.39847   450.4034      -9.55595       1.48281     -0.451121      0.294288      -3.90776       13.1884       14.3706       13.5959       7.89752       5.82741       2.55214
   4  13 2188.4069    0.8893  0.7017 10.0867  0.0000       5.24332  0.0855   0.0459   0.1030    0.2948   0.0000       2.20885   457.5595      -5.75389      0.447562       1.12767      0.722911     -0.204344       28.1977       32.7637       22.6484       14.7997       6.90568       3.18269
   4  14 2324.2343    1.1845  0.8173 10.3893  0.0000       3.66575  0.0608   0.0616   0.1288    0.4423   0.0000       1.54813   416.5674      -28.8545       16.5086       23.9500      0.945076     -0.358773       19.1676       18.2641       16.3731       11.3875       6.29344       3.52514
   4  16 2593.2334    2.1491  0.8591 11.2299  0.0000       4.55584  0.0656   0.1115   0.1202    0.7605   0.0000       1.52486   419.1765      -9.29186       7.41797      -6.95517      0.587842      -2.38089       19.3143       20.4236       16.5258       11.7733       7.11001       3.23334
   4  17 2728.4511    2.5240  0.7122 12.3537  0.0003       1.19122  0.0522   0.1299   0.1076    0.3354   0.0000       1.24438   433.9237       9.38042       27.3105      -10.5443       6.70996      -1.65653       15.5458       16.7684       14.4916       9.60798       6.45206       2.72922
   4  18 2864.1230    3.3340  0.7382 12.5839  0.0000     -0.824862  0.0524   0.1652   0.1062    0.3866   0.0000       1.38862   453.1292       47.8206       5.69156       4.36831     -0.553471      -3.00661       14.9543       15.3479       13.3373       9.93610       5.38852       3.05936
   4  19 3000.2148    3.5280  0.9558 12.8880  0.0000       4.30352  0.0672   0.1755   0.1254    0.3874   0.0000       1.87843   409.1694       14.9840      0.978408       1.06754       2.54096      -2.43666       19.5473       20.6232       17.5751       10.9345       6.72272       3.10038
   4  20 3135.9933    4.0159  0.9392 12.1621  0.0000       1.88554  0.0602   0.1858   0.1239    0.7530   0.0000       1.26021   436.3074       49.5537       23.6104     -0.217772       2.06532      -3.07465       17.6994       16.5918       15.0004       10.2185       5.80636       3.17195
   4  21 3271.9635    3.9513  1.2948 11.8625  0.0000       2.48186  0.0778   0.1630   0.1548    1.0407   0.0000       1.12296   457.2224       58.7798       25.6915       9.42215     -0.436997     0.0821650       21.6720       22.8467       18.7099       12.0945       6.89887       3.54581
   4  22 3408.2738    3.3060  2.0560 12.0416  0.0000       1.27252  0.1037   0.1192   0.2067    0.4536   0.0000      0.805600   422.3496       32.5122       11.1986      -42.5805       3.32305      -2.19199       29.6883       30.4676       24.2930       17.0110       9.99245       4.59818
   4  23 3544.6977    2.7632  2.3898 12.1124  0.0000     -0.103964  0.1213   0.0882   0.2239    0.2344   0.0000      0.641113   566.9265       36.9825       6.11045       55.0407     -0.419423      -17.7523       31.2286       33.8317       28.0115       19.1253       10.9673       5.84962
   4  24 3681.6350    2.2251  4.4212 10.7881  0.0000      0.110245  0.1675   0.0549   0.2973    0.2826   0.0000      0.206136   465.7236       19.4626       32.0130       7.47795       31.2919      -3.62602       42.5753       44.5918       34.9371       27.2810       16.9938       7.24980
   4  25 3819.2476    1.9644  5.9382 10.5205  0.0000      0.510839  0.1951   0.0417   0.3630    0.2116   0.0000      0.170944   571.4577       1.86756      -51.8169      -42.8115       14.2329       6.82835       49.7896       52.4998       42.5848       30.2859       17.8730       8.51134
   5  12 2098.5593    0.6981  0.6411  9.6654  0.0000       7.38733  0.0557   0.0324   0.0856    0.2143   0.0000       2.01212   430.4932       9.89390       15.2017      -6.76431      -11.8061       1.68152       13.0610       14.8546       11.3737       9.76443       6.90556       4.13382
   5  13 2235.4748    0.9985  0.7450 10.1351  0.0000       4.26052  0.0538   0.0446   0.0990    0.2543   0.0000       1.51735   438.4258      -35.7947       14.7551       3.53038      -7.35134       1.91510       14.4328       16.0879       13.9855       9.78827       6.01479       3.61317
   5  14 2371.1507    1.3860  0.6738 10.4934  0.0019       3.87999  0.0485   0.0645   0.0867    0.2654   0.0000       1.61656   452.9145      -8.16678       33.8099      -17.8557       3.81188       1.26333       12.4546       13.9909       11.9710       8.75632       5.56115       3.22624
   5  15 2506.0354    1.7991  0.9381 10.9605  0.0000      0.624454  0.0595   0.0769   0.1087    0.4065   0.0000       1.26319   442.8219       22.1494       29.3967       2.32471      -4.00670       1.32647       13.6638       14.9837       13.7116       10.2219       6.35231       3.84760
   5  16 2641.3200    2.2586  0.7583 11.8449  0.0000       4.79636  0.0475   0.1020   0.0954    0.2801   0.0000       1.21928   418.1998       14.5003      -3.94167      -10.5865      -12.7713       9.03573       12.0033       12.8048       11.5805       9.38734       5.92664       3.53235
   5  18 2913.7898    3.5231  0.7268 12.3684  0.0000       3.44582  0.0475   0.1630   0.0930    0.4392   0.0000       1.64363   416.2992       16.9691       34.9582       4.70950       4.87671      -2.33298       12.1859       14.1283       11.7150       8.41969       6.34846       3.57554
   5  19 3049.9042    3.6302  1.0794  8.2831  0.0000     0.0646567  0.0679   0.1556   0.1275   45.6148   0.0000       1.88466   466.3198       7.16700       7.56534       4.50361      -3.95442       4.55209       14.3309       17.3031       14.2935       10.8772       7.61955       3.98932
   5  20 3186.2606    3.9307  0.8993 13.4023  0.0000      -1.94830  0.0616   0.1892   0.1251    0.3901   0.0000       2.24233   438.2233       27.2328       13.3581       9.20025       20.0268      -4.91156       15.2251       17.5726       13.9899       10.9940       7.39083       4.39117
   5  21 3322.7806    3.4880  1.4748 11.8127  0.0000       1.88817  0.0871   0.1315   0.1601    1.0613   0.0000       1.21148   438.5110       38.5982      -22.3179       16.8833       2.54925       1.13461       18.6635       22.4058       17.6457       13.2925       9.65273       5.31455
   5  23 3596.9519    2.4615  3.1265 11.6881  0.0000       1.22430  0.1304   0.0698   0.2501    0.2616   0.0000      0.377876   455.5961       54.3009       7.46755       4.04543      -11.8307       3.83430       26.7522       32.0493       26.2482       21.8928       13.6792       8.51801
   5  24 3734.0995    2.1393  4.1867 10.8659  0.0000      0.336294  0.1409   0.0482   0.2864    0.2373   0.0000      0.242474   449.6202       17.0608      -8.92032       2.69500       27.7855      -1.27306       29.3773       32.8384       29.0363       23.3358       15.7201       9.54300
   6   9 1727.7586    0.2748  0.2548  9.9204 -0.0045       19.9532  0.0323   0.0208   0.0626    0.0750   0.0000       9.09729   434.7647       4.09004       6.59392       6.62261       3.40683      -2.15430       7.94519       9.38503       7.47774       6.61717       4.61170       2.52085
   6  10 1866.1742    0.4194  0.3343  9.9035  0.0000       14.1612  0.0344   0.0268   0.0663    0.0955   0.0000       4.12647   427.8116      -1.03492       16.4896      -4.71912       1.05121      0.498419       8.00108       7.87896       7.19919       6.78670       5.65512       3.48500
   6  11 2004.0966    0.5874  0.5065  9.9338  0.0000       7.61381  0.0514   0.0287   0.0703    0.1200   0.0000       2.82292   442.5878       7.58743       22.4075       1.29572       5.44153     -0.815179       13.0672       14.0808       11.6501       9.00985       6.31222       4.04952
   6  12 2142.6392    0.7600  0.7761  9.7839  0.0000       7.96571  0.0506   0.0317   0.0921    0.2004   0.0000       1.62487   434.4689       11.7216       3.55886      -8.25714      -2.40134      -2.64281       9.60222       10.1458       10.0586       8.53449       6.51289       4.36997
   6  13 2279.8813    1.0543  0.6516 10.6164  0.0000       5.60522  0.0448   0.0461   0.0828    0.1796   0.0000       1.51756   443.4840       12.1994       11.9183      -2.07241       6.82058      -2.20843       8.26048       10.9070       9.90722       8.40960       5.24601       3.56930
   6  14 2415.5933    1.3971  0.9898 10.7835  0.0000       2.88097  0.0569   0.0531   0.1141    0.2791   0.0000       1.28521   442.5629       5.33645      -1.55946      0.554605       12.3320      -1.56545       11.9820       11.0942       11.0484       9.82396       7.39882       4.82898
   6  15 2551.1975    1.6452  0.9494 11.7083  0.0000       2.89050  0.0611   0.0662   0.1138    0.2045   0.0000       1.41120   427.7606       9.92280      -9.52306      -5.32227      -5.10603    -0.0369015       11.3730       13.3570       12.2284       10.1581       7.45989       4.65939
   6  16 2687.1073    2.4111  0.8508 12.0312  0.0000       1.87067  0.0691   0.0954   0.0929    0.2203   0.0000       1.51301   454.0021       13.2429      -2.96149       3.82506      -2.29028      -1.80589       12.0313       12.0723       9.03231       11.1031       7.90290       5.79018
   6  17 2823.8603    3.1771  0.9012 11.8165  0.0000       2.09557  0.0490   0.1160   0.0891    0.3641   0.0000      0.903031   430.7271      -4.52663       22.4347       4.20804       10.4575      -6.23341       9.86187       10.0547       9.60326       8.60722       6.30418       4.30169
   6  18 2960.8189    3.4784  0.7360 12.9806  0.0000       3.62524  0.0469   0.1454   0.0795    0.1976   0.0000       1.45585   436.1888       14.4573       17.5955       2.48666      -8.74209       3.47130       9.67313       11.0518       9.47681       7.79657       6.72662       4.86307
   6  19 3097.3204    3.9827  0.9610 12.5746  0.0000      0.302133  0.0535   0.1511   0.1060    0.3755   0.0000       1.10658   421.9168       5.11321       21.1499      -2.36375       5.50301      -4.59837       11.4946       13.5822       12.1803       9.53045       6.65110       4.06741
   6  20 3234.0479    3.6912  1.1977 12.7174  0.0000       2.39395  0.0712   0.1293   0.1212    0.4066   0.0000       1.11333   453.7693       17.5435      -16.9380      -26.7216       5.49179      -10.9834       13.1049       14.5236       13.2136       11.2484       7.94294       5.39382
   6  21 3371.4492    3.4281  1.6959 12.2788  0.0000       3.17873  0.0893   0.1095   0.1465    0.3793   0.0000      0.857315   421.9022       14.8142       6.78820      -21.8569       5.39555      -5.25361       14.1165       17.5109       15.8859       12.2204       10.3456       6.69870
   6  23 3646.3376    2.3109  4.2220 10.8596  0.0002      0.425564  0.1352   0.0452   0.2575    0.2174   0.0000      0.200977   465.0103       3.83353       10.2581       19.7905      -14.5600       6.78012       23.2931       26.7971       26.9032       21.4370       15.2191       10.8232
   6  24 3784.4790    1.9617  5.8039 10.6272  0.0007      0.544439  0.1694   0.0341   0.3157    0.1414   0.0000      0.154073   469.2903      -10.0843      -1.46291       13.6506       8.25121      -4.76065       26.8372       32.5379       29.7221       25.2374       18.7015       13.0066
   6  25 3922.2583    1.6502  8.4270 10.3871  0.0000      0.199355  0.2277   0.0254   0.4086    0.0966   0.0000      0.113707   460.4352       35.6038       35.8103      -14.2159      -4.13723      -7.74958       35.2370       43.9277       39.9978       33.8346       23.6608       15.9942
   6  27 4199.1136    1.1975 11.9910 10.1609  0.0000      0.133530  0.3135   0.0194   0.5950    0.0757   0.0000     0.0958086   386.9127      -13.9398      -19.7311      -6.66066      -14.5631       25.1277       48.6420       57.1716       53.3237       44.7592       32.0555       21.4243
   7   9 1767.7216    0.3701  0.2626  9.8432  0.0000       16.8432  0.0387   0.0228   0.0441    0.0867   0.0000       5.32100   435.4712      -3.42383       6.94442      -1.83290      -4.14938      -1.20162       9.24341       13.6017       11.3591       9.63258       5.45038       3.86551
   7  10 1906.8986    0.4219  0.4111 10.0423  0.0000       14.2467  0.0360   0.0230   0.0714    0.0856   0.0000       3.91691   445.6024      -4.04205       28.0926      -4.57864      -11.8111      -1.55964       7.32073       8.34266       8.46769       6.92009       4.63995       3.76387
   7  11 2045.9002    0.6396  0.4932 10.0289  0.0000       7.77928  0.0325   0.0302   0.0743    0.1119   0.0000       2.05808   436.9223      -8.21301       12.0338       5.11629     -0.841220      -1.82851       6.15028       6.51814       7.07771       5.95285       4.31805       3.38563
   7  12 2184.7156    0.8865  0.7047 10.0305  0.0000       7.58785  0.0413   0.0342   0.0799    0.1790   0.0000       1.52450   432.6447       5.92543       8.38931       5.04031      -1.00478       4.17695       7.11704       8.07146       7.86494       6.64896       5.18581       4.11995
   7  13 2322.2629    1.1221  0.8079 10.6553  0.0000       4.69710  0.0437   0.0419   0.0935    0.1786   0.0000       1.46311   439.5061       8.71237       23.1947      -6.69680      -7.45562     -0.862948       7.13272       8.55361       8.16434       6.68179       5.59307       4.00694
   7  14 2458.3193    1.6084  0.8329 11.0209  0.0000       4.34947  0.0467   0.0599   0.0969    0.2252   0.0000       1.37046   436.7730      -3.61528       12.7177      -6.17476       7.55301       1.19779       9.76435       11.5455       10.7871       9.03632       6.54976       4.26056
   7  15 2594.2971    2.1333  0.7895 11.3184  0.0000       1.27576  0.0449   0.0759   0.0756    0.2530   0.0000       1.32938   425.5162      -6.21387       3.26537      -3.44003      0.990341     -0.857060       7.91387       8.96887       8.23783       7.26838       5.67647       4.28339
   7  16 2731.1204    2.5492  0.8595 12.0581  0.0000      0.220107  0.0443   0.0921   0.0903    0.2218   0.0000       1.30182   442.0045      -4.57394       3.29525       6.72231       5.90711      -2.98154       7.71539       8.80381       8.27219       7.14277       6.08120       4.07089
   7  17 2868.3393    3.2275  0.8600 12.4457  0.0000     -0.184654  0.0460   0.1133   0.0859    0.2498   0.0000      0.937247   432.9622       11.7432       3.11286       4.31217      -2.54700      -3.20292       8.04814       9.33218       8.36639       7.55108       6.02748       4.40788
   7  18 3005.7008    4.1272  0.7501 12.8532  0.0000      0.792665  0.0401   0.1577   0.0775    0.2338   0.0000      0.918246   429.6546      0.399808       15.7781       7.16152      0.495129       2.27297       7.14480       7.98515       7.81177       6.30984       5.42911       3.99531
   7  19 3142.8500    3.8089  0.9611 12.6519  0.0000      0.590811  0.0509   0.1269   0.0930    0.2906   0.0000      0.924032   436.4413       9.65361       33.0997       16.6835       3.87611      0.437722       8.44276       9.85103       9.29947       7.95396       6.39008       4.45182
   7  20 3280.1621    3.5917  1.2106 12.9783  0.0000       4.77733  0.0680   0.1213   0.1159    0.2559   0.0000       1.16344   429.7414       7.37114       12.6668       12.4181      -14.3372      -14.0706       9.91238       11.5486       10.2165       9.27257       7.53500       5.37858
   7  21 3417.6586    3.0603  1.9484 12.4191  0.0000       1.45136  0.0830   0.0838   0.1521    0.1923   0.0000      0.674795   449.8891       17.9387      -10.8441       1.90221       8.55412      -6.03130       12.8342       14.9529       14.0676       12.2071       9.68039       6.91646
   7  22 3555.5814    2.6956  3.1964 10.9293  0.0000      0.785088  0.1016   0.0530   0.1922    0.2676   0.0000      0.291001   431.0763       25.8365       1.95809      -14.4786       25.8268      -14.8159       15.3214       18.8812       17.6311       14.8946       11.5150       8.03168
   7  23 3693.9733    2.1897  4.6705 10.8351  0.0000      0.651517  0.1305   0.0384   0.2563    0.1601   0.0000      0.177104   431.9241      -18.6354       27.1786       17.5803       33.7759      -9.76377       19.3509       22.9727       21.7854       19.4647       14.8846       10.4613
   7  24 3832.5231    1.8415  6.5440 10.7008  0.0000      0.614395  0.1719   0.0282   0.3149    0.0964   0.0000      0.131025   451.0218      -27.4438       19.8061       41.7409      -6.54387      -11.0788       24.5440       30.1504       27.2267       25.0423       18.9324       13.9843
   8   9 1806.2493    0.3352  0.2809  9.9062  0.0000       25.6226  0.0369   0.0198   0.0497    0.0696   0.0000       7.20443   440.3974       4.69674       19.1829      -6.81722      -4.42374      -2.06079       6.94545       7.54084       7.26383       7.05331       5.03158       4.06379
   8  10 1946.1413    0.4413  0.4332 10.0766  0.0000       9.57284  0.0349   0.0228   0.0689    0.0920   0.0000       3.37427   435.4781      -7.40252       8.44023       4.32553      -10.1590       3.00844       5.91641       6.49416       6.23248       5.93582       4.78386       3.41466
   8  11 2086.2416    0.7001  0.4431  9.9641  0.0000       8.02572  0.0279   0.0313   0.0554    0.1176   0.0000       1.81828   430.1561       8.92910       4.37944       2.34810      -7.18363       2.90479       4.59849       6.19875       5.51321       5.04574       3.83630       3.07488
   8  12 2225.2632    0.9596  0.5930 10.6067  0.0000       5.34379  0.0353   0.0388   0.0653    0.1289   0.0000       1.53259   432.3292       1.60052       22.7681      -4.21976       5.14963      -4.66642       5.61168       6.76099       6.50745       5.61996       5.07706       3.66345
   8  13 2363.0486    1.2482  0.7913 10.9307  0.0000       7.28045  0.0419   0.0446   0.0864    0.1421   0.0000       1.33235   442.0805      0.738593       3.77249       10.0236      0.265097      -1.49038       7.07405       8.23859       7.71462       7.21309       5.42569       3.91923
   8  14 2499.6196    1.7021  0.8971 10.9609  0.0000       4.96537  0.0478   0.0584   0.0910    0.2249   0.0000       1.19839   442.7699      -7.93059      -2.73729      -2.94835       2.02863      0.495664       8.35666       10.2190       9.08972       7.91529       6.08008       4.55493
   8  15 2636.2331    2.0694  0.9481 11.8211  0.0000       2.88558  0.0497   0.0685   0.0910    0.1892   0.0000       1.26597   441.3206       12.6552       17.5537      -9.12906      -6.43229       2.48104       7.94386       9.46408       9.68933       7.91460       6.45915       4.97359
   8  16 2773.7706    2.9664  0.7247 12.4247  0.0000      0.414892  0.0384   0.1062   0.0728    0.1776   0.0000       1.34210   444.0585      -5.76273       6.02521      -3.16808      -6.19117      -8.39836       6.25624       7.77458       7.00518       6.77565       5.44384       3.85608
   8  17 2911.5625    3.4216  0.7930 12.7229  0.0000      0.168303  0.0400   0.1206   0.0817    0.1840   0.0000       1.13654   442.4414       1.10652       19.4446      -6.94303      -5.42737      -3.76800       6.62279       7.72326       7.17743       6.65387       5.30320       3.76602
   8  18 3049.1808    3.8277  0.8539 13.2122  0.0000      0.220505  0.0410   0.1324   0.0902    0.1703   0.0000      0.948566   439.7358       20.6991       10.7120      -15.8277      -10.8887      -1.36486       6.21750       6.97675       6.64725       6.45402       5.34355       3.98753
   8  19 3187.0160    4.0093  1.0891 13.0110 -0.0024       2.78969  0.0541   0.1270   0.1032    0.2345   0.0000      0.979894   435.9240       16.8907       15.6344       11.0061      -6.93821       7.05459       7.80615       8.54130       8.49301       7.10957       6.24675       5.15494
   8  20 3324.5745    3.5641  1.3576 13.0288  0.0006       2.63763  0.0684   0.1075   0.1212    0.1780   0.0000       1.06005   434.2032       12.7864       11.4642      -11.1583      -6.96131       1.02787       8.76883       11.6551       10.8290       9.64771       7.81381       5.65591
   8  21 3462.6381    2.7547  2.3309 12.3487  0.0000       1.17651  0.0880   0.0657   0.1623    0.1195   0.0000      0.489303   442.8510       17.4371       8.57816      -4.67388      -5.03215       12.3659       11.6559       13.6117       13.6741       12.5056       9.56210       7.48097
   8  22 3601.2711    2.4551  3.3847 11.5162  0.0000       1.08653  0.1074   0.0476   0.1861    0.1252   0.0000      0.286430   409.2863       30.5893       25.7747       4.30311       3.64965      -16.8797       14.4228       17.3652       16.4755       14.9998       11.9169       8.93032
   8  23 3739.7760    2.0503  5.0626 10.9724  0.0000      0.637618  0.1348   0.0334   0.2437    0.1091   0.0000      0.169341   422.5380      -9.51724       10.8626      -1.22744      -25.7771       1.18643       17.8565       20.9728       20.1319       19.0431       15.3138       11.1990
   8  24 3878.7804    1.7775  6.7224 10.6938  0.0000      0.349851  0.1597   0.0264   0.3065    0.0904   0.0000      0.118353   430.7916      -2.92775       38.9339      -53.0579       15.2132       5.40244       20.4159       24.2348       24.3594       22.3285       17.3790       13.7979
   8  25 4017.4728    1.4835  9.3440 10.3825  0.0000     0.0851002  0.2154   0.0202   0.3857    0.0717   0.0000     0.0889790   422.9717       14.0969      -12.3301      -20.7648       2.99140       8.41657       27.0762       32.0115       31.4928       28.5394       23.2780       18.0818
   8  26 4156.9331    1.2593 11.4607 10.3095  0.0000     0.0464242  0.2706   0.0179   0.4895    0.0601   0.0000     0.0838531   409.0106       27.6570      -1.35092       11.9713      -18.7540      -35.7245       31.6127       38.4242       37.2645       34.5669       28.0682       20.8706
   9   8 1702.4272    0.2624  0.2780  9.9556  0.0000       19.3520  0.0344   0.0161   0.0525    0.0598   0.0000       8.79672   438.6290       3.07072       10.2279       3.19473      -2.59219     -0.572455       4.05716       5.31084       5.79334       4.25123       4.23151       3.12633
   9   9 1843.6481    0.3372  0.3730  9.9153  0.0000       8.77676  0.0291   0.0172   0.0630    0.0716   0.0000       4.19313   438.6785       1.66162       7.72043      -5.32401      -3.76508       1.67864       3.89689       5.35063       4.41918       5.19960       3.65000       3.04185
   9  10 1984.2848    0.5045  0.5733  9.9297  0.0000       10.5000  0.0379   0.0207   0.0729    0.0976   0.0000       2.40491   433.9654      -12.3339       21.5897      -4.24297      -13.0704      -1.01032       5.77087       7.14637       7.13704       5.96961       4.67443       4.23922
   9  11 2125.1902    0.8059  0.5085  9.9704  0.0000       6.91105  0.0311   0.0315   0.0566    0.1333   0.0000       1.51528   434.9738       7.01939       14.0140     -0.338554      -5.34178       2.10060       4.25072       5.79154       5.32746       4.90057       4.42715       3.06103
   9  12 2264.6819    1.0008  0.6625 10.6715  0.0000       6.58690  0.0387   0.0356   0.0650    0.1248   0.0000       1.43866   435.6080       21.5211       18.9173      -2.07455      -2.09803     -0.736558       5.70554       7.15736       6.75365       5.91891       4.87031       4.01453
   9  13 2402.4097    1.4233  0.8857 11.0122  0.0000       4.09412  0.0442   0.0463   0.0827    0.1853   0.0000       1.15061   445.1015       5.28071       9.49204       6.30023       4.89355       5.52415       6.26512       7.15447       7.10262       6.37333       5.44921       4.89121
   9  14 2539.6821    1.8877  0.8381 11.5223  0.0000       3.54852  0.0419   0.0606   0.0738    0.1851   0.0000      0.995500   434.1608      -1.08383       10.1579       10.0318       5.33954      -4.98026       5.62191       6.64439       6.40111       6.32284       5.11098       4.20544
   9  15 2677.1238    2.4035  0.7124 12.1485  0.0000       2.58325  0.0347   0.0828   0.0714    0.1424   0.0000       1.08035   440.2515       12.2383       20.7576       1.58770      0.751502       1.12746       4.96241       5.71767       5.52413       5.07037       4.51066       3.64859
   9  16 2815.3015    2.9703  0.8143 12.3326  0.0000       3.22482  0.0373   0.0991   0.0769    0.1789   0.0000       1.00259   436.9266       14.7450       12.0398       1.78362       5.26917      -4.43048       5.46469       6.40687       6.57535       6.08419       4.79515       3.61505
   9  17 2953.6366    3.5271  0.8297 12.7195  0.0000       2.28592  0.0395   0.1156   0.0779    0.1755   0.0000       1.01270   436.1513       17.3323       6.64830      -3.42431       4.07665       5.42044       5.11941       6.55623       6.23250       5.37833       4.80711       3.97310
   9  18 3091.6709    3.8508  0.8840 13.0086  0.0000       2.11691  0.0398   0.1217   0.0816    0.1859   0.0000      0.935084   433.8077       3.50529       15.8790      0.232130       8.02448       1.16349       5.55658       5.90878       5.79228       6.09519       4.64251       4.36086
   9  19 3229.7736    3.6620  1.1939 13.3337  0.0000       3.33288  0.0611   0.1090   0.1063    0.1662   0.0000       1.45930   422.8302       32.7111       8.30116      -11.3216       4.43209      -7.19734       7.29755       9.08597       8.26407       7.98945       6.35393       5.29309
   9  20 3367.7984    3.1535  1.6850 12.5583  0.0000     -0.112302  0.0690   0.0769   0.1164    0.1525   0.0000      0.761736   442.9844       18.4230      -10.5570       6.16730       3.35129      -7.36694       8.20165       10.3370       10.4591       9.34537       7.60229       5.99928
   9  21 3506.2830    2.7336  2.5810 12.2661 -0.0056     0.0521107  0.0877   0.0572   0.1581    0.1060   0.0000      0.344678   446.8860       4.65149       18.9760       7.70591      -8.74136     -0.946106       10.1783       12.4064       12.2050       11.6104       9.52161       7.51188
   9  22 3645.4666    2.3312  3.5743 11.6513  0.0000      0.510579  0.1030   0.0427   0.1847    0.0959   0.0000      0.214281   424.5662      0.941645       15.2022       9.33119       11.0510      -15.0272       12.3207       14.8972       15.0296       13.5107       11.6257       8.67998
   9  23 3784.7137    1.8775  5.4646 11.1677 -0.0017      0.563362  0.1397   0.0294   0.2465    0.0790   0.0000      0.149054   447.3530       6.94361      0.511983       6.70721       16.2723       22.3088       16.2981       19.5361       19.0059       18.1858       15.3095       11.8267
   9  24 3923.9559    1.5935  6.9214 10.8319  0.0000      0.395823  0.1630   0.0233   0.3050    0.0694   0.0000      0.121392   452.7693      -8.98479       35.2430      -4.36646       4.41436       23.3307       18.5038       22.7240       22.6088       20.6818       17.4976       13.8570
   9  25 4063.4827    1.4109  9.4712 10.4093  0.0000      0.281572  0.2053   0.0185   0.3755    0.0623   0.0000     0.0895014   447.1110       18.3555       30.7677      -18.2485     -0.582844      -24.8330       22.2596       27.0592       27.1485       25.4520       21.4947       16.4665
   9  26 4203.0196    1.1804 12.5197 10.3402 -0.0005     0.0231360  0.2760   0.0157   0.5208    0.0507   0.0000     0.0864388   416.8496       15.8474      -9.55719      -29.3430      -1.52714      -8.06014       28.7171       36.3187       35.7491       32.9657       27.4768       21.7367
   9  27 4342.6504    0.9683 14.8236 10.2700  0.0008     -0.132894  0.3765   0.0141   0.6550    0.0473   0.0000     0.0973894   405.1695      -45.6648       20.6999       9.77382       4.53050      -2.31929       34.9493       44.3069       43.8042       40.4245       34.0027       26.3712
  10   6 1443.4538    0.1185  0.0683 10.0684  0.0570      -3.65813  0.0584   0.0180   0.0327    0.0422   0.0000       73.5400   431.6035     -0.305692       17.3982      0.345250     -0.255454      0.395920       10.1201       11.7410       11.8329       10.4196       7.48935       3.39596
  10   8 1737.8323    0.3066  0.2104  9.9598  0.0000       20.7615  0.0217   0.0200   0.0471    0.0553   0.0000       7.06720   439.7821       1.95010       10.5933      -2.17907      -5.82663      -2.62750       4.62651       5.91823       5.17053       4.55016       3.90971       2.82779
  10   9 1880.0296    0.4766  0.3261  9.9380  0.0000       9.94165  0.0229   0.0243   0.0502    0.0665   0.0000       2.93457   433.6976       1.28705       13.6765      -1.34993      -2.30475      -5.03948       4.26028       4.76547       4.33052       4.08999       3.69145       3.16670
  10  10 2021.5393    0.6126  0.5204 10.0600  0.0000       8.08082  0.0322   0.0241   0.0608    0.0962   0.0000       1.90750   435.9514      0.918928       12.4512       1.80239      -4.37900       1.48796       4.49659       4.86106       5.62756       4.96910       4.05546       3.62479
  10  11 2163.0626    0.7980  0.6960  9.9820  0.0000       7.28255  0.0356   0.0269   0.0666    0.1415   0.0000       1.36695   429.2312       2.58274       8.33416    -0.0909148     -0.559587      -6.97263       4.59161       5.39477       5.47108       5.03990       4.24547       3.55933
  10  12 2302.9568    1.1513  0.6619 10.9559  0.0000       5.47749  0.0307   0.0413   0.0723    0.1230   0.0000       1.30049   433.8376      0.348175       22.1339       5.47315      0.288079     -0.211603       3.91130       4.79501       5.03558       4.57399       3.77083       3.40158
  10  13 2440.8996    1.5069  0.9232 11.3057  0.0004       4.21345  0.0472   0.0460   0.0797    0.1520   0.0000       1.12739   440.1164       1.59745      0.342404      -5.64428      -11.9373      0.732685       5.95948       7.94279       7.54605       7.12135       5.85756       4.37869
  10  14 2578.7421    1.9410  0.9489 11.5821  0.0000       3.57445  0.0422   0.0574   0.0817    0.1718   0.0000       1.00459   431.5834       9.65302       16.6316       2.71475      -6.67806      -5.28972       5.03977       6.05839       6.04497       5.65057       4.94657       4.08043
  10  15 2717.1630    2.5413  0.8407 12.2249  0.0000       4.43133  0.0380   0.0783   0.0731    0.1381   0.0000       1.11430   435.4485       2.84817       10.7422       4.94611      0.746103       2.31663       4.20729       5.35114       5.37278       5.29592       4.20309       3.49099
  10  16 2855.6840    3.0416  0.8133 12.6845  0.0000       1.38196  0.0370   0.0951   0.0736    0.1499   0.0000      0.984695   441.6683       11.6459       10.5169      -1.88260      -1.54352      -4.93558       4.89512       5.75636       5.37486       5.26865       4.64480       3.57626
  10  17 2994.5920    3.6814  0.8304 13.0224  0.0010       2.46768  0.0382   0.1137   0.0721    0.1579   0.0000       1.11841   431.3989       4.52112       10.0878       4.32375      -4.97985       2.14929       4.71422       5.25836       5.22287       5.13991       4.53081       3.99867
  10  18 3132.9940    3.9539  0.8924 13.3631  0.0001     0.0393357  0.0423   0.1194   0.0769    0.1496   0.0000       1.21226   436.8143       14.3999       8.05146      0.274931      -1.62948      -9.88088       5.34292       6.88830       7.03052       6.48143       5.43138       4.24300
  10  19 3271.4769    3.4607  1.1825 13.5639  0.0000      0.265588  0.0559   0.1039   0.1072    0.1413   0.0000       1.06369   451.2099       12.3676      -5.08105       5.97568      -4.81634      -6.13208       5.77361       7.16951       7.03804       6.87793       5.62545       5.06975
  10  20 3410.2634    3.1067  1.8840 12.4874  0.0010      0.627398  0.0692   0.0683   0.1222    0.1346   0.0000      0.485026   439.0132      -2.87723       1.65542       15.5757      -3.45792      -14.3457       7.26413       8.64228       8.68542       8.33407       7.18551       5.85428
  10  21 3549.2762    2.6438  2.6497 12.0674 -0.0004      0.937228  0.0799   0.0513   0.1519    0.1006   0.0000      0.329997   443.4768       17.1606       23.1917       9.47049      -4.29395      -3.49533       8.99473       10.5439       10.5730       10.1559       9.03229       7.06952
  10  22 3688.7074    2.1566  3.9565 11.5021  0.0000      0.402718  0.1089   0.0357   0.1887    0.0821   0.0000      0.211911   421.1256       31.8072       9.60221       23.1336       20.1688      -9.54548       11.4485       14.5555       14.1839       13.2388       11.4283       9.32537
  10  23 3828.6578    1.8061  5.8917 11.0556  0.0000      0.759366  0.1371   0.0263   0.2511    0.0676   0.0000      0.130623   476.5976       47.3699       1.28998      -5.65618       11.2220      -1.85915       14.5070       17.5109       17.6327       16.4677       14.4350       11.9395
  10  24 3968.0243    1.5254  7.8173 10.8058  0.0000      0.426453  0.1701   0.0208   0.3235    0.0571   0.0000      0.111128   444.1911       8.07665       15.4888      -10.3858       4.29628       16.2355       17.4261       21.2365       21.3414       20.6507       17.7297       14.1053
  10  25 4107.9775    1.3363 10.7197 10.4488  0.0000      0.164593  0.2170   0.0166   0.4104    0.0517   0.0000     0.0832682   433.6941       30.2405       39.7634       20.4847       24.6828      -2.25378       21.2945       26.0711       25.8025       25.0995       21.5266       17.8199
  10  26 4247.5628    1.0835 13.2447 10.3927  0.0010    -0.0900644  0.2996   0.0143   0.5464    0.0451   0.0000     0.0931034   472.5312      -1.78520      -42.2700      -23.4652       25.0522      -17.9563       25.9917       32.4620       32.3600       31.1084       26.8433       22.4496
  11   8 1772.2344    0.3332  0.2584  9.9292  0.0000       11.7022  0.0212   0.0174   0.0380    0.0580   0.0000       4.69977   435.9239      -2.86022       15.4461       2.82512     0.0454335      -2.81599       2.62428       3.55542       3.38203       3.18128       2.92189       2.35755
  11   9 1915.4840    0.4528  0.3549 10.0515  0.0000       11.6440  0.0253   0.0203   0.0464    0.0677   0.0000       2.84726   437.6325      -1.25625       8.22573       1.22346       2.40603       1.29339       3.21557       4.00223       4.51962       4.09460       3.35255       2.79279
  11  10 2058.0083    0.6377  0.4899 10.1796  0.0000       7.82991  0.0285   0.0236   0.0530    0.0865   0.0000       1.92825   433.2871       4.86845       10.2866       2.09150      0.812694      0.174060       3.39016       4.75273       4.42917       4.21791       3.71481       3.10754
  11  11 2199.8702    0.8719  0.6822 10.4913  0.0000       5.86600  0.0321   0.0291   0.0680    0.1209   0.0000       1.35653   433.2335      -2.05330       8.09346       9.49218      -10.0967      -2.91897       3.86281       4.60072       4.67405       4.55579       4.23659       3.57094
  11  12 2340.0700    1.2834  0.7444 10.4906  0.0000       3.73490  0.0333   0.0392   0.0647    0.1845   0.0000       1.14146   435.7995       10.5264       13.0696      -2.76750      -2.91986       4.56483       3.67207       4.62113       4.56667       4.44507       4.02976       3.18982
  11  13 2478.5598    1.7039  0.9083 11.0546  0.0000      0.428580  0.0387   0.0493   0.0773    0.2021   0.0000      0.984062   430.3389       2.23953       11.4035       2.83087      -1.77926       2.31294       4.21714       5.04063       5.06727       4.93337       4.31381       3.75372
  11  14 2617.0746    2.0452  0.9688 12.0354  0.0000       3.41123  0.0453   0.0588   0.0796    0.1466   0.0000       1.02767   436.2009       5.26083       28.8729      -5.01723     -0.894644      -2.88434       5.24249       6.38299       6.51966       6.14188       5.27767       4.27424
  11  15 2756.1643    2.7392  0.8297 12.2781  0.0000      0.546732  0.0354   0.0807   0.0677    0.1526   0.0000      0.966521   429.2474       2.65308       16.5393      0.848190      -1.53042      -1.16125       4.23811       4.91332       4.93796       4.64090       4.19727       3.65454
  11  16 2895.5138    3.4838  0.8073 12.8308  0.0000       1.20375  0.0347   0.1035   0.0661    0.1381   0.0000      0.846452   435.6348      -5.80376       13.2040      -1.06475       5.92077      -2.15390       3.89088       4.57009       4.20817       4.72406       3.85890       3.55963
  11  17 3034.6293    3.8251  0.8635 12.9575 -0.0013       2.17158  0.0371   0.1103   0.0691    0.1588   0.0000      0.862671   436.7765       12.9324       15.5514    -0.0201482      -8.38653      -4.44179       4.15864       4.72327       4.54591       4.81251       4.29351       3.50797
  11  18 3173.6357    3.9061  0.9161 13.5080  0.0000       2.38309  0.0385   0.1143   0.0839    0.1300   0.0000       1.13137   442.3081       1.88897       22.8553      -8.28563       5.46379      -4.50288       3.90849       5.23033       4.73819       5.00804       4.22921       3.64493
  11  19 3312.3585    3.4824  1.5431 12.8481  0.0000      0.264113  0.0562   0.0824   0.1095    0.1403   0.0000      0.737922   435.5963       18.6918       24.4123      0.821064      -5.55277      -13.1882       5.95864       7.41567       7.92727       7.83286       6.55578       5.40308
  11  20 3451.7525    2.9384  2.0275 12.6435  0.0000      0.450704  0.0699   0.0626   0.1265    0.1004   0.0000      0.440089   434.5274       18.9442       15.8828      -4.97552       4.39659       5.75616       6.64158       8.24633       8.08692       8.23907       6.75813       6.20473
  11  21 3591.3912    2.4794  3.2864 11.6973  0.0000      0.934935  0.0870   0.0406   0.1572    0.0831   0.0000      0.215793   448.4692       7.87968       17.6472       5.62592       9.18201       1.75464       8.26992       10.6836       10.3437       10.2486       8.89371       7.52807
  11  22 3731.3793    2.0543  4.8652 11.2772  0.0000      0.904313  0.1154   0.0292   0.2050    0.0672   0.0000      0.162174   433.0059      0.647148       4.83502      -17.1709      -6.29398      -2.62597       10.8628       13.5202       13.3553       13.3042       11.4267       9.99174
  11  23 3871.1366    1.7440  6.7097 10.8261  0.0000      0.406320  0.1395   0.0223   0.2571    0.0635   0.0000      0.111115   431.8787       31.7522       17.2804      -9.51699      -10.7702       2.04853       13.0246       16.2455       16.4840       15.9001       14.0127       11.7323
  11  24 4011.3869    1.5001  8.7724 10.5890  0.0000      0.279087  0.1700   0.0184   0.3173    0.0558   0.0000     0.0840868   446.2174       17.4577       58.5180      -14.7336      -15.8487      -36.4364       15.7370       19.3479       20.1112       19.3768       16.9684       14.1305
  11  25 4151.4955    1.2445 10.7260 10.5260  0.0000     0.0839947  0.2170   0.0153   0.4078    0.0453   0.0000     0.0836476   460.5233       42.9462      -6.45974      -76.8211      -16.3517       27.7480       18.7963       23.0726       24.0395       23.2533       20.4644       16.9275
  11  26 4292.4110    1.0660 14.1129 10.3578  0.0000     0.0605662  0.3083   0.0132   0.5433    0.0425   0.0000     0.0852507   386.1247       16.8451       31.5233       17.5143       3.27108      -19.1896       24.0622       30.7215       30.8710       30.0755       26.2333       21.9752
  11  27 4432.0648    0.8348 16.7580 10.3132  0.0000     -0.230430  0.4329   0.0111   0.7188    0.0384   0.0000      0.105367   474.2797       77.8184      -1.81978      -48.6271       8.21511       21.0178       30.2369       39.4749       39.2983       39.2615       33.4312       28.8681
  12   6 1509.7275    0.1553  0.1050 10.0586  0.0000       30.4874  0.0296   0.0148   0.0349    0.0413   0.0000       30.4745   439.0031       3.36983       14.8982       1.16523       1.59416     -0.860085       3.09544       3.70032       5.20046       2.86769       3.26683       2.39516
  12   8 1805.8224    0.3561  0.2827  9.9649  0.0000       14.1968  0.0195   0.0169   0.0411    0.0562   0.0000       4.32431   435.7935      -9.43129       20.5131     -0.509777       1.80955       2.43608       2.39306       2.94841       2.92084       3.71269       2.37856       2.24660
  12   9 1950.0282    0.4867  0.4361  9.9852  0.0000       7.92509  0.0236   0.0188   0.0540    0.0739   0.0000       2.23129   437.8092      -2.62440       14.8718      -4.64594     -0.740113      0.569286       2.62550       3.45734       3.48406       3.40339       3.10949       2.53080
  12  10 2093.7434    0.7026  0.5883 10.0527  0.0000       8.42753  0.0287   0.0232   0.0562    0.0990   0.0000       1.47919   435.2317     -0.662636       22.9218       6.29063      -3.84557      -1.45819       3.07596       3.81842       3.87901       4.04503       3.95051       2.97322
  12  11 2235.9351    1.0374  0.6106 10.5298  0.0000       4.92734  0.0286   0.0325   0.0547    0.1073   0.0000       1.16848   436.4474      -4.72806       15.2127       3.16208       4.70007      -3.91820       3.20680       3.85058       3.99284       4.17349       3.58194       2.78262
  12  12 2376.4451    1.3183  0.8548 10.9999  0.0000       4.47681  0.0372   0.0378   0.0690    0.1501   0.0000      0.985760   433.3692     -0.958998       14.3440       8.13814      0.768484      -3.62392       3.82917       4.51124       4.55121       4.68285       3.90224       3.55902
  12  13 2515.6309    1.7034  0.9187 11.3947  0.0000       4.86625  0.0385   0.0477   0.0748    0.1608   0.0000       1.06110   430.9572      -1.28378       14.5768       5.38893      -1.07873      -7.44378       3.70734       4.42301       4.63087       4.85603       4.05322       3.53666
  12  14 2654.6478    2.3327  0.9096 11.7035  0.0000       1.97158  0.0351   0.0649   0.0738    0.1930   0.0000      0.980199   435.6916      -3.63769       10.2990       1.64724      -2.01293      -7.58998       3.89652       4.64162       4.84086       4.64315       3.84794       3.66564
  12  15 2794.5405    2.8070  0.8535 12.5135  0.0000      0.485760  0.0362   0.0779   0.0678    0.1410   0.0000      0.983068   436.5516       2.06595       13.0883       4.19115      -5.51496      -3.97218       3.66254       4.26353       4.69051       4.36854       4.05571       3.43021
  12  16 2934.4027    3.5560  0.8278 12.9276  0.0000       1.32651  0.0353   0.1004   0.0651    0.1333   0.0000      0.806542   441.2454       6.56137       9.99981      0.690008       1.56794      -1.30676       4.17311       5.10708       5.45789       5.00591       4.44906       3.74312
  12  18 3213.2766    3.7329  1.1987 13.2279 -0.0019     -0.334666  0.0482   0.0930   0.0910    0.1469   0.0000      0.638914   439.5557       6.10585       13.6212       5.58555     0.0476775      -3.74530       4.35082       5.14713       5.58568       5.44798       4.83818       4.21987
  12  19 3352.7657    3.1825  1.4953 13.1584  0.0000      0.916682  0.0593   0.0762   0.1045    0.1137   0.0000      0.611220   438.9103       4.34148       17.2260      -2.33554       1.62326     -0.754066       5.34654       6.61865       6.88290       6.55815       5.72286       5.03110
  12  20 3492.5736    2.8136  2.5227 12.0649  0.0000      0.802982  0.0706   0.0490   0.1292    0.0895   0.0000      0.307331   457.8473       9.52871       6.81598       14.2985       1.21606      -16.4797       6.31573       7.67353       8.10431       8.13340       7.22353       5.89293
  12  21 3632.7987    2.3156  3.8679 11.6087  0.0000      0.747926  0.0964   0.0349   0.1653    0.0693   0.0000      0.182830   435.5905       3.62829       28.9694       12.7383      -13.5716       2.88995       8.65558       10.3675       10.6799       10.3186       9.44962       7.98436
  12  22 3772.8669    1.9605  4.7846 11.4286  0.0000      0.833193  0.1105   0.0278   0.1999    0.0580   0.0000      0.155885   449.7633       14.8030       7.28800      -26.9184      -8.78533      -13.7432       9.64161       12.0410       12.0342       12.2481       10.7479       9.43932
  12  23 3913.2794    1.6090  7.2271 10.8947  0.0000      0.470411  0.1495   0.0198   0.2675    0.0526   0.0000      0.112193   437.0882       19.3222       22.4017      -1.57956      -1.41156      -7.16578       12.7927       16.5297       16.7893       16.4798       14.4503       12.5253
  12  24 4053.6458    1.3403  8.7174 10.7011  0.0000      0.151281  0.1737   0.0167   0.3295    0.0480   0.0000     0.0978452   457.6426       12.1899       21.2908       49.4516     -0.651189      -41.6352       14.3699       18.3376       18.7284       18.4004       16.3495       14.2055
  12  25 4194.4088    1.1720 11.8263 10.4695  0.0000    -0.0160883  0.2335   0.0140   0.4459    0.0426   0.0000     0.0839849   457.6116       38.7125      -2.14896       16.0716       4.38166      -20.0815       18.2537       22.9974       23.8279       23.3212       20.8230       17.9540
  12  27 4475.4234    0.8381 17.6029 10.2411 -0.0015     -0.197667  0.4363   0.0100   0.6984    0.0357   0.0000     0.0939623   441.9697       34.1370      -80.6319       6.20939       45.3202       18.0056       28.9229       36.2593       38.0230       37.5012       32.7975       28.4262
  13   6 1541.1275    0.1528  0.0623 10.0454  0.0000       20.7447  0.0204   0.0154   0.0179    0.0371   0.0000       41.3351   436.8802       2.58350       13.3692     -0.588313      -4.50709      -1.09736       2.31529       3.09616       3.55498       3.19963       2.80083       2.52189
  13   7 1692.3743    0.2689  0.2236 10.0216  0.0000       22.9032  0.0243   0.0148   0.0353    0.0466   0.0000       8.23276   438.8957       2.13020       12.7053       4.22638      -1.55401      -2.85464       3.14130       3.04322       2.75767       3.06067       2.91560       2.29895
  13   8 1838.7083    0.3656  0.4066  9.7497  0.0014       12.6450  0.0229   0.0154   0.0597    0.0635   0.0000       3.26635   435.3744   -0.00423204       19.8703      0.939593      -5.41356      -3.42996       2.69294       3.74582       3.89500       3.83610       3.24591       2.62492
  13   9 1983.8958    0.5616  0.4508 10.0383  0.0000       10.8764  0.0289   0.0197   0.0427    0.0782   0.0000       2.02202   438.6748      0.692344       8.76281       2.73669       3.87584      -1.36866       2.94490       3.54682       4.08972       4.07307       3.53365       2.88190
  13  10 2128.5854    0.7822  0.5426 10.2792  0.0000       6.82970  0.0266   0.0252   0.0525    0.0910   0.0000       1.47028   438.1072       1.17453       12.9297      0.967030       4.77193       1.03738       2.82385       2.99983       2.87485       3.29000       3.00642       2.67588
  13  11 2271.2474    1.0312  0.7282 10.6798  0.0000       6.35959  0.0313   0.0303   0.0645    0.0999   0.0000       1.20214   430.9134       4.48830       11.7529      -1.99426       2.56878     -0.927871       3.25654       4.09140       4.37584       3.96598       3.43701       3.09920
  13  12 2411.9739    1.4162  0.8107 11.1379  0.0000       3.63330  0.0349   0.0392   0.0652    0.1207   0.0000       1.07171   441.7310      -7.99008       14.0808       2.11381       1.84674      -7.85432       3.08250       4.06953       4.16879       3.97533       3.66797       3.26571
  13  13 2551.7995    1.8938  0.9387 11.5119  0.0000       3.23104  0.0381   0.0505   0.0685    0.1644   0.0000      0.985530   437.1044      -3.60217       18.1496       2.85973      -5.17897       4.16655       3.52864       4.20915       4.52914       4.21921       3.86655       3.62737
  13  14 2691.7474    2.4491  0.9425 12.0448  0.0000       1.03119  0.0374   0.0648   0.0723    0.1607   0.0000      0.914185   438.8708      -1.08539       9.41001       6.11091     -0.158587      -2.53403       3.39586       4.50039       4.48359       4.27651       3.85910       3.37133
  13  15 2832.2454    3.0737  0.8867 12.5215  0.0000       2.28500  0.0353   0.0829   0.0703    0.1588   0.0000      0.739625   436.6310     -0.664873       10.0627       3.27189      -1.35353      -2.16294       3.31265       4.29568       4.08429       4.26670       3.66904       3.29805
  13  16 2972.5663    3.7078  0.8699 13.0002  0.0000      -1.26053  0.0338   0.1018   0.0712    0.1465   0.0000      0.874936   437.3378      -2.34245       4.18086      -1.91416       1.51582     0.0491838       3.56078       4.46222       4.71668       4.45331       3.87578       3.16990
  13  17 3112.5987    3.7409  0.8537 13.5909 -0.0029       2.04262  0.0364   0.1066   0.0682    0.1162   0.0000       1.38189   440.7440       5.89702       11.3728      -3.19773      -13.1858      0.305883       3.46862       4.25018       4.41659       4.35836       4.04994       3.56322
  13  18 3252.4134    3.8163  1.1650 13.3728  0.0000      0.546609  0.0486   0.0955   0.0860    0.1378   0.0000       1.18560   440.1622       6.55128       19.7090      -3.73706      0.996354      -4.19801       4.11235       4.77894       4.99335       5.18795       4.47891       4.02141
  13  19 3392.2376    3.0415  1.7792 12.8660  0.0000    -0.0625491  0.0638   0.0633   0.1054    0.0960   0.0000      0.548734   443.6465       4.82172       13.8896       2.53297      -3.98142      -1.17873       5.12636       5.99373       6.80027       6.47919       5.83302       5.35350
  13  20 3532.7714    2.6970  2.8054 11.9042  0.0000      0.596789  0.0740   0.0428   0.1333    0.0795   0.0000      0.244148   433.1567       27.9486       10.1664      -7.43296       5.72277      -12.1452       6.28395       7.38269       7.15910       7.75093       6.93074       6.27148
  13  21 3673.2957    2.2397  4.3038 11.3724  0.0000      0.378534  0.0948   0.0297   0.1683    0.0638   0.0000      0.149722   440.0447      -2.19153       19.2408      -5.80116     -0.202730      -2.65123       7.78637       9.61236       10.2944       10.0752       9.26962       8.01849
  13  22 3813.9971    1.8689  5.4642 11.2546  0.0000      0.576172  0.1147   0.0244   0.2098    0.0532   0.0000      0.121416   444.6318      -12.1789      0.223228      -20.9087      -7.84818      -5.30903       9.39385       11.8521       11.8076       11.9834       11.0717       9.37368
  13  23 3955.0449    1.5417  7.8717 10.8449  0.0000      0.503568  0.1513   0.0183   0.2827    0.0487   0.0000     0.0986861   423.8643      -15.1740       7.90787      -11.4760      -5.75519      -18.1304       12.0389       14.6958       15.7927       15.3152       14.3596       12.0597
  13  24 4095.7080    1.3124 10.7097 10.5502  0.0000      0.125110  0.2013   0.0148   0.3676    0.0446   0.0000     0.0783857   461.8505       32.7724      -13.1985      -6.65148       7.31454      -22.7841       14.8238       19.0212       19.9699       19.3910       17.8155       14.9753
  13  25 4237.4838    1.1003 12.1034 10.5181  0.0000      0.296189  0.2481   0.0135   0.4445    0.0406   0.0000     0.0886552   427.5396       7.73237       41.2070      0.216142       34.3256      -38.9419       17.2017       22.1836       22.7605       22.7643       20.9130       17.7354
  13  27 4518.2956    0.7425 17.9809 10.2285 -0.0033     -0.270189  0.4674   0.0087   0.7245    0.0317   0.0000      0.103441   377.2036       19.6128       26.8229       11.0307      -2.01566      -27.5387       27.1667       35.6995       37.5186       36.9622       33.1122       29.1865
  14   4 1242.5477    0.0733  0.0347 10.1630  0.0000       93.8019  0.0201   0.0132   0.0348    0.0394   0.0000       303.592   440.8313       1.12844       5.00855      -14.0347      -12.7847      -8.11757       1.70402       2.29532       3.04854       2.42810       3.30830       1.96660
  14   6 1571.5832    0.2008  0.1685 10.0516  0.0000       6.33196  0.0231   0.0131   0.0371    0.0380   0.0000       13.7918   439.3611      -1.90737       12.4387      -3.43203       1.53286       1.12688       2.63415       3.04564       2.53504       2.96235       3.42088       2.72785
  14   7 1723.5622    0.2790  0.2400 10.0387  0.0000       19.2623  0.0201   0.0142   0.0358    0.0475   0.0000       6.30988   435.6794      -1.40372       13.7354      -3.23633     -0.290358       4.54928       2.75750       2.99281       3.80930       3.85333       3.50565       3.29771
  14   8 1870.9065    0.3986  0.4386  9.9546  0.0000       14.2047  0.0246   0.0154   0.0532    0.0600   0.0000       2.84876   437.7146       1.11707       12.0592     -0.977006       3.68737      -6.63844       2.53922       3.31009       3.52683       3.29272       2.93270       2.77556
  14   9 2017.1342    0.6123  0.5666  9.9109  0.0000       9.41550  0.0269   0.0192   0.0525    0.0947   0.0000       1.53148   434.5197       3.30271       10.3064      -1.01864      -2.80696       2.88035       2.30140       3.01383       3.31214       3.26405       2.86440       2.71066
  14  10 2162.6353    0.8081  0.6429 10.2525  0.0000       7.97341  0.0272   0.0234   0.0569    0.1006   0.0000       1.32517   436.9604       4.45611       12.2259      -1.56641      -5.18899       1.89981       2.52445       3.08623       3.42394       3.03166       2.97032       2.66706
  14  11 2305.8074    1.1122  0.7133 10.8021  0.0000       3.71987  0.0275   0.0319   0.0667    0.1061   0.0000       1.09888   441.8416      -2.61713       7.45934      -7.40516      0.132527      -3.49961       2.71928       3.11843       3.34635       3.24847       3.12378       2.64168
  14  12 2446.8396    1.4702  0.9484 11.4407  0.0000       5.74960  0.0392   0.0384   0.0706    0.1171   0.0000       1.01974   441.0072       8.55463       10.6443      -7.25356      -1.05555      -6.04248       3.34314       4.13275       4.30378       4.46643       3.90116       3.43544
  14  13 2587.3793    2.0022  1.0386 11.7043  0.0000       3.11106  0.0395   0.0488   0.0740    0.1411   0.0000      0.923382   439.6626       1.69943       9.31591      -2.57687       6.54292      0.146753       3.34259       4.19849       4.26882       4.21869       4.02584       3.50931
  14  14 2728.2994    2.6543  0.8181 12.1651  0.0000       1.68928  0.0320   0.0704   0.0588    0.1491   0.0000      0.846306   440.6752       4.37386       8.99867      -2.95741       8.49485      -2.30277       2.94680       3.77590       4.20074       4.14987       3.68766       3.12126
  14  15 2869.3381    3.1081  0.8637 12.7979  0.0000       1.87377  0.0322   0.0841   0.0692    0.1377   0.0000      0.959018   440.7344       8.25129       13.4594       4.63007      0.379616      -2.79288       2.91577       3.56280       3.75684       3.76159       3.23990       2.95709
  14  16 3010.2100    3.6771  0.8034 13.1027  0.0000      0.416786  0.0317   0.0989   0.0618    0.1408   0.0000      0.908517   441.5545    -0.0478060       13.3009      -5.41473       2.00437      -1.81520       2.73779       3.49226       3.57553       3.65767       3.17847       3.06797
  14  17 3150.6307    4.0097  1.0799 13.4922  0.0000       1.31512  0.0420   0.1014   0.0799    0.1408   0.0000       1.00814   443.9815       10.9235       12.9635       2.76235       6.67360      -10.7542       3.11310       4.48016       4.39898       5.01593       4.05379       3.86880
  14  18 3290.9052    3.6672  1.5395 12.9146  0.0002     -0.113635  0.0493   0.0774   0.0981    0.1269   0.0000      0.597649   439.0568       6.47113       5.71193       1.45475      -3.60620      -5.62427       3.85391       4.93293       5.18939       5.16516       4.64700       4.19538
  14  19 3431.7186    2.9822  2.0211 12.7462  0.0000       1.15149  0.0635   0.0579   0.1107    0.0909   0.0000      0.391757   442.8146      0.136140       11.2409       2.43030       11.1886      -5.65438       4.96339       6.21119       6.30056       6.43608       5.81900       5.21376
  14  20 3572.3196    2.5279  2.9336 12.0226  0.0000      0.618071  0.0726   0.0395   0.1379    0.0742   0.0000      0.267423   436.9382       17.2116       11.0435      -16.3895       3.20699      -2.75083       5.63003       7.17584       7.39882       7.49509       6.86215       5.84889
  14  21 3713.3042    2.1066  4.4046 11.4797  0.0000      0.333453  0.0952   0.0277   0.1730    0.0580   0.0000      0.155906   442.4767       10.8593       9.84515       6.70555      -2.83115      -21.9903       7.11397       8.94625       9.39403       9.43571       8.83953       7.66386
  14  22 3854.8744    1.7555  6.1313 11.0076  0.0000      0.439906  0.1181   0.0203   0.2168    0.0520   0.0000      0.103548   459.7813      -15.4442       27.8161       6.48087      -6.49471     0.0190618       8.82626       11.3805       11.9566       11.7735       11.1296       9.48903
  14  23 3995.8675    1.5224  8.8066 10.7362  0.0000      0.342275  0.1550   0.0166   0.2929    0.0467   0.0000     0.0793370   425.9642       10.6911       23.8665       21.4375      -14.0239      -16.8604       11.3799       14.5435       14.9596       15.0517       14.0140       12.4266
  14  24 4137.3646    1.2461 10.6439 10.5680  0.0001      0.272657  0.1952   0.0141   0.3723    0.0434   0.0000     0.0792825   438.3208       4.19505       39.1468       1.89854      -9.60124      -19.7402       13.3685       17.4485       17.9477       18.2465       16.8483       14.8918
  14  25 4278.7061    1.0671 14.7257 10.4737  0.0000      0.265527  0.2964   0.0117   0.5139    0.0373   0.0000     0.0810621   454.6885       39.5592    -0.0826827       21.5000       36.9524      0.443756       17.7509       23.0637       24.5922       24.0632       22.2252       19.8137
  14  26 4420.1389    0.8585 15.5200 10.3533  0.0015    0.00723506  0.3613   0.0099   0.5764    0.0345   0.0000      0.101336   424.1248       5.87896       9.57575       22.6642       22.8309       12.4456       20.7163       26.5480       28.3698       27.4842       25.9747       23.0287
  14  27 4560.9356    0.7081 18.7567 10.2789  0.0011     -0.215987  0.4931   0.0085   0.7648    0.0289   0.0000     0.0961260   460.2082      -21.9061      -47.0683      -26.1670       35.1784       10.5153       26.3231       33.9599       35.5704       35.8076       32.9556       29.1865
  15   6 1601.0377    0.1999  0.1343 10.0669  0.0000       13.5798  0.0155   0.0135   0.0290    0.0368   0.0000       14.8172   438.7939     -0.210040       11.0668      0.541154       1.07586      0.864149       1.34322       1.83197       1.86032       2.00363       1.84401       1.77670
  15   7 1753.8185    0.3355  0.2785  9.8820  0.0000       10.4162  0.0186   0.0148   0.0372    0.0484   0.0000       3.95584   438.3967      0.208920       13.7762     -0.445404       1.77691      -2.58716       1.51784       2.15952       1.95706       2.28029       2.02691       1.60096
  15   8 1902.3282    0.4462  0.5026  9.9232  0.0000       7.38039  0.0263   0.0150   0.0521    0.0652   0.0000       2.04210   434.1248      0.346012       15.5346      0.700581      -6.12873       1.61352       2.06979       2.85989       3.02651       2.88535       2.81590       2.50006
  15   9 2049.7453    0.6243  0.5655 10.1187  0.0000       9.79068  0.0278   0.0186   0.0501    0.0787   0.0000       1.65203   440.9334      0.718838       15.5122      -1.35985     -0.767359     -0.778219       2.33257       2.61016       3.15935       3.22256       2.89127       2.62332
  15  10 2195.9211    0.8897  0.6593 10.3564  0.0000       8.45638  0.0264   0.0250   0.0551    0.0991   0.0000       1.24004   438.6970       1.88704       12.7746      -1.19179       2.42216      -5.24586       2.26241       2.81218       2.97467       2.94178       2.70611       2.48240
  15  11 2339.6648    1.3104  0.7675 10.8685  0.0000       5.00760  0.0300   0.0336   0.0554    0.1174   0.0000      0.913883   436.9602     -0.552566       11.6956       4.76942      -4.60003      -4.93277       2.47272       3.21013       3.24951       3.25497       2.95035       2.89471
  15  12 2481.1455    1.6255  0.9223 11.2530  0.0000       4.33544  0.0355   0.0400   0.0649    0.1284   0.0000      0.935268   438.7144      -2.87873       6.18543       1.31476      -6.27759      -4.73025       3.01621       3.88577       4.21314       3.87679       3.55109       3.29408
  15  13 2622.4235    2.0807  1.0230 11.9670  0.0000       1.21978  0.0385   0.0492   0.0720    0.1235   0.0000      0.907136   441.5900      -2.98612       14.8077       8.30929      -6.33486      -7.52395       2.89345       3.77354       3.77367       3.70379       3.73278       3.30823
  15  14 2764.1862    2.7497  0.8972 12.2271  0.0000       1.99774  0.0320   0.0677   0.0626    0.1372   0.0000      0.865936   437.2012       4.03774       8.05044      -4.07431     -0.682019     0.0375954       2.67653       3.49404       3.71426       3.68425       3.31223       3.00269
  15  15 2905.7921    3.4756  0.8459 12.8069  0.0000      0.350270  0.0310   0.0886   0.0594    0.1426   0.0000      0.795431   439.5284       6.36736       5.88447      -4.97116       3.04006      -4.03981       2.42880       3.11061       3.31365       3.40226       2.85247       2.75683
  15  16 3047.1997    3.9265  0.9138 13.0245  0.0000       2.44867  0.0329   0.0972   0.0619    0.1642   0.0000      0.675403   441.2999       7.52014       8.50817      -1.60154       2.95275      -4.34438       2.74867       3.46820       3.67753       3.61746       3.62035       3.30997
  15  17 3188.1243    3.8979  1.2040 13.2837  0.0000       1.31517  0.0440   0.0902   0.0842    0.1606   0.0000       1.19529   440.5580       12.7997       8.99791      -9.38430       2.09315     -0.924990       3.06606       4.07320       4.04125       4.12944       3.84521       3.41778
  15  18 3328.8111    3.2520  1.5087 13.2072 -0.0003     -0.761900  0.0529   0.0716   0.0970    0.1110   0.0000      0.738589   437.6458       12.6398       4.08046      -10.3717       3.59259      -6.98662       3.91765       5.02576       5.33929       5.29986       5.14159       4.38680
  15  19 3470.1579    2.8130  2.3840 12.3977  0.0000      0.365561  0.0666   0.0478   0.1184    0.0871   0.0000      0.272686   442.7934       12.7706       3.37067       1.32747       5.73404      -5.19195       4.72744       5.83265       6.37483       6.22999       6.07069       5.37253
  15  20 3611.5319    2.4448  3.1799 11.9686  0.0000      0.734093  0.0768   0.0368   0.1426    0.0711   0.0000      0.229385   436.1644       8.90102       12.7216      -7.87450       7.14811      -12.1116       5.51884       6.79189       7.23448       7.33315       6.63755       6.09187
  15  21 3752.7397    1.9668  4.6532 11.4482  0.0000      0.338935  0.0997   0.0253   0.1767    0.0568   0.0000      0.148128   443.4083       13.8460       12.5197       4.05332       2.73523      -5.41258       7.29156       9.24109       9.76712       9.78267       9.14003       7.94944
  15  22 3894.6160    1.6704  6.9869 10.9340  0.0000      0.532365  0.1283   0.0187   0.2370    0.0480   0.0000     0.0935493   429.3252       13.3968       14.5387      -41.2975      -6.45795      -5.31939       8.71262       11.2455       11.6246       12.0874       11.3390       10.0883
  15  24 4178.4072    1.1723 11.5810 10.5870  0.0000      0.447072  0.2125   0.0131   0.3931    0.0383   0.0000     0.0807672   456.9950       36.7193       18.8124      -21.3957      -4.66329       25.4510       13.2369       16.7677       18.2267       17.7690       16.9498       15.1449
  15  25 4319.1670    0.9882 14.4969 10.4507  0.0000     0.0238416  0.3013   0.0108   0.5035    0.0354   0.0000     0.0911445   448.4734      -24.1833       24.0393      -17.6154       32.1292      -25.7014       16.9780       21.8399       23.9174       22.9846       21.7687       19.5502
  16   6 1629.5145    0.2208  0.1544 10.0384  0.0000       17.8354  0.0167   0.0135   0.0296    0.0382   0.0000       11.4549   437.1840      0.521151       13.8719      -1.11089       2.56208      -2.92954       1.35842       1.53781       2.01949       1.80007       1.74836       1.58429
  16   7 1783.2625    0.3521  0.3121  9.9714  0.0000       11.0012  0.0188   0.0145   0.0396    0.0479   0.0000       3.56803   438.1173       1.25724       13.2558      -1.80250      -2.75562     -0.924064       1.45860       1.90029       1.96046       2.18782       1.80725       1.75784
  16   8 1933.1707    0.5099  0.4508  9.9316  0.0000       7.32909  0.0230   0.0168   0.0442    0.0695   0.0000       1.77649   438.4387     -0.764026       18.7658       2.09479       1.82364       1.11960       2.00955       2.61082       2.73788       2.61244       2.59317       2.41134
  16   9 2081.6682    0.6995  0.5987 10.0211  0.0000       7.95110  0.0245   0.0202   0.0522    0.0908   0.0000       1.36771   439.5377       2.72395       8.59606       2.52999      -2.10262      -2.23575       1.94717       2.39025       2.66410       2.76299       2.58157       2.31191
  16  10 2228.5485    0.9397  0.7799 10.4658  0.0000       7.02790  0.0310   0.0243   0.0594    0.1116   0.0000       1.12812   436.8897       3.56346       13.8022      0.356839      -2.03721     -0.840239       2.22281       2.98932       3.14040       3.26057       2.91588       2.72338
  16  11 2372.7383    1.3462  0.7578 11.0950  0.0000       3.79837  0.0279   0.0350   0.0582    0.1005   0.0000      0.997715   434.8554      -1.15375       18.5477    -0.0437888      -3.41829      -2.23719       2.13058       2.73987       2.90789       2.93008       2.70962       2.54132
  16  12 2514.8855    1.7311  0.9765 11.6937  0.0000       2.62543  0.0363   0.0413   0.0706    0.1047   0.0000      0.992964   437.2092       4.12552       18.7519       2.18042      -1.06633       1.92578       2.63323       3.28186       3.55735       3.40907       3.31215       3.13357
  16  13 2656.9973    2.2267  0.9389 12.1214  0.0000       1.92096  0.0390   0.0528   0.0658    0.1161   0.0000      0.895850   438.4578       4.79385       12.3043      -3.80216       3.05312       4.20935       3.54404       5.28796       5.14121       5.32504       4.38950       3.81164
  16  14 2799.5448    3.0769  0.6792 12.7779  0.0000       1.48775  0.0249   0.0837   0.0517    0.0996   0.0000       1.03250   437.8177       8.59397       12.6219       3.19848      0.478864     -0.391747       2.22031       3.05356       3.14482       3.43344       3.01170       2.61160
  16  15 2941.7891    3.4361  0.8639 12.8221  0.0000    -0.0525904  0.0300   0.0841   0.0609    0.1260   0.0000      0.964784   440.0190       10.4931       13.4395      -3.21938      -4.14422     -0.841705       2.24910       2.91686       2.92522       2.86890       2.86205       2.64244
  16  16 3083.5187    3.9889  0.8367 13.3131  0.0000    -0.0791697  0.0300   0.1034   0.0629    0.1225   0.0000      0.914797   436.8435       4.72018       11.3264      -5.33950      -8.36941      0.579727       2.38234       2.86353       2.92037       3.01782       2.72031       2.63751
  16  17 3225.0041    3.7060  1.1413 13.4944  0.0000     -0.319064  0.0482   0.0895   0.0791    0.1394   0.0000      0.753156   441.5957       7.52016       19.3331     -0.117308      -3.62424      -5.70400       4.47006       6.03089       6.35354       6.22304       5.66828       4.96280
  16  18 3366.5705    3.3236  1.6392 12.9392  0.0005       1.11227  0.0539   0.0662   0.0934    0.1254   0.0000      0.463090   435.5087       10.0983       17.1120     -0.858092      0.306766      -3.99988       3.62998       4.79665       4.90877       5.20088       5.08523       4.23205
  16  19 3508.0807    2.8092  2.5745 12.0523  0.0000      0.583970  0.0651   0.0445   0.1163    0.0979   0.0000      0.278217   456.2322       25.2918       10.8925      0.341044       3.45744       4.87429       4.39778       5.58546       5.87511       6.36181       5.79919       5.21682
  16  20 3649.9988    2.2781  3.7437 11.7729  0.0000      0.720178  0.0825   0.0316   0.1562    0.0631   0.0000      0.183141   439.6499       24.0618       9.59889      -7.35822       1.77442       6.78639       5.48929       7.12093       7.47724       7.72914       7.12926       6.19003
  16  21 3792.0119    1.8846  5.5741 11.2669  0.0000      0.620144  0.1070   0.0224   0.1981    0.0513   0.0000      0.116578   432.3530      -5.28802       17.4247       12.6040      -9.34333      -2.78054       7.17427       9.11068       9.51166       9.67226       9.15242       8.25884
  16  22 3934.1268    1.6412  7.5511 10.8520  0.0000      0.507794  0.1279   0.0171   0.2453    0.0441   0.0000     0.0875523   427.9386       11.9081       16.2688       18.3578      -3.22578      -7.08154       8.34461       10.4744       11.3219       11.3964       10.9700       9.92616
  16  24 4218.2828    1.1281 13.3966 10.5213  0.0000      0.297910  0.2501   0.0118   0.4366    0.0365   0.0000     0.0737786   431.1801      -3.41517       33.6454       4.69573      -37.4170      -4.60267       13.7124       18.0576       19.0774       19.2097       17.8408       16.3897
  16  25 4361.1845    0.8987 15.9551 10.4435  0.0000      0.302980  0.3438   0.0093   0.5691    0.0315   0.0000     0.0965185   451.2454      -17.1274      -10.3062       38.1734       49.2791      -50.2896       16.9910       22.3400       23.7893       24.3673       22.5848       20.3751
  16  26 4501.4481    0.7491 17.2942 10.3459 -0.0048     -0.226406  0.4283   0.0081   0.6548    0.0284   0.0000      0.107365   448.0427       15.4184       62.3081      -3.82374      -1.41521       14.0348       20.4283       26.7902       28.6908       29.0453       26.9623       24.4426
  17   6 1657.0772    0.2724  0.2194  9.9521  0.0000       20.1840  0.0179   0.0132   0.0302    0.0424   0.0000       6.14206   437.2895      -1.34413       14.8522      0.674246      -1.79191     -0.586841       1.91975       2.64691       2.75975       2.95221       2.76995       2.30185
  17   8 1963.3980    0.5373  0.4897  9.9326  0.0000       9.83445  0.0218   0.0166   0.0459    0.0673   0.0000       1.72930   441.9210      0.557097       13.2727       4.72296    -0.0802112     -0.434149       1.58397       2.22315       2.21140       2.20485       2.19125       1.95502
  17   9 2113.0569    0.7050  0.6416 10.1081  0.0000       8.76450  0.0271   0.0191   0.0521    0.0896   0.0000       1.34477   436.0755       1.44012       10.6012      0.512699      -2.01112       1.28616       2.25037       2.76465       2.66706       2.76053       2.74595       2.55087
  17  10 2260.4287    1.0344  0.7534 10.5460  0.0000       6.01049  0.0287   0.0258   0.0549    0.1093   0.0000       1.03230   436.8868     -0.389366       13.3239       3.63925       2.03111      -5.36678       2.12107       2.69943       2.74915       2.76271       2.65635       2.45362
  17  11 2405.1931    1.4637  0.8879 11.0885  0.0003       4.91139  0.0311   0.0349   0.0620    0.1176   0.0000      0.889283   438.4919      -4.48710       17.4052      0.436904      -3.37085      -4.63549       2.13958       2.62606       2.80860       2.88280       2.65875       2.58760
  17  12 2548.1836    1.9048  0.9321 11.6872  0.0000       1.98290  0.0321   0.0437   0.0630    0.1151   0.0000      0.904745   438.8256       2.05603       14.6343       1.28385       1.93671      -1.78413       2.29190       2.77844       2.93037       3.00163       2.91380       2.61526
  17  13 2691.1022    2.4356  0.8749 12.2020  0.0000       1.20870  0.0307   0.0563   0.0600    0.1163   0.0000      0.791159   440.0735      -1.28117       4.51793      -2.59512       4.14151       1.01229       2.22227       2.77380       2.95750       3.03440       2.95349       2.55841
  17  14 2834.4111    3.0203  0.8989 12.7633  0.0000       2.39568  0.0314   0.0711   0.0622    0.1085   0.0000      0.827686   436.2168      0.918639       16.6538     -0.175670     -0.851669      -1.63367       2.31156       2.79397       3.01733       3.01593       2.96768       2.73826
  17  15 2977.3185    3.7130  0.7583 13.3933  0.0000       1.78225  0.0287   0.0933   0.0534    0.0934   0.0000      0.924212   437.3597      -3.78977       9.41015      -3.22893      -5.87067     -0.843164       2.28351       2.71590       2.85285       2.90894       2.75128       2.68318
  17  16 3119.4799    3.9621  1.0919 13.2703  0.0000       1.44778  0.0399   0.0860   0.0679    0.1379   0.0000      0.828520   440.4747     -0.442037       15.6422     -0.441503      -2.47773       1.02496       2.66973       3.48779       3.49082       3.62649       3.45609       3.19243
  17  17 3261.4707    3.6568  1.3253 13.2859  0.0000       1.13001  0.0465   0.0783   0.0828    0.1295   0.0000      0.736962   440.3195       4.91610       16.7257       1.51331      0.825794       2.98370       2.95348       3.76104       3.81232       3.89771       3.72626       3.52503
  17  18 3403.7445    3.1557  2.0334 12.4383  0.0000       1.67709  0.0574   0.0560   0.0982    0.1261   0.0000      0.401406   441.0894       12.5457       19.4438      -1.22552       3.87388      -5.97284       3.68062       4.67898       4.81111       5.27691       4.94834       4.41405
  17  19 3545.6324    2.6847  2.9674 11.8933  0.0000      0.408864  0.0676   0.0395   0.1245    0.0957   0.0000      0.223094   442.9735       18.0438       6.87378       5.22731      -8.51412      -5.36192       4.31069       5.74119       5.93711       6.13706       5.87295       5.34943
  17  20 3688.1470    2.2338  4.2743 11.4534  0.0000      0.623299  0.0842   0.0274   0.1559    0.0652   0.0000      0.133751   436.8471      -2.32294       16.6877     -0.626352       6.07685      -4.79537       5.36820       6.58218       7.13895       7.14752       6.87833       6.42963
  17  21 3830.4164    1.8641  6.0609 11.0928  0.0000      0.630141  0.1095   0.0204   0.1944    0.0501   0.0000      0.101248   441.1086       28.6515       9.02926      -13.4818       15.6142       8.77718       6.70095       8.70023       9.23628       9.46623       8.82802       7.97558
  17  22 3972.5250    1.5628  8.4904 10.7048  0.0001      0.294791  0.1403   0.0150   0.2525    0.0428   0.0000     0.0769356   444.1778      -9.89754       8.40080      -4.63098       21.6394      -19.9187       8.48777       11.0073       11.4144       12.0096       11.2133       10.2926
  17  23 4115.5699    1.3102 10.9072 10.5596 -0.0006      0.322020  0.1813   0.0124   0.3379    0.0380   0.0000     0.0733958   442.5111       6.58142       20.8609       16.5729       16.9676       1.78395       10.1022       13.0246       14.0348       14.4804       13.4928       12.5576
  17  25 4400.1736    0.9071 16.0194 10.4268  0.0009     0.0400330  0.3342   0.0091   0.5365    0.0304   0.0000     0.0827999   432.9723      -16.9301       14.9415       32.9375      -6.73449      -17.8312       15.6897       21.0331       22.2576       22.4447       21.3253       19.8445
  18   5 1518.7483    0.1623  0.1158  9.9655  0.0000       15.9152  0.0149   0.0115   0.0285    0.0327   0.0000       23.0993   438.2786      -1.15231       14.5712      0.527778      -1.69525      -1.69572       1.23855       1.73588       1.55118       1.37230       1.55643       1.61892
  18   6 1683.6802    0.2784  0.2474  9.9221  0.0000       17.3020  0.0177   0.0122   0.0341    0.0417   0.0000       5.74593   437.3171     -0.407620       16.7227      -1.58790      -1.18224       1.26373       1.18194       1.67625       1.93371       1.68061       1.67900       1.46121
  18   7 1840.0389    0.4004  0.3878 10.0016  0.0000       12.3419  0.0230   0.0140   0.0421    0.0497   0.0000       2.75111   438.7677      -1.35547       14.7593    -0.0956718       1.62015      0.531750       1.72769       2.51456       2.37079       2.64639       2.71682       2.20217
  18   8 1992.9198    0.5943  0.5173 10.0241  0.0000       10.9275  0.0251   0.0172   0.0445    0.0670   0.0000       1.75809   437.8122      -1.37517       11.4727       4.68403      -5.78256      -1.98210       2.13549       2.80534       3.01288       2.95877       2.56623       2.39054
  18   9 2143.8260    0.8099  0.6353 10.1352  0.0000       7.61048  0.0230   0.0214   0.0538    0.0921   0.0000       1.19309   435.6094      -2.86045       15.1441     -0.788073      0.265584       4.83574       1.72661       2.18128       2.32038       2.36239       2.25406       2.10481
  18  10 2291.7417    1.1381  0.7303 10.7975  0.0000       5.29484  0.0261   0.0287   0.0559    0.0964   0.0000       1.05476   441.1915       1.83626       17.1828       1.35292     -0.255489      -3.38255       1.85865       2.21297       2.29720       2.54464       2.22882       2.08553
  18  11 2436.9417    1.4961  0.8752 11.3301  0.0000       2.88697  0.0305   0.0349   0.0589    0.1074   0.0000      0.872127   439.2746      0.141091       11.4208      -6.61470      -5.48060       1.05888       2.05348       2.51605       2.78107       2.90614       2.64376       2.49534
  18  12 2580.9316    1.9877  1.0189 11.6681  0.0000       2.27771  0.0347   0.0427   0.0661    0.1168   0.0000      0.826217   440.7437       2.73815       13.5053      -3.47213      0.667636      -4.79396       2.09857       2.77489       2.86746       3.03861       2.86599       2.60209
  18  13 2724.7902    2.5371  0.8314 12.4119  0.0000       2.24141  0.0322   0.0592   0.0554    0.1020   0.0000      0.895757   436.8053      0.345614       16.6131       1.28918      -2.10877      -6.20715       2.40562       3.42208       3.45066       3.46950       3.36629       3.07277
  18  14 2868.7504    3.0599  0.9168 12.7946 -0.0007       2.05276  0.0307   0.0687   0.0633    0.1030   0.0000      0.842712   440.4206      0.375027       14.8378       5.48822      -2.09920      -2.54865       1.96150       2.43647       2.73672       2.81803       2.62098       2.45945
  18  15 3012.1804    3.7202  0.9232 13.1758  0.0000       1.63395  0.0314   0.0839   0.0610    0.1056   0.0000      0.877694   441.5559       8.61982       12.7448      -6.01945       2.31663      -2.25021       1.98012       2.63363       2.83109       2.86488       2.66235       2.47786
  18  16 3154.9547    3.9481  0.9272 13.4396  0.0000       1.34796  0.0316   0.0896   0.0620    0.1127   0.0000      0.757891   439.0830       7.14039       12.3594     -0.462314     -0.148599      -2.20070       2.15635       2.67666       2.99378       3.10822       2.76229       2.64964
  18  17 3297.5327    3.4805  1.4713 13.1634  0.0000       2.44322  0.0462   0.0679   0.0864    0.1043   0.0000      0.625253   440.7287       4.18775       16.7852      -2.87567     -0.257668      -4.51943       2.79613       3.62527       3.85162       3.99191       3.72022       3.44430
  18  18 3440.2813    2.9968  2.2326 12.2260  0.0015       1.54384  0.0597   0.0480   0.1001    0.1007   0.0000      0.380514   439.2436       11.7034       4.38110       6.46240     -0.985749      -7.81267       3.57344       4.50613       4.74686       4.92817       4.78989       4.40996
  18  19 3582.7442    2.5392  3.3239 11.7276  0.0000      0.397344  0.0716   0.0342   0.1326    0.0833   0.0000      0.206458   433.0059       8.46686       6.77617     -0.374017       5.99582      0.816976       4.26502       5.66786       5.93464       6.09033       5.71864       5.41048
  18  20 3725.4824    2.1081  4.8410 11.3310  0.0000      0.397772  0.0905   0.0246   0.1696    0.0598   0.0000      0.120569   433.9587       30.7262       16.4909      -18.4923      -18.0815      -1.94565       5.40874       6.87885       7.42918       7.69213       7.14647       6.82008
  18  21 3868.4337    1.7419  6.5201 11.0168  0.0000      0.373972  0.1135   0.0182   0.2103    0.0451   0.0000     0.0927599   437.5372       16.9467       4.88091       3.35357      -12.5492      -9.39841       6.43107       8.51972       8.76515       9.36736       8.83727       8.15820
  18  22 4011.4657    1.5049  9.3900 10.5792  0.0000      0.412192  0.1489   0.0137   0.2646    0.0396   0.0000     0.0664329   426.0731       16.2350       28.3768       5.68101      -18.0235      -6.18089       8.23799       10.6793       11.4322       11.8617       11.3024       10.4859
  18  23 4154.8760    1.2126 11.4600 10.5443  0.0000      0.445987  0.1949   0.0116   0.3461    0.0350   0.0000     0.0772808   429.3577       35.8253       22.9980      -10.2151      -17.9087      0.880580       9.94922       12.8648       13.8109       14.0776       13.3401       12.6442
  18  24 4297.0421    1.0188 13.7023 10.4698  0.0000     0.0752726  0.2594   0.0098   0.4421    0.0325   0.0000     0.0830676   454.1773       2.39895       24.4671      -1.54872      -7.79739       6.01361       12.3998       15.9323       17.2742       17.5628       16.7570       15.5281
  18  25 4440.4562    0.8328 15.6693 10.3939  0.0000      0.132580  0.3384   0.0085   0.5421    0.0287   0.0000     0.0925113   448.0183       49.0561       11.2175      -17.9955       9.74570       27.7969       15.7407       20.5761       22.3918       22.8060       21.6184       20.0344
  19   5 1543.0507    0.1815  0.1487  9.9340  0.0000       28.8019  0.0179   0.0106   0.0245    0.0352   0.0000       15.5856   439.0195       1.41523       17.5176      -2.61453      -1.13885       1.40408       1.66771       2.00152       1.87107       1.99301       1.89466       1.83429
  19   6 1709.3864    0.3011  0.2363  9.9925  0.0000       21.8836  0.0153   0.0132   0.0318    0.0396   0.0000       5.39681   438.0390       1.19835       14.8455      -1.12439      -3.03948      0.635311       1.25776       1.59498       1.35848       1.60810       1.87422       1.63566
  19   7 1867.3794    0.4184  0.4214  9.9774  0.0000       10.5341  0.0217   0.0134   0.0408    0.0529   0.0000       2.38759   437.9833      -2.44594       14.7803     -0.198792      -3.35193     -0.157624       1.61517       1.95856       2.06336       2.19351       2.13189       1.81039
  19   8 2021.8478    0.6373  0.5038 10.0643  0.0000       9.17828  0.0207   0.0179   0.0414    0.0681   0.0000       1.55892   436.4920      0.271418       14.3095       1.95009      -2.91939      -1.96697       1.44463       1.80393       1.80622       1.98997       1.93315       2.06841
  19   9 2173.8547    0.8450  0.6461 10.3914  0.0000       9.87167  0.0240   0.0217   0.0495    0.0807   0.0000       1.28712   436.2864       1.98929       13.8420       2.77025      -2.02610       4.81917       1.61150       2.21397       2.30565       2.53329       2.44506       2.16204
  19  10 2322.4643    1.1828  0.8900 10.8215  0.0000       6.16868  0.0301   0.0269   0.0601    0.1022   0.0000      0.954599   443.8192      -1.11813       11.6585       3.58278     -0.223331      -2.69185       1.95824       2.52901       2.57248       2.67530       2.70596       2.53411
  19  11 2468.1814    1.5751  1.0091 11.3532  0.0000       2.77795  0.0343   0.0331   0.0630    0.1128   0.0000      0.835357   437.4237      -2.40495       16.8599     -0.569848      0.378836      -3.14667       2.02992       2.74881       2.83488       2.99669       2.94479       2.62063
  19  12 2613.1287    2.1845  0.9443 12.0928  0.0000       2.03096  0.0301   0.0500   0.0656    0.1042   0.0000      0.867557   439.2944       4.47599       10.0079       3.72422       2.10718      -4.05280       1.83780       2.48407       2.53540       2.90734       2.72995       2.57315
  19  13 2758.0996    2.6990  0.8405 12.7689  0.0000       4.52114  0.0293   0.0636   0.0566    0.0901   0.0000      0.878981   438.1881       4.67816       12.6961     -0.607515      -3.38379       3.28074       2.04512       2.78266       2.89690       2.99160       2.79753       2.62552
  19  14 2902.6126    3.4936  0.8595 12.6519  0.0000       1.69100  0.0270   0.0759   0.0540    0.1201   0.0000      0.705196   439.4983       5.07603       11.1203     -0.879452      -1.75772      -1.23155       1.75323       2.22247       2.55321       2.58957       2.50662       2.30133
  19  15 3046.6637    3.7457  0.9630 12.8548  0.0000       2.44854  0.0299   0.0779   0.0597    0.1267   0.0000      0.672319   440.8802       5.47006       13.0396      -1.42140      0.560410      -1.81516       1.93132       2.45627       2.58391       2.70375       2.64868       2.41332
  19  16 3190.0222    3.7476  1.2352 13.2668  0.0000       2.10920  0.0401   0.0734   0.0720    0.1064   0.0000      0.734616   436.2976       6.24551       10.1879       2.80967       1.56996      -3.80649       2.21848       2.89144       3.13063       3.10139       2.99595       2.86842
  19  17 3332.9972    3.3155  1.6814 13.0846 -0.0019       1.45853  0.0494   0.0594   0.0909    0.0850   0.0000      0.562742   436.6665       10.3347       12.3585       5.11706     -0.932409     -0.128966       2.77549       3.55639       3.80201       3.87061       3.60458       3.51421
  19  18 3476.3917    2.7928  2.3284 12.5094  0.0000       1.16595  0.0603   0.0435   0.1063    0.0766   0.0000      0.352893   440.7707       4.57313       9.63862      0.529820       8.80514      -2.49362       3.34057       4.36641       4.62156       4.81408       4.62441       4.32325
  19  19 3619.5816    2.4527  3.5057 11.7210  0.0000      0.601735  0.0735   0.0320   0.1304    0.0753   0.0000      0.181721   438.4829       21.3581       13.2107       7.76548     -0.280596      -4.59496       4.12770       5.29116       5.75438       5.98232       5.62896       5.47610
  19  20 3763.0275    2.0172  5.1263 11.1930  0.0001      0.726285  0.0929   0.0222   0.1672    0.0569   0.0000      0.112739   436.8778       6.67315       18.7259      -6.57977       1.96886      -14.5816       5.28438       6.87685       7.31810       7.42561       7.52621       6.85204
  19  21 3906.3486    1.6908  7.0224 10.8913  0.0000      0.536836  0.1151   0.0167   0.2128    0.0442   0.0000     0.0885842   448.1152       9.26644       18.2888      -8.60870      -4.48870      -2.15309       6.53689       8.32807       9.01986       9.27885       8.97364       8.44622
  19  22 4049.3994    1.4383 10.2748 10.5011  0.0000      0.175519  0.1567   0.0121   0.2801    0.0372   0.0000     0.0649663   425.6196       6.12926       35.6347      -14.2933       9.61550      -21.0208       8.06516       10.5590       11.3872       11.7565       11.4964       10.6877
  19  23 4192.5628    1.1856 12.6106 10.5402  0.0009      0.189741  0.2124   0.0107   0.3723    0.0331   0.0000     0.0692469   441.2301       17.6895       5.91578      -3.11854       3.76123       2.40264       10.1479       13.4621       14.0499       14.7556       14.3015       13.3935
  19  24 4336.2982    0.9850 15.7786 10.4476 -0.0007      0.138755  0.3044   0.0086   0.4873    0.0300   0.0000     0.0752930   463.1247       4.72868       30.8750      -16.9199       7.69839       7.04353       12.9911       16.7174       18.4841       18.3857       17.9512       16.9470
  19  25 4480.9237    0.7620 16.9986 10.4169 -0.0034      0.436622  0.3752   0.0079   0.5826    0.0260   0.0000      0.106194   436.7180      -11.8208       36.8179       10.3864     -0.966521      0.231953       15.0496       19.5296       21.7525       21.9539       20.9997       19.6745
  20   5 1566.5316    0.1841  0.1218  9.9619 -0.2032      -10.6393  0.0358   0.0146   0.0272    0.0354   0.0000       16.5710   437.7167      0.567747       20.7375    -0.0370776      0.137135       1.51493       3.25530       3.46717       2.34832       1.93175       2.61687       3.50616
  20   6 1734.2066    0.3062  0.2898 10.0124  0.0000       12.8184  0.0168   0.0120   0.0371    0.0401   0.0000       4.50776   440.0172      0.535543       15.7395      -1.68424      0.409519       1.44547       1.16198       1.56088       1.67071       1.73402       1.56276       1.66157
  20   7 1893.9584    0.4813  0.3517  9.9896  0.0000       11.5804  0.0156   0.0159   0.0346    0.0498   0.0000       2.27722   439.7724       1.01161       17.6028      0.361147       1.63055      -1.14633       1.15338       1.51929       1.64800       1.71455       1.57926       1.56519
  20   8 2050.1709    0.6579  0.5556 10.1191  0.0000       9.79086  0.0222   0.0174   0.0419    0.0676   0.0000       1.38768   437.8637      0.825584       17.1584      -1.73201      -3.91341      -1.05462       1.48664       1.83946       2.06039       2.37384       2.38365       2.25567
  20   9 2203.3313    0.9048  0.7305 10.4717  0.0000       9.36985  0.0255   0.0216   0.0521    0.0848   0.0000       1.16311   439.5720       1.32195       12.3173       2.71284      -2.85683     0.0833994       1.61666       2.06913       2.28074       2.44336       2.29596       2.03668
  20  10 2352.5029    1.2906  0.8968 11.0101  0.0000       4.92442  0.0298   0.0284   0.0583    0.0986   0.0000      0.878814   437.7425       3.36388       15.2584     -0.898910      -3.62466      -2.04571       1.76949       2.29578       2.60334       2.60500       2.48042       2.33315
  20  11 2499.0842    1.6737  0.9201 11.6897  0.0000       4.00727  0.0319   0.0366   0.0579    0.0920   0.0000      0.964287   438.5371      0.666104       11.4499      -6.07769      -2.30207      -4.98656       1.80588       2.44691       2.64918       2.57278       2.50330       2.46385
  20  12 2644.8822    2.2671  0.9138 12.2710  0.0000       1.34504  0.0306   0.0498   0.0584    0.0981   0.0000      0.855321   440.0026      0.254315       13.9202      0.104832       1.39497      -3.07358       1.90165       2.45901       2.68884       2.75369       2.77292       2.54709
  20  13 2790.8159    2.9416  0.7670 12.7799  0.0000       2.96579  0.0255   0.0682   0.0505    0.0916   0.0000      0.991774   441.4828       3.26052       13.7374       4.12712      -3.17186      -2.68273       1.59498       1.98455       2.13146       2.14843       2.35103       2.11109
  20  14 2935.9565    3.5972  0.8056 13.2863  0.0000     -0.157512  0.0260   0.0833   0.0538    0.0865   0.0000      0.840028   434.7854     0.0845284       22.8197       3.13875      -2.76002     -0.814713       1.61051       2.04517       2.16884       2.30261       2.26318       2.21788
  20  15 3080.5966    3.9277  0.8825 13.2691  0.0000       1.82122  0.0281   0.0839   0.0562    0.1043   0.0000      0.672227   440.1836       6.52816       12.2631       4.29230     -0.890292      -5.79183       1.74346       2.21013       2.34978       2.50082       2.39218       2.26901
  20  16 3224.4424    3.7932  1.2301 13.2879  0.0000      0.377135  0.0376   0.0741   0.0741    0.1061   0.0000      0.725853   437.6182       5.93722       15.3645      -2.15471       1.19450       2.62587       2.09685       2.67729       2.87553       2.93037       2.79366       2.71429
  20  17 3368.2597    3.3341  1.8205 12.8461  0.0000       1.37750  0.0472   0.0538   0.0914    0.0767   0.0000      0.392858   440.2548       9.53754       7.21849       5.96881       2.30575      -7.71017       2.54050       3.23373       3.56441       3.69669       3.58077       3.38379
  20  18 3512.1450    2.6722  2.6704 12.3503  0.0000       1.20272  0.0627   0.0373   0.1132    0.0616   0.0000      0.293039   443.6202       18.3207       13.6310     -0.724818       2.09330       3.08787       3.31359       4.20173       4.61004       4.89865       4.64939       4.33635
  20  19 3655.9720    2.2898  3.9577 11.7493  0.0000      0.708479  0.0783   0.0272   0.1426    0.0557   0.0000      0.166569   440.6455       9.00211       13.1125      -2.60177       6.46105      -9.28336       4.18753       5.26833       5.85529       6.00960       5.86219       5.53854
  20  20 3799.7823    1.9083  5.2229 11.2775  0.0000      0.725868  0.0932   0.0207   0.1718    0.0489   0.0000      0.117901   442.1568       13.4588       10.2606      -8.97827      -6.36148      -2.05935       4.99411       6.27440       6.75412       7.25903       6.80617       6.37782
  20  21 3943.4378    1.6359  7.8134 10.7713  0.0000      0.412637  0.1203   0.0146   0.2245    0.0391   0.0000     0.0790932   443.9142      -5.13777       14.8861       2.53753       4.57909      -15.8879       6.15745       8.06176       8.79600       8.95386       8.62525       8.27835
  20  22 4087.0695    1.3744 10.2317 10.5570  0.0000      0.166936  0.1573   0.0115   0.2828    0.0337   0.0000     0.0681252   430.2577       11.4861       11.6466     -0.423507       1.50832      -7.41806       7.64377       9.99073       10.7749       11.3170       10.7663       10.2435
  20  24 4374.9377    0.9265 15.9235 10.4563 -0.0028      0.156451  0.3137   0.0079   0.4929    0.0273   0.0000     0.0865905   433.6848      -10.9823       24.9443      -3.61956      -3.60135      -16.0992       12.5715       16.3970       18.1237       18.5971       17.9528       16.8381
  21   5 1589.3101    0.2173  0.2326  9.9761  0.0000       15.3250  0.0167   0.0105   0.0395    0.0335   0.0000       9.09906   439.4691      -2.45935       17.7036     -0.827389      -3.00045      0.256110       1.32532       1.60781       1.86255       1.96634       1.80912       1.60454
  21   6 1758.2510    0.3486  0.3469  9.9081  0.0000       12.6309  0.0188   0.0124   0.0365    0.0437   0.0000       3.19708   439.3156       1.54229       15.8658      -2.17427      -1.57631     -0.291700       1.13368       1.47832       1.64096       1.66750       1.72377       1.65144
  21   7 1919.8483    0.5267  0.4187  9.9034  0.0000       9.70464  0.0172   0.0154   0.0356    0.0564   0.0000       1.75277   439.5369       2.08858       11.3327       5.13088      0.152089      -1.31753       1.20280       1.43455       1.59912       1.68564       1.56429       1.40610
  21   8 2077.7976    0.6888  0.5972 10.1512  0.0000       7.35179  0.0241   0.0170   0.0456    0.0710   0.0000       1.27936   440.7192       2.38258       17.2364     -0.724457       2.11706       3.42472       1.43468       1.72775       2.12715       1.94741       1.99195       1.84725
  21   9 2232.0334    0.9872  0.7745 10.4241  0.0000       6.96718  0.0269   0.0220   0.0491    0.0935   0.0000      0.984606   439.1000      -6.06106       18.1470       1.09232      -3.86900       1.07727       1.56288       1.99220       2.20163       2.38718       2.31176       2.15498
  21  10 2382.0356    1.3299  0.9041 11.1440  0.0000       4.67076  0.0306   0.0283   0.0558    0.0921   0.0000      0.930412   438.8769      0.789329       17.6363      -2.66283      -1.00128      0.549736       1.75583       2.30708       2.44870       2.43423       2.31493       2.47549
  21  11 2529.3722    1.8247  0.9409 11.5957  0.0000       2.29856  0.0301   0.0377   0.0563    0.1047   0.0000      0.775033   438.3549       1.72468       14.6211      -1.39016      -1.78669       2.41431       1.72143       2.19016       2.39444       2.37063       2.31418       2.30990
  21  12 2676.2340    2.4585  0.9413 12.0974  0.0000       2.35699  0.0300   0.0503   0.0557    0.1110   0.0000      0.690481   439.7126       3.76315       9.97483       4.35343      -5.73130      -1.78783       1.70752       2.25047       2.33892       2.50434       2.31727       2.35868
  21  13 2823.0807    2.9788  0.9039 12.5774  0.0000       3.38444  0.0281   0.0628   0.0553    0.1090   0.0000      0.880517   438.1689       2.71951       7.72618       1.91861       2.04927      -3.74179       1.58763       1.99210       2.20952       2.32151       2.15344       2.08963
  21  14 2968.9403    3.6340  0.9592 12.9288  0.0000      0.116083  0.0298   0.0735   0.0574    0.1107   0.0000      0.914495   439.9414       5.22593       12.6530      0.792960      -3.76973     -0.773269       1.81433       2.28560       2.28540       2.42589       2.38206       2.21629
  21  15 3113.9836    3.9184  1.0419 13.2424  0.0000     -0.270937  0.0326   0.0774   0.0594    0.1092   0.0000      0.675930   438.6954       3.54960       17.7194      -4.93480     -0.397296      -3.81930       1.74233       2.20633       2.43086       2.60518       2.36634       2.27012
  21  16 3258.6190    3.7716  1.3543 13.3926  0.0000      0.428449  0.0408   0.0697   0.0761    0.0911   0.0000      0.548573   441.3089       9.90769       8.79630      -5.21068       4.45402      -1.25880       2.09564       2.69135       2.73066       3.09337       2.82296       2.79224
  21  17 3403.0736    3.1585  1.9339 12.7639  0.0000       1.12867  0.0500   0.0480   0.0890    0.0685   0.0000      0.366335   439.1423      0.966538       14.0493      -1.33804       1.47371      -2.83927       2.53206       3.28821       3.52336       3.71057       3.59238       3.45163
  21  18 3547.4490    2.6301  2.9774 12.1647  0.0000      0.836793  0.0649   0.0335   0.1132    0.0562   0.0000      0.225294   435.0799       1.86808       12.4741       2.08146    -0.0330509      -6.98617       3.16401       4.40331       4.58536       4.94603       4.66833       4.52030
  21  19 3691.6691    2.1813  4.4010 11.6454  0.0000      0.657064  0.0806   0.0244   0.1494    0.0494   0.0000      0.134305   424.5192       9.45317       17.7300     -0.122416      -1.54685      -9.01229       4.19322       5.25272       5.68781       5.95690       5.77870       5.52086
  21  20 3836.3483    1.8171  6.3279 11.0367 -0.0000      0.795097  0.1029   0.0175   0.1876    0.0423   0.0000     0.0921296   432.9567       8.61818       20.0063       2.73988       4.12683       20.6317       4.95316       6.78173       7.06988       7.55204       7.08226       6.97740
  21  21 3980.2796    1.5432  8.5678 10.7175  0.0000      0.430710  0.1285   0.0133   0.2372    0.0361   0.0000     0.0753075   439.3673       5.25030       32.0281       3.75730       5.94443      -7.16522       6.25299       8.12614       8.94401       9.27330       8.99193       8.53982
  21  22 4124.1009    1.2599 11.0396 10.6432 -0.0005      0.113365  0.1786   0.0107   0.3117    0.0306   0.0000     0.0728828   442.2068      -3.01812       7.26147       11.6588      -8.77520      -2.19838       7.97608       10.4335       11.2400       11.5371       11.3126       10.9008
  21  23 4268.7444    1.0885 14.0243 10.4498 -0.0013      0.200204  0.2364   0.0086   0.3962    0.0292   0.0000     0.0680981   446.3708       23.6521       14.6777       5.97162      -3.52407      -3.67436       9.46428       12.5829       13.4910       14.1054       13.8489       12.9138
  21  24 4413.2565    0.8743 15.9759 10.4403  0.0000      0.250580  0.3182   0.0077   0.4886    0.0263   0.0000     0.0880469   445.3547       15.7309       45.3591       2.06248      -10.3976      -16.0595       11.8647       15.6311       16.9211       17.6351       17.3615       16.3816
  22   5 1611.3522    0.2330  0.1935  9.9753  0.0000       13.8244  0.0162   0.0106   0.0264    0.0335   0.0000       8.46240   439.5334       1.66690       19.0259      -1.84143      -4.74492     -0.185485      0.909243       1.17483       1.51541       1.39964       1.17341       1.18912
  22   6 1781.5804    0.3727  0.2728 10.0353  0.0000       14.5555  0.0154   0.0135   0.0292    0.0410   0.0000       3.35678   438.4192      -1.73254       19.5308      0.764423      0.934161      -1.75099       1.06515       1.35543       1.62979       1.70806       1.76584       1.43531
  22   7 1945.1543    0.5365  0.5046 10.0146  0.0000       11.3696  0.0198   0.0145   0.0402    0.0581   0.0000       1.70302   439.1360      0.812397       16.5676       2.16152      -4.16955      -3.98292       1.15724       1.49557       1.53566       1.66194       1.66933       1.60645
  22   8 2104.8388    0.7248  0.6684 10.2814  0.0000       7.88300  0.0246   0.0168   0.0463    0.0702   0.0000       1.25412   442.2805       1.00095       13.9490      -2.33844       3.34415     0.0969701       1.43338       1.91144       2.01505       2.11512       1.97516       1.97416
  22   9 2260.1191    1.0875  0.7900 10.6973  0.0000       5.19390  0.0246   0.0237   0.0523    0.0874   0.0000      0.907913   437.3927     -0.947593       13.5779     -0.130616      -5.11850      -2.56459       1.42590       1.79503       1.99321       2.08225       1.99335       1.97980
  22  10 2410.9273    1.4143  0.9684 11.3771  0.0000       4.46261  0.0299   0.0301   0.0630    0.0910   0.0000      0.875071   440.2651      -1.28613       11.8605     -0.379001      -1.37991      -2.45112       1.69246       2.18496       2.24130       2.40775       2.34742       2.18025
  22  11 2559.3398    1.9587  0.9403 11.7227  0.0000       3.00793  0.0299   0.0393   0.0526    0.1026   0.0000      0.744028   439.4051       1.43959       15.3009      -1.83587       4.92289       2.81277       1.57746       2.01503       2.17736       2.32502       2.28469       2.22095
  22  12 2707.1811    2.5334  0.9055 12.3326  0.0006       2.94456  0.0280   0.0516   0.0531    0.0976   0.0000      0.776896   437.5639       2.42942       13.4980       1.63986     -0.571628       1.10276       1.50467       1.94901       2.09282       2.23695       2.06382       2.04527
  22  13 2854.8118    3.1875  0.7869 12.8287  0.0000       1.80819  0.0247   0.0673   0.0476    0.0935   0.0000      0.775421   439.9590       5.22790       15.3002      -1.08388     -0.938479      -3.50859       1.40701       1.82749       1.89688       2.09206       1.97987       1.95193
  22  14 3001.4691    3.6018  0.9242 13.2187  0.0000      0.939075  0.0290   0.0733   0.0534    0.0923   0.0000      0.799693   438.0231       6.95252       16.7501      -1.98740      -6.21177       1.50506       1.59468       1.91905       2.17862       2.25609       2.32549       2.10344
  22  15 3147.0596    3.9167  1.1197 13.2211 -0.0002      0.714635  0.0332   0.0746   0.0634    0.1083   0.0000      0.677224   439.4294       4.61541       14.9010      0.787605      -5.37314      -4.24356       1.67064       2.15916       2.23391       2.43630       2.25830       2.34501
  22  16 3292.3409    3.5422  1.4421 12.9987  0.0000       1.74651  0.0399   0.0598   0.0717    0.0943   0.0000      0.545955   439.1121       5.09952       12.1082    -0.0199895     -0.101775      -7.52566       2.12042       2.67823       2.91914       3.02653       3.07816       3.03241
  22  17 3437.2881    2.9774  2.2945 12.4431  0.0000      0.305640  0.0525   0.0402   0.0932    0.0642   0.0000      0.306706   434.9758       5.60053       11.3487       1.27176       6.68533      -3.71418       2.65048       3.38383       3.70260       3.75862       3.64244       3.48274
  22  18 3582.3047    2.5221  3.1858 12.1175  0.0000      0.678392  0.0656   0.0306   0.1152    0.0509   0.0000      0.186840   435.8893       11.5156       18.6125      -1.43002      -12.0477       1.28992       3.16405       4.16284       4.31513       4.71849       4.50362       4.35517
  22  19 3727.2933    2.0830  4.6512 11.5406  0.0000      0.594047  0.0795   0.0222   0.1528    0.0456   0.0000      0.122051   438.4518       11.2210       17.4133      -2.09835       15.2661       4.64999       3.93432       5.25178       5.59322       5.96691       5.67378       5.58810
  22  20 3872.1218    1.7680  6.8677 10.9880  0.0000      0.570667  0.1035   0.0160   0.1917    0.0395   0.0000     0.0803239   436.4815       17.5308      0.360181       8.98002      -10.5251      -10.5289       5.04928       6.48423       6.99148       7.40938       7.28915       6.87259
  22  21 4016.6483    1.4663  9.4069 10.7235  0.0000      0.267936  0.1391   0.0122   0.2539    0.0335   0.0000     0.0683379   433.8100       18.0003       23.5544     -0.358330       3.87090      -6.38625       6.34323       8.27792       9.18484       9.33858       9.31817       8.69551
  22  22 4161.2756    1.2138 11.7007 10.6050 -0.0006      0.220612  0.1895   0.0100   0.3256    0.0305   0.0000     0.0742633   434.4631       14.9254       23.0768       6.47268      -34.5139      -11.2309       8.00043       10.5226       11.5356       12.0155       11.7965       11.3216
  23   4 1449.7154    0.1260  0.0935 10.0171  0.0000       41.5836  0.0200   0.0100   0.0237    0.0292   0.0000       40.4144   438.8034      -1.27393       19.0849      0.213390      -3.05544     -0.187105      0.994648       1.86957       2.63778       1.17217       2.41080       2.44918
  23   5 1632.8130    0.2666  0.1895  9.9919  0.0000       21.6827  0.0128   0.0118   0.0250    0.0338   0.0000       7.05261   439.3429     -0.465266       18.8367      -2.17161      -3.63266      0.711269      0.736515      0.907221       1.11644       1.17599      0.952719       1.17545
  23   6 1804.2181    0.3874  0.3285  9.9678  0.0000       10.0381  0.0157   0.0124   0.0307    0.0438   0.0000       2.82840   439.5173       2.08440       19.0590     0.0271549      -2.67818      -1.71942      0.921010       1.29889       1.30928       1.49578       1.51191       1.47178
  23   7 1969.7032    0.5742  0.4863 10.0041  0.0000       11.7501  0.0189   0.0152   0.0383    0.0585   0.0000       1.59988   439.2243     -0.746556       18.8023     -0.850545      0.364051  -0.000244900       1.20200       1.53027       1.62497       1.61709       1.65428       1.57371
  23   8 2131.2111    0.8099  0.6795 10.1472  0.0000       8.02743  0.0227   0.0183   0.0451    0.0808   0.0000       1.05120   439.8943     -0.550635       17.7198      0.299086      -3.30750       2.59008       1.25084       1.71316       1.80138       1.94407       1.90227       1.88096
  23   9 2287.5686    1.1170  0.8349 10.7762  0.0001       5.35335  0.0250   0.0234   0.0547    0.0879   0.0000      0.910164   440.4926       3.28043       16.0658       3.08303      -1.10734      -1.93620       1.37986       1.75639       1.91248       2.07282       1.95208       1.94074
  23  10 2439.2449    1.5583  0.9745 11.3650  0.0000       3.15988  0.0309   0.0304   0.0568    0.0993   0.0000      0.827084   439.6081      -1.68422       16.6623      0.963259      -2.27024      -5.14051       1.61333       2.03635       2.20959       2.41131       2.45434       2.29700
  23  11 2588.7239    2.0626  0.9369 11.7892  0.0000       2.08888  0.0288   0.0408   0.0533    0.1065   0.0000      0.744159   439.1164       2.59256       16.6829      0.167301      -1.30137       1.33454       1.54213       2.02040       2.11431       2.24866       2.19489       2.08259
  23  12 2737.7062    2.6727  0.9118 12.4123  0.0000       2.06653  0.0285   0.0537   0.0510    0.0972   0.0000      0.722296   440.5659       3.79758       15.4214       1.20610      -1.04894      -3.48338       1.62233       2.03806       2.31478       2.40352       2.36106       2.12044
  23  13 2886.1246    3.3036  0.8399 13.0192  0.0000       2.02400  0.0255   0.0684   0.0500    0.0887   0.0000      0.951767   436.3995       3.06065       17.3594       2.55715     -0.936152      -4.78679       1.33836       1.74672       1.82381       1.98494       1.94984       1.86253
  23  14 3033.5003    3.9578  0.8505 13.1265  0.0000     -0.248904  0.0261   0.0808   0.0487    0.1137   0.0000      0.861517   437.6952       3.97818       15.2082       2.16726     0.0411354      -1.72743       1.53986       1.88223       2.02323       2.18048       2.15242       2.09818
  23  15 3179.7643    3.7724  1.1501 13.4002  0.0000     -0.327100  0.0341   0.0713   0.0653    0.1016   0.0000      0.605138   434.8489       5.64152       6.91479       7.11531      -1.65566      -3.06136       1.72766       2.27495       2.49466       2.41811       2.51361       2.33134
  23  16 3325.6079    3.4439  1.5088 13.1078  0.0000      0.876687  0.0399   0.0569   0.0753    0.0794   0.0000      0.450968   441.2631       4.93865       6.47420       1.94681      0.611738      -2.62267       1.97513       2.50686       2.68453       2.86176       2.88862       2.75616
  23  17 3471.3689    2.8386  2.3562 12.5442  0.0000      0.494576  0.0529   0.0383   0.1004    0.0566   0.0000      0.312092   435.4863       9.62994       12.4272       3.67306       3.61807      -6.85135       2.40498       3.26681       3.41185       3.72649       3.55624       3.51596
  23  18 3616.8756    2.3944  3.4604 11.9122  0.0000      0.514016  0.0669   0.0269   0.1173    0.0469   0.0000      0.170306   440.1478       2.47948       18.3895       3.92687      -3.48309      -9.87061       3.09784       4.10914       4.49183       4.69829       4.49745       4.41126
  23  19 3762.2111    1.9594  5.0819 11.5256  0.0000      0.481227  0.0875   0.0197   0.1586    0.0389   0.0000      0.120235   436.6813       5.15324       16.7257       15.8726       10.3265      -4.51729       3.94134       5.21117       5.68373       5.96509       5.91538       5.63905
  23  20 3907.7423    1.6910  7.5389 10.8530  0.0000      0.348042  0.1083   0.0140   0.2019    0.0367   0.0000     0.0720201   438.4692       13.4758      -16.4896      -3.96538      -2.83010      -4.38377       4.94053       6.33924       6.98334       7.35138       7.38671       6.95269
  23  21 4052.9719    1.4127  9.7225 10.7499 -0.0006      0.314734  0.1435   0.0116   0.2632    0.0313   0.0000     0.0661611   440.6422       4.22275       19.0891      -5.62595       2.61950      -8.97267       6.27950       8.26085       8.98470       9.34652       9.35978       8.85429
  23  22 4198.0493    1.1783 12.8593 10.5608  0.0000      0.319447  0.2073   0.0092   0.3459    0.0293   0.0000     0.0717717   426.4005       25.6796       26.3206      -8.11253       1.60923      0.866425       8.12189       10.7243       11.6828       12.1406       12.4418       11.5253
  23  23 4342.2310    0.9531 14.8173 10.4853  0.0000     -0.116262  0.2764   0.0074   0.4378    0.0268   0.0000     0.0847032   433.1516       8.91577       17.0307       2.74926      -3.58062      -16.3596       9.76115       12.9173       14.0905       14.6374       14.6294       13.8294
  23  24 4488.1807    0.7740 16.9489 10.4403  0.0000     0.0369186  0.3615   0.0068   0.5374    0.0232   0.0000     0.0843930   422.1261       3.16938       37.4261      -7.07905      -10.3978      -9.68102       12.0340       15.5759       17.2628       17.9571       17.8431       17.0359
  24   4 1469.8077    0.1531  0.1537 10.0007  0.0000       8.14248  0.0171   0.0090   0.0293    0.0284   0.0000       21.6888   440.0555      -1.43496       20.3754      0.644062      -3.16960       1.20213       1.04990       1.51508       2.15064       2.23635       2.06475       1.63388
  24   5 1653.7246    0.2477  0.2253  9.9285  0.0000       22.3007  0.0159   0.0103   0.0279    0.0348   0.0000       6.84182   440.3140      -2.28943       19.3334      -1.98052    -0.0818821      0.362256      0.870573       1.27894       1.27558       1.29636       1.25329       1.18180
  24   6 1826.3791    0.3925  0.3446  9.9487  0.0000       17.6325  0.0170   0.0122   0.0303    0.0435   0.0000       2.81534   439.7700     -0.933592       19.4379      0.341885      -1.49865      0.612589       1.01042       1.31109       1.50720       1.48082       1.53750       1.53611
  24   7 1993.6385    0.6072  0.5914  9.9619  0.0000       9.03669  0.0207   0.0142   0.0424    0.0640   0.0000       1.41024   437.8600      0.980298       19.5356     -0.394739      -2.22350      -2.49438       1.07865       1.45864       1.55918       1.59844       1.64438       1.62361
  24   8 2156.8730    0.8514  0.7036 10.4338  0.0000       6.98549  0.0237   0.0185   0.0437    0.0727   0.0000       1.08922   437.9759      -1.86365       16.8809       1.49592      -4.08536       1.67494       1.26680       1.56728       1.73116       1.82257       1.79534       1.73597
  24   9 2314.3886    1.2039  0.8487 10.8567  0.0000       4.23236  0.0264   0.0241   0.0498    0.0901   0.0000      0.857466   437.3514     -0.730799       13.6001      -4.35622      0.762096     -0.776182       1.29599       1.70856       1.86152       1.97717       2.00050       1.83862
  24  10 2467.1169    1.6293  1.0197 11.6667  0.0000       3.97730  0.0308   0.0319   0.0608    0.0889   0.0000      0.827080   439.2728       3.54712       19.3827      0.468586     -0.135735       2.51067       1.50031       1.87396       2.02884       2.13048       2.13646       2.10820
  24  11 2617.7820    2.2330  0.9788 11.9088  0.0001       3.67064  0.0272   0.0433   0.0579    0.1056   0.0000      0.817808   437.4568       2.99820       15.0908     -0.611244       1.55349      -2.12313       1.32350       1.72512       1.83701       1.90132       1.96967       1.89623
  24  12 2767.7051    2.8352  0.8779 12.5285  0.0000      0.734452  0.0256   0.0573   0.0521    0.0904   0.0000      0.746337   439.7517       1.52779       15.3108      0.574234      -2.84346     -0.325241       1.34908       1.71108       1.73983       1.95599       1.98183       1.87343
  24  13 2917.0033    3.4640  0.9241 12.8868  0.0000       1.65945  0.0273   0.0669   0.0507    0.1026   0.0000      0.697762   439.6258       5.72819       13.8829     -0.150875       1.66023      -2.75668       1.39135       1.83234       1.98599       2.02510       2.04303       2.00398
  24  14 3065.0813    3.8396  0.8602 13.3402  0.0000      0.632465  0.0259   0.0766   0.0504    0.0921   0.0000      0.794799   439.4818       8.28925       17.1483     -0.124041      0.858892      -1.40250       1.30119       1.65747       1.77221       1.95747       1.80852       1.81932
  24  15 3212.0684    3.8336  1.0976 13.5424  0.0000      0.809001  0.0322   0.0728   0.0634    0.0925   0.0000      0.801046   440.8290       1.67989       11.0793      -2.64349       2.03046      -7.35136       1.50967       1.99351       2.10662       2.16811       2.24519       2.11925
  24  16 3358.4987    3.4040  1.6492 13.1141  0.0000      0.240773  0.0432   0.0538   0.0783    0.0714   0.0000      0.479563   438.9947     -0.310996       20.0538     -0.505251      -4.84363      -4.74649       2.01876       2.68410       3.01254       3.06011       3.08167       3.06534
  24  17 3504.9793    2.7690  2.7236 12.3980  0.0000      0.622948  0.0569   0.0341   0.1027    0.0502   0.0000      0.234737   440.9883       7.06469       9.48516      -2.07473      -2.64973       1.08898       2.65791       3.41146       3.75544       3.95738       3.99692       3.91842
  24  18 3651.1039    2.2968  3.8892 11.7327  0.0000      0.396840  0.0699   0.0236   0.1240    0.0438   0.0000      0.144302   439.0169       8.38868       13.3486      -6.20352      -5.50763      -1.88630       3.11511       4.09742       4.48286       4.66499       4.63751       4.37368
  24  19 3797.3346    1.8921  5.4765 11.3239  0.0000      0.655976  0.0902   0.0177   0.1578    0.0377   0.0000      0.104205   440.0653       7.37928       6.34524       4.46311       5.51812      -8.79816       3.90557       5.11480       5.56976       5.85892       5.75606       5.66486
  24  20 3943.1603    1.6075  7.6055 10.9557  0.0000      0.437794  0.1127   0.0137   0.2039    0.0332   0.0000     0.0764888   436.4962       5.39612       12.4783      -3.71285      -5.16541      -2.24111       4.84907       6.40293       6.85608       7.19631       7.35643       6.97207
  24  21 4088.7886    1.3063 10.3668 10.7127 -0.0010      0.415879  0.1559   0.0106   0.2797    0.0292   0.0000     0.0717433   429.1905       30.2876       12.5949      -10.4742       8.07374       16.5000       6.27654       8.11633       8.91415       9.25784       9.39001       9.01633
  24  22 4233.9581    1.1043 13.3098 10.5520 -0.0001      0.138604  0.2233   0.0084   0.3657    0.0277   0.0000     0.0736738   429.1633       19.4563       22.6329      -5.32336       28.8120      -18.8859       8.16242       10.9098       11.9170       12.5183       12.3827       11.9344
  24  23 4379.8482    0.8949 15.7377 10.4780 -0.0002      0.228121  0.2979   0.0071   0.4604    0.0248   0.0000     0.0879999   453.2371       8.96973       20.6632       8.12587      -1.70883      -29.5174       9.99728       12.9520       14.3970       14.9657       15.2940       14.5708
  25   3 1289.4034    0.0930  0.0646 10.1111  0.0000       3.31110  0.0183   0.0098   0.0212    0.0246   0.0000       107.538   439.5429      0.872575       21.7137      0.165440      -2.46847     -0.429895      0.991241       1.01646       1.37806       1.54072       1.34458       1.38673
  25   4 1489.4869    0.1508  0.0955 10.0355  0.0000       43.4989  0.0141   0.0100   0.0199    0.0296   0.0000       26.7294   441.5926     -0.623512       21.4015      -2.44675      -2.25057      -1.06200      0.722296      0.913357       1.34765      0.971581       1.14061       1.12297
  25   5 1674.1312    0.2800  0.2013  9.9735  0.0000       23.8925  0.0122   0.0113   0.0238    0.0342   0.0000       6.23263   440.6604     -0.351840       18.4508       1.19066     -0.904605      0.958537      0.667666      0.875157       1.03584       1.05520       1.08483       1.14773
  25   6 1847.9328    0.4449  0.4056 10.0227  0.0000       12.7715  0.0168   0.0125   0.0352    0.0452   0.0000       2.28853   441.0573     -0.603921       19.2670      0.131807      -2.82903     -0.377947      0.993409       1.28605       1.41354       1.47366       1.43372       1.35431
  25   7 2017.0306    0.6408  0.5610 10.1613  0.0000       11.3926  0.0199   0.0152   0.0402    0.0599   0.0000       1.45536   439.7031      -1.45033       19.5854      -1.85525    -0.0260252      0.612407       1.05617       1.33764       1.52169       1.68977       1.63979       1.61431
  25   8 2181.8596    0.9051  0.6896 10.5972  0.0000       8.01692  0.0233   0.0194   0.0427    0.0693   0.0000       1.05639   436.9127      0.719810       16.7109      -2.33871     -0.426707       2.56426       1.19090       1.53905       1.77583       1.87026       1.75375       1.69469
  25   9 2340.6359    1.2729  0.9762 10.9851  0.0000       6.44655  0.0290   0.0243   0.0549    0.0898   0.0000      0.876973   440.0518       2.19330       17.5185       1.00396      -2.47252       4.29569       1.32723       1.81507       1.88948       2.10418       2.09899       2.02878
  25  10 2494.3970    1.7005  1.0039 11.5848  0.0000       1.91024  0.0294   0.0320   0.0572    0.0932   0.0000      0.789764   439.4536     -0.871232       15.9240      -1.47002      -5.13537     -0.798965       1.34245       1.70152       1.90341       2.07436       1.92843       1.90514
  25  11 2646.3682    2.3317  0.9178 12.1731  0.0000       3.79839  0.0279   0.0449   0.0506    0.0914   0.0000      0.739212   437.9685      0.978846       17.9590     0.0428667      -3.70636      -1.46277       1.29825       1.76042       1.85344       1.93770       1.92896       1.78256
  25  12 2797.4171    2.9047  0.9329 12.5155  0.0000       2.63261  0.0265   0.0548   0.0508    0.0938   0.0000      0.690260   438.9719       3.07586       15.5746      -2.06175      -5.23640      -2.92362       1.32272       1.77963       1.91642       1.92889       1.91464       1.92495
  25  13 2947.5142    3.6286  0.8548 12.9900  0.0000       2.54982  0.0237   0.0709   0.0482    0.0937   0.0000      0.657625   439.6665       3.17544       15.3608      0.644753      -5.14077      -1.34258       1.19390       1.53130       1.65175       1.72157       1.80782       1.68053
  25  14 3096.2840    3.8813  0.9719 13.5744  0.0000       3.67714  0.0294   0.0761   0.0562    0.0909   0.0000       1.00283   438.2594       5.82721       15.4333     -0.588980      0.426250      -3.53292       1.51584       1.96676       2.13503       2.22157       2.09865       2.07490
  25  15 3243.9200    3.7899  1.2416 13.4126  0.0000     -0.182631  0.0357   0.0659   0.0647    0.0941   0.0000      0.726156   439.6413       2.84439       13.3090      -2.47932    -0.0956031      -4.78518       1.52429       2.05649       2.19593       2.42747       2.29096       2.21374
  25  16 3391.2235    3.1583  1.8490 13.0052  0.0000      0.692413  0.0457   0.0467   0.0829    0.0654   0.0000      0.353825   439.3612       5.86876       8.55115      0.745401       4.24900      -5.32510       1.92026       2.52538       2.67559       2.95796       2.87623       2.90532
  25  17 3538.3258    2.6426  2.7847 12.3105  0.0000       1.16046  0.0571   0.0318   0.1019    0.0497   0.0000      0.228132   441.1235       6.91112       9.65909       2.59442       1.04260      -1.46106       2.44744       3.34371       3.50025       3.88812       3.73352       3.60971
  25  18 3685.2867    2.2006  4.2626 11.6295  0.0000      0.854277  0.0710   0.0212   0.1298    0.0396   0.0000      0.136976   436.3235       5.04667       14.5313       4.47126      -8.10024      -1.31812       3.02081       3.92243       4.31183       4.52769       4.47853       4.36990
  25  19 3831.5462    1.8271  6.2948 11.2637 -0.0001      0.518372  0.0946   0.0158   0.1728    0.0340   0.0000     0.0952223   430.5276       12.3386       14.9515      -8.50303      -7.65655      -2.44440       3.97780       5.28985       5.61549       6.07117       5.86381       5.76886
  25  21 4124.2783    1.2982 11.4523 10.6805  0.0007      0.263458  0.1679   0.0097   0.2982    0.0286   0.0000     0.0613383   445.9427       8.23674       23.9246      -11.0876      -6.16218      -10.5619       6.45958       8.34359       9.31164       9.68281       9.67077       9.26260
  25  22 4270.9777    1.0582 14.0875 10.5569  0.0023      0.487555  0.2283   0.0078   0.3775    0.0260   0.0000     0.0748408   437.9563       18.6282      -2.43552      -8.54046       16.0282       3.47935       7.67038       10.3171       11.2327       12.0304       11.7649       11.4144
  26   4 1508.7187    0.1688  0.1462 10.0186  0.0000       33.2246  0.0134   0.0093   0.0259    0.0286   0.0000       18.7174   439.8110      0.692052       19.9860      0.852509      -3.82432       1.30014      0.770772      0.867358       1.14489       1.09424       1.04437      0.961806
  26   6 1869.0568    0.4730  0.3633 10.0593  0.0000       12.6887  0.0142   0.0136   0.0324    0.0445   0.0000       2.26042   439.4556     -0.786115       18.8631      0.166781      0.228264       2.33421      0.720623      0.969214       1.05283       1.13599       1.19539       1.11489
  26   7 2039.8277    0.6735  0.5911 10.0767  0.0000       10.1272  0.0199   0.0151   0.0385    0.0649   0.0000       1.28468   440.8601      0.987194       17.3305     -0.976089      -2.17420      0.106013      0.984368       1.26195       1.34859       1.45803       1.46254       1.38695
  26   8 2206.1677    0.9985  0.7135 10.4791  0.0000       5.52230  0.0225   0.0200   0.0410    0.0794   0.0000      0.933920   438.2147       2.30902       18.7813      -1.21709      -3.10887      0.376851       1.06174       1.36350       1.56019       1.56029       1.65315       1.65460
  26   9 2366.1665    1.3599  0.9494 11.2406  0.0000       4.44761  0.0285   0.0257   0.0536    0.0821   0.0000      0.880282   436.7254       4.67945       17.8945      -1.40445      -1.23741       2.49460       1.21683       1.66820       1.71892       1.94298       1.78259       1.85001
  26  10 2521.3479    1.8220  0.9523 11.7113  0.0000       4.45758  0.0265   0.0340   0.0535    0.0854   0.0000      0.780437   437.8895      -1.79519       16.9575      0.182700      -2.80528      -2.23502       1.19961       1.53042       1.64467       1.86790       1.83464       1.82571
  26  11 2674.3986    2.4026  0.9176 12.6631  0.0000       2.15334  0.0271   0.0475   0.0552    0.0760   0.0000      0.904511   437.1525     -0.728716       15.5412      -5.51323      -3.45077      0.831029       1.20188       1.68757       1.72563       1.89797       1.86690       1.82607
  26  12 2826.6338    3.1863  0.9020 12.3631  0.0008       1.20416  0.0244   0.0586   0.0474    0.1113   0.0000      0.643921   436.5357       1.89576       15.3866      -1.78596      -1.18880      -2.84652       1.13752       1.51120       1.61475       1.79358       1.75865       1.63194
  26  13 2977.4940    3.7461  0.8789 13.0239  0.0000       1.32498  0.0251   0.0697   0.0454    0.0965   0.0000      0.599074   437.4158       4.66635       14.6056       2.16376      -3.65418      -1.92590       1.22968       1.56053       1.65897       1.75627       1.83230       1.79507
  26  14 3127.0926    4.0252  1.1159 13.3987  0.0000       4.15895  0.0309   0.0722   0.0615    0.0960   0.0000      0.749617   437.2382       3.81544       11.5219       4.45942      0.148664      -4.61964       1.29723       1.69667       1.85080       1.99019       1.91059       1.94154
  26  15 3275.4912    3.6843  1.4211 13.2889  0.0000       1.39071  0.0369   0.0591   0.0687    0.0810   0.0000      0.576166   443.0151       5.57216       13.1779      -1.99208      0.836265      0.478971       1.59185       2.11112       2.25387       2.48047       2.56179       2.42298
  26  16 3423.4798    3.1376  1.8569 12.9544  0.0000       1.04089  0.0446   0.0450   0.0818    0.0660   0.0000      0.406819   436.6167      0.708258       15.8311      0.182997      -8.06498      -1.15109       1.88687       2.44214       2.65505       2.90209       2.77328       2.71531
  26  17 3571.2314    2.5526  3.3304 12.0748  0.0000       1.00184  0.0617   0.0274   0.1088    0.0457   0.0000      0.198287   441.9303       9.82270       14.3952       5.22702     -0.708930      -1.51170       2.48996       3.21886       3.51647       3.81765       3.80810       3.71525
  26  18 3718.4749    2.1041  4.7138 11.5570  0.0000      0.255414  0.0764   0.0193   0.1365    0.0377   0.0000      0.123536   438.3684       6.59716       17.2426      -6.15803      0.840311      -7.78762       3.13761       4.15688       4.48611       4.76082       4.76309       4.65970
  26  19 3865.7614    1.7208  6.8190 11.1534  0.0004      0.399820  0.0981   0.0141   0.1858    0.0316   0.0000     0.0819810   438.9590       11.4661       9.53979     -0.685238       9.55137      -13.5116       3.90601       5.11138       5.61734       5.89308       5.96258       5.84176
  26  20 4012.6071    1.4650  8.8456 10.8917 -0.0000      0.294844  0.1266   0.0113   0.2299    0.0292   0.0000     0.0728172   429.2353       11.7719       10.3668       1.62522      -4.92062      -14.3916       4.88181       6.33852       7.03893       7.23139       7.51541       7.07349
  26  21 4159.0985    1.2281 11.4461 10.6618  0.0023      0.234134  0.1736   0.0092   0.2941    0.0282   0.0000     0.0727523   424.9475       10.7408       24.7259       13.0062      -12.0758      -5.49828       6.10677       8.06546       8.96191       9.31464       9.47998       9.25520
  27   3 1325.2332    0.1113  0.1167 10.0960  0.0000       48.8051  0.0211   0.0086   0.0306    0.0272   0.0000       54.8690   442.1491     0.0748172       18.9830      -3.98302      -2.83822     -0.985416       1.01688       1.24690       1.61783       1.43717       1.54840       1.69873
  27   4 1527.5351    0.1902  0.1660  9.9335  0.0000       7.56874  0.0125   0.0089   0.0242    0.0279   0.0000       12.0644   440.3831      0.674985       20.0432      -1.89241      -2.50869     -0.704551      0.614105      0.800239      0.868144      0.947649      0.869708       1.01120
  27   5 1713.6416    0.3239  0.2936  9.9249  0.0000       21.1414  0.0144   0.0108   0.0296    0.0369   0.0000       3.95658   439.8504     -0.569463       20.6701      0.447848      -2.38881      0.604250      0.730666       1.11130       1.13043       1.32754       1.28713       1.18730
  27   6 1889.8436    0.4755  0.4121 10.0446  0.0000       13.0110  0.0152   0.0129   0.0346    0.0450   0.0000       2.01566   439.1931      -1.99969       19.4060       2.34807      -1.16402     -0.577867      0.787254       1.02718       1.17449       1.20943       1.27857       1.29898
  27   7 2062.1257    0.7203  0.5959 10.2088  0.0000       8.31737  0.0187   0.0158   0.0409    0.0641   0.0000       1.19421   439.5096       1.24137       17.0913     -0.269162      0.284596      -1.51824      0.889044       1.16603       1.24594       1.35440       1.36865       1.32725
  27   8 2229.8532    1.0419  0.7997 10.7487  0.0000       6.52786  0.0234   0.0206   0.0487    0.0709   0.0000      0.992216   439.9144     -0.222905       16.0036       1.26303      -3.68145      0.139006       1.07547       1.32592       1.48658       1.54759       1.45286       1.48085
  27   9 2391.1074    1.3944  0.9889 11.1763  0.0000       4.42774  0.0289   0.0255   0.0536    0.0934   0.0000      0.789507   437.2367     -0.897083       17.3693      -1.56699       2.00017     -0.141643       1.31914       1.64450       1.74557       1.87709       1.90456       1.84012
  27  10 2547.6826    1.9230  0.9279 12.0788  0.0000       3.80056  0.0258   0.0362   0.0535    0.0756   0.0000      0.900505   439.0669       3.25879       11.8698      -2.33166     -0.550687      -2.93774       1.17414       1.51036       1.59907       1.77628       1.81393       1.70449
  27  11 2702.0983    2.5380  0.9113 12.4953  0.0000      0.752909  0.0265   0.0469   0.0482    0.0869   0.0000      0.774662   438.0109      0.768185       14.9064      -1.63096     -0.657265       1.13387       1.22209       1.58864       1.72028       1.82023       1.80199       1.81374
  27  12 2855.3951    3.1338  0.8808 13.0224  0.0000      0.935497  0.0249   0.0598   0.0499    0.0804   0.0000      0.700905   437.2428     -0.446651       16.9968      -5.27241      -2.35062      0.540213       1.12876       1.49834       1.62418       1.77545       1.73807       1.63686
  27  13 3007.1463    3.7170  0.9120 13.3483  0.0001       1.88566  0.0252   0.0692   0.0500    0.0804   0.0000      0.645597   441.3528      0.977573       15.6640       1.14767      -5.28406      -1.77437       1.09495       1.40848       1.56695       1.71105       1.68591       1.61098
  27  14 3157.3910    3.8499  1.0991 13.5138  0.0000       3.58808  0.0300   0.0688   0.0600    0.0869   0.0000      0.731794   437.7806       4.67248       16.2659      0.284184      -2.76664      -2.89534       1.27120       1.61736       1.73868       1.91057       1.84503       1.79307
  27  15 3306.6508    3.4346  1.6014 13.2378 -0.0006       1.39098  0.0419   0.0528   0.0725    0.0723   0.0000      0.565596   436.6797       3.86502       13.3125      0.463649      -4.64122    0.00561735       1.66231       2.22595       2.36254       2.54998       2.50373       2.46956
  27  16 3455.3131    2.9701  2.2160 12.6451  0.0002      0.630510  0.0467   0.0382   0.0886    0.0596   0.0000      0.305215   441.9398       8.32403       16.2443      -3.45000      -2.18087     -0.905398       1.90328       2.51695       2.78462       2.92969       2.88704       2.89078
  27  17 3603.8228    2.4452  3.5438 12.0038 -0.0007      0.758725  0.0628   0.0255   0.1136    0.0437   0.0000      0.165030   438.0201       5.16630       20.7387      0.243212      -8.38211      -8.04929       2.51978       3.25435       3.44478       3.80655       3.84225       3.71454
  27  18 3751.8655    1.9950  5.1017 11.5268  0.0003      0.560484  0.0783   0.0177   0.1463    0.0344   0.0000      0.113719   440.4204       8.46758       16.4378      -7.75550      -12.9254       8.74253       3.16486       4.03638       4.50500       4.72023       4.74433       4.57123
  27  19 3899.4586    1.7121  7.3695 11.0644  0.0000      0.317330  0.1028   0.0133   0.1867    0.0311   0.0000     0.0756674   440.6527       10.1601       16.5146       9.79954      -3.15468       4.53582       3.98011       5.11628       5.77267       6.07888       6.08794       5.96661
  27  20 4046.9832    1.3786  9.3451 10.8398  0.0000      0.328061  0.1344   0.0105   0.2422    0.0283   0.0000     0.0717906   440.6660      0.399692       19.3120       3.40173      -21.6943       5.09028       4.83739       6.42304       7.08045       7.40585       7.56777       7.21544
  27  21 4194.0468    1.1838 12.7295 10.6243 -0.0001      0.263618  0.1948   0.0080   0.3279    0.0260   0.0000     0.0723539   447.4136       12.2601       11.5620       1.55166       12.7459      -24.0262       6.35383       8.48844       9.22412       9.90242       10.0092       9.57437
  27  22 4340.3832    0.9493 14.6550 10.4997 -0.0006    -0.0361096  0.2567   0.0065   0.3935    0.0238   0.0000     0.0847590   426.1984       2.39141       9.80588       11.8593       8.40410       1.33584       7.61102       9.92470       11.0568       11.6880       11.6141       11.3870
  28   4 1546.0400    0.1980  0.1715  9.9613  0.0000       12.8022  0.0117   0.0091   0.0263    0.0282   0.0000       11.5537   440.5022      -1.36274       21.5729       1.04776      -3.00821     -0.594758      0.644282      0.856940      0.941709       1.01637      0.944828       1.00338
  28   5 1732.7531    0.3193  0.3092  9.9673  0.0000       19.2796  0.0161   0.0102   0.0301    0.0367   0.0000       3.98597   440.4469     -0.282404       19.1507     -0.696733      0.199180      -2.50267      0.870802       1.40735       1.40548       1.68452       1.63417       1.76393
  28   6 1910.2304    0.5070  0.5273 10.0227  0.0000       10.2959  0.0190   0.0121   0.0377    0.0511   0.0000       1.64835   441.8329     -0.478619       17.4146     -0.790579      -2.24242      -1.23430      0.911281       1.13876       1.25192       1.42958       1.39103       1.32722
  28   7 2084.0354    0.7752  0.6578 10.1950  0.0000       9.67031  0.0196   0.0161   0.0407    0.0684   0.0000       1.05145   439.2718      0.603538       19.6807       2.43174     -0.341924       1.22841      0.917437       1.19336       1.33317       1.41311       1.41358       1.39420
  28   8 2252.9602    1.0981  0.8133 10.6934  0.0000       6.17983  0.0221   0.0211   0.0475    0.0779   0.0000      0.875962   440.3646      -1.52214       18.4838      0.460332      -2.02478      -1.10848      0.990797       1.27812       1.41488       1.48749       1.45989       1.47168
  28   9 2415.4856    1.5004  1.0476 11.2645  0.0000       5.38455  0.0296   0.0261   0.0545    0.0879   0.0000      0.763421   438.9997       3.80604       20.2158     -0.707795      -4.96684      -3.98764       1.22577       1.64478       1.72903       1.80973       1.85696       1.76126
  28  10 2573.5237    2.0788  0.9804 11.9151  0.0000       4.15046  0.0272   0.0366   0.0503    0.0861   0.0000      0.726482   441.0573       1.60111       20.5539       3.04317      -3.43128    -0.0434657       1.08987       1.48140       1.54546       1.69743       1.76303       1.73456
  28  11 2729.4630    2.6349  0.9735 12.5535  0.0000       3.26312  0.0270   0.0471   0.0504    0.0825   0.0000      0.817688   440.4580     -0.110161       17.2137      0.450879      -1.28927      -2.99424       1.15974       1.48998       1.63868       1.75715       1.71719       1.79318
  28  12 2883.7140    3.3801  0.8915 13.0166  0.0000      0.673527  0.0241   0.0622   0.0482    0.0827   0.0000      0.742095   440.3023       2.72655       13.5900      -2.19394      0.801586      -3.88901       1.02924       1.33233       1.46368       1.56950       1.51540       1.48861
  28  13 3036.2830    3.9159  0.9165 13.3543  0.0000       1.67400  0.0256   0.0713   0.0480    0.0831   0.0000      0.638808   439.8613       2.48198       17.4393       1.54153      -2.21066      -4.38472       1.06209       1.40191       1.48474       1.72083       1.60806       1.60097
  28  14 3187.2888    3.8124  1.0849 13.6993  0.0000       1.86673  0.0316   0.0681   0.0568    0.0814   0.0000      0.773023   439.4077       3.71403       16.2634      -5.08931      -4.79418      -3.80110       1.29451       1.76209       1.82652       1.98834       1.95801       2.06412
  28  15 3337.3477    3.4632  1.5726 13.2773  0.0000      0.838445  0.0396   0.0522   0.0717    0.0677   0.0000      0.534424   439.8573       7.54025       15.7488      0.157111       2.86708      -7.79418       1.49137       2.04438       2.14660       2.33609       2.26212       2.21391
  28  16 3486.9300    2.7950  2.4083 12.6672  0.0000      0.870440  0.0511   0.0348   0.0921    0.0516   0.0000      0.298950   442.4447       7.69884       14.2010      -5.73414     -0.160383      -4.83434       1.96028       2.57361       2.83882       3.01247       3.02719       3.04431
  28  17 3635.8197    2.3083  3.5462 12.0289  0.0000      0.326773  0.0639   0.0239   0.1131    0.0415   0.0000      0.179900   441.2134       4.34279       5.41478      -5.58201      -5.70541      -8.48495       2.39365       3.17419       3.44382       3.69033       3.78915       3.59399
  28  18 3784.3596    1.9827  5.5970 11.3627  0.0000      0.207728  0.0811   0.0162   0.1489    0.0330   0.0000     0.0923582   437.1313       11.8687       2.97926      -3.16218      -3.04825      -5.58601       3.09639       3.95456       4.45279       4.71376       4.67202       4.67317
  28  19 3932.8396    1.6052  7.9154 11.0903 -0.0002      0.344260  0.1124   0.0121   0.1999    0.0281   0.0000     0.0738067   431.3015      0.630245       16.1786      0.823179      -12.1945      -3.21192       4.04421       5.35738       5.89565       6.30344       6.33332       6.10180
  28  20 4081.1038    1.3525 10.6799 10.7984  0.0000      0.400287  0.1509   0.0095   0.2680    0.0272   0.0000     0.0678089   439.0444       2.99479       8.01510      -8.74433       11.3164      -17.3760       5.12918       6.79566       7.49852       7.95840       8.05141       7.75175
  28  21 4228.7508    1.1218 13.2888 10.6274 -0.0003      0.275684  0.2068   0.0074   0.3358    0.0249   0.0000     0.0795636   438.5517      -12.8722      -1.46597       17.5913      -1.59583      -12.4369       6.28161       8.57748       9.26415       10.0029       10.0958       9.66428
  29   4 1564.1518    0.2017  0.1641 10.0099  0.0000       35.9656  0.0115   0.0094   0.0255    0.0290   0.0000       12.5576   439.4180     -0.379741       20.5724     -0.297521      -1.78218     -0.177972      0.607985      0.800076      0.905943      0.938373      0.999351      0.851523
  29   5 1751.5900    0.3690  0.2911  9.9112  0.0000       16.0512  0.0140   0.0113   0.0267    0.0383   0.0000       3.05986   439.8636      -1.31424       20.2281      -1.08819      -4.00240     -0.891859      0.754101       1.09981       1.09601       1.20938       1.12212       1.05700
  29   6 1930.2641    0.5616  0.4898 10.0115  0.0000       10.3905  0.0169   0.0132   0.0348    0.0500   0.0000       1.53170   439.7507     -0.580804       21.0665      -1.16381      -2.65447      0.905890      0.797479       1.03185       1.12429       1.20100       1.24183       1.25346
  29   7 2105.4311    0.7533  0.7777 10.2259  0.0000       7.74245  0.0241   0.0148   0.0485    0.0697   0.0000       1.10851   441.5743     0.0929010       19.3677       1.97898      -3.11218      -1.80924       1.20366       1.61970       1.71890       1.69755       1.64152       1.58670
  29   8 2275.4627    1.0953  0.9143 10.7829  0.0000       5.86700  0.0254   0.0199   0.0510    0.0781   0.0000      0.896905   438.9089       1.99272       20.6690      -1.56447      -7.57189       1.89399       1.02004       1.33997       1.43323       1.61391       1.60823       1.60329
  29   9 2439.1027    1.5600  1.0114 11.6955  0.0000       2.85880  0.0285   0.0280   0.0551    0.0767   0.0000      0.835464   439.3612       1.35582       17.7529     -0.765362     -0.484376       1.71089       1.14760       1.55459       1.65699       1.81469       1.75216       1.74686
  29  10 2598.7605    2.1723  1.0005 12.0164  0.0000       2.66110  0.0274   0.0377   0.0510    0.0874   0.0000      0.737910   441.1592      0.901463       15.5368       3.34221      -1.88607      -1.41358       1.08849       1.41465       1.49998       1.63956       1.65708       1.62684
  29  11 2756.2136    2.8565  0.9643 12.2650  0.0000       1.75433  0.0244   0.0488   0.0481    0.1012   0.0000      0.608752   439.2186       1.96507       17.1766    -0.0741411      -4.07457       2.16903       1.00475       1.31579       1.41476       1.59895       1.57843       1.51468
  29  12 2911.6900    3.4210  0.8942 13.0753  0.0000       1.71550  0.0241   0.0619   0.0472    0.0822   0.0000      0.732116   439.1821       5.35056       17.1980     -0.427262      -2.82255      -1.05434       1.00057       1.34084       1.48040       1.67600       1.60859       1.58730
  29  13 3065.0333    3.9525  1.0066 13.4714  0.0000      0.828677  0.0273   0.0682   0.0517    0.0829   0.0000      0.699172   439.2569       3.81108       17.2915     -0.142675      0.285464      -3.22075       1.08011       1.43905       1.58582       1.68071       1.70535       1.67158
  29  14 3216.8727    3.7972  1.2458 13.5414  0.0000       1.58877  0.0344   0.0625   0.0605    0.0788   0.0000      0.631859   438.4636       1.08800       15.2950       3.28742      -2.84659      -4.51543       1.31351       1.73948       1.87895       2.07327       2.03883       2.03160
  29  15 3367.8685    3.3167  1.8577 12.8622  0.0000       1.90586  0.0412   0.0442   0.0750    0.0637   0.0000      0.375769   441.9315       4.04463       15.3040      -3.06690      0.759248      -2.34433       1.53264       2.04265       2.16767       2.38312       2.50212       2.38592
  29  16 3518.2036    2.7149  2.8101 12.2783  0.0000       1.11820  0.0535   0.0301   0.0948    0.0496   0.0000      0.226083   439.3742       5.99601       17.8331       3.41593     -0.230879      -5.83273       1.94741       2.66855       2.84954       3.13184       3.12507       3.06568
  29  17 3667.9529    2.2743  4.1113 11.8002  0.0000      0.985590  0.0676   0.0217   0.1214    0.0390   0.0000      0.145745   436.4359       4.25938       16.6117      -4.43532       5.34517      -8.57295       2.49674       3.24782       3.53798       3.83104       3.83518       3.79041
  29  18 3817.1751    1.8709  6.2557 11.2076  0.0000      0.483993  0.0880   0.0145   0.1580    0.0316   0.0000     0.0881270   442.6484       11.3474       18.0305       6.44594      -12.1492      -1.76379       3.20670       4.21745       4.56625       4.99972       5.00564       4.92837
  29  19 3966.1207    1.5398  8.5863 10.9231  0.0000      0.467181  0.1165   0.0110   0.2115    0.0280   0.0000     0.0705873   441.4492       5.87674       15.4472       8.12562       7.36385       1.28382       3.98321       5.25368       5.78690       6.07523       6.14726       6.08603
  29  20 4114.7375    1.3201 11.3308 10.7532 -0.0000      0.386602  0.1625   0.0090   0.2771    0.0266   0.0000     0.0711936   432.5623       14.8299       6.17934       4.62615      -25.5313      -6.95130       5.25593       7.09572       7.79519       8.31202       8.44292       8.17797
  30   3 1376.6291    0.1024  0.0824 10.1192  0.0064     -0.563948  0.0187   0.0083   0.0216    0.0238   0.0000       57.8781   439.9523      -1.46002       21.8649     -0.554078      -1.45450     -0.254126      0.883052       1.20337       1.21371       1.34208       1.48178       1.38121
  30   4 1581.9105    0.2193  0.2334  9.9047  0.0000       26.2601  0.0140   0.0084   0.0278    0.0307   0.0000       7.94681   439.9920      0.883904       21.8597     -0.769616      -4.63952      0.807941      0.613448      0.803513      0.890481      0.963251      0.950013      0.954081
  30   5 1770.1070    0.3559  0.3528  9.9478  0.0000       16.8927  0.0149   0.0102   0.0305    0.0378   0.0000       3.03863   440.6000     -0.444867       20.3399      -2.12142      -3.55217      0.239581      0.677369      0.864689      0.936076       1.07899       1.13030       1.10971
  30   6 1950.0218    0.5775  0.4873 10.1242  0.0000       9.81793  0.0164   0.0134   0.0337    0.0494   0.0000       1.48901   439.5798      -1.05688       19.8197      0.462220      -5.35753     -0.432121      0.722895      0.992763       1.04312       1.23124       1.25602       1.17541
  30   7 2126.4922    0.8378  0.7320 10.3448  0.0000       8.58344  0.0209   0.0163   0.0429    0.0686   0.0000      0.977340   439.8724      0.494874       20.5685      0.534619     -0.553914     0.0465307      0.901355       1.11536       1.27987       1.42042       1.40853       1.33926
  30   8 2297.4859    1.2231  0.8502 10.9566  0.0000       6.64570  0.0247   0.0219   0.0443    0.0749   0.0000      0.897243   441.3843       2.21009       18.1022    -0.0528867      -3.53131      0.916040       1.04951       1.32793       1.45837       1.56316       1.57525       1.61962
  30   9 2462.3348    1.7000  0.9524 11.6860  0.0000       2.59817  0.0256   0.0295   0.0498    0.0753   0.0000      0.806090   440.2331       1.39462       20.1664     -0.478077     -0.442066      0.912741       1.01287       1.28105       1.44372       1.55368       1.48246       1.54833
  30  10 2623.6072    2.1963  0.9803 12.2104  0.0000       2.53805  0.0267   0.0376   0.0502    0.0815   0.0000      0.792170   441.4304       3.24483       18.1220      -2.20648      -1.65986      -1.75357       1.00465       1.32615       1.46102       1.58672       1.54246       1.53203
  30  11 2782.5134    2.9738  0.9099 12.8382  0.0000      0.830477  0.0233   0.0529   0.0488    0.0761   0.0000      0.731091   442.1060   0.000105710       13.5686      0.890159      -3.64863      -1.36135      0.954115       1.22721       1.30769       1.46512       1.42170       1.36331
  30  12 2939.1812    3.5313  0.9186 13.4083  0.0000       1.16033  0.0241   0.0639   0.0498    0.0696   0.0000      0.688318   440.0714       5.30362       16.0321      -1.27740      -1.08996     -0.754956       1.01070       1.31693       1.41821       1.57406       1.49812       1.50879
  30  13 3093.4743    4.1220  0.9639 13.4189  0.0000       1.83631  0.0246   0.0713   0.0486    0.0888   0.0000      0.628625   441.1647       3.51468       16.8613       3.63846     -0.980933      -3.46581       1.00041       1.35236       1.44916       1.56648       1.50729       1.54826
  30  14 3246.0628    3.7669  1.3717 13.3248  0.0000       1.53739  0.0356   0.0568   0.0613    0.0751   0.0000      0.565019   437.2375       2.26408       17.5555     -0.670522      -3.67025      0.553202       1.26163       1.70259       1.71654       1.93841       1.90745       1.99513
  30  15 3397.8812    3.1938  1.9175 12.9054  0.0000       1.74695  0.0422   0.0414   0.0742    0.0578   0.0000      0.369852   438.1673       7.06887       17.0189      -3.47857      -4.64431    -0.0708795       1.52253       1.95843       2.19452       2.35968       2.29666       2.36519
  30  16 3548.9366    2.6314  3.0001 12.2713  0.0000      0.848382  0.0544   0.0278   0.0975    0.0451   0.0000      0.208564   441.3143      0.818373       17.3916       4.26370     -0.995095      -1.94845       1.93646       2.57530       2.73603       2.98067       3.06454       2.99598
  30  17 3699.4854    2.1718  4.5466 11.6559  0.0002      0.682321  0.0704   0.0194   0.1233    0.0371   0.0000      0.118800   446.1107       4.95503       17.3384      -1.39010      -2.32148      -3.70415       2.53436       3.25770       3.62730       3.87600       3.94965       3.92790
  30  18 3849.2625    1.8132  6.8271 11.0715  0.0000      0.383244  0.0905   0.0132   0.1658    0.0308   0.0000     0.0764968   438.6930       14.4313       2.93607     -0.699344       6.25738      -10.6703       3.13857       4.23947       4.62694       4.91856       4.95768       4.93150
  30  19 3998.6897    1.5368  9.3825 10.8609  0.0000      0.306254  0.1229   0.0103   0.2205    0.0276   0.0000     0.0639333   438.8233       16.2105       12.6098       8.47956      -5.31732      -7.29291       4.08764       5.36466       5.89649       6.26333       6.34164       6.33300
  30  20 4148.0532    1.2335 11.7838 10.7713  0.0000      0.364138  0.1740   0.0082   0.2927    0.0247   0.0000     0.0749025   433.5817       11.1535       6.94923      -1.98792      -5.81366      -15.9543       5.17120       6.93276       7.78797       8.19424       8.28002       8.16568
  30  21 4295.9770    0.9993 13.2531 10.6321 -0.0004    -0.0842210  0.2197   0.0067   0.3437    0.0231   0.0000     0.0855551   432.6230       12.4762       2.82448      -11.6207      -9.69710       2.55240       6.12026       8.22576       9.01645       9.60833       9.81163       9.54216
  31   3 1393.1419    0.1194  0.0837 10.0494  0.0000       18.3189  0.0129   0.0087   0.0200    0.0236   0.0000       50.3772   440.4394     0.0506930       21.8992   -0.00194935      -3.14187     -0.205946      0.577415      0.704505      0.808964      0.833211       1.04575       1.09823
  31   4 1599.3454    0.2338  0.2195  9.9489  0.0000       23.8002  0.0119   0.0088   0.0263    0.0300   0.0000       7.25731   441.6956      -1.19610       21.0576      0.649959      -3.57360       2.04690      0.543195      0.722268      0.797327      0.899712      0.946852      0.945372
  31   5 1788.2824    0.3757  0.3629 10.0336  0.0000       16.8811  0.0152   0.0105   0.0306    0.0373   0.0000       2.89380   440.9300      0.915828       20.8490     -0.846483      -2.29353      0.668133      0.696989      0.860902       1.00199       1.06526       1.18606       1.06502
  31   6 1969.5185    0.5925  0.5331 10.0505  0.0000       10.8265  0.0178   0.0130   0.0343    0.0527   0.0000       1.38963   441.6796       1.04120       19.2800     -0.151179      -3.27229      0.805642      0.727881       1.00858       1.09494       1.13687       1.19547       1.11420
  31   7 2147.1297    0.8883  0.7490 10.3392  0.0000       6.98571  0.0211   0.0163   0.0411    0.0694   0.0000      0.958452   440.0569    -0.0975944       19.9076     0.0564057      -4.60776      0.257983      0.855349       1.14252       1.23364       1.32546       1.30417       1.34766
  31   8 2319.0217    1.3134  0.8904 11.1403  0.0000       4.45466  0.0248   0.0235   0.0487    0.0733   0.0000      0.893957   440.1180      -1.25359       19.0243     -0.479848      -1.37881      -2.00161      0.993610       1.42694       1.42560       1.60516       1.59634       1.66875
  31   9 2485.0798    1.7573  1.1614 11.5546  0.0000       3.65233  0.0301   0.0284   0.0561    0.0901   0.0000      0.714798   438.7000      0.322893       18.5715      0.286297      -3.99616      -1.91307       1.11997       1.41119       1.58449       1.68809       1.74266       1.71917
  31  10 2647.8982    2.4051  1.0516 12.1283  0.0000       3.39320  0.0280   0.0388   0.0496    0.0890   0.0000      0.731850   440.3770       2.32369       17.4248      0.937655      0.353349      0.668743       1.02050       1.28776       1.40166       1.58786       1.57759       1.54320
  31  11 2808.3874    3.0165  0.9551 12.8689  0.0000       1.68158  0.0252   0.0519   0.0478    0.0759   0.0000      0.706589   440.3315       3.14467       17.8332      0.410141      -3.56937     -0.986152       1.00439       1.30056       1.50287       1.62974       1.60945       1.62870
  31  12 2966.1975    3.6941  0.9075 13.1706  0.0000       2.00407  0.0233   0.0637   0.0453    0.0799   0.0000      0.653202   437.8812       1.05194       19.9624     -0.541993       1.67869      -1.08429      0.925318       1.20079       1.31872       1.39551       1.43573       1.43019
  31  13 3121.3932    4.1269  1.0070 13.4003  0.0000       1.58414  0.0256   0.0691   0.0499    0.0859   0.0000      0.646353   439.2752       2.64046       13.9523     0.0481545      -1.17318      -5.03027       1.01408       1.26855       1.39824       1.48992       1.49014       1.49677
  31  14 3274.9465    3.5271  1.3579 13.5678  0.0000       1.63799  0.0352   0.0557   0.0654    0.0688   0.0000      0.624397   439.6662       5.01172       14.9300      -3.22258       3.00566      -1.55631       1.24396       1.64015       1.77283       1.88551       1.93156       1.91232
  31  15 3427.4796    3.1220  2.1070 12.7272 -0.0001       1.08697  0.0435   0.0378   0.0778    0.0545   0.0000      0.318860   440.6228       9.32371       22.7481      -2.87781      -1.22026     -0.503416       1.53036       1.94354       2.07134       2.36271       2.42070       2.36586
  31  16 3579.4793    2.4981  3.4619 12.0908  0.0000      0.914265  0.0585   0.0243   0.1051    0.0397   0.0000      0.175468   439.6644       14.8513       12.2832      -5.00898      -5.36387      -7.89265       1.97774       2.62454       2.92718       3.14039       3.17187       3.15402
  31  17 3730.5962    2.0999  4.8185 11.5482  0.0000      0.550625  0.0724   0.0178   0.1286    0.0355   0.0000      0.116391   438.2085       3.22348       11.9749      -5.20001       7.87067      -7.65975       2.47059       3.20936       3.51757       3.82182       3.88502       3.80025
  31  18 3881.1424    1.7117  7.1467 11.1266  0.0000      0.393773  0.0962   0.0126   0.1771    0.0290   0.0000     0.0783731   447.1654      0.368694       7.08110      -1.49142       1.41647      0.897819       3.24579       4.22614       4.68547       5.06193       5.15108       5.06412
  31  19 4031.1419    1.4511  9.6982 10.8401  0.0001      0.324733  0.1306   0.0097   0.2313    0.0266   0.0000     0.0689232   435.3775       11.2693       9.24205      -1.05359       1.63156      -2.06503       4.11209       5.52268       6.05752       6.43604       6.61987       6.47125
  31  20 4180.9666    1.1965 12.6395 10.7223  0.0000      0.216624  0.1894   0.0074   0.3107    0.0237   0.0000     0.0758080   438.0341      0.915344       3.80875       2.05913       2.13863       7.93996       5.33164       7.17875       7.87853       8.47469       8.52852       8.50584
  32   3 1409.4467    0.1295  0.1041 10.0401  0.0000       66.0664  0.0133   0.0082   0.0221    0.0274   0.0000       38.6351   440.9404     -0.787591       19.5297     -0.719666      -1.07841     -0.276346      0.590043      0.752660      0.817030      0.960440       1.11179      0.986540
  32   4 1616.4626    0.2356  0.2055 10.0066  0.0000       27.1091  0.0120   0.0090   0.0241    0.0289   0.0000       7.96292   440.4643     -0.625904       21.6059       1.01622      -3.13722      -1.67742      0.596795      0.809746      0.858754      0.871521      0.836001      0.919987
  32   5 1806.2202    0.4124  0.3686  9.9990  0.0000       15.0365  0.0144   0.0111   0.0291    0.0388   0.0000       2.43195   441.8967      0.105618       20.7878     -0.299047      -2.31975     -0.128332      0.656849      0.881895       1.00995       1.04927       1.02430      0.985845
  32   6 1988.7188    0.6095  0.5957 10.1156  0.0000       10.2644  0.0193   0.0125   0.0359    0.0519   0.0000       1.39165   441.9159     -0.175965       19.4081    -0.0223713      -2.99377      0.206460      0.748461      0.987931       1.06631       1.13673       1.15957       1.16803
  32   7 2167.4411    0.8965  0.8130 10.5378  0.0000       6.98377  0.0223   0.0163   0.0451    0.0678   0.0000      0.960256   441.4712      0.986726       19.2402     -0.432379      -5.57130     -0.333887      0.897404       1.17546       1.30565       1.37547       1.39019       1.43184
  32   8 2340.1655    1.3359  1.0475 11.0002  0.0000       4.36703  0.0275   0.0214   0.0524    0.0836   0.0000      0.805009   440.0957       1.43024       18.5165      -3.18034     -0.221201      -1.29725      0.938960       1.29388       1.37165       1.49814       1.49342       1.50277
  32   9 2507.3574    1.9104  1.0406 11.7059  0.0000       2.76224  0.0266   0.0310   0.0504    0.0854   0.0000      0.714190   439.4456       2.12410       19.0803      -1.57937      -4.12071      -3.90174      0.962434       1.24311       1.32649       1.47891       1.46148       1.49351
  32  10 2671.7823    2.4618  1.0139 12.4695  0.0000       3.53967  0.0264   0.0411   0.0500    0.0761   0.0000      0.764811   439.6805       2.01400       18.3638      0.432555      -3.93321      -2.63373      0.980670       1.33862       1.44480       1.59631       1.57187       1.57041
  32  11 2833.7747    3.1910  0.9828 12.8369  0.0000       1.36882  0.0244   0.0524   0.0473    0.0802   0.0000      0.641778   439.7068       2.19584       17.3043    -0.0676748      -2.35943      -4.24315      0.883567       1.22382       1.28086       1.41567       1.43778       1.45781
  32  12 2992.7914    3.7880  0.9148 13.4945  0.0000       2.90877  0.0233   0.0658   0.0475    0.0688   0.0000      0.793995   438.1744      0.128957       16.0084      -1.39625      -1.69018      -1.94989      0.878476       1.15515       1.31517       1.43723       1.44414       1.39825
  32  13 3148.9177    3.9801  1.1021 13.6556  0.0000      0.310895  0.0294   0.0653   0.0536    0.0788   0.0000      0.738343   439.3953       4.01314       15.5730       3.40877      -1.89940      -1.28356       1.01150       1.37769       1.49088       1.61481       1.65562       1.64466
  32  14 3303.4459    3.5530  1.6422 13.2471  0.0000       1.32389  0.0389   0.0483   0.0667    0.0634   0.0000      0.415821   437.6680       3.29477       14.2510       2.29531      0.941259      0.993387       1.29395       1.74976       1.88631       2.03796       2.01382       2.08242
  32  15 3456.8825    2.9731  2.3958 12.4898  0.0000      0.929821  0.0451   0.0329   0.0815    0.0493   0.0000      0.258366   440.3577       5.87702       15.6685      -3.71021      -1.13012      -10.3997       1.53171       2.00373       2.21980       2.30033       2.38179       2.31615
  32  16 3609.7356    2.4366  3.7391 11.9208  0.0000      0.829989  0.0589   0.0222   0.1069    0.0382   0.0000      0.143535   442.1258       2.26431       15.4905      -3.29214       1.50839      -1.36629       2.01227       2.69358       2.87647       3.17212       3.21599       3.15417
  32  17 3761.7311    1.9917  5.3801 11.5014  0.0000      0.706688  0.0753   0.0160   0.1411    0.0315   0.0000      0.101709   440.8631      0.503921       12.4913       6.15062      -4.44579      -3.81737       2.51092       3.28524       3.59090       3.92342       3.96177       3.97736
  32  18 3912.8411    1.6695  7.6543 11.0206  0.0000      0.502901  0.0989   0.0116   0.1821    0.0281   0.0000     0.0747365   436.8813       13.1526       14.5875      -1.47015       1.72433      -7.10916       3.26170       4.23766       4.75697       5.14608       5.22357       5.07630
  32  19 4063.4582    1.3847 10.5270 10.8439  0.0001      0.290110  0.1438   0.0088   0.2498    0.0252   0.0000     0.0687737   435.3664       6.10897       11.9885       2.06393     -0.947662      -9.84451       4.24277       5.73492       6.28324       6.72782       6.82342       6.78875
  32  20 4213.9059    1.1445 13.2841 10.7260 -0.0004      0.353480  0.2054   0.0071   0.3217    0.0234   0.0000     0.0778231   435.7609       4.26369       26.8832       8.37776      -5.89220      -17.4156       5.51861       7.36673       8.04804       8.74292       8.88795       8.73072
  33   3 1425.4112    0.1429  0.1015 10.0021  0.0000       6.83166  0.0106   0.0090   0.0252    0.0228   0.0000       31.2175   440.3572      0.107351       20.4567    -0.0710657      -1.50856      0.841242      0.443936      0.618009      0.673551      0.682249      0.648744      0.662592
  33   4 1633.2491    0.2435  0.1865  9.9615  0.0000       26.1218  0.0128   0.0094   0.0208    0.0291   0.0000       7.68637   440.7567      -1.82168       22.1011      -1.69030      -2.15575     -0.164717      0.618396      0.983626       1.01041       1.14479       1.04309       1.03048
  33   5 1823.8683    0.4337  0.4099  9.9647 -0.0003       12.3921  0.0143   0.0108   0.0315    0.0392   0.0000       2.14709   441.5397     -0.719085       20.0533     -0.125825      -2.46158       1.03364      0.628019      0.790710      0.848948      0.927462      0.950725      0.923808
  33   6 2007.6953    0.6399  0.5836 10.0964  0.0000       10.1215  0.0170   0.0130   0.0375    0.0532   0.0000       1.27398   441.2264     -0.313322       20.3980       1.44028      -3.72281     -0.419875      0.675177      0.866887      0.927012       1.02506       1.05035       1.03115
  33   7 2187.4443    1.0024  0.7596 10.4166  0.0000       6.13870  0.0203   0.0178   0.0393    0.0734   0.0000      0.867631   441.2494      0.198796       18.1473     -0.420713      -3.16304      -4.12380      0.791194       1.05936       1.15026       1.25267       1.26193       1.24450
  33   8 2360.9912    1.3738  1.0773 10.9802  0.0000       4.99123  0.0271   0.0219   0.0518    0.0895   0.0000      0.749187   441.1070      0.607792       20.4490      -1.99481      -4.39713      0.637064      0.942572       1.22682       1.35503       1.45273       1.48936       1.45166
  33   9 2529.2939    1.9648  1.0690 11.8805  0.0000       3.60197  0.0275   0.0315   0.0533    0.0807   0.0000      0.789525   440.6929     -0.390842       19.1030      -2.36995      -2.59838     0.0841692      0.963354       1.27469       1.39286       1.51258       1.54362       1.50823
  33  10 2695.1110    2.5898  0.9634 12.3694  0.0000       2.31418  0.0246   0.0421   0.0454    0.0822   0.0000      0.708053   440.8562      -1.06505       16.5479     -0.965044      -1.64620      0.848050      0.889816       1.18530       1.26081       1.42473       1.43561       1.36711
  33  11 2858.6412    3.3351  0.9654 12.9699  0.0000       2.13467  0.0245   0.0549   0.0465    0.0773   0.0000      0.746026   441.4211       2.11255       16.4953       1.00747      -2.41674      -1.98178      0.871312       1.14532       1.25095       1.40049       1.39301       1.40397
  33  12 3018.8211    3.9641  0.8969 13.3927  0.0000      0.958115  0.0234   0.0663   0.0420    0.0773   0.0000      0.678434   440.0841       2.11073       15.1069      -1.46236      -1.24272     -0.791322      0.843998       1.10109       1.20185       1.28894       1.32407       1.30602
  33  13 3176.0771    3.8980  1.1467 13.4579  0.0000       1.00684  0.0286   0.0615   0.0542    0.0833   0.0000      0.628804   441.5598       4.01450       18.8972       2.46600      -3.34092      -3.68040      0.954186       1.26262       1.43447       1.56982       1.53822       1.58362
  33  14 3331.5817    3.5545  1.5940 13.2800  0.0000       1.39216  0.0363   0.0490   0.0668    0.0629   0.0000      0.465065   441.1023       4.24308       12.7344      -1.08955      0.438484     -0.935297       1.16984       1.57721       1.73902       1.88821       1.93590       1.91602
  33  15 3485.9206    2.8694  2.4989 12.5495  0.0000      0.954072  0.0463   0.0313   0.0854    0.0463   0.0000      0.263182   438.9725       1.90259       15.5828       2.23780       3.02335      -1.06131       1.53214       2.02609       2.19526       2.42581       2.48977       2.44026
  33  16 3639.3684    2.3953  3.9574 11.7196  0.0000      0.604195  0.0594   0.0205   0.1075    0.0378   0.0000      0.133842   438.6899       2.70409       12.8183      -4.40772      -1.33062      -5.13222       1.92567       2.57453       2.81114       3.06066       3.15784       3.11391
  33  17 3792.0851    1.9568  6.0347 11.2969  0.0000      0.465279  0.0793   0.0143   0.1457    0.0305   0.0000     0.0830573   441.5527       12.6221       9.95491       2.98381      -4.95842      -4.03016       2.58820       3.36703       3.74147       4.00949       4.09221       4.05561
  33  18 3944.1320    1.6354  8.1434 10.9325  0.0000      0.477417  0.1031   0.0109   0.1858    0.0278   0.0000     0.0690471   435.8842       4.96021       16.7620       2.53389       6.45808      -1.89512       3.17826       4.23519       4.68407       5.11981       5.12821       5.13232
  33  19 4095.3083    1.3552 11.5120 10.8194  0.0000      0.233846  0.1606   0.0082   0.2659    0.0243   0.0000     0.0695144   435.4172      -5.54327       21.2491       9.45724      -15.1227      -8.81500       4.49444       5.92360       6.68010       7.03376       7.26064       7.15899
  34   3 1441.1633    0.1374  0.1322 10.0144 -0.0012     -0.726780  0.0125   0.0075   0.0245    0.0229   0.0000       27.4826   441.2975    -0.0124801       20.6011     0.0916503      -2.50855     -0.674329      0.532694      0.677092      0.717065      0.702994      0.789115      0.839705
  34   4 1649.7682    0.2500  0.2998  9.8766  0.0000       18.4979  0.0143   0.0079   0.0307    0.0313   0.0000       5.03625   442.2364    -0.0636574       19.9706     -0.442739      -1.41051      0.196813      0.587961      0.825393      0.847125      0.958630      0.946994      0.942324
  34   5 1841.2980    0.4547  0.3692 10.0389  0.0000       14.0719  0.0132   0.0114   0.0271    0.0385   0.0000       2.14502   441.3188      0.926008       21.7270     -0.109258      -2.01569     -0.707874      0.561641      0.740710      0.856986      0.869290      0.872183      0.913701
  34   6 2026.4672    0.6804  0.6686 10.1007  0.0000       8.32642  0.0187   0.0129   0.0391    0.0577   0.0000       1.12611   439.9820     -0.930912       20.1382       1.98399     -0.970392      -1.26086      0.694293      0.916861       1.01161       1.08223       1.08627       1.12451
  34   7 2207.1396    0.9805  0.7928 10.5932  0.0000       7.56334  0.0212   0.0171   0.0411    0.0642   0.0000      0.931107   439.6375      0.722818       21.3911      0.842007      -1.91305     -0.100529      0.736318       1.03944       1.08979       1.23229       1.18603       1.21985
  34   8 2381.3518    1.4629  1.0126 11.2998  0.0000       4.40454  0.0251   0.0237   0.0504    0.0752   0.0000      0.773843   442.1642       1.65236       24.0171      -1.57061      -2.51682      0.913615      0.848968       1.11624       1.21513       1.37772       1.33265       1.40091
  34   9 2550.8030    2.0202  1.1525 11.8001  0.0000       4.51392  0.0285   0.0308   0.0546    0.0868   0.0000      0.733808   442.1649       2.83062       18.9528      0.508533      -1.26257      -3.61018      0.950055       1.24863       1.34722       1.45773       1.47954       1.43969
  34  10 2718.1225    2.7729  0.9805 12.2390  0.0000       3.56953  0.0235   0.0440   0.0453    0.0878   0.0000      0.669135   440.7401       3.04770       21.5102       2.31328      -1.81220      -2.12250      0.838074       1.08759       1.23517       1.31156       1.33122       1.28413
  34  11 2883.0129    3.4794  0.9396 13.1227  0.0000       1.88167  0.0233   0.0574   0.0449    0.0725   0.0000      0.720360   440.5614       3.38757       17.4270     -0.801903      -1.21274      0.763952      0.821033       1.03209       1.11739       1.24225       1.23309       1.23155
  34  12 3044.4838    4.0559  0.9564 13.4421  0.0000       1.42216  0.0243   0.0654   0.0438    0.0769   0.0000      0.660499   441.0543       3.89728       17.9882      -1.09143     -0.616618      -3.04334      0.855311       1.08349       1.24030       1.32834       1.38560       1.40880
  34  13 3202.9002    3.8971  1.2474 13.5923  0.0000       1.42681  0.0307   0.0602   0.0575    0.0756   0.0000      0.687364   438.9680       3.94069       16.0742       3.27786      -2.12777      -2.24587       1.00639       1.30890       1.44414       1.59417       1.60980       1.60106
  34  14 3359.2391    3.4546  1.8842 12.9251  0.0000      0.337890  0.0385   0.0423   0.0688    0.0585   0.0000      0.336839   440.8170       3.56061       13.7487      0.820116      -2.69997     -0.434734       1.22192       1.61826       1.74868       1.88487       1.92233       1.91174
  34  15 3514.6812    2.8338  2.8845 12.3186  0.0000       1.15117  0.0498   0.0280   0.0879    0.0428   0.0000      0.189692   438.7119       6.40883       16.1784       1.48364     0.0857171       1.78537       1.50442       2.05146       2.24336       2.36304       2.44303       2.45158
  34  16 3668.9181    2.2698  4.3636 11.7048  0.0000      0.649561  0.0634   0.0187   0.1149    0.0343   0.0000      0.124026   438.5512       5.36795       19.2215      -5.00388      -2.91072      -1.15628       1.99884       2.65595       2.94580       3.15045       3.20861       3.26561
  34  17 3822.4877    1.8766  6.2754 11.2421 -0.0000      0.570223  0.0830   0.0134   0.1480    0.0298   0.0000     0.0850653   435.5006       12.5917       12.0428      -3.40078      -3.61907      -1.29882       2.53965       3.34943       3.71627       4.01122       4.08556       4.11867
  34  18 3974.9796    1.5719  9.2771 10.8720  0.0000      0.337782  0.1163   0.0097   0.2093    0.0263   0.0000     0.0647318   447.2547       10.1046       16.9179      -9.72206       1.14849      -5.39637       3.37790       4.48841       4.95203       5.30058       5.44121       5.31045
  34  19 4127.2117    1.2456 10.9326 10.8399  0.0000      0.393572  0.1572   0.0080   0.2693    0.0237   0.0000     0.0796556   434.2640       5.44379       28.1984       3.22107       4.64527      -9.69589       4.28702       5.66514       6.35367       6.76869       6.88838       6.87335
  35   3 1456.6313    0.1500  0.1108 10.0050  0.0000       36.1387  0.0104   0.0088   0.0238    0.0236   0.0000       25.6557   440.8647      0.589817       22.1272     -0.442316      -3.49167      0.602806      0.382970      0.475427      0.618211      0.575299      0.592294      0.586442
  35   4 1665.9836    0.2986  0.2471  9.9008  0.0000       25.0926  0.0116   0.0094   0.0239    0.0317   0.0000       4.55905   441.7180     -0.125128       20.4164    -0.0663649      -2.39467       1.06323      0.526265      0.680219      0.740692      0.809310      0.924899      0.858465
  35   5 1858.5362    0.4712  0.4233 10.0424  0.0000       12.0691  0.0154   0.0109   0.0287    0.0410   0.0000       1.95278   440.4826     -0.138786       20.6063       1.58343      -4.10913     0.0786037      0.630814      0.816622      0.895315      0.958779      0.995299       1.03154
  35   6 2044.9380    0.7130  0.6469 10.2090  0.0000       9.32196  0.0175   0.0137   0.0384    0.0570   0.0000       1.10817   441.1999      0.895422       20.1134      0.605485      -4.54931       1.11587      0.659932      0.838607      0.919555       1.01794       1.00230       1.08282
  35   7 2226.5481    1.0667  0.8248 10.8744  0.0000       6.71867  0.0222   0.0184   0.0419    0.0642   0.0000      0.884340   441.5396      0.299578       20.5738      -2.85540      -1.80527       1.77649      0.764442       1.06081       1.11830       1.25501       1.21602       1.22561
  35   8 2401.4942    1.4904  1.0850 11.3507  0.0000       4.59578  0.0273   0.0231   0.0509    0.0773   0.0000      0.761176   439.8170      0.409184       20.2441     -0.774666      -5.22020      0.212090      0.867293       1.15262       1.26027       1.42174       1.42555       1.44316
  35   9 2571.9684    2.1156  1.2032 11.9179  0.0000       4.79102  0.0300   0.0317   0.0542    0.0873   0.0000      0.819101   439.6861       1.29982       22.8028      -3.19230      -3.24128      0.455367      0.949028       1.19737       1.27180       1.48437       1.53432       1.54115
  35  10 2740.5479    2.7488  1.0991 12.5979  0.0000      0.609268  0.0282   0.0416   0.0498    0.0816   0.0000      0.744499   441.3129       1.09084       19.0229      0.857735      -3.74499       1.44470      0.924810       1.20016       1.30494       1.40736       1.46898       1.47084
  35  11 2906.8998    3.5774  0.9803 13.1022  0.0000       1.34316  0.0240   0.0564   0.0447    0.0807   0.0000      0.583328   439.8141       2.64030       17.3045     -0.156035      -2.80167      0.653012      0.819858       1.07479       1.20344       1.33845       1.32802       1.31238
  35  12 3069.7117    4.0244  1.0331 13.5020  0.0000       2.31932  0.0248   0.0637   0.0503    0.0744   0.0000      0.724256   440.1319       2.40179       18.0996      -1.11951     -0.804038      -3.02507      0.820155       1.13136       1.19651       1.34824       1.36887       1.43843
  35  13 3229.2141    3.9184  1.2959 13.3925  0.0000      0.470158  0.0295   0.0562   0.0564    0.0745   0.0000      0.567031   438.2906       3.87449       16.6012      -1.44328      -1.78893      -1.47866      0.920333       1.25081       1.35353       1.45019       1.50914       1.53185
  35  14 3386.8102    3.3118  2.0600 12.8372 -0.0004       1.18762  0.0388   0.0382   0.0726    0.0510   0.0000      0.282149   441.0752       7.78329       17.1368      0.605196      -3.70061      -4.36160       1.20633       1.59098       1.79094       1.88222       1.93321       1.91251
  35  15 3542.9598    2.6773  3.2792 12.1922  0.0018      0.684307  0.0531   0.0247   0.0939    0.0397   0.0000      0.172064   438.0939       2.28281       16.1612      -2.73561      -2.61076      -7.77463       1.64469       2.14498       2.36400       2.58308       2.64657       2.61752
  35  16 3698.1566    2.2050  4.8011 11.5713  0.0000      0.665951  0.0669   0.0170   0.1171    0.0329   0.0000      0.104730   441.5712       4.73727       21.2768      -3.23156      -7.42335      -6.45317       2.01355       2.69255       2.96251       3.22298       3.30104       3.31609
  35  17 3852.3306    1.8364  7.0320 11.1156  0.0000      0.493918  0.0867   0.0121   0.1573    0.0283   0.0000     0.0738958   440.7577       6.81638       18.0871       5.61942      -1.05261      -7.25114       2.55724       3.43017       3.79226       4.03364       4.16900       4.18585
  35  18 4005.6281    1.4729  9.4020 10.9602  0.0000      0.335614  0.1225   0.0093   0.2171    0.0252   0.0000     0.0692891   438.8841      -1.78827       17.9507     -0.403768       5.05146      -2.67561       3.38999       4.50769       5.05966       5.44446       5.60650       5.44644
  35  19 4158.6052    1.2254 11.7749 10.8165 -0.0000      0.533962  0.1683   0.0074   0.2778    0.0232   0.0000     0.0775255   439.1211      -4.34961       14.3853       8.90702       7.36787       2.30230       4.39536       5.81539       6.53241       7.00144       7.14414       7.11897
  36   3 1471.8515    0.1713  0.1324 10.0234  0.0000       24.5691  0.0102   0.0082   0.0227    0.0235   0.0000       18.6603   441.3105     -0.243739       21.3885      0.750400      -2.50289      0.107473      0.416432      0.624141      0.680093      0.749531      0.743328      0.768094
  36   4 1681.9263    0.3154  0.2983  9.8876  0.0000       20.8658  0.0127   0.0089   0.0253    0.0322   0.0000       3.94253   441.7300    -0.0978008       21.7450     -0.829641      -3.25844      0.478659      0.478087      0.631992      0.693765      0.739203      0.728894      0.726423
  36   5 1875.4989    0.5100  0.4605  9.9794  0.0000       13.9441  0.0151   0.0113   0.0299    0.0416   0.0000       1.66722   440.4992      0.558003       20.5243     0.0280331      -3.68539       1.05912      0.572658      0.777032      0.873406      0.895364       1.03357       1.06473
  36   6 2063.1896    0.7279  0.6472 10.2212 -0.0002       8.20250  0.0180   0.0134   0.0365    0.0577   0.0000       1.11600   440.6284      0.313656       21.7127       1.27039      -3.86720     -0.599400      0.625115      0.818162      0.921393       1.01443       1.00826       1.03824
  36   7 2245.6032    1.0886  0.8954 10.8806  0.0000       4.67816  0.0228   0.0181   0.0458    0.0679   0.0000      0.839853   440.2738     -0.979373       22.1442     -0.816510     -0.475576      -2.77339      0.784545       1.02479       1.12224       1.27006       1.22253       1.31505
  36   8 2421.2725    1.5926  1.0693 11.3886  0.0000       4.25308  0.0267   0.0243   0.0492    0.0784   0.0000      0.735992   440.8536      0.953165       20.6430      0.288064      -5.89199      0.742905      0.880787       1.16760       1.29637       1.38153       1.37347       1.37509
  36   9 2592.8816    2.1761  1.1714 12.1984  0.0000       4.33841  0.0293   0.0331   0.0538    0.0769   0.0000      0.726619   438.8844       2.96095       20.4973       2.28709      -3.22980      -1.27371      0.868654       1.15536       1.33135       1.44711       1.42591       1.44699
  36  10 2762.8581    2.9873  1.0449 12.6653  0.0000       4.41053  0.0252   0.0458   0.0469    0.0778   0.0000      0.721521   440.7869       3.28422       19.5067      -1.55616      -2.19392      -3.17334      0.778534       1.02919       1.11157       1.23043       1.21422       1.23266
  36  11 2930.3180    3.6421  1.0001 13.0990  0.0000       1.72708  0.0237   0.0558   0.0458    0.0787   0.0000      0.669804   440.4170       1.63919       19.0721      0.632273      -3.29229      -3.07257      0.793445       1.04655       1.14360       1.25779       1.28205       1.26588
  36  12 3094.3810    4.1221  1.1189 13.3523  0.0000       1.48800  0.0267   0.0606   0.0493    0.0830   0.0000      0.685918   439.5217       3.30642       19.5484      0.744510      -2.27055      -3.75798      0.806544       1.12353       1.17411       1.33118       1.32861       1.32537
  36  13 3255.1481    3.8878  1.4131 13.3759  0.0000      0.483667  0.0329   0.0529   0.0567    0.0710   0.0000      0.595857   439.6998       4.23339       16.2649       2.08318      -1.63373      -4.49772      0.982233       1.33070       1.44436       1.56535       1.59863       1.60764
  36  14 3413.7283    3.2203  2.1470 12.7015  0.0000      0.193994  0.0401   0.0351   0.0706    0.0490   0.0000      0.261752   440.7991       4.55708       13.8763      0.863139      -1.36970      -3.05926       1.20483       1.65206       1.79607       2.03103       2.05221       2.05951
  36  15 3571.0554    2.6007  3.4374 12.1199 -0.0000      0.924622  0.0537   0.0233   0.0960    0.0377   0.0000      0.146905   439.5088       6.28901       17.5427      0.541639      -5.73727      -10.9789       1.59155       2.12038       2.34230       2.56895       2.60351       2.60583
  36  16 3727.1420    2.1063  5.2000 11.5416  0.0000      0.698920  0.0698   0.0157   0.1260    0.0302   0.0000      0.101830   438.8369       8.64603       16.2577      -5.95797      -5.13140      -7.75408       2.02814       2.64651       2.94359       3.20268       3.21427       3.17731
  36  17 3881.8689    1.7296  7.2074 11.1656  0.0000      0.420652  0.0919   0.0115   0.1656    0.0268   0.0000     0.0778120   438.7099       7.26957       24.0605       1.45793      -3.84266      -2.96266       2.57931       3.46353       3.77869       4.19073       4.20700       4.21449
  36  18 4036.1121    1.4206 10.0515 10.9296  0.0005      0.436429  0.1344   0.0086   0.2267    0.0244   0.0000     0.0703553   447.0520      0.690512       26.8807     -0.839107      0.251624       3.80917       3.55217       4.71568       5.25243       5.72275       5.84977       5.86718
  36  19 4189.5085    1.1999 13.2753 10.7353 -0.0002      0.398857  0.1913   0.0066   0.3006    0.0223   0.0000     0.0781241   437.6542       4.67587       25.0111      -8.10637      -6.94050    -0.0148195       4.59075       6.09877       6.90846       7.44385       7.55617       7.54723
  37   2 1249.1944    0.0675  0.0605 10.1031  0.0000       58.2377  0.0205   0.0086   0.0232    0.0218   0.0000       188.335   440.5779      -2.12284       21.7507     0.0581584      -4.08962       1.27545      0.730993      0.771531       1.16764       1.01456       1.30309       1.16664
  37   3 1486.8370    0.1675  0.1325 10.0127  0.0000       35.9977  0.0111   0.0080   0.0190    0.0236   0.0000       18.8227   441.8951     -0.270005       20.7597      0.932355      -2.51319     -0.817203      0.450686      0.565854      0.568851      0.639024      0.687104      0.700639
  37   4 1697.6543    0.3056  0.2938  9.9616  0.0000       23.6321  0.0124   0.0087   0.0271    0.0307   0.0000       4.25401   441.1992     -0.305823       20.7209     -0.375584      -3.51748     -0.856786      0.470942      0.654266      0.722834      0.803013      0.885272      0.905276
  37   5 1892.2720    0.5263  0.4871  9.9901  0.0000       10.0251  0.0158   0.0110   0.0303    0.0448   0.0000       1.52399   441.5714     -0.321547       19.8819     -0.169225      -2.45704       1.50865      0.528457      0.729116      0.820799      0.863160      0.847680      0.912060
  37   6 2081.2721    0.7660  0.7184 10.2954 -0.0009       10.1308  0.0193   0.0137   0.0393    0.0582   0.0000       1.11661   440.0796      -1.25301       20.0790      -1.93778      -2.06796      0.556680      0.637202      0.884868      0.937652       1.04208       1.01633       1.09537
  37   7 2264.4786    1.1589  0.9446 10.7284  0.0000       5.56797  0.0237   0.0180   0.0433    0.0765   0.0000      0.765638   442.0257       2.11132       19.1067      -1.99684      -1.82290       1.15441      0.741319       1.01037       1.10582       1.22768       1.25798       1.26287
  37   8 2440.7758    1.6848  1.0696 11.5803  0.0000       3.55395  0.0264   0.0254   0.0483    0.0751   0.0000      0.749803   439.9803      -1.45917       20.5918      0.734116      -4.74715     -0.117056      0.796166       1.08504       1.17043       1.29511       1.32551       1.30937
  37   9 2613.4185    2.2605  1.1554 12.1979  0.0000       2.77437  0.0280   0.0333   0.0513    0.0774   0.0000      0.708610   440.3818     -0.164984       20.3899       1.61151      -3.83610      -1.56152      0.852146       1.13712       1.27108       1.38334       1.42538       1.47486
  37  10 2784.6565    3.0114  0.9489 13.0149  0.0000       2.49973  0.0233   0.0485   0.0457    0.0633   0.0000      0.763507   441.6193       2.14236       18.6377       3.31807      -4.14745      -2.44660      0.712668       1.00344       1.04782       1.17365       1.15055       1.17057
  37  11 2953.3430    3.8221  0.9494 13.3543  0.0000       1.88117  0.0236   0.0596   0.0414    0.0704   0.0000      0.688801   441.0792       3.11911       17.6246      -1.06523      -2.42974      -1.91454      0.741928      0.985282       1.07905       1.24544       1.20799       1.24460
  37  12 3118.6296    4.0158  1.0559 13.9574  0.0000       1.82629  0.0263   0.0647   0.0512    0.0628   0.0000      0.768865   439.9324       4.59456       17.8489       1.63482      -1.89247      -4.29327      0.832768       1.05657       1.16801       1.24324       1.25725       1.28724
  37  13 3280.6839    3.7817  1.5135 13.2148  0.0000       1.36531  0.0336   0.0485   0.0580    0.0645   0.0000      0.512886   440.8890       5.20332       19.6624      -3.27526      -2.19596      -1.51879      0.981833       1.36551       1.45470       1.61544       1.62565       1.61266
  37  14 3440.5336    3.0965  2.4376 12.6087  0.0000      0.543295  0.0426   0.0316   0.0779    0.0451   0.0000      0.249797   439.6556       1.30240       14.7335      0.410953      -2.30059      -4.79905       1.25375       1.68973       1.80234       2.02606       2.07743       2.07278
  37  15 3598.7380    2.5331  3.7734 11.9075  0.0000      0.774104  0.0557   0.0209   0.0968    0.0361   0.0000      0.135428   437.2732       6.04270       17.4985       1.65618      -1.16992      0.678147       1.59310       2.19663       2.35495       2.56652       2.62205       2.58712
  37  16 3755.3442    2.0721  5.9121 11.3155 -0.0001      0.410262  0.0719   0.0140   0.1373    0.0298   0.0000     0.0815653   439.7396       3.84020       20.6300       7.91800     -0.544285      -2.90801       2.11512       2.77065       3.07987       3.40883       3.54837       3.48702
  37  17 3911.2628    1.6898  7.8001 11.1158  0.0000      0.562856  0.0978   0.0108   0.1739    0.0263   0.0000     0.0734021   443.0659       11.4240       15.5760     -0.229143       1.37182      -5.91239       2.67092       3.54672       3.98164       4.33476       4.36995       4.42666
  37  18 4065.7877    1.3952 11.1964 10.8649 -0.0002      0.284229  0.1490   0.0076   0.2486    0.0237   0.0000     0.0709311   437.0022       7.17580       28.5182       4.19976      -4.61330       10.6282       3.73843       4.90419       5.66510       5.98217       6.15094       6.17392
  37  19 4220.1865    1.1468 14.0254 10.7136  0.0001      0.308477  0.2078   0.0061   0.3128    0.0211   0.0000     0.0770886   441.6526      -3.82174       4.13318      -21.3422       7.41626      -5.14350       4.66461       6.23053       6.93970       7.54465       7.71490       7.71532
  38   3 1501.5551    0.1686  0.1552 10.0468  0.0000       19.7556  0.0112   0.0075   0.0218    0.0229   0.0000       16.6580   440.8369     -0.266844       21.8460     -0.156463      -3.84070     -0.366795      0.431624      0.537036      0.531134      0.576786      0.603673      0.619820
  38   4 1713.0751    0.3323  0.3127  9.9446  0.0000       17.9320  0.0122   0.0090   0.0261    0.0322   0.0000       3.44370   440.8551      -1.14597       20.8806      0.604515      -3.01235     -0.679316      0.470418      0.604863      0.668045      0.696540      0.739957      0.781378
  38   5 1908.8544    0.5337  0.5602  9.9458  0.0000       10.5099  0.0165   0.0104   0.0331    0.0459   0.0000       1.39409   441.0732       1.05792       21.5669      -1.09634      -2.13055      0.722470      0.565327      0.765160      0.842284      0.909982      0.937231      0.962779
  38   6 2099.1152    0.7854  0.7026 10.2306  0.0000       9.68486  0.0185   0.0134   0.0369    0.0620   0.0000       1.04962   441.3804      -1.35079       19.7527     -0.445690      -3.70190      -1.80233      0.651072      0.852781      0.960153       1.01516       1.09256       1.07803
  38   7 2283.0499    1.1885  0.8828 11.1033  0.0000       5.27555  0.0221   0.0195   0.0433    0.0651   0.0000      0.861215   442.5106     -0.103539       21.7309      -1.32044      -2.40968       1.73171      0.721183      0.892929      0.966422       1.09699       1.11551       1.12576
  38   8 2460.0765    1.7720  1.1268 11.4047  0.0000       3.28841  0.0260   0.0253   0.0490    0.0861   0.0000      0.675783   441.4474       1.37912       22.4688      0.452184      -2.58706      -1.46919      0.773866       1.03308       1.13962       1.23166       1.28857       1.28405
  38   9 2633.7976    2.3665  1.0863 12.4061  0.0000       2.57823  0.0253   0.0357   0.0503    0.0696   0.0000      0.769852   442.2885       2.30449       20.6577     -0.825343      -3.41174      0.919122      0.774047       1.02019       1.13663       1.24214       1.25254       1.29633
  38  10 2806.0979    3.1330  0.9368 12.9717  0.0000       1.09066  0.0225   0.0487   0.0420    0.0696   0.0000      0.704170   440.1820      0.929286       19.3829      0.335890      -2.86544      0.537285      0.698711      0.962359       1.00789       1.12035       1.15023       1.14617
  38  11 2975.9835    3.8943  0.9677 13.4319  0.0000       1.05617  0.0234   0.0602   0.0439    0.0735   0.0000      0.774792   441.8493       2.63301       19.4502     0.0469842     -0.216235      -2.18541      0.746517      0.977676      0.995592       1.16589       1.17009       1.21811
  38  12 3142.3819    4.0645  1.1058 13.4940  0.0000    -0.0321025  0.0259   0.0599   0.0480    0.0775   0.0000      0.613412   440.6840       2.19393       19.2581       1.28699      -2.59605     -0.832476      0.772998       1.02431       1.17901       1.24575       1.27274       1.29697
  38  13 3305.8061    3.5856  1.7389 13.2558 -0.0023       1.33015  0.0363   0.0435   0.0631    0.0535   0.0000      0.363000   440.1354       3.66298       17.5155      -1.82357     -0.101086      -5.01228       1.01778       1.35339       1.48243       1.61391       1.67229       1.76367
  38  14 3466.8142    3.0227  2.4403 12.6704  0.0000      0.744995  0.0432   0.0307   0.0778    0.0434   0.0000      0.261152   440.9744       5.74984       17.9688      -2.45347       1.85096      -1.50527       1.22345       1.64882       1.79710       1.93907       1.98820       2.04830
  38  15 3626.0598    2.4452  3.8671 11.9425  0.0001      0.769157  0.0558   0.0199   0.0999    0.0339   0.0000      0.132603   440.2529       2.65336       15.9192       6.54502       1.84040      -4.41022       1.59928       2.17411       2.37550       2.55539       2.62382       2.63351
  38  16 3783.7726    2.0035  6.1345 11.2950  0.0002      0.637393  0.0754   0.0132   0.1386    0.0291   0.0000     0.0842217   437.8412       5.41402       20.2329      -6.74894      0.691385      0.171447       2.09876       2.80104       3.09413       3.40117       3.44187       3.56039
  38  17 3940.1686    1.6523  8.8744 11.0390 -0.0002      0.419337  0.1078   0.0097   0.1923    0.0255   0.0000     0.0698965   439.2373       6.77295       22.1560      -2.26132       2.12381      -3.72942       2.87311       3.77327       4.24399       4.56580       4.66963       4.71362
  38  18 4095.4282    1.3373 11.6088 10.8663  0.0000      0.304648  0.1593   0.0072   0.2584    0.0234   0.0000     0.0766881   439.0396       2.45500       14.7661       3.42009       3.22755      -6.34555       3.71806       4.99861       5.51398       6.06300       6.19654       6.29946
  39   4 1728.3094    0.3538  0.3122  9.9761  0.0000       21.1366  0.0117   0.0094   0.0255    0.0309   0.0000       3.28500   442.0090     -0.824906       21.5450      0.365113      -2.13017    -0.0151089      0.459934      0.583204      0.660082      0.698409      0.781956      0.783498
  39   5 1925.2845    0.5525  0.5032 10.1286  0.0000       13.0142  0.0150   0.0113   0.0313    0.0423   0.0000       1.54254   441.2332     -0.573125       20.9207      0.337635      -3.13998     -0.906123      0.484071      0.706776      0.713589      0.834484      0.831134      0.860907
  39   6 2116.7457    0.8384  0.8054 10.2469  0.0001       10.9010  0.0204   0.0137   0.0396    0.0641   0.0000      0.959792   441.8961     0.0687459       20.5244     -0.579949      -3.54139      0.576180      0.623736      0.827239      0.901439      0.986192       1.01955       1.04438
  39   7 2301.3855    1.2431  0.9466 11.1912  0.0000       5.69947  0.0234   0.0195   0.0452    0.0652   0.0000      0.829542   442.0586      0.872263       23.1589     -0.374810      -2.96576      -1.07250      0.750398      0.989993       1.06744       1.15486       1.21658       1.22700
  39   8 2479.1074    1.7962  1.0839 11.8424  0.0000       3.52161  0.0267   0.0268   0.0476    0.0716   0.0000      0.764244   441.1275      0.653730       20.3663      0.865204      -1.81230     -0.427855      0.767906       1.02190       1.13920       1.24506       1.26521       1.28126
  39   9 2653.9615    2.4151  1.0637 12.5502  0.0000       2.08119  0.0248   0.0365   0.0485    0.0670   0.0000      0.883448   441.5680       1.32478       18.3374      0.739442      -3.09701       1.17968      0.711322      0.956597       1.06157       1.15384       1.18408       1.25374
  39  10 2827.3277    3.2936  1.0084 13.0041  0.0000     0.0817628  0.0230   0.0492   0.0459    0.0709   0.0000      0.666140   442.4330       2.93024       19.8416     -0.372731      -2.48891      -1.25991      0.677513      0.892296      0.966292       1.06328       1.07393       1.11662
  39  11 2998.2758    3.9622  0.9839 13.3473  0.0000       2.09688  0.0229   0.0591   0.0428    0.0731   0.0000      0.614045   440.2778       2.20356       21.2218      0.173736      -1.36624     -0.539412      0.688750      0.889134      0.996386       1.09676       1.16350       1.13098
  39  12 3165.7598    4.1377  1.3027 13.4025  0.0000      0.523684  0.0283   0.0553   0.0526    0.0701   0.0000      0.547174   439.8594       2.52756       19.8665      0.145986      -2.72996      -2.10874      0.795056       1.03327       1.20411       1.25649       1.31525       1.34030
  39  13 3330.5042    3.5632  1.7581 13.1492  0.0000       1.28822  0.0354   0.0424   0.0629    0.0551   0.0000      0.352570   440.9411       3.15497       16.7043     -0.738687      -3.17139      -4.62628      0.989024       1.34983       1.44970       1.61837       1.70319       1.68726
  39  14 3492.9029    2.9058  2.8210 12.4383  0.0000       1.26398  0.0453   0.0270   0.0833    0.0391   0.0000      0.215663   442.4407       3.43882       15.2567      -2.27726       3.44724      -2.50395       1.25591       1.65092       1.81157       1.97287       2.07121       2.11843
  39  15 3653.0301    2.3518  4.3287 11.8071  0.0000      0.622924  0.0581   0.0180   0.1073    0.0321   0.0000      0.121473   440.9692       2.88550       13.0550     0.0539830      0.243017      -2.92062       1.64712       2.13080       2.40862       2.57612       2.67934       2.66793
  39  16 3811.6549    1.9559  6.7661 11.2326 -0.0000      0.536121  0.0790   0.0123   0.1474    0.0279   0.0000     0.0741931   438.9994      -1.30994       17.3385       4.11385     -0.595215      -9.90614       2.13131       2.83159       3.15051       3.45424       3.57176       3.54452
  39  17 3968.6630    1.5946  9.1649 10.9807 -0.0004      0.359966  0.1144   0.0090   0.1953    0.0257   0.0000     0.0711601   444.5636       13.3028       12.1385      -4.20427      -1.47579      -2.03419       2.89519       3.84119       4.28100       4.60352       4.77590       4.77344
  39  18 4124.8043    1.2938 12.0773 10.8528  0.0008      0.279947  0.1680   0.0068   0.2657    0.0227   0.0000     0.0796789   439.2686       12.0262       9.15089       4.45686       3.70513      -3.95946       3.75422       4.97731       5.54838       5.99678       6.24574       6.27589
  40   2 1288.7035    0.0779  0.0565 10.1298  0.0489      -11.6815  0.0181   0.0077   0.0174    0.0196   0.0000       134.259   441.7090      0.154115       22.5736      -1.38804      -2.57245      0.385883      0.620475      0.826395       1.03959       1.13810       1.12912       1.41700
  40   3 1530.3349    0.1955  0.1983  9.9755  0.0000       18.6029  0.0117   0.0075   0.0250    0.0243   0.0000       10.3399   442.1202      0.145601       20.8117     -0.373160      -3.85243       1.08442      0.446910      0.516142      0.585593      0.603698      0.610594      0.636058
  40   4 1743.3033    0.3692  0.3180  9.9264  0.0000       15.8529  0.0113   0.0094   0.0245    0.0317   0.0000       2.76305   440.8305     -0.544157       20.8974     0.0355977      -2.88710    -0.0493717      0.416958      0.512655      0.592362      0.608444      0.623927      0.656931
  40   5 1941.4958    0.5713  0.5584  9.9960  0.0000       10.7828  0.0158   0.0108   0.0315    0.0473   0.0000       1.29147   441.4950    -0.0548787       20.5855     -0.349039      -3.17208     -0.350203      0.512201      0.658966      0.781290      0.814529      0.853636      0.895134
  40   6 2134.0429    0.8688  0.7462 10.4368  0.0000       7.49461  0.0189   0.0143   0.0368    0.0590   0.0000      0.970791   441.6268      0.412524       20.3020     -0.838453      -4.06148     -0.169953      0.623437      0.785849      0.881480      0.981489      0.965046       1.03304
  40   7 2319.3946    1.3144  1.0608 10.9399 -0.0006       3.94761  0.0258   0.0189   0.0453    0.0809   0.0000      0.763668   441.6915       1.37355       21.0265     -0.809839      -2.76916     -0.429288      0.760762       1.01326       1.10501       1.18743       1.22882       1.26512
  40   8 2497.9900    1.8788  1.1708 11.6596  0.0000       1.98104  0.0262   0.0262   0.0507    0.0791   0.0000      0.686505   441.0372       1.53431       19.7837       2.39240      -2.73286     -0.165366      0.752218       1.00973       1.09836       1.21485       1.24038       1.27619
  40   9 2673.8529    2.5380  1.1489 12.3810  0.0000       2.43462  0.0267   0.0358   0.0484    0.0775   0.0000      0.653515   440.7141       1.93160       20.6126     -0.910704      -1.62489      -1.52736      0.753219       1.03665       1.13116       1.22898       1.29079       1.32012
  40  10 2848.3547    3.3175  1.0508 13.0438  0.0000       2.36088  0.0242   0.0482   0.0454    0.0689   0.0000      0.697971   441.0739       2.43718       20.5695     -0.459596      -2.07866      0.680373      0.674523      0.901749      0.992045       1.11433       1.12303       1.14027
  40  11 3020.1464    3.9900  1.0556 13.5560  0.0000       1.73779  0.0244   0.0589   0.0465    0.0677   0.0000      0.711511   443.0106       3.26912       19.7745     -0.920915      -2.78049      0.494284      0.688827      0.929867       1.00958       1.14182       1.21061       1.21580
  40  12 3188.7664    4.1852  1.3460 13.4584  0.0000       1.23307  0.0297   0.0558   0.0541    0.0735   0.0000      0.568768   439.5438       2.84168       17.4039      0.734649      -4.62735      -2.71426      0.806893       1.08925       1.16365       1.27662       1.33015       1.34302
  40  13 3354.8426    3.4704  1.9866 12.9779  0.0000       1.28719  0.0365   0.0379   0.0674    0.0495   0.0000      0.323261   440.6852       3.48776       16.3604     -0.700298      -2.72265     0.0938930      0.969431       1.28656       1.43791       1.59237       1.61711       1.65194
  40  14 3518.4021    2.9009  3.0761 12.2893  0.0000      0.995808  0.0461   0.0253   0.0841    0.0390   0.0000      0.175837   441.0179       5.19069       17.2121       2.22732       3.00333      -1.63017       1.28170       1.67954       1.86975       2.05279       2.06499       2.10551
  40  15 3679.6788    2.2926  4.6336 11.7195  0.0002      0.650194  0.0605   0.0166   0.1099    0.0304   0.0000      0.113817   439.0228       8.52005       13.5725    0.00528595      0.488044      -2.79308       1.59828       2.11090       2.37077       2.57189       2.59465       2.66306
  40  16 3838.9840    1.8558  7.0433 11.2755  0.0000      0.336111  0.0855   0.0116   0.1520    0.0263   0.0000     0.0784054   441.3688       3.85542       12.3496     0.0964657       3.41686      -1.57406       2.17781       2.90270       3.27051       3.56261       3.66834       3.68225
  40  17 3997.1852    1.5565  9.7436 10.9954  0.0000      0.346035  0.1226   0.0085   0.2080    0.0244   0.0000     0.0693928   442.5150       5.23961       15.8400       1.24387      -2.29081      -15.6994       2.95510       3.88390       4.35065       4.71665       4.92666       4.95234
  40  18 4154.2639    1.2225 12.5132 10.8458 -0.0007      0.338932  0.1813   0.0063   0.2791    0.0216   0.0000     0.0850738   441.0350       6.18747       22.4732      -10.8918       5.76984       2.15720       3.88163       5.25713       5.80843       6.24226       6.47388       6.43214
  41   2 1301.5618    0.1153  0.0654 10.0666  0.0000       13.1884  0.0112   0.0084   0.0144    0.0195   0.0000       68.0062   441.7267      0.101090       21.5293    -0.0890351      -2.81593      0.423042      0.386869      0.492510      0.554373      0.614898      0.600409      0.644926
  41   3 1544.3772    0.2097  0.1774  9.9694  0.0000       34.6252  0.0101   0.0078   0.0218    0.0240   0.0000       10.1292   441.2230     -0.157449       21.8904      0.521142      -2.88680     -0.535744      0.319966      0.456173      0.521662      0.609885      0.608223      0.611083
  41   4 1758.0789    0.3749  0.3956  9.9680  0.0000       13.8061  0.0138   0.0088   0.0282    0.0317   0.0000       2.53751   441.2171     -0.512911       20.3323      0.701777      -2.70480     -0.236782      0.434847      0.607586      0.650987      0.672161      0.732799      0.730365
  41   5 1957.5312    0.6159  0.5537 10.0363  0.0000       10.1411  0.0151   0.0115   0.0310    0.0479   0.0000       1.21650   440.5276   -0.00435079       21.4944     -0.573788      -2.02364     -0.597819      0.506417      0.659315      0.737539      0.777319      0.823672      0.828250
  41   6 2151.2929    0.8997  0.8038 10.4741  0.0000       8.03181  0.0197   0.0144   0.0385    0.0591   0.0000      0.903453   440.9208     0.0648591       20.6545      0.901047      -3.62468     -0.437012      0.579230      0.763538      0.864256      0.923431      0.920960      0.967778
  41   7 2337.3223    1.3366  1.0656 11.0997  0.0000       6.16930  0.0241   0.0194   0.0495    0.0727   0.0000      0.817140   440.8726      0.134213       21.0936     -0.470810      -4.10134     -0.369060      0.666611      0.907711      0.994545       1.07168       1.14154       1.14824
  41   8 2516.6216    1.9266  1.0663 11.9525  0.0000       1.82510  0.0253   0.0279   0.0471    0.0719   0.0000      0.758977   441.9220       2.06159       20.3325      -1.08420      -2.15567     -0.879588      0.719795      0.997930       1.06504       1.18492       1.20403       1.21441
  41   9 2693.6014    2.6360  1.0825 12.5776  0.0000       1.71296  0.0249   0.0378   0.0462    0.0717   0.0000      0.675944   440.9716       1.45348       18.1925      -1.15325      -1.33559      -2.64636      0.690407      0.941647      0.991126       1.10376       1.14028       1.16957
  41  10 2869.0062    3.5242  0.9959 13.1404  0.0000       1.43088  0.0226   0.0514   0.0431    0.0712   0.0000      0.654667   441.3870      0.855005       19.8310     -0.449423      -4.47232      -2.12269      0.660795      0.881124      0.948457       1.00383       1.03667       1.08503
  41  11 3041.7016    4.1298  1.0705 13.4472  0.0002       1.26509  0.0243   0.0587   0.0444    0.0731   0.0000      0.639132   439.8960       3.87031       17.8631      -1.56940      -4.26277     -0.655724      0.645365      0.870807      0.958660       1.07651       1.04329       1.10211
  41  12 3211.4260    4.0182  1.3788 13.4961  0.0000       1.04687  0.0299   0.0519   0.0533    0.0639   0.0000      0.534655   441.5982       3.62701       18.6993    -0.0341088      -4.33364      -4.42997      0.776475       1.05288       1.15256       1.24256       1.30363       1.29391
  41  13 3378.6748    3.3420  2.2235 12.9221 -0.0002      0.761532  0.0391   0.0346   0.0712    0.0432   0.0000      0.279749   439.9861       1.70457       20.0772      0.849346      -5.06208     -0.720128       1.05603       1.39035       1.53103       1.65386       1.69585       1.72966
  41  14 3543.5759    2.7466  3.4105 12.1844  0.0000       1.04594  0.0494   0.0226   0.0880    0.0337   0.0000      0.151161   442.4635       5.52223       19.0362       1.06580      -2.84084      -1.40682       1.27372       1.67516       1.86947       2.04663       2.09873       2.10021
  41  15 3706.0913    2.2066  5.0213 11.6906 -0.0000      0.773729  0.0641   0.0154   0.1170    0.0275   0.0000      0.109204   443.1768       5.24949       17.1947     -0.394224      -7.31640      -4.71655       1.62673       2.17617       2.42346       2.64048       2.72713       2.72402
  41  16 3866.3141    1.8080  7.7484 11.2176  0.0000      0.344899  0.0928   0.0107   0.1652    0.0255   0.0000     0.0750316   438.7172       11.5931       14.1169       5.33959      -6.31416      -10.0992       2.32332       3.07670       3.39850       3.74671       3.89212       3.88974
  41  17 4025.3798    1.4746 10.3867 11.0148 -0.0004      0.405638  0.1346   0.0079   0.2202    0.0231   0.0000     0.0727257   442.5425       11.7102       13.6750       2.42235     -0.338963      -4.82141       2.99438       4.00542       4.48391       4.85249       5.01803       5.02507
  41  18 4182.9080    1.1919 13.0543 10.8419 -0.0017      0.359905  0.1917   0.0061   0.2893    0.0207   0.0000     0.0855514   435.1123       10.9494       29.1113      0.716622      -17.6198      -1.54122       3.97947       5.28088       5.99684       6.40747       6.63334       6.71377
  42   2 1314.2269    0.1131  0.0761 10.0681  0.2888      -9.68897  0.0147   0.0074   0.0176    0.0193   0.0000       67.7876   442.0072     0.0581195       21.9713      0.298840      -3.63136     -0.334650      0.520057      0.551663      0.589152      0.635290      0.640447      0.694391
  42   3 1558.2018    0.2194  0.1852  9.9650  0.0000       14.0647  0.0101   0.0076   0.0195    0.0239   0.0000       9.08274   441.9776     -0.134330       21.2074      0.632836      -3.50024     -0.289097      0.350530      0.449039      0.527181      0.543280      0.566295      0.533552
  42   4 1772.6569    0.3945  0.4197  9.9564  0.0000       9.72203  0.0143   0.0088   0.0275    0.0335   0.0000       2.18592   441.3330     -0.495717       21.3243      0.718229      -2.65039      0.381016      0.484433      0.625058      0.693876      0.779586      0.836199      0.812860
  42   5 1973.4222    0.6266  0.6225 10.0590  0.0000       10.3779  0.0168   0.0110   0.0326    0.0481   0.0000       1.20627   440.6945     -0.349865       21.7830      0.270805      -4.02785       1.14592      0.514831      0.674181      0.739483      0.875271      0.912354      0.893985
  42   6 2168.1863    0.9659  0.9028 10.3534  0.0000       5.25320  0.0204   0.0144   0.0422    0.0733   0.0000      0.789663   442.3988       1.55137       21.8422      0.262525      -2.17925      0.662438      0.587999      0.769538      0.860528      0.985529       1.00078      0.993675
  42   7 2354.9440    1.3885  1.0854 11.1770  0.0000       4.62464  0.0256   0.0198   0.0465    0.0761   0.0000      0.730714   442.2744       1.47743       20.7551      0.927887      -1.96892     -0.370113      0.665592      0.940042      0.996880       1.14360       1.21728       1.22092
  42   8 2535.1393    2.0363  1.1566 11.9411  0.0000       3.16208  0.0264   0.0283   0.0488    0.0774   0.0000      0.706201   441.3690      0.796665       22.3283      -1.59171      -2.65585     -0.696747      0.714244      0.926077       1.00721       1.09951       1.14800       1.17560
  42   9 2713.1273    2.7611  1.0430 12.6330  0.0000       2.03413  0.0236   0.0397   0.0447    0.0700   0.0000      0.658572   440.1121       1.33959       20.9282       1.99933      -2.07216      0.716947      0.681694      0.900310      0.960895       1.07866       1.10694       1.13938
  42  10 2889.5155    3.6036  1.0172 13.1549  0.0000       3.51529  0.0230   0.0511   0.0422    0.0681   0.0000      0.698193   441.3147       3.16727       18.1434      0.645207      -3.16300      -1.29429      0.628041      0.866271      0.933451       1.02127       1.05905       1.08724
  42  11 3063.0004    4.0897  1.0708 13.6106  0.0000      0.803682  0.0236   0.0587   0.0470    0.0688   0.0000      0.681655   441.6698       1.73424       19.6073      -1.49026      -3.73578      -3.76107      0.653851      0.878045      0.947092       1.05651       1.08666       1.08634
  42  12 3233.7478    3.8971  1.4800 13.3608  0.0000       1.42467  0.0301   0.0476   0.0551    0.0561   0.0000      0.488731   441.2179       2.72539       20.9404       1.49994      -3.86733      -3.80995      0.763542       1.01937       1.11692       1.23307       1.27236       1.29560
  42  13 3402.0808    3.3321  2.2338 12.8684 -0.0000      0.335714  0.0394   0.0336   0.0688    0.0443   0.0000      0.297399   438.5959       3.52928       17.6975      0.132635      0.338006      -1.82425       1.01812       1.36236       1.51137       1.64324       1.71465       1.70938
  42  14 3568.1711    2.7134  3.7183 12.0313  0.0000      0.454075  0.0509   0.0208   0.0916    0.0334   0.0000      0.129058   439.3476       5.19460       19.9755      0.704628      -2.55211      -5.77820       1.29827       1.75989       1.91813       2.12314       2.22863       2.23072
  42  15 3731.9499    2.1345  5.6221 11.5229 -0.0000      0.607463  0.0678   0.0139   0.1252    0.0273   0.0000     0.0899504   443.8285       5.06875       17.3733      -1.66964      -7.34148      -1.49319       1.73542       2.35474       2.59253       2.78793       2.90989       2.93387
  42  16 3893.2760    1.7526  8.2763 11.2223  0.0000      0.238953  0.1017   0.0099   0.1723    0.0243   0.0000     0.0800293   438.3504       6.56583       14.7805      -8.76521      0.224744     -0.406230       2.40200       3.19913       3.56207       3.91299       4.07721       4.10214
  42  17 4052.8429    1.4462 11.0994 10.9968  0.0008     0.0594897  0.1463   0.0073   0.2353    0.0223   0.0000     0.0703324   438.8658      -1.63606       14.6606       4.65477      -3.77495      -8.15377       3.11836       4.15716       4.63816       5.11864       5.27464       5.33081
  42  18 4211.9865    1.1684 14.1586 10.8122  0.0024      0.413177  0.2062   0.0058   0.3062    0.0196   0.0000     0.0833672   436.4770       9.13600       12.1387      -1.93633       1.07632       2.36880       4.07352       5.51320       6.11030       6.66813       6.84561       6.92412
  43   2 1326.7283    0.1039  0.0764 10.0632  0.0000       20.1455  0.0124   0.0075   0.0188    0.0193   0.0000       69.2953   441.7112      0.362637       22.2890     0.0952796      -3.56475       1.66384      0.463213      0.994820      0.929392       1.14167       1.08804       1.37405
  43   3 1571.8244    0.2167  0.2172  9.9649  0.0000       28.4623  0.0110   0.0073   0.0227    0.0247   0.0000       8.47531   441.7992     -0.383899       21.6581      0.308047      -2.26715     -0.807417      0.391014      0.570451      0.590912      0.788384      0.774300      0.908452
  43   4 1787.0431    0.4140  0.4454  9.9567  0.0000       9.68151  0.0146   0.0089   0.0282    0.0351   0.0000       2.01503   441.2434    -0.0739004       20.5224      -1.38291      -2.88585      0.215698      0.444782      0.624918      0.652104      0.715468      0.712998      0.765945
  43   5 1989.1485    0.6553  0.6085 10.0766  0.0000       10.5473  0.0159   0.0117   0.0317    0.0487   0.0000       1.15377   441.0364      0.661303       21.7064     -0.834097      -2.83108     -0.573221      0.504869      0.657452      0.712179      0.751206      0.804254      0.839119
  43   6 2185.0143    0.9546  0.8839 10.7078  0.0000       8.09387  0.0211   0.0146   0.0419    0.0575   0.0000      0.930836   441.4536     0.0602734       20.6089      -1.17306      -2.90076     0.0924633      0.588698      0.760093      0.844403      0.928352      0.975936      0.990762
  43   7 2372.3544    1.4567  1.0203 11.2935  0.0000       4.33757  0.0235   0.0207   0.0443    0.0712   0.0000      0.768371   441.4664       1.05564       20.2680       1.49778      -2.65109     -0.246638      0.650220      0.874043      0.978610       1.08939       1.11847       1.14315
  43   8 2553.4438    2.1030  1.1484 12.1003  0.0000       3.47148  0.0254   0.0291   0.0488    0.0696   0.0000      0.711363   441.3507       1.84860       20.5009     -0.247234      -4.83058      -1.75062      0.677636      0.904101      0.985034       1.08624       1.13022       1.15383
  43   9 2732.4614    2.8371  1.1661 12.4823  0.0000       1.66040  0.0253   0.0380   0.0475    0.0816   0.0000      0.638114   442.5034       3.62528       21.7408     -0.286262      -1.53471      -2.07977      0.664211      0.891225      0.955710       1.05222       1.06842       1.07247
  43  10 2909.7001    3.7442  0.9901 13.2275  0.0000       1.89554  0.0214   0.0533   0.0421    0.0667   0.0000      0.648338   441.4442      0.457191       22.3246     -0.100498      -3.14543      -2.36026      0.591835      0.763565      0.848179      0.934795      0.986782      0.997586
  43  11 3084.0898    4.2957  1.0845 13.7506  0.0000       1.54696  0.0241   0.0606   0.0459    0.0662   0.0000      0.688372   441.1038       1.68549       18.7347     -0.747427      -1.85072      -4.28361      0.645886      0.840579      0.938844       1.03340       1.06289       1.10165
  43  12 3255.7729    3.9277  1.5136 13.6137  0.0000       1.11190  0.0315   0.0484   0.0560    0.0526   0.0000      0.501996   442.6978       4.67275       20.6736       1.09942      -1.25654      0.166648      0.812208       1.05096       1.18372       1.30598       1.35674       1.38842
  43  13 3425.3225    3.2633  2.3168 12.8262  0.0000      0.913847  0.0390   0.0315   0.0699    0.0400   0.0000      0.265653   441.0636       4.94530       20.8171       2.36272      -3.07294      -3.94868      0.969801       1.27392       1.38397       1.55575       1.59291       1.64690
  43  14 3592.6015    2.6056  3.8767 12.1163  0.0000      0.673423  0.0526   0.0200   0.0965    0.0311   0.0000      0.139393   437.1467       4.69563       16.4002      -1.53782       4.16134      -1.57074       1.31819       1.77921       1.94045       2.11007       2.16723       2.22695
  43  15 3757.3214    2.0971  6.2666 11.4477  0.0000      0.485186  0.0728   0.0128   0.1332    0.0263   0.0000     0.0836655   438.6103       6.17181       20.0270      -6.20449      -3.11090      -4.43710       1.79444       2.34927       2.64802       2.88354       2.97012       3.01263
  43  16 3919.7974    1.6986  8.6010 11.1870  0.0000      0.320566  0.1060   0.0093   0.1808    0.0244   0.0000     0.0780568   441.0285       6.31758       21.8519       5.39961       2.52771      -4.45585       2.39229       3.20426       3.60421       3.89896       4.08600       4.15132
  43  17 4080.3323    1.3505 11.4374 11.0262 -0.0002      0.196030  0.1602   0.0068   0.2517    0.0218   0.0000     0.0806931   443.2265      0.563782       17.7796      -7.66352      -3.35076      -6.23927       3.25706       4.35780       4.94089       5.28610       5.49748       5.52447
  44   2 1339.0649    0.1098  0.0880 10.0987  0.0000       29.5267  0.0160   0.0073   0.0187    0.0195   0.0000       59.4431   442.3304     -0.344545       22.0796      0.196379      -4.20700      0.572925      0.405231      0.554042      0.712645      0.664513      0.622086      0.762600
  44   3 1585.2199    0.2386  0.2086  9.9518  0.0000       29.2598  0.0097   0.0076   0.0214    0.0244   0.0000       7.37703   442.0927     -0.454147       21.1603     -0.322089      -2.25982     -0.378708      0.347434      0.432879      0.505062      0.524395      0.562585      0.563533
  44   4 1801.2996    0.4226  0.4046 10.0018  0.0000       15.0706  0.0133   0.0092   0.0260    0.0339   0.0000       2.14508   441.2217       1.07373       22.4283     -0.173680      -3.42761     -0.642856      0.444476      0.576441      0.653079      0.729262      0.789280      0.765739
  44   5 2004.7087    0.6728  0.6297 10.2160  0.0000       8.82335  0.0163   0.0115   0.0324    0.0491   0.0000       1.09985   441.6645     -0.872070       20.6981      0.151652      -2.83253      -2.43224      0.502715      0.698482      0.752465      0.822997      0.875097      0.846037
  44   6 2201.5632    0.9960  0.8158 10.9322  0.0000       6.95265  0.0197   0.0156   0.0389    0.0540   0.0000      0.917548   440.2878      0.709563       22.1284     -0.555480      -2.45238     -0.631069      0.532939      0.732037      0.781360      0.888699      0.882993      0.926836
  44   7 2389.6099    1.5349  1.0980 11.3080  0.0000       6.04281  0.0247   0.0207   0.0454    0.0732   0.0000      0.758381   442.7254       1.45437       21.2740     0.0780254      -2.09161     -0.817874      0.626530      0.838301      0.933920       1.04482       1.07871       1.11738
  44   8 2571.5035    2.1319  1.1702 12.2150  0.0000       2.09628  0.0259   0.0294   0.0502    0.0694   0.0000      0.750545   442.3586       1.49324       21.2561    0.00508980      -3.29298     -0.581949      0.666482      0.868500      0.965532       1.10780       1.12973       1.18277
  44   9 2751.6244    2.9266  1.1239 12.7661  0.0000       1.60690  0.0246   0.0395   0.0457    0.0706   0.0000      0.648919   440.5239      0.511199       22.6934     -0.290526      -2.11610      -1.94031      0.610727      0.813870      0.903543       1.00872       1.02082       1.04384
  44  10 2929.7221    3.8299  1.0301 13.2541  0.0000       1.98091  0.0229   0.0526   0.0405    0.0730   0.0000      0.601219   441.3819      0.899142       21.0821     -0.351573      -4.67958    -0.0766374      0.595123      0.810336      0.873600      0.983455       1.03295       1.02106
  44  11 3104.8832    4.2337  1.2035 13.6386  0.0000       1.67285  0.0275   0.0572   0.0473    0.0742   0.0000      0.679125   441.6854       3.52147       19.5815      0.203781      -2.40845      -2.58157      0.666741      0.913901       1.00282       1.12024       1.13558       1.16325
  44  12 3277.4937    3.8720  1.6363 13.3752  0.0000       1.09481  0.0321   0.0450   0.0569    0.0550   0.0000      0.430014   440.7588       2.06077       20.3801     -0.190224      -2.03112      -1.83623      0.817132       1.03856       1.16858       1.28377       1.30279       1.33907
  44  13 3448.1068    3.1638  2.5930 12.5840  0.0000      0.764862  0.0404   0.0284   0.0710    0.0408   0.0000      0.213748   440.3558       3.81601       20.3171       3.85339      -2.22895      -4.86317       1.02196       1.35603       1.51903       1.67420       1.71445       1.76522
  44  14 3616.6140    2.5487  4.2242 12.0026  0.0000      0.600406  0.0540   0.0184   0.1009    0.0306   0.0000      0.124335   439.2770       2.99873       18.5933    -0.0800997      -3.35499      0.190313       1.31741       1.78468       1.99382       2.12457       2.25433       2.24836
  44  15 3782.4837    2.0422  6.5876 11.4572  0.0002      0.332497  0.0778   0.0122   0.1381    0.0259   0.0000     0.0835007   441.2071       4.62003       20.9121      -4.23185     -0.249433      -4.83322       1.85016       2.46796       2.75905       3.03430       3.12906       3.20493
  44  16 3946.0531    1.6320  8.9900 11.2594 -0.0006      0.340944  0.1138   0.0088   0.1911    0.0234   0.0000     0.0780217   444.5368       5.32571       14.8057      -2.13954      -3.31544      -5.26684       2.45193       3.28438       3.65047       3.97387       4.15435       4.19667
  44  17 4107.9068    1.3077 11.8255 11.0364 -0.0028      0.427739  0.1686   0.0065   0.2606    0.0212   0.0000     0.0863843   435.7877      -2.93945       16.0474      -2.49771       4.13905      -18.3729       3.26382       4.40571       4.91070       5.34218       5.59677       5.72632
  45   2 1351.2622    0.1134  0.1343 10.0372  0.0000       12.5499  0.0147   0.0065   0.0282    0.0197   0.0000       39.9491   442.8029      -1.22408       23.4137      -1.95408     -0.995602     -0.954677      0.490843      0.687320      0.886774      0.979724       1.16189       1.06063
  45   3 1598.4148    0.2349  0.2099  9.9415  0.0000       24.5475  0.0099   0.0074   0.0202    0.0243   0.0000       7.06452   442.2753     -0.528552       21.3260     -0.907464      -3.71563      0.637250      0.317051      0.389686      0.451431      0.487158      0.493133      0.516397
  45   4 1815.3672    0.4537  0.4125  9.9919  0.0000       14.5384  0.0127   0.0095   0.0259    0.0354   0.0000       1.96371   440.9657      0.687128       21.4051      0.132331      -3.92916      0.556991      0.399151      0.524546      0.606269      0.657232      0.660082      0.675205
  45   5 2020.0836    0.6928  0.6862 10.0760  0.0000       8.86883  0.0165   0.0113   0.0349    0.0535   0.0000       1.02413   440.9961       1.26735       22.0539      0.100205      -3.18460       1.30797      0.483117      0.620585      0.705968      0.773315      0.781709      0.785702
  45   6 2217.8858    1.0698  0.8954 10.6775  0.0000       5.85354  0.0206   0.0154   0.0393    0.0622   0.0000      0.834837   440.9924      0.701149       21.2815    -0.0613165      -3.27350       2.87279      0.538108      0.730267      0.785155      0.894994      0.925256      0.948630
  45   7 2406.5840    1.5821  1.1970 11.3017  0.0000       4.62549  0.0262   0.0207   0.0483    0.0766   0.0000      0.708050   441.6722     -0.904489       21.9078      -1.30610      -3.98843     -0.758500      0.645177      0.851394      0.940154       1.03959       1.07894       1.10641
  45   8 2589.5068    2.1992  1.1364 12.2194  0.0000       3.30179  0.0250   0.0297   0.0472    0.0681   0.0000      0.720282   441.7207      0.180979       20.6392     -0.149963      -2.47426     -0.611074      0.616629      0.813928      0.909009      0.991673       1.04942       1.06734
  45   9 2770.6266    3.0750  1.0316 12.7824  0.0000       2.38129  0.0225   0.0421   0.0406    0.0717   0.0000      0.674711   440.5649      0.641420       21.4884     -0.604522      -2.33438      -1.69854      0.607949      0.803372      0.863250      0.971182      0.999054       1.01883
  45  10 2949.4844    3.8708  1.0687 13.3347  0.0000      0.725611  0.0229   0.0526   0.0434    0.0715   0.0000      0.688338   441.1732       1.42336       20.9575     0.0900121      -4.50710      -1.95061      0.588167      0.772398      0.858708      0.939428      0.994077       1.03874
  45  11 3125.4377    4.2262  1.1772 13.7925  0.0000      0.518417  0.0260   0.0576   0.0492    0.0662   0.0000      0.664720   440.7747       2.88818       21.4040     -0.277703      -2.88650      -2.64093      0.635280      0.841137      0.930901       1.04486       1.05722       1.10605
  45  12 3298.9633    3.7751  1.8664 12.9883 -0.0012      0.871129  0.0335   0.0388   0.0580    0.0520   0.0000      0.316017   442.5680       2.69936       20.4806     0.0514295      -2.72375       1.34130      0.793745       1.10101       1.18823       1.33435       1.35908       1.37929
  45  13 3470.5592    3.0640  2.8922 12.5390  0.0000      0.689943  0.0425   0.0263   0.0798    0.0365   0.0000      0.197104   439.5242       4.36073       19.3710      -2.39849      -3.88256      -3.15998       1.01576       1.38216       1.51815       1.66884       1.73586       1.76739
  45  14 3640.3597    2.4285  4.6398 11.8623 -0.0001      0.580041  0.0578   0.0165   0.1063    0.0286   0.0000      0.115455   440.0449       4.64410       18.2123    -0.0328543     -0.630610      -8.06716       1.37032       1.81807       2.02420       2.24977       2.38237       2.43362
  45  15 3807.3300    1.9687  6.8631 11.4178 -0.0005      0.327813  0.0827   0.0113   0.1463    0.0259   0.0000     0.0876597   444.4204      -2.67876       22.0037       2.23590      -3.89130      -3.35739       1.87984       2.52401       2.83133       3.04061       3.21183       3.27813
  45  16 3972.0146    1.6066  9.5223 11.1702  0.0007      0.370235  0.1201   0.0082   0.1987    0.0234   0.0000     0.0761901   436.6408       4.81398       19.1198      -3.30634      -4.11593      -1.09659       2.49271       3.29328       3.74114       4.04906       4.19665       4.28297
  45  17 4134.8194    1.3227 13.1928 10.9245  0.0018      0.491201  0.1788   0.0062   0.2702    0.0203   0.0000     0.0822209   442.7302       8.30548       17.3637      -1.50614      -1.89574      -3.61271       3.35716       4.49586       5.05930       5.48206       5.64955       5.77113
  46   2 1363.3121    0.1203  0.1380 10.0708  0.0000       36.9516  0.0122   0.0064   0.0284    0.0201   0.0000       37.7673   441.5154     -0.161844       21.7168      0.197728      -3.69828     -0.551233      0.362356      0.459811      0.576658      0.534454      0.649097      0.575501
  46   3 1611.4327    0.2545  0.2632  9.9771  0.0000       17.7436  0.0119   0.0072   0.0236    0.0251   0.0000       5.74919   441.7640    -0.0604937       21.8225     -0.653406      -3.60230     -0.400512      0.416343      0.554400      0.662221      0.647046      0.637786      0.634446
  46   4 1829.2452    0.4669  0.4785  9.9754  0.0000       14.0619  0.0137   0.0092   0.0289    0.0366   0.0000       1.73562   442.2183      0.119122       21.3677      0.363920      -3.13956      0.372714      0.424065      0.566700      0.641000      0.677405      0.697930      0.744874
  46   5 2035.3441    0.7044  0.6969 10.4150  0.0000       9.36582  0.0170   0.0117   0.0358    0.0467   0.0000       1.14685   442.2454     -0.161853       20.7800     -0.777657      -3.25272      -1.23405      0.484755      0.621861      0.696986      0.790509      0.800064      0.829788
  46   6 2234.0861    1.0863  0.9457 10.8280  0.0000       6.86145  0.0212   0.0155   0.0415    0.0623   0.0000      0.824558   442.1943     0.0416858       20.5769     -0.985634      -3.75558     -0.620166      0.531287      0.692153      0.807792      0.897429      0.909125      0.939402
  46   7 2423.4235    1.6313  1.1414 11.5375  0.0000       4.95916  0.0248   0.0218   0.0476    0.0718   0.0000      0.713317   441.4425       1.65499       21.4787      -1.76181      -1.98983      0.894986      0.604038      0.783387      0.866091      0.974838       1.01396       1.05991
  46   8 2607.3943    2.3687  1.1852 12.1919  0.0000       3.99479  0.0250   0.0307   0.0473    0.0735   0.0000      0.670611   440.6678       1.28213       22.6370      -1.35442      -3.18295      -3.06951      0.603896      0.779790      0.862865      0.961611       1.01029       1.04227
  46   9 2789.4508    3.1261  1.0433 12.9048  0.0000       2.12449  0.0228   0.0421   0.0413    0.0662   0.0000      0.678484   441.0054     -0.254502       22.8642      0.581101      -3.82502      -1.25729      0.557466      0.753202      0.843522      0.912448      0.932301      0.970371
  46  10 2969.1444    3.9110  1.0188 13.4138  0.0000       1.66859  0.0216   0.0539   0.0424    0.0674   0.0000      0.637836   441.4905       2.92361       19.6579       1.48546      -4.01741      -4.87836      0.561693      0.733505      0.851958      0.927810      0.930577      0.964474
  46  11 3145.8604    4.1979  1.3018 13.5619  0.0013       2.45789  0.0267   0.0529   0.0491    0.0677   0.0000      0.594560   441.3288       1.91858       18.9489     -0.377084      -2.61795      -2.61407      0.632820      0.872140      0.932538       1.03797       1.07374       1.08145
  46  12 3320.1635    3.7510  1.9750 13.0739 -0.0002      0.692427  0.0336   0.0375   0.0618    0.0462   0.0000      0.342873   442.5856       4.80506       20.1756       1.72566      -1.61018      -2.22017      0.784664       1.04179       1.16327       1.28782       1.35159       1.36536
  46  13 3492.8034    2.9611  3.0393 12.5936  0.0000      0.695176  0.0450   0.0248   0.0802    0.0338   0.0000      0.188057   440.8728       3.58862       21.1713       2.21092      -2.70596      -3.59989       1.04638       1.40205       1.56138       1.70604       1.79001       1.77192
  46  14 3663.4478    2.3935  4.9372 11.7924  0.0000      0.498227  0.0606   0.0155   0.1081    0.0285   0.0000      0.102139   442.7460       3.16059       19.8625     -0.823416      0.903852      -3.97863       1.38576       1.87210       2.09938       2.27843       2.38828       2.36949
  46  15 3832.0818    1.9455  7.8257 11.3859  0.0008      0.631705  0.0926   0.0105   0.1613    0.0255   0.0000     0.0825613   440.9311       1.28347       18.9513      0.912833      -5.65130      -10.6889       2.03622       2.67510       2.97999       3.28129       3.40923       3.43184
  46  16 3997.3352    1.5551 10.3468 11.1699  0.0002      0.218936  0.1345   0.0074   0.2136    0.0226   0.0000     0.0851941   440.8044       5.63844       23.1751      -1.68920      -4.23547      -7.96594       2.62214       3.53854       3.97790       4.37609       4.52330       4.59520
  47   2 1375.1921    0.1222  0.1201 10.0509  0.0000       34.9967  0.0120   0.0066   0.0206    0.0197   0.0000       39.9635   442.0231     -0.359502       22.4955      0.402055      -2.52377      -1.16578      0.351180      0.494909      0.569187      0.598398      0.662457      0.652169
  47   3 1624.2587    0.2740  0.2355  9.9082  0.0000       25.8098  0.0098   0.0078   0.0205    0.0251   0.0000       5.47761   441.7580      0.528793       21.3432      0.141474      -3.60756     -0.821790      0.317387      0.449699      0.499322      0.561207      0.554767      0.538808
  47   4 1842.9787    0.4762  0.4939  9.9304  0.0000       12.4214  0.0142   0.0089   0.0283    0.0385   0.0000       1.67224   441.9336      0.622955       21.0657     -0.797641      -2.21310     -0.638389      0.400409      0.533059      0.606859      0.667958      0.659022      0.679159
  47   5 2050.4152    0.7296  0.8161 10.1067  0.0000       8.67352  0.0196   0.0109   0.0370    0.0556   0.0000      0.972224   441.8657      0.691307       21.5825      0.102883      -2.85389      -1.10587      0.496634      0.673036      0.718640      0.809897      0.885302      0.897259
  47   6 2250.0585    1.1441  0.9226 10.8995  0.0000       6.00499  0.0208   0.0163   0.0394    0.0612   0.0000      0.821651   442.3419      0.540748       20.3635     -0.825333      -2.67497     -0.272444      0.528577      0.696844      0.784973      0.872325      0.913617      0.910747
  47   7 2440.0790    1.6931  1.2457 11.3908  0.0001       3.95582  0.0258   0.0213   0.0479    0.0747   0.0000      0.624369   441.0441       1.12356       22.6257      0.247443      -1.02406      -1.54768      0.602579      0.820930      0.915763       1.02163       1.06088       1.08003
  47   8 2624.9817    2.4231  1.2176 12.2780  0.0007       2.32643  0.0261   0.0315   0.0478    0.0733   0.0000      0.704041   441.7103       1.69771       20.1064      -1.45153      -2.22346      0.255115      0.593613      0.811216      0.902652       1.00713       1.02628       1.06459
  47   9 2808.0712    3.1429  0.9628 13.2370  0.0000       1.30431  0.0215   0.0448   0.0396    0.0567   0.0000      0.679822   441.0134       2.76725       21.8887       1.82751      -3.04493     -0.711581      0.550416      0.725473      0.808870      0.912636      0.929013      0.986385
  47  10 2988.5912    3.9837  1.1319 13.4383  0.0000       3.33826  0.0237   0.0525   0.0463    0.0666   0.0000      0.723915   441.8260       1.45681       19.2550     -0.173146     -0.687900      -2.96388      0.550028      0.741057      0.775629      0.888630      0.928237      0.938839
  47  11 3165.8929    4.1843  1.3210 13.5799  0.0000      0.257515  0.0270   0.0520   0.0489    0.0637   0.0000      0.562600   439.8544       2.21349       20.9862       1.08138     -0.353070      0.154541      0.656857      0.861517      0.971246       1.09839       1.11512       1.12323
  47  12 3341.2626    3.6154  1.9801 13.0504  0.0000       1.20387  0.0343   0.0368   0.0612    0.0478   0.0000      0.296434   441.4320       3.00418       21.1395     -0.931655      -2.88318      -5.26568      0.788635       1.05623       1.14258       1.27986       1.32109       1.35157
  47  13 3514.7378    2.9464  3.2571 12.3362  0.0000      0.627465  0.0454   0.0229   0.0801    0.0336   0.0000      0.172212   441.3145       4.95939       20.1664      0.892870      0.745041      0.388582       1.04715       1.42039       1.58721       1.72183       1.79591       1.80989
  47  14 3686.4203    2.3755  5.4088 11.6393  0.0000      0.458054  0.0631   0.0143   0.1140    0.0280   0.0000     0.0953568   439.2534       8.26417       19.2695       1.97487      -3.24187      -9.53822       1.41298       1.89275       2.09966       2.35784       2.42496       2.50760
  47  15 3855.9914    1.8326  7.9464 11.4045 -0.0000      0.461270  0.0992   0.0099   0.1677    0.0249   0.0000     0.0875550   438.9420      0.183731       17.5422      -3.38052      -7.85923      0.668097       2.07208       2.78341       3.12197       3.36000       3.53306       3.62260
  47  16 4022.8085    1.4580 10.3592 11.2014 -0.0009      0.367843  0.1425   0.0072   0.2270    0.0217   0.0000     0.0920311   441.3441       10.8603       18.4806       7.27587      -3.52849      -2.73178       2.66199       3.65868       4.07555       4.51331       4.61193       4.71749
  48   2 1386.9181    0.1185  0.1218 10.0578  0.0000       34.9794  0.0123   0.0063   0.0213    0.0196   0.0000       40.3555   442.1292     -0.135726       21.2945     -0.578056      -3.05010      0.597827      0.353523      0.440968      0.480621      0.505654      0.570362      0.538674
  48   3 1636.8885    0.2799  0.2602  9.9650  0.0000       25.0236  0.0104   0.0076   0.0224    0.0253   0.0000       5.21624   440.9610     -0.401347       20.9653      -1.18982      -3.70795      0.549035      0.339398      0.438204      0.475122      0.501875      0.520007      0.531251
  48   4 1856.6108    0.4951  0.4612  9.9980  0.0000       15.3643  0.0131   0.0095   0.0264    0.0368   0.0000       1.69406   441.8082      0.937014       21.3857     -0.712808      -2.12449     -0.221564      0.363721      0.484948      0.573284      0.568735      0.660728      0.685653
  48   5 2065.3946    0.7747  0.7483 10.3129 -0.0000       8.50663  0.0175   0.0118   0.0341    0.0515   0.0000      0.984323   440.8398     -0.683201       22.1254       1.36750      -2.39027      -1.47865      0.455500      0.606061      0.660709      0.756985      0.776689      0.781098
  48   6 2265.8454    1.1842  1.0470 10.9381  0.0000       5.46892  0.0232   0.0161   0.0426    0.0662   0.0000      0.768358   442.2999      0.455621       20.2146       1.44025      -2.26577      0.149052      0.558948      0.726924      0.828922      0.917931      0.972832      0.951841
  48   7 2456.6109    1.7030  1.2423 11.6514  0.0000       3.81856  0.0268   0.0217   0.0492    0.0661   0.0000      0.700894   442.8714       1.42731       21.6122      -2.39809      -2.26189     0.0655208      0.631850      0.877648      0.978116       1.05294       1.10356       1.12973
  48   8 2642.5162    2.4962  1.2227 12.1504  0.0000       2.41554  0.0246   0.0309   0.0459    0.0749   0.0000      0.582663   441.6326     -0.692767       22.0745     -0.318144      -2.94771      -2.14343      0.565724      0.792965      0.839633      0.968130       1.00672       1.03961
  48   9 2826.5620    3.2657  1.0834 13.0886  0.0000       2.25612  0.0236   0.0435   0.0422    0.0638   0.0000      0.745542   441.6220       2.49749       20.8138       3.30213      -3.43754      -1.52721      0.552250      0.725925      0.791855      0.920853      0.961411      0.978427
  48  10 3007.7868    3.9904  1.0798 13.5378  0.0000      0.628419  0.0225   0.0533   0.0439    0.0650   0.0000      0.683082   442.4203       2.44616       20.8145      0.287470      -1.16704      -1.41682      0.542032      0.711070      0.795059      0.879190      0.922975      0.922565
  48  11 3185.9243    4.0225  1.3824 13.5432  0.0000      0.972511  0.0271   0.0479   0.0520    0.0567   0.0000      0.509774   441.7710       4.48256       21.8562      -1.47824      -2.06677      -1.89153      0.612684      0.843990      0.928137       1.02202       1.03227       1.08338
  48  12 3361.9461    3.5915  2.0752 12.9408  0.0000      0.738171  0.0341   0.0344   0.0623    0.0455   0.0000      0.304052   441.8641       2.64738       21.4624       1.21285      -3.10581      -4.10728      0.756184       1.02314       1.13636       1.26865       1.32580       1.32999
  48  13 3536.4234    2.8485  3.4198 12.3121  0.0000      0.360363  0.0461   0.0215   0.0832    0.0324   0.0000      0.151755   442.6306      0.416018       19.1925       2.18692      -1.45900     -0.733195       1.03931       1.41008       1.53007       1.71330       1.77922       1.81551
  48  14 3709.2525    2.2769  5.7554 11.6917  0.0001      0.537713  0.0677   0.0136   0.1231    0.0270   0.0000     0.0935902   439.4813       5.85914       19.1144       3.11096      -6.64251     -0.444137       1.47788       1.96685       2.20822       2.39557       2.51695       2.59085
  48  15 3879.6970    1.8152  8.3707 11.3727  0.0002      0.495639  0.1039   0.0093   0.1748    0.0248   0.0000     0.0862324   441.2952       2.48825       10.2689    -0.0713168       3.65925       1.70226       2.11180       2.78331       3.15101       3.47331       3.60807       3.66207
  48  16 4047.7911    1.4495 11.7426 11.1860 -0.0007      0.502332  0.1626   0.0067   0.2457    0.0205   0.0000     0.0899245   447.3911       3.39501       10.9707       4.43184      0.451424      -3.12291       2.91847       3.90697       4.44454       4.82470       5.04676       5.17825
  49   2 1398.5227    0.1333  0.1278 10.0312  0.0000       22.8531  0.0098   0.0063   0.0229    0.0197   0.0000       30.5924   441.7934   -0.00762521       21.6471      0.229027      -3.24865     -0.143122      0.282201      0.355340      0.417145      0.426123      0.479589      0.524388
  49   3 1649.3668    0.2781  0.2650  9.9687  0.0000       26.7443  0.0109   0.0075   0.0228    0.0250   0.0000       4.87970   441.5215      0.174037       20.7781     0.0278246      -2.63682     -0.222161      0.406297      0.557769      0.612043      0.652945      0.657181      0.663094
  49   4 1870.0301    0.5245  0.5014  9.9532  0.0000       12.9993  0.0134   0.0095   0.0273    0.0395   0.0000       1.50581   442.1612      -1.27467       22.3149     0.0870987      -3.46167      0.170580      0.365305      0.458882      0.550524      0.567653      0.607361      0.670822
  49   5 2080.1538    0.8095  0.7785 10.2392  0.0000       8.13322  0.0174   0.0120   0.0354    0.0571   0.0000      0.923393   442.1329      0.690072       21.5030      0.116781      -2.02923       1.29827      0.460173      0.613827      0.703057      0.776421      0.806222      0.854230
  49   6 2281.4389    1.2426  0.9655 11.0486  0.0000       5.35710  0.0209   0.0170   0.0404    0.0612   0.0000      0.795220   442.3263       1.06775       21.8137      0.452595      -2.75620      -1.14469      0.506708      0.658202      0.741366      0.797051      0.845004      0.866894
  49   7 2472.9553    1.8114  1.2390 11.5600  0.0004       4.67400  0.0253   0.0224   0.0478    0.0739   0.0000      0.655924   442.9149       1.25269       21.5811      0.276284      -4.96432      0.698689      0.567382      0.763810      0.819803      0.937816       1.00844       1.02850
  49   8 2659.8854    2.5530  1.1891 12.3794  0.0000       1.94893  0.0244   0.0324   0.0462    0.0750   0.0000      0.658292   442.2702      0.341078       23.0539     -0.217107      -4.05336   -0.00741475      0.557216      0.748794      0.832216      0.881071      0.932837      0.945187
  49   9 2844.8888    3.4029  1.0539 13.1362  0.0000       2.08885  0.0214   0.0452   0.0436    0.0634   0.0000      0.650705   442.1570       1.35064       21.8992      0.331292      -2.71417      -1.97889      0.516823      0.698921      0.768743      0.848717      0.907650      0.903023
  49  10 3026.8606    4.1478  1.0334 13.5702  0.0000       1.80222  0.0217   0.0553   0.0405    0.0660   0.0000      0.634647   441.3135       2.90033       21.6892    -0.0576933      -3.13107     -0.837802      0.522573      0.692936      0.715121      0.847447      0.869970      0.914363
  49  11 3205.7650    4.0819  1.4893 13.4660 -0.0001       1.15333  0.0286   0.0459   0.0503    0.0525   0.0000      0.450274   442.4258       1.96793       21.4596       2.21094      -2.79491      -3.23978      0.629288      0.848889      0.957439       1.05392       1.10291       1.14534
  49  12 3382.7213    3.5314  2.1440 13.0496  0.0000       1.83004  0.0346   0.0339   0.0644    0.0411   0.0000      0.300251   442.8826       4.49356       20.1223     -0.493893      -2.09263      -2.01367      0.762869       1.00412       1.15217       1.26097       1.30009       1.29854
  49  13 3557.9795    2.7461  3.6721 12.2276  0.0000      0.524714  0.0481   0.0199   0.0880    0.0313   0.0000      0.157692   440.9123       3.14984       20.2452     -0.336255      -2.25801      -2.37216       1.05647       1.44502       1.61235       1.77701       1.82864       1.92491
  49  14 3731.5657    2.2491  5.9913 11.6663  0.0001      0.462833  0.0701   0.0131   0.1246    0.0272   0.0000     0.0911043   444.1481       2.05803       23.5810       1.28241      0.268961      -7.51722       1.49856       2.00061       2.28256       2.49256       2.60691       2.66169
  49  15 3903.0761    1.7529  8.8657 11.3741 -0.0010      0.593304  0.1126   0.0086   0.1828    0.0238   0.0000     0.0913590   442.8633       2.99967       19.9844       1.97893      -7.62401      -5.48151       2.14909       2.92241       3.24169       3.60781       3.69739       3.80738
  49  16 4072.1327    1.4005 11.9470 11.1848  0.0011      0.270223  0.1687   0.0064   0.2500    0.0201   0.0000     0.0928401   444.4556      -2.66695       23.9088      -4.63324      -6.07458      -9.77509       2.91358       3.98028       4.50059       4.87096       5.12015       5.19365
  50   2 1409.9974    0.1355  0.1692 10.0054  0.0000       58.5709  0.0120   0.0060   0.0253    0.0214   0.0000       26.3544   441.7482     -0.620090       22.1390     -0.701814      -3.24801     0.0666306      0.317993      0.436007      0.464917      0.504862      0.506781      0.534384
  50   3 1661.6457    0.3036  0.2748  9.9633  0.0000       15.2247  0.0110   0.0076   0.0211    0.0252   0.0000       4.26453   442.5902     -0.638332       21.8438      0.539263      -3.90937      0.788319      0.367214      0.483519      0.585471      0.674918      0.723783      0.668385
  50   4 1883.3688    0.5239  0.5460  9.9737  0.0000       13.1345  0.0146   0.0092   0.0288    0.0411   0.0000       1.48658   441.9196      0.622336       22.3843      -1.75120      -2.93060      0.254736      0.399489      0.504365      0.568775      0.640083      0.657016      0.672055
  50   5 2094.8062    0.8294  0.8325 10.4760  0.0000       9.08238  0.0187   0.0121   0.0378    0.0514   0.0000      0.986103   441.7482      0.269577       21.8883     -0.832582      -3.76850     -0.999011      0.455141      0.621341      0.682892      0.762506      0.746455      0.766878
  50   6 2296.8943    1.3035  1.0382 11.0257 -0.0000       5.43547  0.0219   0.0171   0.0417    0.0655   0.0000      0.739307   442.0245      0.986246       20.9496     -0.750410      -3.20251      -1.68850      0.513042      0.663338      0.751871      0.820702      0.850929      0.867745
  50   7 2489.1465    1.8711  1.1900 11.9110  0.0000       4.44122  0.0250   0.0241   0.0474    0.0658   0.0000      0.730824   442.1184     -0.522496       22.7248     -0.398983      -2.23382     -0.782068      0.549288      0.746618      0.829402      0.904479      0.965978       1.01972
  50   8 2677.1078    2.5726  1.2340 12.4209  0.0000       2.51599  0.0248   0.0316   0.0472    0.0665   0.0000      0.645081   441.6318      0.482671       21.0704      0.675458      -3.70135     -0.628440      0.553170      0.734461      0.797664      0.895377      0.937455      0.980428
  50   9 2863.0170    3.4933  1.0952 12.9840  0.0000       1.43007  0.0222   0.0440   0.0411    0.0703   0.0000      0.731426   441.7035       2.54926       21.7942     -0.411960      -1.44639      -1.74158      0.503573      0.657584      0.752211      0.839026      0.859834      0.911596
  50  10 3045.6942    4.1274  1.1637 13.6709  0.0000     0.0447561  0.0246   0.0532   0.0457    0.0643   0.0000      0.684830   441.2560       2.32720       20.9913       1.59763      -2.54190      -1.07957      0.540708      0.746108      0.801157      0.909426      0.918619      0.957681
  50  11 3225.3542    3.9762  1.4374 13.6113  0.0000      0.780241  0.0273   0.0468   0.0531    0.0539   0.0000      0.442276   441.4931       2.47168       19.7192      -1.21893      -2.89456      -1.46144      0.611342      0.825677      0.928003       1.04044       1.07519       1.11797
  50  12 3403.0720    3.4428  2.4300 12.8201  0.0000      0.905058  0.0370   0.0301   0.0661    0.0389   0.0000      0.238221   440.9866       1.56240       21.6218     -0.449008      -1.85837      0.918123      0.796093       1.04745       1.18796       1.31077       1.33460       1.35905
  50  13 3579.2378    2.7025  4.0634 12.0966  0.0000      0.613466  0.0504   0.0184   0.0933    0.0303   0.0000      0.130255   441.5603       4.75419       21.9780      0.139917      -1.17708      -1.09515       1.08044       1.44825       1.63987       1.80514       1.91383       1.96108
  50  14 3753.7865    2.1479  6.4213 11.6204  0.0000      0.610884  0.0755   0.0121   0.1345    0.0268   0.0000     0.0969173   442.5290       5.41297       22.8918     -0.573596      -3.75531      -6.61804       1.53559       2.07088       2.33109       2.53665       2.64261       2.69364
  50  15 3925.9829    1.7394  9.5804 11.3361  0.0004      0.315636  0.1221   0.0080   0.1932    0.0234   0.0000     0.0900654   444.8231      0.846716       20.0148       8.51982      -4.94949      -7.20114       2.23982       2.96773       3.37672       3.69168       3.85042       3.92231
  51   2 1421.2882    0.1416  0.1511 10.0176  0.0000       32.5175  0.0111   0.0061   0.0210    0.0200   0.0000       24.6093   442.1596     -0.205166       21.3568      0.443711      -3.26601      -1.13133      0.284906      0.425883      0.436362      0.460320      0.500793      0.562426
  51   3 1673.7501    0.3205  0.2776  9.9520  0.0003       20.0890  0.0108   0.0079   0.0204    0.0261   0.0000       3.83771   441.7583      0.150460       21.7482     -0.682711      -3.35367     -0.709556      0.339537      0.467285      0.520068      0.530634      0.498563      0.538792
  51   4 1896.5634    0.5411  0.6017  9.9459  0.0000       13.3609  0.0145   0.0091   0.0321    0.0409   0.0000       1.35641   441.9491     -0.268597       22.5879   -0.00289895      -3.72675      -2.18608      0.381205      0.497497      0.585412      0.616290      0.649897      0.663330
  51   5 2109.2774    0.8417  0.7513 10.4414  0.0000       8.00692  0.0165   0.0123   0.0348    0.0515   0.0000      0.997568   441.4015       1.66982       22.1093       1.19582      -4.55905     -0.198037      0.405278      0.527004      0.585455      0.650445      0.690123      0.705943
  51   6 2312.1116    1.3410  1.1261 11.1180  0.0000       4.34781  0.0237   0.0171   0.0446    0.0635   0.0000      0.765246   442.5401     -0.580548       20.3477      -1.01408      -4.46760      -1.29047      0.519464      0.691055      0.761112      0.836926      0.889305      0.921910
  51   7 2505.2017    1.9494  1.2273 11.8333  0.0000       3.85801  0.0250   0.0239   0.0459    0.0654   0.0000      0.637398   442.3449       1.60521       22.7118     -0.910556      -2.56949      0.651546      0.540712      0.700536      0.821150      0.888654      0.918012      0.937496
  51   8 2694.2475    2.7509  1.1956 12.4601  0.0000       3.48436  0.0246   0.0337   0.0446    0.0731   0.0000      0.651191   441.1343      0.274460       20.5379       1.13124      -1.10208      -1.37156      0.552027      0.747520      0.800838      0.899851      0.946812      0.981475
  51   9 2881.0487    3.6366  1.0749 13.0785  0.0000       2.11357  0.0215   0.0460   0.0407    0.0687   0.0000      0.619704   441.2139       1.13559       21.4398     -0.229376      -2.74394     -0.675297      0.484166      0.660829      0.735016      0.814754      0.869400      0.872197
  51  10 3064.5115    4.1740  1.1836 13.5730  0.0000       2.04295  0.0249   0.0522   0.0440    0.0692   0.0000      0.636530   441.2094       2.40349       21.5646      0.520071      -1.22684      -2.03297      0.558060      0.734956      0.822052      0.900102      0.954389      0.995010
  51  11 3244.8405    4.1235  1.6364 13.2465  0.0000       1.33723  0.0292   0.0431   0.0516    0.0547   0.0000      0.418892   441.8194       2.18538       21.0895    -0.0693927      -1.95188     -0.687809      0.615707      0.829304      0.913628       1.02614       1.07573       1.09410
  51  12 3423.3919    3.3500  2.5274 12.7518  0.0000      0.601395  0.0371   0.0283   0.0678    0.0370   0.0000      0.231920   441.5434       2.38952       20.3701      0.774695      -2.48584      -1.44012      0.777847       1.03769       1.14953       1.28173       1.33150       1.38459
  51  13 3600.3767    2.6098  4.3101 12.0468 -0.0000      0.690694  0.0524   0.0172   0.0966    0.0291   0.0000      0.121751   443.1755       4.85551       18.8877      -1.21685      -4.38897      -6.01329       1.10674       1.48103       1.65702       1.83484       1.90946       1.97470
  51  14 3775.6700    2.1164  6.7261 11.6037  0.0000      0.492979  0.0790   0.0115   0.1396    0.0261   0.0000     0.0964928   444.0381       4.33434       19.7144      0.193307      -10.8349      -2.44704       1.58492       2.09009       2.35760       2.60828       2.70905       2.80523
  51  15 3949.0060    1.6710  9.6451 11.3538  0.0002      0.372237  0.1269   0.0078   0.2023    0.0231   0.0000     0.0947647   444.5491       10.9817       24.9327       4.42460      -2.58289       3.02274       2.22374       3.03620       3.35791       3.70227       3.88906       4.01884
  52   2 1432.4568    0.1610  0.1396 10.0142  0.0000       44.7350  0.0093   0.0067   0.0201    0.0200   0.0000       20.5398   442.0432     -0.114375       21.8542      0.119169      -3.27582      0.129084      0.230664      0.299821      0.395646      0.394062      0.405419      0.449021
  52   3 1685.7085    0.3240  0.3123  9.9737  0.0000       21.1871  0.0112   0.0076   0.0215    0.0259   0.0000       3.66906   442.0433     -0.572176       22.0152    -0.0334500      -3.33956     0.0490843      0.291071      0.402727      0.446985      0.496939      0.527171      0.533851
  52   4 1909.6392    0.5611  0.6650  9.9682  0.0000       11.0362  0.0159   0.0090   0.0333    0.0440   0.0000       1.25169   441.7235   -0.00698195       21.8267      0.821423      -3.44797     0.0630893      0.379160      0.524804      0.568996      0.625279      0.681086      0.683073
  52   5 2123.6494    0.8980  0.8565 10.5091  0.0000       9.80479  0.0185   0.0126   0.0373    0.0530   0.0000      0.964293   442.2901      0.341545       21.3503      -1.59944      -3.10211     -0.280520      0.429640      0.573682      0.649316      0.704329      0.735139      0.735348
  52   6 2327.2121    1.3738  1.0681 11.2575  0.0000       4.04162  0.0223   0.0177   0.0427    0.0620   0.0000      0.769188   441.3828     -0.926801       21.7614     -0.847900      -3.34209      -1.26458      0.483881      0.658233      0.705629      0.803778      0.811906      0.850458
  52   7 2521.0813    2.0109  1.2246 11.9559  0.0000       3.09435  0.0247   0.0243   0.0453    0.0618   0.0000      0.641722   440.4746      0.247823       22.7355     -0.102248      -5.10856      -1.45364      0.522460      0.700923      0.783369      0.864615      0.890692      0.929088
  52   8 2711.2379    2.7702  1.1989 12.5867  0.0000       2.95750  0.0242   0.0341   0.0453    0.0707   0.0000      0.669183   442.0109       1.04723       20.5161       1.35323      -3.56002      -3.30451      0.534464      0.664777      0.735872      0.828100      0.871834      0.885832
  52   9 2898.8792    3.7311  1.0755 13.3020  0.0000       1.21596  0.0218   0.0477   0.0410    0.0631   0.0000      0.669733   441.7302       1.70631       20.8989      -1.07705      -3.74694      -1.76519      0.484083      0.644436      0.700330      0.756532      0.829610      0.844014
  52  10 3083.0060    4.2569  1.3454 13.3026  0.0000       1.41630  0.0254   0.0484   0.0459    0.0696   0.0000      0.490257   441.3389       3.00826       20.9351     -0.909301      -3.11527      0.193908      0.542469      0.700129      0.801508      0.915632      0.929931      0.975253
  52  11 3264.1077    3.8822  1.7452 13.3815  0.0000       1.32924  0.0300   0.0397   0.0557    0.0444   0.0000      0.387360   441.4335       3.53939       19.6797       1.10078      -2.06130      -1.39772      0.625514      0.835780      0.911248       1.01743       1.05191       1.09507
  52  12 3443.3779    3.2499  2.5940 12.7574 -0.0000      0.679767  0.0385   0.0273   0.0680    0.0369   0.0000      0.226150   440.6387       2.19847       21.2015      -2.27831      -3.03051      -2.88411      0.822206       1.07619       1.20821       1.30687       1.35470       1.39356
  52  13 3621.2264    2.5502  4.5788 11.9994  0.0001      0.734744  0.0549   0.0162   0.1000    0.0285   0.0000      0.118592   442.4820       3.89020       20.5777      0.904818      -3.05523      -5.02267       1.12989       1.50841       1.68187       1.86394       1.92224       2.00771
  52  14 3797.2922    2.0746  7.4157 11.5313  0.0000      0.436717  0.0879   0.0103   0.1494    0.0259   0.0000     0.0967651   439.4451       3.78864       24.3092       3.49706      -3.92810      -4.82835       1.63316       2.20436       2.45137       2.72484       2.83976       2.86656
  52  15 3971.4864    1.6462 10.6518 11.3641 -0.0005      0.311678  0.1418   0.0073   0.2169    0.0217   0.0000     0.0933329   440.7840       5.60708       26.3528       6.21440      -3.67710      -6.74584       2.36968       3.15916       3.57961       3.96973       4.13721       4.22823
  53   2 1443.4898    0.1465  0.1434 10.0316  0.0000       23.6957  0.0094   0.0063   0.0212    0.0189   0.0000       23.3859   442.1832    -0.0408160       21.1530     -0.226968      -4.37111      0.344573      0.243082      0.331888      0.366870      0.378726      0.414865      0.399233
  53   3 1697.5373    0.3336  0.3249  9.9379  0.0000       17.9151  0.0109   0.0075   0.0223    0.0270   0.0000       3.22605   442.3457     -0.389560       21.9924      0.642640      -3.47239   -0.00596607      0.292613      0.384787      0.415045      0.475503      0.511165      0.563067
  53   4 1922.5599    0.6022  0.5612 10.0349  0.0000       11.1750  0.0141   0.0099   0.0266    0.0427   0.0000       1.24173   442.0610     -0.125793       21.7895    -0.0981018      -3.43202     -0.558454      0.350755      0.467626      0.517029      0.597493      0.603301      0.623410
  53   5 2137.8405    0.9054  0.9154 10.5129  0.0000       7.84695  0.0194   0.0123   0.0395    0.0564   0.0000      0.907472   441.8681     -0.351233       21.4583     -0.908584      -1.02273      0.309645      0.429849      0.576612      0.643008      0.709750      0.743274      0.760655
  53   6 2342.1102    1.4057  1.1437 11.2793  0.0000       4.77443  0.0242   0.0175   0.0452    0.0638   0.0000      0.793515   442.1666       1.11906       21.9016     -0.960802      -1.87974     -0.544925      0.498107      0.664707      0.743138      0.817963      0.847154      0.870554
  53   7 2536.8481    2.0612  1.2071 12.1395  0.0000       3.16547  0.0251   0.0256   0.0464    0.0621   0.0000      0.719402   442.0623      0.405206       22.0847      -1.53301      -2.93986     -0.971774      0.518608      0.692898      0.754399      0.858584      0.889488      0.921273
  53   8 2728.0885    2.8468  1.1771 12.8544  0.0000       3.65335  0.0241   0.0358   0.0443    0.0610   0.0000      0.708907   441.4240       1.45070       21.6841      0.557624      -2.24546     -0.762788      0.505530      0.690306      0.771768      0.899243      0.925170      0.955621
  53   9 2916.5590    3.6562  1.1487 13.2245  0.0000       1.31787  0.0234   0.0453   0.0422    0.0682   0.0000      0.633375   442.4039       2.96149       20.3412      0.104712      -2.88291      -1.22010      0.482141      0.658703      0.692495      0.787591      0.810144      0.840215
  53  10 3101.4381    4.2379  1.3221 13.4300  0.0000       1.94975  0.0253   0.0486   0.0456    0.0625   0.0000      0.526281   441.7186       1.92126       22.3637     -0.275750      -2.82833      -2.49239      0.521378      0.695916      0.784517      0.857641      0.879246      0.928184
  53  11 3283.3028    3.9319  1.8024 13.2388  0.0000       1.13325  0.0304   0.0385   0.0537    0.0437   0.0000      0.361447   443.2382       2.21455       22.0520      0.271679      -2.23094      -2.80222      0.614068      0.826020      0.916734       1.02113       1.04789       1.09341
  53  12 3463.4454    3.2175  2.8494 12.5845  0.0001      0.920221  0.0389   0.0250   0.0713    0.0346   0.0000      0.196219   440.3021       4.28579       22.4048      0.343975      -3.42708      -5.16663      0.790703       1.06938       1.19842       1.32869       1.38314       1.39976
  53  13 3641.8683    2.5233  5.0286 11.7992  0.0000      0.659778  0.0574   0.0149   0.1032    0.0290   0.0000      0.109587   440.6440       3.98209       23.5041       1.60779      -3.74607      -3.12146       1.16334       1.55437       1.73953       1.89741       1.99402       2.04138
  53  14 3818.4955    1.9970  7.6930 11.5535 -0.0008      0.262595  0.0948   0.0098   0.1578    0.0253   0.0000      0.104142   441.3433       8.15606       18.1682       1.65970       1.18734      -6.26043       1.70002       2.30650       2.58214       2.82095       2.96433       3.02279
  53  15 3993.7447    1.5810 10.9013 11.3742  0.0011      0.122201  0.1493   0.0070   0.2240    0.0209   0.0000     0.0945783   437.6201      -1.50736       18.9625      -2.18082      -7.20673      0.156033       2.41373       3.22986       3.61432       3.96780       4.13684       4.26068
  54   1 1147.9035    0.0604  0.0340 10.2161 -0.0115     -0.216716  0.0199   0.0081   0.0130    0.0164   0.0000       435.339   440.5355     -0.286397       21.4210    -0.0604630      -2.81030      -1.24910      0.674191      0.916477       1.04853       1.20901       1.13786      0.712703
  54   2 1454.3916    0.1730  0.1329 10.0172  0.0000       19.4994  0.0086   0.0067   0.0163    0.0188   0.0000       17.2608   442.2435     -0.430230       22.0456      0.220605      -2.91444     -0.972241      0.247056      0.386288      0.457846      0.559012      0.551449      0.556871
  54   3 1709.1684    0.3373  0.3414 10.0024  0.0000       20.2444  0.0112   0.0075   0.0233    0.0262   0.0000       3.34482   442.0585     -0.414361       21.3817     -0.308973      -2.94122      0.600652      0.300296      0.418458      0.459610      0.521969      0.536504      0.540332
  54   4 1935.4091    0.5945  0.6174 10.1305  0.0000       11.5964  0.0151   0.0095   0.0295    0.0413   0.0000       1.28299   442.4816     -0.189837       22.0222     -0.181714      -2.91080     -0.635614      0.360466      0.482170      0.548548      0.622875      0.649311      0.644227
  54   5 2151.8999    0.9403  0.8866 10.6845  0.0000       7.58877  0.0190   0.0128   0.0372    0.0514   0.0000      0.894190   441.9072     -0.343221       20.5215      0.149318      -2.76858      0.464001      0.422927      0.561460      0.615154      0.697224      0.733425      0.750397
  54   6 2356.9303    1.4412  1.1960 11.4252  0.0000       6.70932  0.0252   0.0181   0.0461    0.0630   0.0000      0.788476   441.4227      0.374707       21.8640     -0.483360      -3.10011      -1.74758      0.504116      0.666908      0.766983      0.830835      0.855663      0.905021
  54   7 2552.4648    2.1061  1.3041 12.0937  0.0000       2.57007  0.0250   0.0246   0.0483    0.0574   0.0000      0.488684   442.1694      0.203403       21.8997      0.246864      -3.50768      0.175517      0.512009      0.708745      0.758969      0.868373      0.904138      0.949214
  54   8 2744.6383    2.9020  1.2159 12.8536  0.0000     -0.392078  0.0252   0.0350   0.0439    0.0630   0.0000      0.463113   441.3433       1.77938       21.4783      0.213111      -2.42687      0.220730      0.489168      0.664664      0.741377      0.820817      0.835714      0.907878
  54   9 2934.0934    3.7992  1.1252 13.3365  0.0000      0.711095  0.0225   0.0467   0.0418    0.0664   0.0000      0.506036   441.8000       1.53922       20.9708       1.20902      -1.63210     -0.917301      0.464691      0.647925      0.677400      0.771038      0.810470      0.850424
  54  10 3119.6849    4.3234  1.2832 13.6928  0.0000       1.73938  0.0247   0.0510   0.0465    0.0605   0.0000      0.563771   441.8919       2.93165       21.2296      0.805078      -2.46307     -0.580113      0.498328      0.668549      0.737871      0.821389      0.857369      0.867034
  54  11 3302.3197    3.8181  1.7806 13.4520  0.0000      0.906946  0.0316   0.0391   0.0549    0.0441   0.0000      0.408059   440.4948       2.69320       21.1150     -0.190640      -3.40136      -1.05811      0.622530      0.860722      0.952912       1.02967       1.08306       1.09863
  54  12 3483.1596    3.1482  3.0839 12.4826  0.0000      0.615698  0.0408   0.0234   0.0735    0.0350   0.0000      0.174877   440.7561       3.93897       20.6571       2.10725      -2.92878      -1.15471      0.823717       1.11027       1.24123       1.38357       1.44151       1.45765
  54  13 3662.4742    2.4385  5.1045 11.9725  0.0000      0.548654  0.0591   0.0147   0.1082    0.0268   0.0000      0.110884   442.1448       3.12096       20.8152      0.807858      -1.43165      -5.94086       1.16870       1.55024       1.75111       1.89461       2.00513       2.05671
  54  14 3839.9998    1.9464  8.4099 11.5359  0.0004      0.381645  0.1053   0.0089   0.1701    0.0248   0.0000      0.102748   443.6957       4.09493       22.0011      0.392345      -3.25602      -7.54873       1.81660       2.46201       2.75363       3.04681       3.20386       3.26831
  55   2 1465.1775    0.1721  0.1688  9.9974  0.0000       22.4288  0.0101   0.0061   0.0177    0.0192   0.0000       14.7738   442.3054     -0.729502       22.3440     -0.639631      -3.92137      0.101421      0.276157      0.359114      0.413901      0.435104      0.512270      0.501661
  55   3 1720.6654    0.3581  0.3545  9.9600  0.0000       18.9988  0.0112   0.0076   0.0223    0.0269   0.0000       2.92430   442.4341     -0.184417       22.0934     0.0838630      -4.71793     -0.558868      0.278383      0.372181      0.428191      0.433535      0.469546      0.520676
  55   4 1948.1362    0.6187  0.6708 10.0102  0.0000       9.12619  0.0154   0.0092   0.0308    0.0459   0.0000       1.14586   442.2205     -0.652452       21.7676     -0.455554      -1.95338      0.510124      0.361111      0.484622      0.522990      0.589511      0.615498      0.668047
  55   5 2165.7507    0.9779  0.9698 10.5276  0.0000       5.39877  0.0204   0.0125   0.0390    0.0625   0.0000      0.831909   442.2362     -0.811390       20.0942     -0.747202      -3.50377     -0.500193      0.432616      0.590947      0.640440      0.723942      0.775604      0.794325
  55   6 2371.4695    1.4888  1.2527 11.2400  0.0000       3.87734  0.0252   0.0174   0.0448    0.0675   0.0000      0.648895   441.9003      0.156355       22.6706     0.0168699      -2.89395       1.04038      0.501319      0.689395      0.747759      0.848952      0.899065      0.909687
  55   7 2568.0037    2.1431  1.2773 12.1745  0.0000       3.33112  0.0254   0.0251   0.0461    0.0600   0.0000      0.681590   441.9038       1.52433       21.8168      -2.39522      -1.68535     -0.392349      0.493693      0.645598      0.716036      0.810269      0.872453      0.877703
  55   8 2761.2487    2.9591  1.1641 12.9842  0.0000       1.38747  0.0237   0.0366   0.0439    0.0610   0.0000      0.680166   442.0773       1.54119       22.3826      0.368994      -3.85827      -1.79191      0.478085      0.670939      0.728498      0.826255      0.838879      0.861719
  55   9 2951.5201    3.9744  1.1728 13.3313  0.0000       2.64051  0.0227   0.0473   0.0417    0.0670   0.0000      0.609452   441.6645       2.33409       20.6995      -1.22855      -4.08471      -1.27597      0.468839      0.632291      0.697833      0.755957      0.809483      0.837465
  55  10 3137.7697    4.2571  1.2652 13.8306  0.0000       1.03724  0.0255   0.0511   0.0453    0.0569   0.0000      0.696574   441.6191       2.41409       22.0840      0.121196      -2.19786      -1.80339      0.504671      0.670273      0.729567      0.813306      0.856900      0.891409
  55  11 3321.0839    3.7941  1.9402 13.2158  0.0000      0.295217  0.0310   0.0355   0.0565    0.0414   0.0000      0.317277   440.8257       4.11254       19.4304      0.985206      -4.82235      -3.06177      0.621355      0.828587      0.913712       1.02333       1.04355       1.10906
  55  12 3502.8246    3.0441  3.2549 12.4406  0.0000      0.728155  0.0419   0.0220   0.0770    0.0333   0.0000      0.156445   441.4912       2.49422       22.8764      0.572617      -4.57000      -2.22059      0.836520       1.11514       1.25040       1.36968       1.43906       1.49251
  55  13 3682.8752    2.3971  5.3535 11.8963  0.0000      0.538068  0.0612   0.0139   0.1101    0.0270   0.0000      0.107498   441.8900       5.70484       21.2764     -0.644657      -4.93666      -6.87013       1.18720       1.57494       1.75387       1.93713       2.04380       2.09507
  55  14 3861.1214    1.8821  8.7645 11.5577 -0.0002      0.390871  0.1124   0.0085   0.1770    0.0240   0.0000      0.109832   444.4353       2.45216       17.2312     -0.812734      0.256984       1.65610       1.83466       2.46061       2.77338       3.04881       3.24067       3.31215
  56   1 1165.9203    0.0615  0.0521 10.2011 -0.0024       97.3105  0.0186   0.0074   0.0181    0.0178   0.0000       318.562   442.1200      0.189732       22.1427      -2.67152      -2.26973      -1.32603      0.442763      0.530046      0.574447      0.683916      0.726569      0.753209
  56   2 1475.8144    0.1781  0.1823 10.0309  0.0000       18.9704  0.0106   0.0062   0.0191    0.0192   0.0000       14.2521   442.0067     -0.335262       22.2756     -0.719454      -3.00239     -0.224115      0.267521      0.385083      0.434588      0.466072      0.506196      0.494054
  56   3 1732.0018    0.3585  0.4137  9.9301  0.0000       16.4198  0.0124   0.0072   0.0255    0.0288   0.0000       2.54228   442.2814      0.423120       22.0185     -0.348840      -3.56522     -0.479878      0.300631      0.397276      0.482113      0.535267      0.537565      0.557969
  56   4 1960.7623    0.6435  0.6383 10.0716  0.0000       12.6139  0.0145   0.0098   0.0293    0.0454   0.0000       1.16140   442.3221    -0.0528515       21.7877      0.991519      -2.59298     -0.861936      0.348171      0.451536      0.515560      0.568882      0.594881      0.606086
  56   5 2179.5705    1.0036  0.9564 10.6050  0.0000       8.47200  0.0200   0.0130   0.0377    0.0605   0.0000      0.838996   442.1790      0.963909       23.0129      0.425841      -3.23527     -0.609218      0.413731      0.554581      0.580010      0.665731      0.723261      0.747688
  56   6 2385.9658    1.5478  1.2569 11.5174  0.0000       4.93935  0.0249   0.0183   0.0458    0.0579   0.0000      0.695139   441.9742      0.635597       21.3880      0.446691      -3.40144    -0.0977140      0.498900      0.668024      0.762635      0.839654      0.891631      0.888053
  56   7 2583.4150    2.2994  1.2633 12.2442  0.0000       3.03491  0.0247   0.0266   0.0456    0.0602   0.0000      0.667200   441.8938      0.171362       21.9307     0.0503577      -2.69595      -1.11729      0.486907      0.662425      0.741043      0.841929      0.868493      0.888537
  56   8 2777.7455    3.0865  1.1723 12.9330  0.0000       2.16252  0.0234   0.0371   0.0430    0.0631   0.0000      0.708460   441.8736       1.22229       21.6596      0.198593      -2.95883     -0.936577      0.471354      0.624748      0.663033      0.774562      0.784288      0.814213
  56   9 2968.7481    3.9866  1.1961 13.3645  0.0000       1.05596  0.0238   0.0467   0.0413    0.0676   0.0000      0.671837   441.1044       2.99070       21.0833      0.256327      -3.37938     -0.463413      0.500647      0.668024      0.759275      0.828789      0.874530      0.910077
  56  10 3155.7481    4.0746  1.3440 13.9261  0.0000      0.389278  0.0272   0.0481   0.0485    0.0498   0.0000      0.627688   442.3964       2.63186       21.1553      0.383514      -3.35529      -1.75926      0.505320      0.708313      0.758552      0.869833      0.889509      0.930596
  56  11 3339.9442    3.6853  2.1558 13.0641 -0.0002      0.637073  0.0329   0.0324   0.0596    0.0405   0.0000      0.253944   441.5529       3.19807       19.8738     -0.365314      -3.38476     -0.526214      0.653895      0.885459      0.966313       1.05544       1.10863       1.14235
  56  12 3522.3841    2.9496  3.5619 12.3353  0.0000      0.974384  0.0435   0.0200   0.0816    0.0309   0.0000      0.157063   442.6486       2.80096       22.2527    -0.0786682     -0.637463      -2.38156      0.863505       1.14706       1.26920       1.41743       1.47859       1.51724
  56  13 3702.7868    2.3321  5.9650 11.8234 -0.0003      0.142490  0.0685   0.0127   0.1216    0.0269   0.0000      0.107732   442.7498       4.61161       22.6220       3.08907     -0.715992      -3.53517       1.24811       1.67652       1.89113       2.06868       2.15244       2.23320
  56  14 3882.0533    1.8261  8.8472 11.6027  0.0005      0.320880  0.1150   0.0084   0.1834    0.0234   0.0000      0.103221   445.5607       3.02607       22.9006       1.05530       1.24603     -0.630970       1.87407       2.51181       2.90331       3.08876       3.31140       3.38593
  57   2 1486.3040    0.1813  0.1879 10.0078  0.0000       25.7870  0.0096   0.0061   0.0208    0.0193   0.0000       13.4410   442.0348    -0.0132193       21.9817     -0.299713      -3.10733     -0.741416      0.257094      0.327069      0.354335      0.400216      0.406634      0.413377
  57   3 1743.2691    0.3753  0.3949 10.0336  0.0000       16.9409  0.0119   0.0075   0.0240    0.0278   0.0000       2.63140   441.7709     -0.628508       21.8361     -0.449590      -3.72899      0.542075      0.273547      0.368910      0.414239      0.464504      0.490232      0.482422
  57   4 1973.2635    0.6424  0.7641 10.0311  0.0000       11.2949  0.0171   0.0092   0.0331    0.0493   0.0000       1.08030   442.0207    -0.0208701       22.1699      0.337703      -4.24456      0.464401      0.371809      0.499935      0.543215      0.617004      0.667880      0.695739
  57   5 2193.1929    1.0466  0.9953 10.6530  0.0000       7.52943  0.0207   0.0131   0.0387    0.0608   0.0000      0.862660   442.2065      0.674104       22.0064      0.321414      -3.64801      -1.44620      0.399298      0.554867      0.592177      0.675769      0.715355      0.747581
  57   6 2400.1879    1.6094  1.2619 11.4867  0.0000       3.36019  0.0243   0.0186   0.0451    0.0611   0.0000      0.656404   441.9794      0.258010       22.3546     -0.777269      -1.71896     -0.516261      0.470159      0.610783      0.689485      0.764700      0.814334      0.825945
  57   7 2598.7243    2.3031  1.2671 12.3289 -0.0014       3.54125  0.0252   0.0265   0.0450    0.0588   0.0000      0.662232   441.7643       1.54377       21.6115     -0.939834      -3.09552      -2.15578      0.478860      0.625956      0.685964      0.764314      0.815224      0.850949
  57   8 2794.0717    3.2751  1.1895 12.8981  0.0000       2.40412  0.0222   0.0384   0.0433    0.0676   0.0000      0.641518   441.8130       1.15556       23.0493     -0.380263      -2.23420      -2.35555      0.426707      0.566351      0.654920      0.696700      0.747243      0.770227
  57   9 2985.8628    4.0489  1.1227 13.6008  0.0000       1.56568  0.0215   0.0490   0.0423    0.0577   0.0000      0.646020   441.2372       2.33036       21.3238     -0.365938      -3.42068     -0.408965      0.421105      0.564993      0.617274      0.711776      0.704155      0.732607
  57  10 3173.6090    4.2364  1.4722 13.4344  0.0000       2.07068  0.0266   0.0448   0.0462    0.0563   0.0000      0.464951   441.7998       2.47476       23.0045     -0.417736      -2.40591      -1.97521      0.507908      0.680781      0.776276      0.860534      0.901669      0.953159
  57  11 3358.5763    3.6291  2.2028 13.0152  0.0000       1.09059  0.0331   0.0313   0.0584    0.0395   0.0000      0.272004   442.3364       2.35682       20.1511      -1.07752      -1.98416      -3.92660      0.636407      0.828156      0.909615       1.06726       1.12440       1.14784
  57  12 3541.7607    2.9182  3.6663 12.2514 -0.0000      0.903268  0.0438   0.0193   0.0811    0.0311   0.0000      0.143393   441.6709       3.64234       21.4048       1.50484      -2.86485      -1.92427      0.832246       1.11827       1.27057       1.37201       1.45072       1.48217
  57  13 3723.3057    2.2307  6.1631 11.8483 -0.0003      0.645537  0.0732   0.0120   0.1270    0.0262   0.0000      0.110362   440.4516       3.91450       21.5427      0.115525      -8.26031      -3.61447       1.27878       1.69902       1.92297       2.13969       2.24385       2.29592
  57  14 3903.0074    1.7626  9.1162 11.6385  0.0000      0.551478  0.1207   0.0082   0.1922    0.0228   0.0000      0.113888   442.9090       1.81929       19.0553     -0.259599      -8.64009      -2.90169       1.89576       2.55890       2.90801       3.18311       3.35054       3.43741
  58   1 1183.5623    0.0745  0.0563 10.1845  0.0000       55.1337  0.0159   0.0077   0.0173    0.0164   0.0000       221.663   440.3043    -0.0624947       22.4561     -0.239891      -3.36007     0.0430578      0.363880      0.557397      0.684625      0.703746      0.726228      0.771288
  58   2 1496.7087    0.1944  0.1675  9.9759  0.0000       21.9379  0.0091   0.0062   0.0158    0.0193   0.0000       12.7733   442.3059     -0.244283       21.7436     0.0226845      -2.70802      0.388884      0.243203      0.358694      0.395994      0.483037      0.478307      0.480597
  58   3 1754.3553    0.4001  0.3674  9.9786  0.0000       15.7869  0.0108   0.0078   0.0212    0.0286   0.0000       2.46268   441.9610      0.140415       22.1937     -0.319628      -3.96968      0.763065      0.272766      0.349516      0.408541      0.460281      0.505552      0.548149
  58   4 1985.6664    0.6995  0.7139 10.1897  0.0000       9.70849  0.0151   0.0101   0.0325    0.0456   0.0000       1.10016   442.1925     -0.671512       21.9516     -0.161000      -4.23624     -0.243736      0.337939      0.453776      0.497439      0.572970      0.611656      0.620254
  58   5 2206.6848    1.0636  0.9703 10.8342  0.0000       8.31830  0.0199   0.0135   0.0388    0.0558   0.0000      0.912366   443.0186     -0.118316       21.1885      0.284638      -3.46366     -0.404501      0.394520      0.534898      0.578190      0.646492      0.694986      0.701537
  58   6 2414.3623    1.6832  1.2219 11.5010 -0.0014       2.41945  0.0235   0.0192   0.0431    0.0637   0.0000      0.649847   442.1719       1.29810       21.0899     -0.784691      -3.09752     -0.817803      0.452262      0.588624      0.664352      0.761580      0.806987      0.812447
  58   7 2613.8879    2.3741  1.3503 12.1023  0.0001       3.42808  0.0247   0.0258   0.0460    0.0593   0.0000      0.569617   442.0448       2.26344       20.6252       1.83315      -3.05608     -0.734297      0.460132      0.629450      0.693034      0.784374      0.837150      0.862714
  58   8 2810.2391    3.2816  1.1601 13.0313  0.0000       1.57119  0.0225   0.0393   0.0420    0.0666   0.0000      0.654209   442.1308       1.86057       22.3779     -0.260692      -3.63842      -2.02814      0.433570      0.596965      0.634296      0.756297      0.795768      0.834868
  58   9 3002.8512    4.1313  1.1387 13.4746  0.0000       1.83457  0.0214   0.0485   0.0401    0.0642   0.0000      0.623510   441.8738       1.95075       21.4803      -1.14297      -1.41083      -1.27478      0.418038      0.552693      0.626589      0.699099      0.725842      0.752389
  58  10 3191.2495    4.3033  1.4354 13.5986  0.0000      0.694623  0.0256   0.0456   0.0471    0.0514   0.0000      0.508376   441.6609       3.49841       19.8202     -0.126648      -2.40102      -1.34360      0.479298      0.642710      0.700638      0.800450      0.815367      0.850627
  58  11 3377.0372    3.5888  2.2845 12.9817  0.0000      0.793122  0.0327   0.0300   0.0600    0.0380   0.0000      0.243753   440.4677       2.54445       20.0527     -0.723333      -3.96958      -3.06775      0.620635      0.833838      0.927467       1.03577       1.09935       1.13092
  58  12 3560.9481    2.8364  4.2399 12.1883  0.0001      0.564329  0.0491   0.0175   0.0884    0.0289   0.0000      0.125824   441.0309       2.53116       21.1139       1.40715     -0.389919      -2.88482      0.911549       1.21708       1.35156       1.49288       1.57309       1.64286
  58  13 3743.0536    2.2156  6.6664 11.8306  0.0001      0.455740  0.0789   0.0114   0.1354    0.0260   0.0000      0.105581   439.9799      0.354608       23.7497       2.75007      -3.03456      -5.85277       1.36475       1.82385       2.04067       2.24293       2.36976       2.44672
  58  14 3923.4215    1.7151  9.4296 11.6143 -0.0007      0.430447  0.1269   0.0079   0.1947    0.0223   0.0000      0.111492   440.0875       6.42284       22.4504      -1.98738       1.65624      -8.20567       1.94555       2.59961       2.93582       3.22961       3.43201       3.53439
  59   1 1192.2449    0.0835  0.0617 10.1858  0.0000       23.7446  0.0135   0.0067   0.0162    0.0160   0.0000       172.233   439.8991      -1.02083       21.1692      0.127026      -3.94560     -0.260026      0.342885      0.404386      0.388955      0.553697      0.778546      0.773953
  59   2 1506.9932    0.1802  0.1918 10.0140  0.0000       34.2177  0.0096   0.0059   0.0210    0.0199   0.0000       13.5100   441.9189     -0.206588       21.7634    0.00756218      -3.87295     -0.519692      0.225249      0.334438      0.355055      0.401851      0.435911      0.450446
  59   3 1765.3282    0.4077  0.4274  9.9819  0.0006       18.2646  0.0118   0.0075   0.0243    0.0295   0.0000       2.29436   441.8199     -0.177567       21.1358     -0.157529      -3.39900      0.484990      0.267996      0.351281      0.407771      0.446637      0.456793      0.482994
  59   4 1997.9777    0.6743  0.7313 10.3384 -0.0000       10.7142  0.0163   0.0097   0.0329    0.0424   0.0000       1.18047   442.1482     -0.381295       21.7145       1.06955      -3.36516      0.909737      0.355011      0.465907      0.519898      0.576677      0.630985      0.613071
  59   5 2220.0023    1.1054  1.0498 10.7977 -0.0003       8.07752  0.0213   0.0136   0.0405    0.0615   0.0000      0.827160   441.6209      0.543518       21.8428     -0.566447      -3.67846      0.140867      0.407082      0.544165      0.590070      0.649151      0.700497      0.711752
  59   6 2428.4649    1.6802  1.2845 11.5626  0.0011       4.35564  0.0240   0.0189   0.0458    0.0588   0.0000      0.631648   441.7075      0.983520       21.0601      0.808822      -3.54087      -1.38069      0.460401      0.601207      0.689872      0.750824      0.790427      0.830018
  59   7 2628.9751    2.4654  1.3130 12.3367  0.0000       3.94889  0.0243   0.0271   0.0443    0.0569   0.0000      0.590632   441.3623       1.91525       23.1668      0.261444      -1.76913     -0.255913      0.451403      0.596375      0.680435      0.746604      0.782568      0.829248
  59   8 2826.3139    3.3674  1.1954 12.9518  0.0000       2.74268  0.0233   0.0385   0.0408    0.0692   0.0000      0.673301   441.8553       2.22467       22.3055     -0.233724      -3.50580     -0.528776      0.424679      0.580798      0.644138      0.718265      0.748322      0.797618
  59   9 3019.6641    4.1187  1.2001 13.7162  0.0000      0.980925  0.0238   0.0486   0.0430    0.0587   0.0000      0.666244   441.9271       1.89297       20.6258       1.21626      0.296570      -1.67463      0.443372      0.585062      0.637645      0.731785      0.775378      0.795415
  59  10 3208.9149    4.1999  1.5174 13.4885  0.0000       1.78949  0.0257   0.0432   0.0476    0.0514   0.0000      0.440169   442.6661       1.95657       20.2183      0.945476      -2.25077      -1.64280      0.474974      0.644991      0.728854      0.815768      0.844271      0.896427
  59  11 3395.2950    3.5218  2.5357 12.7816 -0.0001      0.486918  0.0344   0.0272   0.0639    0.0365   0.0000      0.231085   443.3061       3.86503       21.7894     -0.961019      -3.77930      0.378827      0.626194      0.853342      0.945814       1.05311       1.10509       1.14808
  59  12 3580.0792    2.7245  4.2677 12.1794  0.0002      0.752004  0.0491   0.0167   0.0905    0.0287   0.0000      0.123888   441.6326       2.76701       19.4328     -0.396779      -1.07536      -3.67762      0.899565       1.20029       1.34998       1.49428       1.59261       1.62752
  59  13 3762.8817    2.1683  7.2309 11.7958  0.0004      0.460908  0.0867   0.0104   0.1465    0.0255   0.0000      0.107712   442.2038       3.73927       19.4760      -3.44368      -5.97729      -5.46151       1.42321       1.88869       2.16394       2.37329       2.47379       2.60436
  59  14 3943.9679    1.6716  9.7674 11.5897  0.0007      0.509497  0.1330   0.0075   0.1974    0.0215   0.0000      0.110536   441.5865       9.38235       20.2789      0.103151      -2.24858      -2.22594       1.94975       2.67692       3.00037       3.33321       3.45624       3.59900
  60   1 1200.8776    0.0735  0.1027 10.1328 -0.0008       50.6903  0.0225   0.0068   0.0266    0.0166   0.0000       147.844   440.8184     -0.351310       21.8925    -0.0488050      -4.03830     0.0824911      0.438260      0.548611      0.602377      0.698121      0.660965      0.782523
  60   2 1517.1346    0.1871  0.2041 10.0450 -0.0003       38.1781  0.0097   0.0059   0.0216    0.0202   0.0000       12.4299   441.9008     0.0353461       21.0769      0.350803      -2.83284      0.653337      0.217155      0.294603      0.340996      0.353726      0.369715      0.401700
  60   3 1776.2113    0.4140  0.4271  9.9941  0.0000       18.3183  0.0117   0.0075   0.0235    0.0301   0.0000       2.23282   442.0885      0.392754       22.3218     -0.293920      -3.33630     -0.498026      0.266361      0.339421      0.394599      0.444306      0.462750      0.473728
  60   4 2010.1664    0.7223  0.7638 10.1382  0.0000       10.2353  0.0160   0.0098   0.0318    0.0476   0.0000       1.00150   442.3603      0.611621       22.6518     -0.498377      -3.42562      -1.13062      0.333271      0.449038      0.513770      0.563002      0.597475      0.610225
  60   5 2233.2431    1.1546  1.0650 10.7780  0.0000       7.83125  0.0207   0.0139   0.0401    0.0641   0.0000      0.760464   443.3308    -0.0441576       21.7450      0.854395      -2.89220      0.336382      0.411186      0.546689      0.618169      0.713155      0.769805      0.787475
  60   6 2442.4184    1.7252  1.3629 11.6957 -0.0010       4.77949  0.0252   0.0189   0.0467    0.0518   0.0000      0.619277   442.5688       1.32456       21.3854     -0.819888      -2.38906     -0.845546      0.460336      0.623804      0.684705      0.767627      0.813771      0.842558
  60   7 2643.8722    2.5311  1.3537 12.2258  0.0000       2.79135  0.0245   0.0268   0.0426    0.0597   0.0000      0.506634   442.1699       2.10223       22.5174     -0.435638      -2.12959     -0.776589      0.450474      0.611166      0.685125      0.767156      0.816515      0.821100
  60   8 2842.2748    3.4425  1.1702 13.1592  0.0000       3.69626  0.0222   0.0399   0.0414    0.0601   0.0000      0.747833   441.6383      0.835301       21.8057     -0.660669      -1.59779      -2.50043      0.420097      0.549859      0.615525      0.701501      0.734466      0.755011
  60   9 3036.3289    4.3459  1.2109 13.5529  0.0000      0.378762  0.0223   0.0493   0.0420    0.0643   0.0000      0.667020   441.8701      0.839496       21.4313     -0.551416      -3.83510     -0.463439      0.420198      0.552886      0.593780      0.668435      0.712991      0.731958
  60  10 3226.2573    4.1527  1.6369 13.4639 -0.0000      0.566099  0.0274   0.0408   0.0484    0.0463   0.0000      0.355840   441.9529       1.94540       22.4139      0.301861      -3.10583      -2.44199      0.491935      0.678521      0.732842      0.827415      0.860200      0.889446
  60  11 3413.6899    3.4038  2.6212 12.7916  0.0001       1.13678  0.0360   0.0262   0.0656    0.0366   0.0000      0.220127   441.6927       2.53343       21.7196       1.13168     -0.993343      -4.35812      0.635917      0.879438      0.962577       1.06713       1.11482       1.15150
  60  12 3598.8674    2.7177  4.6840 12.0655  0.0001      0.386278  0.0526   0.0156   0.0937    0.0283   0.0000      0.116650   442.1406       3.79770       19.9068       1.62961      -1.99704      -2.70545      0.925615       1.23423       1.39488       1.55940       1.61847       1.66204
  60  13 3782.6706    2.0690  7.1579 11.8013 -0.0024      0.705546  0.0872   0.0100   0.1478    0.0247   0.0000      0.110953   442.2530       5.32490       20.1493       7.56722      0.608939      -5.58653       1.37962       1.87685       2.11249       2.35053       2.50926       2.52881
  61   2 1527.1433    0.2149  0.2294  9.9722  0.0000       33.1485  0.0102   0.0060   0.0191    0.0206   0.0000       8.49626   441.9318     -0.347891       22.1748    -0.0455848      -3.73187      0.202902      0.230096      0.291228      0.350206      0.359813      0.369189      0.400794
  61   3 1786.9508    0.4410  0.4980  9.9458  0.0000       16.6766  0.0126   0.0075   0.0260    0.0325   0.0000       1.92612   441.6365     -0.211734       22.2907     -0.243380      -3.64435    -0.0204014      0.285048      0.380294      0.424684      0.476441      0.492046      0.543683
  61   4 2022.2340    0.7447  0.7485 10.2536  0.0000       8.93994  0.0153   0.0101   0.0321    0.0472   0.0000      0.999520   442.4944      0.826280       21.6585     -0.358131      -3.53437      0.377658      0.316473      0.424476      0.460305      0.514359      0.560393      0.580006
  61   5 2246.2307    1.1716  1.0261 11.0255  0.0000       5.42745  0.0208   0.0143   0.0381    0.0589   0.0000      0.802392   442.6357      0.849559       21.8364     -0.811449      -3.71817    -0.0513418      0.391531      0.535044      0.584517      0.656040      0.667795      0.685651
  61   6 2456.1774    1.8199  1.2867 11.8012 -0.0008       3.57321  0.0236   0.0202   0.0461    0.0543   0.0000      0.649029   442.4319     -0.298513       22.7877       1.81661      -2.52921     -0.470060      0.425718      0.565508      0.617915      0.714740      0.719466      0.767021
  61   7 2658.7272    2.6286  1.2994 12.4693  0.0000       2.59988  0.0236   0.0282   0.0426    0.0574   0.0000      0.560970   442.4200       1.55534       20.8601      0.144751      -2.27107      -1.71452      0.430025      0.569245      0.638712      0.705624      0.753731      0.769816
  61   8 2858.1163    3.5659  1.2230 13.0031  0.0000       2.21865  0.0222   0.0391   0.0409    0.0621   0.0000      0.618874   442.4912       1.54014       22.2209      0.268087      -4.03498     -0.610462      0.400734      0.550110      0.587707      0.659379      0.677116      0.713966
  61   9 3052.8839    4.3183  1.2823 13.4697 -0.0009      0.949222  0.0231   0.0465   0.0423    0.0597   0.0000      0.608469   441.2050       1.85168       21.6365     -0.765019      -3.53927      0.585869      0.421197      0.577247      0.619563      0.693129      0.731626      0.791763
  61  10 3243.5596    4.1245  1.6930 13.4534  0.0000      0.226936  0.0277   0.0391   0.0497    0.0447   0.0000      0.360402   442.0229       2.21040       21.8221      -1.05523      -3.55200      -3.27376      0.482470      0.660418      0.718669      0.811103      0.824416      0.858701
  61  11 3431.8383    3.3670  2.8989 12.6506  0.0000       1.14744  0.0367   0.0241   0.0673    0.0342   0.0000      0.171764   440.2973       4.22029       22.1277     0.0597123     -0.551255      -1.93852      0.664028      0.889155      0.988158       1.08903       1.15787       1.18549
  61  12 3617.8578    2.6489  4.8394 12.0533 -0.0003      0.549518  0.0537   0.0147   0.0983    0.0279   0.0000      0.122295   441.5355       2.84099       22.0004      0.645704       1.42315      -2.82701      0.926595       1.24463       1.39606       1.56216       1.63781       1.70345
  61  13 3802.1475    2.0947  7.8313 11.7723  0.0018      0.493203  0.0942   0.0095   0.1526    0.0245   0.0000      0.105731   442.3710       6.50847       19.5774       4.12093      -1.02925      -7.35969       1.45753       1.94112       2.22031       2.43419       2.55367       2.65321
  62   1 1217.8471    0.0852  0.1102 10.1367  0.0000       2.47374  0.0160   0.0060   0.0255    0.0160   0.0000       98.2574   440.5018      0.289460       22.2258     -0.213006      -4.12633     -0.313759      0.295326      0.437963      0.500737      0.566124      0.496289      0.604980
  62   2 1537.0329    0.2065  0.2135 10.0271  0.0000       30.1156  0.0089   0.0060   0.0214    0.0197   0.0000       9.62978   441.9713     -0.328751       22.3706     -0.800727      -3.77952     -0.220262      0.196854      0.270601      0.311951      0.352561      0.372734      0.382088
  62   3 1797.5544    0.4484  0.4740  9.9950  0.0000       16.2009  0.0122   0.0076   0.0245    0.0325   0.0000       1.88374   441.8656     0.0323501       22.1701     -0.519265      -4.11350     -0.409333      0.262246      0.356574      0.398873      0.439525      0.440502      0.463134
  62   4 2034.2668    0.7493  0.7799 10.3472  0.0000       10.0919  0.0167   0.0100   0.0315    0.0460   0.0000       1.04445   442.6915      0.539193       22.0413     -0.359526      -2.73429      -1.21031      0.331779      0.434990      0.483442      0.540468      0.577931      0.581102
  62   5 2259.2119    1.2001  1.1406 11.0116  0.0000       6.00170  0.0221   0.0141   0.0430    0.0611   0.0000      0.792195   441.7534     -0.131914       21.7463      0.421006      -4.93398     -0.167030      0.410573      0.560026      0.622894      0.689433      0.718689      0.728121
  62   6 2469.9399    1.8413  1.3813 11.7769  0.0000       3.87825  0.0248   0.0194   0.0448    0.0515   0.0000      0.575167   442.8809     0.0515224       22.4488      0.658029      -1.25225     -0.157466      0.432234      0.586370      0.651055      0.728125      0.752739      0.796030
  62   7 2673.4620    2.6505  1.3369 12.5064  0.0000       2.55423  0.0244   0.0285   0.0444    0.0603   0.0000      0.562916   442.6939       1.09126       22.3513      0.136699      -2.44922      -1.55630      0.431416      0.589514      0.627450      0.728808      0.771069      0.787148
  62   8 2873.8168    3.5572  1.1979 13.1649  0.0000       2.58798  0.0223   0.0399   0.0409    0.0629   0.0000      0.677920   442.5147       1.80151       20.8310    -0.0620351      -2.81326     -0.516102      0.404569      0.547570      0.609412      0.675279      0.707285      0.721303
  62   9 3069.3510    4.3229  1.2663 13.5817  0.0000      0.667484  0.0227   0.0471   0.0427    0.0606   0.0000      0.576919   442.6782       1.30797       23.0805       1.38760      -4.26138     -0.756800      0.395287      0.542940      0.602602      0.664412      0.701469      0.747956
  62  10 3260.8604    4.0748  1.8407 13.1619  0.0000       1.40441  0.0279   0.0362   0.0518    0.0462   0.0000      0.314423   441.1928       2.47715       21.5009      -1.16521      -2.55837     -0.838368      0.490557      0.670521      0.743540      0.825284      0.868016      0.905962
  62  11 3449.7074    3.2944  3.1383 12.5936 -0.0000       1.05247  0.0387   0.0227   0.0711    0.0324   0.0000      0.184723   441.3770       3.46848       20.5028      -1.47633      -2.47845      -3.36274      0.669999      0.913685       1.01634       1.13626       1.18221       1.22249
  62  12 3636.5110    2.6193  5.4458 11.9105  0.0008      0.506469  0.0588   0.0136   0.1062    0.0291   0.0000      0.114710   440.9615     -0.479879       24.8957      0.565986      -4.24670      -5.57606      0.989672       1.32769       1.48169       1.65024       1.73059       1.78258
  62  13 3821.3252    1.9861  8.3580 11.7847 -0.0008      0.166459  0.1065   0.0087   0.1671    0.0236   0.0000      0.113546   439.9717       3.90588       21.2675     -0.422375      -6.20900      -3.56026       1.52243       2.04153       2.34088       2.55949       2.68863       2.81130
  63   1 1226.2122    0.0893  0.0965 10.0964  0.0031      -1.92538  0.0156   0.0058   0.0232    0.0158   0.0000       94.4004   440.4436     -0.972965       20.4339     -0.834564      -3.53229       1.08842      0.269904      0.441129      0.456879      0.528942      0.465262      0.502645
  63   2 1546.8291    0.2321  0.2249  9.9965  0.0000       24.2585  0.0087   0.0062   0.0198    0.0198   0.0000       7.86733   441.9136      0.690115       21.4970      0.173878      -3.38583      0.838881      0.196588      0.267300      0.314695      0.347670      0.356559      0.384695
  63   3 1808.1205    0.4565  0.5640  9.8805  0.0000       16.3076  0.0133   0.0073   0.0288    0.0349   0.0000       1.72277   442.0516    -0.0426068       22.2736     -0.173792      -4.35906     -0.247644      0.285993      0.372099      0.421811      0.480282      0.515717      0.517660
  63   4 2046.1805    0.7836  0.8579 10.1902  0.0000       9.13513  0.0169   0.0101   0.0341    0.0532   0.0000      0.925000   442.3737      0.425423       21.7341     -0.124509      -4.06829     -0.693182      0.326725      0.436492      0.489286      0.551299      0.552866      0.570376
  63   5 2272.0276    1.2342  1.1996 11.0561  0.0000       6.70503  0.0236   0.0143   0.0433    0.0593   0.0000      0.829685   441.8003       1.33481       22.6910      -1.29156      -3.85609      0.313639      0.398138      0.540990      0.598127      0.676001      0.702874      0.744719
  63   6 2483.4317    1.9072  1.3971 11.7812  0.0000       2.65758  0.0247   0.0199   0.0455    0.0527   0.0000      0.572861   442.6491      0.780270       22.2940      0.635304      -2.90552     -0.508073      0.426294      0.569621      0.642872      0.734104      0.768814      0.794920
  63   7 2688.1610    2.6979  1.3211 12.4417  0.0000       3.38760  0.0235   0.0283   0.0430    0.0586   0.0000      0.555628   442.5471     -0.408605       23.6475      0.180493      -3.50564      -2.17978      0.411474      0.545987      0.610071      0.656617      0.707719      0.741408
  63   8 2889.3478    3.6310  1.1671 13.3583  0.0000       2.27632  0.0214   0.0414   0.0411    0.0575   0.0000      0.639249   442.6063       1.73009       21.0630    -0.0254414      -2.35950      0.395724      0.382309      0.516354      0.565216      0.640039      0.665651      0.695587
  63   9 3085.7655    4.2785  1.3642 13.5715  0.0000       2.29195  0.0234   0.0449   0.0440    0.0524   0.0000      0.493708   441.9030      0.792718       20.7557      -1.39348      -2.50938     -0.483642      0.419881      0.561844      0.634651      0.702147      0.736450      0.760564
  63  10 3277.9980    3.9833  1.9574 13.2311  0.0000       2.14971  0.0287   0.0347   0.0542    0.0403   0.0000      0.332008   442.5412       2.66426       21.4829      -1.20266      -1.77431      -1.69958      0.494203      0.673523      0.741719      0.835455      0.890727      0.919294
  63  11 3467.5702    3.2073  3.3015 12.4389  0.0000      0.774981  0.0393   0.0210   0.0719    0.0322   0.0000      0.176320   443.7391       2.02531       21.2259       1.45279      -3.11019      -3.67235      0.688615      0.918597       1.01779       1.14121       1.20807       1.24375
  63  12 3655.0907    2.5221  5.4400 11.9305  0.0000      0.341002  0.0613   0.0131   0.1062    0.0279   0.0000      0.114206   442.0143       2.29937       21.0295       2.31823      -1.78197     -0.157102       1.00617       1.33214       1.53386       1.68195       1.77178       1.82469
  63  13 3840.7127    1.8952  8.0770 11.7968 -0.0015      0.559003  0.1065   0.0088   0.1663    0.0233   0.0000      0.118141   440.4182       6.76392       21.6181       1.48383      -2.44541       2.62616       1.52086       2.07216       2.30834       2.62009       2.73113       2.87541
  64   1 1234.5407    0.0881  0.0711 10.1512  0.0000       8.74151  0.0121   0.0066   0.0158    0.0154   0.0000       123.460   440.5934     -0.210920       22.3275   0.000363607      -3.49529      0.525680      0.246937      0.329481      0.395880      0.397504      0.459281      0.428233
  64   2 1556.4709    0.2342  0.2481  9.9740  0.0000       19.4706  0.0098   0.0059   0.0193    0.0204   0.0000       6.97752   441.8146     -0.121846       21.3256     -0.180151      -4.21409     -0.816041      0.218809      0.282848      0.346602      0.374674      0.401341      0.392378
  64   3 1818.5218    0.4903  0.5167  9.9989  0.0000       15.5509  0.0128   0.0079   0.0245    0.0331   0.0000       1.65185   441.9694      0.206478       22.6845      0.549556      -3.21117     -0.865033      0.270447      0.361411      0.402479      0.432880      0.474222      0.477367
  64   4 2057.9618    0.8088  0.8293 10.3460  0.0000       9.13114  0.0166   0.0103   0.0326    0.0486   0.0000      0.965188   442.3073     -0.213086       22.5750      0.136396      -3.89346      -1.04121      0.324152      0.430522      0.485136      0.534979      0.571288      0.592694
  64   5 2284.6734    1.2810  1.1580 11.1396  0.0000       5.73002  0.0222   0.0148   0.0408    0.0596   0.0000      0.778583   442.0715      0.973257       23.1221     -0.332838      -2.75020     -0.267146      0.386533      0.508910      0.585991      0.658286      0.700210      0.733768
  64   6 2496.8512    1.9679  1.3834 11.7758  0.0000       2.23605  0.0240   0.0201   0.0438    0.0565   0.0000      0.530366   441.3455      0.881371       21.2631      0.236179      -3.94703     -0.359362      0.415059      0.559147      0.616071      0.681495      0.748295      0.757446
  64   7 2702.7608    2.7997  1.3759 12.5210  0.0000       3.77732  0.0239   0.0287   0.0434    0.0545   0.0000      0.529171   442.4115      0.537751       21.6555      0.526924      -3.30585    -0.0667312      0.400043      0.529879      0.580571      0.667558      0.705561      0.728816
  64   8 2904.8276    3.8000  1.2192 13.3441  0.0000       2.14882  0.0227   0.0420   0.0406    0.0615   0.0000      0.661272   442.7801      0.356307       21.4808      0.629068      -4.13437      -3.16162      0.387181      0.515398      0.572724      0.646194      0.680911      0.705546
  64   9 3101.9219    4.3074  1.3123 13.7067  0.0000       1.42206  0.0231   0.0458   0.0427    0.0511   0.0000      0.552380   442.8069      0.645173       21.8558     -0.325053      -3.97340      -1.52492      0.392608      0.528272      0.596174      0.672646      0.695216      0.742525
  64  10 3294.9200    4.0198  1.9905 13.1457 -0.0001       1.18669  0.0286   0.0341   0.0529    0.0408   0.0000      0.292645   442.6277       3.10431       22.1307     -0.312724      -2.00511      -3.74126      0.492221      0.669233      0.729748      0.819350      0.880368      0.910913
  64  11 3485.3677    3.1827  3.3628 12.4107  0.0000      0.932223  0.0402   0.0205   0.0702    0.0325   0.0000      0.160756   442.7233       3.56098       21.8329       1.26132      -2.84340      -3.24472      0.682752      0.917981       1.04370       1.15738       1.23744       1.27721
  64  12 3673.5367    2.4878  6.0888 11.9380  0.0009      0.396391  0.0686   0.0122   0.1179    0.0273   0.0000      0.111776   443.2686       3.34833       20.3217      -1.35404      -1.34022      -1.24319       1.08373       1.44525       1.63453       1.80598       1.88919       1.98908
  64  13 3859.9185    1.8892  8.8191 11.7981  0.0017      0.521506  0.1139   0.0084   0.1729    0.0223   0.0000      0.111766   441.3825       3.12719       18.9019       2.43439      -2.23528       1.96048       1.58842       2.14095       2.45656       2.68730       2.88099       2.97802
  65   1 1242.7859    0.0972  0.1145 10.1042  0.0000       11.8325  0.0120   0.0057   0.0241    0.0157   0.0000       76.2701   440.9834     -0.386502       21.7842      0.385754      -2.83126      0.718782      0.236812      0.300253      0.353880      0.424993      0.424842      0.437464
  65   2 1566.0492    0.2430  0.2833  9.9634 -0.0002       29.4045  0.0105   0.0059   0.0210    0.0207   0.0000       6.21696   441.9262    -0.0189772       21.5819     0.0110210      -3.40771      0.297325      0.217048      0.303144      0.334304      0.397073      0.409103      0.424458
  65   3 1828.8436    0.4878  0.5351 10.0224  0.0000       13.8776  0.0124   0.0077   0.0265    0.0323   0.0000       1.65238   442.1887     -0.437201       21.7204      0.594653      -3.97463      0.221690      0.256405      0.330274      0.376854      0.420755      0.437590      0.453863
  65   4 2069.6946    0.8028  0.8551 10.4082  0.0000       10.0820  0.0172   0.0101   0.0339    0.0479   0.0000       1.01296   442.1078     0.0851753       22.5056     -0.202048      -3.24299     -0.654492      0.321115      0.428213      0.477966      0.528244      0.565391      0.586065
  65   5 2297.2289    1.3487  1.2403 11.0788  0.0000       4.55625  0.0228   0.0146   0.0419    0.0590   0.0000      0.694220   441.6350      0.422735       21.8234       1.00968      -2.94836     -0.678261      0.381618      0.516185      0.569078      0.658230      0.679314      0.723272
  65   6 2510.2763    2.0474  1.4036 11.8865  0.0000       2.97901  0.0247   0.0207   0.0438    0.0534   0.0000      0.555821   442.6708       1.20707       21.6966     -0.606917      -3.39778    -0.0282337      0.408666      0.552221      0.617632      0.701238      0.734397      0.760657
  65   7 2717.1332    2.9372  1.2967 12.6763  0.0000       2.75493  0.0227   0.0311   0.0419    0.0562   0.0000      0.544564   442.9551       2.49906       22.2693      0.122819      -2.72959     -0.735697      0.388920      0.537542      0.568881      0.660426      0.697071      0.732112
  65   8 2920.1775    3.8849  1.1610 13.4901  0.0000       2.70668  0.0215   0.0438   0.0395    0.0565   0.0000      0.662122   441.8681       1.82115       22.3828     -0.963201      -2.05758      -1.20979      0.375952      0.506499      0.557235      0.601136      0.669842      0.696106
  65   9 3118.0187    4.3951  1.3914 13.3783  0.0000       1.31788  0.0236   0.0436   0.0411    0.0565   0.0000      0.505868   442.4791       1.89246       21.9399      0.765234      -2.24273      -1.43347      0.400661      0.542533      0.605516      0.659409      0.721695      0.752872
  65  10 3311.7431    3.9156  2.0135 13.2104  0.0000      0.751167  0.0288   0.0332   0.0538    0.0394   0.0000      0.303981   443.5232       3.36717       23.2355       1.28763      -3.04039      -1.19301      0.492020      0.654452      0.746532      0.823711      0.875357      0.913073
  65  11 3502.9767    3.1307  3.6945 12.3215  0.0002      0.575632  0.0414   0.0190   0.0755    0.0302   0.0000      0.139348   441.2406       4.17955       21.3669       2.71164      -3.81154      -4.29950      0.701555      0.941919       1.03867       1.16640       1.24480       1.28594
  65  12 3691.9903    2.3598  5.9893 12.0232 -0.0018      0.467276  0.0704   0.0118   0.1194    0.0257   0.0000      0.128177   440.7175       3.88658       21.1627      0.882249      -4.49667      0.388489       1.07716       1.44571       1.64089       1.81648       1.91721       1.98762
  66   1 1250.9417    0.0906  0.0912 10.1479 -0.0006       28.7452  0.0126   0.0060   0.0195    0.0155   0.0000       98.2868   440.2491     -0.524980       21.7191      0.228466      -4.03336     -0.518286      0.240178      0.322109      0.362672      0.423824      0.420880      0.417801
  66   2 1575.4778    0.2496  0.2797  9.9534  0.0000       19.6326  0.0098   0.0059   0.0211    0.0210   0.0000       5.75651   442.0300     -0.315496       21.3838     -0.110485      -2.91545     -0.693200      0.204989      0.274545      0.315051      0.352543      0.359781      0.363856
  66   3 1839.0877    0.4959  0.5994 10.0173  0.0000       13.0871  0.0143   0.0075   0.0275    0.0348   0.0000       1.47717   442.1091     -0.421205       20.9023      0.454507      -2.85817      0.113717      0.273358      0.374983      0.421443      0.459998      0.482440      0.498017
  66   4 2081.3095    0.8298  0.8889 10.4166  0.0000       9.77349  0.0176   0.0102   0.0343    0.0497   0.0000      0.977371   442.9778     0.0177637       22.2009     -0.145928      -3.80699     -0.569266      0.324616      0.427588      0.480355      0.534275      0.566684      0.586619
  66   5 2309.7044    1.3450  1.2771 11.1544  0.0000       5.21953  0.0235   0.0147   0.0434    0.0584   0.0000      0.736387   443.0410       1.34420       21.9411       1.21965      -1.03610     -0.839192      0.390154      0.518525      0.577877      0.656706      0.699775      0.736863
  66   6 2523.4942    2.0300  1.4086 11.9007 -0.0044       2.36639  0.0250   0.0203   0.0448    0.0520   0.0000      0.577618   441.9908      0.412891       21.3229     -0.107801      -2.43388     -0.974531      0.407255      0.547609      0.616214      0.681090      0.716737      0.742331
  66   7 2731.4872    2.9046  1.3313 12.8501  0.0000       2.09158  0.0243   0.0307   0.0419    0.0514   0.0000      0.699141   442.9432       1.06411       21.6275     -0.796685      -3.14390      -2.64894      0.404104      0.529262      0.587907      0.657984      0.702327      0.725253
  66   8 2935.3528    3.9371  1.2438 13.3935  0.0006     0.0951203  0.0222   0.0419   0.0401    0.0576   0.0000      0.607652   442.1951      0.955404       21.0515      -1.11802      -2.81145     -0.841013      0.371354      0.494084      0.554567      0.629428      0.665471      0.690426
  66   9 3133.9481    4.3755  1.4744 13.5295  0.0000      0.818125  0.0241   0.0429   0.0445    0.0524   0.0000      0.393146   442.5769       3.35949       22.0525      0.633822      -2.72580     -0.929715      0.408269      0.545761      0.602274      0.686751      0.717273      0.750322
  66  10 3328.5614    3.8737  2.1208 13.1700 -0.0005       1.13721  0.0299   0.0317   0.0557    0.0385   0.0000      0.293744   442.4713       3.16809       22.1133    -0.0729434      -2.40975      -1.14542      0.489804      0.663701      0.737054      0.817887      0.868566      0.904790
  66  11 3520.4474    3.0431  3.8051 12.3537  0.0000      0.450270  0.0428   0.0184   0.0780    0.0300   0.0000      0.139953   440.7562       2.75992       21.0533      0.809851      -2.42241     -0.764242      0.702786      0.930297       1.04262       1.17156       1.23131       1.28027
  66  12 3710.4112    2.3470  6.4122 12.0087  0.0008      0.740995  0.0748   0.0115   0.1253    0.0261   0.0000      0.115206   441.7735       2.28515       21.5281       1.23314      -5.05505      -3.01825       1.13701       1.52796       1.73011       1.90972       2.03870       2.13859
  67   1 1259.0184    0.0971  0.0968 10.0996  0.0000       19.1336  0.0123   0.0057   0.0181    0.0155   0.0000       83.0005   440.3170     -0.577677       21.6535     -0.276185      -3.19786     -0.100465      0.236814      0.329844      0.388610      0.466123      0.537227      0.551217
  67   2 1584.8221    0.2528  0.2458  9.9894 -0.0006       24.2563  0.0090   0.0062   0.0191    0.0204   0.0000       6.46411   442.4208    -0.0695517       22.5133      0.110166      -3.99156      0.399757      0.202693      0.259296      0.289346      0.313993      0.330762      0.361954
  67   3 1849.2090    0.5172  0.5809 10.0184  0.0000       11.2439  0.0130   0.0077   0.0275    0.0348   0.0000       1.46974   442.4529  -0.000748222       21.8117     -0.316244      -3.72730     -0.288130      0.242711      0.332701      0.369241      0.428520      0.436046      0.462507
  67   4 2092.8704    0.8453  0.8675 10.5735  0.0000       11.4317  0.0174   0.0106   0.0336    0.0460   0.0000      0.991595   442.6542   -0.00995284       21.6664      0.502557      -2.71736     0.0656405      0.310427      0.431973      0.473215      0.543567      0.575995      0.603133
  67   5 2321.9965    1.4237  1.2991 11.1929  0.0000       4.44550  0.0229   0.0149   0.0426    0.0552   0.0000      0.628894   443.2051    -0.0596289       22.1208   -0.00264996      -2.66046     -0.545061      0.373566      0.513795      0.561923      0.643052      0.681032      0.692358
  67   6 2536.7559    2.0882  1.4335 11.9813  0.0001       5.45403  0.0246   0.0211   0.0444    0.0507   0.0000      0.584493   442.7286       1.96581       20.9024      0.328181      -3.93609      0.275497      0.408931      0.550848      0.603725      0.695450      0.743186      0.766478
  67   7 2745.7057    3.0534  1.2895 12.7141  0.0002      0.772672  0.0222   0.0313   0.0408    0.0578   0.0000      0.589737   442.0078       1.73003       21.5970     -0.263871      -2.04002      -1.14104      0.358524      0.483491      0.541127      0.611035      0.640309      0.668417
  67   8 2950.5481    4.0149  1.2583 13.4015 -0.0001       2.89886  0.0222   0.0424   0.0400    0.0557   0.0000      0.565175   441.7630       1.88251       23.2240      0.283158      -2.97248     -0.936234      0.359910      0.496212      0.548700      0.609176      0.640963      0.672092
  67  10 3345.2197    3.7538  2.3046 13.1295  0.0001       1.08378  0.0316   0.0296   0.0574    0.0354   0.0000      0.266521   442.5652       3.11387       21.4762     0.0303022      -3.13995      -3.23560      0.507400      0.685473      0.766285      0.859341      0.904491      0.925255
  67  11 3537.8247    2.9776  3.9923 12.3046  0.0006      0.349165  0.0448   0.0175   0.0801    0.0293   0.0000      0.141424   441.2925       1.69209       21.5826     -0.605013      -3.74117      -3.56401      0.723294      0.968786       1.07966       1.19994       1.27847       1.32106
  67  12 3728.3693    2.2697  6.6966 11.9487 -0.0002      0.412370  0.0794   0.0106   0.1319    0.0259   0.0000      0.116777   441.6723       2.32383       22.1217      -1.11851     -0.267643      -3.60938       1.13010       1.50601       1.71962       1.89886       2.03597       2.09774
  68   1 1267.0721    0.1067  0.1272 10.1194  0.0000       41.6738  0.0120   0.0054   0.0223    0.0160   0.0000       57.7688   440.4820     -0.197884       22.3700      0.112818      -3.10394      0.135772      0.205444      0.291271      0.342034      0.381621      0.454602      0.360336
  68   2 1594.0523    0.2688  0.2895  9.9622  0.0000       23.7325  0.0099   0.0060   0.0196    0.0214   0.0000       5.04646   441.8360      0.136387       21.9486     -0.155238      -3.94117    -0.0208522      0.195923      0.256203      0.299817      0.340950      0.376846      0.366876
  68   3 1859.3078    0.5192  0.6095 10.0846  0.0000       14.2597  0.0136   0.0077   0.0278    0.0351   0.0000       1.48645   441.9017     -0.438449       22.5190    -0.0763972      -4.60147     -0.580171      0.266830      0.349746      0.386503      0.439666      0.494122      0.512559
  68   4 2104.2258    0.8786  0.9658 10.5291  0.0000       7.93640  0.0185   0.0104   0.0368    0.0515   0.0000      0.919284   442.8334      0.387299       21.5282     -0.454614      -1.72205      0.842178      0.309045      0.420965      0.474898      0.511235      0.560984      0.563903
  68   5 2334.1867    1.4181  1.3600 11.2550  0.0000       4.15896  0.0240   0.0145   0.0438    0.0525   0.0000      0.635602   442.4463      0.895810       21.1477    -0.0295367      -2.89914    -0.0423959      0.398005      0.521366      0.609966      0.651573      0.689917      0.736268
  68   6 2549.7749    2.1877  1.4635 11.9035  0.0000       2.79407  0.0241   0.0210   0.0437    0.0548   0.0000      0.495699   441.1492      0.384613       22.1393      0.492737      -4.17978     -0.843728      0.383190      0.527584      0.573065      0.651710      0.670088      0.727961
  68   7 2759.9178    3.0954  1.3026 12.8538  0.0000       2.95252  0.0231   0.0315   0.0398    0.0547   0.0000      0.619773   442.9702       1.00411       21.3044     -0.109202      -1.98012     -0.157004      0.378305      0.511536      0.569170      0.643758      0.676588      0.703314
  68   8 2965.4788    4.0360  1.2389 13.5342  0.0000      0.583758  0.0216   0.0429   0.0399    0.0547   0.0000      0.581855   442.4963       2.10939       21.4494     -0.196109      -3.49835      -1.18213      0.351418      0.464245      0.521550      0.591391      0.616429      0.659878
  68   9 3165.6143    4.3142  1.5487 13.4693 -0.0008       1.76528  0.0244   0.0402   0.0444    0.0469   0.0000      0.409065   442.1400       2.56940       20.8845    -0.0721073      -3.40228      -2.35306      0.389251      0.528545      0.588495      0.662894      0.709874      0.727965
  68  10 3361.6667    3.7158  2.4851 13.0060  0.0003      0.495402  0.0322   0.0275   0.0593    0.0347   0.0000      0.251427   441.6236       2.76124       21.4069     -0.458057      -3.83641     -0.973247      0.507569      0.693308      0.764484      0.861585      0.896982      0.942239
  68  11 3555.2672    2.8820  4.2387 12.3301  0.0001      0.288917  0.0477   0.0164   0.0850    0.0285   0.0000      0.129181   441.9991       2.56356       22.1562      -1.18338      -2.97684      -2.08309      0.736499       1.00899       1.12515       1.25562       1.31700       1.36487
  68  12 3746.6011    2.2283  7.1637 11.9855 -0.0004      0.715182  0.0855   0.0100   0.1397    0.0250   0.0000      0.114581   441.3668       1.04170       20.7183      -1.29297       1.83039      -3.53229       1.18480       1.58913       1.80102       1.99622       2.08993       2.20465
  69   1 1275.0225    0.1039  0.0965 10.0997  0.0000       15.1480  0.0117   0.0057   0.0182    0.0152   0.0000       73.4226   441.1409      0.732960       22.0681     -0.152430      -4.06018     0.0512659      0.197103      0.273134      0.308816      0.337189      0.365207      0.360660
  69   2 1603.1754    0.2705  0.2629  9.9693  0.0000       27.9171  0.0090   0.0061   0.0184    0.0207   0.0000       5.47839   441.6844     -0.186496       22.2280      0.856255      -3.94882     -0.126691      0.172385      0.227174      0.281298      0.269034      0.321133      0.309494
  69   3 1869.2838    0.5347  0.6435 10.0613  0.0000       12.4627  0.0144   0.0076   0.0285    0.0359   0.0000       1.37589   441.7188     -0.483934       21.9531      0.156726      -3.62577     -0.434806      0.255691      0.341789      0.400103      0.439691      0.458154      0.490738
  69   4 2115.5956    0.8791  0.9911 10.6336  0.0000       8.73115  0.0192   0.0105   0.0381    0.0487   0.0000      0.959739   442.6581      0.768857       22.0284      0.671326      -3.86644      0.319905      0.328029      0.424743      0.505444      0.566381      0.587728      0.611701
  69   5 2346.3071    1.4835  1.3400 11.2924  0.0000       5.14951  0.0239   0.0151   0.0433    0.0543   0.0000      0.670388   441.7133      0.917773       22.2151     -0.113268      -4.30675     -0.288472      0.366839      0.494710      0.569163      0.622853      0.686812      0.724790
  69   6 2562.7549    2.2141  1.4624 12.0096  0.0000       3.14551  0.0241   0.0213   0.0447    0.0511   0.0000      0.525660   441.9070      0.886946       22.5405     -0.572244      -2.59425      -2.08278      0.385227      0.516227      0.567657      0.638899      0.678230      0.698229
  69   7 2773.9807    3.1227  1.3236 12.9566  0.0000       2.99329  0.0224   0.0321   0.0426    0.0513   0.0000      0.593888   443.2112       1.52331       21.7047      0.175478      -3.36904     -0.624711      0.370966      0.479217      0.536247      0.604559      0.633833      0.644327
  69   8 2980.4318    4.1500  1.1913 13.5272  0.0000       1.10815  0.0217   0.0445   0.0381    0.0602   0.0000      0.637058   442.3015       2.18829       21.4593      0.773352      -3.15029      -1.86674      0.345429      0.460073      0.503094      0.566579      0.593773      0.618930
  69   9 3181.2610    4.3615  1.6276 13.3984  0.0000       1.56562  0.0248   0.0389   0.0445    0.0447   0.0000      0.385766   442.4714       1.76983       22.2878     -0.112636      -5.04043      -1.28265      0.388369      0.525616      0.580531      0.663520      0.688174      0.709926
  69  10 3378.1163    3.6440  2.4678 12.9043  0.0000      0.651472  0.0318   0.0265   0.0588    0.0354   0.0000      0.238487   441.5394       2.63312       22.5773      0.405619      -1.32931      -4.02118      0.508536      0.708782      0.778761      0.887344      0.935975      0.945229
  69  11 3572.5246    2.8374  4.5409 12.2282 -0.0000      0.614269  0.0498   0.0155   0.0895    0.0289   0.0000      0.129284   442.2268       1.44437       20.5739       1.06821      -3.14564      -3.64746      0.766053       1.02051       1.14216       1.28150       1.35276       1.40819
  69  12 3764.3513    2.1954  7.3659 11.9452  0.0009      0.406084  0.0887   0.0096   0.1412    0.0243   0.0000      0.119944   441.8178    -0.0399335       18.2521     -0.745734      0.593808      -1.94849       1.18464       1.58428       1.79713       1.98176       2.11171       2.19151
  70   1 1282.9106    0.0988  0.1219 10.1240  0.0000       22.9520  0.0119   0.0054   0.0231    0.0154   0.0000       66.4772   440.5315      0.250675       21.2053     -0.438449      -2.90890     -0.337692      0.232846      0.288188      0.317776      0.382404      0.418401      0.438209
  70   2 1612.1784    0.2666  0.3013  9.9775  0.0000       23.5513  0.0100   0.0058   0.0209    0.0217   0.0000       5.10181   441.8678     -0.764244       21.7947     -0.564264      -4.38599      0.365160      0.203842      0.272584      0.310710      0.323890      0.339888      0.359728
  70   3 1879.1547    0.5551  0.6311 10.1444 -0.0001       11.2605  0.0137   0.0079   0.0278    0.0357   0.0000       1.38412   442.5335     -0.533965       21.1660    -0.0247426      -3.60574     -0.560538      0.244106      0.332885      0.364390      0.413053      0.442437      0.463605
  70   4 2126.8229    0.9258  0.9782 10.6673  0.0000       9.19614  0.0185   0.0108   0.0368    0.0481   0.0000      0.956882   442.1130      0.602497       22.5344      0.803110      -3.43155      -1.48144      0.306903      0.416591      0.467866      0.531062      0.560970      0.575489
  70   5 2358.2586    1.5220  1.4039 11.2878  0.0000       4.46994  0.0239   0.0151   0.0436    0.0529   0.0000      0.603612   442.5467       1.25096       22.5188    -0.0560787      -4.04848      0.113675      0.377538      0.505953      0.543012      0.619780      0.657401      0.686621
  70   6 2575.6941    2.2861  1.4289 12.1378  0.0000       3.05154  0.0237   0.0221   0.0432    0.0504   0.0000      0.534048   442.8264     -0.476925       21.2398     0.0780091      -3.49298     -0.738077      0.382343      0.497158      0.551293      0.626181      0.660577      0.693235
  70   7 2787.9412    3.2206  1.3298 12.8642  0.0000       1.94825  0.0220   0.0322   0.0417    0.0555   0.0000      0.551863   442.7634       1.21711       22.1728      0.133943      -3.11869      -1.49695      0.347392      0.467189      0.519279      0.579035      0.621219      0.634602
  70   8 2995.2096    4.1753  1.2476 13.5581  0.0000       1.82088  0.0211   0.0435   0.0401    0.0545   0.0000      0.585537   442.5181       2.13377       20.9664     -0.321467      -3.65406      -1.03423      0.341360      0.458106      0.507740      0.567111      0.592794      0.625084
  70   9 3196.7424    4.2878  1.6177 13.4645  0.0000       1.11509  0.0248   0.0387   0.0445    0.0446   0.0000      0.395510   442.7933       3.10745       21.7707     -0.640254      -3.44309      -2.24919      0.393699      0.524620      0.588759      0.662302      0.695966      0.730758
  70  10 3394.5625    3.6592  2.7726 12.7207  0.0000      0.937723  0.0329   0.0245   0.0608    0.0344   0.0000      0.193186   442.5616       3.21964       22.7432       1.12289      -3.10428     -0.698906      0.520183      0.693291      0.779176      0.887208      0.941704      0.972962
  70  11 3589.5850    2.7955  4.8339 12.1878  0.0004      0.552734  0.0521   0.0146   0.0943    0.0284   0.0000      0.130842   442.9519      0.912702       21.6474     -0.549739      -4.65289      -2.38112      0.772047       1.06483       1.19892       1.32587       1.38653       1.43841
  70  12 3781.9840    2.1218  7.8260 11.9657 -0.0001      0.195092  0.0972   0.0090   0.1537    0.0236   0.0000      0.124067   443.1419       2.41019       23.8422       1.13852      -5.25099      -2.94529       1.23920       1.66228       1.91239       2.08126       2.21743       2.31241
  71   1 1290.7303    0.1146  0.1127 10.0406  0.0000       11.6614  0.0097   0.0054   0.0180    0.0152   0.0000       53.3519   440.8234    -0.0125598       21.8765      0.245309      -3.28902      0.464630      0.185269      0.245974      0.283493      0.283874      0.356115      0.351085
  71   2 1621.1132    0.2816  0.3086  9.9259  0.0000       24.8277  0.0096   0.0059   0.0207    0.0222   0.0000       4.80069   441.7164     -0.280739       21.9773      0.563084      -3.60553     -0.311752      0.178770      0.238941      0.273529      0.299287      0.303810      0.325384
  71   3 1888.9745    0.5768  0.6292 10.1043  0.0000       12.8779  0.0132   0.0080   0.0274    0.0349   0.0000       1.38262   442.0035     -0.270530       22.2877      0.573583      -4.09591     -0.271277      0.241361      0.319478      0.373762      0.417824      0.431827      0.446040
  71   4 2137.9392    0.9325  1.0144 10.7466  0.0000       8.90647  0.0193   0.0110   0.0374    0.0483   0.0000      0.936327   442.5684       1.14121       22.5987     -0.735549      -3.13308      -1.39371      0.310375      0.421769      0.465863      0.537673      0.543299      0.571250
  71   5 2370.0978    1.5534  1.3832 11.4441  0.0000       3.73184  0.0236   0.0157   0.0436    0.0508   0.0000      0.603204   442.1961       1.04204       22.8910       1.15680      -3.65188     -0.436797      0.367676      0.500596      0.551724      0.614618      0.657531      0.680083
  71   6 2588.5132    2.3170  1.5166 12.1111  0.0000       3.69515  0.0248   0.0216   0.0443    0.0472   0.0000      0.498177   442.5324      0.942249       21.4821     -0.483486      -3.10232     -0.681773      0.370512      0.510547      0.552082      0.629918      0.662679      0.707818
  71   7 2801.8028    3.3084  1.3049 12.9499  0.0010       2.65401  0.0221   0.0332   0.0394    0.0530   0.0000      0.576310   442.3467       1.76927       22.0553      0.194681      -5.08118      -2.67738      0.351560      0.474368      0.527101      0.592317      0.628259      0.642852
  71   8 3009.8743    4.2302  1.2669 13.6227  0.0000       1.18258  0.0218   0.0438   0.0401    0.0532   0.0000      0.608749   441.9855       1.78385       22.1098     0.0999448      -4.25729     -0.781096      0.336648      0.445554      0.501026      0.564928      0.590071      0.619535
  71   9 3212.1971    4.2497  1.6942 13.4683  0.0000       1.07251  0.0258   0.0380   0.0465    0.0433   0.0000      0.382303   442.4936       2.49558       21.3695     -0.148549      -1.70737      -1.27296      0.409892      0.541242      0.596317      0.669651      0.706631      0.738030
  71  10 3410.7337    3.5147  2.8512 12.7880  0.0000      0.806179  0.0342   0.0238   0.0627    0.0323   0.0000      0.194165   442.6884       3.49770       21.5345      0.100445      -3.13634      -2.30973      0.530897      0.712451      0.796422      0.895881      0.948788      0.984361
  71  11 3606.6446    2.7166  4.9753 12.1791  0.0000      0.553158  0.0550   0.0142   0.0956    0.0281   0.0000      0.125171   440.4280       3.23342       21.0141       1.34900      -1.44651      -4.90746      0.812651       1.09806       1.22562       1.37768       1.46727       1.53496
  71  12 3800.0137    2.0589  7.8749 11.9181  0.0000      0.630345  0.0990   0.0089   0.1538    0.0236   0.0000      0.125753   444.8136      0.856061       22.7060       3.48545      -2.65812      -3.15914       1.26355       1.68731       1.92043       2.12682       2.23113       2.35313
  72   1 1298.5214    0.1104  0.1091 10.0650  0.0000       42.0528  0.0103   0.0054   0.0193    0.0154   0.0000       57.7502   440.7163     -0.370680       21.6910      0.121575      -3.15869      0.802236      0.227925      0.353760      0.463357      0.474745      0.471442      0.451720
  72   2 1629.9348    0.2905  0.3487  9.9167  0.0000       31.1811  0.0106   0.0058   0.0217    0.0227   0.0000       4.25801   441.7953      0.252561       21.6025      0.334468      -3.96982      0.478310      0.209972      0.273868      0.331535      0.360614      0.377045      0.370274
  72   3 1898.7095    0.5808  0.6481 10.1550  0.0000       11.3482  0.0138   0.0079   0.0274    0.0369   0.0000       1.33382   442.4896      0.637064       21.3264      0.362534      -2.69698     -0.593371      0.251688      0.330650      0.368588      0.394057      0.439436      0.484703
  72   4 2148.9890    0.9718  1.0329 10.7818  0.0000       7.62522  0.0195   0.0111   0.0375    0.0495   0.0000      0.918663   442.3216    -0.0312719       22.0198     -0.685025      -3.70492     -0.955451      0.313081      0.419579      0.461786      0.532098      0.552630      0.570380
  72   5 2381.9133    1.5860  1.3837 11.4253  0.0000       3.91948  0.0230   0.0156   0.0435    0.0525   0.0000      0.608152   442.3988      0.736753       22.1290     -0.319707      -2.87359     -0.469482      0.349124      0.474400      0.521609      0.596885      0.615835      0.660910
  72   6 2601.1418    2.3766  1.5155 12.2483  0.0000       2.28813  0.0245   0.0220   0.0443    0.0470   0.0000      0.503539   442.1554       1.21710       21.3617      0.196259      -1.69277     -0.820212      0.374350      0.502380      0.567258      0.635886      0.667986      0.692988
  72   7 2815.6143    3.3746  1.3552 13.0383  0.0001       2.28463  0.0221   0.0332   0.0412    0.0521   0.0000      0.537098   442.6872       1.49054       22.2643     -0.565631      -2.92280     -0.408393      0.341991      0.466732      0.506345      0.575151      0.617181      0.645750
  72   8 3024.4575    4.2907  1.3189 13.5665  0.0000       1.71672  0.0223   0.0426   0.0392    0.0526   0.0000      0.529419   442.6936       2.05647       21.1213    -0.0246868      -2.77921      -1.46599      0.343491      0.460657      0.503131      0.562076      0.588297      0.609226
  72   9 3227.6019    4.2165  1.8609 13.3861  0.0000       1.65361  0.0270   0.0351   0.0484    0.0402   0.0000      0.370184   442.4459       2.20734       21.8719       1.40636      -1.35432      -3.20254      0.399051      0.555365      0.603454      0.683957      0.730837      0.761701
  72  10 3426.8534    3.4458  3.0335 12.7737  0.0000      0.387634  0.0355   0.0225   0.0649    0.0305   0.0000      0.187528   441.2697       3.00662       22.0205       1.53090      -2.88472      -2.53219      0.540376      0.717771      0.820886      0.898561      0.964599      0.989150
  72  11 3623.5397    2.6370  5.1307 12.2952  0.0000      0.631661  0.0573   0.0139   0.1008    0.0269   0.0000      0.134975   442.8569       1.42215       22.3331      0.555889      -2.31211      -3.87182      0.824939       1.08183       1.23253       1.36567       1.46262       1.53145
  73   1 1306.2019    0.1169  0.1281 10.0950  0.0000       37.7006  0.0097   0.0052   0.0226    0.0156   0.0000       48.1379   440.8741      0.187081       21.6725     -0.533300      -3.76492     0.0599980      0.162076      0.221184      0.253256      0.282135      0.280271      0.298355
  73   2 1638.6334    0.3024  0.3563  9.9529  0.0000       25.0166  0.0107   0.0059   0.0220    0.0226   0.0000       3.94304   441.7837     -0.154795       22.6441     -0.366837      -3.62671     -0.176280      0.210789      0.298170      0.326999      0.359388      0.387088      0.388291
  73   3 1908.4070    0.6139  0.7058 10.0884  0.0000       12.4555  0.0146   0.0081   0.0291    0.0406   0.0000       1.20098   442.3335      0.398573       22.4637     0.0311549      -3.13575     -0.429339      0.240148      0.346899      0.370017      0.428831      0.445732      0.460846
  73   4 2159.9271    0.9959  1.0452 10.8415 -0.0000       7.82445  0.0198   0.0113   0.0370    0.0504   0.0000      0.906634   443.0206      0.542910       21.9130     -0.356920      -4.12960     0.0403300      0.302985      0.416627      0.462779      0.531364      0.556460      0.580210
  73   5 2393.5952    1.6265  1.4256 11.5570  0.0000       4.21135  0.0240   0.0158   0.0432    0.0474   0.0000      0.578832   441.9588      0.827033       22.5233      0.306379      -4.39923      -1.41923      0.358270      0.493154      0.542128      0.630731      0.661174      0.697333
  73   6 2613.8777    2.4353  1.4437 12.3850  0.0000       3.97737  0.0239   0.0233   0.0430    0.0462   0.0000      0.559718   442.5150       1.23910       21.5901     0.0807896      -2.11048      -1.04347      0.359993      0.475244      0.529848      0.607268      0.638150      0.659263
  73   7 2829.2872    3.4619  1.3133 13.1111  0.0000       1.65791  0.0220   0.0345   0.0403    0.0533   0.0000      0.583145   442.4150       1.17983       21.8691     0.0669172      -2.41828     -0.581193      0.333765      0.449739      0.490482      0.573770      0.582991      0.621923
  73   8 3038.9395    4.3649  1.3712 13.4975  0.0000       1.28556  0.0218   0.0418   0.0403    0.0517   0.0000      0.514154   443.3274       1.98532       22.2111      0.212516      -4.02677      -1.86771      0.340518      0.459454      0.513591      0.564214      0.597386      0.631721
  73   9 3242.7366    4.2711  1.8076 13.4872  0.0000      0.520930  0.0264   0.0360   0.0472    0.0396   0.0000      0.368299   441.9725       2.14448       21.1701     -0.541087      -3.18681      -1.77428      0.402202      0.540821      0.601669      0.677089      0.722802      0.755338
  73  10 3442.9332    3.3550  3.0506 12.7972  0.0000      0.309143  0.0370   0.0217   0.0651    0.0302   0.0000      0.188100   442.6163       2.61995       22.4942     -0.196890      -3.55620      -2.19983      0.543071      0.733136      0.810391      0.886235      0.963448       1.00333
  73  11 3640.2070    2.5945  5.5914 12.2430  0.0010      0.299920  0.0635   0.0129   0.1094    0.0269   0.0000      0.121147   442.9472      0.875695       22.2657       1.47420      -4.59692      -2.24524      0.868063       1.16197       1.32997       1.46974       1.55792       1.61797
  74   1 1313.8444    0.1136  0.1162 10.0522  0.0000       24.9151  0.0100   0.0051   0.0178    0.0152   0.0000       51.4691   440.5329     -0.281222       21.9651     -0.148857      -3.90238      0.130546      0.167968      0.213597      0.256082      0.287680      0.296406      0.307321
  74   2 1647.2552    0.3112  0.3472  9.9410  0.0000       19.7102  0.0103   0.0059   0.0209    0.0233   0.0000       3.67535   441.6818     -0.141777       21.8840      0.168249      -3.76502     0.0274749      0.197089      0.278705      0.305692      0.327642      0.359799      0.377656
  74   3 1917.9915    0.5928  0.7030 10.1395  0.0000       12.2171  0.0142   0.0078   0.0294    0.0378   0.0000       1.30038   442.0612     0.0460602       22.6997      -1.10892      -3.13974     -0.341264      0.243234      0.331339      0.372328      0.417286      0.455491      0.470779
  74   4 2170.8248    1.0190  1.0887 10.8939  0.0000       8.76578  0.0202   0.0115   0.0385    0.0486   0.0000      0.911163   442.5037      0.373770       22.1506      0.478937      -2.76404     -0.165425      0.310541      0.409625      0.458373      0.507697      0.534966      0.559754
  74   5 2405.1283    1.6645  1.4114 11.6359  0.0000       3.97380  0.0239   0.0162   0.0436    0.0488   0.0000      0.611925   442.5629     -0.590673       21.8700      0.642012      -2.07931     -0.263719      0.346996      0.478959      0.522901      0.595086      0.612400      0.650177
  74   6 2626.4186    2.4930  1.5372 12.3125  0.0000       2.74638  0.0240   0.0229   0.0446    0.0480   0.0000      0.472314   441.9065      0.857949       22.8068      0.166630      -2.30459      -1.90777      0.355322      0.482586      0.526341      0.598980      0.642195      0.657230
  74   7 2842.9115    3.5729  1.3017 13.1671  0.0000       3.31832  0.0214   0.0353   0.0395    0.0505   0.0000      0.639312   442.2004       1.08429       22.1059     -0.672663      -3.33308      -1.38470      0.315296      0.428380      0.472065      0.533161      0.557046      0.586111
  74   8 3053.2947    4.3529  1.4417 13.4446  0.0000      0.372061  0.0227   0.0404   0.0407    0.0494   0.0000      0.480360   442.2218       2.18574       21.9118      0.277579      -2.74742      -1.98278      0.334270      0.455287      0.488816      0.560589      0.581232      0.615993
  74   9 3257.9628    4.1427  1.9680 13.2198  0.0000       1.07671  0.0273   0.0324   0.0487    0.0395   0.0000      0.285876   443.2196       2.61218       22.6150      0.616820      -3.31380      -1.55761      0.406017      0.556402      0.606914      0.689691      0.713253      0.763198
  74  10 3458.9868    3.2791  3.4241 12.6894  0.0003      0.726276  0.0389   0.0199   0.0701    0.0286   0.0000      0.163873   441.8723       1.78792       21.1663      -1.18754      -3.34837      -3.33416      0.566853      0.765404      0.857132      0.960111       1.00267       1.06380
  74  11 3657.0472    2.5219  5.7809 12.2207  0.0005      0.676788  0.0660   0.0122   0.1138    0.0265   0.0000      0.130933   442.2470       1.72815       21.5326      0.926456      -7.00897      -4.42270      0.879799       1.19507       1.33710       1.47478       1.59601       1.65424
  75   1 1321.4300    0.1202  0.1512 10.0477  0.0000       38.2833  0.0098   0.0049   0.0225    0.0157   0.0000       40.1114   440.8560     -0.262991       21.9444    -0.0767223      -3.85367     0.0367336      0.180031      0.248200      0.261651      0.291108      0.335658      0.341057
  75   2 1655.7989    0.3090  0.3671  9.9416  0.0000       27.4653  0.0107   0.0059   0.0212    0.0230   0.0000       3.78126   441.6690     -0.228492       22.4584    -0.0849354      -3.41244    -0.0423135      0.191161      0.248495      0.281977      0.330385      0.350044      0.357496
  75   3 1927.5249    0.6363  0.7458 10.1142  0.0000       12.5329  0.0148   0.0081   0.0291    0.0405   0.0000       1.14931   442.1838      0.155353       21.8461    -0.0468985      -3.69614     -0.214815      0.242445      0.339011      0.376291      0.412254      0.447118      0.470711
  75   4 2181.5632    1.0511  1.0631 10.9579  0.0000       6.77565  0.0195   0.0118   0.0373    0.0488   0.0000      0.886881   442.2907     -0.402100       21.9102     -0.221158      -3.00761      -1.27867      0.294930      0.408484      0.458715      0.525352      0.540736      0.560379
  75   5 2416.6067    1.7292  1.4181 11.6191  0.0000       3.77755  0.0229   0.0165   0.0429    0.0488   0.0000      0.567823   442.8503       1.09722       21.1890       1.18579      -3.58119      -1.50867      0.342091      0.465687      0.519085      0.572043      0.624916      0.644240
  75   6 2638.9043    2.5896  1.4598 12.4130  0.0000       2.54309  0.0232   0.0241   0.0428    0.0483   0.0000      0.520227   442.3234      0.460950       23.0139      0.947583      -3.48044    -0.0780686      0.341264      0.453699      0.500002      0.579242      0.616823      0.640454
  75   7 2856.3785    3.5899  1.1929 13.3834  0.0000       2.18869  0.0209   0.0379   0.0382    0.0546   0.0000      0.695911   442.3195       2.09705       22.0624     -0.158633      -3.50316      -2.01956      0.313724      0.427157      0.464559      0.526397      0.562210      0.589903
  75   8 3067.5802    4.2852  1.4329 13.6095  0.0000      0.796350  0.0228   0.0406   0.0415    0.0465   0.0000      0.478355   442.1242       1.81455       22.1912     -0.685324      -3.36089     -0.511157      0.341033      0.460420      0.492550      0.557184      0.592261      0.622713
  75   9 3273.0181    4.1040  2.0088 13.2433  0.0005       1.26376  0.0269   0.0318   0.0504    0.0378   0.0000      0.300419   443.1617       1.51479       22.3747    -0.0586459      -2.77126      -1.45285      0.387089      0.530414      0.577348      0.654187      0.691123      0.725130
  75  10 3474.7092    3.2424  3.5545 12.6641  0.0000      0.457538  0.0393   0.0193   0.0732    0.0285   0.0000      0.169552   441.9270       2.67567       22.0250    0.00153109      -4.00009     -0.646451      0.563893      0.756245      0.853342      0.941013       1.01106       1.04577
  75  11 3673.6227    2.5404  6.2613 12.1334  0.0009      0.378977  0.0711   0.0114   0.1181    0.0268   0.0000      0.118968   442.0863       3.71792       21.4930      -1.48564      0.485030      -2.27826      0.911405       1.22679       1.39149       1.54463       1.63666       1.70993
  76   1 1328.9614    0.1269  0.1255 10.0729  0.0000       51.5660  0.0098   0.0053   0.0171    0.0157   0.0000       40.9003   440.4442     -0.260902       21.4400     -0.390679      -3.96088     -0.175632      0.176767      0.215964      0.269232      0.307587      0.312074      0.293095
  76   2 1664.2224    0.3343  0.4046  9.9350  0.0000       21.2713  0.0109   0.0059   0.0224    0.0240   0.0000       3.21684   441.9390  -0.000830185       22.2583     0.0926623      -3.96371      0.114451      0.203964      0.273412      0.324398      0.341420      0.363898      0.383771
  76   3 1936.9970    0.6411  0.7952 10.1567  0.0000       9.73572  0.0153   0.0079   0.0313    0.0406   0.0000       1.12964   442.3890     -0.402994       22.1228      0.648433      -3.29706      0.728118      0.254137      0.342899      0.385170      0.436447      0.468361      0.478777
  76   4 2192.2557    1.0773  1.1822 10.7408  0.0000       6.02420  0.0208   0.0113   0.0395    0.0578   0.0000      0.797933   442.7251     -0.237491       22.4265     -0.353657      -3.26723     -0.931761      0.311806      0.412496      0.463685      0.512181      0.555261      0.569426
  76   5 2427.9589    1.7421  1.4581 11.6190  0.0000       3.59001  0.0240   0.0162   0.0427    0.0485   0.0000      0.573164   442.5611       1.22621       21.4715      0.338377      -4.78482     -0.919457      0.344492      0.466028      0.519193      0.572609      0.619945      0.643430
  76   6 2651.3490    2.5914  1.4440 12.5385  0.0000       2.90208  0.0235   0.0243   0.0421    0.0443   0.0000      0.544900   442.6404       1.21804       22.1973     -0.626978      -2.37827     -0.621745      0.331019      0.447199      0.508127      0.571377      0.602072      0.627352
  76   7 2869.8200    3.6514  1.3590 13.2796  0.0000       2.49776  0.0221   0.0349   0.0400    0.0461   0.0000      0.583902   442.9927       2.16920       21.2051       1.39896      -3.37990      -1.25177      0.319647      0.441308      0.480286      0.544817      0.583844      0.622056
  76   8 3081.7561    4.4177  1.4168 13.6000  0.0000      0.657847  0.0219   0.0409   0.0403    0.0467   0.0000      0.461859   442.0699       2.18670       22.8507      0.492806      -3.47180      -1.97724      0.328716      0.439712      0.495736      0.561098      0.597019      0.609547
  76   9 3288.0352    4.0433  2.1863 13.2137  0.0000       1.37689  0.0283   0.0300   0.0517    0.0350   0.0000      0.260333   442.0908       2.32661       22.1002       1.08013      -2.75724      -2.07480      0.405564      0.537620      0.603809      0.685152      0.719019      0.747967
  76  10 3490.5460    3.1851  3.6835 12.6220  0.0000      0.546965  0.0406   0.0184   0.0744    0.0282   0.0000      0.161898   442.6778       3.48413       21.2911      -1.33669      -3.44654      -4.19043      0.574841      0.774363      0.878292      0.963807       1.03868       1.08250
  76  11 3690.2314    2.3789  6.1568 12.1981 -0.0024      0.661672  0.0736   0.0111   0.1224    0.0263   0.0000      0.136714   440.4019       3.63961       21.8723      0.650053      -3.26529      -1.93942      0.920981       1.23005       1.39721       1.56207       1.65270       1.71317
  77   1 1336.4272    0.1167  0.1266 10.0877  0.0000       24.8096  0.0101   0.0051   0.0180    0.0150   0.0000       46.9680   440.4005     -0.189529       22.0176      0.219003      -3.71293      0.359582      0.212000      0.272182      0.298240      0.315633      0.323144      0.345899
  77   2 1672.5771    0.3283  0.4268  9.9580  0.0000       23.2251  0.0116   0.0058   0.0238    0.0240   0.0000       3.22593   441.0502     0.0103483       22.8048     -0.169465      -3.66964     -0.593859      0.209281      0.288413      0.345887      0.380576      0.415165      0.413236
  77   3 1946.4137    0.6548  0.7402 10.2554  0.0000       10.6358  0.0145   0.0083   0.0294    0.0386   0.0000       1.17149   442.0107      0.606131       22.4692     -0.920518      -3.57301       1.00191      0.239818      0.330704      0.360468      0.401962      0.426555      0.444779
  77   4 2202.8535    1.0911  1.1125 11.0471  0.0000       6.42863  0.0205   0.0118   0.0385    0.0495   0.0000      0.898464   442.5055     -0.246619       22.0435     -0.211205      -2.93221     -0.136962      0.297306      0.396675      0.453256      0.516106      0.538078      0.559522
  77   5 2439.2649    1.7748  1.5930 11.5581  0.0000       3.90962  0.0249   0.0156   0.0451    0.0467   0.0000      0.521085   442.4386      0.981635       22.0582      0.129232      -3.36057      -1.03047      0.355134      0.474463      0.521516      0.583828      0.636784      0.649553
  77   6 2663.6546    2.7105  1.4605 12.5847  0.0000       2.14952  0.0230   0.0251   0.0425    0.0464   0.0000      0.513780   442.0996       1.59441       21.7870     -0.186132      -2.82142      -2.31514      0.326481      0.444601      0.489649      0.555200      0.581345      0.609268
  77   7 2883.1630    3.7259  1.3833 13.1907  0.0000       2.63992  0.0214   0.0348   0.0401    0.0483   0.0000      0.507262   442.3023       1.34264       21.8857     -0.635805      -3.40077      -1.14990      0.309486      0.409019      0.464343      0.520410      0.557024      0.572736
  77   8 3095.8683    4.4377  1.4268 13.6916  0.0000       1.35714  0.0223   0.0418   0.0410    0.0451   0.0000      0.505351   442.4949       1.39705       22.5098     -0.302593      -3.79382     -0.623712      0.321525      0.435391      0.479523      0.534588      0.557915      0.594363
  77   9 3302.8817    4.0547  2.1348 13.3196  0.0000      0.937537  0.0279   0.0308   0.0516    0.0342   0.0000      0.299258   442.8373       1.93507       22.7029      0.577528      -3.22965      -2.67588      0.394147      0.535556      0.608203      0.674210      0.715382      0.748426
  77  10 3506.2108    3.1485  4.1471 12.4870  0.0001      0.367413  0.0439   0.0169   0.0797    0.0280   0.0000      0.138790   442.7592       3.19821       20.9585      -1.82854      -3.35059      -1.58605      0.616233      0.817983      0.913029       1.01887       1.08068       1.12477
  77  11 3706.7237    2.4298  6.8810 12.1056  0.0014      0.665676  0.0803   0.0104   0.1289    0.0263   0.0000      0.121296   444.7543       2.51914       23.6304       1.26868      -5.67004      -2.76370      0.971067       1.31963       1.49599       1.67901       1.78761       1.87763
  78   1 1343.8077    0.1208  0.1376 10.0627  0.0000       15.8527  0.0102   0.0049   0.0212    0.0150   0.0000       40.8968   440.3143      0.307405       22.3008      0.160489      -3.41619      0.147220      0.159321      0.226608      0.274590      0.284522      0.306653      0.324996
  78   2 1680.8272    0.3414  0.4405  9.9525  0.0000       22.4986  0.0115   0.0059   0.0240    0.0246   0.0000       2.97662   441.6875     -0.336803       22.3629      0.895035      -3.42227     0.0111681      0.199182      0.254842      0.298849      0.345716      0.367625      0.368021
  78   3 1955.7506    0.6587  0.8083 10.2737  0.0000       9.25750  0.0159   0.0080   0.0311    0.0405   0.0000       1.14102   442.1367      0.238418       21.9049      0.424577      -3.79941     -0.395198      0.253550      0.350890      0.389981      0.437997      0.460744      0.482127
  78   4 2213.4031    1.1199  1.2095 11.0054  0.0000       7.73971  0.0219   0.0119   0.0406    0.0530   0.0000      0.854797   442.8005      0.641223       21.4230      0.608522      -2.91720     -0.718465      0.300526      0.403827      0.451578      0.518586      0.529036      0.565467
  78   5 2450.5107    1.8456  1.5506 11.7436  0.0000       4.38023  0.0238   0.0164   0.0440    0.0427   0.0000      0.520213   442.9098       1.13528       23.0213       1.03092      -2.82383     -0.472613      0.339280      0.451305      0.516595      0.567349      0.607470      0.632499
  78   6 2675.9659    2.7800  1.3840 12.6881  0.0000       2.36077  0.0223   0.0265   0.0406    0.0487   0.0000      0.591095   442.7471      0.764120       22.1495      0.305377      -3.08346     -0.276262      0.319894      0.428595      0.477809      0.534796      0.570113      0.606856
  78   7 2896.3439    3.8297  1.3861 13.2576  0.0000      0.966466  0.0217   0.0357   0.0397    0.0493   0.0000      0.587849   442.8069      0.601971       21.2007     -0.314306      -1.83527     -0.562578      0.312050      0.419415      0.478653      0.528545      0.558579      0.589933
  78   8 3109.8257    4.4703  1.4649 13.6365  0.0000      0.249777  0.0228   0.0405   0.0411    0.0460   0.0000      0.494991   442.9137       2.01374       22.4869      0.607425      -2.93957      -2.57174      0.316503      0.438596      0.485721      0.549312      0.559180      0.591770
  78   9 3317.6259    3.9351  2.3046 13.1629  0.0000      0.365902  0.0294   0.0281   0.0534    0.0344   0.0000      0.245517   442.0831       2.39969       20.9426     -0.421624      -1.78483      -1.45970      0.403457      0.545088      0.617880      0.679656      0.732880      0.765388
  78  10 3521.8739    2.9969  3.9655 12.6408  0.0000      0.420045  0.0447   0.0171   0.0806    0.0274   0.0000      0.157800   443.4412       1.89953       21.3445       2.67233      -1.90675      -1.74703      0.601823      0.814345      0.918336       1.01854       1.08066       1.13727
  78  11 3722.9483    2.3475  7.5703 12.1243  0.0000      0.334852  0.0922   0.0095   0.1419    0.0242   0.0000      0.126851   442.8111       2.83317       19.8279      0.797137      -3.98469      -2.80524       1.04383       1.41910       1.61927       1.80950       1.89485       1.98785
  79   1 1351.1791    0.1306  0.1313 10.0557  0.0000       39.6825  0.0086   0.0050   0.0182    0.0154   0.0000       36.9428   440.4985    -0.0868948       22.5137    0.00560942      -3.98025     0.0283764      0.149064      0.181151      0.210265      0.242707      0.245070      0.267710
  79   2 1689.0024    0.3466  0.4010  9.9438  0.0006       19.2221  0.0107   0.0059   0.0214    0.0237   0.0000       2.99440   441.6050     -0.269451       21.7885     -0.400342      -3.28770     -0.763756      0.172209      0.254656      0.274809      0.314177      0.336172      0.343344
  79   3 1965.0490    0.6653  0.8133 10.3139  0.0000       11.9689  0.0157   0.0081   0.0314    0.0395   0.0000       1.18649   441.7784      0.512431       22.6685     0.0534649      -4.34713     -0.331627      0.246161      0.335436      0.378307      0.415258      0.432341      0.453840
  79   4 2223.7597    1.1578  1.3437 10.7769  0.0000       6.30472  0.0229   0.0111   0.0419    0.0531   0.0000      0.750443   442.8325     -0.150632       22.0758      0.420497      -2.97904     -0.433992      0.313399      0.436338      0.492216      0.541849      0.571974      0.597364
  79   5 2461.5640    1.8932  1.5325 11.7872 -0.0004       2.66685  0.0242   0.0169   0.0436    0.0459   0.0000      0.541730   442.0668      0.929717       22.5504      0.134489      -4.17731    -0.0271118      0.331661      0.450127      0.506881      0.572535      0.594955      0.630506
  79   6 2688.1453    2.7907  1.4531 12.6077  0.0000       2.06357  0.0228   0.0250   0.0417    0.0454   0.0000      0.539810   442.1178      0.351207       21.5008     0.0193873      -3.56411     -0.625181      0.314609      0.430412      0.476303      0.542477      0.567834      0.584506
  79   7 2909.5236    3.8576  1.3681 13.2085  0.0000       1.58396  0.0212   0.0353   0.0391    0.0506   0.0000      0.517182   442.8172       1.11906       22.6012      0.792381      -4.04259      -1.80949      0.298255      0.395204      0.447967      0.507211      0.538199      0.562650
  79   8 3123.7564    4.4394  1.5196 13.6818  0.0000       1.13294  0.0230   0.0396   0.0426    0.0429   0.0000      0.466113   442.4380       2.10354       23.1223      0.328324      -3.65145     -0.664706      0.313037      0.427043      0.469719      0.546050      0.560088      0.587888
  79   9 3332.4181    3.8892  2.5966 13.0580  0.0002      0.924569  0.0312   0.0258   0.0571    0.0319   0.0000      0.226232   442.3687       2.88508       23.0725      0.851810      -4.67801     -0.956273      0.432947      0.585034      0.649424      0.722369      0.791721      0.821289
  79  10 3537.3411    2.9948  4.2608 12.5121 -0.0004      0.723512  0.0466   0.0161   0.0826    0.0275   0.0000      0.156123   442.6196       4.30299       23.6580     -0.244817      -4.22249      -3.80036      0.620246      0.841771      0.935019       1.04861       1.11666       1.16667
  79  11 3739.0381    2.2575  7.2771 12.1578  0.0002      0.244830  0.0903   0.0095   0.1404    0.0238   0.0000      0.137969   442.0009       4.91790       20.9734      -2.73090      -2.72252      -2.92126       1.02177       1.37400       1.57512       1.74813       1.84046       1.92559
  80   1 1358.4759    0.1364  0.1440 10.0621  0.0000       60.3730  0.0088   0.0050   0.0177    0.0158   0.0000       32.4005   440.6320    -0.0930515       22.1008    -0.0618761      -3.41727    -0.0717605      0.147468      0.197483      0.217654      0.261377      0.301539      0.316672
  80   2 1697.1044    0.3599  0.4146 10.0107  0.0000       21.0953  0.0104   0.0061   0.0223    0.0243   0.0000       2.90317   441.7008      0.204467       21.9914     -0.366436      -3.30689      0.189091      0.180991      0.238098      0.280618      0.302196      0.319575      0.340730
  80   3 1974.2476    0.6897  0.8966 10.3021  0.0000       10.3143  0.0172   0.0080   0.0331    0.0422   0.0000       1.11184   442.1427    -0.0267460       23.0736     -0.629218      -3.97099     -0.331406      0.255003      0.347488      0.403355      0.446207      0.477994      0.485452
  80   4 2234.1071    1.1772  1.2490 11.0639  0.0000       7.46224  0.0220   0.0119   0.0399    0.0499   0.0000      0.814722   442.6910      0.451761       22.3300      0.392399      -2.29371    -0.0171810      0.300415      0.402787      0.454645      0.527775      0.551909      0.579725
  80   5 2472.6636    1.9004  1.5739 11.8223  0.0000       3.31020  0.0242   0.0166   0.0453    0.0443   0.0000      0.520337   442.5508      0.251486       22.6404       1.09821      -2.78483     -0.638250      0.331304      0.443161      0.503881      0.573689      0.607084      0.641315
  80   6 2700.3328    2.8313  1.4210 12.8407  0.0000       3.87452  0.0225   0.0263   0.0421    0.0425   0.0000      0.552665   442.4002       1.33382       22.1658     -0.195231      -2.72105     -0.667649      0.313165      0.406214      0.467340      0.520567      0.558013      0.590623
  80   7 2922.6343    4.0006  1.3260 13.3937  0.0001       2.85247  0.0211   0.0375   0.0379    0.0511   0.0000      0.549270   442.8828       1.62124       22.4215     0.0114009      -3.42395      -1.26011      0.289408      0.394664      0.442174      0.489220      0.517884      0.545558
  80   8 3137.6086    4.4409  1.5314 13.7286  0.0000       1.69186  0.0234   0.0394   0.0414    0.0426   0.0000      0.482361   442.7797       1.87819       21.6001      0.359922      -2.48953      -1.56565      0.318071      0.426183      0.478771      0.519581      0.579602      0.596001
  80   9 3347.0138    3.8454  2.5967 12.9759  0.0000      0.703386  0.0309   0.0252   0.0553    0.0335   0.0000      0.227678   443.6933       1.78195       22.3749     -0.961231      -3.47695      -1.45420      0.424238      0.575356      0.641363      0.732130      0.761493      0.796208
  80  10 3552.7972    2.9255  4.6364 12.5228 -0.0005      0.561566  0.0500   0.0149   0.0902    0.0267   0.0000      0.155205   442.6240       2.48206       21.2653      0.587638      -3.72266      -4.26152      0.640201      0.860430      0.969272       1.09214       1.15224       1.20002
  80  11 3755.0673    2.2107  7.7948 12.2119  0.0010     0.0769031  0.0993   0.0092   0.1514    0.0228   0.0000      0.134957   443.7799      0.470469       19.6349       1.79311      0.785409      -7.37205       1.10874       1.48702       1.68761       1.91153       2.02752       2.11648
  81   1 1365.7017    0.1393  0.1340 10.0354  0.0000       2.03872  0.0075   0.0049   0.0170    0.0148   0.0000       30.7447   440.7184     0.0288568       22.1635     0.0845468      -3.51217      0.370803      0.123755      0.159458      0.190948      0.206359      0.215280      0.235354
  81   2 1705.1003    0.3782  0.4384  9.9642  0.0000       19.2396  0.0103   0.0062   0.0229    0.0253   0.0000       2.42247   441.5215     -0.137914       22.1470      0.726713      -4.03036     -0.338977      0.173457      0.225585      0.251593      0.293110      0.303592      0.320301
  81   3 1983.4084    0.7241  0.8264 10.3003  0.0000       11.0980  0.0153   0.0085   0.0305    0.0427   0.0000       1.08210   441.8723     -0.283489       22.2439    -0.0909955      -3.15597     -0.777175      0.235969      0.320720      0.357813      0.406269      0.417443      0.442502
  81   4 2244.3374    1.2282  1.3214 10.9946  0.0000       6.35404  0.0217   0.0117   0.0411    0.0489   0.0000      0.712080   442.4912     -0.130656       21.6935     -0.154388      -3.50186    -0.0448527      0.294098      0.389433      0.444674      0.503541      0.525121      0.566250
  81   5 2483.6789    1.9821  1.5827 11.8783  0.0000       4.54324  0.0237   0.0174   0.0446    0.0439   0.0000      0.506577   443.2806      0.717892       21.0470      0.742726      -2.26888      -1.17261      0.325882      0.433290      0.492584      0.547679      0.583383      0.618736
  81   6 2712.4093    2.9308  1.4929 12.6550  0.0000       3.30295  0.0222   0.0259   0.0412    0.0448   0.0000      0.477807   442.4406      0.551054       22.5649     -0.137791      -4.27289      -1.27007      0.307911      0.419454      0.470905      0.532685      0.543107      0.574437
  81   7 2935.5826    3.9451  1.4595 13.3928  0.0000       2.21274  0.0223   0.0353   0.0404    0.0435   0.0000      0.569347   443.0898       1.13393       22.0486     -0.157710      -3.21165      -2.81876      0.294695      0.399304      0.445070      0.507006      0.538163      0.558750
  81   8 3151.2628    4.4025  1.6871 13.4673 -0.0001      0.339792  0.0237   0.0360   0.0427    0.0403   0.0000      0.397181   442.7646       2.07389       21.6088     -0.412979      -3.83000      -2.34507      0.314300      0.438101      0.482579      0.554241      0.578942      0.610717
  81   9 3361.5556    3.7934  2.7743 12.8982  0.0001      0.552356  0.0316   0.0238   0.0585    0.0326   0.0000      0.186046   442.4018       2.07373       22.0856     -0.160203      -1.97912      -2.65260      0.428963      0.581275      0.656016      0.735937      0.770070      0.809227
  81  10 3568.3027    2.9162  4.9594 12.4407  0.0001      0.658637  0.0538   0.0144   0.0946    0.0278   0.0000      0.133335   442.6074       3.82611       20.5276       1.38515      -3.44519      -3.25387      0.686242      0.912301       1.03487       1.15121       1.23513       1.28085
  81  11 3771.5838    2.1079  7.5211 12.1879 -0.0005      0.860884  0.0984   0.0090   0.1507    0.0231   0.0000      0.147306   442.7590       4.03962       24.4484     -0.121467      -4.66214     -0.261013       1.08014       1.47515       1.65815       1.84640       1.95585       2.05831
  82   1 1372.9034    0.1425  0.1639 10.0503  0.0000       43.9596  0.0091   0.0049   0.0179    0.0153   0.0000       27.2603   440.6091     -0.286075       21.7521     -0.550478      -3.73348     -0.116701      0.149587      0.200518      0.222775      0.226345      0.257160      0.273851
  82   2 1713.0201    0.3820  0.4759  9.9576  0.0000       18.5104  0.0111   0.0060   0.0237    0.0258   0.0000       2.47184   441.6116     0.0970473       22.3961      0.209581      -3.68546      0.136768      0.184123      0.248449      0.280368      0.310809      0.338105      0.354610
  82   3 1992.4906    0.7188  0.9226 10.3661  0.0000       10.6339  0.0173   0.0082   0.0331    0.0414   0.0000       1.07888   442.2817     -0.284937       22.5179      0.476823      -3.84026     0.0920623      0.239213      0.327649      0.367187      0.412720      0.430352      0.466139
  82   4 2254.4607    1.2183  1.3613 11.1564  0.0000       5.73510  0.0230   0.0117   0.0415    0.0432   0.0000      0.728428   442.5817     -0.291289       22.1133      0.140889      -3.71551      0.135813      0.303306      0.404811      0.463711      0.519051      0.549354      0.574677
  82   5 2494.4593    2.0334  1.5952 11.9131  0.0000       2.67555  0.0240   0.0176   0.0437    0.0444   0.0000      0.497531   441.7564       1.16581       21.3478      0.393906      -3.05028     -0.843633      0.322808      0.435516      0.492614      0.546310      0.570777      0.612814
  82   6 2724.3347    2.9645  1.5332 12.7824  0.0005       2.37770  0.0230   0.0263   0.0429    0.0432   0.0000      0.522240   443.1144      0.729152       22.5550     -0.569065      -3.18735      -2.22710      0.307958      0.419329      0.466466      0.516017      0.549344      0.573823
  82   7 2948.4590    4.0935  1.4196 13.4413  0.0005      0.798629  0.0210   0.0368   0.0396    0.0439   0.0000      0.495435   442.9225       1.58806       21.6663      0.492457      -3.27396      0.100678      0.284472      0.377698      0.436033      0.476790      0.521066      0.540371
  82   8 3164.9981    4.4789  1.7149 13.4778  0.0000       1.01360  0.0241   0.0361   0.0426    0.0410   0.0000      0.345296   442.3076       2.22307       22.1996      0.313204      -3.50947     -0.918167      0.316876      0.428629      0.486929      0.540649      0.577659      0.600102
  82   9 3376.0767    3.7191  2.7895 12.9812 -0.0005       1.16117  0.0324   0.0236   0.0597    0.0314   0.0000      0.225457   442.7122       1.69687       20.8383      0.371631      -1.15281      -1.76213      0.431147      0.583000      0.642472      0.736041      0.785251      0.825875
  82  10 3583.2985    2.8120  5.1059 12.4780 -0.0010      0.266401  0.0570   0.0137   0.0974    0.0270   0.0000      0.151785   440.5982       1.81647       22.0399     -0.994937      -6.35481      0.902479      0.692382      0.927657       1.05285       1.18904       1.25002       1.30634
  83   1 1380.0209    0.1413  0.1670 10.0311  0.0000       2.61535  0.0089   0.0048   0.0197    0.0149   0.0000       24.6165   440.2466      0.123906       22.2569      0.461767      -4.03155     -0.635354      0.138538      0.187983      0.214524      0.238181      0.246494      0.256971
  83   2 1720.8720    0.3884  0.4783  9.9896  0.0000       17.9627  0.0113   0.0061   0.0233    0.0259   0.0000       2.36588   441.7755     -0.252920       21.5597      0.148989      -2.79934     -0.203976      0.180157      0.248670      0.273107      0.307776      0.325627      0.343360
  83   3 2001.5348    0.7438  0.8769 10.4711  0.0000       9.35182  0.0159   0.0086   0.0320    0.0399   0.0000       1.06393   442.3661      0.376137       21.3465     0.0735159      -3.17230      0.347837      0.228242      0.307203      0.345361      0.397298      0.407704      0.438214
  83   4 2264.4932    1.2681  1.2674 11.3006  0.0000       4.79559  0.0216   0.0129   0.0410    0.0486   0.0000      0.796604   442.2774    -0.0864293       21.5418     -0.528120      -4.30337      0.427348      0.286733      0.387184      0.429104      0.496933      0.506989      0.531924
  83   5 2505.3196    2.0423  1.6241 11.9145  0.0000       2.85769  0.0242   0.0171   0.0433    0.0425   0.0000      0.483239   442.5550      0.932103       21.8121      0.475828      -4.17755      -1.14428      0.317803      0.427783      0.485759      0.541343      0.563681      0.593328
  83   6 2736.2365    3.0422  1.5174 12.7346 -0.0001       2.01906  0.0225   0.0260   0.0412    0.0434   0.0000      0.593128   443.0524      0.788166       21.3481      0.473875      -3.16047     -0.559520      0.293020      0.396651      0.439399      0.506232      0.546027      0.563118
  83   7 2961.2067    4.0785  1.3501 13.5080  0.0021      0.141397  0.0214   0.0377   0.0384    0.0456   0.0000      0.598394   442.0943       1.59010       21.5050     -0.590536      -3.70057      -1.31458      0.283601      0.377051      0.421220      0.480792      0.511829      0.553079
  83   8 3178.4877    4.3615  1.7021 13.5391  0.0000      0.368748  0.0240   0.0353   0.0427    0.0392   0.0000      0.326710   442.7741       1.45413       22.2677     0.0868279      -3.24523      -1.01032      0.315726      0.425919      0.473044      0.533492      0.573069      0.600232
  83   9 3390.4154    3.6929  2.9425 12.8354  0.0000      0.842690  0.0331   0.0224   0.0593    0.0321   0.0000      0.182210   442.8518       2.49305       21.4980      0.364002      -2.26755      -1.02129      0.433263      0.581558      0.652591      0.735739      0.776163      0.817750
  83  10 3598.6068    2.7980  5.1813 12.4751  0.0005      0.489714  0.0578   0.0135   0.0986    0.0269   0.0000      0.145169   443.8594       1.18591       22.1305      0.503279      -2.19776      -2.51191      0.699587      0.946649       1.07640       1.20369       1.28846       1.34067
  84   1 1387.0861    0.1453  0.1923 10.0309  0.0000       7.52017  0.0101   0.0047   0.0208    0.0152   0.0000       22.9466   440.5723     0.0965783       21.9097     -0.615937      -3.96197    -0.0996722      0.177574      0.240350      0.268334      0.285948      0.308633      0.323788
  84   2 1728.6263    0.4015  0.4921  9.9809  0.0000       20.0264  0.0113   0.0061   0.0232    0.0259   0.0000       2.25072   441.0994      0.128277       21.3823     -0.134691      -3.67095      0.395811      0.177766      0.240154      0.277515      0.306951      0.338679      0.347491
  84   3 2010.4921    0.7662  0.8737 10.4628  0.0000       7.53053  0.0157   0.0086   0.0311    0.0406   0.0000       1.04366   441.7863      0.445809       21.8670    -0.0900028      -3.57403     -0.541520      0.224957      0.304372      0.339795      0.385540      0.418130      0.429381
  84   4 2274.4699    1.3273  1.3701 11.1628  0.0000       5.18571  0.0214   0.0123   0.0413    0.0463   0.0000      0.656528   442.6534     -0.301705       21.4974     -0.947122      -4.05424     -0.154730      0.280584      0.380227      0.421911      0.479027      0.505326      0.535805
  84   5 2516.0550    2.0708  1.6263 12.0035 -0.0009       3.24254  0.0243   0.0174   0.0441    0.0410   0.0000      0.498875   442.3436       1.33955       22.5509     -0.172806      -3.50775     -0.181085      0.315437      0.424678      0.478132      0.532209      0.567623      0.594168
  84   6 2748.1401    3.0846  1.4940 12.8089 -0.0004       2.61132  0.0219   0.0268   0.0405    0.0437   0.0000      0.478091   443.2422       1.29460       21.9475      0.571505      -2.43280      -1.24312      0.290690      0.390484      0.427608      0.498909      0.528915      0.551818
  84   7 2973.9838    4.1339  1.4038 13.5413  0.0000       1.83322  0.0218   0.0372   0.0392    0.0467   0.0000      0.572321   442.6039       1.51380       21.2668     0.0100588      -3.83397      -1.87042      0.288100      0.399162      0.444411      0.501168      0.518827      0.554281
  84   8 3192.0235    4.4311  1.7801 13.4809  0.0000      0.596981  0.0244   0.0346   0.0437    0.0402   0.0000      0.363421   442.9731       2.15686       23.0551     -0.667029      -2.65786      -1.81686      0.319524      0.431526      0.476421      0.541594      0.578657      0.603162
  84   9 3404.7818    3.6415  3.0779 12.9025  0.0002      0.760536  0.0342   0.0218   0.0622    0.0304   0.0000      0.188153   442.6724       1.28092       22.1700      0.584265      -4.32588      -1.88382      0.437153      0.594025      0.666333      0.755801      0.804437      0.839117
  84  10 3613.5448    2.6932  5.2182 12.5124 -0.0008      0.297489  0.0606   0.0131   0.1005    0.0267   0.0000      0.153842   441.7916       3.77158       19.8545     -0.574269      -2.75024      -1.10251      0.706978      0.958337       1.09205       1.20967       1.29990       1.34593
  85   1 1394.1414    0.1584  0.1932 10.0444  0.0000       25.5456  0.0101   0.0048   0.0200    0.0155   0.0000       20.8038   440.2847      0.107932       22.2347      0.366390      -3.68836    -0.0335346      0.179268      0.248566      0.306187      0.321738      0.346941      0.350328
  85   2 1736.3252    0.4076  0.4694 10.0262  0.0000       16.4810  0.0104   0.0061   0.0228    0.0251   0.0000       2.32099   441.2946      0.219237       22.3054      0.270923      -3.38822   0.000922871      0.161309      0.219318      0.248235      0.282977      0.294824      0.305188
  85   3 2019.4415    0.7673  0.8831 10.4942 -0.0002       8.87846  0.0162   0.0086   0.0314    0.0415   0.0000       1.07514   441.9789      0.771223       22.1011     -0.833466      -4.28240      0.321339      0.224423      0.303346      0.338876      0.389618      0.388214      0.416910
  85   4 2284.3561    1.3380  1.3550 11.3081  0.0000       4.37641  0.0218   0.0126   0.0411    0.0438   0.0000      0.692771   442.9040      0.774757       22.7500     -0.357648      -3.12826      0.245970      0.281588      0.392784      0.432564      0.490678      0.530529      0.540589
  85   5 2526.7229    2.1803  1.6044 11.9082 -0.0012       2.92398  0.0233   0.0179   0.0422    0.0442   0.0000      0.479083   442.8875       1.31310       22.5380      0.524507      -3.24049      -1.18705      0.304822      0.406491      0.460332      0.519017      0.551795      0.583749
  85   6 2759.9159    3.1409  1.4899 12.8651  0.0000       1.67011  0.0217   0.0271   0.0404    0.0423   0.0000      0.490388   442.8569      0.656289       21.8906     -0.128914      -3.78038      -1.29991      0.280628      0.381063      0.424637      0.484711      0.509470      0.539909
  85   7 2986.6311    4.2182  1.3946 13.6399  0.0000       1.34061  0.0216   0.0384   0.0392    0.0455   0.0000      0.530855   442.8349       2.68318       22.4568    -0.0362566      -2.74747      -1.58881      0.274796      0.379481      0.415029      0.475550      0.512242      0.532779
  85   8 3205.4514    4.3905  1.8259 13.4819  0.0000       1.04010  0.0242   0.0341   0.0460    0.0383   0.0000      0.360220   442.6777       1.89668       23.0235      0.277247      -3.92685      -2.39345      0.309997      0.426213      0.468003      0.527364      0.571242      0.591441
  85   9 3419.0299    3.5775  3.1797 12.9026  0.0002      0.681586  0.0351   0.0212   0.0635    0.0296   0.0000      0.183883   442.6428       1.92489       21.7476      0.191773      -3.10448      -1.22808      0.445813      0.599481      0.676886      0.762821      0.793063      0.831523
  85  10 3628.8155    2.6783  5.7279 12.4504 -0.0005      0.655185  0.0668   0.0121   0.1096    0.0264   0.0000      0.149446   443.2331       2.97826       20.3568       1.20643      -1.93042     -0.834726      0.755791       1.02281       1.15488       1.30334       1.37895       1.45568
  86   1 1401.1429    0.1494  0.2093 10.0179  0.0000       49.4012  0.0103   0.0047   0.0205    0.0157   0.0000       20.5374   440.5157     -0.377288       21.8969      0.430296      -3.58738     -0.637014      0.163992      0.215767      0.236500      0.268745      0.290049      0.319119
  86   2 1743.9300    0.4236  0.5377 10.0334  0.0000       15.9480  0.0115   0.0062   0.0255    0.0268   0.0000       2.05850   441.3217      0.186321       21.8282     -0.155097      -3.48917    -0.0106658      0.190117      0.254903      0.285026      0.327987      0.359709      0.378097
  86   3 2028.3761    0.7687  0.9269 10.5430  0.0000       11.3019  0.0170   0.0086   0.0330    0.0418   0.0000       1.11457   442.2742     -0.333705       22.3938     -0.217909      -4.06739    0.00598592      0.242622      0.328544      0.373154      0.421756      0.448677      0.471330
  86   4 2294.1533    1.3600  1.4521 11.2437  0.0000       4.58243  0.0230   0.0123   0.0413    0.0450   0.0000      0.621872   442.6005      0.921064       22.5518    -0.0684324      -3.38773     -0.283695      0.289589      0.391050      0.439151      0.509337      0.513840      0.550209
  86   5 2537.3647    2.2322  1.7540 11.9292  0.0000       2.76886  0.0242   0.0176   0.0445    0.0422   0.0000      0.422915   442.6629      0.295891       22.6546       1.53980      -2.53146     -0.482904      0.310973      0.427863      0.476413      0.537838      0.557507      0.603514
  86   6 2771.6595    3.2361  1.4993 12.9877  0.0000       1.80688  0.0219   0.0281   0.0413    0.0409   0.0000      0.497911   442.6864       1.01290       22.7011       1.04875      -4.72196      -1.53635      0.280419      0.379426      0.420877      0.486080      0.514241      0.547593
  86   7 2999.2262    4.2496  1.4031 13.6689  0.0000       1.83618  0.0216   0.0381   0.0391    0.0442   0.0000      0.546793   443.0607       1.75356       22.9945      0.815063      -3.48705     -0.839979      0.271699      0.365492      0.405218      0.459265      0.490401      0.506311
  86   8 3218.8318    4.3584  1.9302 13.3315  0.0000       1.00190  0.0244   0.0321   0.0456    0.0379   0.0000      0.323417   443.4456       2.67425       22.3580      0.736303      -2.70275      -2.66026      0.320790      0.420979      0.477545      0.537542      0.573165      0.605158
  86   9 3433.1715    3.4520  3.3204 12.8762  0.0001      0.620528  0.0363   0.0201   0.0668    0.0291   0.0000      0.183225   442.3375       1.67657       22.3671       1.27530      -3.74126     -0.352372      0.457504      0.610894      0.692611      0.779041      0.830134      0.880001
  86  10 3643.6745    2.6525  6.1497 12.4388  0.0006      0.664228  0.0716   0.0115   0.1156    0.0258   0.0000      0.147910   443.1032       3.95853       21.2588       2.16746      -3.00833      -3.45486      0.777397       1.05383       1.19782       1.33647       1.42266       1.50007
  87   1 1408.0365    0.1510  0.1918 10.0417  0.0000       11.1382  0.0092   0.0046   0.0196    0.0150   0.0000       21.4415   440.5000     -0.123816       21.6698      0.122697      -3.99598     -0.616281      0.146135      0.193204      0.222845      0.230239      0.273277      0.272643
  87   2 1751.4941    0.4259  0.5116 10.0550  0.0000       15.8639  0.0111   0.0062   0.0240    0.0262   0.0000       2.13769   441.1337     -0.331478       22.0898     -0.609619      -3.13687     -0.671105      0.166827      0.221797      0.255550      0.288131      0.314706      0.331274
  87   3 2037.1689    0.7878  0.9864 10.5194  0.0000       10.1661  0.0179   0.0085   0.0342    0.0437   0.0000       1.05926   441.9133      0.470901       22.3515     -0.185510      -3.88100      0.319169      0.238040      0.327620      0.359525      0.406425      0.436053      0.463223
  87   4 2303.8984    1.3822  1.4215 11.3175  0.0000       4.36675  0.0228   0.0123   0.0405    0.0423   0.0000      0.678640   442.6611      0.779501       21.9403    -0.0429809      -3.70983      0.418524      0.282839      0.380763      0.429044      0.479197      0.506307      0.533635
  87   5 2547.8611    2.2232  1.7059 12.0123  0.0000       2.01080  0.0243   0.0177   0.0444    0.0434   0.0000      0.459969   442.0525      0.854993       22.6768     -0.255458      -4.02293       1.01583      0.311051      0.417234      0.462620      0.527459      0.562283      0.582120
  87   6 2783.2986    3.2950  1.4525 13.0876  0.0000       1.68255  0.0216   0.0287   0.0401    0.0414   0.0000      0.509852   442.1719      0.894317       22.3369      0.782991      -3.88168      -1.10992      0.269730      0.367099      0.406061      0.466817      0.497647      0.518925
  87   7 3011.6953    4.3322  1.4470 13.6126  0.0000       1.80788  0.0215   0.0379   0.0391    0.0435   0.0000      0.497731   442.3446       1.62952       22.6351    -0.0131827      -3.92963      -1.04617      0.271680      0.363863      0.404362      0.453560      0.476988      0.497022
  87   8 3232.0652    4.2498  1.9813 13.4973  0.0000       1.12687  0.0259   0.0317   0.0475    0.0350   0.0000      0.346973   443.0554       1.57048       22.3041      0.648829      -2.94753      -1.18590      0.315558      0.426084      0.481035      0.546778      0.567755      0.605134
  87   9 3447.2321    3.4057  3.4416 12.8452  0.0000      0.584968  0.0376   0.0194   0.0682    0.0290   0.0000      0.186197   442.8762       1.69287       23.3111      0.886548      -4.50629      -2.14615      0.466163      0.635114      0.706413      0.795960      0.839003      0.881297
  87  10 3658.5717    2.5682  6.4471 12.5024  0.0007      0.470207  0.0776   0.0111   0.1224    0.0242   0.0000      0.150704   445.3018       2.96381       21.7310      -2.76197      -2.75579      -1.16247      0.802426       1.09994       1.24057       1.38110       1.44193       1.51790
  88   1 1414.9064    0.1658  0.2173 10.0337  0.0000       25.5821  0.0097   0.0046   0.0189    0.0154   0.0000       16.3251   440.4148     -0.259471       21.6029     -0.176451      -4.02874      0.232359      0.147642      0.191775      0.228049      0.237510      0.272286      0.287913
  88   2 1758.9835    0.4181  0.5504 10.0810  0.0000       15.9560  0.0119   0.0059   0.0251    0.0268   0.0000       2.17361   441.0430      0.237327       22.1020     -0.270651      -3.77763     -0.486161      0.177277      0.235589      0.274269      0.294204      0.308884      0.332458
  88   3 2045.9550    0.8178  0.9954 10.5868  0.0000       10.5231  0.0177   0.0088   0.0338    0.0432   0.0000       1.04375   441.7603      0.329429       22.0397      0.238082      -4.18677    -0.0403382      0.228886      0.306778      0.346447      0.389297      0.414938      0.423504
  88   4 2313.5398    1.4280  1.4879 11.3182  0.0000       4.43675  0.0228   0.0123   0.0420    0.0425   0.0000      0.601115   442.8259    -0.0819357       22.1818    -0.0977426      -3.50279      -1.16932      0.282216      0.386769      0.423373      0.487517      0.516388      0.542910
  88   5 2558.4338    2.2459  1.6554 12.2161  0.0000       4.27015  0.0242   0.0185   0.0440    0.0409   0.0000      0.545403   442.5229      0.711010       22.2610      0.213491      -3.66616      -1.51020      0.299945      0.409340      0.453125      0.515533      0.528501      0.559299
  88   6 2794.8366    3.3126  1.4803 13.0448  0.0000      0.762147  0.0216   0.0281   0.0396    0.0413   0.0000      0.524712   442.6492       1.18584       22.5660     -0.589366      -3.22743     -0.720861      0.267829      0.363736      0.402852      0.451924      0.483675      0.512939
  88   7 3024.0867    4.3150  1.4934 13.6621  0.0000      0.936720  0.0215   0.0367   0.0401    0.0403   0.0000      0.458973   442.3541       1.40032       22.8768    -0.0749313      -4.68876     -0.704545      0.271366      0.368539      0.413484      0.455568      0.491540      0.500151
  88   8 3245.2346    4.3468  2.0000 13.4264  0.0001      0.649055  0.0253   0.0312   0.0456    0.0352   0.0000      0.294787   443.2416       2.59350       23.0705    -0.0621025      -2.94908      -1.60304      0.317179      0.432985      0.484457      0.545537      0.580447      0.593651
  88   9 3461.2420    3.3698  3.7480 12.7802 -0.0001      0.693160  0.0399   0.0184   0.0727    0.0298   0.0000      0.177861   444.0021       2.28071       20.6170     -0.374385      -3.28243      -1.27243      0.487423      0.653275      0.737388      0.831140      0.890602      0.925453
  88  10 3673.1434    2.4690  6.3402 12.5642  0.0009     0.0265061  0.0780   0.0111   0.1258    0.0240   0.0000      0.161067   441.5380       1.43251       23.5679     -0.856856      -2.02067      -3.70365      0.801344       1.09926       1.24611       1.38957       1.47177       1.54139
  89   1 1421.7476    0.1585  0.1848 10.0000  0.0000       18.5873  0.0083   0.0046   0.0178    0.0153   0.0000       19.3794   440.3694     -0.441573       22.4222     -0.225124      -3.47154     -0.163634      0.133173      0.177454      0.197339      0.216252      0.255154      0.249650
  89   2 1766.4088    0.4290  0.5720 10.0887  0.0000       18.9460  0.0125   0.0061   0.0258    0.0271   0.0000       2.14844   441.0179     0.0440088       22.3242     0.0110030      -3.76059     -0.221921      0.179954      0.250331      0.274320      0.311682      0.330034      0.336115
  89   3 2054.6285    0.8607  1.0244 10.4788  0.0000       7.10851  0.0174   0.0089   0.0337    0.0466   0.0000      0.929304   442.2867      0.149835       21.8588     -0.166764      -3.53800      0.115158      0.224904      0.307612      0.346857      0.390757      0.414599      0.433650
  89   4 2323.1247    1.4245  1.5140 11.4252  0.0000       5.24596  0.0236   0.0126   0.0433    0.0414   0.0000      0.634747   442.1159      0.431108       22.8406     -0.127683      -4.50412      -1.30120      0.284263      0.399130      0.438030      0.487629      0.514018      0.540957
  89   5 2568.8200    2.3687  1.8440 11.9858 -0.0002       2.48960  0.0246   0.0176   0.0446    0.0397   0.0000      0.391733   442.7691      0.411454       22.2393       1.30725      -2.51068      -2.18482      0.300167      0.408927      0.444345      0.509900      0.540712      0.573192
  89   6 2806.4304    3.3310  1.5597 13.0489  0.0000       2.46473  0.0231   0.0278   0.0408    0.0405   0.0000      0.490244   442.5547       1.24005       21.6164     -0.480843      -2.94681      -1.28431      0.281178      0.378946      0.411815      0.473411      0.492032      0.524081
  89   7 3036.4303    4.3789  1.5150 13.6604  0.0000       1.37018  0.0219   0.0369   0.0407    0.0402   0.0000      0.507833   443.0125       1.79337       21.7792     -0.200001      -2.71253     -0.173639      0.269524      0.367635      0.401959      0.461653      0.478411      0.521814
  89   8 3258.3471    4.3132  2.0507 13.4802  0.0000      0.813709  0.0262   0.0312   0.0472    0.0345   0.0000      0.325502   443.0326       1.71869       22.5434      0.298297      -3.87921      -1.57074      0.322038      0.438247      0.487329      0.546809      0.581816      0.617618
  89   9 3475.1535    3.3020  3.9852 12.7688  0.0001      0.462705  0.0428   0.0175   0.0771    0.0284   0.0000      0.165383   442.7344       1.68601       22.0320      0.459104      -2.72376      -3.22710      0.500936      0.676047      0.754415      0.851010      0.906687      0.950973
  89  10 3688.1736    2.3580  6.4775 12.5407 -0.0042      0.796953  0.0842   0.0106   0.1308    0.0234   0.0000      0.168187   443.3350       3.56679       20.9412      -1.69648      -2.69386      -1.81914      0.838356       1.15549       1.31398       1.44880       1.54766       1.62127
  90   1 1428.5332    0.1666  0.2412  9.9694  0.0000       39.4650  0.0104   0.0045   0.0210    0.0164   0.0000       14.5025   440.3371     0.0809041       22.4002     -0.136712      -3.16100     0.0612527      0.160052      0.212372      0.259131      0.269979      0.305231      0.328321
  90   2 1773.7223    0.4528  0.5731 10.0322  0.0000       15.1392  0.0120   0.0061   0.0244    0.0287   0.0000       1.92215   440.9973     -0.111895       22.3915     -0.549492      -3.70332     0.0551922      0.170911      0.224754      0.254782      0.294537      0.298287      0.333201
  90   3 2063.3063    0.8406  1.0582 10.5589  0.0000       7.67097  0.0184   0.0087   0.0356    0.0464   0.0000      0.992927   442.1166    -0.0835957       21.7510      0.382785      -3.38316     -0.642185      0.234266      0.317699      0.353498      0.410895      0.427655      0.454006
  90   4 2332.6248    1.4817  1.5414 11.4074  0.0000       4.48048  0.0240   0.0127   0.0428    0.0431   0.0000      0.645270   442.2650     0.0784030       22.4479       1.03914      -4.13096      0.118977      0.284938      0.388361      0.439562      0.487370      0.520101      0.551147
  90   5 2579.1566    2.3783  1.6863 12.1769  0.0000       1.57852  0.0232   0.0185   0.0439    0.0409   0.0000      0.456842   442.4382      0.564299       22.5429     0.0309433      -3.58476     -0.493654      0.285630      0.376229      0.426840      0.487042      0.514224      0.539653
  90   6 2817.8754    3.5265  1.5041 13.0195  0.0000       2.12934  0.0212   0.0293   0.0395    0.0443   0.0000      0.458342   442.2718       1.31680       22.2058     -0.100970      -3.41284      -1.76596      0.260617      0.344944      0.393214      0.438375      0.468315      0.481642
  90   7 3048.6910    4.4823  1.5623 13.4004  0.0000       1.54953  0.0212   0.0356   0.0387    0.0437   0.0000      0.447472   442.8717       1.83009       22.4178      0.762223      -3.60899     -0.862009      0.265001      0.350090      0.394647      0.443541      0.477047      0.498272
  90   8 3271.3673    4.2244  2.1988 13.3011  0.0000      0.428416  0.0268   0.0284   0.0480    0.0334   0.0000      0.288167   442.6899       2.39480       21.8189      0.704368      -2.48213      -1.73358      0.325857      0.437357      0.493164      0.551207      0.595368      0.624191
  90   9 3489.0939    3.2536  4.0296 12.7594  0.0005      0.569851  0.0432   0.0169   0.0781    0.0282   0.0000      0.161864   442.3771       1.32907       21.7300      0.551039      -3.03836      -3.57349      0.502631      0.674146      0.764820      0.853700      0.918410      0.949592
  90  10 3702.6923    2.4398  7.1519 12.4902  0.0026      0.703959  0.0879   0.0103   0.1343    0.0224   0.0000      0.150521   443.4478       4.53509       21.6143      0.679647     -0.224360      -3.45497      0.877749       1.19082       1.35331       1.51257       1.59239       1.67421
  91   1 1435.2530    0.1664  0.2097  9.9546  0.0000       50.2951  0.0087   0.0045   0.0186    0.0160   0.0000       16.5206   440.2887     -0.120899       22.0920     -0.460788      -3.02218     -0.301957      0.130123      0.172313      0.199975      0.232129      0.241273      0.259196
  91   2 1781.0701    0.4546  0.6068 10.0264  0.0000       17.4835  0.0125   0.0060   0.0261    0.0290   0.0000       1.91487   440.9009    -0.0599067       21.8913      0.193826      -3.96677     0.0140765      0.172877      0.234569      0.257497      0.297105      0.328996      0.344954
  91   3 2071.9398    0.8748  1.0268 10.5410  0.0001       9.79551  0.0172   0.0089   0.0344    0.0453   0.0000       1.00742   441.9873      0.190215       22.2349      0.636149      -4.10812     -0.268015      0.216343      0.289583      0.326603      0.373570      0.392913      0.406388
  91   4 2342.0681    1.5256  1.6502 11.2698  0.0000       4.32460  0.0236   0.0123   0.0436    0.0422   0.0000      0.520475   442.7797     -0.327616       22.2833      0.215509      -3.65436      0.107709      0.285197      0.390786      0.435430      0.494378      0.530890      0.559582
  91   5 2589.5630    2.4250  1.7121 12.2419  0.0000       3.38634  0.0237   0.0190   0.0446    0.0400   0.0000      0.469359   442.8669       1.05737       22.3048     0.0202573      -3.76534     -0.671534      0.282741      0.386836      0.433956      0.487471      0.507692      0.533946
  91   6 2829.2673    3.5217  1.5221 13.0726  0.0010       1.88798  0.0218   0.0293   0.0397    0.0430   0.0000      0.487303   442.5492       1.05691       21.9731      0.468262      -4.03195     -0.968614      0.269833      0.362446      0.399061      0.461013      0.486213      0.509492
  91   7 3060.9140    4.4767  1.5213 13.6475  0.0000       1.83305  0.0216   0.0373   0.0396    0.0410   0.0000      0.483550   443.2834       2.39942       21.6553      0.338691      -3.28669      -1.58925      0.256037      0.345856      0.378097      0.428286      0.462032      0.479029
  91   8 3284.3614    4.2115  2.3240 13.1930  0.0000      0.650703  0.0271   0.0275   0.0501    0.0344   0.0000      0.274112   442.5335       3.06801       22.3274      0.180089      -3.12831      -2.84720      0.334538      0.446334      0.495853      0.563045      0.590256      0.621664
  91   9 3502.8963    3.2427  4.3793 12.6801 -0.0004      0.461153  0.0468   0.0159   0.0814    0.0280   0.0000      0.167440   443.2839       2.40650       23.0629      0.720084      -3.40333      -1.73448      0.519607      0.699034      0.782617      0.885382      0.939913      0.974776
  92   1 1441.9416    0.1765  0.2393  9.9929  0.0000       35.3994  0.0098   0.0046   0.0194    0.0160   0.0000       13.6929   440.1291     -0.103992       21.8834      0.229667      -3.60757      0.341950      0.146485      0.191154      0.218898      0.245800      0.259133      0.270992
  92   2 1788.2659    0.4680  0.5939 10.0587  0.0000       17.0463  0.0120   0.0062   0.0250    0.0293   0.0000       1.81982   441.1232      0.263820       22.5995     0.0433276      -3.43954      0.391260      0.168620      0.230027      0.257580      0.294398      0.311556      0.328914
  92   3 2080.4868    0.8898  1.0963 10.6000  0.0000       9.69828  0.0188   0.0090   0.0354    0.0474   0.0000      0.968196   441.8196      0.833346       22.3145      0.195016      -3.05130     -0.460982      0.225346      0.310595      0.349263      0.394962      0.422593      0.439304
  92   4 2351.3571    1.5616  1.5587 11.5034  0.0000       3.40999  0.0232   0.0131   0.0420    0.0409   0.0000      0.569804   442.5762      0.344857       22.4134      0.906019      -4.43207      0.381936      0.272380      0.372212      0.413457      0.467495      0.506474      0.538682
  92   5 2599.8113    2.4209  1.6992 12.3395  0.0000       3.02242  0.0236   0.0189   0.0440    0.0377   0.0000      0.460156   442.3647       1.12560       21.9111     -0.222448      -3.25926     -0.934799      0.279695      0.377320      0.424196      0.478093      0.508645      0.537786
  92   6 2840.6397    3.6118  1.5446 13.1715 -0.0028       2.80557  0.0216   0.0293   0.0397    0.0409   0.0000      0.510289   443.2535       1.20241       22.3682     -0.210475      -3.52190      -1.17102      0.256152      0.348850      0.382096      0.438542      0.468283      0.497722
  92   7 3072.9870    4.4388  1.5890 13.6398  0.0000      0.678741  0.0223   0.0358   0.0402    0.0389   0.0000      0.456698   442.8511       1.33683       22.7687     -0.674125      -2.78028      -2.29646      0.261321      0.364938      0.400873      0.457239      0.482893      0.501288
  92   8 3297.2988    4.0903  2.3497 13.2933  0.0000       1.00938  0.0278   0.0269   0.0512    0.0330   0.0000      0.277239   443.0569       1.99620       22.3901      0.423497      -3.53324      -1.28961      0.328619      0.442359      0.506801      0.567413      0.599621      0.631557
  92   9 3516.4518    3.1310  4.4380 12.7108  0.0019     0.0727066  0.0485   0.0153   0.0849    0.0282   0.0000      0.168190   443.0119       2.11204       22.0869       1.18324      -3.70161      -2.80810      0.528832      0.729117      0.816064      0.900509      0.973715       1.00619
  93   1 1448.5781    0.1732  0.2195 10.0270  0.0000       37.5697  0.0091   0.0046   0.0181    0.0157   0.0000       15.1099   440.1794     -0.292233       21.8078     -0.145962      -3.89441     -0.433293      0.136889      0.174648      0.200861      0.218477      0.232001      0.243642
  93   2 1795.4458    0.4718  0.5969 10.0638  0.0000       16.4947  0.0122   0.0061   0.0244    0.0292   0.0000       1.86390   441.2582     -0.361409       22.5928     -0.314090      -4.13563     -0.498715      0.170756      0.220881      0.251133      0.287036      0.298332      0.321572
  93   3 2089.0022    0.8946  1.1112 10.6332  0.0000       8.71268  0.0191   0.0090   0.0360    0.0467   0.0000      0.998162   442.0247     -0.119308       22.0573    -0.0649435      -5.02943      0.342358      0.226834      0.309769      0.346636      0.392977      0.416250      0.440621
  93   4 2360.6311    1.5826  1.6471 11.4063  0.0000       3.45476  0.0238   0.0127   0.0428    0.0422   0.0000      0.531261   442.4898      0.765646       22.0600     -0.433864      -4.24440      0.380334      0.281641      0.388915      0.434134      0.482424      0.508707      0.533703
  93   5 2609.9276    2.5113  1.8319 12.1799 -0.0001       2.28426  0.0243   0.0185   0.0440    0.0403   0.0000      0.406630   442.6079      0.129618       22.4366       1.14426      -4.05157      0.153672      0.289301      0.395776      0.440782      0.499492      0.524687      0.557471
  93   6 2851.8624    3.6669  1.5340 13.1593  0.0000       1.56751  0.0218   0.0297   0.0393    0.0415   0.0000      0.511033   442.5661       1.37877       21.5942     -0.325416      -3.25509      -1.60843      0.254418      0.334229      0.374736      0.430739      0.466504      0.489286
  93   7 3085.0069    4.5014  1.5730 13.6372  0.0000      0.818513  0.0220   0.0360   0.0395    0.0404   0.0000      0.438195   443.1331       2.21380       22.0808      0.196166      -3.96423      -1.90538      0.260069      0.355258      0.396046      0.445200      0.471650      0.501162
  93   8 3310.1462    4.0760  2.5430 13.1713 -0.0000      0.958554  0.0285   0.0254   0.0531    0.0318   0.0000      0.229589   443.4322       2.09967       22.0723    -0.0559806      -3.47954      -1.25156      0.331881      0.456939      0.505359      0.566604      0.600390      0.636157
  93   9 3530.3244    3.0479  4.5723 12.7307 -0.0009      0.650103  0.0511   0.0147   0.0878    0.0276   0.0000      0.173908   442.8685       1.08129       23.6525      0.157870      -2.65569      -1.55272      0.555035      0.750414      0.847059      0.944426       1.00949       1.05422
  94   1 1455.1703    0.1727  0.2676  9.9846  0.0000       31.3994  0.0108   0.0043   0.0217    0.0160   0.0000       13.3767   440.2987     0.0846179       22.0656     -0.251854      -3.92462      0.304570      0.143430      0.194045      0.219642      0.245852      0.260007      0.274188
  94   2 1802.5550    0.4827  0.6429 10.0746  0.0000       15.7145  0.0126   0.0061   0.0265    0.0304   0.0000       1.78888   440.9051     -0.109179       22.2316     0.0588939      -4.13427      0.168074      0.172726      0.231171      0.259487      0.289477      0.317035      0.336273
  94   3 2097.3922    0.9242  1.1870 10.6106  0.0000       7.08260  0.0200   0.0090   0.0376    0.0503   0.0000      0.955308   442.4124      0.300059       21.1740     0.0462825      -3.46669     0.0212881      0.233095      0.314795      0.356789      0.398885      0.422518      0.435728
  94   4 2369.7976    1.6001  1.6295 11.6071  0.0000       2.93066  0.0238   0.0130   0.0443    0.0390   0.0000      0.572044   442.0368      0.421839       22.0859     -0.548910      -3.33899    -0.0811378      0.277100      0.366260      0.413272      0.474362      0.491531      0.521222
  94   5 2620.1311    2.5391  1.6630 12.4611 -0.0002       2.24129  0.0238   0.0198   0.0424    0.0393   0.0000      0.486441   442.5642      0.540990       23.3511      0.554363      -3.37022     -0.882573      0.274796      0.366910      0.412453      0.458098      0.500240      0.536724
  94   6 2863.1033    3.6971  1.5519 13.2161  0.0000       1.90530  0.0215   0.0298   0.0393    0.0396   0.0000      0.454295   442.6224      0.930077       22.0659     -0.438050      -3.72146     -0.553584      0.258241      0.333227      0.382790      0.425580      0.464863      0.488841
  94   7 3097.0086    4.4670  1.6211 13.6280  0.0000       1.62022  0.0222   0.0349   0.0408    0.0380   0.0000      0.478796   443.0395       1.98352       21.6761      0.637982      -3.18005      -1.99456      0.252208      0.349808      0.385446      0.443222      0.459917      0.476359
  94   8 3322.8836    4.0483  2.5935 13.1721  0.0000      0.314895  0.0290   0.0249   0.0533    0.0316   0.0000      0.239334   442.5193       2.41672       22.9268     -0.897855      -4.15611      -2.42504      0.335142      0.453566      0.511285      0.565874      0.604802      0.627802
  94   9 3543.9654    3.0326  4.9041 12.6757 -0.0006      0.709450  0.0553   0.0139   0.0932    0.0278   0.0000      0.159443   443.4068       2.18596       22.8591     0.0306735      -3.92199      0.386121      0.582197      0.783361      0.887764      0.996903       1.06652       1.11974
  95   1 1461.7358    0.1827  0.2623 10.0024  0.0000       39.3981  0.0101   0.0044   0.0203    0.0162   0.0000       12.4740   440.2753     -0.322790       22.0113     -0.421192      -3.78994     -0.377659      0.140458      0.184909      0.215011      0.234773      0.268346      0.272299
  95   2 1809.6021    0.4866  0.6317 10.0810  0.0000       17.5199  0.0125   0.0062   0.0256    0.0309   0.0000       1.78555   440.8940      0.266329       21.7858     -0.464038      -3.60365      0.103866      0.170329      0.233029      0.260980      0.295302      0.310264      0.333471
  95   3 2105.7988    0.9356  1.1754 10.8191  0.0000       9.25114  0.0201   0.0094   0.0381    0.0451   0.0000       1.00490   442.2608     -0.336994       22.4427    -0.0532899      -3.65531     -0.395744      0.229805      0.315383      0.346270      0.395519      0.427684      0.444715
[truncated: 176,056 more chars]
