# Supplementary material for: Global-Mode Analysis of Full-Disk Data from the Michelson Doppler Imager and the Helioseismic and Magnetic Imager
Source: Sol Phys. 2018 Jan 31;293(2):29. doi: 10.1007/s11207-017-1201-5 (PMC6566312; doi:10.1007/s11207-017-1201-5)
Supplement: Supplementary file 2 — (TAR 362.4 MB) [file 11207_2017_1201_MOESM2_ESM.tar › HMI/hmiv72d.8344.36]

   0  13 1957.3814    0.4718  0.4243  9.8390  0.0008  0.0952   0.0881   0.2538    0.3803   0.0000    -0.0000       0.00000       0.00000       0.00000       0.00000       0.00000       0.00000       0.00000       0.00000       0.00000       0.00000       0.00000       0.00000       0.00000       0.00000       0.00000       0.00000       0.00000       0.00000       0.00000       0.00000       0.00000       0.00000       0.00000       0.00000       0.00000       0.00000       0.00000       0.00000       0.00000       0.00000       0.00000       0.00000       0.00000       0.00000       0.00000       0.00000       0.00000       0.00000       0.00000       0.00000       0.00000       0.00000       0.00000       0.00000       0.00000       0.00000       0.00000       0.00000       0.00000       0.00000       0.00000       0.00000       0.00000       0.00000       0.00000       0.00000       0.00000       0.00000       0.00000       0.00000       0.00000       0.00000       0.00000       0.00000       0.00000       0.00000       0.00000       0.00000       0.00000       0.00000       0.00000
   0  14 2093.3577    0.9049  0.7936 -0.4274  0.0000  0.1078   0.1362   0.4145 1000.0000   0.0000    -0.0000       0.00000       0.00000       0.00000       0.00000       0.00000       0.00000       0.00000       0.00000       0.00000       0.00000       0.00000       0.00000       0.00000       0.00000       0.00000       0.00000       0.00000       0.00000       0.00000       0.00000       0.00000       0.00000       0.00000       0.00000       0.00000       0.00000       0.00000       0.00000       0.00000       0.00000       0.00000       0.00000       0.00000       0.00000       0.00000       0.00000       0.00000       0.00000       0.00000       0.00000       0.00000       0.00000       0.00000       0.00000       0.00000       0.00000       0.00000       0.00000       0.00000       0.00000       0.00000       0.00000       0.00000       0.00000       0.00000       0.00000       0.00000       0.00000       0.00000       0.00000       0.00000       0.00000       0.00000       0.00000       0.00000       0.00000       0.00000       0.00000       0.00000       0.00000       0.00000
   0  24 3439.1113    3.2375  2.0902 11.0626  0.0000  0.2475   0.4005   1.0542    6.1987   0.0000    -0.0000       0.00000       0.00000       0.00000       0.00000       0.00000       0.00000       0.00000       0.00000       0.00000       0.00000       0.00000       0.00000       0.00000       0.00000       0.00000       0.00000       0.00000       0.00000       0.00000       0.00000       0.00000       0.00000       0.00000       0.00000       0.00000       0.00000       0.00000       0.00000       0.00000       0.00000       0.00000       0.00000       0.00000       0.00000       0.00000       0.00000       0.00000       0.00000       0.00000       0.00000       0.00000       0.00000       0.00000       0.00000       0.00000       0.00000       0.00000       0.00000       0.00000       0.00000       0.00000       0.00000       0.00000       0.00000       0.00000       0.00000       0.00000       0.00000       0.00000       0.00000       0.00000       0.00000       0.00000       0.00000       0.00000       0.00000       0.00000       0.00000       0.00000       0.00000       0.00000
   1  12 1885.1945    0.4323  0.3361 10.1474  0.0000  0.0582   0.0588   0.1667    0.1697   0.0000   472.0363       11.2184       0.00000       0.00000       0.00000       0.00000       0.00000       0.00000       0.00000       0.00000       0.00000       0.00000       0.00000       0.00000       0.00000       0.00000       0.00000       0.00000       0.00000       0.00000       0.00000       0.00000       0.00000       0.00000       0.00000       0.00000       0.00000       0.00000       0.00000       0.00000       0.00000       0.00000       0.00000       0.00000       0.00000       0.00000       51.5458       51.0277       0.00000       0.00000       0.00000       0.00000       0.00000       0.00000       0.00000       0.00000       0.00000       0.00000       0.00000       0.00000       0.00000       0.00000       0.00000       0.00000       0.00000       0.00000       0.00000       0.00000       0.00000       0.00000       0.00000       0.00000       0.00000       0.00000       0.00000       0.00000       0.00000       0.00000       0.00000       0.00000       0.00000       0.00000
   1  13 2020.8172    0.4717  0.4172 10.5068  0.0000  0.0678   0.0603   0.1978    0.1704   0.0000   366.1632       21.7459       0.00000       0.00000       0.00000       0.00000       0.00000       0.00000       0.00000       0.00000       0.00000       0.00000       0.00000       0.00000       0.00000       0.00000       0.00000       0.00000       0.00000       0.00000       0.00000       0.00000       0.00000       0.00000       0.00000       0.00000       0.00000       0.00000       0.00000       0.00000       0.00000       0.00000       0.00000       0.00000       0.00000       0.00000       70.0363       52.3806       0.00000       0.00000       0.00000       0.00000       0.00000       0.00000       0.00000       0.00000       0.00000       0.00000       0.00000       0.00000       0.00000       0.00000       0.00000       0.00000       0.00000       0.00000       0.00000       0.00000       0.00000       0.00000       0.00000       0.00000       0.00000       0.00000       0.00000       0.00000       0.00000       0.00000       0.00000       0.00000       0.00000       0.00000
   1  14 2156.7832    0.7556  0.9506 10.4424  0.0000  0.1162   0.0732   0.3434    0.3885   0.0000   485.8070     -0.698220       0.00000       0.00000       0.00000       0.00000       0.00000       0.00000       0.00000       0.00000       0.00000       0.00000       0.00000       0.00000       0.00000       0.00000       0.00000       0.00000       0.00000       0.00000       0.00000       0.00000       0.00000       0.00000       0.00000       0.00000       0.00000       0.00000       0.00000       0.00000       0.00000       0.00000       0.00000       0.00000       0.00000       0.00000       143.386       72.9828       0.00000       0.00000       0.00000       0.00000       0.00000       0.00000       0.00000       0.00000       0.00000       0.00000       0.00000       0.00000       0.00000       0.00000       0.00000       0.00000       0.00000       0.00000       0.00000       0.00000       0.00000       0.00000       0.00000       0.00000       0.00000       0.00000       0.00000       0.00000       0.00000       0.00000       0.00000       0.00000       0.00000       0.00000
   1  15 2291.9602    1.1476  0.6479 10.6323  0.0000  0.0771   0.1051   0.1762    0.4911   0.0000   414.4583      -54.8020       0.00000       0.00000       0.00000       0.00000       0.00000       0.00000       0.00000       0.00000       0.00000       0.00000       0.00000       0.00000       0.00000       0.00000       0.00000       0.00000       0.00000       0.00000       0.00000       0.00000       0.00000       0.00000       0.00000       0.00000       0.00000       0.00000       0.00000       0.00000       0.00000       0.00000       0.00000       0.00000       0.00000       0.00000       96.0000       48.3893       0.00000       0.00000       0.00000       0.00000       0.00000       0.00000       0.00000       0.00000       0.00000       0.00000       0.00000       0.00000       0.00000       0.00000       0.00000       0.00000       0.00000       0.00000       0.00000       0.00000       0.00000       0.00000       0.00000       0.00000       0.00000       0.00000       0.00000       0.00000       0.00000       0.00000       0.00000       0.00000       0.00000       0.00000
   1  20 2963.3421    4.1909  0.8082 10.6844  0.0010  0.1060   0.3758   0.2203    8.2384   0.0000   478.8796       52.8204       0.00000       0.00000       0.00000       0.00000       0.00000       0.00000       0.00000       0.00000       0.00000       0.00000       0.00000       0.00000       0.00000       0.00000       0.00000       0.00000       0.00000       0.00000       0.00000       0.00000       0.00000       0.00000       0.00000       0.00000       0.00000       0.00000       0.00000       0.00000       0.00000       0.00000       0.00000       0.00000       0.00000       0.00000       160.194       65.3031       0.00000       0.00000       0.00000       0.00000       0.00000       0.00000       0.00000       0.00000       0.00000       0.00000       0.00000       0.00000       0.00000       0.00000       0.00000       0.00000       0.00000       0.00000       0.00000       0.00000       0.00000       0.00000       0.00000       0.00000       0.00000       0.00000       0.00000       0.00000       0.00000       0.00000       0.00000       0.00000       0.00000       0.00000
   1  23 3368.3995    3.3970  1.9633 11.4243  0.0113  0.1530   0.2403   0.3821    1.7144   0.0000   477.4259      -123.092       0.00000       0.00000       0.00000       0.00000       0.00000       0.00000       0.00000       0.00000       0.00000       0.00000       0.00000       0.00000       0.00000       0.00000       0.00000       0.00000       0.00000       0.00000       0.00000       0.00000       0.00000       0.00000       0.00000       0.00000       0.00000       0.00000       0.00000       0.00000       0.00000       0.00000       0.00000       0.00000       0.00000       0.00000       172.599       111.330       0.00000       0.00000       0.00000       0.00000       0.00000       0.00000       0.00000       0.00000       0.00000       0.00000       0.00000       0.00000       0.00000       0.00000       0.00000       0.00000       0.00000       0.00000       0.00000       0.00000       0.00000       0.00000       0.00000       0.00000       0.00000       0.00000       0.00000       0.00000       0.00000       0.00000       0.00000       0.00000       0.00000       0.00000
   1  24 3503.8765    3.1399  2.9014  6.9125 -0.0051  0.1480   0.1800   0.5210   25.1203   0.0000   486.1177       4.08603       0.00000       0.00000       0.00000       0.00000       0.00000       0.00000       0.00000       0.00000       0.00000       0.00000       0.00000       0.00000       0.00000       0.00000       0.00000       0.00000       0.00000       0.00000       0.00000       0.00000       0.00000       0.00000       0.00000       0.00000       0.00000       0.00000       0.00000       0.00000       0.00000       0.00000       0.00000       0.00000       0.00000       0.00000       192.275       99.4636       0.00000       0.00000       0.00000       0.00000       0.00000       0.00000       0.00000       0.00000       0.00000       0.00000       0.00000       0.00000       0.00000       0.00000       0.00000       0.00000       0.00000       0.00000       0.00000       0.00000       0.00000       0.00000       0.00000       0.00000       0.00000       0.00000       0.00000       0.00000       0.00000       0.00000       0.00000       0.00000       0.00000       0.00000
   1  26 3776.9404    2.1152  5.4202  9.5277 -0.0171  0.2538   0.0950   0.8183    2.1960   0.0000   334.4334       163.209       0.00000       0.00000       0.00000       0.00000       0.00000       0.00000       0.00000       0.00000       0.00000       0.00000       0.00000       0.00000       0.00000       0.00000       0.00000       0.00000       0.00000       0.00000       0.00000       0.00000       0.00000       0.00000       0.00000       0.00000       0.00000       0.00000       0.00000       0.00000       0.00000       0.00000       0.00000       0.00000       0.00000       0.00000       308.128       180.947       0.00000       0.00000       0.00000       0.00000       0.00000       0.00000       0.00000       0.00000       0.00000       0.00000       0.00000       0.00000       0.00000       0.00000       0.00000       0.00000       0.00000       0.00000       0.00000       0.00000       0.00000       0.00000       0.00000       0.00000       0.00000       0.00000       0.00000       0.00000       0.00000       0.00000       0.00000       0.00000       0.00000       0.00000
   2  13 2082.0346    0.7024  0.6004  9.9802  0.0000  0.0537   0.0564   0.1643    0.2529   0.0000   437.3259      -4.60295      -7.92228      0.810062       0.00000       0.00000       0.00000       0.00000       0.00000       0.00000       0.00000       0.00000       0.00000       0.00000       0.00000       0.00000       0.00000       0.00000       0.00000       0.00000       0.00000       0.00000       0.00000       0.00000       0.00000       0.00000       0.00000       0.00000       0.00000       0.00000       0.00000       0.00000       0.00000       0.00000       0.00000       0.00000       39.9137       31.7761       19.3112       7.33634       0.00000       0.00000       0.00000       0.00000       0.00000       0.00000       0.00000       0.00000       0.00000       0.00000       0.00000       0.00000       0.00000       0.00000       0.00000       0.00000       0.00000       0.00000       0.00000       0.00000       0.00000       0.00000       0.00000       0.00000       0.00000       0.00000       0.00000       0.00000       0.00000       0.00000       0.00000       0.00000
   2  14 2217.5283    0.9868  0.5990 10.3592  0.0000  0.0631   0.0730   0.1281    0.3045   0.0000   419.3725       35.2746       9.61826      -3.02069       0.00000       0.00000       0.00000       0.00000       0.00000       0.00000       0.00000       0.00000       0.00000       0.00000       0.00000       0.00000       0.00000       0.00000       0.00000       0.00000       0.00000       0.00000       0.00000       0.00000       0.00000       0.00000       0.00000       0.00000       0.00000       0.00000       0.00000       0.00000       0.00000       0.00000       0.00000       0.00000       37.2454       34.5589       24.7102       9.30764       0.00000       0.00000       0.00000       0.00000       0.00000       0.00000       0.00000       0.00000       0.00000       0.00000       0.00000       0.00000       0.00000       0.00000       0.00000       0.00000       0.00000       0.00000       0.00000       0.00000       0.00000       0.00000       0.00000       0.00000       0.00000       0.00000       0.00000       0.00000       0.00000       0.00000       0.00000       0.00000
   2  15 2352.1252    1.2887  0.8470 10.7232  0.0000  0.0617   0.0861   0.1859    0.5372   0.0000   425.7294       84.7893      -28.0131      -8.31870       0.00000       0.00000       0.00000       0.00000       0.00000       0.00000       0.00000       0.00000       0.00000       0.00000       0.00000       0.00000       0.00000       0.00000       0.00000       0.00000       0.00000       0.00000       0.00000       0.00000       0.00000       0.00000       0.00000       0.00000       0.00000       0.00000       0.00000       0.00000       0.00000       0.00000       0.00000       0.00000       46.0707       37.9620       21.6904       7.94621       0.00000       0.00000       0.00000       0.00000       0.00000       0.00000       0.00000       0.00000       0.00000       0.00000       0.00000       0.00000       0.00000       0.00000       0.00000       0.00000       0.00000       0.00000       0.00000       0.00000       0.00000       0.00000       0.00000       0.00000       0.00000       0.00000       0.00000       0.00000       0.00000       0.00000       0.00000       0.00000
   2  23 3430.7670    3.1038  1.9540 11.5417  0.0000  0.0922   0.1386   0.2779    0.8361   0.0000   553.4497       59.3431       59.8339      0.484197       0.00000       0.00000       0.00000       0.00000       0.00000       0.00000       0.00000       0.00000       0.00000       0.00000       0.00000       0.00000       0.00000       0.00000       0.00000       0.00000       0.00000       0.00000       0.00000       0.00000       0.00000       0.00000       0.00000       0.00000       0.00000       0.00000       0.00000       0.00000       0.00000       0.00000       0.00000       0.00000       61.0296       52.2545       34.5773       12.5594       0.00000       0.00000       0.00000       0.00000       0.00000       0.00000       0.00000       0.00000       0.00000       0.00000       0.00000       0.00000       0.00000       0.00000       0.00000       0.00000       0.00000       0.00000       0.00000       0.00000       0.00000       0.00000       0.00000       0.00000       0.00000       0.00000       0.00000       0.00000       0.00000       0.00000       0.00000       0.00000
   2  24 3566.9815    2.6331  2.9433 10.7564  0.0044  0.1250   0.0973   0.3036    0.7539   0.0000   496.7974       36.5472       53.5035      -6.72328       0.00000       0.00000       0.00000       0.00000       0.00000       0.00000       0.00000       0.00000       0.00000       0.00000       0.00000       0.00000       0.00000       0.00000       0.00000       0.00000       0.00000       0.00000       0.00000       0.00000       0.00000       0.00000       0.00000       0.00000       0.00000       0.00000       0.00000       0.00000       0.00000       0.00000       0.00000       0.00000       83.1669       73.9983       44.9149       17.9667       0.00000       0.00000       0.00000       0.00000       0.00000       0.00000       0.00000       0.00000       0.00000       0.00000       0.00000       0.00000       0.00000       0.00000       0.00000       0.00000       0.00000       0.00000       0.00000       0.00000       0.00000       0.00000       0.00000       0.00000       0.00000       0.00000       0.00000       0.00000       0.00000       0.00000       0.00000       0.00000
   3  11 1865.3421    0.4289  0.4039  9.9295  0.0000  0.0618   0.0328   0.0999    0.1316   0.0000   449.0127      -38.5219      -10.8963       27.5268      -3.48469     -0.936266       0.00000       0.00000       0.00000       0.00000       0.00000       0.00000       0.00000       0.00000       0.00000       0.00000       0.00000       0.00000       0.00000       0.00000       0.00000       0.00000       0.00000       0.00000       0.00000       0.00000       0.00000       0.00000       0.00000       0.00000       0.00000       0.00000       0.00000       0.00000       0.00000       0.00000       38.2782       40.3213       20.5417       13.8588       3.34528       1.88388       0.00000       0.00000       0.00000       0.00000       0.00000       0.00000       0.00000       0.00000       0.00000       0.00000       0.00000       0.00000       0.00000       0.00000       0.00000       0.00000       0.00000       0.00000       0.00000       0.00000       0.00000       0.00000       0.00000       0.00000       0.00000       0.00000       0.00000       0.00000       0.00000       0.00000
   3  12 2001.1602    0.5311  0.4163 10.3604  0.0000  0.1068   0.0437   0.0984    0.1344   0.0000   468.3996       52.3172       36.5798       17.3483      -8.02452      -1.00019       0.00000       0.00000       0.00000       0.00000       0.00000       0.00000       0.00000       0.00000       0.00000       0.00000       0.00000       0.00000       0.00000       0.00000       0.00000       0.00000       0.00000       0.00000       0.00000       0.00000       0.00000       0.00000       0.00000       0.00000       0.00000       0.00000       0.00000       0.00000       0.00000       0.00000       67.8037       69.8135       36.0845       16.2344       4.37551       1.80918       0.00000       0.00000       0.00000       0.00000       0.00000       0.00000       0.00000       0.00000       0.00000       0.00000       0.00000       0.00000       0.00000       0.00000       0.00000       0.00000       0.00000       0.00000       0.00000       0.00000       0.00000       0.00000       0.00000       0.00000       0.00000       0.00000       0.00000       0.00000       0.00000       0.00000
   3  13 2137.7744    0.7546  0.5815 10.4399  0.0000  0.0660   0.0472   0.1234    0.1889   0.0000   426.5809      -38.7905       8.39842     -0.424388       4.39293      0.267487       0.00000       0.00000       0.00000       0.00000       0.00000       0.00000       0.00000       0.00000       0.00000       0.00000       0.00000       0.00000       0.00000       0.00000       0.00000       0.00000       0.00000       0.00000       0.00000       0.00000       0.00000       0.00000       0.00000       0.00000       0.00000       0.00000       0.00000       0.00000       0.00000       0.00000       20.5766       32.0688       17.1325       14.5206       5.27748       2.59379       0.00000       0.00000       0.00000       0.00000       0.00000       0.00000       0.00000       0.00000       0.00000       0.00000       0.00000       0.00000       0.00000       0.00000       0.00000       0.00000       0.00000       0.00000       0.00000       0.00000       0.00000       0.00000       0.00000       0.00000       0.00000       0.00000       0.00000       0.00000       0.00000       0.00000
   3  14 2273.3977    1.1782  0.7920  9.6791  0.0000  0.0493   0.0638   0.1212    0.6595   0.0000   452.9979       39.0061       15.6858      -12.2051      -2.16107     -0.166770       0.00000       0.00000       0.00000       0.00000       0.00000       0.00000       0.00000       0.00000       0.00000       0.00000       0.00000       0.00000       0.00000       0.00000       0.00000       0.00000       0.00000       0.00000       0.00000       0.00000       0.00000       0.00000       0.00000       0.00000       0.00000       0.00000       0.00000       0.00000       0.00000       0.00000       26.4418       23.8861       17.9582       10.1342       4.75497       1.36094       0.00000       0.00000       0.00000       0.00000       0.00000       0.00000       0.00000       0.00000       0.00000       0.00000       0.00000       0.00000       0.00000       0.00000       0.00000       0.00000       0.00000       0.00000       0.00000       0.00000       0.00000       0.00000       0.00000       0.00000       0.00000       0.00000       0.00000       0.00000       0.00000       0.00000
   3  15 2407.6243    1.4063  1.1601  9.5987  0.0034  0.0690   0.0659   0.1523    1.0482   0.0000   402.0840       11.4092       29.6850      -7.50709      0.921553      0.407825       0.00000       0.00000       0.00000       0.00000       0.00000       0.00000       0.00000       0.00000       0.00000       0.00000       0.00000       0.00000       0.00000       0.00000       0.00000       0.00000       0.00000       0.00000       0.00000       0.00000       0.00000       0.00000       0.00000       0.00000       0.00000       0.00000       0.00000       0.00000       0.00000       0.00000       32.5260       34.5668       25.5416       11.3448       7.34157       2.13745       0.00000       0.00000       0.00000       0.00000       0.00000       0.00000       0.00000       0.00000       0.00000       0.00000       0.00000       0.00000       0.00000       0.00000       0.00000       0.00000       0.00000       0.00000       0.00000       0.00000       0.00000       0.00000       0.00000       0.00000       0.00000       0.00000       0.00000       0.00000       0.00000       0.00000
   3  19 2946.8769    3.7177  1.0885  8.4880  0.0000  0.0758   0.1818   0.1472   30.2307   0.0000   426.5145     -0.210949      -12.6754      -5.43903      -1.21803      -1.52133       0.00000       0.00000       0.00000       0.00000       0.00000       0.00000       0.00000       0.00000       0.00000       0.00000       0.00000       0.00000       0.00000       0.00000       0.00000       0.00000       0.00000       0.00000       0.00000       0.00000       0.00000       0.00000       0.00000       0.00000       0.00000       0.00000       0.00000       0.00000       0.00000       0.00000       30.4886       35.2947       29.1262       11.3647       9.66202       2.64428       0.00000       0.00000       0.00000       0.00000       0.00000       0.00000       0.00000       0.00000       0.00000       0.00000       0.00000       0.00000       0.00000       0.00000       0.00000       0.00000       0.00000       0.00000       0.00000       0.00000       0.00000       0.00000       0.00000       0.00000       0.00000       0.00000       0.00000       0.00000       0.00000       0.00000
   3  21 3217.7286    3.7196  1.5774 11.4186  0.0000  0.0731   0.1516   0.1759    1.1577   0.0000   423.9278      -26.6840       22.5628      -5.17158       10.5876      0.124987       0.00000       0.00000       0.00000       0.00000       0.00000       0.00000       0.00000       0.00000       0.00000       0.00000       0.00000       0.00000       0.00000       0.00000       0.00000       0.00000       0.00000       0.00000       0.00000       0.00000       0.00000       0.00000       0.00000       0.00000       0.00000       0.00000       0.00000       0.00000       0.00000       0.00000       35.3859       36.9093       25.3664       15.0534       6.67769       2.30138       0.00000       0.00000       0.00000       0.00000       0.00000       0.00000       0.00000       0.00000       0.00000       0.00000       0.00000       0.00000       0.00000       0.00000       0.00000       0.00000       0.00000       0.00000       0.00000       0.00000       0.00000       0.00000       0.00000       0.00000       0.00000       0.00000       0.00000       0.00000       0.00000       0.00000
   3  22 3353.5439    3.3475  2.1164 11.7797  0.0010  0.0823   0.1248   0.2536    0.5089   0.0000   458.6756       28.2947       22.3961      -9.49474       1.12448       2.70276       0.00000       0.00000       0.00000       0.00000       0.00000       0.00000       0.00000       0.00000       0.00000       0.00000       0.00000       0.00000       0.00000       0.00000       0.00000       0.00000       0.00000       0.00000       0.00000       0.00000       0.00000       0.00000       0.00000       0.00000       0.00000       0.00000       0.00000       0.00000       0.00000       0.00000       40.3755       33.7746       30.4124       18.7207       8.62289       2.25874       0.00000       0.00000       0.00000       0.00000       0.00000       0.00000       0.00000       0.00000       0.00000       0.00000       0.00000       0.00000       0.00000       0.00000       0.00000       0.00000       0.00000       0.00000       0.00000       0.00000       0.00000       0.00000       0.00000       0.00000       0.00000       0.00000       0.00000       0.00000       0.00000       0.00000
   3  23 3489.3812    2.9789  2.5696 11.0227  0.0000  0.0951   0.0936   0.2420    0.6017   0.0000   455.2637       43.5819       14.8037       11.6213      -4.97646      0.156131       0.00000       0.00000       0.00000       0.00000       0.00000       0.00000       0.00000       0.00000       0.00000       0.00000       0.00000       0.00000       0.00000       0.00000       0.00000       0.00000       0.00000       0.00000       0.00000       0.00000       0.00000       0.00000       0.00000       0.00000       0.00000       0.00000       0.00000       0.00000       0.00000       0.00000       45.0420       42.4589       35.3922       20.3758       10.0485       2.78247       0.00000       0.00000       0.00000       0.00000       0.00000       0.00000       0.00000       0.00000       0.00000       0.00000       0.00000       0.00000       0.00000       0.00000       0.00000       0.00000       0.00000       0.00000       0.00000       0.00000       0.00000       0.00000       0.00000       0.00000       0.00000       0.00000       0.00000       0.00000       0.00000       0.00000
   3  24 3625.8192    2.3841  4.5905 10.0268  0.0000  0.1308   0.0580   0.3324    0.5683   0.0000   424.3077       79.7452       56.8068       27.0470      -10.2856       1.46036       0.00000       0.00000       0.00000       0.00000       0.00000       0.00000       0.00000       0.00000       0.00000       0.00000       0.00000       0.00000       0.00000       0.00000       0.00000       0.00000       0.00000       0.00000       0.00000       0.00000       0.00000       0.00000       0.00000       0.00000       0.00000       0.00000       0.00000       0.00000       0.00000       0.00000       60.9238       62.9790       46.9271       24.9071       13.3043       4.03971       0.00000       0.00000       0.00000       0.00000       0.00000       0.00000       0.00000       0.00000       0.00000       0.00000       0.00000       0.00000       0.00000       0.00000       0.00000       0.00000       0.00000       0.00000       0.00000       0.00000       0.00000       0.00000       0.00000       0.00000       0.00000       0.00000       0.00000       0.00000       0.00000       0.00000
   3  25 3762.7025    1.9743  5.9075 10.6457  0.0000  0.1632   0.0478   0.4480    0.2465   0.0000   466.4527      -29.9478      -68.3678      -12.2800       14.7375       1.78125       0.00000       0.00000       0.00000       0.00000       0.00000       0.00000       0.00000       0.00000       0.00000       0.00000       0.00000       0.00000       0.00000       0.00000       0.00000       0.00000       0.00000       0.00000       0.00000       0.00000       0.00000       0.00000       0.00000       0.00000       0.00000       0.00000       0.00000       0.00000       0.00000       0.00000       75.9125       74.0422       57.7161       37.3481       16.2644       5.05928       0.00000       0.00000       0.00000       0.00000       0.00000       0.00000       0.00000       0.00000       0.00000       0.00000       0.00000       0.00000       0.00000       0.00000       0.00000       0.00000       0.00000       0.00000       0.00000       0.00000       0.00000       0.00000       0.00000       0.00000       0.00000       0.00000       0.00000       0.00000       0.00000       0.00000
   4   9 1640.8993    0.2477  0.1288 10.0857 -0.0113  0.0416   0.0393   0.0638    0.0688   0.0000   428.8031      -10.9084       11.6561       2.18889    -0.0731446     -0.588464     -0.452121     0.0829886       0.00000       0.00000       0.00000       0.00000       0.00000       0.00000       0.00000       0.00000       0.00000       0.00000       0.00000       0.00000       0.00000       0.00000       0.00000       0.00000       0.00000       0.00000       0.00000       0.00000       0.00000       0.00000       0.00000       0.00000       0.00000       0.00000       0.00000       0.00000       8.29942       13.9712       8.64396       8.29075       3.58589       2.14939      0.784139      0.276753       0.00000       0.00000       0.00000       0.00000       0.00000       0.00000       0.00000       0.00000       0.00000       0.00000       0.00000       0.00000       0.00000       0.00000       0.00000       0.00000       0.00000       0.00000       0.00000       0.00000       0.00000       0.00000       0.00000       0.00000       0.00000       0.00000       0.00000       0.00000
   4  12 2051.7014    0.6978  0.4948 10.0178  0.0053  0.0564   0.0668   0.0968    0.1726   0.0000   427.2300      -1.31380      -21.4733       6.16276       6.47725      -2.23755      -2.40118      0.122651       0.00000       0.00000       0.00000       0.00000       0.00000       0.00000       0.00000       0.00000       0.00000       0.00000       0.00000       0.00000       0.00000       0.00000       0.00000       0.00000       0.00000       0.00000       0.00000       0.00000       0.00000       0.00000       0.00000       0.00000       0.00000       0.00000       0.00000       0.00000       15.7593       22.1838       21.5123       12.7727       11.8485       3.40891       3.11339      0.568061       0.00000       0.00000       0.00000       0.00000       0.00000       0.00000       0.00000       0.00000       0.00000       0.00000       0.00000       0.00000       0.00000       0.00000       0.00000       0.00000       0.00000       0.00000       0.00000       0.00000       0.00000       0.00000       0.00000       0.00000       0.00000       0.00000       0.00000       0.00000
   4  13 2188.2190    0.7962  0.7090 10.3644  0.0022  0.0568   0.0449   0.1133    0.2324   0.0000   454.2878       17.3560       21.5602       2.72754      0.915031      -3.87730      -2.47665     -0.120819       0.00000       0.00000       0.00000       0.00000       0.00000       0.00000       0.00000       0.00000       0.00000       0.00000       0.00000       0.00000       0.00000       0.00000       0.00000       0.00000       0.00000       0.00000       0.00000       0.00000       0.00000       0.00000       0.00000       0.00000       0.00000       0.00000       0.00000       0.00000       19.0506       20.6906       20.5158       11.3408       7.93431       3.93385       1.87576      0.422451       0.00000       0.00000       0.00000       0.00000       0.00000       0.00000       0.00000       0.00000       0.00000       0.00000       0.00000       0.00000       0.00000       0.00000       0.00000       0.00000       0.00000       0.00000       0.00000       0.00000       0.00000       0.00000       0.00000       0.00000       0.00000       0.00000       0.00000       0.00000
   4  14 2324.1046    1.2050  0.8109 10.4084  0.0003  0.0521   0.0625   0.1360    0.4729   0.0000   448.0324      -54.2830      -1.38668       6.46863      -9.25659      -7.13214     -0.265266    -0.0158698       0.00000       0.00000       0.00000       0.00000       0.00000       0.00000       0.00000       0.00000       0.00000       0.00000       0.00000       0.00000       0.00000       0.00000       0.00000       0.00000       0.00000       0.00000       0.00000       0.00000       0.00000       0.00000       0.00000       0.00000       0.00000       0.00000       0.00000       0.00000       17.8315       18.2389       16.4638       11.3835       7.44998       3.23883       1.43310      0.336765       0.00000       0.00000       0.00000       0.00000       0.00000       0.00000       0.00000       0.00000       0.00000       0.00000       0.00000       0.00000       0.00000       0.00000       0.00000       0.00000       0.00000       0.00000       0.00000       0.00000       0.00000       0.00000       0.00000       0.00000       0.00000       0.00000       0.00000       0.00000
   4  15 2458.5268    1.5357  1.1466  1.4432  0.0049  0.0543   0.0748   0.1593   18.6794   0.0000   454.1555      -20.8998      -12.2230       2.76179       5.41115       1.34479       1.71538      0.318011       0.00000       0.00000       0.00000       0.00000       0.00000       0.00000       0.00000       0.00000       0.00000       0.00000       0.00000       0.00000       0.00000       0.00000       0.00000       0.00000       0.00000       0.00000       0.00000       0.00000       0.00000       0.00000       0.00000       0.00000       0.00000       0.00000       0.00000       0.00000       19.8606       20.2492       17.8162       13.3720       7.80887       3.84810       1.48422      0.368541       0.00000       0.00000       0.00000       0.00000       0.00000       0.00000       0.00000       0.00000       0.00000       0.00000       0.00000       0.00000       0.00000       0.00000       0.00000       0.00000       0.00000       0.00000       0.00000       0.00000       0.00000       0.00000       0.00000       0.00000       0.00000       0.00000       0.00000       0.00000
   4  16 2593.0323    2.2644  0.8960 10.5847 -0.0038  0.0512   0.1036   0.1186    1.5642   0.0000   461.3849       3.10730       1.91751       3.68327     -0.470592      -6.00435     -0.170301     -0.158369       0.00000       0.00000       0.00000       0.00000       0.00000       0.00000       0.00000       0.00000       0.00000       0.00000       0.00000       0.00000       0.00000       0.00000       0.00000       0.00000       0.00000       0.00000       0.00000       0.00000       0.00000       0.00000       0.00000       0.00000       0.00000       0.00000       0.00000       0.00000       21.1630       19.8152       16.9371       12.7017       7.63766       3.44034       1.19273      0.298086       0.00000       0.00000       0.00000       0.00000       0.00000       0.00000       0.00000       0.00000       0.00000       0.00000       0.00000       0.00000       0.00000       0.00000       0.00000       0.00000       0.00000       0.00000       0.00000       0.00000       0.00000       0.00000       0.00000       0.00000       0.00000       0.00000       0.00000       0.00000
   4  17 2728.4753    2.6497  0.8432 11.9387 -0.0279  0.0950   0.1429   0.1097    0.7219   0.0000   434.5250      -14.3286      -8.97029       22.4756       6.24209       6.70325       2.07245       1.03593       0.00000       0.00000       0.00000       0.00000       0.00000       0.00000       0.00000       0.00000       0.00000       0.00000       0.00000       0.00000       0.00000       0.00000       0.00000       0.00000       0.00000       0.00000       0.00000       0.00000       0.00000       0.00000       0.00000       0.00000       0.00000       0.00000       0.00000       0.00000       52.5523       55.0219       39.6282       21.7822       9.83545       3.60534       1.21551      0.332213       0.00000       0.00000       0.00000       0.00000       0.00000       0.00000       0.00000       0.00000       0.00000       0.00000       0.00000       0.00000       0.00000       0.00000       0.00000       0.00000       0.00000       0.00000       0.00000       0.00000       0.00000       0.00000       0.00000       0.00000       0.00000       0.00000       0.00000       0.00000
   4  19 3000.1523    3.8409  0.8245 12.5850 -0.0028  0.0474   0.1807   0.1125    0.4860   0.0000   455.7310       38.4920       9.08715       12.8807      0.238057     -0.465651      0.420840     -0.165400       0.00000       0.00000       0.00000       0.00000       0.00000       0.00000       0.00000       0.00000       0.00000       0.00000       0.00000       0.00000       0.00000       0.00000       0.00000       0.00000       0.00000       0.00000       0.00000       0.00000       0.00000       0.00000       0.00000       0.00000       0.00000       0.00000       0.00000       0.00000       17.9779       18.5500       16.0904       10.7162       7.06385       3.12377       1.32219      0.320154       0.00000       0.00000       0.00000       0.00000       0.00000       0.00000       0.00000       0.00000       0.00000       0.00000       0.00000       0.00000       0.00000       0.00000       0.00000       0.00000       0.00000       0.00000       0.00000       0.00000       0.00000       0.00000       0.00000       0.00000       0.00000       0.00000       0.00000       0.00000
   4  22 3408.0732    3.3059  1.8183 12.2939 -0.0004  0.0828   0.1187   0.1801    0.3726   0.0000   445.1150      -32.9409       13.4678       15.9065      -19.7803      -5.96810      0.697312    -0.0685741       0.00000       0.00000       0.00000       0.00000       0.00000       0.00000       0.00000       0.00000       0.00000       0.00000       0.00000       0.00000       0.00000       0.00000       0.00000       0.00000       0.00000       0.00000       0.00000       0.00000       0.00000       0.00000       0.00000       0.00000       0.00000       0.00000       0.00000       0.00000       36.4759       39.7428       30.2775       18.5147       10.8764       4.55985       1.98934      0.525038       0.00000       0.00000       0.00000       0.00000       0.00000       0.00000       0.00000       0.00000       0.00000       0.00000       0.00000       0.00000       0.00000       0.00000       0.00000       0.00000       0.00000       0.00000       0.00000       0.00000       0.00000       0.00000       0.00000       0.00000       0.00000       0.00000       0.00000       0.00000
   4  23 3544.9432    2.6817  2.9061 11.7993  0.0030  0.0890   0.0791   0.2587    0.2444   0.0000   418.2090       80.5018      -23.4696       8.33220      -5.14022      -2.40903     -0.180505      0.539878       0.00000       0.00000       0.00000       0.00000       0.00000       0.00000       0.00000       0.00000       0.00000       0.00000       0.00000       0.00000       0.00000       0.00000       0.00000       0.00000       0.00000       0.00000       0.00000       0.00000       0.00000       0.00000       0.00000       0.00000       0.00000       0.00000       0.00000       0.00000       33.3638       35.1563       29.0290       20.5151       12.7053       5.77304       2.31529      0.611550       0.00000       0.00000       0.00000       0.00000       0.00000       0.00000       0.00000       0.00000       0.00000       0.00000       0.00000       0.00000       0.00000       0.00000       0.00000       0.00000       0.00000       0.00000       0.00000       0.00000       0.00000       0.00000       0.00000       0.00000       0.00000       0.00000       0.00000       0.00000
   4  24 3681.5269    2.2572  4.7742  9.5458  0.0047  0.1088   0.0463   0.2970    0.5995   0.0000   426.0853       42.6297       51.7986       24.5520      -5.25951      -6.99096     -0.769064    -0.0263039       0.00000       0.00000       0.00000       0.00000       0.00000       0.00000       0.00000       0.00000       0.00000       0.00000       0.00000       0.00000       0.00000       0.00000       0.00000       0.00000       0.00000       0.00000       0.00000       0.00000       0.00000       0.00000       0.00000       0.00000       0.00000       0.00000       0.00000       0.00000       39.3499       41.9476       35.0337       25.7279       15.6271       7.47451       2.93644      0.782271       0.00000       0.00000       0.00000       0.00000       0.00000       0.00000       0.00000       0.00000       0.00000       0.00000       0.00000       0.00000       0.00000       0.00000       0.00000       0.00000       0.00000       0.00000       0.00000       0.00000       0.00000       0.00000       0.00000       0.00000       0.00000       0.00000       0.00000       0.00000
   4  25 3818.6460    1.9169  6.4360  9.7337 -0.0003  0.1391   0.0396   0.3948    0.4584   0.0000   528.2779       33.8195      -20.1969      -67.7249      -4.79878       4.92037      -5.28043      -1.48290       0.00000       0.00000       0.00000       0.00000       0.00000       0.00000       0.00000       0.00000       0.00000       0.00000       0.00000       0.00000       0.00000       0.00000       0.00000       0.00000       0.00000       0.00000       0.00000       0.00000       0.00000       0.00000       0.00000       0.00000       0.00000       0.00000       0.00000       0.00000       52.7974       55.1734       46.3380       32.3231       19.6044       9.24497       3.68127      0.938236       0.00000       0.00000       0.00000       0.00000       0.00000       0.00000       0.00000       0.00000       0.00000       0.00000       0.00000       0.00000       0.00000       0.00000       0.00000       0.00000       0.00000       0.00000       0.00000       0.00000       0.00000       0.00000       0.00000       0.00000       0.00000       0.00000       0.00000       0.00000
   5  13 2235.2814    0.9905  0.9439  9.8776 -0.0067  0.0479   0.0409   0.1080    0.3411   0.0000   436.8665       9.96729       19.1034       17.3976       2.50575      -2.11108       1.06770       1.43748     0.0254243   -0.00852335       0.00000       0.00000       0.00000       0.00000       0.00000       0.00000       0.00000       0.00000       0.00000       0.00000       0.00000       0.00000       0.00000       0.00000       0.00000       0.00000       0.00000       0.00000       0.00000       0.00000       0.00000       0.00000       0.00000       0.00000       0.00000       0.00000       15.5506       16.7133       15.9595       10.7715       7.31111       4.31699       2.16074       1.02621      0.341064     0.0689387       0.00000       0.00000       0.00000       0.00000       0.00000       0.00000       0.00000       0.00000       0.00000       0.00000       0.00000       0.00000       0.00000       0.00000       0.00000       0.00000       0.00000       0.00000       0.00000       0.00000       0.00000       0.00000       0.00000       0.00000       0.00000       0.00000
   5  14 2370.9398    1.2881  1.1748 10.2756 -0.0115  0.0527   0.0504   0.1371    0.4494   0.0000   418.0450       10.0948      -3.40631      -6.07163      0.397207      0.781822       1.44348     -0.839000     -0.848827    -0.0791092       0.00000       0.00000       0.00000       0.00000       0.00000       0.00000       0.00000       0.00000       0.00000       0.00000       0.00000       0.00000       0.00000       0.00000       0.00000       0.00000       0.00000       0.00000       0.00000       0.00000       0.00000       0.00000       0.00000       0.00000       0.00000       0.00000       15.1408       17.8517       15.5429       12.1264       8.65881       4.38793       2.85980      0.965745      0.403717     0.0929593       0.00000       0.00000       0.00000       0.00000       0.00000       0.00000       0.00000       0.00000       0.00000       0.00000       0.00000       0.00000       0.00000       0.00000       0.00000       0.00000       0.00000       0.00000       0.00000       0.00000       0.00000       0.00000       0.00000       0.00000       0.00000       0.00000
   5  15 2506.0919    1.7238  1.0423 10.3102 -0.0032  0.0440   0.0667   0.1176    0.6102   0.0000   431.7923      -18.3606      -15.6832       7.01109      -5.98832      -1.08825     -0.754745     -0.351978    -0.0676974    0.00851391       0.00000       0.00000       0.00000       0.00000       0.00000       0.00000       0.00000       0.00000       0.00000       0.00000       0.00000       0.00000       0.00000       0.00000       0.00000       0.00000       0.00000       0.00000       0.00000       0.00000       0.00000       0.00000       0.00000       0.00000       0.00000       0.00000       14.0183       14.6220       13.9158       10.0762       7.14215       4.31363       1.95652      0.943183      0.311341     0.0630447       0.00000       0.00000       0.00000       0.00000       0.00000       0.00000       0.00000       0.00000       0.00000       0.00000       0.00000       0.00000       0.00000       0.00000       0.00000       0.00000       0.00000       0.00000       0.00000       0.00000       0.00000       0.00000       0.00000       0.00000       0.00000       0.00000
   5  16 2641.2410    2.3314  1.0676  8.8425  0.0079  0.0511   0.0901   0.1227    2.7454   0.0000   444.4625       3.52018      -3.63336       10.8986       5.99570       5.22396       3.39156      0.578683     -0.360028     0.0878766       0.00000       0.00000       0.00000       0.00000       0.00000       0.00000       0.00000       0.00000       0.00000       0.00000       0.00000       0.00000       0.00000       0.00000       0.00000       0.00000       0.00000       0.00000       0.00000       0.00000       0.00000       0.00000       0.00000       0.00000       0.00000       0.00000       14.5884       18.1134       15.3607       11.7018       8.21841       4.08585       2.67691      0.895112      0.410993     0.0950334       0.00000       0.00000       0.00000       0.00000       0.00000       0.00000       0.00000       0.00000       0.00000       0.00000       0.00000       0.00000       0.00000       0.00000       0.00000       0.00000       0.00000       0.00000       0.00000       0.00000       0.00000       0.00000       0.00000       0.00000       0.00000       0.00000
   5  18 2913.7113    3.5454  0.8962  2.0513  0.0000  0.0458   0.1447   0.1011 1000.0000   0.0000   443.1686       9.04620      -28.6182       23.4532      -3.25393       4.64054       0.00000       0.00000       0.00000       0.00000       0.00000       0.00000       0.00000       0.00000       0.00000       0.00000       0.00000       0.00000       0.00000       0.00000       0.00000       0.00000       0.00000       0.00000       0.00000       0.00000       0.00000       0.00000       0.00000       0.00000       0.00000       0.00000       0.00000       0.00000       0.00000       0.00000       13.2462       16.1461       14.0212       9.97753       6.85847       4.03946       1.95361      0.935131      0.331932     0.0767131       0.00000       0.00000       0.00000       0.00000       0.00000       0.00000       0.00000       0.00000       0.00000       0.00000       0.00000       0.00000       0.00000       0.00000       0.00000       0.00000       0.00000       0.00000       0.00000       0.00000       0.00000       0.00000       0.00000       0.00000       0.00000       0.00000
   5  23 3596.5722    2.4462  3.4972 11.0320 -0.0055  0.0951   0.0616   0.2549    0.3902   0.0000   435.8242      -21.0163       29.2975       9.20022      -12.7777      -13.7449     -0.463673     -0.790677      -1.73913     0.0343670       0.00000       0.00000       0.00000       0.00000       0.00000       0.00000       0.00000       0.00000       0.00000       0.00000       0.00000       0.00000       0.00000       0.00000       0.00000       0.00000       0.00000       0.00000       0.00000       0.00000       0.00000       0.00000       0.00000       0.00000       0.00000       0.00000       27.3931       33.2566       28.3707       21.7042       15.0963       8.62727       4.56811       1.95452      0.721309      0.168519       0.00000       0.00000       0.00000       0.00000       0.00000       0.00000       0.00000       0.00000       0.00000       0.00000       0.00000       0.00000       0.00000       0.00000       0.00000       0.00000       0.00000       0.00000       0.00000       0.00000       0.00000       0.00000       0.00000       0.00000       0.00000       0.00000
   5  24 3733.8380    2.1607  5.3740 10.2947  0.0005  0.1159   0.0412   0.3078    0.2936   0.0000   429.3787      -10.8278      -44.7259      0.344020      0.912037       6.59745      0.441921      -2.15818       1.24132     -0.399830       0.00000       0.00000       0.00000       0.00000       0.00000       0.00000       0.00000       0.00000       0.00000       0.00000       0.00000       0.00000       0.00000       0.00000       0.00000       0.00000       0.00000       0.00000       0.00000       0.00000       0.00000       0.00000       0.00000       0.00000       0.00000       0.00000       36.0587       42.4533       36.8930       27.9590       17.5733       11.0690       5.26645       2.55317      0.828101      0.200383       0.00000       0.00000       0.00000       0.00000       0.00000       0.00000       0.00000       0.00000       0.00000       0.00000       0.00000       0.00000       0.00000       0.00000       0.00000       0.00000       0.00000       0.00000       0.00000       0.00000       0.00000       0.00000       0.00000       0.00000       0.00000       0.00000
   5  25 3871.6737    1.8076  7.5061  9.8692  0.0009  0.1403   0.0299   0.3966    0.2360   0.0000   435.4217      -34.0222      -2.10046      -22.9143      -18.0683      -7.39455       5.35414       2.48511      -2.57929      0.297768       0.00000       0.00000       0.00000       0.00000       0.00000       0.00000       0.00000       0.00000       0.00000       0.00000       0.00000       0.00000       0.00000       0.00000       0.00000       0.00000       0.00000       0.00000       0.00000       0.00000       0.00000       0.00000       0.00000       0.00000       0.00000       0.00000       41.3664       46.5585       43.3232       33.2050       22.8624       13.3903       7.34269       3.10074       1.10337      0.238003       0.00000       0.00000       0.00000       0.00000       0.00000       0.00000       0.00000       0.00000       0.00000       0.00000       0.00000       0.00000       0.00000       0.00000       0.00000       0.00000       0.00000       0.00000       0.00000       0.00000       0.00000       0.00000       0.00000       0.00000       0.00000       0.00000
   6  11 2004.0505    0.5709  0.5260 10.0205 -0.0090  0.0890   0.0303   0.0840    0.1293   0.0000   425.0287      -12.1308       1.78459      -1.53525      -4.35264      -1.18092       2.11309       2.17091     -0.525218    -0.0530092    -0.0629354    0.00262790       0.00000       0.00000       0.00000       0.00000       0.00000       0.00000       0.00000       0.00000       0.00000       0.00000       0.00000       0.00000       0.00000       0.00000       0.00000       0.00000       0.00000       0.00000       0.00000       0.00000       0.00000       0.00000       0.00000       0.00000       35.4852       41.4915       35.7618       24.2460       13.4839       7.01573       3.55128       1.78160      0.720748      0.243888     0.0691944     0.0136021       0.00000       0.00000       0.00000       0.00000       0.00000       0.00000       0.00000       0.00000       0.00000       0.00000       0.00000       0.00000       0.00000       0.00000       0.00000       0.00000       0.00000       0.00000       0.00000       0.00000       0.00000       0.00000       0.00000       0.00000
   6  12 2142.4952    0.7729  0.7296 10.0984 -0.0048  0.0398   0.0331   0.0916    0.1762   0.0000   431.2801      -5.48480       9.40575    -0.0807325     -0.727425      -5.31681      -3.32249      0.610804    -0.0113902      0.130198   -0.00628300     0.0144977       0.00000       0.00000       0.00000       0.00000       0.00000       0.00000       0.00000       0.00000       0.00000       0.00000       0.00000       0.00000       0.00000       0.00000       0.00000       0.00000       0.00000       0.00000       0.00000       0.00000       0.00000       0.00000       0.00000       0.00000       10.0258       12.0657       11.0911       9.27014       6.21628       4.04173       2.58970       1.30844      0.665346      0.231853     0.0723609     0.0164451       0.00000       0.00000       0.00000       0.00000       0.00000       0.00000       0.00000       0.00000       0.00000       0.00000       0.00000       0.00000       0.00000       0.00000       0.00000       0.00000       0.00000       0.00000       0.00000       0.00000       0.00000       0.00000       0.00000       0.00000
   6  13 2279.7896    1.1002  0.7690 10.4716 -0.0028  0.0396   0.0469   0.0905    0.1969   0.0000   463.7092      -13.2209       14.4459       10.8919     -0.915906      -6.43443      0.439223      -1.01796      -1.01077      0.422424     -0.153945     0.0125869       0.00000       0.00000       0.00000       0.00000       0.00000       0.00000       0.00000       0.00000       0.00000       0.00000       0.00000       0.00000       0.00000       0.00000       0.00000       0.00000       0.00000       0.00000       0.00000       0.00000       0.00000       0.00000       0.00000       0.00000       9.55385       10.2640       10.8765       8.94528       6.11802       4.20948       2.62261       1.36597      0.706128      0.260179     0.0762303     0.0151573       0.00000       0.00000       0.00000       0.00000       0.00000       0.00000       0.00000       0.00000       0.00000       0.00000       0.00000       0.00000       0.00000       0.00000       0.00000       0.00000       0.00000       0.00000       0.00000       0.00000       0.00000       0.00000       0.00000       0.00000
   6  14 2415.4305    1.5190  0.9911 10.3112 -0.0071  0.0442   0.0558   0.0984    0.4520   0.0000   428.3332       5.38851       10.8990       10.8406       1.16121      -8.27196      0.189800     -0.655536      0.613452     -0.220730    -0.0920878  -0.000390664       0.00000       0.00000       0.00000       0.00000       0.00000       0.00000       0.00000       0.00000       0.00000       0.00000       0.00000       0.00000       0.00000       0.00000       0.00000       0.00000       0.00000       0.00000       0.00000       0.00000       0.00000       0.00000       0.00000       0.00000       11.1594       13.5135       12.3446       9.57735       7.43838       4.53128       2.85085       1.37665      0.678592      0.245760     0.0872961     0.0173670       0.00000       0.00000       0.00000       0.00000       0.00000       0.00000       0.00000       0.00000       0.00000       0.00000       0.00000       0.00000       0.00000       0.00000       0.00000       0.00000       0.00000       0.00000       0.00000       0.00000       0.00000       0.00000       0.00000       0.00000
   6  15 2551.1487    2.0000  0.8440 10.7413 -0.0272  0.0375   0.0847   0.0955    0.6055   0.0000   435.2896      -11.7194       2.71689      -6.42443       2.17936      -3.54792       1.05705      -1.45252       1.62348     0.0380293     0.0864453    -0.0281234       0.00000       0.00000       0.00000       0.00000       0.00000       0.00000       0.00000       0.00000       0.00000       0.00000       0.00000       0.00000       0.00000       0.00000       0.00000       0.00000       0.00000       0.00000       0.00000       0.00000       0.00000       0.00000       0.00000       0.00000       10.6456       10.8862       9.64233       8.58159       7.01458       4.45107       2.74421       1.33188      0.592724      0.190613     0.0639823     0.0128238       0.00000       0.00000       0.00000       0.00000       0.00000       0.00000       0.00000       0.00000       0.00000       0.00000       0.00000       0.00000       0.00000       0.00000       0.00000       0.00000       0.00000       0.00000       0.00000       0.00000       0.00000       0.00000       0.00000       0.00000
   6  16 2687.0639    2.5003  0.9136 11.6094 -0.0031  0.0414   0.0930   0.0966    0.3454   0.0000   424.2183      -2.73101      -2.62493       7.08949     -0.447057       3.98456      -4.08655       1.63720      0.817131     0.0832809    -0.0309310     0.0153162       0.00000       0.00000       0.00000       0.00000       0.00000       0.00000       0.00000       0.00000       0.00000       0.00000       0.00000       0.00000       0.00000       0.00000       0.00000       0.00000       0.00000       0.00000       0.00000       0.00000       0.00000       0.00000       0.00000       0.00000       10.2330       12.6087       11.4190       8.92910       6.87044       4.36921       2.72508       1.27599      0.653109      0.237136     0.0823389     0.0171921       0.00000       0.00000       0.00000       0.00000       0.00000       0.00000       0.00000       0.00000       0.00000       0.00000       0.00000       0.00000       0.00000       0.00000       0.00000       0.00000       0.00000       0.00000       0.00000       0.00000       0.00000       0.00000       0.00000       0.00000
   6  17 2823.7492    3.0193  1.0127  7.0611  0.0011  0.0490   0.1097   0.1001    4.7436   0.0000   434.7541      -5.65929      -5.13753       11.4656      -6.95867       6.18283      -3.14606      0.243406     -0.975557    -0.0152921   -0.00395584   -0.00400928       0.00000       0.00000       0.00000       0.00000       0.00000       0.00000       0.00000       0.00000       0.00000       0.00000       0.00000       0.00000       0.00000       0.00000       0.00000       0.00000       0.00000       0.00000       0.00000       0.00000       0.00000       0.00000       0.00000       0.00000       14.6748       15.4677       15.7840       11.5466       8.09556       6.01412       3.17044       1.31876      0.786751      0.303416     0.0788137     0.0130233       0.00000       0.00000       0.00000       0.00000       0.00000       0.00000       0.00000       0.00000       0.00000       0.00000       0.00000       0.00000       0.00000       0.00000       0.00000       0.00000       0.00000       0.00000       0.00000       0.00000       0.00000       0.00000       0.00000       0.00000
   6  18 2960.6187    3.4714  1.0845 11.1672 -0.0074  0.0420   0.1219   0.1071    1.0782   0.0000   437.8892       19.0330       4.58413      -18.9283       4.09988       7.68178     -0.831517    -0.0975696     -0.284193      0.432458     -0.217460     0.0247456       0.00000       0.00000       0.00000       0.00000       0.00000       0.00000       0.00000       0.00000       0.00000       0.00000       0.00000       0.00000       0.00000       0.00000       0.00000       0.00000       0.00000       0.00000       0.00000       0.00000       0.00000       0.00000       0.00000       0.00000       10.4237       12.0284       10.6189       9.81433       6.90550       4.61583       2.79122       1.58862      0.655247      0.253392     0.0757499     0.0176561       0.00000       0.00000       0.00000       0.00000       0.00000       0.00000       0.00000       0.00000       0.00000       0.00000       0.00000       0.00000       0.00000       0.00000       0.00000       0.00000       0.00000       0.00000       0.00000       0.00000       0.00000       0.00000       0.00000       0.00000
   6  19 3097.3057    4.1870  0.9184 12.4204 -0.0020  0.0379   0.1641   0.0980    0.5362   0.0000   439.3021       9.44116       20.9159       16.7468      -2.13089       5.50238      -2.91794      -1.79391     -0.355078     -0.163988    -0.0500491   -0.00971653       0.00000       0.00000       0.00000       0.00000       0.00000       0.00000       0.00000       0.00000       0.00000       0.00000       0.00000       0.00000       0.00000       0.00000       0.00000       0.00000       0.00000       0.00000       0.00000       0.00000       0.00000       0.00000       0.00000       0.00000       9.86568       10.8795       10.6364       8.17136       6.47261       4.25279       2.48496       1.27845      0.567836      0.229437     0.0725499     0.0136941       0.00000       0.00000       0.00000       0.00000       0.00000       0.00000       0.00000       0.00000       0.00000       0.00000       0.00000       0.00000       0.00000       0.00000       0.00000       0.00000       0.00000       0.00000       0.00000       0.00000       0.00000       0.00000       0.00000       0.00000
   6  20 3234.0359    3.9183  1.2756 -4.5094 -0.0002  0.0454   0.1279   0.1272  535.6982   0.0000   438.3919       13.4424       16.0158     -0.678065       9.45722       7.17760      0.248830      0.125481    0.00223480     0.0174218   0.000519475   -0.00459818       0.00000       0.00000       0.00000       0.00000       0.00000       0.00000       0.00000       0.00000       0.00000       0.00000       0.00000       0.00000       0.00000       0.00000       0.00000       0.00000       0.00000       0.00000       0.00000       0.00000       0.00000       0.00000       0.00000       0.00000       11.9125       13.4459       13.0018       10.5749       8.01631       4.77164       2.91605       1.75147      0.650923      0.278149     0.0898909     0.0167218       0.00000       0.00000       0.00000       0.00000       0.00000       0.00000       0.00000       0.00000       0.00000       0.00000       0.00000       0.00000       0.00000       0.00000       0.00000       0.00000       0.00000       0.00000       0.00000       0.00000       0.00000       0.00000       0.00000       0.00000
   6  21 3371.0611    3.4872  1.7168  0.9021 -0.0001  0.0619   0.1005   0.1409   78.2762   0.0000   446.4888       38.3414      -6.96617       26.4716      -2.41395      -1.65843      -3.20096      0.250665     0.0298969     -0.326929   -0.00101818    -0.0237109       0.00000       0.00000       0.00000       0.00000       0.00000       0.00000       0.00000       0.00000       0.00000       0.00000       0.00000       0.00000       0.00000       0.00000       0.00000       0.00000       0.00000       0.00000       0.00000       0.00000       0.00000       0.00000       0.00000       0.00000       14.3065       19.2334       15.9427       13.6731       10.1486       6.27902       4.11956       1.83711       1.00616      0.330488      0.123689     0.0288289       0.00000       0.00000       0.00000       0.00000       0.00000       0.00000       0.00000       0.00000       0.00000       0.00000       0.00000       0.00000       0.00000       0.00000       0.00000       0.00000       0.00000       0.00000       0.00000       0.00000       0.00000       0.00000       0.00000       0.00000
   6  22 3508.1405    2.9160  2.8466 10.7458 -0.0018  0.0783   0.0678   0.1982    0.6439   0.0000   418.6746       9.39539       15.1504       11.0410      -7.26732      -2.12389       6.62821      -1.61545      -1.49843      0.551587      0.100994    -0.0180604       0.00000       0.00000       0.00000       0.00000       0.00000       0.00000       0.00000       0.00000       0.00000       0.00000       0.00000       0.00000       0.00000       0.00000       0.00000       0.00000       0.00000       0.00000       0.00000       0.00000       0.00000       0.00000       0.00000       0.00000       20.6482       25.6081       22.3102       18.9599       12.8718       8.58872       4.86392       2.71821       1.16603      0.468763      0.141419     0.0339542       0.00000       0.00000       0.00000       0.00000       0.00000       0.00000       0.00000       0.00000       0.00000       0.00000       0.00000       0.00000       0.00000       0.00000       0.00000       0.00000       0.00000       0.00000       0.00000       0.00000       0.00000       0.00000       0.00000       0.00000
   6  23 3646.0980    2.3439  3.7085 10.9385  0.0007  0.0894   0.0506   0.2332    0.2884   0.0000   427.9278       55.2797       31.3967      -3.51053      -26.0660      -6.11156      -1.79485      -7.76697     -0.445774      0.697352    -0.0557475     0.0472331       0.00000       0.00000       0.00000       0.00000       0.00000       0.00000       0.00000       0.00000       0.00000       0.00000       0.00000       0.00000       0.00000       0.00000       0.00000       0.00000       0.00000       0.00000       0.00000       0.00000       0.00000       0.00000       0.00000       0.00000       23.2365       25.9663       24.7961       20.6747       16.3300       10.1739       6.35170       3.49208       1.47200      0.570270      0.186471     0.0352381       0.00000       0.00000       0.00000       0.00000       0.00000       0.00000       0.00000       0.00000       0.00000       0.00000       0.00000       0.00000       0.00000       0.00000       0.00000       0.00000       0.00000       0.00000       0.00000       0.00000       0.00000       0.00000       0.00000       0.00000
   6  24 3784.2170    2.0244  5.3812 10.1835 -0.0026  0.1072   0.0358   0.2919    0.2777   0.0000   454.2575       66.3939      -63.4327      -56.3568       12.5827       3.74715      0.508489      -3.84625      0.948165      0.138645     -0.457050    -0.0654440       0.00000       0.00000       0.00000       0.00000       0.00000       0.00000       0.00000       0.00000       0.00000       0.00000       0.00000       0.00000       0.00000       0.00000       0.00000       0.00000       0.00000       0.00000       0.00000       0.00000       0.00000       0.00000       0.00000       0.00000       29.0236       33.1542       30.4449       25.1949       18.9948       12.6620       7.33826       3.81166       1.67824      0.660933      0.205572     0.0421033       0.00000       0.00000       0.00000       0.00000       0.00000       0.00000       0.00000       0.00000       0.00000       0.00000       0.00000       0.00000       0.00000       0.00000       0.00000       0.00000       0.00000       0.00000       0.00000       0.00000       0.00000       0.00000       0.00000       0.00000
   6  27 4199.4536    1.1550 10.9039  9.9834 -0.0001  0.1949   0.0184   0.5584    0.1057   0.0000   510.1937      -11.1228       5.13044       36.0405      -31.8204       7.76519      0.934658       8.07314      0.250434      -1.24015     0.0305471    -0.0774029       0.00000       0.00000       0.00000       0.00000       0.00000       0.00000       0.00000       0.00000       0.00000       0.00000       0.00000       0.00000       0.00000       0.00000       0.00000       0.00000       0.00000       0.00000       0.00000       0.00000       0.00000       0.00000       0.00000       0.00000       47.4347       56.1172       54.1694       43.8876       34.2056       23.1835       13.6560       7.20900       3.34770       1.34015      0.420719     0.0818907       0.00000       0.00000       0.00000       0.00000       0.00000       0.00000       0.00000       0.00000       0.00000       0.00000       0.00000       0.00000       0.00000       0.00000       0.00000       0.00000       0.00000       0.00000       0.00000       0.00000       0.00000       0.00000       0.00000       0.00000
   7  12 2184.4442    0.8606  0.9286  9.4142 -0.0009  0.0416   0.0328   0.1093    0.2858   0.0000   435.5235      -7.64909       2.26781      -15.3124       8.49815       2.82270      -1.57179       2.80076     -0.153064      0.548170    -0.0580594     -0.150353     0.0183700    0.00525653       0.00000       0.00000       0.00000       0.00000       0.00000       0.00000       0.00000       0.00000       0.00000       0.00000       0.00000       0.00000       0.00000       0.00000       0.00000       0.00000       0.00000       0.00000       0.00000       0.00000       0.00000       0.00000       9.42337       9.29593       9.26919       9.17101       7.06564       4.83705       2.95563       2.11577       1.18164      0.484905      0.191319     0.0675447     0.0166496    0.00326086       0.00000       0.00000       0.00000       0.00000       0.00000       0.00000       0.00000       0.00000       0.00000       0.00000       0.00000       0.00000       0.00000       0.00000       0.00000       0.00000       0.00000       0.00000       0.00000       0.00000       0.00000       0.00000
   7  13 2322.0690    1.1696  0.8214 10.3864  0.0105  0.0404   0.0452   0.0882    0.2209   0.0000   447.9738       1.13199      -6.38632       3.48873       4.26973      0.959035      -1.09494       1.67680      0.853082      0.307211     -0.348585    0.00307391     0.0148194    -0.0101933       0.00000       0.00000       0.00000       0.00000       0.00000       0.00000       0.00000       0.00000       0.00000       0.00000       0.00000       0.00000       0.00000       0.00000       0.00000       0.00000       0.00000       0.00000       0.00000       0.00000       0.00000       0.00000       9.50759       11.8190       10.6029       9.05389       6.60071       4.60585       2.83968       1.67663      0.865048      0.393908      0.169268     0.0583044     0.0161219    0.00363693       0.00000       0.00000       0.00000       0.00000       0.00000       0.00000       0.00000       0.00000       0.00000       0.00000       0.00000       0.00000       0.00000       0.00000       0.00000       0.00000       0.00000       0.00000       0.00000       0.00000       0.00000       0.00000
   7  14 2458.1486    1.5747  1.0417 10.3987 -0.0032  0.0532   0.0535   0.1010    0.3839   0.0000   445.6363      -8.23060       12.7992       15.7753       9.77798      -3.78437     -0.527620      0.901805     0.0114022     -0.529845    -0.0138418     0.0183201   -0.00826837    0.00680318       0.00000       0.00000       0.00000       0.00000       0.00000       0.00000       0.00000       0.00000       0.00000       0.00000       0.00000       0.00000       0.00000       0.00000       0.00000       0.00000       0.00000       0.00000       0.00000       0.00000       0.00000       0.00000       8.93523       13.2228       12.9152       8.84747       9.53923       4.76632       4.07999       2.41286      0.996125      0.737688      0.207689     0.0938315     0.0348464    0.00566541       0.00000       0.00000       0.00000       0.00000       0.00000       0.00000       0.00000       0.00000       0.00000       0.00000       0.00000       0.00000       0.00000       0.00000       0.00000       0.00000       0.00000       0.00000       0.00000       0.00000       0.00000       0.00000
   7  15 2594.2356    2.0989  1.0967  9.0142  0.0002  0.0424   0.0651   0.0989    1.8319   0.0000   430.9504       19.4645       18.9850      -3.51686      -11.9711      -2.10551      0.782730      0.221598      0.509594     -0.315010     0.0455875    -0.0912545    -0.0283284    0.00144782       0.00000       0.00000       0.00000       0.00000       0.00000       0.00000       0.00000       0.00000       0.00000       0.00000       0.00000       0.00000       0.00000       0.00000       0.00000       0.00000       0.00000       0.00000       0.00000       0.00000       0.00000       0.00000       9.77107       10.9936       10.7565       9.80706       7.22314       4.85003       3.15345       2.01570       1.17253      0.473587      0.208628     0.0652379     0.0181888    0.00385397       0.00000       0.00000       0.00000       0.00000       0.00000       0.00000       0.00000       0.00000       0.00000       0.00000       0.00000       0.00000       0.00000       0.00000       0.00000       0.00000       0.00000       0.00000       0.00000       0.00000       0.00000       0.00000
   7  16 2731.1521    2.6415  0.9601 11.4372 -0.0050  0.0402   0.0931   0.0929    0.4681   0.0000   438.3204      -1.96160       12.3753      -10.3026      -8.05616      -5.78230     -0.132359      -2.21736    -0.0829507     -0.409244     -0.170382     0.0550608   -0.00145603   -0.00145144       0.00000       0.00000       0.00000       0.00000       0.00000       0.00000       0.00000       0.00000       0.00000       0.00000       0.00000       0.00000       0.00000       0.00000       0.00000       0.00000       0.00000       0.00000       0.00000       0.00000       0.00000       0.00000       8.70456       9.55927       9.25483       9.13819       6.62962       4.61900       2.99356       1.98917       1.14455      0.482896      0.209926     0.0676830     0.0180204    0.00395657       0.00000       0.00000       0.00000       0.00000       0.00000       0.00000       0.00000       0.00000       0.00000       0.00000       0.00000       0.00000       0.00000       0.00000       0.00000       0.00000       0.00000       0.00000       0.00000       0.00000       0.00000       0.00000
   7  17 2868.3873    3.4268  0.8675 11.4787 -0.0037  0.0360   0.1181   0.0756    0.5798   0.0000   447.3436      -2.51534       3.64182       13.8434     -0.586064       7.83018      0.998632     -0.342991      0.690274     -0.404733      0.101615     0.0360585    -0.0150121   -0.00164252       0.00000       0.00000       0.00000       0.00000       0.00000       0.00000       0.00000       0.00000       0.00000       0.00000       0.00000       0.00000       0.00000       0.00000       0.00000       0.00000       0.00000       0.00000       0.00000       0.00000       0.00000       0.00000       7.99667       9.32233       8.97368       7.63027       6.10898       4.37120       2.83155       1.65910      0.878808      0.414144      0.173453     0.0615761     0.0173996    0.00329523       0.00000       0.00000       0.00000       0.00000       0.00000       0.00000       0.00000       0.00000       0.00000       0.00000       0.00000       0.00000       0.00000       0.00000       0.00000       0.00000       0.00000       0.00000       0.00000       0.00000       0.00000       0.00000
   7  18 3005.7195    3.8207  0.8987 12.5674 -0.0085  0.0387   0.1381   0.0917    0.3617   0.0000   450.6135       18.5352       1.27961       6.51616      -9.20171      -4.71269      -1.72097      -1.63159      -1.02271     -0.356380     0.0944643    -0.0785440     0.0222268   0.000545591       0.00000       0.00000       0.00000       0.00000       0.00000       0.00000       0.00000       0.00000       0.00000       0.00000       0.00000       0.00000       0.00000       0.00000       0.00000       0.00000       0.00000       0.00000       0.00000       0.00000       0.00000       0.00000       9.04345       10.8530       10.5332       8.73578       6.25942       4.78358       2.86484       1.67548      0.889517      0.415787      0.189763     0.0675951     0.0168244    0.00348982       0.00000       0.00000       0.00000       0.00000       0.00000       0.00000       0.00000       0.00000       0.00000       0.00000       0.00000       0.00000       0.00000       0.00000       0.00000       0.00000       0.00000       0.00000       0.00000       0.00000       0.00000       0.00000
   7  19 3142.8289    4.2067  0.8612 12.8596 -0.0078  0.0491   0.1591   0.0940    0.3254   0.0000   442.5076      -6.04334       3.33759      -2.44225      -6.23104       2.26206      0.115966     -0.611704       1.34617     -0.465745     -0.239370    0.00744332     0.0285509    0.00370822       0.00000       0.00000       0.00000       0.00000       0.00000       0.00000       0.00000       0.00000       0.00000       0.00000       0.00000       0.00000       0.00000       0.00000       0.00000       0.00000       0.00000       0.00000       0.00000       0.00000       0.00000       0.00000       14.8836       18.9366       17.0871       13.6596       9.24502       5.81362       3.36875       1.75541      0.855501      0.412759      0.158713     0.0550599     0.0177229    0.00360885       0.00000       0.00000       0.00000       0.00000       0.00000       0.00000       0.00000       0.00000       0.00000       0.00000       0.00000       0.00000       0.00000       0.00000       0.00000       0.00000       0.00000       0.00000       0.00000       0.00000       0.00000       0.00000
   7  21 3417.4243    3.2216  2.2658 10.7834 -0.0045  0.0561   0.0740   0.1529    0.6728   0.0000   453.9600       35.5066       28.0779       5.42259      -8.17536      -8.35576      0.619019       2.30242      0.275968     -0.817628     0.0179842      0.152563     0.0534693    0.00539244       0.00000       0.00000       0.00000       0.00000       0.00000       0.00000       0.00000       0.00000       0.00000       0.00000       0.00000       0.00000       0.00000       0.00000       0.00000       0.00000       0.00000       0.00000       0.00000       0.00000       0.00000       0.00000       12.9563       14.5289       14.0659       12.0387       9.80943       6.84518       4.49889       2.67589       1.40339      0.662026      0.264945     0.0934886     0.0269844    0.00488875       0.00000       0.00000       0.00000       0.00000       0.00000       0.00000       0.00000       0.00000       0.00000       0.00000       0.00000       0.00000       0.00000       0.00000       0.00000       0.00000       0.00000       0.00000       0.00000       0.00000       0.00000       0.00000
   7  22 3555.3620    2.6270  2.7973 11.1128  0.0027  0.0715   0.0593   0.1757    0.3551   0.0000   473.5592      -22.2285       4.44193       4.12286       17.9742      -7.86124       4.75684     0.0507346      -1.11630      0.988108     0.0568225   0.000661602    -0.0182003   -0.00425385       0.00000       0.00000       0.00000       0.00000       0.00000       0.00000       0.00000       0.00000       0.00000       0.00000       0.00000       0.00000       0.00000       0.00000       0.00000       0.00000       0.00000       0.00000       0.00000       0.00000       0.00000       0.00000       15.7415       19.5128       18.4475       15.4070       12.2021       8.01560       5.58432       3.13405       1.61973      0.850516      0.333661      0.117345     0.0360209    0.00675312       0.00000       0.00000       0.00000       0.00000       0.00000       0.00000       0.00000       0.00000       0.00000       0.00000       0.00000       0.00000       0.00000       0.00000       0.00000       0.00000       0.00000       0.00000       0.00000       0.00000       0.00000       0.00000
   7  23 3693.5446    2.2132  4.6250 10.0853 -0.0008  0.0880   0.0355   0.2302    0.2997   0.0000   443.5570       19.2625      -11.9003      -16.7205       6.69625       11.8611       4.15399       6.22236       1.08515      0.780330     -0.215386     0.0668743     0.0530630  -0.000877083       0.00000       0.00000       0.00000       0.00000       0.00000       0.00000       0.00000       0.00000       0.00000       0.00000       0.00000       0.00000       0.00000       0.00000       0.00000       0.00000       0.00000       0.00000       0.00000       0.00000       0.00000       0.00000       19.4906       22.7789       22.3382       18.8920       15.1565       10.7283       7.14572       4.16865       2.24504       1.06142      0.451379      0.155958     0.0448635    0.00813776       0.00000       0.00000       0.00000       0.00000       0.00000       0.00000       0.00000       0.00000       0.00000       0.00000       0.00000       0.00000       0.00000       0.00000       0.00000       0.00000       0.00000       0.00000       0.00000       0.00000       0.00000       0.00000
   7  24 3831.9627    1.8854  6.4699  9.6146  0.0008  0.1097   0.0275   0.2992    0.2840   0.0000   439.5893      -17.9334       46.2046       9.66630       12.0004       7.57337      0.838970       3.20645      -1.29904     -0.803677     -0.941408      0.292533     0.0213761    0.00838199       0.00000       0.00000       0.00000       0.00000       0.00000       0.00000       0.00000       0.00000       0.00000       0.00000       0.00000       0.00000       0.00000       0.00000       0.00000       0.00000       0.00000       0.00000       0.00000       0.00000       0.00000       0.00000       23.6330       29.2099       27.0317       23.9885       19.2709       13.3584       9.07115       5.15251       2.88023       1.29237      0.572521      0.191313     0.0587577     0.0113259       0.00000       0.00000       0.00000       0.00000       0.00000       0.00000       0.00000       0.00000       0.00000       0.00000       0.00000       0.00000       0.00000       0.00000       0.00000       0.00000       0.00000       0.00000       0.00000       0.00000       0.00000       0.00000
   7  25 3970.3612    1.5755  8.6212  9.8259  0.0027  0.1409   0.0215   0.3948    0.1518   0.0000   482.6708       37.1188      -26.5765      -5.92090       28.1150       36.9073     -0.132369      -9.10379      -1.76445       1.79004     -0.142077     -0.359411      0.125855    0.00501631       0.00000       0.00000       0.00000       0.00000       0.00000       0.00000       0.00000       0.00000       0.00000       0.00000       0.00000       0.00000       0.00000       0.00000       0.00000       0.00000       0.00000       0.00000       0.00000       0.00000       0.00000       0.00000       28.1176       36.4602       33.6625       29.8951       23.8333       17.5267       11.4450       6.82378       3.63553       1.76883      0.743129      0.269037     0.0771628     0.0153885       0.00000       0.00000       0.00000       0.00000       0.00000       0.00000       0.00000       0.00000       0.00000       0.00000       0.00000       0.00000       0.00000       0.00000       0.00000       0.00000       0.00000       0.00000       0.00000       0.00000       0.00000       0.00000
   7  27 4248.1389    1.0856 11.6801  9.9400 -0.0081  0.1956   0.0165   0.5538    0.0958   0.0000   477.3872       66.2302       2.70797      -63.2018      -48.8430       28.1206       17.8256      -7.29480       2.41349    -0.0383322      -1.21059     -0.536329     0.0826801    -0.0287696       0.00000       0.00000       0.00000       0.00000       0.00000       0.00000       0.00000       0.00000       0.00000       0.00000       0.00000       0.00000       0.00000       0.00000       0.00000       0.00000       0.00000       0.00000       0.00000       0.00000       0.00000       0.00000       42.7604       51.9716       49.0574       43.9273       34.1643       24.5339       15.9196       9.61504       5.14077       2.44462       1.01972      0.365527      0.103114     0.0201830       0.00000       0.00000       0.00000       0.00000       0.00000       0.00000       0.00000       0.00000       0.00000       0.00000       0.00000       0.00000       0.00000       0.00000       0.00000       0.00000       0.00000       0.00000       0.00000       0.00000       0.00000       0.00000
   7  28 4387.7277    0.9210 13.5255  9.8361 -0.0013  0.2275   0.0145   0.6921    0.0869   0.0000   406.0525       66.6669       65.1372      -66.9834      -41.2552       6.30315       27.6137      -4.54237      -2.78820      -1.49093       1.47340       1.02742     -0.232717    -0.0349872       0.00000       0.00000       0.00000       0.00000       0.00000       0.00000       0.00000       0.00000       0.00000       0.00000       0.00000       0.00000       0.00000       0.00000       0.00000       0.00000       0.00000       0.00000       0.00000       0.00000       0.00000       0.00000       49.5710       57.2920       57.8831       49.7083       40.8831       28.1234       19.0411       11.4032       6.27501       2.91656       1.23814      0.433479      0.126655     0.0217875       0.00000       0.00000       0.00000       0.00000       0.00000       0.00000       0.00000       0.00000       0.00000       0.00000       0.00000       0.00000       0.00000       0.00000       0.00000       0.00000       0.00000       0.00000       0.00000       0.00000       0.00000       0.00000
   8  10 1946.0584    0.5209  0.4464  9.9923 -0.0124  0.0347   0.0271   0.0645    0.0952   0.0000   434.6613      -8.65050       10.9703       12.3991       5.63185       2.71341       1.06173     0.0414488       1.42212       1.33812     -0.541223     -0.114022    -0.0148986    0.00293833   -0.00501133  -0.000548569       0.00000       0.00000       0.00000       0.00000       0.00000       0.00000       0.00000       0.00000       0.00000       0.00000       0.00000       0.00000       0.00000       0.00000       0.00000       0.00000       0.00000       0.00000       0.00000       0.00000       7.51974       8.07547       6.64077       5.99391       5.56353       5.24612       3.83975       2.18086       1.19117      0.600147      0.238457      0.118662     0.0441148     0.0128790    0.00335976   0.000617061       0.00000       0.00000       0.00000       0.00000       0.00000       0.00000       0.00000       0.00000       0.00000       0.00000       0.00000       0.00000       0.00000       0.00000       0.00000       0.00000       0.00000       0.00000       0.00000       0.00000
   8  11 2086.1423    0.7287  0.5835 10.0403 -0.0058  0.0399   0.0349   0.0722    0.1338   0.0000   439.9345      -5.74653       12.1476       12.3910      -6.10037     -0.526549   -0.00959490     -0.352417     -0.207447      0.271232     0.0902339      0.294585    -0.0350535    0.00730942    0.00245258  -0.000792431       0.00000       0.00000       0.00000       0.00000       0.00000       0.00000       0.00000       0.00000       0.00000       0.00000       0.00000       0.00000       0.00000       0.00000       0.00000       0.00000       0.00000       0.00000       0.00000       0.00000       6.20757       9.20743       8.64377       6.72229       7.29476       3.88012       3.98973       1.94772       1.19768      0.745984      0.262412      0.196525     0.0513836     0.0177490    0.00712961    0.00103066       0.00000       0.00000       0.00000       0.00000       0.00000       0.00000       0.00000       0.00000       0.00000       0.00000       0.00000       0.00000       0.00000       0.00000       0.00000       0.00000       0.00000       0.00000       0.00000       0.00000
   8  12 2225.1387    1.0067  0.7438 10.2241 -0.0140  0.0385   0.0384   0.0789    0.1932   0.0000   435.5021       1.56984       23.6006       3.50835      0.723225       1.77396      -3.49187      -1.71948      0.194669     -0.743221      0.121420      0.388073    -0.0790550    -0.0207585     0.0141644   -0.00199818       0.00000       0.00000       0.00000       0.00000       0.00000       0.00000       0.00000       0.00000       0.00000       0.00000       0.00000       0.00000       0.00000       0.00000       0.00000       0.00000       0.00000       0.00000       0.00000       0.00000       6.59291       8.48699       8.03976       6.56346       6.71241       4.36974       3.52260       2.13877       1.30894      0.715040      0.289537      0.153759     0.0505399     0.0185503    0.00606376   0.000917178       0.00000       0.00000       0.00000       0.00000       0.00000       0.00000       0.00000       0.00000       0.00000       0.00000       0.00000       0.00000       0.00000       0.00000       0.00000       0.00000       0.00000       0.00000       0.00000       0.00000
   8  13 2362.7740    1.3557  0.9512 10.3910 -0.0060  0.0383   0.0456   0.0908    0.2675   0.0000   450.7326       1.79243       21.1567       12.7294       2.89275      -9.87559     -0.813189      -4.62961     -0.695083    -0.0470227      0.499366     0.0679506    -0.0282615   -0.00316902    0.00146276  -0.000505521       0.00000       0.00000       0.00000       0.00000       0.00000       0.00000       0.00000       0.00000       0.00000       0.00000       0.00000       0.00000       0.00000       0.00000       0.00000       0.00000       0.00000       0.00000       0.00000       0.00000       8.44642       9.33763       8.17559       7.57620       6.41067       5.47130       3.77699       2.44276       1.26712      0.688284      0.294569      0.139700     0.0491247     0.0170571    0.00401247   0.000843636       0.00000       0.00000       0.00000       0.00000       0.00000       0.00000       0.00000       0.00000       0.00000       0.00000       0.00000       0.00000       0.00000       0.00000       0.00000       0.00000       0.00000       0.00000       0.00000       0.00000
   8  14 2499.3975    1.7258  0.9320 10.3726  0.0037  0.0361   0.0550   0.0802    0.3774   0.0000   435.3977       2.01756       3.12054      -1.80826      -5.35726      -1.94878       3.90797       1.44253     -0.955686     -0.793460      0.389510      0.225019     0.0377450    -0.0168461  -0.000605645   -0.00133129       0.00000       0.00000       0.00000       0.00000       0.00000       0.00000       0.00000       0.00000       0.00000       0.00000       0.00000       0.00000       0.00000       0.00000       0.00000       0.00000       0.00000       0.00000       0.00000       0.00000       6.74859       8.72390       8.04730       7.83232       6.08219       4.30029       2.92707       1.88981       1.25712      0.634617      0.332646      0.126603     0.0540699     0.0161956    0.00462584   0.000945270       0.00000       0.00000       0.00000       0.00000       0.00000       0.00000       0.00000       0.00000       0.00000       0.00000       0.00000       0.00000       0.00000       0.00000       0.00000       0.00000       0.00000       0.00000       0.00000       0.00000
   8  15 2636.1378    2.2865  1.0170 10.2862 -0.0030  0.0356   0.0730   0.0925    0.6587   0.0000   423.9569       4.43912      0.453896      -2.26598       11.0503      -5.36297      -4.85734      -2.77842     -0.429591     -0.587377      0.957813      0.204711     0.0467728     0.0193835  -0.000126271   0.000202490       0.00000       0.00000       0.00000       0.00000       0.00000       0.00000       0.00000       0.00000       0.00000       0.00000       0.00000       0.00000       0.00000       0.00000       0.00000       0.00000       0.00000       0.00000       0.00000       0.00000       7.40524       8.99340       8.79717       7.42745       6.25440       4.46381       3.08601       2.02007       1.09523      0.585306      0.323371      0.120844     0.0466886     0.0164449    0.00435970   0.000749137       0.00000       0.00000       0.00000       0.00000       0.00000       0.00000       0.00000       0.00000       0.00000       0.00000       0.00000       0.00000       0.00000       0.00000       0.00000       0.00000       0.00000       0.00000       0.00000       0.00000
   8  16 2773.7724    2.7931  0.8292 11.3889 -0.0050  0.0302   0.0983   0.0845    0.3763   0.0000   443.8428      -13.4754       9.19483     -0.420092      -3.33795      0.711585     -0.128586     -0.343009      0.308745     -0.271680    -0.0300674    0.00443696    -0.0508448    0.00406585   -0.00442180   -0.00106913       0.00000       0.00000       0.00000       0.00000       0.00000       0.00000       0.00000       0.00000       0.00000       0.00000       0.00000       0.00000       0.00000       0.00000       0.00000       0.00000       0.00000       0.00000       0.00000       0.00000       6.30150       7.15769       7.01237       6.35870       5.25778       3.78369       2.50764       1.74524      0.982865      0.545315      0.264769      0.106371     0.0392300     0.0136761    0.00343519   0.000609842       0.00000       0.00000       0.00000       0.00000       0.00000       0.00000       0.00000       0.00000       0.00000       0.00000       0.00000       0.00000       0.00000       0.00000       0.00000       0.00000       0.00000       0.00000       0.00000       0.00000
   8  17 2911.5311    3.5933  0.9233 11.7306  0.0021  0.0360   0.1148   0.0883    0.4638   0.0000   437.2301       8.56132      -8.42827       3.52143       1.89822      -6.39661      -1.62085      -1.35345      -1.25343     -0.337301      0.134227    -0.0438368    0.00403129   -0.00882729  -0.000738398   0.000637436       0.00000       0.00000       0.00000       0.00000       0.00000       0.00000       0.00000       0.00000       0.00000       0.00000       0.00000       0.00000       0.00000       0.00000       0.00000       0.00000       0.00000       0.00000       0.00000       0.00000       7.89422       10.1755       9.64578       8.40952       6.49902       4.63062       2.83113       1.98458       1.04358      0.625088      0.265252      0.127233     0.0415448     0.0170170    0.00405118   0.000826329       0.00000       0.00000       0.00000       0.00000       0.00000       0.00000       0.00000       0.00000       0.00000       0.00000       0.00000       0.00000       0.00000       0.00000       0.00000       0.00000       0.00000       0.00000       0.00000       0.00000
   8  18 3049.2103    3.9620  0.9839 11.6946 -0.0050  0.0359   0.1251   0.0868    0.7070   0.0000   446.9340       12.1032       2.91276       10.7696      -7.80430       2.51437       1.86100      -2.41712      0.472178     0.0684603     -0.375288    -0.0788079     0.0260526    -0.0187654    0.00406312  -0.000345928       0.00000       0.00000       0.00000       0.00000       0.00000       0.00000       0.00000       0.00000       0.00000       0.00000       0.00000       0.00000       0.00000       0.00000       0.00000       0.00000       0.00000       0.00000       0.00000       0.00000       7.53117       8.32481       8.65901       7.32374       5.93939       4.85386       3.42623       1.95934       1.24077      0.620210      0.287212      0.137992     0.0568391     0.0162570    0.00423425   0.000695061       0.00000       0.00000       0.00000       0.00000       0.00000       0.00000       0.00000       0.00000       0.00000       0.00000       0.00000       0.00000       0.00000       0.00000       0.00000       0.00000       0.00000       0.00000       0.00000       0.00000
   8  19 3186.8000    3.9477  1.2629 11.9900 -0.0051  0.0444   0.1123   0.1058    0.4816   0.0000   450.1159       9.26161       12.1340       4.05251      -14.6507       1.19525       1.39279      -2.18069     -0.631234     -0.963522     -0.560820      0.141804    -0.0611901   0.000712966    0.00223685   -0.00112715       0.00000       0.00000       0.00000       0.00000       0.00000       0.00000       0.00000       0.00000       0.00000       0.00000       0.00000       0.00000       0.00000       0.00000       0.00000       0.00000       0.00000       0.00000       0.00000       0.00000       9.86545       10.9064       9.84871       8.25862       7.68179       6.46555       4.57832       2.86728       1.49765      0.724001      0.353751      0.148275     0.0573418     0.0192860    0.00494112   0.000867054       0.00000       0.00000       0.00000       0.00000       0.00000       0.00000       0.00000       0.00000       0.00000       0.00000       0.00000       0.00000       0.00000       0.00000       0.00000       0.00000       0.00000       0.00000       0.00000       0.00000
   8  20 3324.4357    3.5830  1.6932 11.0507 -0.0042  0.0515   0.0882   0.1166    0.6265   0.0000   434.2937       23.3902       1.16554      -6.82042      -18.4059      -1.58860      0.930295       2.44870      -2.56008    -0.0248627     -0.229477     -0.292188     -0.119723   -0.00853894   -0.00691914    0.00133371       0.00000       0.00000       0.00000       0.00000       0.00000       0.00000       0.00000       0.00000       0.00000       0.00000       0.00000       0.00000       0.00000       0.00000       0.00000       0.00000       0.00000       0.00000       0.00000       0.00000       11.6762       14.8316       14.8914       12.0753       9.25731       6.50719       4.02805       2.64608       1.44045      0.748043      0.407093      0.160301     0.0669580     0.0236173    0.00589274    0.00103229       0.00000       0.00000       0.00000       0.00000       0.00000       0.00000       0.00000       0.00000       0.00000       0.00000       0.00000       0.00000       0.00000       0.00000       0.00000       0.00000       0.00000       0.00000       0.00000       0.00000
   8  21 3462.5560    3.0710  2.6826 10.7189 -0.0020  0.0593   0.0601   0.1516    0.3778   0.0000   422.2213       35.3417       25.7794      0.420566       10.2453      0.735959       6.43752      -1.07378       2.13572     -0.566705      0.125204    -0.0842109     -0.132553    -0.0531683    -0.0161701   0.000100579       0.00000       0.00000       0.00000       0.00000       0.00000       0.00000       0.00000       0.00000       0.00000       0.00000       0.00000       0.00000       0.00000       0.00000       0.00000       0.00000       0.00000       0.00000       0.00000       0.00000       11.5024       13.5755       13.4667       11.9530       9.65774       7.77173       5.21456       3.25728       2.05468       1.08191      0.472560      0.229371     0.0908718     0.0288254    0.00723565    0.00134690       0.00000       0.00000       0.00000       0.00000       0.00000       0.00000       0.00000       0.00000       0.00000       0.00000       0.00000       0.00000       0.00000       0.00000       0.00000       0.00000       0.00000       0.00000       0.00000       0.00000
   8  22 3600.9701    2.5588  3.9124 10.2790 -0.0038  0.0718   0.0417   0.1914    0.3153   0.0000   432.1890       6.16773       14.9584       6.69732      -12.4085       8.52509      -3.22389      -6.79704      -1.61211     0.0304750     -0.904497    -0.0383601     -0.141621    -0.0240647    0.00999417  -0.000351509       0.00000       0.00000       0.00000       0.00000       0.00000       0.00000       0.00000       0.00000       0.00000       0.00000       0.00000       0.00000       0.00000       0.00000       0.00000       0.00000       0.00000       0.00000       0.00000       0.00000       13.9955       16.9293       15.8283       14.7652       11.9516       9.21151       6.39286       4.20182       2.35386       1.27181      0.645722      0.268076      0.102062     0.0340021    0.00875197    0.00169158       0.00000       0.00000       0.00000       0.00000       0.00000       0.00000       0.00000       0.00000       0.00000       0.00000       0.00000       0.00000       0.00000       0.00000       0.00000       0.00000       0.00000       0.00000       0.00000       0.00000
   8  23 3739.3828    2.1135  5.4010 10.1553 -0.0038  0.0924   0.0304   0.2392    0.2211   0.0000   446.6331       22.6014       20.3560       9.13474      -9.50081      0.526215      -9.11984       1.37810     -0.998123       2.74308     0.0793729     -0.541615     -0.120589    -0.0489733    0.00331013   -0.00511572       0.00000       0.00000       0.00000       0.00000       0.00000       0.00000       0.00000       0.00000       0.00000       0.00000       0.00000       0.00000       0.00000       0.00000       0.00000       0.00000       0.00000       0.00000       0.00000       0.00000       18.0323       22.1643       21.1260       18.8547       15.5790       12.0234       8.25184       5.25544       3.05005       1.61377      0.785744      0.341118      0.133347     0.0449415     0.0118984    0.00219323       0.00000       0.00000       0.00000       0.00000       0.00000       0.00000       0.00000       0.00000       0.00000       0.00000       0.00000       0.00000       0.00000       0.00000       0.00000       0.00000       0.00000       0.00000       0.00000       0.00000
   8  24 3878.4735    1.7792  6.5386  9.7031 -0.0000  0.1038   0.0241   0.2894    0.2133   0.0000   475.0079      -16.8650       16.0589       41.3867       27.6628      -22.2802      -12.4958      0.852271       10.1892      0.661532      -1.52186      0.434764     0.0415493    -0.0899367    0.00171305  -0.000579047       0.00000       0.00000       0.00000       0.00000       0.00000       0.00000       0.00000       0.00000       0.00000       0.00000       0.00000       0.00000       0.00000       0.00000       0.00000       0.00000       0.00000       0.00000       0.00000       0.00000       19.7238       23.5642       23.6492       20.8033       17.6011       13.1073       9.25686       5.99623       3.52260       1.91866      0.940799      0.413948      0.156448     0.0531116     0.0139870    0.00235920       0.00000       0.00000       0.00000       0.00000       0.00000       0.00000       0.00000       0.00000       0.00000       0.00000       0.00000       0.00000       0.00000       0.00000       0.00000       0.00000       0.00000       0.00000       0.00000       0.00000
   8  25 4017.3709    1.4955  8.2590 10.0372 -0.0019  0.1328   0.0201   0.3460    0.1193   0.0000   468.6970       75.8174       75.9899       14.5628      -35.9046      -40.5324       6.93098       14.8561      -3.19448      -1.73669       1.07283     -0.188934     -0.112539    -0.0366985   -0.00246445  -0.000501815       0.00000       0.00000       0.00000       0.00000       0.00000       0.00000       0.00000       0.00000       0.00000       0.00000       0.00000       0.00000       0.00000       0.00000       0.00000       0.00000       0.00000       0.00000       0.00000       0.00000       24.6202       30.4862       30.6096       26.4172       22.8602       16.8361       11.8808       7.82110       4.40973       2.40848       1.23569      0.522460      0.203357     0.0700791     0.0188881    0.00318007       0.00000       0.00000       0.00000       0.00000       0.00000       0.00000       0.00000       0.00000       0.00000       0.00000       0.00000       0.00000       0.00000       0.00000       0.00000       0.00000       0.00000       0.00000       0.00000       0.00000
   8  26 4156.8657    1.2657 10.8051  9.8152 -0.0001  0.1610   0.0171   0.4619    0.1100   0.0000   461.3116     -0.380384       2.57404       46.8656       23.1998      -24.1687       7.14237       4.54224       4.03475     -0.539699     -0.617500      0.167465     -0.192453    -0.0701436   -0.00765690   -0.00325199       0.00000       0.00000       0.00000       0.00000       0.00000       0.00000       0.00000       0.00000       0.00000       0.00000       0.00000       0.00000       0.00000       0.00000       0.00000       0.00000       0.00000       0.00000       0.00000       0.00000       31.3834       38.1619       37.8013       33.0677       28.0111       21.1336       14.6665       9.56415       5.58581       3.01083       1.49261      0.639911      0.251066     0.0848910     0.0223545    0.00378617       0.00000       0.00000       0.00000       0.00000       0.00000       0.00000       0.00000       0.00000       0.00000       0.00000       0.00000       0.00000       0.00000       0.00000       0.00000       0.00000       0.00000       0.00000       0.00000       0.00000
   9   9 1843.6385    0.4359  0.2409 10.0722 -0.0147  0.0259   0.0285   0.0484    0.0645   0.0000   441.4029      -9.59624       18.1012      -3.70489      0.491548       1.40291      -1.28388     0.0332529      0.179025      0.172723      0.270299     0.0220945    -0.0233354     0.0227874    -0.0106052    0.00426676   6.32703e-05  -9.85847e-06       0.00000       0.00000       0.00000       0.00000       0.00000       0.00000       0.00000       0.00000       0.00000       0.00000       0.00000       0.00000       0.00000       0.00000       0.00000       0.00000       0.00000       0.00000       4.77145       5.57041       4.82158       5.12604       3.62725       3.69071       2.64784       1.82119       1.12955      0.725800      0.287994      0.173576     0.0699602     0.0348365    0.00994691    0.00338733   0.000501373   0.000154491       0.00000       0.00000       0.00000       0.00000       0.00000       0.00000       0.00000       0.00000       0.00000       0.00000       0.00000       0.00000       0.00000       0.00000       0.00000       0.00000       0.00000       0.00000
   9  11 2125.1248    0.7923  0.6114 10.2241 -0.0101  0.0306   0.0329   0.0714    0.1386   0.0000   426.1475       10.7440       13.7901       2.31983      -3.19575      -1.44295       8.49951     -0.871599     -0.389672     -0.657516      0.514925      0.406500    -0.0405912     0.0203303     0.0117475   0.000407111    0.00247528   0.000233959       0.00000       0.00000       0.00000       0.00000       0.00000       0.00000       0.00000       0.00000       0.00000       0.00000       0.00000       0.00000       0.00000       0.00000       0.00000       0.00000       0.00000       0.00000       4.85910       5.90204       5.84836       5.53199       4.63343       3.92147       2.78312       2.00222       1.18819      0.746776      0.388577      0.199052     0.0866199     0.0362758     0.0125965    0.00434596   0.000948514   0.000176106       0.00000       0.00000       0.00000       0.00000       0.00000       0.00000       0.00000       0.00000       0.00000       0.00000       0.00000       0.00000       0.00000       0.00000       0.00000       0.00000       0.00000       0.00000
   9  12 2264.5332    1.1146  0.8114 10.0976 -0.0063  0.0342   0.0395   0.0789    0.2287   0.0000   435.5170       3.95467       18.1383       2.32510      -1.64612      -2.86713      -1.37393      0.334520      -1.99405      0.896711     -0.100519    -0.0853911    -0.0529003    -0.0841143    0.00129848   -0.00526649    0.00129951  -3.67319e-05       0.00000       0.00000       0.00000       0.00000       0.00000       0.00000       0.00000       0.00000       0.00000       0.00000       0.00000       0.00000       0.00000       0.00000       0.00000       0.00000       0.00000       0.00000       5.54599       6.36221       6.82625       5.88584       5.21065       4.23021       2.86721       2.06267       1.39674      0.754083      0.434355      0.226698     0.0867333     0.0389061     0.0149830    0.00453481    0.00104877   0.000163140       0.00000       0.00000       0.00000       0.00000       0.00000       0.00000       0.00000       0.00000       0.00000       0.00000       0.00000       0.00000       0.00000       0.00000       0.00000       0.00000       0.00000       0.00000
   9  13 2402.3140    1.4149  0.9594 10.2552 -0.0056  0.0351   0.0430   0.0764    0.2975   0.0000   433.9449      -6.57322       9.49539      -6.40058       3.01093       1.33212       1.31449       1.81390      -1.20083     -0.132345     -0.200092    -0.0143156    -0.0472003     0.0202477    -0.0117465    0.00110768   0.000487023   0.000195313       0.00000       0.00000       0.00000       0.00000       0.00000       0.00000       0.00000       0.00000       0.00000       0.00000       0.00000       0.00000       0.00000       0.00000       0.00000       0.00000       0.00000       0.00000       6.54542       7.43980       7.54271       6.79477       6.03372       4.56251       3.24960       2.21352       1.44074      0.893217      0.466284      0.210444      0.101967     0.0386926     0.0138359    0.00430730    0.00105010   0.000162029       0.00000       0.00000       0.00000       0.00000       0.00000       0.00000       0.00000       0.00000       0.00000       0.00000       0.00000       0.00000       0.00000       0.00000       0.00000       0.00000       0.00000       0.00000
   9  15 2677.0268    2.3772  1.0202 11.0030 -0.0034  0.0330   0.0707   0.0909    0.3674   0.0000   427.7429       8.28170       17.9257       3.10119      -11.8521      -2.24073      -2.29663      -1.06655      0.252605     -0.981859      0.245163    0.00818811    -0.0845480    -0.0304563    0.00546624   0.000178491   -0.00161036  -0.000134569       0.00000       0.00000       0.00000       0.00000       0.00000       0.00000       0.00000       0.00000       0.00000       0.00000       0.00000       0.00000       0.00000       0.00000       0.00000       0.00000       0.00000       0.00000       6.29737       7.03071       7.47404       6.87404       5.59787       4.19964       3.05069       2.09720       1.32926      0.784944      0.442137      0.218048     0.0998034     0.0382124     0.0135989    0.00395673   0.000923339   0.000150303       0.00000       0.00000       0.00000       0.00000       0.00000       0.00000       0.00000       0.00000       0.00000       0.00000       0.00000       0.00000       0.00000       0.00000       0.00000       0.00000       0.00000       0.00000
   9  16 2815.2014    3.0150  0.9571 11.6444  0.0118  0.0353   0.0944   0.0854    0.3052   0.0000   435.2111       2.68825       17.3134       10.6478      -4.95250     -0.364479      -2.53515      -1.98118       2.42529     0.0892667     0.0798337    0.00707436      0.165972     0.0262637    -0.0234176   -0.00839820   0.000226733   0.000127322       0.00000       0.00000       0.00000       0.00000       0.00000       0.00000       0.00000       0.00000       0.00000       0.00000       0.00000       0.00000       0.00000       0.00000       0.00000       0.00000       0.00000       0.00000       7.37164       8.76962       8.70305       8.23247       6.42910       4.72577       3.29590       2.24756       1.35055      0.844174      0.440327      0.217285     0.0980866     0.0389750     0.0121673    0.00386168   0.000900351   0.000169923       0.00000       0.00000       0.00000       0.00000       0.00000       0.00000       0.00000       0.00000       0.00000       0.00000       0.00000       0.00000       0.00000       0.00000       0.00000       0.00000       0.00000       0.00000
   9  17 2953.6159    3.6568  0.9403 11.9167 -0.0066  0.0381   0.1154   0.0848    0.4342   0.0000   430.8102       6.25475       9.78393      -1.94532      -5.52866      0.680952      -1.69212       1.16701     -0.717930      -1.00168    -0.0306247     -0.131048     0.0783440     0.0528704    -0.0145787   0.000644824   0.000157275  -5.78956e-05       0.00000       0.00000       0.00000       0.00000       0.00000       0.00000       0.00000       0.00000       0.00000       0.00000       0.00000       0.00000       0.00000       0.00000       0.00000       0.00000       0.00000       0.00000       8.71475       11.4184       11.2605       9.60943       7.46127       5.34983       3.70065       2.26881       1.36998      0.743148      0.397733      0.194594     0.0901241     0.0360883     0.0134110    0.00372927    0.00101950   0.000182653       0.00000       0.00000       0.00000       0.00000       0.00000       0.00000       0.00000       0.00000       0.00000       0.00000       0.00000       0.00000       0.00000       0.00000       0.00000       0.00000       0.00000       0.00000
   9  18 3091.5346    4.0898  1.0580 11.1147  0.0007  0.0368   0.1152   0.0828    0.8924   0.0000   449.0376       22.4050       9.05438       1.20123       8.57508       4.34331     -0.865724      0.871183    -0.0606748      -1.15398      0.259499      0.152882     -0.121314    -0.0204942    0.00719196    0.00296007   -0.00143118   0.000359252       0.00000       0.00000       0.00000       0.00000       0.00000       0.00000       0.00000       0.00000       0.00000       0.00000       0.00000       0.00000       0.00000       0.00000       0.00000       0.00000       0.00000       0.00000       5.96033       7.64370       7.49129       6.93038       5.92197       4.44322       3.31399       2.25167       1.47554      0.799331      0.465786      0.246854      0.103235     0.0421648     0.0163206    0.00471024    0.00126265   0.000212897       0.00000       0.00000       0.00000       0.00000       0.00000       0.00000       0.00000       0.00000       0.00000       0.00000       0.00000       0.00000       0.00000       0.00000       0.00000       0.00000       0.00000       0.00000
   9  19 3229.5721    3.7752  1.4422 11.8982 -0.0040  0.0431   0.0976   0.1063    0.3546   0.0000   437.6563       20.5681       29.7908       3.66354      -5.95682      -2.76036       7.63912      -1.84082      -4.89755     0.0394003     -0.619302     -0.113830      0.155946    -0.0370745   -0.00938945    0.00264182   -0.00195634   0.000200437       0.00000       0.00000       0.00000       0.00000       0.00000       0.00000       0.00000       0.00000       0.00000       0.00000       0.00000       0.00000       0.00000       0.00000       0.00000       0.00000       0.00000       0.00000       7.30030       8.63611       8.74434       8.53607       6.95423       5.18379       4.00282       2.93094       1.67151      0.970375      0.581311      0.282945      0.144664     0.0495675     0.0176593    0.00571817    0.00137586   0.000241283       0.00000       0.00000       0.00000       0.00000       0.00000       0.00000       0.00000       0.00000       0.00000       0.00000       0.00000       0.00000       0.00000       0.00000       0.00000       0.00000       0.00000       0.00000
   9  20 3367.7760    3.4699  1.9604 11.1374  0.0001  0.0487   0.0729   0.1175    0.3881   0.0000   435.2622       2.74632       17.2964       10.0108       3.37052      0.879938      -3.10779      -1.51757      -1.91312      0.940424     -0.333678     -0.283388     0.0849700    -0.0271493     0.0160041    0.00143871    0.00149194  -0.000156097       0.00000       0.00000       0.00000       0.00000       0.00000       0.00000       0.00000       0.00000       0.00000       0.00000       0.00000       0.00000       0.00000       0.00000       0.00000       0.00000       0.00000       0.00000       8.46874       10.0869       10.1525       9.87304       7.72164       5.99062       4.54737       3.29181       1.88212       1.06254      0.635660      0.335810      0.155886     0.0578558     0.0202656    0.00628241    0.00147846   0.000271589       0.00000       0.00000       0.00000       0.00000       0.00000       0.00000       0.00000       0.00000       0.00000       0.00000       0.00000       0.00000       0.00000       0.00000       0.00000       0.00000       0.00000       0.00000
   9  21 3506.2348    2.9012  2.8415 11.1214 -0.0028  0.0596   0.0529   0.1489    0.2215   0.0000   441.2062       18.9625      -5.47454       17.1385      -18.6718      -15.8856      -1.94753       4.12217     0.0378986      0.362998      0.987143      0.375638    -0.0994380     0.0216470     0.0119799    0.00699806   -0.00150393   0.000173682       0.00000       0.00000       0.00000       0.00000       0.00000       0.00000       0.00000       0.00000       0.00000       0.00000       0.00000       0.00000       0.00000       0.00000       0.00000       0.00000       0.00000       0.00000       9.88620       12.2963       11.8648       11.5977       9.34710       7.59041       5.27166       3.81538       2.32422       1.42738      0.772550      0.384828      0.176091     0.0705647     0.0249281    0.00803226    0.00184402   0.000358095       0.00000       0.00000       0.00000       0.00000       0.00000       0.00000       0.00000       0.00000       0.00000       0.00000       0.00000       0.00000       0.00000       0.00000       0.00000       0.00000       0.00000       0.00000
   9  22 3645.2441    2.4327  4.3347 10.5037 -0.0013  0.0726   0.0366   0.1957    0.1888   0.0000   425.5707       42.5119       19.6571      -22.6133      -9.77706      -12.9115       2.83869      -9.82082      -2.21422      -3.48994      -1.14314      0.170719      0.529825     0.0736479   -0.00901622    -0.0119750   -0.00126953   0.000195554       0.00000       0.00000       0.00000       0.00000       0.00000       0.00000       0.00000       0.00000       0.00000       0.00000       0.00000       0.00000       0.00000       0.00000       0.00000       0.00000       0.00000       0.00000       12.9829       15.4405       15.0632       13.8871       12.1416       9.45756       7.16192       4.78014       3.05857       1.80564      0.957470      0.461090      0.216615     0.0864487     0.0304154    0.00919135    0.00237439   0.000392696       0.00000       0.00000       0.00000       0.00000       0.00000       0.00000       0.00000       0.00000       0.00000       0.00000       0.00000       0.00000       0.00000       0.00000       0.00000       0.00000       0.00000       0.00000
   9  23 3784.1873    1.9692  5.4502 10.3811 -0.0006  0.0878   0.0275   0.2361    0.1533   0.0000   437.1080      -27.1076       12.8290       10.2017       17.2083       26.4040      0.823029      -5.42622    -0.0537189       2.44236     -0.387206     -0.560944    -0.0767339      0.130162     0.0316908    0.00582113   -0.00246803  -0.000477840       0.00000       0.00000       0.00000       0.00000       0.00000       0.00000       0.00000       0.00000       0.00000       0.00000       0.00000       0.00000       0.00000       0.00000       0.00000       0.00000       0.00000       0.00000       15.6127       18.5836       18.8456       17.5016       14.8383       11.5294       8.11316       5.68457       3.60671       2.19015       1.19296      0.567469      0.269547      0.104154     0.0380082     0.0119489    0.00283671   0.000475211       0.00000       0.00000       0.00000       0.00000       0.00000       0.00000       0.00000       0.00000       0.00000       0.00000       0.00000       0.00000       0.00000       0.00000       0.00000       0.00000       0.00000       0.00000
   9  24 3923.6611    1.6851  7.3372 10.0276 -0.0040  0.1071   0.0210   0.2934    0.1298   0.0000   460.0536       40.7971       67.0026       12.5721      -26.4960      -9.32875       10.3475       1.82406      -3.97735      -1.67458      -1.13200     -0.214161      0.313808     -0.122848    -0.0162033   -0.00754531   -0.00151173  -0.000168975       0.00000       0.00000       0.00000       0.00000       0.00000       0.00000       0.00000       0.00000       0.00000       0.00000       0.00000       0.00000       0.00000       0.00000       0.00000       0.00000       0.00000       0.00000       18.7374       22.8297       21.9101       20.8897       17.9238       14.0208       10.3336       7.07007       4.52955       2.67989       1.45731      0.716984      0.323242      0.130189     0.0460128     0.0141422    0.00358785   0.000616667       0.00000       0.00000       0.00000       0.00000       0.00000       0.00000       0.00000       0.00000       0.00000       0.00000       0.00000       0.00000       0.00000       0.00000       0.00000       0.00000       0.00000       0.00000
   9  25 4063.1593    1.4013  9.1957  9.9155  0.0020  0.1322   0.0175   0.3680    0.1068   0.0000   433.4163       34.7290      -41.4202       14.0497       34.5657      -18.4922      -4.59409       12.5616     -0.818351      -1.34592       1.03310     -0.243889     -0.269356     0.0856634     0.0212776     0.0106868    0.00300216  -0.000892916       0.00000       0.00000       0.00000       0.00000       0.00000       0.00000       0.00000       0.00000       0.00000       0.00000       0.00000       0.00000       0.00000       0.00000       0.00000       0.00000       0.00000       0.00000       22.4435       27.5259       26.7946       25.5819       21.6078       17.1522       12.9216       8.94388       5.58683       3.24184       1.80860      0.905657      0.416279      0.165731     0.0594626     0.0181615    0.00453924   0.000782327       0.00000       0.00000       0.00000       0.00000       0.00000       0.00000       0.00000       0.00000       0.00000       0.00000       0.00000       0.00000       0.00000       0.00000       0.00000       0.00000       0.00000       0.00000
   9  26 4203.0329    1.1723 11.8784  9.9006 -0.0002  0.1671   0.0145   0.4729    0.0838   0.0000   440.7273      -16.6351      -35.6807       28.7454       4.94639      -9.58536       6.80873      -9.70988       1.92143       3.30585      0.470073     -0.292875      0.174981     -0.278071     -0.101902   -0.00792868  -0.000815517   0.000295893       0.00000       0.00000       0.00000       0.00000       0.00000       0.00000       0.00000       0.00000       0.00000       0.00000       0.00000       0.00000       0.00000       0.00000       0.00000       0.00000       0.00000       0.00000       28.0415       34.4293       35.5776       32.3177       27.9696       21.5483       16.2229       11.0710       7.03366       4.20169       2.30263       1.16671      0.536499      0.219681     0.0785045     0.0245133    0.00610960   0.000956995       0.00000       0.00000       0.00000       0.00000       0.00000       0.00000       0.00000       0.00000       0.00000       0.00000       0.00000       0.00000       0.00000       0.00000       0.00000       0.00000       0.00000       0.00000
   9  27 4343.1749    0.9742 13.8597  9.8498 -0.0005  0.2033   0.0127   0.5788    0.0755   0.0000   431.8291      -27.5495       55.8001       14.7750      -19.5458       17.5358       26.5655       1.38778      -14.8851       6.16523       1.83468      0.791759     -0.502149     -0.223986     -0.123064     0.0476756    0.00508966    0.00101247       0.00000       0.00000       0.00000       0.00000       0.00000       0.00000       0.00000       0.00000       0.00000       0.00000       0.00000       0.00000       0.00000       0.00000       0.00000       0.00000       0.00000       0.00000       34.1392       42.5508       42.7816       39.5183       33.9797       26.9639       19.7956       13.6917       8.70710       5.24476       2.85053       1.40179      0.658106      0.265955     0.0967995     0.0304197    0.00737414    0.00120719       0.00000       0.00000       0.00000       0.00000       0.00000       0.00000       0.00000       0.00000       0.00000       0.00000       0.00000       0.00000       0.00000       0.00000       0.00000       0.00000       0.00000       0.00000
  10   9 1879.9851    0.4360  0.3464 10.0674 -0.0303  0.0294   0.0307   0.0610    0.0715   0.0000   438.3549     -0.406878       10.8800       1.62404       3.94243      -1.97871     -0.860569      0.413847      0.202476       1.96837      0.185430   -0.00585926    -0.0133442    0.00192277    -0.0237031     0.0140410   -0.00719656  -0.000487612  -5.12200e-05   1.25693e-05       0.00000       0.00000       0.00000       0.00000       0.00000       0.00000       0.00000       0.00000       0.00000       0.00000       0.00000       0.00000       0.00000       0.00000       0.00000       0.00000       4.45294       5.62365       6.05730       4.83528       4.52626       4.00876       2.62006       2.16564       1.44196      0.913531      0.528854      0.248344      0.136824     0.0685837     0.0276445     0.0113026    0.00444389    0.00117603   0.000239872   3.62756e-05       0.00000       0.00000       0.00000       0.00000       0.00000       0.00000       0.00000       0.00000       0.00000       0.00000       0.00000       0.00000       0.00000       0.00000       0.00000       0.00000
  10  10 2021.4586    0.6205  0.4293 10.1590 -0.0037  0.0260   0.0302   0.0627    0.0948   0.0000   427.9874       4.54197       15.2410       1.34428       1.92415       7.23428       2.95069       2.66915      -1.62840     0.0826224      0.454572      0.608943    -0.0507319    -0.0316425    -0.0291816     0.0151632    0.00261071  -0.000941477  -0.000110512  -4.53980e-05       0.00000       0.00000       0.00000       0.00000       0.00000       0.00000       0.00000       0.00000       0.00000       0.00000       0.00000       0.00000       0.00000       0.00000       0.00000       0.00000       4.77100       5.30585       5.21165       4.57171       4.16958       3.73828       2.95102       2.18937       1.43793      0.816992      0.437175      0.254355      0.122589     0.0549015     0.0221589    0.00886859    0.00301518   0.000821344   0.000171354   2.78395e-05       0.00000       0.00000       0.00000       0.00000       0.00000       0.00000       0.00000       0.00000       0.00000       0.00000       0.00000       0.00000       0.00000       0.00000       0.00000       0.00000
  10  11 2162.9398    0.8155  0.7203 10.1047 -0.0244  0.0344   0.0315   0.0730    0.1866   0.0000   434.5096      -2.53571       4.26174       4.74066      -2.00865      -3.55815      -1.36486      -3.95549      0.370880     -0.863588     -0.748663     0.0158164    -0.0105287     0.0687686     0.0417332     0.0203324   -0.00814849   -0.00230573  -9.22321e-05   1.99835e-06       0.00000       0.00000       0.00000       0.00000       0.00000       0.00000       0.00000       0.00000       0.00000       0.00000       0.00000       0.00000       0.00000       0.00000       0.00000       0.00000       5.07293       5.97331       6.50673       5.79469       4.93681       4.58880       3.21194       2.18862       1.68619       1.01952      0.588874      0.339577      0.158823     0.0743789     0.0307558     0.0141130    0.00492009    0.00124273   0.000263700   4.42620e-05       0.00000       0.00000       0.00000       0.00000       0.00000       0.00000       0.00000       0.00000       0.00000       0.00000       0.00000       0.00000       0.00000       0.00000       0.00000       0.00000
  10  12 2302.7737    1.1391  0.8433 10.3749 -0.0041  0.0327   0.0364   0.0753    0.2051   0.0000   442.4904       2.27722       5.68396       8.94750       5.03156      0.860490     -0.953941      -2.82431     -0.705029      0.299394      0.152566     0.0618514     0.0417511      0.110295    -0.0290146    0.00457800   -0.00135479  -0.000257122  -0.000209009  -4.57860e-05       0.00000       0.00000       0.00000       0.00000       0.00000       0.00000       0.00000       0.00000       0.00000       0.00000       0.00000       0.00000       0.00000       0.00000       0.00000       0.00000       4.91910       5.79084       5.82145       5.54570       5.05083       3.82216       3.22041       2.31169       1.51642      0.943416      0.559447      0.305148      0.161167     0.0745297     0.0318253     0.0113254    0.00374012    0.00109160   0.000275829   4.18853e-05       0.00000       0.00000       0.00000       0.00000       0.00000       0.00000       0.00000       0.00000       0.00000       0.00000       0.00000       0.00000       0.00000       0.00000       0.00000       0.00000
  10  13 2440.8615    1.5325  0.7973 11.2627 -0.0028  0.0317   0.0521   0.0746    0.1607   0.0000   437.1099      -3.01239       9.28867     -0.456298      -4.98292       3.31478      -5.70409       1.58211      -1.62908     0.0675188     0.0938944      0.159643    -0.0637664      0.124937    -0.0192825    -0.0134578   0.000757385   0.000550139   0.000309050  -6.06196e-05       0.00000       0.00000       0.00000       0.00000       0.00000       0.00000       0.00000       0.00000       0.00000       0.00000       0.00000       0.00000       0.00000       0.00000       0.00000       0.00000       5.14058       6.15843       5.98973       6.03098       5.11368       3.90632       3.30508       2.25590       1.56016      0.908827      0.544566      0.317248      0.154769     0.0792502     0.0285267     0.0115499    0.00360880   0.000977463   0.000267804   4.28309e-05       0.00000       0.00000       0.00000       0.00000       0.00000       0.00000       0.00000       0.00000       0.00000       0.00000       0.00000       0.00000       0.00000       0.00000       0.00000       0.00000
  10  14 2578.6645    2.0031  0.9365 11.0135  0.0009  0.0336   0.0582   0.0795    0.2638   0.0000   431.8644       8.33333       1.52074       8.02509       6.89388       2.21755      0.283912      0.349752     -0.494450     0.0795913      0.736735      0.159164    0.00486279    -0.0430255    0.00596857    0.00140447    0.00217691  -0.000809999   8.49904e-05  -2.17912e-05       0.00000       0.00000       0.00000       0.00000       0.00000       0.00000       0.00000       0.00000       0.00000       0.00000       0.00000       0.00000       0.00000       0.00000       0.00000       0.00000       5.03428       6.69287       6.46494       5.99919       5.00601       4.34949       3.42672       2.41555       1.60260      0.945119      0.616725      0.274286      0.164417     0.0711423     0.0357894     0.0114339    0.00462923    0.00120127   0.000292866   4.95610e-05       0.00000       0.00000       0.00000       0.00000       0.00000       0.00000       0.00000       0.00000       0.00000       0.00000       0.00000       0.00000       0.00000       0.00000       0.00000       0.00000
  10  16 2855.7509    3.1822  0.9026 11.5364  0.0009  0.0309   0.0954   0.0714    0.3560   0.0000   436.8083       5.84706       16.1016      -9.55464      -8.93714       4.15199      0.779938     0.0263069     -0.180655     -0.679011     -0.426064      0.185041     -0.443226    -0.0304226    -0.0312037    0.00835178    0.00320738   -0.00207263  -8.27201e-05  -8.31398e-06       0.00000       0.00000       0.00000       0.00000       0.00000       0.00000       0.00000       0.00000       0.00000       0.00000       0.00000       0.00000       0.00000       0.00000       0.00000       0.00000       5.09038       5.87546       5.99549       5.63647       5.32040       4.05612       2.89311       2.07115       1.45181      0.977022      0.588720      0.316626      0.153652     0.0708962     0.0280662     0.0108162    0.00367246    0.00110480   0.000249244   3.77349e-05       0.00000       0.00000       0.00000       0.00000       0.00000       0.00000       0.00000       0.00000       0.00000       0.00000       0.00000       0.00000       0.00000       0.00000       0.00000       0.00000
  10  17 2994.4824    3.6053  1.0279 11.8604 -0.0096  0.0372   0.0993   0.0783    0.4360   0.0000   446.2304       12.5024       5.16139       12.7710    -0.0680337      0.119621      0.459983       1.21562      -3.32706     -0.417011      0.636764    -0.0775298      0.201284    -0.0486683    -0.0148615   -0.00456866   -0.00564434   -0.00148128  -0.000101034  -3.73244e-05       0.00000       0.00000       0.00000       0.00000       0.00000       0.00000       0.00000       0.00000       0.00000       0.00000       0.00000       0.00000       0.00000       0.00000       0.00000       0.00000       6.18158       6.10401       7.24588       6.95181       5.04994       4.69537       4.18575       2.59479       1.69327       1.18993      0.697534      0.323645      0.166369     0.0913486     0.0431845     0.0154114    0.00451607    0.00109290   0.000248854   3.92972e-05       0.00000       0.00000       0.00000       0.00000       0.00000       0.00000       0.00000       0.00000       0.00000       0.00000       0.00000       0.00000       0.00000       0.00000       0.00000       0.00000
  10  18 3132.9468    3.9559  1.2705 10.8703  0.0098  0.0369   0.0998   0.0902    0.7068   0.0000   439.8692       2.04712       21.1661       16.4679       2.39325      -8.40833     -0.193012      -2.25451      -2.91298      0.733656      0.413654     -0.292156     -0.211775     0.0221118    0.00846110    0.00504130    0.00409280   -0.00116960   0.000522162   8.73217e-06       0.00000       0.00000       0.00000       0.00000       0.00000       0.00000       0.00000       0.00000       0.00000       0.00000       0.00000       0.00000       0.00000       0.00000       0.00000       0.00000       5.76207       7.23347       7.31328       6.58717       5.97353       4.60238       3.69913       2.65581       1.76489       1.05446      0.600975      0.347776      0.170610     0.0833372     0.0324470     0.0132702    0.00442302    0.00132793   0.000334715   4.85269e-05       0.00000       0.00000       0.00000       0.00000       0.00000       0.00000       0.00000       0.00000       0.00000       0.00000       0.00000       0.00000       0.00000       0.00000       0.00000       0.00000
  10  19 3271.3763    3.8591  1.4080 11.5119 -0.0038  0.0416   0.0939   0.0939    0.4577   0.0000   433.1593       26.9025       15.3960       15.8012      -8.66585       6.33269      -2.27173      -5.75213      0.707111     -0.516094       1.23442     -0.319920     -0.233445    -0.0907352    -0.0102494    -0.0119270    0.00452633  -0.000364316  -0.000389780  -4.28604e-05       0.00000       0.00000       0.00000       0.00000       0.00000       0.00000       0.00000       0.00000       0.00000       0.00000       0.00000       0.00000       0.00000       0.00000       0.00000       0.00000       7.37781       7.87073       8.12900       8.00265       6.99319       5.65624       4.11415       3.00773       1.97002       1.34903      0.834850      0.416747      0.198285     0.0994741     0.0392930     0.0142250    0.00470696    0.00132749   0.000273388   4.39051e-05       0.00000       0.00000       0.00000       0.00000       0.00000       0.00000       0.00000       0.00000       0.00000       0.00000       0.00000       0.00000       0.00000       0.00000       0.00000       0.00000
  10  20 3410.1185    3.3492  2.2371 10.9972 -0.0033  0.0474   0.0634   0.1184    0.3025   0.0000   449.9732       4.60978       14.6324       2.04506       3.18816      -1.29395       2.35227      -3.26952      -4.95994       1.21329      0.140825     -0.606250    -0.0965466    -0.0446805   -0.00744579   -0.00734013    -0.0101324    0.00182715   0.000692559  -9.50990e-05       0.00000       0.00000       0.00000       0.00000       0.00000       0.00000       0.00000       0.00000       0.00000       0.00000       0.00000       0.00000       0.00000       0.00000       0.00000       0.00000       7.76964       9.26822       9.46538       9.05267       7.80724       6.08884       4.50614       3.33502       2.20604       1.37903      0.810558      0.459779      0.228881      0.107597     0.0429239     0.0164838    0.00553330    0.00163804   0.000370244   5.97455e-05       0.00000       0.00000       0.00000       0.00000       0.00000       0.00000       0.00000       0.00000       0.00000       0.00000       0.00000       0.00000       0.00000       0.00000       0.00000       0.00000
  10  21 3549.1814    2.7181  3.2469 11.1524 -0.0046  0.0596   0.0457   0.1572    0.1629   0.0000   445.6049       12.4096       2.42845       30.0333       4.73439      -3.00617     -0.529144      -3.30450       1.61985      -4.37389     -0.498031      0.908765     0.0935724     -0.127293     0.0153998    0.00410819    0.00998575   -0.00426369   0.000438176  -0.000120270       0.00000       0.00000       0.00000       0.00000       0.00000       0.00000       0.00000       0.00000       0.00000       0.00000       0.00000       0.00000       0.00000       0.00000       0.00000       0.00000       9.46418       11.2519       11.5267       10.8704       9.52187       7.68670       5.76623       4.12906       2.85400       1.75040       1.06017      0.576803      0.292479      0.134414     0.0563854     0.0214616    0.00748175    0.00206256   0.000487234   7.76802e-05       0.00000       0.00000       0.00000       0.00000       0.00000       0.00000       0.00000       0.00000       0.00000       0.00000       0.00000       0.00000       0.00000       0.00000       0.00000       0.00000
  10  22 3688.4471    2.2350  4.4358 10.7249 -0.0020  0.0758   0.0328   0.1905    0.1400   0.0000   427.6147       10.5858       42.8793       3.53714       14.1662      -6.41367       7.92687     -0.432340      -2.17069     -0.190405      -2.63560     -0.197553      0.404240    -0.0526355    -0.0830219    0.00260534   -0.00323159    0.00205830   0.000535419   1.17308e-05       0.00000       0.00000       0.00000       0.00000       0.00000       0.00000       0.00000       0.00000       0.00000       0.00000       0.00000       0.00000       0.00000       0.00000       0.00000       0.00000       12.2658       15.4024       15.3661       14.2102       12.1925       9.98721       7.68256       5.35298       3.54959       2.23025       1.34478      0.681097      0.349283      0.166079     0.0727917     0.0268414    0.00936524    0.00264973   0.000629866   0.000101770       0.00000       0.00000       0.00000       0.00000       0.00000       0.00000       0.00000       0.00000       0.00000       0.00000       0.00000       0.00000       0.00000       0.00000       0.00000       0.00000
  10  23 3828.0893    1.8650  6.6077 10.1061 -0.0025  0.0963   0.0229   0.2475    0.1387   0.0000   451.2889       18.5761       11.9111       5.00614       15.5129      -28.5739       5.78835       2.81457      -3.60332     -0.281639       1.07970       1.55344     -0.265157    -0.0888927     0.0757462    0.00503199   -0.00998810   0.000370887   0.000176369  -0.000123541       0.00000       0.00000       0.00000       0.00000       0.00000       0.00000       0.00000       0.00000       0.00000       0.00000       0.00000       0.00000       0.00000       0.00000       0.00000       0.00000       14.5288       18.6814       18.1981       17.7939       15.1137       12.0988       9.63758       6.87010       4.54245       2.83612       1.68821      0.907325      0.493582      0.217891     0.0999209     0.0354632     0.0121815    0.00349998   0.000853702   0.000142411       0.00000       0.00000       0.00000       0.00000       0.00000       0.00000       0.00000       0.00000       0.00000       0.00000       0.00000       0.00000       0.00000       0.00000       0.00000       0.00000
  10  24 3967.4928    1.5594  7.8622 10.1867 -0.0019  0.1137   0.0194   0.2994    0.1031   0.0000   427.7783       49.9078       32.5279      -20.8615      -1.17465       22.4151       2.95383      -17.1677       2.09504       5.95007     -0.347567      0.885409      -1.06859     0.0501381   -0.00251794    -0.0191168    -0.0246022    0.00475170   0.000744927  -0.000257344       0.00000       0.00000       0.00000       0.00000       0.00000       0.00000       0.00000       0.00000       0.00000       0.00000       0.00000       0.00000       0.00000       0.00000       0.00000       0.00000       17.5692       22.3700       22.0916       21.6049       18.0114       14.9539       11.3845       8.07828       5.38883       3.49976       2.03967       1.10831      0.561264      0.264963      0.115211     0.0442071     0.0146760    0.00425858   0.000983922   0.000167210       0.00000       0.00000       0.00000       0.00000       0.00000       0.00000       0.00000       0.00000       0.00000       0.00000       0.00000       0.00000       0.00000       0.00000       0.00000       0.00000
  10  25 4107.8733    1.2855 10.3009  9.9919 -0.0023  0.1398   0.0151   0.3941    0.0848   0.0000   432.0432       22.5691       34.3742      -17.2447      -37.8439       15.5016       3.44322      -4.77354       3.17311      -8.46683      -1.78004     -0.951012      -1.24580      0.215896     0.0927036    -0.0911044    0.00461040    0.00176561   -0.00193045   0.000255837       0.00000       0.00000       0.00000       0.00000       0.00000       0.00000       0.00000       0.00000       0.00000       0.00000       0.00000       0.00000       0.00000       0.00000       0.00000       0.00000       21.5855       27.9030       27.5485       26.3702       22.6317       18.4626       14.0253       10.0218       6.71927       4.29362       2.58738       1.36044      0.715839      0.326392      0.146407     0.0536013     0.0187844    0.00540408    0.00125544   0.000205461       0.00000       0.00000       0.00000       0.00000       0.00000       0.00000       0.00000       0.00000       0.00000       0.00000       0.00000       0.00000       0.00000       0.00000       0.00000       0.00000
  10  26 4247.9644    1.0579 11.9383 10.0079 -0.0060  0.1712   0.0134   0.4744    0.0731   0.0000   461.3277       29.7179       14.0249       18.1952       24.6267      -19.5590      0.635302       21.7465       7.04686       10.8899      -5.65604       1.87443      0.535879     -0.684706     -0.473710     0.0283826     0.0184868   -0.00569048  -6.00103e-05   0.000473942       0.00000       0.00000       0.00000       0.00000       0.00000       0.00000       0.00000       0.00000       0.00000       0.00000       0.00000       0.00000       0.00000       0.00000       0.00000       0.00000       26.1238       32.9450       32.9179       32.1436       26.9945       22.6724       17.4303       12.2366       8.34800       5.38088       3.17075       1.71382      0.875409      0.410522      0.180839     0.0689442     0.0231918    0.00658252    0.00152651   0.000251645       0.00000       0.00000       0.00000       0.00000       0.00000       0.00000       0.00000       0.00000       0.00000       0.00000       0.00000       0.00000       0.00000       0.00000       0.00000       0.00000
  10  27 4388.1219    0.9331 15.0203  9.7788 -0.0032  0.2095   0.0112   0.5965    0.0726   0.0000   420.7917       22.1705      -14.5642       11.8045       1.67939      -33.3079      -8.28457       31.3154      -15.5929      -6.37326       11.0927      -3.56893      -1.05256      0.483606     0.0915951    -0.0986480     0.0193714    0.00896024   -0.00112565  -2.24926e-05       0.00000       0.00000       0.00000       0.00000       0.00000       0.00000       0.00000       0.00000       0.00000       0.00000       0.00000       0.00000       0.00000       0.00000       0.00000       0.00000       32.4507       39.8800       41.6974       38.6161       33.5879       28.0129       21.4135       15.3625       10.3967       6.68261       3.87651       2.17176       1.10024      0.515971      0.223513     0.0878337     0.0291846    0.00844137    0.00188306   0.000288123       0.00000       0.00000       0.00000       0.00000       0.00000       0.00000       0.00000       0.00000       0.00000       0.00000       0.00000       0.00000       0.00000       0.00000       0.00000       0.00000
  11  10 2057.9383    0.6775  0.5922 10.0510 -0.0047  0.0300   0.0251   0.0586    0.1022   0.0000   440.0999      -5.04318       1.85077      -2.07897      -2.91672      0.566265       1.32449      0.696763     -0.684796    0.00842043      0.443694     -0.318685     -0.126945     0.0495131     -0.113792    -0.0237901     0.0106704   -0.00168307   4.12798e-05  -8.17840e-05  -4.05684e-05  -3.17889e-06       0.00000       0.00000       0.00000       0.00000       0.00000       0.00000       0.00000       0.00000       0.00000       0.00000       0.00000       0.00000       0.00000       0.00000       3.89027       5.03232       4.84148       4.79608       4.47688       3.46916       2.76703       2.27407       1.54856       1.03214      0.577418      0.378302      0.218826      0.118291     0.0540836     0.0233920    0.00873215    0.00332167   0.000991864   0.000314068   6.69694e-05   1.09333e-05       0.00000       0.00000       0.00000       0.00000       0.00000       0.00000       0.00000       0.00000       0.00000       0.00000       0.00000       0.00000       0.00000       0.00000
  11  11 2199.7626    0.9582  0.6922 10.1640 -0.0047  0.0330   0.0337   0.0675    0.1751   0.0000   434.4225       1.08020       21.8164       2.42760      -7.28453       2.36443      0.700046       1.78997     -0.183406      -1.56135     -0.420984     0.0989297      0.272874     0.0904161     0.0208163    0.00842150   -0.00123268   0.000204365    0.00179446  -0.000509888   1.26275e-05  -9.42647e-06       0.00000       0.00000       0.00000       0.00000       0.00000       0.00000       0.00000       0.00000       0.00000       0.00000       0.00000       0.00000       0.00000       0.00000       5.32593       5.49632       5.67051       5.87122       5.13064       4.10528       3.37423       2.74951       2.00077       1.14509      0.646922      0.411209      0.247244      0.135719     0.0631813     0.0241497    0.00893738    0.00326752    0.00101668   0.000248042   5.55075e-05   8.22183e-06       0.00000       0.00000       0.00000       0.00000       0.00000       0.00000       0.00000       0.00000       0.00000       0.00000       0.00000       0.00000       0.00000       0.00000
  11  12 2340.0251    1.3205  0.8098 10.1374 -0.0045  0.0281   0.0406   0.0754    0.2974   0.0000   443.7165      -1.47019       10.4625      -3.15027      -2.81971       3.77818       2.79625      -4.64558       2.01469       1.71290      -1.39919     0.0328255      0.195645    -0.0300617   0.000379933  -0.000467748   -0.00514830   0.000875367    0.00104857  -0.000278426  -4.13309e-05   1.65549e-06       0.00000       0.00000       0.00000       0.00000       0.00000       0.00000       0.00000       0.00000       0.00000       0.00000       0.00000       0.00000       0.00000       0.00000       4.23136       5.34647       5.72517       5.27368       4.54645       3.74024       2.70269       2.12803       1.47821      0.879608      0.565629      0.339093      0.182408      0.100181     0.0486327     0.0204007    0.00765472    0.00307308    0.00100470   0.000265357   5.46164e-05   8.47529e-06       0.00000       0.00000       0.00000       0.00000       0.00000       0.00000       0.00000       0.00000       0.00000       0.00000       0.00000       0.00000       0.00000       0.00000
  11  13 2478.4666    1.7031  0.8829 10.5023 -0.0079  0.0323   0.0519   0.0696    0.3742   0.0000   436.4894      -3.13111       7.63119      -1.06861       3.52324       4.95160       1.91229      -6.79831       1.68941       2.81796       1.20577      0.229967    -0.0184685     -0.133016     0.0828737    0.00957470     0.0148757   -0.00117419   0.000945898   0.000206709   6.21706e-05  -8.49376e-06       0.00000       0.00000       0.00000       0.00000       0.00000       0.00000       0.00000       0.00000       0.00000       0.00000       0.00000       0.00000       0.00000       0.00000       4.50255       5.45610       5.89534       5.58263       4.85676       3.93892       3.13069       2.60609       1.61011       1.10328      0.700404      0.379232      0.220406      0.116915     0.0561799     0.0259735     0.0100584    0.00335382    0.00114716   0.000319049   6.45001e-05   1.02136e-05       0.00000       0.00000       0.00000       0.00000       0.00000       0.00000       0.00000       0.00000       0.00000       0.00000       0.00000       0.00000       0.00000       0.00000
  11  14 2617.0014    2.1924  1.0324 10.7069  0.0020  0.0310   0.0606   0.0866    0.4096   0.0000   441.5966       13.7241       5.98108      -1.82710       1.98306      -2.86724      -2.21018      -2.55511       1.32195     -0.660112     -0.408477      0.145670      0.128860     0.0134309    -0.0430705    -0.0204340    0.00465582  -0.000437813   5.81623e-05   0.000190798  -9.47522e-05  -1.77722e-05       0.00000       0.00000       0.00000       0.00000       0.00000       0.00000       0.00000       0.00000       0.00000       0.00000       0.00000       0.00000       0.00000       0.00000       4.81957       5.34057       5.57923       5.68976       5.15541       3.68041       3.12811       2.47134       1.78147       1.07518      0.595463      0.396412      0.237439      0.127105     0.0598007     0.0233169    0.00897288    0.00315328   0.000922403   0.000268499   6.36933e-05   8.62012e-06       0.00000       0.00000       0.00000       0.00000       0.00000       0.00000       0.00000       0.00000       0.00000       0.00000       0.00000       0.00000       0.00000       0.00000
  11  15 2756.1642    2.6580  0.8634 11.7705 -0.0097  0.0306   0.0813   0.0731    0.2523   0.0000   439.5876       3.02255       11.1769     -0.689015      -2.95684      -1.28276     -0.298568      -2.36256      0.681556     0.0128998      0.862287     -0.226380      0.226319     -0.246517      0.103410    0.00282110   -0.00440038   -0.00106986   -0.00108808   0.000101828  -3.18238e-05  -2.70877e-06       0.00000       0.00000       0.00000       0.00000       0.00000       0.00000       0.00000       0.00000       0.00000       0.00000       0.00000       0.00000       0.00000       0.00000       4.48002       5.22282       5.42320       5.53312       4.40748       4.01012       3.09681       2.12496       1.53146       1.07758      0.675030      0.375696      0.219775      0.106413     0.0502899     0.0223305    0.00966796    0.00323959    0.00100662   0.000244516   5.41062e-05   9.66179e-06       0.00000       0.00000       0.00000       0.00000       0.00000       0.00000       0.00000       0.00000       0.00000       0.00000       0.00000       0.00000       0.00000       0.00000
  11  16 2895.4551    3.4686  0.8847 11.8550 -0.0011  0.0302   0.1064   0.0759    0.2913   0.0000   435.8126       18.2220       4.39264       9.95335      -2.48504       5.34037     -0.965412     -0.654416      -1.07376     -0.500872      0.535875    -0.0115072      0.113448      0.126957     0.0499604    -0.0150296    0.00801559   0.000849922  -0.000944780  -3.49214e-05  -1.92774e-05  -1.62040e-05       0.00000       0.00000       0.00000       0.00000       0.00000       0.00000       0.00000       0.00000       0.00000       0.00000       0.00000       0.00000       0.00000       0.00000       4.12649       5.53984       5.60230       5.22464       4.93656       3.52352       3.14156       1.99834       1.66530      0.931028      0.644629      0.369586      0.199184      0.115017     0.0466902     0.0246386    0.00823607    0.00342372    0.00108321   0.000264184   7.85117e-05   1.01737e-05       0.00000       0.00000       0.00000       0.00000       0.00000       0.00000       0.00000       0.00000       0.00000       0.00000       0.00000       0.00000       0.00000       0.00000
  11  17 3034.5238    3.9680  0.8562 12.2657 -0.0033  0.0276   0.1140   0.0702    0.2639   0.0000   433.8304      -1.15629       5.97061      0.230984      -12.3664       2.38540       2.02148     -0.561881     -0.192149     -0.131151      0.420755    -0.0310061      0.200957    -0.0862877    -0.0134340  -4.16150e-05     0.0127231   0.000158906   -0.00155136   0.000273745   4.73245e-05   7.67706e-06       0.00000       0.00000       0.00000       0.00000       0.00000       0.00000       0.00000       0.00000       0.00000       0.00000       0.00000       0.00000       0.00000       0.00000       4.37601       5.16380       4.89252       4.57482       4.32188       3.64468       3.07210       2.28013       1.64798       1.02429      0.615857      0.360245      0.192578     0.0970899     0.0464067     0.0187036    0.00760192    0.00280743   0.000873506   0.000233155   5.55949e-05   8.15946e-06       0.00000       0.00000       0.00000       0.00000       0.00000       0.00000       0.00000       0.00000       0.00000       0.00000       0.00000       0.00000       0.00000       0.00000
  11  18 3173.5129    4.0120  1.0993 12.6511 -0.0002  0.0360   0.1083   0.0794    0.2940   0.0000   441.1603       16.5375       15.6107      -2.85112       2.50356      -2.76556      0.434267      -3.00473       1.66055      0.909148      0.687837      0.127844     0.0993479     -0.278073    -0.0323239    -0.0134213    0.00833419   -0.00130302    0.00135582   0.000264643   4.84659e-06  -3.14414e-06       0.00000       0.00000       0.00000       0.00000       0.00000       0.00000       0.00000       0.00000       0.00000       0.00000       0.00000       0.00000       0.00000       0.00000       5.50205       6.60631       6.53136       6.06292       5.25099       4.61874       3.97223       3.06596       2.11365       1.28968      0.756260      0.428287      0.235655      0.128175     0.0581831     0.0269223     0.0102453    0.00376208    0.00118763   0.000316828   7.01032e-05   1.09728e-05       0.00000       0.00000       0.00000       0.00000       0.00000       0.00000       0.00000       0.00000       0.00000       0.00000       0.00000       0.00000       0.00000       0.00000
  11  19 3312.3708    3.4908  1.6887 11.4168 -0.0032  0.0407   0.0728   0.0952    0.3382   0.0000   441.6378       15.4809       6.41373       12.0333      -4.83888      -1.55479       1.78057      -1.37334       1.61071     0.0238416      0.322859      0.263530      0.394986     -0.226572   0.000914805    -0.0136969     0.0105765   0.000457893  -0.000764488  -0.000203865  -6.54045e-05   1.22518e-06       0.00000       0.00000       0.00000       0.00000       0.00000       0.00000       0.00000       0.00000       0.00000       0.00000       0.00000       0.00000       0.00000       0.00000       5.86198       7.16855       7.27830       6.86558       6.01926       5.27421       4.25632       3.12936       2.25397       1.44124      0.879503      0.502819      0.287161      0.147289     0.0652952     0.0308671     0.0122621    0.00452883    0.00145380   0.000381259   8.65077e-05   1.33251e-05       0.00000       0.00000       0.00000       0.00000       0.00000       0.00000       0.00000       0.00000       0.00000       0.00000       0.00000       0.00000       0.00000       0.00000
  11  20 3451.6875    3.0933  2.3579 11.2554 -0.0025  0.0489   0.0554   0.1170    0.2029   0.0000   431.7268      -3.39711       16.7003      -2.28055       5.27246      -8.54112       4.96991      -4.31805      -1.64548      0.557428     -0.515122     -0.170038     -0.104943      0.147753    -0.0810620    -0.0108790   -0.00815405    0.00214105    0.00165727  -0.000367612   0.000122660   2.10728e-05       0.00000       0.00000       0.00000       0.00000       0.00000       0.00000       0.00000       0.00000       0.00000       0.00000       0.00000       0.00000       0.00000       0.00000       7.68247       9.30677       9.69535       9.43738       7.93806       6.53023       5.14690       3.50635       2.55085       1.67026       1.06782      0.602276      0.347222      0.168432     0.0825683     0.0355256     0.0151944    0.00511938    0.00163639   0.000400862   9.70323e-05   1.49841e-05       0.00000       0.00000       0.00000       0.00000       0.00000       0.00000       0.00000       0.00000       0.00000       0.00000       0.00000       0.00000       0.00000       0.00000
  11  21 3591.1387    2.5651  3.0619 11.0817 -0.0023  0.0558   0.0416   0.1408    0.1468   0.0000   444.9234       16.6729       15.5686       20.9593       2.08268       5.66127      -5.74867      -6.25046       4.39978      -5.00637      -1.81743      -1.00550     0.0857198     0.0813076    -0.0761854     0.0474061     0.0159653    0.00276660   -0.00114226  -0.000389597   2.33959e-05   1.40439e-06       0.00000       0.00000       0.00000       0.00000       0.00000       0.00000       0.00000       0.00000       0.00000       0.00000       0.00000       0.00000       0.00000       0.00000       8.26360       10.1954       10.2824       9.79754       8.67824       7.37741       5.68931       4.35183       2.93989       2.00698       1.21185      0.710946      0.389762      0.196562     0.0944927     0.0408786     0.0167437    0.00592725    0.00190274   0.000544467   0.000113429   1.82960e-05       0.00000       0.00000       0.00000       0.00000       0.00000       0.00000       0.00000       0.00000       0.00000       0.00000       0.00000       0.00000       0.00000       0.00000
  11  22 3730.9589    2.1179  5.0304 10.4306 -0.0014  0.0766   0.0284   0.1974    0.1380   0.0000   460.3875       13.1335      -17.7579      -13.2818      -14.9522      -2.19384       15.6354      -5.44944      -7.76081      -3.85554    0.00968840      0.596985    0.00215833     -0.224756      0.120192     0.0282054   -0.00656918    0.00298213  -0.000947575  -0.000336171   0.000235028  -3.72284e-05       0.00000       0.00000       0.00000       0.00000       0.00000       0.00000       0.00000       0.00000       0.00000       0.00000       0.00000       0.00000       0.00000       0.00000       10.6599       13.3401       13.6667       13.1757       11.4658       9.86102       7.66102       5.58107       3.95198       2.64604       1.68805      0.945051      0.548888      0.262926      0.130429     0.0558257     0.0243170    0.00825788    0.00279530   0.000735798   0.000163628   2.58713e-05       0.00000       0.00000       0.00000       0.00000       0.00000       0.00000       0.00000       0.00000       0.00000       0.00000       0.00000       0.00000       0.00000       0.00000
  11  23 3870.9111    1.7468  6.6468 10.4324 -0.0024  0.0943   0.0219   0.2613    0.1008   0.0000   434.6919       8.34397       10.3385       9.90627      -14.2710       5.15642      -2.80291       6.16315      -1.11626     -0.606269       2.18695       1.23510      0.574419     -0.514327     -0.366928     -0.109884    -0.0106560  -0.000750931   -0.00226370  -3.14985e-05  -8.61819e-05   1.25061e-05       0.00000       0.00000       0.00000       0.00000       0.00000       0.00000       0.00000       0.00000       0.00000       0.00000       0.00000       0.00000       0.00000       0.00000       13.2904       17.2023       16.7610       16.5635       14.2796       12.3111       9.64200       7.34087       5.02190       3.34077       2.01733       1.19271      0.647479      0.335590      0.159171     0.0706711     0.0281866     0.0102971    0.00327524   0.000941899   0.000206233   3.42483e-05       0.00000       0.00000       0.00000       0.00000       0.00000       0.00000       0.00000       0.00000       0.00000       0.00000       0.00000       0.00000       0.00000       0.00000
  11  24 4011.0414    1.4920  8.3767 10.1601 -0.0019  0.1102   0.0174   0.3056    0.0912   0.0000   447.1173       30.9970       5.42500       11.5115       7.16747      -18.3652       4.31886       8.46499      0.815158      0.633896     -0.976455       3.05005      0.231269     -0.115455     -0.122867     -0.215016   -0.00441753    0.00794681   -0.00201047  -2.74091e-05  -0.000154257   4.52809e-06       0.00000       0.00000       0.00000       0.00000       0.00000       0.00000       0.00000       0.00000       0.00000       0.00000       0.00000       0.00000       0.00000       0.00000       16.1275       19.2304       20.4555       19.3355       17.3891       14.5155       11.1373       8.33426       5.86399       3.91285       2.48176       1.48811      0.799629      0.414268      0.201292     0.0868294     0.0347254     0.0127836    0.00407940    0.00110914   0.000234358   3.41611e-05       0.00000       0.00000       0.00000       0.00000       0.00000       0.00000       0.00000       0.00000       0.00000       0.00000       0.00000       0.00000       0.00000       0.00000
  11  26 4291.9670    1.0477 12.7100  9.9803  0.0029  0.1738   0.0128   0.4866    0.0687   0.0000   413.0431       32.7612       56.9362       18.5778      -27.6374       6.22620       5.96707       10.1374      -1.52513      -3.07684       5.86838     -0.124430      -3.38414    -0.0544507     -0.147393     -0.348004    -0.0596719     0.0428853   -0.00234341   -0.00100077   0.000459225  -5.30075e-05       0.00000       0.00000       0.00000       0.00000       0.00000       0.00000       0.00000       0.00000       0.00000       0.00000       0.00000       0.00000       0.00000       0.00000       23.6652       30.5490       30.5181       30.3672       26.8713       22.3750       17.7576       12.9951       9.46361       6.22235       4.04597       2.37624       1.32375      0.678846      0.332562      0.143931     0.0587712     0.0212076    0.00683286    0.00181259   0.000414536   6.32572e-05       0.00000       0.00000       0.00000       0.00000       0.00000       0.00000       0.00000       0.00000       0.00000       0.00000       0.00000       0.00000       0.00000       0.00000
  11  28 4573.1874    0.6925 17.6806  9.9413 -0.0020  0.2920   0.0089   0.7604    0.0482   0.0000   471.9971       98.7235       63.3090       1.03497      -53.0739       4.71630       45.9054       24.4983      -27.1354      -4.59907      -1.64221       1.18427       5.11804      -1.67205      -1.24066      0.348691     0.0503273    -0.0167606    -0.0113025    0.00432658   0.000778856  -7.54080e-05       0.00000       0.00000       0.00000       0.00000       0.00000       0.00000       0.00000       0.00000       0.00000       0.00000       0.00000       0.00000       0.00000       0.00000       38.3958       50.8342       50.8997       49.2126       44.3165       38.0655       29.8054       23.3002       15.9915       11.1351       6.84750       4.17005       2.31109       1.19142      0.593270      0.254262      0.105831     0.0380944     0.0120328    0.00342067   0.000706632   0.000108994       0.00000       0.00000       0.00000       0.00000       0.00000       0.00000       0.00000       0.00000       0.00000       0.00000       0.00000       0.00000       0.00000       0.00000
  12   9 1949.9383    0.5277  0.4983 10.0498 -0.0110  0.0337   0.0223   0.0564    0.0822   0.0000   438.1313       7.33639       2.45127      -4.14473       4.64726      -1.16291      -5.59188       3.15005      0.976467      -3.02222      0.414661      0.362461     -0.204483     -0.162547      0.135892     0.0205577   -0.00551681  -0.000528684   0.000796984  -3.83087e-05   0.000296639  -4.65504e-05  -3.44123e-06  -2.79243e-06       0.00000       0.00000       0.00000       0.00000       0.00000       0.00000       0.00000       0.00000       0.00000       0.00000       0.00000       0.00000       5.04885       6.47549       7.19018       6.50871       5.91597       4.75935       3.38746       2.58250       1.71009       1.07465      0.826648      0.467146      0.257806      0.169353     0.0779632     0.0336302     0.0200645    0.00732889    0.00256960    0.00112810   0.000369485   8.36681e-05   1.64534e-05   2.34045e-06       0.00000       0.00000       0.00000       0.00000       0.00000       0.00000       0.00000       0.00000       0.00000       0.00000       0.00000       0.00000
  12  10 2093.5987    0.6976  0.6280 10.2247 -0.0091  0.0353   0.0256   0.0658    0.0986   0.0000   438.8410       2.94243       8.47824       4.64051       3.06976      -3.60788     -0.765683       5.29024      -2.80387      0.293845      0.644792     -0.170896      0.350792     0.0174482     0.0604356    -0.0533425    0.00633508    0.00101093   -0.00275206   0.000624196   0.000306962   3.68018e-05   1.33070e-05   6.41259e-07       0.00000       0.00000       0.00000       0.00000       0.00000       0.00000       0.00000       0.00000       0.00000       0.00000       0.00000       0.00000       4.94381       6.49496       6.05902       5.88363       4.52242       4.93451       3.76708       3.57253       2.25815       1.62627      0.933125      0.584198      0.266213      0.201910     0.0729577     0.0448498     0.0183157    0.00949067    0.00247996    0.00128483   0.000334329   0.000102505   1.45321e-05   3.27706e-06       0.00000       0.00000       0.00000       0.00000       0.00000       0.00000       0.00000       0.00000       0.00000       0.00000       0.00000       0.00000
  12  12 2376.2980    1.3721  0.7906 10.7074 -0.0061  0.0320   0.0434   0.0663    0.2037   0.0000   438.9241       9.02708       12.4617       2.27834      -7.42048      -6.41445       2.06999       1.02243      0.273976      0.164293       1.27780     -0.126067     -0.360966   -0.00308540     0.0604759   -0.00446867    0.00434826    0.00972224   0.000733152    0.00202970  -0.000305316   3.66941e-05  -6.12814e-06  -5.75272e-06       0.00000       0.00000       0.00000       0.00000       0.00000       0.00000       0.00000       0.00000       0.00000       0.00000       0.00000       0.00000       3.84868       5.02231       4.97791       5.45170       4.20903       3.92368       3.19578       2.26452       1.64807       1.24017      0.834657      0.435374      0.308372      0.173392     0.0839781     0.0396896     0.0183887    0.00887487    0.00326230    0.00102503   0.000309043   7.36285e-05   1.66841e-05   2.97880e-06       0.00000       0.00000       0.00000       0.00000       0.00000       0.00000       0.00000       0.00000       0.00000       0.00000       0.00000       0.00000
  12  13 2515.4216    1.8444  0.9160 11.1037  0.0002  0.0328   0.0555   0.0725    0.2495   0.0000   433.3765      0.530124       9.22199       2.98927      -1.90642      -3.55470      -3.24167       3.71284       1.33045      -2.24068      -1.14444     -0.617074     -0.450514      0.137408   -0.00234462     -0.103883     0.0266865  -0.000697474   -0.00296973    0.00136547   0.000442722   0.000175279   3.49122e-06   3.40726e-06       0.00000       0.00000       0.00000       0.00000       0.00000       0.00000       0.00000       0.00000       0.00000       0.00000       0.00000       0.00000       4.32107       5.25204       5.87475       5.46993       5.06181       4.17885       3.21822       2.49725       1.90919       1.25174      0.749221      0.545291      0.286902      0.166369     0.0911351     0.0436165     0.0207722    0.00705775    0.00307378    0.00118223   0.000319170   9.15803e-05   1.78102e-05   2.37483e-06       0.00000       0.00000       0.00000       0.00000       0.00000       0.00000       0.00000       0.00000       0.00000       0.00000       0.00000       0.00000
  12  14 2654.6034    2.3132  1.0279 11.1625 -0.0026  0.0328   0.0616   0.0764    0.3791   0.0000   441.2952       4.32951       3.74108     -0.487410       3.77886      0.513087      -4.15775      -2.78425     0.0801186     -0.988717      0.571769      0.169621    -0.0977345     -0.227109    -0.0714827    -0.0338010   -0.00330795   -0.00805845   -0.00141303   0.000630121   0.000206091  -3.08108e-05  -9.50675e-06  -9.82964e-07       0.00000       0.00000       0.00000       0.00000       0.00000       0.00000       0.00000       0.00000       0.00000       0.00000       0.00000       0.00000       4.23537       5.12166       5.78408       5.17845       4.74590       4.18806       3.35670       2.50974       1.87130       1.24445      0.852428      0.518288      0.302706      0.164739     0.0831522     0.0438013     0.0183071    0.00831653    0.00309703    0.00113278   0.000354113   8.69655e-05   1.77803e-05   2.36254e-06       0.00000       0.00000       0.00000       0.00000       0.00000       0.00000       0.00000       0.00000       0.00000       0.00000       0.00000       0.00000
  12  15 2794.5243    2.8139  0.9522 11.8089 -0.0104  0.0311   0.0771   0.0750    0.2978   0.0000   433.1212       9.79333       9.39155       2.87776      -3.66394       5.28501       2.67460      -2.73975       1.28681    -0.0348517     -0.393175     -0.421411     0.0560087    -0.0947761     0.0308032   -0.00644099     0.0280296   -0.00742938   -0.00822026  -0.000877139   0.000471222   5.47095e-05  -2.36891e-06  -9.43132e-08       0.00000       0.00000       0.00000       0.00000       0.00000       0.00000       0.00000       0.00000       0.00000       0.00000       0.00000       0.00000       4.09144       4.79214       4.76960       5.14715       4.55374       3.88756       3.01063       2.35562       1.81201       1.18147      0.806050      0.501080      0.312945      0.159809     0.0904856     0.0439555     0.0184961    0.00731306    0.00300315   0.000952225   0.000304638   7.25922e-05   1.60437e-05   2.57803e-06       0.00000       0.00000       0.00000       0.00000       0.00000       0.00000       0.00000       0.00000       0.00000       0.00000       0.00000       0.00000
  12  16 2934.4109    3.4900  0.9501 11.7907 -0.0040  0.0285   0.0940   0.0697    0.3174   0.0000   437.2579       5.27832       13.5099      0.328299       3.90568      -2.11254       2.96853       2.99037       1.69575     -0.539932      0.595820     -0.407487    -0.0404571     -0.261966     0.0258187     0.0463671    -0.0189724    -0.0100049   0.000357896    0.00156730  -0.000154800  -0.000120777  -2.05720e-05   9.17388e-07       0.00000       0.00000       0.00000       0.00000       0.00000       0.00000       0.00000       0.00000       0.00000       0.00000       0.00000       0.00000       3.87088       4.75835       5.02779       4.66780       4.10356       3.61466       3.00891       2.33639       1.68472       1.12356      0.736265      0.451760      0.254451      0.142303     0.0764814     0.0347771     0.0179727    0.00676935    0.00275135   0.000927445   0.000280748   7.06676e-05   1.47726e-05   2.15647e-06       0.00000       0.00000       0.00000       0.00000       0.00000       0.00000       0.00000       0.00000       0.00000       0.00000       0.00000       0.00000
  12  17 3073.8648    3.8768  0.9669 12.6366 -0.0041  0.0303   0.1049   0.0735    0.2328   0.0000   443.8938       7.05512       8.98908      -8.91763       6.16739       1.43335      0.989308      -1.60818      0.826177      -1.20600     0.0563893     -0.702672     0.0562749     -0.223116     0.0748867    0.00888749    0.00414664     0.0132789   -0.00151645   -0.00214387   0.000154928   6.15535e-05   3.02973e-05  -2.76450e-06       0.00000       0.00000       0.00000       0.00000       0.00000       0.00000       0.00000       0.00000       0.00000       0.00000       0.00000       0.00000       4.10984       4.89078       5.23373       4.92926       4.63977       3.82418       3.11834       2.27968       1.66421       1.16385      0.785225      0.509046      0.281176      0.160383     0.0802881     0.0380856     0.0183531    0.00735523    0.00276264   0.000994557   0.000285554   7.68396e-05   1.62227e-05   2.12765e-06       0.00000       0.00000       0.00000       0.00000       0.00000       0.00000       0.00000       0.00000       0.00000       0.00000       0.00000       0.00000
  12  18 3213.2483    3.8008  1.3159 11.9691 -0.0073  0.0358   0.0858   0.0849    0.2915   0.0000   441.1427       2.03300       13.2596       4.33948       2.29906       5.98357       4.90366      -4.69268      -1.49989       2.26200      -1.21772      0.118647      0.235446      0.117260    -0.0705090    -0.0346347    -0.0184617  -0.000328123   -0.00841768  -0.000274251  -0.000164898  -6.34348e-05   1.90412e-05  -8.06291e-08       0.00000       0.00000       0.00000       0.00000       0.00000       0.00000       0.00000       0.00000       0.00000       0.00000       0.00000       0.00000       4.80993       5.53651       5.88441       6.27985       5.29256       4.18704       3.79477       2.86703       2.01892       1.30782      0.973804      0.597333      0.330465      0.176320     0.0991517     0.0507041     0.0243057    0.00939702    0.00340433    0.00109042   0.000328983   7.97831e-05   1.92584e-05   2.78879e-06       0.00000       0.00000       0.00000       0.00000       0.00000       0.00000       0.00000       0.00000       0.00000       0.00000       0.00000       0.00000
  12  19 3352.7753    3.5691  1.9515 11.1235 -0.0006  0.0408   0.0655   0.1015    0.2896   0.0000   443.1651       4.71192       14.1108       3.25986      -4.57241      -1.10666      -6.86216      -2.41718     -0.900751      0.709227      0.394961      0.149593      0.176596      0.214373     0.0295917    -0.0488028     0.0279786    0.00713459    0.00427562  -0.000282413  -0.000587093  -3.54612e-05   6.98785e-06  -2.81758e-06       0.00000       0.00000       0.00000       0.00000       0.00000       0.00000       0.00000       0.00000       0.00000       0.00000       0.00000       0.00000       5.59977       6.91527       7.27270       6.68713       6.39741       5.18829       4.35715       3.16778       2.38843       1.60419       1.04383      0.668776      0.371072      0.209090      0.108306     0.0499551     0.0240960    0.00920036    0.00368364    0.00131928   0.000386270   0.000103074   2.33329e-05   2.96536e-06       0.00000       0.00000       0.00000       0.00000       0.00000       0.00000       0.00000       0.00000       0.00000       0.00000       0.00000       0.00000
  12  20 3492.4310    2.9662  2.7178 10.9522 -0.0028  0.0491   0.0477   0.1226    0.1898   0.0000   444.7252       21.3937       5.58646      -1.61206      -10.8839       1.33034      0.699652    -0.0159045       3.24473       3.17072      -1.44011      -1.17577     -0.311817    -0.0570338     0.0199190     0.0887113    -0.0136923    -0.0285627   -0.00453281   -0.00301390  -0.000407943   6.37980e-05   8.60884e-06   3.14447e-06       0.00000       0.00000       0.00000       0.00000       0.00000       0.00000       0.00000       0.00000       0.00000       0.00000       0.00000       0.00000       6.50160       8.25393       8.42042       8.33940       7.23091       6.31949       4.99719       3.88571       2.81943       1.87448       1.27605      0.757393      0.458251      0.242015      0.132615     0.0609255     0.0298965     0.0115170    0.00463240    0.00152351   0.000497295   0.000120730   2.62038e-05   4.14267e-06       0.00000       0.00000       0.00000       0.00000       0.00000       0.00000       0.00000       0.00000       0.00000       0.00000       0.00000       0.00000
  12  21 3632.5293    2.4111  3.9634 10.5732 -0.0013  0.0628   0.0324   0.1524    0.1443   0.0000   449.9185      -1.41768       17.6427       16.1545      -1.23743       4.37400       1.92922      -2.04055      -3.53443       3.26432       1.99603      0.865128      0.204911     -0.319042     -0.103631   -0.00401621    -0.0360996   -0.00664840    0.00100658   0.000190379  -0.000263871  -4.07602e-05  -2.35666e-05  -1.04680e-06       0.00000       0.00000       0.00000       0.00000       0.00000       0.00000       0.00000       0.00000       0.00000       0.00000       0.00000       0.00000       8.10353       10.0746       10.5578       9.72287       9.39236       7.93696       6.37457       4.98090       3.52285       2.52230       1.64062       1.02226      0.599191      0.326193      0.168669     0.0822247     0.0366372     0.0155772    0.00594071    0.00204966   0.000642804   0.000175648   3.55860e-05   4.92584e-06       0.00000       0.00000       0.00000       0.00000       0.00000       0.00000       0.00000       0.00000       0.00000       0.00000       0.00000       0.00000
  12  22 3772.5851    2.0107  5.4644 10.6053 -0.0014  0.0784   0.0250   0.2045    0.1010   0.0000   452.8693       18.2040      -5.79568      -15.3278      -22.2993       2.49017      0.458626       4.03453      -3.44049      -9.15251      -1.44553      -2.31675       1.32398    -0.0192465     -0.261150     -0.100559     0.0146519    -0.0225923    0.00325840   0.000461542   1.09229e-05   0.000157983   0.000113871  -1.59705e-06       0.00000       0.00000       0.00000       0.00000       0.00000       0.00000       0.00000       0.00000       0.00000       0.00000       0.00000       0.00000       10.4217       13.0682       13.4668       13.2903       11.7144       10.1571       8.06585       6.24138       4.48011       3.10039       2.01611       1.27899      0.717532      0.406554      0.207197      0.102560     0.0462287     0.0193060    0.00714606    0.00259044   0.000767670   0.000205070   4.23627e-05   6.46144e-06       0.00000       0.00000       0.00000       0.00000       0.00000       0.00000       0.00000       0.00000       0.00000       0.00000       0.00000       0.00000
  12  23 3912.9441    1.6618  7.2150 10.3434  0.0003  0.0952   0.0196   0.2552    0.0950   0.0000   422.0017       31.2992       19.7780       19.4670      -1.66977      -16.0412      -17.3641     -0.293426      -3.68077     -0.890435     -0.528071      -3.08159       1.15457     0.0496388    0.00375249     -0.146696   -0.00506821   -0.00859311    -0.0109743    0.00130789   0.000682614   0.000122511  -8.75402e-05   2.56816e-06       0.00000       0.00000       0.00000       0.00000       0.00000       0.00000       0.00000       0.00000       0.00000       0.00000       0.00000       0.00000       12.5813       15.7103       15.8737       15.3159       14.2381       12.2170       10.0016       7.71198       5.62599       3.91438       2.53618       1.56631      0.923378      0.508787      0.261780      0.127447     0.0563459     0.0238869    0.00911283    0.00314170   0.000964194   0.000256622   5.48013e-05   7.86501e-06       0.00000       0.00000       0.00000       0.00000       0.00000       0.00000       0.00000       0.00000       0.00000       0.00000       0.00000       0.00000
  12  24 4053.5804    1.4276  9.0853 10.1273 -0.0021  0.1153   0.0160   0.3177    0.0870   0.0000   448.3919       2.57071       27.4486       32.4465      0.837552       1.11827       24.4530      -3.99445      0.540895      0.109026      -1.95675       1.27043       1.02856       1.26870      0.263792    -0.0588130    0.00793029   -0.00447219     0.0270050    0.00465566   0.000590621   0.000103277   0.000111567  -1.00139e-05       0.00000       0.00000       0.00000       0.00000       0.00000       0.00000       0.00000       0.00000       0.00000       0.00000       0.00000       0.00000       14.5582       18.7320       19.2404       18.8493       17.2538       14.5031       12.0096       8.87054       6.68955       4.51932       3.04933       1.88047       1.10226      0.614556      0.319848      0.151991     0.0718145     0.0292504     0.0114160    0.00397172    0.00122549   0.000315064   7.00863e-05   9.81250e-06       0.00000       0.00000       0.00000       0.00000       0.00000       0.00000       0.00000       0.00000       0.00000       0.00000       0.00000       0.00000
  12  26 4335.3724    0.9818 13.6224  9.9703 -0.0042  0.1794   0.0114   0.4940    0.0653   0.0000   446.0610       15.5068       19.9126      -2.42644       8.37131       24.7276       13.5568       1.55355       37.4123       5.91872      -9.21648      -3.37890       3.14688       1.43153     -0.664322     -0.352500     -0.190771    0.00568066   -0.00581179    0.00256965   -0.00491369   0.000690557   0.000132315  -1.47832e-05       0.00000       0.00000       0.00000       0.00000       0.00000       0.00000       0.00000       0.00000       0.00000       0.00000       0.00000       0.00000       23.2747       29.1496       30.1853       30.1431       27.5270       22.9170       18.6012       14.2787       10.4868       7.33822       4.81748       2.96791       1.81392       1.00438      0.528662      0.254580      0.115107     0.0481185     0.0185113    0.00620684    0.00193918   0.000506060   0.000106247   1.50499e-05       0.00000       0.00000       0.00000       0.00000       0.00000       0.00000       0.00000       0.00000       0.00000       0.00000       0.00000       0.00000
  13   9 1983.7914    0.5565  0.5583  9.9825 -0.0115  0.0379   0.0221   0.0597    0.0867   0.0000   435.3087      -3.75636       14.6437      -3.10691      -2.80171       2.01385     -0.103323       1.50285     -0.849534     -0.728701      0.286994     -0.643358     -0.516605     0.0773574    -0.0514979     0.0242238     0.0402524     0.0122127   -0.00156329   0.000140582  -0.000337670  -0.000175408  -5.18616e-05   3.96063e-06   1.51621e-06   7.68871e-08       0.00000       0.00000       0.00000       0.00000       0.00000       0.00000       0.00000       0.00000       0.00000       0.00000       3.79224       5.53762       4.00551       5.74173       4.81410       4.26135       3.15916       2.65076       2.13626       1.48935      0.977047      0.589545      0.422850      0.240009      0.152206     0.0733675     0.0398032     0.0149401    0.00713186    0.00221227   0.000967272   0.000255212   9.34984e-05   2.18543e-05   5.00523e-06   9.63848e-07       0.00000       0.00000       0.00000       0.00000       0.00000       0.00000       0.00000       0.00000       0.00000       0.00000
  13  11 2271.1616    1.0896  0.7949 10.2431 -0.0031  0.0295   0.0306   0.0639    0.1565   0.0000   433.9065      0.648424       14.8476      -1.20890       1.75958      -1.66375      -2.25638     -0.546555     -0.930309       1.52123      0.385169      -1.00061      0.139851      0.355509    -0.0177476    -0.0760647     0.0380670   -0.00227075   -0.00479696  -0.000660267   0.000902821   0.000321312  -7.18720e-06   1.06993e-05  -2.62960e-06   2.15361e-07       0.00000       0.00000       0.00000       0.00000       0.00000       0.00000       0.00000       0.00000       0.00000       0.00000       3.78401       4.73509       4.81505       4.53938       4.27400       3.92944       3.10887       2.31240       1.73953       1.26331      0.860838      0.603774      0.358082      0.202929      0.106701     0.0563850     0.0253710     0.0127664    0.00474839    0.00214122   0.000779141   0.000272900   7.27201e-05   1.86008e-05   3.65689e-06   5.32955e-07       0.00000       0.00000       0.00000       0.00000       0.00000       0.00000       0.00000       0.00000       0.00000       0.00000
  13  12 2411.8420    1.4308  1.0066 10.7737 -0.0029  0.0315   0.0377   0.0749    0.1888   0.0000   440.1746       6.20665       11.2268      -14.1775      0.169767     -0.263809      -2.69896       2.09200     -0.168761       2.43221     -0.343510     -0.890481     -0.378924      0.388172     0.0814240    -0.0496016    -0.0596597    -0.0227678    0.00701600   0.000783477  -0.000490390   0.000211221  -8.88629e-05  -2.92869e-05  -7.38346e-06  -5.14667e-07       0.00000       0.00000       0.00000       0.00000       0.00000       0.00000       0.00000       0.00000       0.00000       0.00000       4.07402       5.05993       5.42032       5.03259       4.61858       4.11166       3.30952       2.71272       1.92643       1.40325      0.941824      0.607546      0.359240      0.217005      0.114451     0.0603621     0.0293332     0.0140135    0.00600311    0.00240079   0.000845106   0.000295921   8.76300e-05   2.18627e-05   3.93314e-06   5.62064e-07       0.00000       0.00000       0.00000       0.00000       0.00000       0.00000       0.00000       0.00000       0.00000       0.00000
  13  13 2551.6559    1.9363  0.9972 11.0359 -0.0112  0.0311   0.0513   0.0719    0.2905   0.0000   437.0657       6.72024       16.5119      -4.64536      -6.97282     -0.329244       1.27030      -3.12396       1.07663     -0.244595     0.0937019    0.00182942    -0.0865589     -0.450821     0.0704145     0.0366228    -0.0408885   -0.00378459    0.00261420  -0.000257338  -1.44322e-05  -0.000578814   3.82618e-05  -1.42130e-05   2.67775e-06  -1.68457e-07       0.00000       0.00000       0.00000       0.00000       0.00000       0.00000       0.00000       0.00000       0.00000       0.00000       3.71650       4.50008       4.50008       4.90947       4.24553       3.79914       3.17777       2.46058       1.80883       1.21806      0.959465      0.616344      0.395864      0.214917      0.117824     0.0629972     0.0318063     0.0151383    0.00624679    0.00249215   0.000867988   0.000281147   8.64497e-05   1.86588e-05   4.20347e-06   6.51587e-07       0.00000       0.00000       0.00000       0.00000       0.00000       0.00000       0.00000       0.00000       0.00000       0.00000
  13  14 2691.6788    2.4163  1.0287 11.3427  0.0007  0.0342   0.0643   0.0755    0.3387   0.0000   443.2647       3.80020       22.7473       2.86121      -2.52841       2.28401      -3.72926      -1.00539       2.09259      -2.92429      0.343151     -0.420174      0.324454    -0.0661114    -0.0525407     0.0395552   -0.00350442    -0.0153438  -0.000186848   -0.00193531   0.000540857  -5.72768e-05   2.82164e-05  -1.76496e-05  -3.79684e-06  -1.11232e-06       0.00000       0.00000       0.00000       0.00000       0.00000       0.00000       0.00000       0.00000       0.00000       0.00000       4.43052       5.31511       5.54524       5.48037       4.94355       4.14921       3.97561       2.76676       2.05344       1.50469       1.11973      0.671162      0.395439      0.247331      0.132479     0.0605305     0.0298615     0.0155078    0.00729574    0.00276827   0.000941059   0.000299548   8.55509e-05   2.00478e-05   4.80108e-06   6.02210e-07       0.00000       0.00000       0.00000       0.00000       0.00000       0.00000       0.00000       0.00000       0.00000       0.00000
  13  15 2832.1818    3.1299  0.9397 10.7479  0.0025  0.0281   0.0815   0.0688    0.6850   0.0000   438.5210       3.17913       17.4869       1.99898       3.34098       4.74140      -2.10983       1.52771     -0.149742      -1.36798      -1.11794     -0.682056    -0.0849932     -0.460123     0.0898581     -0.126443   -0.00702215     0.0149355     0.0110051   5.93598e-05  -0.000578467   0.000256852  -4.42163e-05   5.05336e-05  -9.29858e-07  -1.07044e-07       0.00000       0.00000       0.00000       0.00000       0.00000       0.00000       0.00000       0.00000       0.00000       0.00000       3.34535       4.10061       4.02871       3.89551       3.85233       3.28980       2.93702       2.20788       1.62154       1.17238      0.858551      0.583313      0.340541      0.197813      0.102445     0.0534667     0.0270112     0.0122593    0.00553853    0.00203695   0.000749483   0.000247624   7.04327e-05   1.87804e-05   3.96398e-06   5.19131e-07       0.00000       0.00000       0.00000       0.00000       0.00000       0.00000       0.00000       0.00000       0.00000       0.00000
  13  16 2972.5990    3.6980  0.8449 12.3174  0.0007  0.0352   0.1045   0.0603    0.2560   0.0000   439.7326       12.8616       9.17067       3.46059       2.55099      -1.18415      -1.88916      -3.27431       1.49558     -0.632237      -1.45644      0.407069     0.0542065     -0.261130     0.0651731    -0.0375168     0.0168916    0.00255074    0.00537485   -0.00186932  -0.000875101  -0.000201875   6.35153e-05  -1.26141e-05  -2.24948e-06   5.07595e-07       0.00000       0.00000       0.00000       0.00000       0.00000       0.00000       0.00000       0.00000       0.00000       0.00000       4.35301       3.94926       5.98527       5.47901       3.95663       4.67343       3.64054       2.27444       2.19662       1.67287      0.849659      0.639988      0.482756      0.225398      0.118184     0.0843918     0.0399002     0.0143976    0.00643827    0.00362593    0.00139114   0.000411230   9.75168e-05   2.05732e-05   3.54022e-06   4.87088e-07       0.00000       0.00000       0.00000       0.00000       0.00000       0.00000       0.00000       0.00000       0.00000       0.00000
  13  18 3252.3451    3.8241  1.5223 11.5866 -0.0005  0.0357   0.0776   0.0859    0.3269   0.0000   435.7065       8.53758       11.1213       4.09428       2.17389      0.629497      0.577330       1.10728       2.97037      0.318111     -0.257467      0.620158    -0.0482697      0.197229    -0.0115582     -0.123144     0.0117202  -0.000331348   -0.00510789    0.00330420   0.000989847  -0.000358955  -2.44920e-05  -2.66470e-06   4.82949e-07  -2.91072e-07       0.00000       0.00000       0.00000       0.00000       0.00000       0.00000       0.00000       0.00000       0.00000       0.00000       4.38731       5.48086       5.70588       5.63072       5.11818       4.37051       3.65280       3.01523       2.23503       1.51255       1.07022      0.679096      0.420460      0.236325      0.131363     0.0723137     0.0349376     0.0172606    0.00681303    0.00280201   0.000969603   0.000326719   0.000100012   2.42907e-05   4.99913e-06   7.03388e-07       0.00000       0.00000       0.00000       0.00000       0.00000       0.00000       0.00000       0.00000       0.00000       0.00000
  13  19 3392.3717    3.2857  2.0283 11.4740  0.0002  0.0414   0.0587   0.1038    0.2044   0.0000   443.7237       8.23324       16.1166       1.34196       7.31095      0.390143       6.97800      -4.04499       3.27523      -2.48254     -0.831028     -0.154546       1.37755      0.327490    -0.0968477     0.0244571     0.0399042    0.00392344   0.000168902    0.00457639    0.00121225  -0.000304386   1.92490e-05  -3.91059e-05   2.62234e-06   1.55143e-06       0.00000       0.00000       0.00000       0.00000       0.00000       0.00000       0.00000       0.00000       0.00000       0.00000       5.56362       6.61529       6.80779       6.22696       5.84457       5.21855       4.62554       3.75137       2.78997       1.97492       1.31983      0.831167      0.508415      0.277916      0.156514     0.0788728     0.0394620     0.0184019    0.00782712    0.00307736    0.00114076   0.000353109   0.000107683   2.70595e-05   5.35561e-06   6.98477e-07       0.00000       0.00000       0.00000       0.00000       0.00000       0.00000       0.00000       0.00000       0.00000       0.00000
  13  20 3532.6322    2.7708  2.8111 11.5049 -0.0022  0.0517   0.0427   0.1238    0.1160   0.0000   441.0965       5.69786       16.3406       4.03864      -3.94674      -7.89770       3.38671       1.43186      -2.56070      0.968196      -3.10863       1.09020     -0.141442     -0.137621    -0.0892164   -0.00328766     0.0492109    -0.0290853   -0.00799182   -0.00383612    0.00178300   0.000600651  -5.49750e-05  -5.28205e-05  -3.56998e-06   6.32767e-07       0.00000       0.00000       0.00000       0.00000       0.00000       0.00000       0.00000       0.00000       0.00000       0.00000       6.06544       7.71204       8.17512       7.85439       7.39747       6.35643       5.32442       3.95692       3.06358       2.17795       1.50046       1.00399      0.611618      0.360795      0.195396      0.105271     0.0497929     0.0242646    0.00986920    0.00420888    0.00150835   0.000517971   0.000145446   3.67603e-05   7.64193e-06   1.00975e-06       0.00000       0.00000       0.00000       0.00000       0.00000       0.00000       0.00000       0.00000       0.00000       0.00000
  13  21 3673.2193    2.2579  4.3694 10.7854 -0.0016  0.0655   0.0292   0.1646    0.1073   0.0000   446.4653       5.32610       25.9974      -8.48593       1.65979       1.87305      -19.4621      -2.36134      -2.97451      -1.46020      -1.34882       1.18009      -1.94808     -0.653649     0.0995376     -0.191977     -0.122936     0.0291245     0.0275205   -0.00470491   -0.00417251  -0.000392602   0.000474827  -4.31230e-06  -2.62872e-05  -2.23191e-06       0.00000       0.00000       0.00000       0.00000       0.00000       0.00000       0.00000       0.00000       0.00000       0.00000       8.20359       10.2628       11.0043       10.9812       9.87678       8.23339       6.77096       5.44987       3.90220       2.76790       1.86567       1.26459      0.782605      0.430691      0.245377      0.132631     0.0689227     0.0311962     0.0132957    0.00513701    0.00190969   0.000603359   0.000179902   4.60907e-05   9.01992e-06   1.27714e-06       0.00000       0.00000       0.00000       0.00000       0.00000       0.00000       0.00000       0.00000       0.00000       0.00000
  13  22 3813.6413    1.8964  6.1525 10.4627 -0.0014  0.0808   0.0218   0.2132    0.0959   0.0000   432.4190       18.3636       17.6912       12.5411      -4.20140     0.0210790       18.8661      -10.0554      -1.57526      0.179891       2.91624      -1.57593     -0.136236     -0.256680     -0.132373     -0.241737     0.0520087     0.0777116    -0.0103956    -0.0101935   -0.00361164    0.00119547   0.000157120   1.60785e-05   7.11111e-06  -3.08712e-07       0.00000       0.00000       0.00000       0.00000       0.00000       0.00000       0.00000       0.00000       0.00000       0.00000       9.70756       11.9109       12.4943       12.4861       11.6271       9.91249       8.29321       6.54859       4.98730       3.46584       2.43809       1.60745      0.968974      0.582334      0.322416      0.168509     0.0853331     0.0387925     0.0170968    0.00645258    0.00237109   0.000806441   0.000232193   5.75762e-05   1.17607e-05   1.58713e-06       0.00000       0.00000       0.00000       0.00000       0.00000       0.00000       0.00000       0.00000       0.00000       0.00000
  13  23 3954.6125    1.5692  7.5067 10.3774 -0.0039  0.0978   0.0180   0.2578    0.0835   0.0000   429.4355       15.3098       47.9195      -28.1781     -0.794840      -16.2008       9.06385      -9.44013       2.12262      -3.16440       7.42067     -0.232528      -1.78136     -0.113868      0.156332      0.530952     -0.160298     0.0229967    0.00549130    0.00753541    0.00214745    0.00180065   0.000286427  -1.60393e-05   9.43665e-06   4.09009e-07       0.00000       0.00000       0.00000       0.00000       0.00000       0.00000       0.00000       0.00000       0.00000       0.00000       11.6170       14.5230       15.5735       15.1844       13.6096       11.9978       10.4207       7.85466       6.03609       4.28627       2.99175       1.85054       1.19489      0.678357      0.378728      0.200785     0.0993024     0.0459687     0.0203752    0.00836340    0.00303103   0.000965725   0.000286989   6.83424e-05   1.46145e-05   1.93745e-06       0.00000       0.00000       0.00000       0.00000       0.00000       0.00000       0.00000       0.00000       0.00000       0.00000
  13  24 4095.2371    1.3339 10.0556 10.0515  0.0004  0.1196   0.0140   0.3310    0.0770   0.0000   439.0389      -8.76819       24.1366       6.41850      0.980796       10.5354      -9.57633      -4.01590       3.70048     -0.970384       6.40641       3.60488       5.39761     -0.331085     -0.562963      0.236652    -0.0683327     0.0712406    -0.0124891   -0.00227764  -0.000353902   0.000662315   0.000586799   3.70059e-05  -2.76580e-05  -2.41097e-07       0.00000       0.00000       0.00000       0.00000       0.00000       0.00000       0.00000       0.00000       0.00000       0.00000       14.3997       18.5000       19.1464       18.5689       17.2481       15.1454       12.5724       9.91488       7.55776       5.35577       3.65315       2.40879       1.47094      0.865684      0.475135      0.252768      0.124408     0.0576357     0.0247765    0.00995717    0.00365485    0.00124187   0.000357876   8.93496e-05   1.79389e-05   2.45593e-06       0.00000       0.00000       0.00000       0.00000       0.00000       0.00000       0.00000       0.00000       0.00000       0.00000
  13  25 4236.6275    1.1269 11.8260 10.0087 -0.0026  0.1464   0.0123   0.4111    0.0694   0.0000   453.9709       16.0861      -28.7421       7.08402       10.5631     -0.722153      -17.0422      -17.3670      0.637606      -7.69187       1.34929       2.01498       2.23018     -0.663408      0.740143      0.101728     0.0155129     0.0188483   -0.00174607     0.0209141   0.000314423   0.000697461  -0.000175710  -0.000268426   8.17464e-06   3.79542e-06       0.00000       0.00000       0.00000       0.00000       0.00000       0.00000       0.00000       0.00000       0.00000       0.00000       16.8669       21.9424       22.6567       22.8053       20.6186       18.2258       15.0440       12.1571       9.18419       6.51823       4.43575       2.96906       1.79507       1.05439      0.592639      0.311848      0.154333     0.0739261     0.0307582     0.0124352    0.00459630    0.00155169   0.000449102   0.000113007   2.24273e-05   3.19893e-06       0.00000       0.00000       0.00000       0.00000       0.00000       0.00000       0.00000       0.00000       0.00000       0.00000
  13  27 4519.0810    0.7575 17.8976  9.9577 -0.0023  0.2539   0.0081   0.6865    0.0456   0.0000   401.3647       41.5593       90.6655       62.5758       40.2555       8.61561      -23.5886      -5.19886      -1.80432       27.6329       1.48066      -8.22611       1.77665       2.84219      0.880740     -0.291892     -0.257260     -0.207910     0.0761576     0.0293558    -0.0174484    0.00191439   0.000373192  -5.69285e-05  -2.21245e-07   2.70981e-06       0.00000       0.00000       0.00000       0.00000       0.00000       0.00000       0.00000       0.00000       0.00000       0.00000       29.3159       37.9441       40.2632       39.6590       35.8879       32.1041       26.4707       20.6896       15.8129       11.5145       7.86404       5.12664       3.27835       1.90000       1.08020      0.564285      0.288798      0.127862     0.0582718     0.0229909    0.00871604    0.00277640   0.000813903   0.000197131   3.90085e-05   5.40795e-06       0.00000       0.00000       0.00000       0.00000       0.00000       0.00000       0.00000       0.00000       0.00000       0.00000
  13  28 4660.4665    0.6265 20.2244  9.8757 -0.0005  0.3173   0.0069   0.8236    0.0386   0.0000   457.9370       22.8843       26.8887       23.8713       41.5082      -4.64988      -33.6065     -0.958507      -16.7421       4.38318      -13.6453       11.1830     -0.545051      -3.54782      -4.47958      0.829561      0.166610    -0.0399599    -0.0357215    0.00800808    0.00335636   -0.00419782  -0.000672285   0.000338648   4.60867e-05   1.23301e-05       0.00000       0.00000       0.00000       0.00000       0.00000       0.00000       0.00000       0.00000       0.00000       0.00000       36.5387       46.7414       48.4447       48.6065       44.8807       39.4745       32.6202       26.2215       20.2070       14.6061       9.94142       6.47231       4.09629       2.43616       1.41719      0.721935      0.375977      0.164431     0.0757023     0.0285049     0.0109563    0.00347253    0.00102183   0.000249149   4.86868e-05   6.78134e-06       0.00000       0.00000       0.00000       0.00000       0.00000       0.00000       0.00000       0.00000       0.00000       0.00000
  14   9 2017.0338    0.6237  0.5935 10.1507 -0.0121  0.0342   0.0218   0.0636    0.0855   0.0000   436.6659      -3.71450       15.7073       6.94195     -0.646974      -1.22495       1.40252     -0.734691      -2.97823       1.61605      0.375214    -0.0373095    -0.0162798     -0.153854      0.189493     0.0468112    -0.0382610    0.00931447    0.00170202    0.00220679    0.00276120   0.000117242   0.000387998  -5.61704e-06  -2.91719e-07  -5.87013e-06   1.60685e-07   3.90470e-08       0.00000       0.00000       0.00000       0.00000       0.00000       0.00000       0.00000       0.00000       3.07002       3.95210       4.23816       4.54380       3.73377       3.22293       3.09207       2.42673       1.72931       1.20766       1.09872      0.616665      0.388057      0.248153      0.171911     0.0846805     0.0412107     0.0222874     0.0105242    0.00604293    0.00222965   0.000794810   0.000257858   7.97359e-05   2.52730e-05   5.22560e-06   1.17309e-06   1.65906e-07       0.00000       0.00000       0.00000       0.00000       0.00000       0.00000       0.00000       0.00000
  14  10 2162.5671    0.8505  0.6178 10.3006 -0.0040  0.0236   0.0274   0.0650    0.0966   0.0000   435.3423       2.79864       19.6628      -1.87459     -0.253325      -2.27093       1.28158       1.36407     -0.426682     -0.533944     -0.686468     -0.503000    -0.0286191     -0.172047    -0.0124399    -0.0562043    -0.0174369   -0.00171042   -0.00389666  -9.10656e-05  -0.000328513   4.67294e-06   3.40614e-06  -2.69339e-05  -8.04524e-06  -7.54820e-06  -5.76549e-07  -7.73435e-08       0.00000       0.00000       0.00000       0.00000       0.00000       0.00000       0.00000       0.00000       2.53219       3.36809       3.34019       3.61721       3.09333       2.93080       2.33397       1.88550       1.36913       1.02556      0.758274      0.508861      0.327957      0.188461      0.127223     0.0611692     0.0343605     0.0146522    0.00865146    0.00330677    0.00155752   0.000496536   0.000210462   5.73486e-05   1.79880e-05   4.07873e-06   8.01778e-07   1.29658e-07       0.00000       0.00000       0.00000       0.00000       0.00000       0.00000       0.00000       0.00000
  14  11 2305.7061    1.1676  0.8756 10.2887 -0.0062  0.0302   0.0311   0.0661    0.1718   0.0000   434.4667       4.78193       18.3785      -2.53506      0.584716      -1.14021      -4.10999     0.0482606      -1.95356       1.37014      0.293519     -0.327977      0.271046      0.203951     -0.138110     0.0243587     0.0282205     0.0289427    -0.0142730    0.00618043  -0.000214485   5.00030e-05   6.38711e-05  -1.41435e-05   2.06185e-05   3.33933e-06   8.56142e-07   4.18070e-08       0.00000       0.00000       0.00000       0.00000       0.00000       0.00000       0.00000       0.00000       3.76708       4.58749       4.67109       4.83422       4.42805       3.72139       3.33918       2.47463       2.11080       1.54240       1.02686      0.638066      0.412282      0.274707      0.148996     0.0909449     0.0470267     0.0236911    0.00980643    0.00447795    0.00187145   0.000754173   0.000231509   7.76965e-05   1.90051e-05   4.67119e-06   1.05534e-06   1.33079e-07       0.00000       0.00000       0.00000       0.00000       0.00000       0.00000       0.00000       0.00000
  14  12 2446.7418    1.5711  1.1471 10.5427 -0.0054  0.0361   0.0381   0.0779    0.2509   0.0000   435.2908      -5.29259       16.9983       8.70893      -6.63888      -12.7675      -3.86677     -0.791746      0.281636      0.468388      0.494179     -0.359893     -0.593524     0.0847795     -0.144572    0.00847125     0.0662455    -0.0211440    -0.0120721   -0.00140533   -0.00380114   -0.00100336   8.93816e-05   2.99709e-05   2.58087e-06   1.53772e-06  -2.37473e-06   3.17333e-07       0.00000       0.00000       0.00000       0.00000       0.00000       0.00000       0.00000       0.00000       3.63726       5.16862       4.70984       5.43965       4.68994       4.53947       3.26616       2.96394       2.14702       1.76919       1.13308      0.758279      0.473644      0.323450      0.177389      0.119711     0.0497291     0.0305627     0.0118410    0.00613380    0.00198876    0.00102965   0.000266321   0.000107378   2.74069e-05   7.53336e-06   1.30433e-06   2.33593e-07       0.00000       0.00000       0.00000       0.00000       0.00000       0.00000       0.00000       0.00000
  14  13 2587.2856    1.9503  0.9946 11.6293 -0.0074  0.0302   0.0496   0.0751    0.1681   0.0000   441.1420     -0.230168       11.4387       5.23350      -2.57368     -0.224742      0.471645      -3.72637      -2.00487     -0.484324     -0.359660      0.329993     -0.173328     0.0434037      0.272914    -0.0285238    -0.0336808    0.00418056   -0.00423423    0.00402150    0.00203181  -0.000684595  -0.000381239   2.15041e-05   2.18254e-05   1.11593e-05   1.88744e-07   1.13313e-07       0.00000       0.00000       0.00000       0.00000       0.00000       0.00000       0.00000       0.00000       3.35123       4.26746       4.53502       4.52379       4.22807       3.47682       3.17279       2.54930       1.90377       1.41932       1.02237      0.640495      0.418773      0.251589      0.161768     0.0853434     0.0449716     0.0230160     0.0108493    0.00508875    0.00203806   0.000762517   0.000261895   7.66473e-05   2.37264e-05   5.65430e-06   1.15147e-06   1.45778e-07       0.00000       0.00000       0.00000       0.00000       0.00000       0.00000       0.00000       0.00000
  14  15 2869.2459    3.3834  0.9551 11.2321 -0.0038  0.0269   0.0848   0.0666    0.6466   0.0000   439.7163      0.689380       8.16642      -1.82376      -3.50031      0.773779       4.00968       2.60335     -0.968952    -0.0454412      0.764391      0.318854     -0.430263     -0.251374    -0.0463399   -0.00976240   -0.00819321   -0.00352940  -0.000122011    0.00229347   -0.00217808   0.000609849  -1.19297e-05   7.05225e-05  -2.42134e-06   7.45703e-06   8.76456e-09  -9.24114e-09       0.00000       0.00000       0.00000       0.00000       0.00000       0.00000       0.00000       0.00000       3.11849       4.02672       3.97143       3.88216       3.52569       3.35511       2.87355       2.29970       1.78189       1.32423      0.915997      0.638993      0.376033      0.242492      0.137516     0.0755997     0.0373256     0.0184969    0.00902331    0.00397420    0.00164089   0.000631225   0.000224471   7.48002e-05   1.89442e-05   4.88925e-06   9.32103e-07   1.36800e-07       0.00000       0.00000       0.00000       0.00000       0.00000       0.00000       0.00000       0.00000
  14  16 3010.2108    3.8795  0.9182 12.1098 -0.0084  0.0367   0.1099   0.0659    0.4175   0.0000   437.8037       3.36426       15.0352       2.19091      -2.90196       3.24186      -5.99361      0.340578      0.324130     -0.934322    -0.0904540      0.595981      0.715809     0.0467692    -0.0444024    0.00121903     0.0959401    0.00331459    -0.0204453    0.00337239   -0.00204916  -0.000227520   0.000122627   4.48681e-07   1.03840e-05   3.36243e-06   2.59706e-07  -4.25575e-08       0.00000       0.00000       0.00000       0.00000       0.00000       0.00000       0.00000       0.00000       3.87223       3.90150       5.94212       4.96819       3.73374       4.90593       3.57580       2.40588       2.62433       1.58555      0.942931      0.947081      0.505139      0.232598      0.203432      0.109099     0.0399887     0.0269340     0.0163412    0.00545151    0.00179944    0.00103864   0.000450702   0.000130264   2.94787e-05   5.37614e-06   9.03133e-07   1.24696e-07       0.00000       0.00000       0.00000       0.00000       0.00000       0.00000       0.00000       0.00000
  14  17 3150.6242    3.8686  1.1480 12.7554 -0.0088  0.0314   0.0964   0.0800    0.2808   0.0000   441.1357       5.93386       14.9123      0.256491      -4.55320     -0.243424      -3.14663     -0.748487      -3.03362      -1.38489      -1.34259      -1.06418      0.307822    -0.0888069    -0.0229915     0.0474452    -0.0297533    -0.0156974    0.00297455   -0.00339021  -9.05783e-05   -0.00115620   0.000281373  -1.53739e-05   3.18779e-05   2.55364e-06  -1.20004e-07  -3.34692e-07       0.00000       0.00000       0.00000       0.00000       0.00000       0.00000       0.00000       0.00000       3.44712       4.33851       4.50464       4.70346       4.15905       3.71207       3.21001       2.51065       1.94067       1.38695       1.02144      0.701013      0.432146      0.278635      0.156433     0.0908041     0.0451290     0.0238662     0.0111733    0.00514071    0.00204726   0.000804599   0.000261093   8.82097e-05   2.32369e-05   5.51022e-06   1.11492e-06   1.59442e-07       0.00000       0.00000       0.00000       0.00000       0.00000       0.00000       0.00000       0.00000
  14  18 3290.9000    3.7274  1.4961 12.1602 -0.0031  0.0358   0.0762   0.0903    0.2525   0.0000   441.8324       8.10921       4.39508       5.95878     -0.114941      -2.48303      -5.00303       1.67006      0.598700      -1.20835     -0.459025      0.296149      0.384481     -0.169974    -0.0322337    -0.0725300    -0.0955536    -0.0478445    0.00413374     0.0113190   0.000768985  -8.50220e-05  -0.000501361   3.45896e-05   2.53349e-05  -2.72144e-06  -1.20536e-06  -9.54995e-08       0.00000       0.00000       0.00000       0.00000       0.00000       0.00000       0.00000       0.00000       4.52372       5.77402       5.68270       5.45111       4.87559       4.63485       4.03457       3.27525       2.55503       1.90923       1.27336      0.856989      0.520508      0.311539      0.182546     0.0984665     0.0500916     0.0239254     0.0119286    0.00494479    0.00213283   0.000806574   0.000296758   9.08218e-05   2.45384e-05   6.20440e-06   1.17857e-06   1.71737e-07       0.00000       0.00000       0.00000       0.00000       0.00000       0.00000       0.00000       0.00000
  14  19 3431.5050    3.1556  2.2671 11.6411 -0.0045  0.0434   0.0526   0.1074    0.1614   0.0000   441.7008       10.9313       17.2140      0.943749      -7.47932      -7.44308       1.33586      -4.19415      -2.61700       2.12923       2.10003      0.326862      0.581676      0.647057      0.528916     0.0874767     0.0114656    -0.0357868     0.0104379    0.00148088   0.000662164    0.00195997  -0.000441016  -7.32264e-05   1.03438e-05   5.76761e-06   3.26549e-07   1.26445e-07       0.00000       0.00000       0.00000       0.00000       0.00000       0.00000       0.00000       0.00000       4.85454       6.24530       6.30905       6.70158       5.84850       5.25442       4.51172       3.61168       2.74947       1.99169       1.45524      0.988270      0.597081      0.386906      0.228061      0.126832     0.0629418     0.0319698     0.0160856    0.00701168    0.00290836    0.00108157   0.000368513   0.000121148   3.18585e-05   7.82070e-06   1.57251e-06   2.30802e-07       0.00000       0.00000       0.00000       0.00000       0.00000       0.00000       0.00000       0.00000
  14  20 3572.1395    2.6839  3.3185 11.0975 -0.0013  0.0541   0.0371   0.1272    0.1275   0.0000   440.9429       15.4337       12.3239      0.308769       5.93230      0.113709     -0.257211      -7.02242      -5.14144      -2.24856      -1.70866     -0.155700     -0.150639     -0.281383      0.242313     -0.133939    -0.0848502     0.0675472     0.0111532    -0.0163389    0.00632309  -0.000147529  -0.000497480   2.45923e-05   3.56657e-05   6.11151e-06  -1.19702e-06  -2.11223e-07       0.00000       0.00000       0.00000       0.00000       0.00000       0.00000       0.00000       0.00000       5.85477       7.55518       7.70323       8.01994       7.30451       6.66653       5.34636       4.36029       3.36269       2.46432       1.76434       1.18116      0.774157      0.486427      0.277340      0.155873     0.0852711     0.0414195     0.0192899    0.00841019    0.00360908    0.00132996   0.000470527   0.000152653   4.25760e-05   1.00444e-05   1.96491e-06   2.89080e-07       0.00000       0.00000       0.00000       0.00000       0.00000       0.00000       0.00000       0.00000
  14  21 3713.0038    2.1933  5.0362 10.4024 -0.0017  0.0661   0.0252   0.1727    0.1224   0.0000   436.3267       4.59168       2.93552       18.5179       2.57454      -4.73333       1.53296      -8.06768       2.18591      -2.47666       1.48764      0.194346      -1.68898     -0.501341    -0.0589573      0.165670     0.0806750    -0.0604552    0.00124337    0.00145468    0.00104017  -6.10775e-06   0.000822332  -0.000198902  -2.16645e-05  -1.13821e-06   1.12576e-06   6.51667e-07       0.00000       0.00000       0.00000       0.00000       0.00000       0.00000       0.00000       0.00000       7.42400       9.37244       9.57968       9.94077       8.94857       8.05969       6.86983       5.54913       4.28344       3.10551       2.20732       1.52746      0.968373      0.597693      0.337710      0.193593     0.0990992     0.0514795     0.0239518     0.0106862    0.00428266    0.00168060   0.000567371   0.000187126   5.05163e-05   1.22923e-05   2.42461e-06   3.42270e-07       0.00000       0.00000       0.00000       0.00000       0.00000       0.00000       0.00000       0.00000
  14  22 3854.1121    1.7820  6.4357 10.4713 -0.0014  0.0800   0.0196   0.2191    0.0886   0.0000   440.3498      -16.6687       7.47139       31.4907      -30.1305      -7.09177      -1.26089      0.669578       8.66842       2.43111       2.13831      -1.54125       1.06836      0.203017     -0.130207     -0.132332    -0.0773309   -0.00353777    -0.0110322   -0.00454104    0.00288413    0.00426251  -7.98706e-05   0.000267225  -0.000150181  -4.70817e-06   3.50732e-07   1.49703e-07       0.00000       0.00000       0.00000       0.00000       0.00000       0.00000       0.00000       0.00000       9.07815       11.3534       12.0204       11.6406       10.9572       9.98626       8.26531       6.81050       5.13474       3.82036       2.72403       1.84022       1.17490      0.719528      0.424574      0.233637      0.120439     0.0601942     0.0290104     0.0127110    0.00526524    0.00202316   0.000713706   0.000227894   6.47757e-05   1.54569e-05   2.85747e-06   3.86296e-07       0.00000       0.00000       0.00000       0.00000       0.00000       0.00000       0.00000       0.00000
  14  23 3995.2555    1.5148  8.3099 10.2906 -0.0031  0.0983   0.0161   0.2744    0.0790   0.0000   421.2830       23.6721       8.46536       11.2398      -12.9691      -4.08038      -2.64157      -1.14547       11.5879      -2.27370      0.198585      -1.13973       1.79441      -1.11867     -0.564039    -0.0804759    -0.0845411     0.0347569    0.00235441     0.0364653   0.000293359   0.000918158   0.000800661  -1.68885e-05   5.92356e-05   1.41543e-05  -5.41683e-07  -7.69426e-07       0.00000       0.00000       0.00000       0.00000       0.00000       0.00000       0.00000       0.00000       11.1949       14.3905       14.8923       14.5754       13.7976       12.3057       10.2513       8.34931       6.42252       4.85484       3.34725       2.22603       1.44132      0.887825      0.524514      0.294112      0.152867     0.0748350     0.0360295     0.0152956    0.00656002    0.00251116   0.000882316   0.000279326   7.97646e-05   1.94349e-05   3.65050e-06   4.90983e-07       0.00000       0.00000       0.00000       0.00000       0.00000       0.00000       0.00000       0.00000
  14  24 4136.7445    1.2445 10.4762 10.2006 -0.0028  0.1244   0.0136   0.3554    0.0702   0.0000   449.0368       14.0038      -33.1773       14.7250       12.1733      -8.81728       15.2899      -5.63522      -4.84041      -14.6724       8.70105       5.94124     -0.820773     -0.168756      -1.02366    -0.0225195     0.0815241  -7.28745e-05   -0.00454102   -0.00361941     0.0109575  -0.000331463   0.000173927   4.44526e-05   0.000209224   3.30780e-06   1.84430e-06  -2.13824e-07       0.00000       0.00000       0.00000       0.00000       0.00000       0.00000       0.00000       0.00000       14.1714       17.8009       18.2134       18.5073       17.1108       15.6043       12.8915       10.6069       8.09864       6.10136       4.24878       2.89385       1.85880       1.14912      0.672051      0.370094      0.199441     0.0971895     0.0459692     0.0199653    0.00842802    0.00313945    0.00112528   0.000352586   9.90464e-05   2.41064e-05   4.48434e-06   6.32746e-07       0.00000       0.00000       0.00000       0.00000       0.00000       0.00000       0.00000       0.00000
  14  26 4420.0960    0.8793 15.1914 10.0333 -0.0013  0.1960   0.0093   0.5390    0.0507   0.0000   437.0887      -4.96268       62.5467       35.1420       37.5590      -17.0141      -5.22179      -22.3374      -8.70856      0.933971       11.8969       4.84565      -5.84511     -0.815963      0.443780     -0.231942     -0.428295     -0.248518     -0.130323    0.00824779     0.0318865   -0.00183041   -0.00285022   0.000217970  -0.000128224  -3.48980e-05   6.28418e-06  -1.37896e-06       0.00000       0.00000       0.00000       0.00000       0.00000       0.00000       0.00000       0.00000       21.8411       27.7046       29.5164       28.4043       27.6731       24.2671       20.2393       16.5785       12.8278       9.58276       6.71083       4.58363       2.97471       1.84550       1.07397      0.616891      0.318602      0.163659     0.0753579     0.0336946     0.0135915    0.00538912    0.00184598   0.000601727   0.000167983   4.05922e-05   7.48579e-06   9.52390e-07       0.00000       0.00000       0.00000       0.00000       0.00000       0.00000       0.00000       0.00000
  14  27 4561.6582    0.7197 18.1407  9.9751 -0.0006  0.2508   0.0076   0.6764    0.0419   0.0000   466.3708       60.0513      -10.4211      -39.9551       39.8771       4.92247       14.2618       16.4411       3.71287       8.00660      -9.15304      -4.44210      0.669817      -2.23842      0.961362      0.239081     0.0543873     0.0247716      0.145698   -0.00742288    -0.0219007   -0.00774576  -0.000318943   0.000475436  -2.17513e-06   4.97291e-05  -1.63747e-05  -5.71165e-07       0.00000       0.00000       0.00000       0.00000       0.00000       0.00000       0.00000       0.00000       26.6190       35.5961       36.9934       37.3573       34.6307       30.6034       25.8509       21.1254       16.0562       12.1627       8.42561       5.94171       3.79618       2.36853       1.40201      0.786134      0.420948      0.215755      0.100371     0.0459934     0.0184435    0.00718383    0.00251513   0.000790465   0.000217422   5.36474e-05   9.95276e-06   1.35336e-06       0.00000       0.00000       0.00000       0.00000       0.00000       0.00000       0.00000       0.00000
  15   8 1902.3168    0.4678  0.4126 10.0208  0.0025  0.0231   0.0201   0.0503    0.0617   0.0000   438.2569     -0.597436       16.4311      -5.07326      -1.28096       1.10349      0.223286     -0.983490      0.956803       1.21683     -0.846803     -0.403124    -0.0495493     -0.140632     0.0499072     0.0287447     0.0509699    -0.0621048   -0.00467831     0.0160327   -0.00457871  -0.000380199  -0.000271136   0.000233047  -5.24428e-05  -2.46851e-05   3.22144e-06   6.78427e-08  -2.85181e-07   6.71487e-10       0.00000       0.00000       0.00000       0.00000       0.00000       0.00000       2.39025       3.13452       3.26529       3.08347       3.16608       2.63588       2.30903       1.93460       1.47257       1.22589      0.751205      0.587135      0.371603      0.238548      0.148462     0.0802706     0.0499507     0.0254386     0.0128202    0.00638487    0.00249817    0.00113876   0.000430490   0.000154058   5.84430e-05   1.58238e-05   4.53199e-06   1.24708e-06   2.02407e-07   2.61268e-08       0.00000       0.00000       0.00000       0.00000       0.00000       0.00000
  15   9 2049.5650    0.6572  0.5235 10.0442 -0.0075  0.0278   0.0232   0.0518    0.0868   0.0000   434.7927      0.743844       16.6867      -2.46262      -5.39914       3.09253     -0.157241     -0.252121     -0.800261      -1.07713      0.974099      0.517641     -0.488890     -0.427486     0.0139669     -0.131950     0.0447183    -0.0131806    0.00398038   -0.00246736   -0.00493120   -0.00102069  -3.43435e-05  -9.84715e-06   4.18930e-05   1.10800e-05  -1.16462e-06  -1.43506e-06   1.86813e-07  -1.04288e-08       0.00000       0.00000       0.00000       0.00000       0.00000       0.00000       2.59364       3.74920       3.52787       3.75161       3.76719       2.90600       2.77662       1.97927       1.90739       1.22921      0.957486      0.621252      0.436094      0.285100      0.153491      0.107746     0.0524207     0.0316588     0.0159322    0.00713980    0.00348180    0.00119916   0.000535186   0.000201094   5.77740e-05   2.22980e-05   5.39307e-06   1.32581e-06   3.20019e-07   3.66342e-08       0.00000       0.00000       0.00000       0.00000       0.00000       0.00000
  15  10 2195.7592    0.9099  0.8536 10.1928 -0.0056  0.0288   0.0256   0.0680    0.1330   0.0000   439.5374       1.61974       11.3368     0.0683357      -4.63716       3.73451      -1.71323      -1.82648       3.37800    -0.0232696       1.10978     0.0798463      0.245944     -0.512217      0.157220     0.0998349     -0.111734    0.00736904    0.00842051   -0.00406979   -0.00248509  -0.000277921   0.000807791  -0.000385952  -4.67622e-05   2.84312e-06   5.52113e-06  -1.60640e-06   1.67629e-08   8.39558e-09       0.00000       0.00000       0.00000       0.00000       0.00000       0.00000       3.01975       3.79653       3.79819       3.92333       3.80293       3.35297       2.81935       2.39512       1.82758       1.41238       1.01780      0.706549      0.469500      0.295746      0.182987      0.114621     0.0602825     0.0321812     0.0154283    0.00808773    0.00321366    0.00146366   0.000527365   0.000221602   6.27825e-05   2.03630e-05   5.65070e-06   1.36320e-06   2.47138e-07   3.42272e-08       0.00000       0.00000       0.00000       0.00000       0.00000       0.00000
  15  13 2622.4198    2.2920  0.9146 10.9802 -0.0037  0.0264   0.0550   0.0602    0.2752   0.0000   440.5468      -1.48111       6.64633       5.44113      -2.18145      -2.82412      -2.42641     -0.363206      0.213768     -0.312823      0.289766    -0.0533886     -0.141748     -0.243423      0.165904     0.0437262    -0.0536335    -0.0224922    -0.0334556    -0.0116833   -0.00254148  -0.000847713   0.000147556  -5.54921e-05  -1.76416e-05  -6.27274e-06  -9.26939e-07  -1.37388e-07   3.73296e-08  -1.57181e-08       0.00000       0.00000       0.00000       0.00000       0.00000       0.00000       2.73180       3.63669       3.66555       3.84155       3.42705       3.30867       2.69245       2.21335       1.74913       1.29252      0.957266      0.649161      0.457384      0.267217      0.180064     0.0963533     0.0574886     0.0282976     0.0153702    0.00666546    0.00335060    0.00125890   0.000549437   0.000192865   7.23233e-05   1.92963e-05   5.95278e-06   1.24571e-06   2.43331e-07   3.58701e-08       0.00000       0.00000       0.00000       0.00000       0.00000       0.00000
  15  14 2764.1404    2.7572  0.9185 11.8787 -0.0059  0.0265   0.0714   0.0644    0.2154   0.0000   441.0276      -1.32035       19.4329      0.866074      -6.31874       1.28451      -4.65559      -1.63376      -2.83547     -0.510656       1.23007      -1.41374    -0.0167544    -0.0781648      0.184859     0.0400945    -0.0442830     0.0287017     0.0282306    0.00197218    0.00266107   -0.00120448  -0.000472410  -0.000349868   5.58661e-05  -8.30260e-06   9.74862e-06   7.22676e-07  -2.17615e-07  -3.21943e-08       0.00000       0.00000       0.00000       0.00000       0.00000       0.00000       2.71283       3.47142       3.60660       3.82283       3.33731       3.22122       2.68054       2.11074       1.76437       1.27683      0.970738      0.644673      0.446658      0.278091      0.176737      0.100530     0.0573675     0.0304419     0.0151328    0.00724687    0.00322691    0.00142127   0.000553401   0.000210398   7.14551e-05   2.09053e-05   5.82585e-06   1.16272e-06   2.41230e-07   3.46829e-08       0.00000       0.00000       0.00000       0.00000       0.00000       0.00000
  15  15 2905.8121    3.4658  0.8880 12.0888 -0.0057  0.0309   0.0868   0.0608    0.3038   0.0000   434.7560       7.62173       9.17906       4.94984      -4.46217       4.55329      -2.74326     -0.399103     -0.834067     -0.223384     -0.983680     -0.118375      0.378413    -0.0670727     0.0754269     -0.123111     0.0394158     0.0176907   -0.00255903    -0.0108870   -0.00264901   -0.00269737   0.000548690   0.000493351  -6.32118e-05  -2.62922e-05  -9.24626e-06   1.06331e-06   7.83677e-08  -1.28315e-08       0.00000       0.00000       0.00000       0.00000       0.00000       0.00000       2.80839       3.90989       4.36973       3.83397       4.30820       3.09270       3.25291       2.57594       1.80803       1.72282      0.902643      0.884761      0.457737      0.329361      0.214956     0.0986715     0.0731198     0.0308228     0.0171256    0.00940765    0.00320238    0.00190072   0.000643466   0.000218537   9.80230e-05   2.39097e-05   6.42985e-06   2.24678e-06   3.40476e-07   3.39608e-08       0.00000       0.00000       0.00000       0.00000       0.00000       0.00000
  15  16 3047.0935    4.0722  0.9018 11.9334 -0.0057  0.0254   0.1039   0.0610    0.4729   0.0000   439.7049       4.24372       16.3446       7.72680      -2.91871      0.802081       1.45344       1.32104     -0.901132      0.970556      0.629200      0.955669     0.0429257     -0.267905      0.104805     -0.110091    -0.0151911     0.0715269     0.0108568   -0.00327010    0.00289152  -0.000479561  -0.000441637  -0.000199359  -9.64707e-05   4.67368e-06  -4.10672e-06   1.40364e-06   2.13737e-07   7.31146e-09       0.00000       0.00000       0.00000       0.00000       0.00000       0.00000       2.84137       3.54402       3.57759       3.59667       3.41167       3.00802       2.59992       2.21829       1.78803       1.35120      0.937052      0.673797      0.424456      0.273757      0.162112     0.0964291     0.0530868     0.0294661     0.0143563    0.00680863    0.00297162    0.00124142   0.000475602   0.000178497   5.93843e-05   1.87836e-05   4.77169e-06   1.18649e-06   2.15729e-07   2.95387e-08       0.00000       0.00000       0.00000       0.00000       0.00000       0.00000
  15  17 3188.0881    3.9091  1.2273 12.5644 -0.0069  0.0334   0.0925   0.0810    0.3044   0.0000   433.4952       7.89446       18.5287       1.35656      -3.28362     -0.863322       5.02903      -3.16191       3.24224       1.50026      -1.18000     -0.219237     -0.824087     0.0556377     -0.365529    -0.0693867    -0.0501966     0.0102181    0.00997637   0.000437355  -0.000164938    0.00113490  -0.000175944   0.000217946   2.69937e-06  -3.30840e-05   8.76469e-06   1.28242e-06  -1.04888e-07   2.96684e-08       0.00000       0.00000       0.00000       0.00000       0.00000       0.00000       3.33693       4.33126       4.65911       4.46893       4.31854       4.17400       3.19240       2.87130       2.15468       1.48470       1.20697      0.838263      0.571208      0.371401      0.226883      0.123221     0.0714654     0.0381686     0.0187556    0.00929152    0.00405595    0.00184731   0.000664341   0.000249379   9.08707e-05   2.94195e-05   8.17781e-06   1.70063e-06   2.99672e-07   4.16860e-08       0.00000       0.00000       0.00000       0.00000       0.00000       0.00000
  15  18 3328.9054    3.5709  1.8007 11.8509 -0.0028  0.0375   0.0655   0.0951    0.2589   0.0000   430.8639       1.39053       19.3763       1.87583       4.04897      -5.29476      -7.16528      0.110528       2.86936      -1.79903      0.401900     -0.691991      0.426224     -0.134465     0.0849783      0.144487    -0.0128447    -0.0188114     0.0135974   -0.00781968   -0.00613203   6.31416e-05  -0.000636481   0.000496618  -0.000118389   2.41482e-05  -8.36232e-07  -2.00959e-06   1.31008e-07   3.04538e-08       0.00000       0.00000       0.00000       0.00000       0.00000       0.00000       3.99645       5.20072       5.49772       5.53609       5.13572       4.36761       4.10703       3.08181       2.52306       1.88099       1.35699      0.919120      0.616500      0.404409      0.231340      0.140785     0.0749743     0.0436586     0.0206788    0.00983980    0.00464016    0.00197966   0.000790020   0.000299618   9.04304e-05   2.91252e-05   7.34568e-06   1.80128e-06   3.76349e-07   4.43451e-08       0.00000       0.00000       0.00000       0.00000       0.00000       0.00000
  15  19 3469.9746    3.0555  2.6819 10.9441 -0.0002  0.0454   0.0444   0.1109    0.2270   0.0000   434.1522       12.6033       1.22420      -2.49671      -1.75471       8.18181      0.629180      -5.37999     -0.326159      0.586034     -0.925547      0.186915     -0.184737      0.236565     -0.175836     -0.249895     0.0536069     0.0187563    -0.0269967   -0.00481306    0.00366432    0.00182173   6.13404e-05  -0.000456771   4.13505e-05  -3.51526e-05   2.73006e-05  -3.10098e-06  -3.68375e-07   2.68718e-08       0.00000       0.00000       0.00000       0.00000       0.00000       0.00000       5.02825       6.26117       6.52552       6.57467       6.41860       5.59261       4.66250       3.82392       2.97835       2.35072       1.64398       1.14666      0.735701      0.482363      0.299791      0.184235     0.0999479     0.0523450     0.0258512     0.0126383    0.00539221    0.00233470   0.000898929   0.000335646   0.000109797   3.43138e-05   9.09286e-06   2.23763e-06   3.94976e-07   5.11143e-08       0.00000       0.00000       0.00000       0.00000       0.00000       0.00000
  15  20 3611.2000    2.4795  3.9785 10.6978 -0.0018  0.0576   0.0302   0.1421    0.1353   0.0000   439.5024       2.19680       21.9156       16.3861       1.41765     -0.634002       6.88332      -2.49472      -2.25995      -2.88667       2.88114       1.73908      0.583255    -0.0281071    -0.0822105    -0.0989078    -0.0429898     0.0207035    -0.0100261    -0.0142929   -0.00538756    0.00228925   -0.00218568   -0.00100879  -7.02599e-05  -1.79791e-05  -1.25871e-05  -1.67147e-06  -1.46218e-07  -4.55048e-08       0.00000       0.00000       0.00000       0.00000       0.00000       0.00000       6.20486       7.63402       8.32785       8.32038       7.50963       7.02072       5.96400       4.83312       3.85995       2.96443       2.12400       1.44102      0.949041      0.595243      0.378330      0.222633      0.124986     0.0629732     0.0327337     0.0156441    0.00705059    0.00299732    0.00123351   0.000447359   0.000152571   4.39659e-05   1.19286e-05   2.70871e-06   5.06380e-07   6.71511e-08       0.00000       0.00000       0.00000       0.00000       0.00000       0.00000
  15  21 3752.5876    2.0461  5.2789 10.6832 -0.0003  0.0699   0.0234   0.1799    0.0956   0.0000   424.5639       7.67768       10.9236       5.86392      -10.5669     -0.284229      -3.70569      -8.39057       3.35605       2.93432      -4.47146      0.540841     -0.552334     -0.323775     -0.160358     -0.101415      0.115031    -0.0248177    0.00757372     0.0129358    0.00816702   -0.00152877   -0.00108749  -0.000637285   0.000152917  -5.75226e-05   9.10901e-06   1.05650e-06   1.09461e-06  -3.54750e-08       0.00000       0.00000       0.00000       0.00000       0.00000       0.00000       7.38484       9.47568       9.76808       10.1387       9.31617       8.29787       7.30735       5.96606       4.77848       3.50001       2.57696       1.77903       1.18730      0.755112      0.456457      0.263033      0.146199     0.0803204     0.0397063     0.0191884    0.00870759    0.00371470    0.00142192   0.000529744   0.000176202   5.44300e-05   1.47379e-05   3.41326e-06   6.85164e-07   8.87701e-08       0.00000       0.00000       0.00000       0.00000       0.00000       0.00000
  15  22 3894.1827    1.7115  7.5043 10.2211 -0.0022  0.0866   0.0174   0.2370    0.0902   0.0000   443.9085       23.7082       17.6020       12.8510      -21.2536       2.34357      -11.8181       5.57080      -9.68504       1.90379      -1.92740      -1.48473      -1.93360      -1.38390      0.452956     0.0626752     -0.345907   -0.00343278    -0.0691685    -0.0317459    0.00152178   -0.00389671    0.00224724   4.57412e-05  -5.99741e-05  -1.86406e-05   1.29667e-05  -1.47630e-06   1.43018e-06  -1.82290e-07       0.00000       0.00000       0.00000       0.00000       0.00000       0.00000       9.21051       11.4155       12.0155       12.3135       11.4364       10.4546       8.91868       7.21938       5.97765       4.40482       3.19770       2.23694       1.46245      0.947129      0.579749      0.345399      0.191768      0.101570     0.0528762     0.0238064     0.0116095    0.00444771    0.00188910   0.000673397   0.000231805   7.09690e-05   1.83167e-05   4.22652e-06   8.14933e-07   1.04790e-07       0.00000       0.00000       0.00000       0.00000       0.00000       0.00000
  15  23 4035.7496    1.4122  9.0151 10.2275 -0.0023  0.1051   0.0147   0.2857    0.0729   0.0000   455.0804       14.5241      -4.19971      -1.23402      -9.58039      0.443463       7.86007       9.78236      -3.75213       1.90586     -0.687252      -2.47064      0.623829      -2.18932       1.10819     -0.935402     0.0116703    0.00913850     0.0330591    -0.0390467    -0.0175359    -0.0106914   0.000856954   0.000680837  -0.000663098  -0.000140315   3.54468e-06   2.71289e-06   5.95795e-07   1.97626e-07       0.00000       0.00000       0.00000       0.00000       0.00000       0.00000       11.2592       14.0858       15.1727       15.1574       14.6060       12.6291       10.8826       8.82424       7.14503       5.28730       3.85809       2.66743       1.76179       1.14325      0.706868      0.414692      0.233331      0.127355     0.0624090     0.0306356     0.0134149    0.00587752    0.00219757   0.000830715   0.000279033   8.57065e-05   2.28584e-05   5.27479e-06   1.00667e-06   1.20496e-07       0.00000       0.00000       0.00000       0.00000       0.00000       0.00000
  15  24 4177.6717    1.1903 11.4843 10.1366 -0.0000  0.1311   0.0121   0.3715    0.0621   0.0000   430.1474      -5.38581       8.74755      -2.11525      -15.1118      -9.15842      -2.89847       10.3556       10.3417     -0.997940      -5.53759      0.196729       3.45819     0.0434861      -1.60185      0.236043      0.164221    -0.0836312     0.0521148    -0.0411198   -0.00460716     0.0119724   -0.00260564    0.00114091   1.67205e-05  -0.000125694   7.27450e-06  -3.75549e-06   3.40978e-07   2.41700e-07       0.00000       0.00000       0.00000       0.00000       0.00000       0.00000       13.7910       17.7345       18.6639       18.6545       17.5632       16.0027       13.7281       11.0595       8.77151       6.51566       4.88342       3.40175       2.25127       1.47691      0.898448      0.527922      0.291644      0.157081     0.0780459     0.0374899     0.0172977    0.00739912    0.00290191    0.00106952   0.000358152   0.000111827   2.91784e-05   6.63652e-06   1.26185e-06   1.61170e-07       0.00000       0.00000       0.00000       0.00000       0.00000       0.00000
  15  25 4319.4547    0.9918 13.6398 10.0146  0.0002  0.1622   0.0102   0.4620    0.0576   0.0000   467.1880       18.1850       17.7529       13.2809       4.62712      -2.71215       4.38273       3.65033      -5.66561       1.00286       1.64857      -6.60855     -0.595128       1.57793     -0.136907      0.613456      0.272242    -0.0483240     0.0315089     -0.102643     0.0180011     0.0109076  -0.000552938   -0.00296214   0.000270898   0.000149170  -4.10902e-05   2.55589e-06  -1.51629e-06   8.89485e-08       0.00000       0.00000       0.00000       0.00000       0.00000       0.00000       16.6168       21.2396       22.7623       22.8534       21.2780       19.2675       16.5742       13.9217       10.7687       8.26500       6.08298       4.16693       2.81923       1.81268       1.10597      0.657772      0.370547      0.193489      0.100565     0.0484903     0.0218133    0.00939252    0.00379624    0.00135876   0.000456354   0.000139470   3.80141e-05   8.60093e-06   1.55598e-06   2.02659e-07       0.00000       0.00000       0.00000       0.00000       0.00000       0.00000
  15  26 4461.5375    0.8064 16.3166 10.0242 -0.0030  0.2122   0.0084   0.5715    0.0468   0.0000   417.6867       39.7752       53.4505      -15.3376       61.3985      -3.31598      -9.92494       24.6247       3.74102      -16.1049      0.974754      0.517589      0.323982       1.08114     -0.758419      0.379044     -0.671885      0.585389     0.0388313     0.0233965     0.0161368    0.00416856   -0.00270371  -0.000159062  -0.000740678   0.000175477   7.45028e-05   1.04179e-06  -1.59309e-06  -3.67790e-08       0.00000       0.00000       0.00000       0.00000       0.00000       0.00000       21.6450       27.8460       29.6074       29.1010       28.2408       25.5954       21.8113       17.8723       14.1564       10.7981       7.89680       5.54803       3.77916       2.39836       1.50382      0.876633      0.491944      0.262652      0.131567     0.0641418     0.0283845     0.0123739    0.00482746    0.00182043   0.000616428   0.000185268   5.07420e-05   1.14767e-05   2.09068e-06   2.61516e-07       0.00000       0.00000       0.00000       0.00000       0.00000       0.00000
  16   8 1933.1290    0.5026  0.4242 10.1735 -0.0034  0.0247   0.0223   0.0517    0.0583   0.0000   436.8765      -2.55484       16.0151     -0.351671      -6.55803      -3.22958       3.06702       1.02503     -0.978458      -1.68198      -1.26947       1.20127     -0.682887    -0.0797800     -0.109904     -0.114920    -0.0567954    0.00331122    0.00914038   -0.00184833   0.000826160  -8.67326e-05  -0.000259856  -0.000212363  -8.73379e-05   1.24761e-05  -2.48761e-06  -2.87713e-06   1.54412e-06  -2.98369e-07  -7.41819e-08  -7.55186e-09       0.00000       0.00000       0.00000       0.00000       2.49027       3.42049       3.48848       3.69016       3.38854       3.08063       2.54020       2.08369       1.66248       1.14071      0.972212      0.649064      0.491761      0.292906      0.206568      0.103237     0.0748779     0.0350763     0.0197831     0.0109073    0.00441373    0.00249774   0.000798545   0.000454263   0.000137744   5.08748e-05   1.92268e-05   4.97089e-06   1.57649e-06   2.71337e-07   6.05055e-08   7.58427e-09       0.00000       0.00000       0.00000       0.00000
  16  10 2228.3491    0.9817  0.8670 10.0497 -0.0100  0.0273   0.0248   0.0632    0.1553   0.0000   438.8484      -2.92997       10.1893      -5.64944      -3.57539      0.345984      -2.08610      -2.38889      -4.78127      0.324420      0.464652     -0.369913     -0.416521      0.117116     0.0130421      0.230974    -0.0110264    -0.0157281   -0.00953578    0.00180910   -0.00708302   0.000874661   -0.00124728  -9.68527e-05   0.000163580  -1.38444e-05  -1.52909e-05  -8.26633e-06  -1.26662e-06  -2.52033e-08   3.65777e-08  -9.56556e-09       0.00000       0.00000       0.00000       0.00000       2.55274       3.07710       3.48699       3.50874       3.36486       2.99711       2.57112       2.25606       1.76022       1.22828       1.04090      0.729439      0.485088      0.335543      0.207853      0.135331     0.0795628     0.0427413     0.0217606     0.0122797    0.00599487    0.00277492    0.00120854   0.000509218   0.000175976   6.11372e-05   2.02085e-05   6.43531e-06   1.58578e-06   3.31414e-07   6.00639e-08   7.36454e-09       0.00000       0.00000       0.00000       0.00000
  16  11 2372.5327    1.3740  0.9596 10.5490 -0.0078  0.0285   0.0336   0.0646    0.1754   0.0000   441.1695       8.27312       11.8528      -5.57611       5.42438      0.257989      -1.86337     -0.481251       1.16192      0.230556     -0.240853      0.301899      0.502037     -0.163056    -0.0696078     0.0577304     0.0528378     0.0223414   0.000405894   7.39836e-05    0.00518106   0.000616113    0.00111057  -0.000724226   0.000280659   3.98639e-05  -3.16658e-05   2.97256e-06  -7.72391e-07   2.11510e-07   2.16678e-08  -2.67394e-08       0.00000       0.00000       0.00000       0.00000       2.85446       3.63116       3.53586       3.76545       3.79978       3.47694       2.80748       2.18905       1.89259       1.52544       1.15706      0.798628      0.487091      0.330185      0.229567      0.147574     0.0877942     0.0518335     0.0243524     0.0126132    0.00562810    0.00253713    0.00111978   0.000461105   0.000158386   6.37375e-05   2.00492e-05   6.05512e-06   1.53875e-06   3.50101e-07   6.70548e-08   9.14126e-09       0.00000       0.00000       0.00000       0.00000
  16  12 2514.8658    1.8906  0.9362 10.8416 -0.0023  0.0295   0.0446   0.0612    0.2039   0.0000   433.3660       2.40216       12.1661       1.69819      -2.13731       2.56844       1.11860       4.36294      0.732399      -1.78232       1.35925     -0.410372     -0.455846     -0.311766      0.131204      0.192267    0.00142712     -0.108679    0.00630818    0.00529287    0.00530779    0.00173076   -0.00161322   3.67270e-05   0.000193181  -6.67524e-05   5.07328e-06   6.75384e-06   2.53082e-06   4.22111e-08  -1.44229e-07  -1.30365e-08       0.00000       0.00000       0.00000       0.00000       2.73328       3.68960       3.83989       3.77978       3.62744       3.12570       3.07689       2.27754       2.09366       1.48252       1.19823      0.781733      0.565955      0.352797      0.213820      0.151060     0.0796508     0.0465379     0.0231768     0.0124094    0.00639722    0.00271405    0.00126732   0.000482367   0.000202923   7.26918e-05   2.05872e-05   6.87923e-06   1.68042e-06   3.60644e-07   8.43792e-08   8.89246e-09       0.00000       0.00000       0.00000       0.00000
  16  13 2656.9388    2.3728  0.9907 11.2150 -0.0039  0.0263   0.0564   0.0672    0.2366   0.0000   439.0727       1.07054       11.1414       3.68093       1.77121     -0.284305     -0.223324       1.43896       1.01793     -0.299194      0.132533      0.108904     -0.684824     -0.486689     -0.409468     -0.140597     0.0216925     0.0252310     0.0119591   8.49519e-05   -0.00280302    0.00339000   0.000367225  -0.000545241   0.000108145  -4.40848e-05   1.24401e-05  -5.31932e-07  -2.28794e-06  -2.17279e-07  -3.15933e-08   1.67467e-09       0.00000       0.00000       0.00000       0.00000       2.63770       3.24535       3.30930       3.42159       3.43645       3.09248       2.69691       2.11029       1.76559       1.35066       1.06862      0.715780      0.498548      0.325237      0.227093      0.128337     0.0823912     0.0442219     0.0230516     0.0116349    0.00531550    0.00249573    0.00107678   0.000458769   0.000158758   5.70218e-05   1.98420e-05   5.28731e-06   1.53479e-06   3.11348e-07   6.26191e-08   7.50213e-09       0.00000       0.00000       0.00000       0.00000
  16  14 2799.5127    2.9720  0.9053 11.2672 -0.0026  0.0258   0.0684   0.0564    0.3260   0.0000   437.8961       3.78087       18.2406     -0.580265      -4.78017      -1.40044       1.28202       1.73126      0.383618      0.367648     -0.554133     -0.276984      0.492714     0.0222261   -0.00772497    -0.0574196    -0.0523051    0.00546369     0.0172745     0.0236295    -0.0114843   -0.00328723  -2.62107e-05   0.000272925   7.48031e-05  -3.34273e-05   8.12053e-06  -7.72593e-07   7.97349e-07  -3.09662e-07   7.90231e-08  -1.68877e-08       0.00000       0.00000       0.00000       0.00000       2.66215       3.24022       3.42061       3.39102       3.32200       3.00984       2.58287       2.13594       1.89044       1.41373       1.08766      0.727838      0.491859      0.320725      0.203500      0.131925     0.0760187     0.0427522     0.0233835     0.0111170    0.00553104    0.00243073    0.00107138   0.000405814   0.000170192   5.75999e-05   1.89065e-05   5.81417e-06   1.45832e-06   3.03757e-07   6.06313e-08   7.04764e-09       0.00000       0.00000       0.00000       0.00000
  16  15 2941.8464    3.5709  0.9149 12.1221 -0.0038  0.0271   0.0880   0.0614    0.2840   0.0000   438.1358      -3.48764       11.2228       5.04140     -0.792580      -1.76473    -0.0129439     -0.667103      -1.26158      -1.81986      0.435042      -1.02195     -0.208640    -0.0821669     -0.215257    -0.0330851    -0.0682733    -0.0147615    -0.0349201    0.00182442    0.00534950    0.00108573  -0.000422720  -0.000162164   9.90571e-06  -3.93038e-05   3.40781e-05  -6.16317e-06  -2.80862e-06   9.14861e-07   1.56421e-08   1.38242e-08       0.00000       0.00000       0.00000       0.00000       2.91378       3.35285       3.61238       3.53960       3.25081       3.09373       2.98029       2.33912       1.90605       1.49649       1.14319      0.796181      0.544350      0.371131      0.214212      0.143494     0.0796365     0.0422994     0.0214199     0.0113171    0.00565976    0.00243574    0.00112037   0.000467414   0.000185289   6.24897e-05   1.80883e-05   5.77615e-06   1.32125e-06   3.06733e-07   5.79997e-08   6.54697e-09       0.00000       0.00000       0.00000       0.00000
  16  17 3224.9759    3.9373  1.4322 11.6224 -0.0015  0.0321   0.0800   0.0819    0.5472   0.0000   441.7935       14.4110       12.6783       1.87099    0.00257932      -3.32884      -4.14524      0.600226       2.41558      -1.04942      -1.54654     -0.661658    -0.0317988     -0.252161    -0.0641903     -0.148129    -0.0675425     0.0406114    -0.0264798     0.0151297    0.00109191  -0.000295907   -0.00114957   0.000166170   0.000144242  -3.29338e-05   2.48809e-05   7.12996e-06  -1.57238e-06   3.57858e-07   2.18364e-08   5.81024e-09       0.00000       0.00000       0.00000       0.00000       3.22132       3.90821       4.48916       4.40777       4.34912       3.74043       3.09904       2.84205       2.13563       1.67693       1.23561      0.840373      0.627233      0.391377      0.244692      0.156623     0.0875206     0.0503047     0.0288037     0.0141141    0.00723053    0.00327257    0.00139290   0.000529671   0.000220054   7.33471e-05   2.26317e-05   7.14453e-06   2.02575e-06   4.23911e-07   6.85301e-08   8.46562e-09       0.00000       0.00000       0.00000       0.00000
  16  18 3366.3206    3.4374  1.9425 12.0013  0.0024  0.0402   0.0605   0.0972    0.2121   0.0000   438.6269       6.10806       12.6713       12.9199       1.80139      -3.07600      -4.03605      -1.06761      -1.17759      -5.28174      -1.85591      0.971598       1.54378     -0.140782     -0.171073    -0.0101870     0.0691919   0.000885978    -0.0436090    0.00270299    0.00106909    0.00238335  -0.000943328   0.000473256  -0.000223115   6.37635e-06   3.50880e-06   6.04604e-07  -2.15684e-07  -1.07257e-07   7.23818e-08   5.65381e-09       0.00000       0.00000       0.00000       0.00000       3.87314       4.92496       5.00460       5.15530       4.99714       4.46205       4.09858       3.44078       2.61497       2.07231       1.59022       1.15134      0.791442      0.528978      0.336555      0.203826      0.120323     0.0635624     0.0340219     0.0173215    0.00851635    0.00399179    0.00172832   0.000716316   0.000267363   8.98637e-05   3.01117e-05   8.88167e-06   2.40996e-06   5.50310e-07   9.74581e-08   1.21483e-08       0.00000       0.00000       0.00000       0.00000
  16  19 3508.0866    2.9034  2.8298 11.3728 -0.0042  0.0475   0.0419   0.1176    0.1696   0.0000   434.6109       7.61204       10.5201       9.40769      -4.85110      -2.28993      0.405592      -7.47536     -0.606718     0.0502028     -0.843718      -1.54537     -0.231206      -1.29215     -0.140863      0.169604  -0.000111540    -0.0654551    0.00163781     0.0124357    0.00409337    0.00328739    0.00325027   0.000744242  -0.000614432  -2.97927e-05   3.86978e-05   8.26034e-08  -2.90360e-06  -4.62737e-07   1.69918e-07   9.40024e-09       0.00000       0.00000       0.00000       0.00000       4.63010       5.92786       6.00001       6.29971       6.04178       5.32518       4.80452       3.90028       3.23903       2.50260       1.81099       1.37112      0.885971      0.612700      0.378368      0.238768      0.138605     0.0764357     0.0418628     0.0206464     0.0101276    0.00470784    0.00197732   0.000795803   0.000311683   0.000106636   3.57700e-05   1.04745e-05   2.54446e-06   6.34091e-07   1.16744e-07   1.44344e-08       0.00000       0.00000       0.00000       0.00000
  16  20 3649.8122    2.3449  4.3028 10.7609 -0.0020  0.0590   0.0271   0.1492    0.1213   0.0000   446.8625       15.4273      -1.87413       2.52323      -6.64258      -3.71030      0.293560      -10.4868      -4.47787       1.96155     -0.475514      -1.36357       1.27416      0.633939     -0.481726     0.0126552      0.178017     -0.153925    -0.0731808     0.0717421   -0.00720274    0.00458936    0.00137388   -0.00150675   6.69890e-05   8.51197e-05  -3.87249e-05   6.29361e-07   3.03173e-06   2.55986e-07  -6.32369e-08  -1.15260e-08       0.00000       0.00000       0.00000       0.00000       5.92773       7.28395       7.73775       7.89707       7.57653       6.98187       5.99338       5.14333       3.92800       2.96580       2.24240       1.68403       1.17211      0.775147      0.504812      0.291672      0.171777     0.0946588     0.0508103     0.0260861     0.0125678    0.00595033    0.00252677    0.00102881   0.000375507   0.000134374   4.53704e-05   1.28809e-05   3.45524e-06   7.60636e-07   1.32263e-07   1.70985e-08       0.00000       0.00000       0.00000       0.00000
  16  21 3791.3918    2.0261  6.0050 10.3183 -0.0021  0.0692   0.0206   0.1900    0.1043   0.0000   436.9604       16.1223       22.3424       12.5135       14.2864      -1.91430       6.95722      -2.72882       5.21199      -8.54136      -2.35644     -0.258764     -0.951230      -1.14169      0.480810    -0.0676394      0.197957    -0.0222008     0.0139774    -0.0163174    -0.0157490    0.00533402   -0.00287769  -0.000829694   4.24012e-05  -0.000227775   3.87393e-05   1.47350e-05   8.10277e-07  -4.14570e-08  -1.81876e-07  -1.84678e-08       0.00000       0.00000       0.00000       0.00000       7.03926       8.64312       9.38942       9.32909       9.04065       7.95171       7.21939       5.98115       4.78195       3.66152       2.72142       1.97257       1.35913      0.909411      0.562394      0.343546      0.198197      0.111139     0.0585319     0.0307228     0.0148586    0.00677095    0.00295112    0.00121461   0.000452809   0.000161218   5.15537e-05   1.54898e-05   3.97253e-06   9.09112e-07   1.64003e-07   1.88114e-08       0.00000       0.00000       0.00000       0.00000
  16  22 3933.5267    1.6648  8.0271 10.0986 -0.0006  0.0875   0.0156   0.2395    0.0864   0.0000   433.0500       17.8224       23.7570      -3.45948      -19.0054       5.28236      -2.71877      -5.39904      -16.9243     -0.753833       1.60988     -0.801928      -3.53394     -0.382717      0.174699     -0.202723      0.218968      0.144580     -0.117394     0.0130888     0.0177780    0.00670852   -0.00262214   0.000700120    0.00101846   5.67067e-05  -2.85332e-05   2.02091e-05   5.12865e-07  -4.39829e-07  -2.49099e-07  -1.40139e-08       0.00000       0.00000       0.00000       0.00000       8.55395       11.1578       11.6653       11.6956       11.4153       10.0448       9.04558       7.44486       6.16001       4.62516       3.47490       2.47634       1.71960       1.11873      0.707710      0.436932      0.254138      0.139245     0.0762369     0.0383392     0.0188081    0.00873125    0.00367541    0.00150036   0.000586986   0.000204676   6.76682e-05   2.00630e-05   5.32363e-06   1.20218e-06   2.25982e-07   2.62906e-08       0.00000       0.00000       0.00000       0.00000
  16  23 4075.6360    1.3655  9.7065 10.1642 -0.0009  0.1082   0.0132   0.2923    0.0686   0.0000   432.0540       8.40060       15.8937       13.0855       29.2201       11.7602      -11.1364      -15.0101       4.32262     -0.952577      -8.57025     -0.559522      -2.67044      0.760502     -0.512112     -0.221789      0.109996     0.0864813     -0.112622    0.00889546    -0.0223288    0.00889021   0.000491551    0.00101920  -9.27022e-05   6.31544e-05  -2.94312e-05  -3.02155e-06   3.91616e-06  -1.28984e-06   7.73943e-08   4.73567e-08       0.00000       0.00000       0.00000       0.00000       10.7396       13.5232       14.6437       14.3644       14.0700       12.5384       11.1071       9.23183       7.49635       5.77119       4.29540       3.09980       2.08738       1.42882      0.893052      0.532176      0.323997      0.175999     0.0962093     0.0488411     0.0235717     0.0107787    0.00469943    0.00195923   0.000739229   0.000254161   8.73664e-05   2.53191e-05   6.51187e-06   1.48694e-06   2.63183e-07   3.05968e-08       0.00000       0.00000       0.00000       0.00000
  16  24 4217.4607    1.1676 12.2089 10.0095 -0.0016  0.1363   0.0111   0.3764    0.0647   0.0000   427.3415       16.1159       33.9175      -3.52141      -17.0025      -16.3896       23.4989       18.0819      -11.5893      -12.1114      -2.66356       3.57836     -0.535115     -0.485208       1.16980     -0.562808      0.836740     -0.190574    -0.0739233      0.149132     0.0265323    -0.0341825    -0.0106498  -0.000826123   0.000832901  -0.000272413  -5.37616e-05   4.74059e-05  -1.58177e-05  -3.87108e-06   4.55303e-07   3.82805e-08       0.00000       0.00000       0.00000       0.00000       12.9500       16.7610       18.2049       18.0811       17.4000       15.8549       13.7180       11.6191       9.22652       7.23645       5.40278       3.86829       2.59761       1.76119       1.12130      0.679760      0.404440      0.225064      0.121953     0.0612086     0.0299037     0.0138555    0.00613597    0.00250067   0.000957062   0.000334758   0.000112077   3.30394e-05   8.60783e-06   1.94215e-06   3.36993e-07   4.15657e-08       0.00000       0.00000       0.00000       0.00000
  16  25 4360.0715    0.9654 15.3121 10.0161 -0.0012  0.1757   0.0089   0.4886    0.0516   0.0000   458.5231       3.15773       66.4157      -13.9328      -6.11068       14.6440      -31.8726      -1.39241       19.7227      -6.66437      -2.07024      -1.62773       3.89892     -0.656265     -0.740016      0.334482     -0.222079     -0.163710     0.0260222      0.188205     0.0128519    -0.0134313    0.00184657    0.00442749    0.00234841   1.68650e-05   0.000176394   3.94064e-05   5.94172e-06  -5.65592e-06   4.13751e-07   2.37655e-08       0.00000       0.00000       0.00000       0.00000       17.0565       21.7280       23.4940       23.7224       22.9237       20.5267       17.6673       14.8708       12.1713       9.24886       6.90926       4.92969       3.46296       2.27476       1.46681      0.885443      0.530750      0.296251      0.162097     0.0835589     0.0397672     0.0189385    0.00781934    0.00330770    0.00124154   0.000441863   0.000145564   4.21614e-05   1.11606e-05   2.41913e-06   4.33663e-07   5.22551e-08       0.00000       0.00000       0.00000       0.00000
  16  26 4502.4971    0.7919 17.2753  9.9811 -0.0008  0.2171   0.0076   0.5858    0.0428   0.0000   412.7947       62.7641       51.8555       17.0521      -34.9702      -26.3568      0.332450      -2.72109      -1.36253       3.97182      -2.53989      -7.34662      -6.61829     -0.372569      0.832119      0.333596      0.593044     -0.834524     -0.110328     -0.116331     0.0222099     0.0182902    -0.0128856     0.0100305   -0.00113381  -0.000579155  -0.000224623  -6.89557e-05   1.24747e-05  -3.99296e-07  -4.45154e-07  -2.21979e-08       0.00000       0.00000       0.00000       0.00000       20.3305       26.6574       28.8709       28.6034       27.8022       25.0604       22.0474       18.1946       14.7586       11.5059       8.51683       6.18822       4.25973       2.86068       1.81124       1.12287      0.662177      0.375434      0.194353      0.104880     0.0499479     0.0228611     0.0100360    0.00422488    0.00157346   0.000577698   0.000184332   5.47405e-05   1.40398e-05   3.16589e-06   5.55217e-07   6.62187e-08       0.00000       0.00000       0.00000       0.00000
  17   8 1963.2895    0.5541  0.4721 10.0560  0.0021  0.0242   0.0199   0.0508    0.0655   0.0000   437.1189      0.217142       14.0315       1.15957      0.951219      -1.48348      -1.39482      0.874459     -0.159755     0.0524369     -0.282311      0.319143     -0.483202      0.180274    -0.0181627      0.120485   -0.00423552    -0.0282811    -0.0203780     0.0211862     0.0111915    0.00141240   -0.00256340   0.000722865  -0.000330372  -0.000168726   7.07367e-06   1.18639e-05  -4.01685e-08   2.51727e-07   1.24274e-07   5.40647e-08  -8.37475e-09   8.00666e-10       0.00000       0.00000       2.86248       3.44016       3.54600       3.26184       3.08221       2.98494       2.62436       2.25503       2.04461       1.66136       1.28881      0.895636      0.542457      0.326805      0.225234      0.142623     0.0914829     0.0532821     0.0289203     0.0148136    0.00731021    0.00343426    0.00138650   0.000693391   0.000261218   0.000102837   3.70316e-05   1.39173e-05   4.62118e-06   1.16563e-06   2.88810e-07   5.40188e-08   1.00128e-08   1.19118e-09       0.00000       0.00000
  17  10 2260.3094    1.0812  0.8495 10.2295 -0.0053  0.0270   0.0265   0.0609    0.1469   0.0000   437.4454      -5.52282       17.5180      -2.03892      -1.92344       3.90565      -1.86604     -0.620421      0.523319       1.88524     -0.222930     -0.819141     -0.142934     -0.401271    -0.0600213      0.161014    -0.0510593     0.0388852     0.0418000   0.000717052    0.00345770    0.00467405   0.000150757   -0.00210108   0.000331794  -8.25088e-05   4.21826e-05  -4.44617e-06   1.69184e-06   5.40936e-08  -1.38015e-07   4.37730e-08  -3.27617e-08  -7.04474e-10       0.00000       0.00000       2.32688       3.24699       3.28232       3.42217       3.25501       2.98705       2.65208       2.22418       1.71196       1.45990       1.03143      0.788573      0.546777      0.369362      0.255069      0.149467     0.0997233     0.0556562     0.0317428     0.0161429    0.00908244    0.00409359    0.00199535   0.000856466   0.000393839   0.000142332   5.62991e-05   1.82149e-05   6.10270e-06   1.53339e-06   4.35954e-07   9.95106e-08   1.68112e-08   2.22305e-09       0.00000       0.00000
  17  11 2405.0500    1.4989  0.9138 10.6062 -0.0067  0.0280   0.0365   0.0616    0.1977   0.0000   441.4748       3.80292       12.2117       1.82228     -0.720946    -0.0417109      -2.65096      -3.57833       1.72511      -1.54511     -0.328595      0.953874     -0.948418     -0.682335     -0.165684    -0.0529382   -0.00536658    -0.0105504    -0.0160941    0.00484079   -0.00342322    0.00535198   -0.00246204   -0.00204824   0.000214547   0.000218312   1.76665e-05   2.13207e-05   9.60853e-07   7.90595e-07   4.70866e-07   6.89182e-08  -7.03893e-09   4.88365e-10       0.00000       0.00000       2.95180       3.74542       4.11163       4.30844       3.94340       3.47278       2.92589       2.54386       1.97661       1.55992       1.11495      0.792010      0.565352      0.389784      0.260442      0.153241     0.0835367     0.0525728     0.0337764     0.0179563    0.00854977    0.00416874    0.00204888   0.000913161   0.000364255   0.000137504   5.12465e-05   1.73035e-05   5.21963e-06   1.46222e-06   3.89752e-07   8.18245e-08   1.34476e-08   1.85848e-09       0.00000       0.00000
  17  13 2691.1041    2.5139  1.0173 10.7141 -0.0036  0.0255   0.0549   0.0625    0.3863   0.0000   435.8805       1.22278       7.40445      -3.21555      -3.02056      0.718429      -4.04042      -1.62693      0.575443   -0.00696603     -0.506917      0.241027      0.283559     -0.275914      0.195818      0.236830     -0.115190    -0.0755402   -0.00438869     0.0378941     0.0137218    0.00270529   0.000857152  -0.000899643  -0.000218722   0.000213910  -1.08071e-05   4.35508e-06  -4.88288e-06  -8.03649e-08   1.73006e-07   4.38781e-08   1.57623e-08   2.53153e-10       0.00000       0.00000       2.51895       3.20346       3.46549       3.51243       3.15251       3.03867       2.69125       2.17077       1.81361       1.45159       1.09079      0.759909      0.547976      0.360974      0.242488      0.146522     0.0899002     0.0515285     0.0298386     0.0162294    0.00774340    0.00387610    0.00177092   0.000808593   0.000337042   0.000143998   5.11706e-05   1.75941e-05   5.38926e-06   1.42296e-06   3.74630e-07   7.53654e-08   1.41241e-08   1.78695e-09       0.00000       0.00000
  17  14 2834.3719    3.1607  0.8271 12.0486 -0.0093  0.0275   0.0835   0.0564    0.1990   0.0000   437.2329      -5.67940       10.6424      -1.03411     -0.743320       3.76278      -2.33754     -0.165396     -0.400413       1.96101     -0.617834      0.942348     -0.264867     -0.619544     -0.594326      0.161889     0.0490670    -0.0573699     0.0649140    0.00655594    -0.0161190    0.00147136   -0.00154770  -0.000675022   0.000257513   0.000115666  -1.76958e-05   2.99293e-08   5.02746e-06   1.03225e-06   7.11663e-07   8.76672e-08  -4.78006e-10  -8.58627e-10       0.00000       0.00000       3.06376       4.03380       3.85925       3.58531       3.03595       2.90504       2.80111       2.73467       2.47571       1.97896       1.47709       1.02241      0.684491      0.408667      0.265779      0.149298     0.0915746     0.0487814     0.0280085     0.0151774    0.00773635    0.00407012    0.00175823   0.000810483   0.000307358   0.000132446   4.46252e-05   1.54314e-05   5.21321e-06   1.46699e-06   3.86601e-07   7.47017e-08   1.48473e-08   1.97470e-09       0.00000       0.00000
  17  15 2977.2473    3.7470  0.8606 12.2577 -0.0026  0.0247   0.0901   0.0563    0.2248   0.0000   438.1604       6.10863       13.7089       2.08483     0.0452736       3.09859      -2.10123      -1.02822      -1.89112       1.63542      0.656013     -0.153069     -0.161449      0.278019      0.231301    -0.0988503   -0.00483181     0.0658365     0.0458606    -0.0164268   -0.00625480   0.000495558  -0.000584841    0.00110816  -0.000329207   0.000174759   4.13156e-06  -2.03195e-05   2.82187e-06  -5.73773e-07  -3.24545e-07   2.19819e-08   1.04859e-08   1.49658e-09       0.00000       0.00000       2.72226       3.33295       3.65754       3.49775       3.23995       3.00685       2.60269       2.36592       1.92678       1.55768       1.17886      0.796991      0.543387      0.372447      0.233520      0.140872     0.0842810     0.0501479     0.0287221     0.0152798    0.00776301    0.00366528    0.00167028   0.000775182   0.000326080   0.000129223   4.53959e-05   1.51022e-05   4.81447e-06   1.43029e-06   3.57466e-07   7.21457e-08   1.12465e-08   1.46371e-09       0.00000       0.00000
  17  16 3119.4194    4.0911  1.0390 12.4819 -0.0097  0.0297   0.0953   0.0644    0.3016   0.0000   440.4694       3.76673       7.73139       3.60868      -1.41380      -2.97943       7.60644     -0.138534      -1.89257      -1.34513     -0.272654    -0.0491464     0.0496897     -0.658417    -0.0222989     -0.155350     0.0738001    -0.0726676     0.0263224    -0.0225088    0.00860498    0.00301458    0.00183212  -0.000803579  -0.000110516   0.000133503  -1.98905e-05   6.36273e-06  -2.82987e-06  -9.96220e-07  -3.12754e-07   1.36421e-07  -7.19706e-09   1.47736e-09       0.00000       0.00000       2.85402       3.66319       3.34173       3.89087       3.74674       3.72787       2.83850       2.38456       1.88758       1.72410       1.27861      0.924309      0.571422      0.381173      0.257982      0.187384      0.117610     0.0731995     0.0382738     0.0200219    0.00957542    0.00465849    0.00191969   0.000941021   0.000349657   0.000147028   5.13888e-05   1.88498e-05   5.45219e-06   1.66325e-06   4.07554e-07   9.67356e-08   1.47467e-08   2.52098e-09       0.00000       0.00000
  17  17 3261.4222    3.7720  1.4864 12.1140 -0.0050  0.0345   0.0743   0.0826    0.3065   0.0000   437.1803       13.7281       13.9163       1.52775      -1.20677      -3.48867       1.90955      -2.55292       1.68246      -1.21452      0.439815       1.15927     -0.174252      0.497694    -0.0299842     -0.197289     0.0246357     0.0996082    -0.0458416    0.00695156   -0.00558826   0.000755499  -0.000460171   -0.00111875  -0.000582291   1.26260e-06   4.12275e-05   7.71889e-06  -8.74833e-06  -2.44792e-06   1.00881e-06  -1.47035e-07   6.88487e-09  -5.75527e-09       0.00000       0.00000       3.09006       4.12348       4.23784       4.14896       4.14023       3.66055       3.46743       2.95163       2.24915       1.87842       1.34206       1.08599      0.739221      0.492082      0.343280      0.203335      0.127205     0.0719490     0.0391893     0.0213426     0.0106065    0.00520438    0.00267867    0.00107532   0.000495315   0.000181511   6.66366e-05   2.40622e-05   7.59434e-06   1.96780e-06   5.64881e-07   1.30632e-07   2.05429e-08   2.54300e-09       0.00000       0.00000
  17  18 3403.4208    3.2884  2.0902 11.8011 -0.0046  0.0406   0.0553   0.0968    0.2203   0.0000   433.1641       5.06663       7.86145       8.70045      -6.51264      -1.82472      -2.16633       2.12584      -2.37640     -0.741067       2.86792       1.32065     -0.461294      0.945579     -0.487216    -0.0245684      0.103939     0.0731221    -0.0133297    -0.0378755     0.0142764   -0.00160724   -0.00640055   0.000476047   0.000566079  -0.000139406   6.99789e-06  -1.00531e-05  -7.27911e-06  -2.09763e-06   1.75555e-07   1.01022e-07  -7.50700e-09  -6.02337e-09       0.00000       0.00000       3.67442       4.93693       4.86791       5.18720       5.05711       4.59982       4.00108       3.43038       2.81253       2.15448       1.64713       1.22433      0.877511      0.600712      0.409019      0.240887      0.152907     0.0839050     0.0507025     0.0266481     0.0134434    0.00670845    0.00303064    0.00138282   0.000538513   0.000221812   7.94112e-05   2.66709e-05   9.29979e-06   2.47182e-06   6.70498e-07   1.44230e-07   2.62475e-08   3.31392e-09       0.00000       0.00000
  17  19 3545.6327    2.7901  3.1023 11.1724 -0.0031  0.0465   0.0390   0.1261    0.1771   0.0000   434.2738       18.5897       24.6140      -3.26171      -12.3573     -0.948617      -1.13418    -0.0693858      -2.19830     -0.364418      -1.69885     -0.866268       2.12022     -0.549188     -0.740765      0.329746     -0.450979   0.000708413     0.0457896     0.0188885    0.00111105   -0.00403161   -0.00229422    0.00344503   0.000436086  -0.000192664  -0.000102088  -1.40901e-05   1.72319e-05  -8.72307e-07  -4.59689e-07  -1.36985e-07  -1.50136e-09   4.56511e-09       0.00000       0.00000       4.39710       5.61046       5.76961       5.96669       5.78852       5.30553       4.76693       3.96298       3.23967       2.46431       1.91535       1.40381       1.01722      0.701452      0.456144      0.288452      0.172035      0.102360     0.0547136     0.0302980     0.0156035    0.00756494    0.00358475    0.00154282   0.000671167   0.000253796   9.27955e-05   3.23142e-05   9.77420e-06   2.89817e-06   7.17710e-07   1.56989e-07   2.86088e-08   3.41495e-09       0.00000       0.00000
  17  20 3687.7535    2.2587  4.6608 10.6731 -0.0003  0.0598   0.0252   0.1559    0.1105   0.0000   432.5754       10.0197       6.00191      -1.44974      -9.59008      -2.20465       8.26117       1.58155       4.87155      0.365202       4.50215      -2.02244     -0.603118     -0.275049    -0.0489781      0.612423     -0.267389      0.124672     0.0405298   -0.00539482     0.0107736    0.00524626    0.00293459  -0.000719604  -0.000578427   0.000128222  -0.000112399  -7.44092e-05  -3.33231e-05   1.44461e-06  -6.42157e-07   8.69050e-08   4.24901e-08  -3.69774e-09       0.00000       0.00000       5.67990       7.22125       7.58002       7.60292       7.52250       6.83196       6.00568       5.17611       4.21767       3.34880       2.55299       1.85919       1.29575      0.878095      0.586387      0.362810      0.220724      0.127858     0.0734396     0.0388388     0.0196025    0.00948048    0.00452967    0.00195730   0.000825365   0.000317721   0.000118337   4.03687e-05   1.31133e-05   3.69140e-06   9.65464e-07   2.09335e-07   3.57867e-08   4.28108e-09       0.00000       0.00000
  17  21 3830.1919    1.8761  6.1829 10.3872 -0.0021  0.0716   0.0189   0.1937    0.0905   0.0000   445.5620       14.9472       20.5159      -7.90008      -3.18999      0.729774       16.7337       7.95084      -6.72093       10.5826      -4.23463     -0.968087       1.73657       2.37509     -0.995536     -0.196647      0.141450      0.274115    0.00177318     0.0499170     0.0401374    -0.0180116   -0.00983879    0.00198704   0.000301057   0.000517056  -1.41498e-05   8.65379e-06  -2.30052e-06  -1.30300e-06   1.75165e-06  -5.88626e-07   7.91239e-08   3.35366e-09       0.00000       0.00000       6.80455       8.58306       9.21284       9.43592       9.02088       8.27993       7.35730       6.16227       4.95040       4.01926       2.98224       2.22209       1.53066       1.04189      0.701002      0.435187      0.264536      0.156198     0.0872388     0.0472766     0.0233653     0.0114886    0.00549892    0.00239357    0.00102402   0.000399186   0.000145205   5.09954e-05   1.57495e-05   4.36918e-06   1.13034e-06   2.53230e-07   4.27563e-08   5.20225e-09       0.00000       0.00000
  17  22 3972.5039    1.5789  7.9819 10.1657 -0.0004  0.0874   0.0147   0.2385    0.0768   0.0000   431.5820       6.90674       6.02045       2.05829       15.0195    0.00441656      -1.57984      -5.78983      -7.10990     -0.224130      0.246952       2.61669       1.02293      -1.27181      0.818612      0.281960      0.162393     -0.250744      0.231444    0.00444627   -0.00274541   -0.00318177   -0.00380256   -0.00110225   0.000480399   2.48327e-05   1.15286e-05   2.53102e-05  -9.87150e-09  -2.51879e-06   3.51916e-07  -2.08552e-07  -3.00050e-08  -9.15476e-09       0.00000       0.00000       7.97136       10.3572       10.8731       11.3825       10.7631       9.91849       8.72038       7.48853       5.96831       4.79854       3.58100       2.62860       1.87648       1.30532      0.854650      0.526537      0.325178      0.189170      0.107445     0.0586648     0.0299066     0.0148293    0.00677611    0.00307561    0.00127626   0.000516244   0.000184430   6.29308e-05   1.98276e-05   5.56362e-06   1.43487e-06   3.14289e-07   5.37582e-08   6.84182e-09       0.00000       0.00000
  17  23 4114.9101    1.3353 10.6066 10.0564  0.0004  0.1094   0.0122   0.3105    0.0675   0.0000   438.6796       16.5201       15.6561       17.2893      -5.38737       11.7112       13.2492       16.8131     -0.337021       6.75563      -5.41819      -1.83383      0.446532     -0.341832     -0.393046      0.378559    -0.0932391      0.234772      0.141130     0.0101520    -0.0510939    -0.0193671     0.0103145    0.00359707  -0.000871598   -0.00112823  -0.000276843   6.47973e-05  -7.46050e-06  -7.17988e-06  -1.94408e-06   4.26618e-07  -5.84093e-08   1.64319e-09       0.00000       0.00000       10.2990       12.9580       14.0149       13.8760       13.4311       12.5518       11.1843       9.53853       7.61379       6.09884       4.57918       3.40788       2.44410       1.66493       1.08501      0.686600      0.415850      0.238820      0.132957     0.0711404     0.0366466     0.0180273    0.00841829    0.00371096    0.00156854   0.000627674   0.000233217   7.96242e-05   2.50891e-05   7.12938e-06   1.81379e-06   3.91706e-07   6.51587e-08   7.81698e-09       0.00000       0.00000
  17  25 4400.2095    0.8807 15.0494 10.0641 -0.0031  0.1825   0.0084   0.4973    0.0470   0.0000   443.8422      -10.3421       9.79895      -11.7128      -11.5047       8.67914       35.6882      -23.2652      0.343438      -3.00508      -2.09145      -4.00513      -5.12388      -4.72181      -3.37084      0.584226      0.603556    -0.0610421     -0.301084     0.0485853     0.0544053     0.0315075    -0.0302751  -9.05870e-05   0.000839883   0.000594771  -0.000455972  -0.000201031   1.15184e-05  -1.14272e-05  -1.58361e-06   5.65053e-07  -4.66270e-09  -6.44091e-09       0.00000       0.00000       16.1875       21.1236       22.8929       23.2814       22.1978       20.7146       17.9363       15.4918       12.7017       9.85867       7.66144       5.58970       3.94486       2.72964       1.80260       1.13104      0.698967      0.410949      0.231118      0.125797     0.0649929     0.0321144     0.0150334    0.00672405    0.00284522    0.00112212   0.000408120   0.000141255   4.51423e-05   1.28231e-05   3.19044e-06   6.68222e-07   1.15262e-07   1.40945e-08       0.00000       0.00000
  17  26 4542.8599    0.7358 18.2604  9.9967 -0.0026  0.2337   0.0068   0.6211    0.0373   0.0000   447.1658       61.3205      -10.7701      -12.0669       38.9249      -28.9357       9.88211       25.3605       13.8540      -17.2553      -6.27325       3.82933       2.05163      -6.94598      -4.16611       1.14851      0.362730     -0.460827     0.0624693    -0.0247853    -0.0154008     0.0414422   -0.00209129    0.00948813    0.00167994   -0.00319350  -6.27090e-05   0.000190715   0.000154751  -1.38183e-05  -1.27189e-06   1.03010e-07   1.59899e-07   2.08398e-08       0.00000       0.00000       20.9886       27.0981       29.4599       29.8113       28.8043       26.8359       23.4198       19.5801       16.3477       12.4254       9.74143       7.20989       5.19715       3.49092       2.36011       1.51200      0.936357      0.549055      0.305594      0.168275     0.0864049     0.0431208     0.0207829    0.00890988    0.00383006    0.00149345   0.000547588   0.000190907   5.91817e-05   1.65063e-05   4.08595e-06   8.34928e-07   1.48589e-07   1.74913e-08       0.00000       0.00000
  18   9 2143.6213    0.8163  0.8097  9.9806 -0.0026  0.0263   0.0200   0.0563    0.1090   0.0000   434.2480     -0.942363       13.8899       1.02991       1.28149       3.05486      -1.62196      -1.20958       1.09763      0.865262     -0.241697     -0.182994     -0.430917      0.232183     0.0438288      0.277086   -0.00408663     0.0436177     0.0150511    0.00231851    -0.0152157   -0.00328004    0.00351692    0.00116882   0.000241795  -3.46231e-05  -3.86114e-05   6.21428e-05   2.06529e-05  -3.41341e-06   3.33080e-07  -5.06935e-07   3.50260e-08   1.80530e-08  -1.68310e-09   4.47659e-11       2.26792       2.69271       2.90133       3.05762       3.11437       2.70926       2.42211       2.05497       1.78556       1.47425       1.11711      0.804251      0.572208      0.422298      0.294380      0.182671      0.109733     0.0717455     0.0419428     0.0255561     0.0136279    0.00716374    0.00338141    0.00154551   0.000716697   0.000305128   0.000124538   4.57679e-05   1.54605e-05   5.46719e-06   1.53328e-06   4.32297e-07   1.04670e-07   2.27307e-08   3.83412e-09   4.19070e-10
  18  10 2291.6265    1.2025  0.7947 10.2689 -0.0012  0.0237   0.0302   0.0574    0.1565   0.0000   439.3130      -1.82119       13.8237       2.38750     -0.428504      0.874776      0.746357      -3.03828     -0.433342       1.11028     -0.473107      0.731133      0.356891     0.0919202     0.0592937     -0.197029     0.0827103    -0.0271898     0.0222511    0.00309507   -0.00321036    0.00133041   -0.00358885    0.00115837   0.000731894  -0.000411388  -5.95913e-05   2.41924e-05   4.29139e-06  -2.13425e-06   5.16483e-07   1.75955e-07   1.33230e-07   4.87382e-09   6.86740e-10  -2.69582e-10       2.09736       2.39324       2.71618       2.87701       2.74186       2.46480       2.18584       1.96378       1.55954       1.24672       1.01054      0.741485      0.530527      0.348097      0.251557      0.162855      0.103599     0.0593947     0.0367331     0.0221867     0.0113561    0.00533514    0.00291861    0.00149390   0.000623333   0.000274536   0.000107835   3.96855e-05   1.35428e-05   4.51668e-06   1.35993e-06   3.57076e-07   9.28480e-08   1.75871e-08   3.00300e-09   3.60393e-10
  18  11 2436.8465    1.5901  0.9845 10.7051  0.0040  0.0264   0.0354   0.0630    0.1821   0.0000   438.0394      -1.94270       16.1051       8.06783      0.629944      -3.87209      0.236179      -1.24385      -1.25044     -0.258866    -0.0699234      -1.59438      0.399176      0.261262     -0.284491      0.124845     0.0693980    -0.0314749    0.00241093     0.0110207     0.0101884   -0.00197267   -0.00541184   -0.00135605   0.000413594   0.000319478  -0.000106272  -3.22364e-05   3.73051e-06   3.42030e-07  -2.12993e-06  -2.74300e-07   4.67789e-08   9.23386e-09   7.20604e-09   7.71701e-10       2.27121       2.97703       3.03476       3.24320       3.15733       3.02372       2.53143       2.07847       1.88547       1.39704       1.18197      0.804448      0.599816      0.416356      0.297531      0.180316      0.120057     0.0722974     0.0426551     0.0249088     0.0134549    0.00655560    0.00336052    0.00146494   0.000680201   0.000280942   0.000123529   4.29044e-05   1.56562e-05   5.35442e-06   1.71194e-06   4.60954e-07   1.14956e-07   2.09529e-08   4.35055e-09   5.02923e-10
  18  12 2580.8107    2.0579  1.0289 11.2223 -0.0038  0.0277   0.0444   0.0630    0.1956   0.0000   437.2012       2.41607       18.4247      -3.36824      -1.12527       1.81175      -3.08588     -0.788715      0.712424       1.25523      -1.19537      0.908903      0.560995      0.397136     -0.287760    -0.0511008     0.0876444    -0.0954738    0.00761145     0.0301744     0.0279741    0.00318112    0.00455875  -0.000271539    0.00101962  -2.06942e-05  -6.07886e-05   7.63488e-05   1.15523e-05  -2.65283e-06   2.19047e-06   8.75920e-09  -1.13500e-07  -5.09802e-09   1.73014e-09   7.38344e-11       2.42326       2.87981       3.49942       3.31238       3.26624       3.16109       2.51723       2.32625       1.92014       1.50373       1.17371      0.861034      0.618827      0.450541      0.299561      0.181750      0.126927     0.0723798     0.0414973     0.0250881     0.0138804    0.00636540    0.00362195    0.00169067   0.000655667   0.000306179   0.000133452   4.76452e-05   1.70950e-05   5.81625e-06   1.93717e-06   5.07110e-07   1.22714e-07   2.29784e-08   3.46408e-09   4.27024e-10
  18  13 2724.7633    2.6854  0.8574 11.5545 -0.0069  0.0254   0.0648   0.0586    0.2065   0.0000   438.0652       1.90199       16.4094      -2.25565      -3.26056     -0.331184       1.16092       1.72766       3.15709      -3.86387      0.172765     0.0205529      0.323928      0.466612     0.0514527     -0.289778    -0.0888164   -0.00389605    -0.0243050    -0.0289872     0.0122026   -0.00745113    0.00233818  -0.000711811   0.000136983   0.000206464   3.97036e-05   1.78805e-05  -1.24386e-05   6.48627e-06  -2.50662e-06   5.40958e-07   1.23807e-07  -1.07402e-08  -3.20835e-09   6.78243e-11       2.10836       2.70659       3.20506       3.02612       3.04577       2.72050       2.45524       2.15898       1.64324       1.33232       1.10074      0.731995      0.562429      0.390011      0.272852      0.165193      0.106411     0.0700848     0.0354870     0.0215790     0.0122118    0.00558310    0.00305093    0.00150158   0.000564620   0.000313882   0.000126770   4.38997e-05   1.56144e-05   5.36775e-06   1.56670e-06   4.68920e-07   1.19068e-07   2.18633e-08   3.76555e-09   4.06164e-10
  18  14 2868.6867    3.4198  0.9293 11.6820 -0.0052  0.0250   0.0736   0.0565    0.2683   0.0000   435.6022       3.41961       12.3711       7.20526      -2.84939     -0.474608       1.29678      -2.95078       1.65861      -1.88700     -0.645596     0.0869945     -0.135971      0.108691     0.0288156     0.0149350     0.0498656    -0.0284265    -0.0758421     0.0121799   0.000360401  -0.000829402   -0.00145132   0.000418258  -0.000699252   0.000257767  -0.000174540  -2.88936e-05   2.91072e-06  -1.07484e-05   7.99514e-07  -2.26739e-07   2.84874e-08  -1.71485e-08   1.32838e-09  -1.24859e-10       2.24932       2.95628       3.24178       3.40024       3.20998       2.97629       2.59625       2.05712       1.72315       1.40260      0.993207      0.779345      0.543214      0.379128      0.267172      0.167903      0.110929     0.0611397     0.0400402     0.0229093     0.0118531    0.00585469    0.00303805    0.00138932   0.000662392   0.000250296   0.000113919   4.30145e-05   1.55377e-05   5.12406e-06   1.59855e-06   3.73414e-07   9.85572e-08   2.20447e-08   3.67512e-09   4.50277e-10
  18  15 3012.1794    3.7928  1.0825 11.6253  0.0001  0.0281   0.0796   0.0660    0.3408   0.0000   438.0228       3.63372       16.9991       1.69159       1.01917       5.44627      0.526294      -2.75994     0.0934234       2.27241     -0.832650      -1.10611       1.07956    -0.0695051     -0.259139     0.0377282      0.140628    -0.0220367    -0.0746460   -0.00355537   -0.00247202   -0.00356278   -0.00446743  -3.85497e-05   0.000142976   0.000275265   5.96048e-05  -3.44913e-05  -1.37948e-05   2.92529e-06   5.59842e-07  -3.34120e-07  -2.62862e-07   1.86894e-08  -1.75775e-09  -1.08022e-10       2.67681       2.96328       3.17328       3.66305       3.49504       2.99224       2.56494       2.44906       2.08010       1.53462       1.15383      0.973815      0.703378      0.435019      0.271027      0.191176      0.140230     0.0849899     0.0443662     0.0217017     0.0130758    0.00785992    0.00406496    0.00187717   0.000796167   0.000320623   0.000115576   4.35384e-05   1.56013e-05   5.21065e-06   1.57449e-06   4.10269e-07   1.02683e-07   2.11846e-08   3.56410e-09   4.42112e-10
  18  16 3154.9199    4.0459  1.1736 12.0230 -0.0030  0.0338   0.0818   0.0676    0.3778   0.0000   435.9824       4.46560       14.0540       4.14199     -0.164462       3.83599       1.16776      0.794729      0.425463      -2.31492     -0.760131     0.0422142     -0.280722     -0.372723      0.121617    -0.0405263     -0.120540     0.0517438    -0.0297462    -0.0309668  -0.000114307    0.00758755   0.000966381  -0.000779058   0.000478563   0.000173815   2.33726e-05  -1.36175e-05   8.26537e-06   8.76140e-06  -1.86365e-06   5.01564e-07   1.07430e-08   1.14708e-08   1.32432e-09  -6.65594e-11       3.34208       4.30688       5.07845       4.72187       4.89801       4.44742       3.44266       3.37134       2.38404       1.75038       1.45643      0.967368      0.766149      0.578891      0.323626      0.248314      0.147827     0.0808547     0.0534514     0.0256913     0.0138384    0.00881580    0.00370421    0.00179117   0.000905078   0.000337174   0.000123906   5.98660e-05   1.85965e-05   5.23133e-06   2.10114e-06   6.93036e-07   1.52243e-07   2.71882e-08   3.65213e-09   4.65090e-10
  18  17 3297.4150    3.6115  1.6180 12.0555 -0.0041  0.0328   0.0656   0.0825    0.2374   0.0000   431.8006       11.2436       15.7259      0.759743       5.81187      -4.86667       4.22278       2.85185      -3.20198      -2.53001       1.44978     -0.755757      0.523195      0.204967     -0.551559    -0.0251428    -0.0220636     0.0421078     0.0546654     0.0480432    0.00622920     0.0120411   -0.00721996   0.000606555  -0.000721391  -0.000712643  -0.000143398   4.44389e-05   1.25509e-05  -1.25243e-06  -2.59158e-06   8.55692e-07  -7.84647e-08  -1.12428e-08   5.47003e-10   3.28780e-10       3.00948       3.89376       4.35272       4.35938       4.19467       3.79516       3.43055       2.90647       2.36208       1.84699       1.46294       1.05282      0.779941      0.513021      0.363758      0.227637      0.144506     0.0870672     0.0501679     0.0286213     0.0157093    0.00745192    0.00403572    0.00194057   0.000821202   0.000377133   0.000151760   5.48024e-05   2.04558e-05   6.69894e-06   2.02044e-06   5.51152e-07   1.45476e-07   2.84217e-08   4.95920e-09   5.48519e-10
  18  18 3440.0424    3.1839  2.2307 11.6525 -0.0040  0.0391   0.0499   0.1011    0.2080   0.0000   441.0288       11.3925       13.0966       2.96153      -2.09036      -2.97404      -6.17282       1.55037      -2.67972       1.20633       1.17434    -0.0585524     -0.708997     -0.737379     -0.240010      0.168662     -0.277374    -0.0586148    -0.0340062   -0.00628232   -0.00891847    0.00697884   -0.00496993    0.00165227    0.00186032    0.00119399   2.07830e-05  -9.60681e-05   2.08795e-05   1.99310e-05  -1.45222e-06   1.90576e-07   3.32218e-07   2.01499e-08   2.59647e-09   1.43089e-11       3.45529       4.50883       4.86784       4.96346       4.78637       4.51789       3.83758       3.27525       2.76052       2.15046       1.72243       1.23375      0.880139      0.643928      0.416570      0.270973      0.173269      0.107112     0.0599946     0.0354959     0.0188620    0.00972160    0.00489426    0.00222758    0.00100517   0.000428356   0.000184639   6.76180e-05   2.32823e-05   8.10331e-06   2.46152e-06   7.11438e-07   1.64398e-07   3.39255e-08   5.82876e-09   6.99795e-10
  18  19 3582.6317    2.5758  3.4228 11.1955  0.0004  0.0496   0.0334   0.1298    0.1358   0.0000   440.9511       16.0543       11.0375      0.564384      -7.06469      -1.90820      -4.48413      -5.91590       3.11079      -1.48957      0.999983      -2.71689      0.909667       2.03506      0.330886    -0.0603809    -0.0991515    -0.0594121     0.0787493    -0.0285483    0.00921459     0.0112591    0.00775637  -0.000616220    0.00212494  -0.000189564   0.000445771   6.92686e-05   2.77749e-05  -2.48391e-05  -1.44748e-06   7.23462e-07   2.19897e-07   2.12246e-08   8.83255e-09  -2.07343e-11       4.48987       5.77749       6.16260       6.47360       6.29466       5.60180       4.99602       4.28318       3.46835       2.84610       2.20148       1.64171       1.12364      0.801043      0.541241      0.351524      0.222518      0.135120     0.0807475     0.0463307     0.0241290     0.0126660    0.00609740    0.00292498    0.00134920   0.000570302   0.000229725   8.77252e-05   2.96285e-05   1.00324e-05   3.06673e-06   8.41930e-07   2.08122e-07   4.57435e-08   7.53614e-09   8.87586e-10
  18  20 3725.4195    2.1643  4.8776 10.6500 -0.0000  0.0611   0.0230   0.1573    0.1054   0.0000   438.6300       25.1568       2.56717       11.3876       1.43464       1.48147     0.0631968       2.83534      -4.41414      -2.09651       3.01161      -3.46672       2.16110      0.163716      0.448454      0.419360      0.369499    -0.0198212    -0.0488499     0.0252272     0.0446987     0.0121556    -0.0103441   0.000717827   -0.00188993  -0.000771478   1.47349e-06  -4.47935e-05  -4.00372e-05  -4.25348e-06   1.33095e-07   4.57200e-07   1.21872e-09  -2.15073e-08  -3.28124e-09  -9.04596e-10       5.33132       6.72503       7.38359       7.46416       7.23815       6.65214       6.05418       5.14454       4.32782       3.45897       2.58655       2.00306       1.43560       1.02572      0.679469      0.443649      0.277830      0.164721     0.0966387     0.0555796     0.0293420     0.0156509    0.00768744    0.00368864    0.00165423   0.000698806   0.000283008   0.000111839   3.86382e-05   1.30646e-05   3.95582e-06   1.07856e-06   2.60032e-07   5.66703e-08   9.35070e-09   1.05585e-09
  18  21 3868.2816    1.8271  6.9619 10.1443 -0.0011  0.0752   0.0165   0.2009    0.0906   0.0000   423.5769       28.5511       6.02294       6.04702      -5.64671      0.689472       11.2160      -8.50381      -5.83546      -3.11687       7.70423       2.94967      -1.84855       2.73347     -0.559259     -0.105098     -0.749168    -0.0461736    -0.0399681     0.0705771    -0.0435442   -0.00244448   -0.00496706    0.00680239    0.00220845   0.000493364  -0.000196843   0.000112863  -2.97157e-05   1.60232e-05   2.29627e-06   8.47564e-07  -6.77117e-07   7.04794e-08   1.38314e-08  -5.33202e-10       6.55782       8.55531       9.09764       9.35005       9.15068       8.21028       7.47749       6.28384       5.47074       4.29250       3.29214       2.48933       1.76470       1.24240      0.815502      0.542121      0.335579      0.206519      0.118762     0.0683831     0.0365668     0.0192557    0.00946327    0.00457685    0.00198071   0.000866713   0.000340412   0.000133173   4.69717e-05   1.59846e-05   4.77657e-06   1.35161e-06   3.20649e-07   7.11062e-08   1.23365e-08   1.35379e-09
  18  22 4010.7313    1.4646  9.1678 10.1673 -0.0015  0.0950   0.0130   0.2665    0.0674   0.0000   444.6612       4.98972       7.11627       14.1615       2.63311      -23.3123      -17.6691       1.43220       8.44478      -2.65725      -1.33415     -0.864414       4.28189      -1.05768      -1.42178      -1.04790      0.529696     0.0114555     -0.144465     -0.139860     0.0741620    0.00475011   -0.00106069   -0.00257233    0.00331235  -0.000798456  -0.000158252   7.54233e-05   7.35153e-05   5.90769e-06  -6.17170e-06   2.53431e-06   6.03876e-07  -7.43420e-08  -4.14492e-08  -7.86684e-10       8.25652       10.7314       11.6411       11.8470       11.5033       10.6087       9.47137       8.21914       6.60203       5.31162       4.14287       3.07787       2.22403       1.57343       1.05459      0.696739      0.427455      0.263107      0.153428     0.0856708     0.0465147     0.0240528     0.0119066    0.00562788    0.00259970    0.00111233   0.000450904   0.000170638   6.11907e-05   2.00536e-05   6.13729e-06   1.75646e-06   4.26759e-07   9.00126e-08   1.48873e-08   1.73112e-09
  18  23 4153.9357    1.2283 10.7788 10.0933 -0.0031  0.1136   0.0110   0.3190    0.0603   0.0000   453.9304       29.1279       3.49528       11.4805       9.31651      -17.2305      -8.84766      -8.07017      -4.53570      -9.51098      -1.24566      -5.38224      -4.26319       2.78671      0.992895      0.208580     -0.561340     0.0115771     -0.165750    -0.0315107     0.0653915     0.0290272    -0.0108912   -0.00514147    0.00963601   0.000669565   -0.00122567  -0.000153808   5.68792e-05   1.94049e-05   4.00175e-06  -2.27386e-07  -3.83992e-07  -5.79926e-08  -8.93636e-10   8.52560e-10       9.72318       12.6621       13.6413       13.8049       13.6704       12.4794       11.2131       9.59217       7.96709       6.29991       5.01841       3.66804       2.72537       1.84375       1.26934      0.833957      0.523291      0.322381      0.186709      0.105238     0.0564979     0.0295771     0.0147177    0.00694312    0.00321111    0.00134642   0.000550274   0.000208077   7.47264e-05   2.48843e-05   7.45119e-06   2.11280e-06   5.27498e-07   1.06370e-07   1.85243e-08   2.05839e-09
  18  24 4296.7903    1.0241 13.7374 10.1391  0.0004  0.1516   0.0092   0.4208    0.0489   0.0000   443.6907      -12.6775      -1.18613      -38.1971     0.0993314       48.6680      -22.3455     -0.110256       17.1927      -2.79810      -2.82879      -4.50787       3.52787       3.56359       1.70358     -0.542233      0.701396      0.496166      0.122105     -0.225123     0.0420641     0.0533944    -0.0204784   -0.00591168    0.00132853   -0.00259486  -0.000950507  -0.000139800  -1.88459e-05   8.78781e-06  -8.92502e-06  -2.75604e-07   2.69203e-07  -2.03850e-07  -7.77816e-09  -1.22578e-10       12.8386       16.8457       18.0311       18.5912       17.8039       16.7214       14.8076       12.9045       10.5522       8.70388       6.58184       5.03985       3.59661       2.54605       1.69472       1.12190      0.704080      0.436801      0.250704      0.140827     0.0773749     0.0399390     0.0202596    0.00929644    0.00434928    0.00181491   0.000764729   0.000283129   0.000104197   3.42018e-05   1.03045e-05   2.87667e-06   6.92138e-07   1.49084e-07   2.39259e-08   2.88677e-09
  19   8 2021.7248    0.6288  0.5309 10.1348 -0.0149  0.0267   0.0208   0.0439    0.0738   0.0000   439.8321       1.78370       13.9222       1.99602     -0.710565      -2.71076      -2.75885      -1.05602      -2.93290       1.93078      0.280179     -0.106952     -0.355313     -0.179313      0.215458     0.0262571      0.170215     0.0561302     0.0601668     0.0133274     0.0120753   -0.00258231   -0.00394234  -0.000127213  -0.000275167  -1.28908e-07  -0.000235087  -2.45461e-05  -9.55626e-06  -9.85265e-06   6.82335e-07   1.41589e-06  -1.22142e-07   3.66092e-08  -1.09121e-08   3.99755e-10       2.12175       2.85309       3.24670       3.06925       2.94887       2.93938       2.45765       2.17393       2.08530       1.47389       1.29977      0.833456      0.713428      0.461865      0.324059      0.198455      0.141553     0.0787444     0.0468470     0.0322131     0.0135938    0.00969144    0.00469651    0.00229503    0.00102885   0.000562867   0.000193268   8.58988e-05   3.88186e-05   1.41856e-05   4.49270e-06   1.59944e-06   5.15728e-07   1.31458e-07   3.21013e-08   5.07041e-09
  19   9 2173.7217    0.8762  0.8506  9.9711  0.0003  0.0262   0.0212   0.0583    0.1245   0.0000   441.8871       1.31501       13.1255       4.92006     -0.550982      0.636167       2.13199     -0.561454      -1.48724      0.507355     -0.551704     -0.473792     0.0781387      0.273976     -0.594171      0.391484     0.0820088    -0.0170599     0.0403408   0.000443670     0.0114952    0.00835055    0.00963470   -0.00262291    0.00178819  -0.000290929  -9.12429e-05  -4.86271e-06  -2.82276e-05   1.78746e-05  -2.45567e-06  -7.67522e-07  -3.13613e-07  -1.14561e-07   2.06758e-08  -6.57360e-09       2.06918       2.87865       3.02599       3.07659       3.01292       2.59243       2.45272       2.07154       1.74337       1.48483       1.08366      0.889652      0.587590      0.437608      0.303832      0.187317      0.129316     0.0769991     0.0488276     0.0281883     0.0148226    0.00926923    0.00426513    0.00229745    0.00104678   0.000458386   0.000224704   8.36536e-05   3.42404e-05   1.30322e-05   3.96784e-06   1.43061e-06   4.30817e-07   1.02841e-07   2.82463e-08   6.55422e-09
  19  10 2322.2383    1.2423  0.9481 10.2798 -0.0034  0.0251   0.0277   0.0602    0.1669   0.0000   439.2320       1.93927       14.0370       1.22582       2.45646      -1.64361      -4.14103       2.48835     -0.281194      -1.78362    -0.0646805       1.74666     -0.970510      -1.10400      0.117901      0.459339     -0.103371     0.0237425    -0.0691072    -0.0417071   -0.00547477    0.00821363    0.00114961  -6.23866e-05  -0.000385069   9.65110e-05  -0.000340978  -7.45200e-05   2.12006e-05  -1.50230e-05   3.51951e-06   2.27226e-06   1.31604e-07   1.78651e-10   7.16851e-09  -2.09721e-09       2.18115       2.70242       3.04570       3.18038       2.87505       2.68250       2.56682       2.22203       1.75280       1.45758       1.08182      0.841728      0.644935      0.456057      0.310439      0.214795      0.133736     0.0817205     0.0471156     0.0294013     0.0160436    0.00824223    0.00468151    0.00221209    0.00115343   0.000535342   0.000223079   9.42828e-05   3.96434e-05   1.36997e-05   4.83947e-06   1.46367e-06   4.02126e-07   1.08816e-07   2.64909e-08   5.44412e-09
  19  12 2613.0764    2.2352  0.9796 11.1536 -0.0100  0.0264   0.0491   0.0578    0.2467   0.0000   436.6741       3.26205       16.2574       1.28506       2.61863     -0.145196      0.393466       3.30746       2.04560     -0.117534     -0.928733      -2.23885      -1.02042     -0.365347     -0.432345      0.100084     0.0485434    -0.0732003     0.0181320    -0.0625086    -0.0108250   -0.00575051   -0.00563899   -0.00225268   -0.00195787  -0.000331968   2.99050e-05  -6.79222e-05   5.23967e-05   2.26994e-05  -7.72571e-06  -2.64039e-06   6.99026e-07  -6.75121e-08  -1.30264e-08   1.74645e-09       2.53800       3.08627       3.51935       3.71501       3.39733       3.14003       2.93643       2.44824       1.84027       1.55021       1.24855      0.913946      0.646750      0.482243      0.336335      0.215486      0.133878     0.0917147     0.0538606     0.0303730     0.0164109    0.00951956    0.00492945    0.00226789    0.00103471   0.000524669   0.000241957   0.000104552   3.95350e-05   1.39893e-05   4.47382e-06   1.40491e-06   3.76405e-07   1.08146e-07   2.41938e-08   5.05435e-09
  19  13 2757.9838    2.8247  1.0191 10.9980 -0.0015  0.0243   0.0581   0.0604    0.3405   0.0000   438.4469       5.29377       15.1264      0.828467      -1.94588       1.73396      -1.56195     -0.621429       1.01676       1.16876      0.521635      -1.24758     -0.320351     -0.773120      0.509677      0.248143     -0.165975    -0.0732171     0.0288335     0.0142634   -0.00493232   -0.00621984  -0.000398917   -0.00162214  -0.000903826  -0.000675100   9.94862e-05   9.34003e-05  -3.86835e-05   2.17343e-06   3.03925e-06   1.43242e-06  -1.11663e-07  -9.54472e-08  -2.39080e-08   1.83976e-09       2.18812       2.71502       2.82840       2.86177       2.85947       2.76237       2.36812       2.01862       1.78412       1.48060       1.10955      0.872615      0.630721      0.445983      0.304481      0.201124      0.133233     0.0839369     0.0502334     0.0289557     0.0165388    0.00879435    0.00451075    0.00227067    0.00106293   0.000440991   0.000199209   7.96210e-05   3.15372e-05   1.18556e-05   4.29203e-06   1.39230e-06   4.03111e-07   1.03111e-07   2.43959e-08   5.05330e-09
  19  14 2902.5843    3.4456  0.9062 12.0078 -0.0045  0.0229   0.0744   0.0526    0.2147   0.0000   439.7856       2.26682       16.6449      0.525866      -3.27531      -2.43922      -1.35683      -1.28111       2.41357      -1.58705      0.799456      -2.19112     -0.393516     -0.266771    -0.0803449     0.0648333    -0.0903145   -0.00966595    -0.0470478    -0.0104251     0.0236729    -0.0103489    0.00298702    0.00173186  -6.63445e-05   0.000371663  -0.000170534   5.92691e-05   5.01311e-05   1.13183e-05   2.89923e-06   1.46532e-06   1.41788e-07  -6.98068e-08   3.40402e-08  -6.87934e-11       2.04301       2.56453       2.65616       2.73553       2.64602       2.52633       2.39538       1.98869       1.69241       1.25946      0.960474      0.767737      0.595679      0.431433      0.314124      0.206646      0.130522     0.0765379     0.0452757     0.0270331     0.0145902    0.00803380    0.00408161    0.00203214    0.00100821   0.000453628   0.000200045   7.69276e-05   3.19056e-05   1.15399e-05   3.96304e-06   1.32331e-06   3.71922e-07   9.49406e-08   2.31336e-08   4.75744e-09
  19  16 3189.8835    4.0176  1.2668 12.2817 -0.0003  0.0307   0.0770   0.0692    0.2747   0.0000   440.8139       10.6655       14.1031     -0.253909      -3.72013       6.29881      0.475309     -0.304717     -0.655417      -1.18222    -0.0748785     -0.901054      0.487168      0.164830     0.0194883     0.0272223    -0.0305207    -0.0807092   -0.00466216     0.0288114   -0.00545221   -0.00420028   -0.00431573   -0.00179179   0.000368842   0.000438543  -6.78073e-05  -3.17381e-05   6.38180e-06   4.74659e-07   1.77411e-07  -2.98383e-06   6.77957e-07   1.14644e-07  -1.04574e-08  -3.98184e-09       2.78266       3.64734       3.73593       3.73093       3.50019       3.29717       3.05811       2.69253       2.27010       2.08772       1.59489       1.23065      0.849679      0.590466      0.381092      0.246475      0.177577      0.101097     0.0668281     0.0357954     0.0208685     0.0102907    0.00562462    0.00258421    0.00136696   0.000534982   0.000270483   9.89378e-05   4.65456e-05   1.58759e-05   5.71815e-06   1.61582e-06   5.68172e-07   1.28991e-07   3.49202e-08   7.61673e-09
  19  17 3332.8991    3.5778  1.8841 11.4322 -0.0033  0.0333   0.0546   0.0832    0.2404   0.0000   437.8405       5.19476       12.3170       7.25043      -3.25812       3.25420      -1.21402      -3.63888      0.244429       2.32074      -3.23023     0.0923746      0.911538      0.415359      0.362308     -0.700649    0.00408082     -0.167708      0.102893    0.00806232   -0.00666515    0.00287509   -0.00596970   0.000673214    0.00167163   0.000602714  -0.000188284  -0.000273109   5.41798e-05   8.89790e-06   3.15755e-07  -1.02545e-06  -7.25520e-07  -1.33889e-07  -7.22357e-09   4.31262e-09       2.89008       3.60919       3.90082       3.93040       3.74527       3.62160       3.29785       2.81250       2.37655       1.98303       1.53847       1.14897      0.882695      0.605600      0.425305      0.281928      0.184897      0.113088     0.0675899     0.0403198     0.0223303     0.0120402    0.00613746    0.00310176    0.00157321   0.000629130   0.000312516   0.000117256   5.09051e-05   1.83384e-05   6.28467e-06   2.01521e-06   5.69153e-07   1.47145e-07   3.72836e-08   7.22888e-09
  19  18 3476.1070    3.0247  2.7040 11.5306 -0.0039  0.0415   0.0410   0.1087    0.1496   0.0000   437.5423       2.32138       11.1394       4.08960       5.15556       3.33143       5.59819      -3.88878     -0.854880     -0.731395       1.84041    -0.0542696    -0.0978877      0.470573     -0.757011     0.0644324     0.0171431    0.00468391   -0.00497168     0.0610658     0.0501978    -0.0108830   -0.00852346   -0.00631823    0.00437410   0.000582474   0.000104453   5.08865e-05   5.41537e-06   5.78289e-05   1.28863e-06  -3.69022e-07  -1.40352e-07   3.52484e-07   3.22466e-09  -4.33054e-09       3.56373       4.49352       4.77408       5.15256       4.76385       4.47326       4.07938       3.59799       2.91313       2.41787       1.91965       1.46906       1.04709      0.747022      0.522611      0.345817      0.222109      0.140110     0.0867779     0.0489014     0.0279845     0.0150577    0.00782959    0.00387420    0.00184116   0.000879885   0.000381717   0.000162115   6.02056e-05   2.23859e-05   7.59434e-06   2.37634e-06   7.01392e-07   1.87573e-07   4.44151e-08   9.23657e-09
  19  19 3619.2733    2.4685  4.0818 10.8788 -0.0033  0.0541   0.0275   0.1355    0.1206   0.0000   429.8975       13.9849       21.0297       5.29059      -10.7431      -1.10448       3.11858      0.606202     -0.569200      -3.64507       1.19176      -3.37109       3.15413       2.11466      0.255381     -0.226929    -0.0536382      0.204735      0.151353     0.0460304     0.0597581    0.00240958     0.0110104    0.00446072    0.00412706   0.000773665  -0.000158151   1.11670e-05   1.10028e-06  -2.87950e-05   1.01284e-05   1.43122e-06  -3.49916e-07   5.31559e-07   1.17776e-07   1.12705e-08       4.56517       6.00421       6.35105       6.38839       6.32022       5.84743       5.33504       4.60020       3.89534       3.16959       2.55279       1.93601       1.40969      0.991466      0.670961      0.463883      0.290893      0.188998      0.111960     0.0649181     0.0368281     0.0192817     0.0100064    0.00506048    0.00238003    0.00112618   0.000472382   0.000205412   7.67836e-05   2.90132e-05   1.02338e-05   3.26590e-06   9.66522e-07   2.71787e-07   6.29370e-08   1.30814e-08
  19  20 3762.5399    2.0611  5.6433 10.4397 -0.0019  0.0639   0.0198   0.1717    0.0971   0.0000   436.7826       12.6796       12.5006      0.475509      -4.02421       9.47241       5.37791      -7.77893       1.82971      -2.98925      -3.39981      -6.97475     -0.335783       1.49616     -0.868134     -0.311108      0.181265      0.215339     -0.307592    0.00432703      0.108748    -0.0118322     0.0208295   -0.00157612   0.000144779   -0.00147421  -0.000431081   0.000283597  -7.29674e-05   4.61833e-05  -1.18075e-05   4.06139e-06   6.11058e-07  -1.68457e-07   3.72396e-08   1.25750e-09       5.30133       6.78477       7.37099       7.42610       7.30388       6.82498       6.16469       5.42290       4.50573       3.71719       2.90779       2.23761       1.62295       1.18941      0.791873      0.545283      0.349055      0.218151      0.131584     0.0773616     0.0432236     0.0234076     0.0121594    0.00614343    0.00288382    0.00136907   0.000567110   0.000246795   9.47691e-05   3.59304e-05   1.21502e-05   3.90557e-06   1.17097e-06   3.19437e-07   7.37800e-08   1.56556e-08
  19  21 3905.6954    1.7072  7.4884 10.2353 -0.0020  0.0773   0.0150   0.2159    0.0757   0.0000   433.9074       9.26627       13.5499       9.55142       8.92347      -17.7852      -3.63530       8.60372      -7.23670      -7.08368       5.23410     -0.645393       2.97999     -0.363822      -1.25450     -0.333934     -0.684626     -0.429658      0.176288     0.0572684     0.0483729    -0.0230755    -0.0111131    0.00688992   -0.00164593   -0.00350250   0.000818090   6.16070e-06  -1.17142e-06  -3.28290e-05  -1.08399e-05  -2.05430e-06   1.64456e-06   2.11634e-07   3.15895e-08   6.84587e-09       6.56970       8.32362       8.97337       9.28678       9.02867       8.46049       7.60310       6.53770       5.54265       4.62070       3.56762       2.72268       1.95486       1.43769      0.998756      0.656496      0.425229      0.261051      0.158507     0.0956333     0.0536691     0.0289607     0.0148904    0.00735005    0.00348919    0.00160620   0.000691747   0.000291867   0.000115988   4.25605e-05   1.45215e-05   4.79622e-06   1.41637e-06   3.71589e-07   8.85854e-08   1.86581e-08
  19  23 4192.4988    1.1778 11.7413 10.1282 -0.0021  0.1199   0.0104   0.3445    0.0553   0.0000   458.5584      -24.3750      -3.87344       21.1598      0.588810       6.40674       2.68019      -4.92647       1.74020      -9.42954      -2.63788       3.53863      -6.55301       2.05040      -3.93419     -0.393649     -0.845876     -0.451793     0.0986149     -0.436648     0.0360633     0.0467678   -0.00439401   -0.00395249    0.00667153   -0.00279098   0.000149155   0.000528550   8.71772e-05  -0.000131690   1.43217e-05  -1.16965e-06  -2.36849e-06   1.10675e-06   4.23694e-08  -2.13564e-08       10.1238       12.9837       14.1970       14.5116       14.4611       13.3235       11.7733       10.3705       8.49986       6.90497       5.42060       4.14329       3.09032       2.16110       1.50992       1.01536      0.665454      0.416389      0.256058      0.147268     0.0824239     0.0455593     0.0233940     0.0118466    0.00578135    0.00255140    0.00117440   0.000458938   0.000182532   6.84188e-05   2.33524e-05   7.52172e-06   2.24069e-06   6.02936e-07   1.45671e-07   2.88780e-08
  19  24 4335.7606    0.9792 13.7955 10.1332  0.0006  0.1513   0.0088   0.4211    0.0468   0.0000   449.7597       9.21001       21.1060       3.64601      0.841997       10.4724      -11.6937      -10.9517       4.58181       5.23781       4.05911      -3.51412      -2.62277      -4.01906     -0.112098       1.40592      -1.73208      -1.23760      0.207042    -0.0191399    -0.0974239     0.0338543    0.00733067    -0.0100501   -0.00204853   -0.00340039   -0.00209718  -5.84845e-05   0.000346824  -0.000135280  -4.18554e-05   6.42063e-06   3.27745e-07   5.53849e-07   1.13910e-07  -5.27704e-08       12.3320       15.9451       17.3928       17.6010       17.6381       16.2478       14.6422       12.8323       10.6540       8.66671       6.84677       5.18525       3.85769       2.81511       1.93704       1.31506      0.844851      0.530830      0.323751      0.189001      0.108293     0.0582373     0.0310985     0.0153268    0.00740116    0.00343333    0.00148271   0.000622224   0.000244684   8.90900e-05   3.11792e-05   9.78826e-06   2.94668e-06   7.96928e-07   1.86245e-07   3.76813e-08
  19  25 4479.0402    0.7980 16.4268 10.0566 -0.0039  0.1913   0.0069   0.5261    0.0391   0.0000   435.1238      -5.74958       19.7948      -18.5582      0.108217       22.6237      -10.5822     -0.119081       13.6242      -2.45765      -1.20333      -4.44761      -3.84321      -2.81461       7.36286       3.18875      -1.14767     -0.705362     -0.229350     -0.348746     0.0495086    -0.0914774     0.0223318     0.0238927    -0.0162226   -0.00864781   -0.00106301   0.000899074  -0.000497930  -3.56639e-05  -7.35798e-06   2.16951e-05   1.80372e-06  -8.36199e-07   4.15767e-07   3.46314e-08       15.4752       20.2806       21.9254       22.7615       22.2145       20.6584       18.5181       16.1181       13.7135       10.9212       8.65724       6.61343       4.91889       3.56571       2.46618       1.65887       1.08950      0.682884      0.416782      0.244408      0.138720     0.0756494     0.0407268     0.0198554    0.00994054    0.00437242    0.00200145   0.000788225   0.000325868   0.000115587   4.08096e-05   1.29524e-05   3.86763e-06   1.01923e-06   2.35003e-07   4.74756e-08
  20   8 2050.0242    0.6819  0.6281 10.1320 -0.0081  0.0251   0.0191   0.0482    0.0799   0.0000   438.0879      0.338178       14.2500       1.78155      -1.38891      -1.79391      -2.44183       2.77828      -1.09747       2.18412      -1.22163     -0.657674      0.210855      0.117333     0.0182710      0.238104      0.224304     0.0914176    -0.0749992    -0.0145761   -0.00815107    0.00362504   -0.00810685    0.00334776    0.00222258  -0.000180348   8.66079e-05   3.36302e-05   3.35608e-05  -1.47337e-05   4.18981e-06   2.99786e-06   4.62506e-07  -8.57906e-07  -3.92834e-08   4.66772e-09       1.96124       2.45248       2.56428       2.79878       2.81763       2.32904       2.42835       2.01660       1.72226       1.27252       1.06383      0.888785      0.641146      0.446636      0.308907      0.245687      0.158600     0.0947473     0.0572249     0.0374364     0.0229671     0.0119680    0.00607606    0.00309259    0.00168349   0.000888882   0.000439137   0.000182491   7.28731e-05   2.85714e-05   1.03890e-05   3.76296e-06   1.28460e-06   3.73296e-07   1.08992e-07   2.85661e-08
  20   9 2203.1415    0.9805  0.7176 10.1134 -0.0094  0.0235   0.0243   0.0487    0.1265   0.0000   438.9285      0.970142       12.9875      -3.84027      -3.64413       1.42024      -2.29118       1.21187     -0.225450       2.12191     -0.700922     0.0618375      0.890350      0.559232     -0.101963      0.294357     0.0593068     0.0937577     0.0489768    -0.0271717     0.0117433     0.0105823   -0.00366861   1.49083e-05   -0.00195564   0.000110757   1.40250e-05  -4.16166e-05  -0.000150096  -4.67742e-06   8.38408e-06   1.28107e-06  -1.47334e-06  -1.90383e-07  -3.23176e-08   2.10478e-08       1.84532       2.23996       2.49258       2.74102       2.25300       2.34178       2.29538       1.87327       1.53062       1.49118       1.15640      0.853525      0.654804      0.487750      0.301093      0.215436      0.152325     0.0958581     0.0576626     0.0363980     0.0223681     0.0116983    0.00638359    0.00302356    0.00180349   0.000794541   0.000364123   0.000159684   7.37105e-05   3.12562e-05   1.32527e-05   4.23820e-06   1.35369e-06   3.83340e-07   1.08320e-07   2.74198e-08
  20  10 2352.4236    1.3853  0.9589 10.3463 -0.0035  0.0233   0.0300   0.0584    0.1648   0.0000   437.2369      -6.47900       18.4987       3.66113      -3.86831      -2.33777       1.80364      -4.47165       3.86961     -0.266639       1.03493     -0.367010      -1.08220     0.0586741      0.229919      0.335984     0.0407156   -0.00844354     0.0105330   -0.00942493    0.00694344     0.0137203     0.0103689   -0.00228824   0.000936093  -0.000544928  -0.000110942  -0.000201980  -0.000104475   2.20836e-05   2.44870e-06  -1.02218e-06   1.41372e-06   3.49648e-07   4.16083e-08  -2.21352e-10       1.82733       2.36589       2.55131       2.73680       2.66882       2.51733       2.23848       1.84711       1.65637       1.29313       1.05327      0.794693      0.610024      0.430725      0.300318      0.207228      0.138880     0.0924981     0.0565575     0.0349764     0.0208014     0.0113448    0.00639556    0.00327078    0.00167748   0.000814863   0.000367290   0.000160784   6.79036e-05   2.78682e-05   1.05824e-05   3.69915e-06   1.29697e-06   3.87978e-07   1.11721e-07   2.84961e-08
  20  11 2498.9160    1.7784  1.1770  9.6306 -0.0014  0.0251   0.0353   0.0689    0.5723   0.0000   438.1617       2.50093       10.3764       1.80168     -0.238701       1.97983      -1.13259       2.47099      0.470908      -1.45489     0.0609962       1.63634     -0.329097     -0.727278     0.0912482     0.0409795    -0.0405113     -0.190007    -0.0593941    -0.0153033   -0.00884092    -0.0126280    0.00484755   -0.00276244   -0.00175553  -0.000222827  -9.32907e-05   6.42084e-05   1.57318e-05  -6.09995e-05  -1.93472e-05   1.46765e-06   1.84362e-06  -4.26455e-07  -1.41163e-07   3.98146e-08       2.17509       2.77675       3.01867       3.16589       3.15698       2.81581       2.54676       2.17607       1.86930       1.52389       1.16717      0.872959      0.665017      0.517576      0.345188      0.232784      0.153138      0.102210     0.0638863     0.0357327     0.0217116     0.0120930    0.00688695    0.00371812    0.00182736   0.000884585   0.000369440   0.000173972   6.95885e-05   3.04247e-05   1.07047e-05   3.94554e-06   1.30793e-06   3.85217e-07   1.16654e-07   3.02070e-08
  20  12 2644.8581    2.3656  0.9573 11.0788 -0.0058  0.0241   0.0486   0.0545    0.2837   0.0000   439.2379       3.67760       13.6969     -0.584325      -1.71219      0.136397       4.66215     -0.675570      -1.01300       1.27352       1.87403     -0.217552      0.363163      0.740627   -0.00435739     0.0364735     0.0970224     0.0166701     0.0582800    -0.0106573   -0.00507477    0.00771545   -0.00578782   -0.00222338   0.000977155   0.000540782  -7.62850e-05   0.000120978  -4.45390e-06  -3.15923e-05  -3.31306e-06  -7.22427e-07  -6.69381e-07   3.02142e-07   1.12218e-07   4.02228e-08       1.98242       2.51070       2.65880       2.73993       2.72420       2.51824       2.22934       2.05633       1.74888       1.48417       1.12959      0.902564      0.658853      0.482751      0.341918      0.226390      0.152808     0.0934262     0.0612971     0.0346798     0.0209760     0.0121389    0.00637976    0.00341180    0.00177088   0.000832531   0.000374621   0.000169053   7.08777e-05   2.70338e-05   1.00294e-05   3.87906e-06   1.25344e-06   3.94651e-07   1.25467e-07   2.89022e-08
  20  15 3080.5214    4.1395  0.9504 11.8157 -0.0021  0.0227   0.0841   0.0523    0.3459   0.0000   440.3791       5.26333       14.0890       5.76427      -2.90183      0.681001      0.129240       2.78149       2.17449      -2.10573       1.80867     -0.615098      -1.10970    -0.0526461     -0.268310     0.0410182     -0.115587    0.00486659    -0.0234313    -0.0190238   -0.00454169    0.00392969   -0.00297743    0.00421204   -0.00183579  -0.000858526   1.80428e-05   5.74043e-05  -6.24622e-05  -1.67343e-05   5.23761e-07   9.11874e-07  -1.54656e-07   3.37778e-07  -3.16404e-08   1.79453e-08       1.83400       2.23140       2.42598       2.34866       2.45999       2.42078       2.15098       1.83517       1.60540       1.25826       1.05331      0.815400      0.610607      0.443633      0.319046      0.221865      0.145006     0.0961669     0.0580393     0.0361754     0.0207141     0.0114199    0.00618240    0.00321545    0.00153611   0.000757484   0.000363025   0.000151016   6.57585e-05   2.63399e-05   9.72376e-06   3.56483e-06   1.22547e-06   3.97821e-07   1.11206e-07   2.97650e-08
  20  16 3224.4286    3.9404  1.2374 12.5001 -0.0082  0.0287   0.0743   0.0671    0.2094   0.0000   435.9711       7.74115       15.1236      0.819699      -4.01601      -2.88079       2.00833       1.55593       1.13274      -2.99934      0.360735       1.57708     -0.669464     -0.523521      0.148900      0.115904     0.0490378     0.0228484      0.103143    -0.0169814     0.0147388    -0.0145895   -0.00337016    0.00213883   0.000218021    0.00112530  -0.000160316  -0.000480619  -9.78887e-05   5.16670e-05  -1.19014e-05  -2.54838e-06  -2.38919e-07  -1.63381e-08   3.31764e-09  -1.47306e-08       2.41814       2.92383       3.32834       3.29465       3.35341       3.01301       2.75215       2.48359       2.06293       1.76101       1.27756      0.988349      0.832916      0.567584      0.399290      0.269447      0.178023      0.122575     0.0731762     0.0428902     0.0237739     0.0133655    0.00779684    0.00411909    0.00213396    0.00101235   0.000456603   0.000192681   8.44473e-05   3.11431e-05   1.32512e-05   4.67101e-06   1.55864e-06   4.72288e-07   1.26610e-07   3.55455e-08
  20  17 3368.1386    3.4123  1.9692 11.9929 -0.0021  0.0333   0.0509   0.0882    0.1266   0.0000   438.2644       10.1238       14.9449      0.160826      -2.62664      -6.30728      -5.06636      -1.77022     -0.425592     -0.762430    -0.0263427    -0.0614468     -0.893078      0.351121    -0.0979624      0.635894     0.0749612     0.0247856     0.0586934   -0.00350750    -0.0258871   -0.00811790    0.00304632  -3.95116e-05  -0.000360023   -0.00241726  -0.000208548  -0.000247754   6.04167e-05   2.45470e-06  -9.52634e-06   7.90965e-06   2.32547e-06   7.90642e-08  -2.19751e-07   7.00240e-08       2.82839       3.69714       4.03542       4.18883       4.08367       3.74431       3.41171       2.91269       2.44191       1.99978       1.60105       1.26190      0.916195      0.648620      0.450176      0.312674      0.208266      0.134910     0.0844667     0.0507426     0.0298876     0.0165848    0.00868155    0.00446132    0.00235889    0.00114048   0.000511886   0.000238499   9.78459e-05   3.88912e-05   1.49661e-05   5.30933e-06   1.79787e-06   5.64138e-07   1.59139e-07   4.19454e-08
  20  18 3511.8258    2.9159  2.9246 11.2515 -0.0029  0.0422   0.0365   0.1080    0.1349   0.0000   438.6726       5.08518       18.4958      -1.64182       3.12201      -2.34496      -7.53613      -3.14379       4.39723      -3.42376       1.94037      -3.51962       1.17453       2.03102      0.768887     -0.425897      0.210194      0.326165    -0.0481383     0.0674845     0.0826329     0.0209029  -0.000318059  -0.000336740    0.00257216   0.000781006   3.04496e-05   0.000169903  -0.000127704  -7.31647e-05   1.98522e-05  -1.07992e-05   1.28032e-06   8.33962e-07   5.66388e-08  -8.73431e-10       3.63936       4.58457       5.08393       5.31260       5.16895       4.68492       4.27037       3.71947       3.18715       2.45363       2.05180       1.59080       1.16484      0.822803      0.568483      0.403093      0.264969      0.169501      0.103604     0.0654587     0.0378957     0.0212309     0.0111450    0.00577829    0.00300673    0.00150466   0.000690766   0.000314953   0.000124565   5.07735e-05   1.87728e-05   6.73004e-06   2.20981e-06   7.16706e-07   2.01242e-07   5.26330e-08
  20  19 3655.6150    2.4043  4.1397 10.7095 -0.0015  0.0512   0.0258   0.1337    0.1252   0.0000   438.4573       8.16907       16.0905       11.2411      -6.71010      -3.21631       4.94311       2.17625     -0.864767    -0.0723104      -3.00342       1.48018      0.369396    -0.0291766      0.433257      0.439445      0.319010   -0.00779282     -0.278523    -0.0281507     0.0621470     0.0260094    0.00204192   2.13273e-05   0.000187924   -0.00175053   0.000490624   0.000349829   0.000231062  -4.75986e-05  -3.82835e-05   3.51232e-06  -1.12541e-06  -2.54381e-06  -2.72703e-07  -2.59096e-08       4.15113       5.23572       5.62628       5.76700       5.82821       5.38998       5.03433       4.39339       3.65198       2.99290       2.38360       1.84672       1.39013       1.02751      0.745650      0.514167      0.333330      0.214402      0.132269     0.0793364     0.0467525     0.0263000     0.0140511    0.00741972    0.00363649    0.00180797   0.000812364   0.000377229   0.000154184   6.38784e-05   2.30399e-05   8.51927e-06   2.83554e-06   8.90373e-07   2.52596e-07   6.74716e-08
  20  20 3799.3085    1.9588  5.9541 10.4646 -0.0013  0.0654   0.0181   0.1744    0.0834   0.0000   445.2445       15.6970       7.55424      -8.13691       4.15579      -13.1579      0.726659      0.102721       2.89950      0.899340      -4.42778      -3.36761      -1.22917       2.31179      0.352378     -0.557621     0.0898657      0.383155     0.0416583     -0.147648     0.0188552   -0.00358757     0.0156197    -0.0269586   0.000280566   0.000969657  -0.000189239   4.68404e-05  -0.000161525   7.34776e-05  -6.17595e-05  -8.17442e-06  -1.11577e-06   2.74281e-06  -1.58250e-07  -7.87484e-08       5.28569       6.72869       7.28449       7.62640       7.31372       7.07726       6.33691       5.60324       4.69016       3.88021       3.09288       2.37487       1.78268       1.31412      0.944432      0.640494      0.425054      0.268784      0.169768      0.100714     0.0593553     0.0332718     0.0181739    0.00950811    0.00470063    0.00226067    0.00106916   0.000467125   0.000202829   8.05694e-05   3.07173e-05   1.10535e-05   3.70219e-06   1.15370e-06   3.32558e-07   8.52155e-08
  20  21 3942.8210    1.6348  8.1707 10.1545 -0.0015  0.0817   0.0137   0.2245    0.0723   0.0000   440.0044       9.10844       16.5122       14.2836      -8.37257      -20.9656       4.70034       6.27476       1.18391      -2.82708       2.96682       4.73938       1.42412      -2.49431       2.28987     -0.149888      0.682000      0.409678    -0.0327599      0.151339    -0.0834289    -0.0376577     0.0108650     0.0169498    0.00326595  -0.000181090   -0.00106304   0.000780398   0.000115155  -0.000170964  -3.43143e-06   1.57866e-05  -1.74135e-06   3.19406e-07   3.96000e-07   2.62367e-08       6.51183       8.29136       8.97705       9.25078       9.17243       8.65204       7.95067       6.84750       5.79056       4.84696       3.77515       3.00268       2.19724       1.65098       1.15359      0.807443      0.531397      0.339991      0.212377      0.128195     0.0755031     0.0428458     0.0226677     0.0119117    0.00604456    0.00290457    0.00133719   0.000598584   0.000254154   0.000101819   3.90274e-05   1.41591e-05   4.70964e-06   1.47105e-06   4.18647e-07   1.08043e-07
  20  22 4086.8292    1.3493 10.4327 10.1248 -0.0024  0.1038   0.0111   0.2833    0.0581   0.0000   439.3312      -1.51744       41.1326       12.2837      -1.46086       6.82343       14.5433      -10.4720      -1.40408      -2.31441      -5.79000      -5.16464      -3.27360      -4.01770     -0.413583      0.533133     -0.566989     -0.936535     -0.378178     -0.331277    -0.0270513     0.0168177    -0.0361459   -0.00321671    0.00765753   3.13565e-05   -0.00422298  -0.000459084   0.000298366   0.000164724   5.41768e-06  -2.33226e-05   2.44408e-06   1.71161e-06  -7.35755e-07   9.82395e-08       8.37703       10.8620       11.7381       12.2311       11.7052       11.3456       10.1308       8.90370       7.55596       6.16537       4.84196       3.79766       2.81995       2.09697       1.50193       1.02767      0.671326      0.435161      0.268471      0.161080     0.0956357     0.0532975     0.0293837     0.0153668    0.00768825    0.00375496    0.00172344   0.000778190   0.000326832   0.000133360   4.97085e-05   1.80173e-05   6.16217e-06   1.90888e-06   5.40332e-07   1.38358e-07
  20  24 4374.2582    0.9418 14.8524 10.0892 -0.0016  0.1611   0.0079   0.4387    0.0435   0.0000   445.9557       27.6540       39.5121      -2.56204      -12.7720      0.754002       10.7917       12.0440      -3.45818       4.31741       8.17197      -2.73276      -1.27186      -3.12362     -0.975836       1.96248      0.195762      0.952520     -0.283920     -0.137769     -0.103039   -0.00570463   -0.00685532     0.0346694    0.00534668   -0.00906644   -0.00549149   0.000129010   0.000371931   0.000362684   0.000150019  -3.28551e-05  -9.09755e-06   2.85935e-06  -1.81853e-06  -3.23125e-08       12.2780       16.4635       17.7436       18.0961       17.9839       16.6899       15.5872       13.3931       11.6081       9.32381       7.54261       5.84693       4.43123       3.21288       2.32548       1.59347       1.05617      0.683870      0.424271      0.260477      0.150053     0.0864724     0.0465705     0.0245847     0.0125243    0.00597418    0.00290149    0.00123929   0.000551043   0.000212797   8.33635e-05   2.98800e-05   1.00049e-05   3.20090e-06   8.70969e-07   2.29831e-07
  21   8 2077.7018    0.8142  0.5517 10.1546 -0.0051  0.0280   0.0223   0.0407    0.0865   0.0000   437.9370       3.62085       13.5817      -1.71420     -0.280912      -3.10774      -1.62440      -3.39806      0.314166      0.735436      0.602221     -0.897904      0.524251      0.823806      0.208548     0.0792207     -0.113855     0.0647712      0.144295  -0.000492413    -0.0255854   -0.00685766    0.00676909  -0.000778341   0.000895682  -0.000441666   0.000170455   0.000232879   2.58755e-05  -3.33944e-05   5.22337e-06   4.47046e-06  -8.51036e-07  -4.24211e-08   6.30685e-08   2.12497e-08       2.02646       2.14780       3.22238       2.63649       2.21125       3.25657       2.08184       2.13260       2.21778       1.37586       1.23069       1.22760      0.693638      0.576765      0.500972      0.247001      0.176692      0.163803     0.0753719     0.0508654     0.0407454     0.0145552    0.00877402    0.00705477    0.00278795    0.00103424   0.000897062   0.000411683   9.68926e-05   7.51703e-05   3.61726e-05   9.81735e-06   2.47364e-06   1.41481e-06   6.75555e-07   2.03465e-07
  21   9 2231.8709    1.0443  0.8221 10.1853 -0.0149  0.0227   0.0236   0.0533    0.1458   0.0000   437.0107       3.69433       17.9632      0.224356      -2.17472       2.82514       2.12814      -3.27678      0.128821       1.41937      0.415101      -1.66565     -0.351671      0.437198      0.377062    -0.0418630     -0.247171     0.0631658      0.173894     0.0684503   -0.00412732    -0.0112740  -0.000288666    0.00448817   0.000546374   0.000998839   0.000399983  -5.82040e-05   4.74300e-05  -5.55250e-05  -4.64543e-05   5.26366e-06   8.48154e-06   1.17660e-06  -7.52351e-07   6.80108e-08       1.67705       2.10393       2.29963       2.34600       2.39205       2.28489       2.06948       1.92455       1.46663       1.28932       1.00215      0.797765      0.606366      0.459507      0.341981      0.247265      0.166226      0.106801     0.0698302     0.0421957     0.0256238     0.0161365    0.00847123    0.00448385    0.00250367    0.00117850   0.000613568   0.000282677   0.000123759   5.88269e-05   2.39214e-05   8.20471e-06   3.52472e-06   1.13063e-06   3.54341e-07   1.09594e-07
  21  10 2381.9070    1.4219  1.0028 10.5950 -0.0084  0.0238   0.0297   0.0612    0.1678   0.0000   438.2898       4.77738       9.23190       1.21263      -2.46653      -2.40206       6.22526      0.399413      -3.64989      0.422569     -0.457076      -1.44932     0.0568474      0.667886     -0.386959     0.0825318     -0.186953     0.0356126     0.0682607    -0.0207948    -0.0204198    0.00504256    0.00244000   0.000285612   -0.00152697    0.00252183  -0.000298977   0.000323511  -3.45384e-05   6.47562e-05  -2.25814e-06  -9.18371e-06  -3.15398e-06   7.08780e-07   4.15495e-07   1.07628e-07       1.80183       2.41043       2.63212       2.74973       2.62209       2.52709       2.28383       1.93120       1.74914       1.38752       1.20192      0.879900      0.657193      0.497808      0.363430      0.245010      0.161868      0.114284     0.0674936     0.0429041     0.0269726     0.0155314    0.00890954    0.00472929    0.00255703    0.00126377   0.000615606   0.000278518   0.000122637   5.73287e-05   2.35366e-05   9.54481e-06   3.30338e-06   1.14382e-06   4.05931e-07   1.19805e-07
  21  11 2529.3157    1.8296  1.1418 10.8005 -0.0008  0.0253   0.0352   0.0668    0.2009   0.0000   438.8140       2.75574       15.5361     -0.896771      0.992174      0.939491      0.367368      0.903242      0.713472      -2.42740     -0.585115    -0.0920792      -1.10209     -0.306258     -0.423686    0.00657141      0.258457      0.150694    -0.0853905    -0.0527306    0.00246228   -0.00549803   -0.00724459   0.000694556    0.00102187   2.76926e-05  -0.000775335  -0.000163829  -0.000136006   6.32293e-05  -7.00751e-06  -4.55773e-06  -7.37331e-07  -7.02854e-07  -2.87011e-07  -8.13693e-10       1.90137       2.42674       2.68266       2.78675       2.75896       2.60013       2.25468       1.97441       1.86343       1.46737       1.15194      0.897043      0.711030      0.527437      0.382635      0.254907      0.167003      0.122122     0.0754403     0.0481170     0.0258686     0.0160656    0.00902602    0.00526926    0.00284479    0.00143698   0.000693359   0.000296045   0.000145212   5.76635e-05   2.45940e-05   9.28152e-06   3.45420e-06   1.24271e-06   4.16937e-07   1.31374e-07
  21  13 2822.9917    3.2021  0.9656 11.9493 -0.0021  0.0228   0.0644   0.0554    0.2218   0.0000   439.1172       2.56516       11.9052       2.77723     -0.349906      -1.92436       2.95097     -0.574186       1.29807     -0.835577     -0.764879     -0.698152      0.438963    -0.0930205     -0.268250    -0.0150970      0.394953     -0.163583    -0.0924728    -0.0474010    -0.0648473     0.0285348   -0.00311037   -0.00222952    0.00232565  -0.000489413   0.000599649  -7.84757e-05  -9.95014e-06  -2.61055e-05   1.02147e-05   3.05829e-06   4.55102e-07  -7.61165e-07  -4.25438e-07  -9.10468e-09       1.85137       2.17180       2.36489       2.61879       2.43615       2.19382       2.10200       1.89786       1.68517       1.40923       1.09534      0.905095      0.682706      0.509065      0.351814      0.237043      0.171127      0.114267     0.0690469     0.0419575     0.0269191     0.0159503    0.00820498    0.00454773    0.00252534    0.00134035   0.000674476   0.000300977   0.000128597   5.68042e-05   2.35566e-05   8.84398e-06   3.19808e-06   1.08241e-06   3.50152e-07   1.06169e-07
  21  14 2968.8704    3.8178  0.9302 12.0451 -0.0059  0.0224   0.0776   0.0506    0.2560   0.0000   439.5663       6.60917       15.1112       3.73787     -0.547985     -0.129848     -0.862696     -0.333471      -1.85581      -1.30952       2.48206     -0.789057      0.145163      0.200005     -0.160945    -0.0567798      0.244445     0.0589829     0.0504375    0.00809176   -0.00821988   -0.00731951    0.00334407  -0.000444753  -0.000702127    0.00130636  -3.91111e-05   9.21369e-05  -0.000107890   7.80564e-05   9.08756e-06  -6.34207e-06   4.41084e-06  -6.58146e-07   3.87251e-07   1.44089e-07       1.57624       2.15093       2.22252       2.37305       2.37346       2.18462       1.99434       1.76387       1.58563       1.22424       1.03507      0.809333      0.591436      0.486348      0.302119      0.237504      0.146770      0.108765     0.0653298     0.0428235     0.0246571     0.0139502    0.00849479    0.00433634    0.00253310    0.00118024   0.000632542   0.000264544   0.000134243   4.94589e-05   2.32069e-05   8.21625e-06   3.38789e-06   1.02390e-06   3.74746e-07   1.07705e-07
  21  15 3114.0122    4.1154  1.0379 12.2361 -0.0056  0.0262   0.0815   0.0561    0.2647   0.0000   439.8321       2.15421       15.0520       7.42722      -3.45493     0.0194345     -0.815150      -3.30156      0.242222      -3.76509       2.30514      0.548106     0.0773620      -1.28860      0.131911    0.00869798      0.259737    -0.0344528    -0.0338493    -0.0467273    0.00955802    0.00955634    0.00102566    0.00318649    0.00455550  -0.000607671   0.000107576   -0.00108548   1.23404e-05  -7.48028e-05  -9.83266e-06   3.19960e-06   1.05822e-06  -1.70858e-07   3.18765e-07   2.10538e-08       2.47532       3.23990       3.48206       3.35333       2.88596       2.64167       2.47546       2.40217       2.30104       2.09574       1.68251       1.30942      0.968899      0.674744      0.447990      0.292363      0.188878      0.115957     0.0689568     0.0442989     0.0265030     0.0155943    0.00878440    0.00460565    0.00241258    0.00128749   0.000606693   0.000292721   0.000129773   5.30885e-05   2.18530e-05   9.06986e-06   3.33128e-06   1.14064e-06   3.73328e-07   1.13488e-07
  21  16 3258.5882    3.8059  1.5434 12.0239 -0.0036  0.0293   0.0615   0.0710    0.1936   0.0000   436.1993       6.55451       15.7468       6.42060       1.40127      -5.27584     -0.333581     -0.598244      -3.34797      -3.72721       1.45136     0.0878042      0.200278     0.0623694     -0.945266     -0.131064     -0.148762   -0.00694438    -0.0160686    -0.0172649    -0.0561304    0.00592448    0.00282122    0.00936760  -0.000580573  -0.000712238  -0.000415460   0.000199045  -3.81071e-05   6.54123e-07  -1.05153e-05  -8.55279e-06   8.57179e-07  -9.64712e-07   1.06234e-07   7.09775e-08       2.28739       2.84618       3.14878       3.15808       3.10275       2.90811       2.80036       2.39650       2.12734       1.78510       1.43655       1.10173      0.883818      0.640512      0.447505      0.316538      0.211534      0.144421     0.0894155     0.0576540     0.0328404     0.0187364     0.0108226    0.00585891    0.00316055    0.00154075   0.000776535   0.000366910   0.000156950   6.92788e-05   2.79254e-05   1.13894e-05   4.32171e-06   1.46864e-06   4.77308e-07   1.40233e-07
  21  17 3402.8965    3.2898  2.0500 11.7111 -0.0015  0.0337   0.0458   0.0825    0.1299   0.0000   440.4587       8.56647       7.90476       5.23984       1.51906       1.84019      0.701154      -2.45592       3.71227      -2.76606      -2.56243     -0.895164      0.111677     -0.731325     -0.382381      0.586648     -0.263077     -0.112745     0.0869646    -0.0541217    -0.0249380   -0.00879368    0.00607661    0.00233641    0.00115691   -0.00137920   0.000263633   0.000180469  -0.000538294   3.13234e-05   3.13710e-05  -2.88831e-06   1.85341e-06   6.98776e-07  -1.16542e-06   2.03332e-07       2.66088       3.35968       3.63259       3.72813       3.69945       3.48759       3.23883       2.80185       2.40111       2.04095       1.69491       1.27896      0.970313      0.737596      0.524420      0.366931      0.243433      0.167284      0.102815     0.0629990     0.0401035     0.0229375     0.0129017    0.00686167    0.00371262    0.00178991   0.000914571   0.000397589   0.000185453   7.88445e-05   3.55662e-05   1.29076e-05   4.85525e-06   1.63965e-06   5.49457e-07   1.57954e-07
  21  18 3547.1384    2.7159  3.4053 11.1544 -0.0001  0.0442   0.0304   0.1181    0.1049   0.0000   437.2575       17.5789       10.3389      -5.35772      -2.34190       1.55605      -5.56200      -3.49591      -4.34136      -2.51602    -0.0655379     0.0178502      -1.41191     -0.776613     -0.214327     0.0604125     -0.160119    -0.0800742     -0.150949     0.0693365     0.0479070    0.00797805    -0.0133956  -0.000272868    0.00623323   0.000413766   -0.00163294   0.000462637   0.000176111  -0.000106312   8.06618e-05   1.18282e-05   4.17099e-06  -4.75705e-06   3.71838e-07  -2.61140e-07       3.38132       4.47724       4.73800       4.97921       4.88762       4.60685       4.28492       3.63395       3.26024       2.62354       2.11988       1.66737       1.25719      0.949870      0.683483      0.475488      0.315314      0.216530      0.135760     0.0837911     0.0500490     0.0296695     0.0164323    0.00908462    0.00487910    0.00240552    0.00119593   0.000539773   0.000244845   0.000106416   4.46331e-05   1.67133e-05   6.29496e-06   2.20139e-06   7.26553e-07   2.20744e-07
  21  19 3691.5381    2.2512  4.8190 10.7550 -0.0019  0.0549   0.0219   0.1446    0.0934   0.0000   429.3966       24.5017       16.8898      -1.55560      0.653356       7.43025       8.10229       2.13566      -1.17012      -4.84362      -1.70349       1.48027     -0.351787      0.232653       1.13638      0.153142     0.0770943      0.267941    0.00251913    -0.0644774    -0.0514977    -0.0224456    -0.0169449     0.0105100  -0.000248619   -0.00170433   0.000645864   0.000512545  -0.000149792  -9.57049e-05  -4.31955e-05   1.66857e-05   7.98096e-06  -2.91326e-06  -1.26499e-07   2.26924e-07       4.21752       5.41359       5.71902       6.13828       5.99989       5.54283       5.13747       4.63871       3.94957       3.31790       2.69602       2.12027       1.61201       1.20128      0.853433      0.589299      0.402565      0.270081      0.172243      0.106320     0.0643188     0.0372095     0.0212833     0.0112797    0.00621527    0.00311822    0.00153044   0.000715706   0.000316567   0.000140774   5.64793e-05   2.20616e-05   8.06592e-06   2.72749e-06   8.87805e-07   2.64911e-07
  21  21 3979.8003    1.5767  8.9039 10.1216 -0.0010  0.0849   0.0124   0.2339    0.0670   0.0000   435.9994       9.77157       22.0680       11.8346      -8.92462       10.0944       5.34484       3.58455     -0.483308       7.37414     -0.507462      -1.46683       2.68285       1.35240      0.946521      0.657605     -0.125245     -0.387660      0.415259    -0.0360162    -0.0190179      0.102682     0.0271815     0.0294685   -0.00402093    0.00192340   -0.00248800   -0.00109436   0.000451738   7.46284e-05   3.32993e-05   3.57012e-06   1.26827e-07  -4.89259e-06   2.47404e-06  -1.42683e-07       6.51154       8.45219       9.09935       9.57451       9.39811       8.98111       8.04489       7.33825       6.04601       5.17856       4.15838       3.21346       2.46120       1.83070       1.34008      0.933633      0.627249      0.415074      0.263629      0.165903     0.0988801     0.0568501     0.0331555     0.0180515    0.00947939    0.00468955    0.00230480    0.00109493   0.000490159   0.000212579   8.71363e-05   3.43168e-05   1.25951e-05   4.27707e-06   1.39730e-06   4.21156e-07
  21  22 4124.1957    1.3023 10.7836 10.1394 -0.0009  0.1042   0.0104   0.2930    0.0570   0.0000   433.2246      -7.38958      -20.2752       6.78259       4.42518      -15.1441       10.6614       3.06616      -10.7838      -6.82047       5.09897      -2.76689       1.78695     -0.494887      0.749879     -0.737569      0.302523      0.786901     -0.447223      0.162579     0.0952221     0.0299301    -0.0570814    -0.0439860    -0.0168389    0.00123617    0.00132645   0.000587800   0.000922410  -0.000119355  -2.13282e-05   6.23115e-05  -1.21243e-05   5.07122e-06  -3.18430e-06  -8.80695e-07       7.84968       10.3021       10.9186       11.3459       11.2887       10.8319       9.85026       8.76598       7.50240       6.28893       5.01347       3.97039       3.05509       2.26200       1.65552       1.17104      0.783956      0.521768      0.330495      0.208148      0.123412     0.0715608     0.0413191     0.0220976     0.0116681    0.00590760    0.00283849    0.00135035   0.000609787   0.000261297   0.000105216   4.22314e-05   1.56251e-05   5.44361e-06   1.79933e-06   5.40609e-07
  21  23 4268.2777    1.0496 12.9099 10.1871 -0.0021  0.1338   0.0087   0.3704    0.0471   0.0000   446.6211      -6.19259       27.7408       18.9588      -11.6848       8.94690       1.13889      -5.48756      -2.74596      -5.02153      -7.24080       2.01856      -1.05295       4.31227      -3.04668      -1.48863      0.590391       1.23041     -0.749144     0.0672642      0.163101      0.118424     0.0219478     0.0145913   -0.00380921   -0.00254026    0.00394760   0.000582359  -2.48356e-05  -0.000357373   0.000242120  -6.56334e-06  -2.53989e-05   1.88850e-07   3.28961e-06  -9.25226e-07       9.74822       12.8715       13.9888       14.6585       14.4013       13.8529       12.3849       11.0886       9.45581       7.92479       6.38521       5.07451       3.80829       2.88224       2.04166       1.48540      0.977467      0.660772      0.419507      0.265628      0.156843     0.0951578     0.0525472     0.0287692     0.0151652    0.00775685    0.00374555    0.00177126   0.000803235   0.000350417   0.000141810   5.51669e-05   2.08463e-05   7.38060e-06   2.33135e-06   7.25939e-07
  21  24 4412.6207    0.8775 15.4501 10.1502 -0.0016  0.1682   0.0072   0.4578    0.0403   0.0000   439.8764      -27.3383       9.14448       47.3175       30.2190      -39.1088       20.6883      -10.6047      -17.9683      -8.37540       1.11462      -1.63176     -0.717248      -6.73320      0.488928       1.23202     -0.850558     -0.723482      0.422522      0.152010     -0.110286     0.0647951    -0.0121837    -0.0141329    -0.0232596   0.000313245    0.00782114    0.00430175   -0.00198638   0.000467814   0.000133579  -2.38019e-05  -4.97769e-05  -2.95018e-07  -2.42591e-07   8.48366e-07       12.6501       16.4956       18.0355       18.7645       18.2867       17.4881       15.8791       14.1317       12.1907       10.0309       8.14106       6.47841       4.86659       3.66978       2.64681       1.84767       1.26952      0.839048      0.534991      0.334889      0.202884      0.118450     0.0670956     0.0367884     0.0191971     0.0100765    0.00479729    0.00233622    0.00102382   0.000455853   0.000181804   7.36544e-05   2.62751e-05   9.33237e-06   2.99736e-06   9.29562e-07
  22   9 2260.0128    1.1130  0.8179 10.3059 -0.0060  0.0218   0.0250   0.0505    0.1323   0.0000   439.4043       2.40625       17.0567      -1.17120       1.03240       2.18889      -3.02648     -0.322990       1.62210      0.785933     -0.139523    -0.0570859     -0.392104     -0.894085      0.172390      0.159582    -0.0533821    0.00886051      0.183295     0.0708742   -0.00922759    -0.0317767     0.0178180    -0.0118617   0.000261547   -0.00273402    0.00284208   0.000108370  -0.000127161  -1.38090e-05  -9.76237e-06   3.49030e-05   9.34179e-07  -6.34628e-07   1.09062e-06  -2.23348e-07       1.58344       1.96579       2.17198       2.24100       2.22570       2.11631       1.96123       1.69110       1.48289       1.34788       1.10640      0.878670      0.637035      0.507700      0.365163      0.256212      0.178613      0.119231     0.0774786     0.0502019     0.0307416     0.0197069     0.0111155    0.00645228    0.00357621    0.00176777   0.000936380   0.000434307   0.000214216   8.88701e-05   4.23993e-05   1.79043e-05   7.51392e-06   2.64051e-06   1.03522e-06   3.23684e-07
  22  11 2559.1891    1.9657  0.9908 11.3654 -0.0015  0.0227   0.0397   0.0598    0.1522   0.0000   441.6394      0.287700       18.3255      0.701432      -3.11314      0.967160      -1.33108      0.329672     -0.249941       2.88737     -0.415364       1.38572     -0.669963     -0.699661     -0.307372     0.0208886     -0.208179    0.00638953    -0.0522180    -0.0373182    -0.0242674   0.000216226   -0.00749042   0.000220610  -0.000534201    0.00222951  -0.000959397  -0.000399802   0.000175842  -8.43888e-06  -3.82507e-05  -2.22028e-05  -4.95319e-07  -2.65638e-06  -4.94888e-09  -8.14892e-07       1.77928       2.26176       2.45803       2.65290       2.49071       2.43535       2.22788       1.96748       1.66757       1.44131       1.11281      0.898757      0.722315      0.532294      0.369231      0.267386      0.193437      0.130124     0.0811411     0.0542539     0.0329370     0.0202372     0.0111495    0.00638135    0.00332067    0.00184830   0.000904443   0.000499237   0.000224944   9.83355e-05   4.29332e-05   1.75315e-05   7.04606e-06   2.89076e-06   1.01674e-06   3.42367e-07
  22  12 2707.0903    2.6270  0.9919 11.5298 -0.0067  0.0233   0.0517   0.0555    0.2191   0.0000   439.4962       6.92052       15.0735       4.47428      -2.18851       3.03429      0.174101      -2.54483     -0.722796      -1.16539      -2.96003     -0.708331       1.04760     -0.543779     -0.141147     -0.104794     -0.266815     0.0325391    -0.0579563    -0.0136450     0.0444394    -0.0105801    -0.0279476   -0.00744010    0.00323416   0.000692833  -0.000700757  -0.000177810   0.000278656   6.46237e-05  -5.28517e-06   1.81857e-05   2.78742e-06   3.12211e-06  -2.11152e-06   3.38989e-07       1.73610       2.20731       2.31325       2.44565       2.32527       2.25713       2.24044       1.95454       1.74031       1.33110       1.12856      0.872039      0.679251      0.526892      0.415822      0.298570      0.204466      0.135295     0.0868164     0.0556606     0.0336028     0.0187853     0.0109693    0.00656623    0.00367822    0.00175716   0.000889341   0.000456721   0.000225677   0.000102420   4.51313e-05   1.92138e-05   7.26200e-06   2.74865e-06   9.87686e-07   3.18800e-07
  22  13 2854.7795    3.3382  0.9671 11.7700 -0.0036  0.0214   0.0655   0.0533    0.2530   0.0000   438.2958       6.85714       14.2356       2.20293     -0.283727       3.73028     0.0468787      0.752285      0.345233      -3.15182    -0.0397475      -1.44977      0.320469     -0.480833     0.0844654     -0.387876      0.208530    -0.0480261    0.00737315     0.0379963   -0.00631274    -0.0272743    -0.0133497    0.00242523  -0.000474230   -0.00105987    0.00102088   0.000568717   0.000196397   8.43852e-06  -9.37790e-06  -2.01737e-05   6.48292e-07   6.48424e-06  -6.98940e-08  -1.56344e-07       1.59625       1.97615       2.21949       2.23385       2.18522       2.13869       1.95617       1.78989       1.53548       1.30123       1.01885      0.844205      0.643860      0.486228      0.361004      0.260916      0.176941      0.123182     0.0768071     0.0480867     0.0315807     0.0176870     0.0105916    0.00597652    0.00318011    0.00167788   0.000893212   0.000424424   0.000211980   9.33049e-05   4.12396e-05   1.68898e-05   7.22071e-06   2.58179e-06   9.45553e-07   3.26344e-07
  22  14 3001.4091    3.8584  1.0021 12.3201 -0.0073  0.0224   0.0766   0.0574    0.2211   0.0000   438.7004       2.73913       15.9225      0.319598      -2.88599     -0.764454       1.93982     -0.653511      -2.03393      -3.38628       1.38712      0.525011   -0.00433015      0.172466     -0.137635      0.232466    -0.0307476    -0.0133109    -0.0773221   -0.00188738    0.00516208   -0.00697028     0.0170155   0.000670694   -0.00379168   0.000297984    0.00226064   0.000611690  -0.000181871   0.000127845   8.29895e-05  -3.04376e-05   4.21182e-06  -8.23164e-07   1.40541e-06  -2.91414e-07       1.69332       2.18668       2.40279       2.51248       2.41667       2.38904       2.05019       1.88063       1.66754       1.41637       1.04727      0.928246      0.667471      0.510899      0.369621      0.260531      0.176802      0.123458     0.0769802     0.0496065     0.0310107     0.0185808     0.0105578    0.00605442    0.00339621    0.00173289   0.000919120   0.000457895   0.000216843   9.41024e-05   4.17613e-05   1.69446e-05   6.85703e-06   2.47627e-06   9.46673e-07   3.21399e-07
  22  15 3147.0408    4.0452  1.1049 12.4217 -0.0097  0.0243   0.0793   0.0600    0.2719   0.0000   439.5094       4.62039       11.3430      0.749818       1.34110       2.29231      -3.83499     -0.194095      -2.58745      -1.75245      0.267122      -2.30865       2.15931     -0.493292      0.206069      0.793541    0.00429756    -0.0786016     0.0936399    -0.0192598    -0.0562797    -0.0290641    -0.0215795     0.0191694  -0.000271513   -0.00158250  -0.000732117  -0.000606149  -8.19392e-05   3.33017e-05   1.91650e-05  -1.95192e-05   3.82199e-06  -1.49147e-06  -9.71772e-08   1.48675e-07       1.89227       2.47658       2.72368       2.84913       2.73486       2.52697       2.33115       2.16315       1.76278       1.53023       1.24534       1.01178      0.768442      0.569776      0.396900      0.293061      0.191976      0.129766     0.0857842     0.0557499     0.0334383     0.0196528     0.0117340    0.00643457    0.00372752    0.00182810   0.000936278   0.000484584   0.000223427   0.000106060   4.63948e-05   1.96893e-05   7.42668e-06   2.90253e-06   1.04232e-06   3.18222e-07
  22  16 3292.2945    3.7773  1.5516 11.7822 -0.0066  0.0283   0.0599   0.0690    0.2175   0.0000   436.4264       9.78541       12.2114       1.36693     0.0117519       1.07722       4.14797       2.94840       1.04153       3.61632     -0.403866      -2.62457      -1.44971     -0.101609      0.175468     -0.365210     -0.576179      0.198985      0.167999     0.0439942     0.0273103     0.0299101     0.0176658   -0.00953004  -0.000530110    0.00142275  -0.000761589  -0.000222525   0.000463964   0.000183653  -6.29679e-06  -2.40326e-05   5.24743e-06  -4.99106e-06  -8.19381e-08  -7.88000e-08       2.27193       2.92103       3.24750       3.47740       3.47577       3.15213       2.86576       2.51735       2.16184       1.74187       1.38672       1.14083      0.880688      0.619996      0.454813      0.326466      0.232234      0.149188      0.101017     0.0632578     0.0398650     0.0240507     0.0136968    0.00775106    0.00423076    0.00220549    0.00111984   0.000586914   0.000282016   0.000126164   5.37208e-05   2.18577e-05   8.30959e-06   3.17625e-06   1.15410e-06   3.89829e-07
  22  17 3437.3026    3.1261  2.4291 11.6501 -0.0007  0.0386   0.0393   0.0907    0.1021   0.0000   440.8041       9.35799       15.9517       9.29620       7.79322       2.12768      -3.39235      -3.30788      -1.15532     -0.450894      -1.62651      0.629353     -0.646899      0.946802       1.10380      0.136065     -0.215983    -0.0508677     0.0376583    -0.0599990    -0.0830998    -0.0216217    0.00585128  -3.50525e-05   -0.00448054   -0.00169635    0.00200932   0.000444666   0.000227511   7.28444e-05  -1.82962e-05   1.25290e-05   1.17128e-05  -5.38512e-06  -2.32632e-06  -7.67631e-07       2.93426       3.35190       3.92788       4.35270       3.73581       3.90644       3.82903       3.02886       2.60473       2.54752       1.87152       1.42487       1.20192      0.928457      0.608910      0.459249      0.346454      0.218442      0.131449     0.0945358     0.0593404     0.0331447     0.0189796     0.0119008    0.00648965    0.00295455    0.00157919   0.000853093   0.000410841   0.000164073   6.74057e-05   3.11837e-05   1.35045e-05   5.37467e-06   2.01491e-06   6.04260e-07
  22  18 3582.1110    2.5433  3.6733 11.2148 -0.0035  0.0463   0.0274   0.1184    0.0887   0.0000   440.8482       12.5263       16.2490       9.13000      -5.49569       2.83684       1.52493     -0.314771      -3.09652      -3.87908       1.49093      -3.64557      0.743110      0.180933     -0.333258      0.107272     -0.331003    -0.0565364     0.0910924     0.0799889    -0.0319466    -0.0425158     0.0199989     0.0178961   -0.00721666   -0.00903596   -0.00398873  -0.000169315   0.000176601   0.000190747  -7.11864e-05   4.82959e-05   1.50447e-05   2.28263e-06  -6.79752e-07  -4.03559e-07       3.54331       4.44771       4.75307       5.08196       5.02273       4.62677       4.33938       3.83438       3.44394       2.85086       2.36981       1.91200       1.47365       1.09010      0.787882      0.548981      0.378187      0.260741      0.172800      0.109652     0.0677946     0.0405900     0.0235850     0.0130934    0.00729061    0.00385116    0.00200778   0.000972875   0.000463687   0.000207939   9.19225e-05   3.79771e-05   1.49137e-05   5.55818e-06   1.98411e-06   6.67126e-07
  22  19 3727.0378    2.2180  5.0426 10.6529 -0.0009  0.0558   0.0206   0.1425    0.0925   0.0000   440.5800       11.7014       3.92120       5.96661     -0.201615       1.97330       2.72334      -1.74632     -0.650617      -2.15170       5.56524       1.43047     -0.771865    -0.0636944      -1.22727      0.681533      0.377353     -0.504568      0.173933      0.143220    -0.0677845    -0.0231762    -0.0117944  -0.000745250   -0.00668876   -0.00230274   -0.00258380   0.000634203   0.000241704   0.000275776   0.000159033  -3.71719e-05   8.19809e-06   8.48593e-06   1.59974e-06   2.27121e-07       4.01768       5.25499       5.61876       5.95461       5.74190       5.62402       5.13517       4.59173       4.02051       3.37916       2.76428       2.16565       1.71535       1.26700      0.956597      0.679247      0.469971      0.313663      0.207741      0.129118     0.0806053     0.0480334     0.0287979     0.0157216    0.00864451    0.00464567    0.00236107    0.00114519   0.000540231   0.000249755   0.000110093   4.54571e-05   1.80896e-05   6.98919e-06   2.50891e-06   8.61879e-07
  22  20 3871.7150    1.8236  6.8677 10.3565 -0.0011  0.0697   0.0152   0.1838    0.0749   0.0000   435.2445       17.1709       19.9692      -4.26627      -8.08172       1.89626       6.19135      -8.06358      -3.78079      -8.47022       6.61756      0.116781      -2.28714       1.86905     -0.790828     -0.292638     -0.813207      0.545233     -0.427371    -0.0396145     0.0805616    -0.0290507    0.00805880   -0.00210442    0.00621889    0.00251762    0.00177449   0.000342619   -0.00120931  -8.82754e-05   0.000245392  -1.41462e-05  -2.51404e-05  -7.54210e-06  -1.84710e-06   8.19269e-07       4.97739       6.66426       7.18694       7.51346       7.47950       7.21327       6.51284       5.75686       5.05549       4.14433       3.44908       2.69839       2.09710       1.59303       1.15899      0.830858      0.572231      0.397406      0.252416      0.164763      0.101745     0.0611081     0.0350267     0.0204125     0.0108484    0.00582592    0.00293769    0.00145995   0.000682551   0.000315242   0.000133413   5.73331e-05   2.32216e-05   8.90398e-06   3.04819e-06   1.08503e-06
  22  21 4016.4967    1.4921  9.1889 10.1842 -0.0001  0.0857   0.0116   0.2432    0.0604   0.0000   445.6771       18.5443      -6.15918       11.6995      -3.75146       11.0749      -3.97055      -2.26695      -1.32282      -5.91930     0.0433739      0.228446       3.15498       3.35240    -0.0910122     -0.634096      0.386673      0.178295    -0.0480590     -0.122144      0.205045    -0.0504271     0.0458009  -0.000558670   -0.00636343     0.0111929   -0.00155740    0.00133235    0.00102148  -3.08124e-05  -0.000104822  -4.21407e-05  -2.07018e-05   3.82892e-06   2.37558e-06   1.83866e-06       6.24238       8.07711       8.80495       9.17180       9.06895       8.70056       7.96643       7.20711       6.20866       5.21911       4.19947       3.37306       2.64773       1.96906       1.45921       1.04610      0.729809      0.487203      0.320405      0.201812      0.124816     0.0760924     0.0437903     0.0245344     0.0135219    0.00709869    0.00367977    0.00180982   0.000874185   0.000385899   0.000174411   7.08610e-05   2.86394e-05   1.06769e-05   3.94882e-06   1.32975e-06
  22  22 4160.9436    1.2322 12.0278 10.2138 -0.0037  0.1150   0.0094   0.3209    0.0504   0.0000   445.1214       24.5732       24.0829       13.5312     0.0517942       11.8427       1.62907       15.5425       1.08313      -7.15969       1.33388      -9.33818      -5.35339     -0.682171     -0.981453      -1.40193      0.551388      -1.52634     -0.416129     -0.296574     -0.231701     -0.205999      0.170014    0.00744685   -0.00287444    0.00816445    0.00393302    0.00473335   0.000710265   0.000576597   0.000436458   1.11581e-05  -1.08112e-05   7.33333e-06  -2.62976e-06  -1.08122e-06       8.25478       10.6526       11.5677       12.1599       12.0856       11.4274       10.5506       9.37886       8.17763       7.06666       5.68945       4.54998       3.51549       2.65507       1.95402       1.38886      0.967782      0.653390      0.428183      0.270392      0.171091      0.102006     0.0614165     0.0337377     0.0188611    0.00996823    0.00510665    0.00253500    0.00116885   0.000550137   0.000232781   0.000101289   3.91970e-05   1.53622e-05   5.35125e-06   1.82621e-06
  22  23 4305.6667    1.0153 14.2164 10.1518 -0.0007  0.1420   0.0078   0.3983    0.0447   0.0000   453.3538       13.1792      -1.61118       21.6565      -6.30984      0.110961       5.96991       1.90655       2.41339      -3.62769    -0.0948030       8.07497       1.34176      -1.99065   -0.00657858     0.0525377     -0.387866      0.124304      -1.05492     -0.311526     0.0866059      0.151556     0.0226778    0.00371179    -0.0264828     0.0336163   -0.00261590    0.00243031   -0.00125892  -0.000524843  -0.000141901  -0.000137027  -4.51843e-05   3.12863e-05   5.91723e-06  -1.82546e-06       9.92850       13.3343       14.1499       15.0936       14.5748       14.1763       13.0065       11.8034       10.2003       8.43845       7.10248       5.57152       4.35652       3.25801       2.48003       1.72039       1.21129      0.819116      0.537543      0.343799      0.211075      0.126972     0.0740072     0.0418407     0.0229968     0.0120427    0.00627662    0.00299381    0.00145923   0.000662862   0.000295811   0.000122793   5.01446e-05   1.84496e-05   6.53594e-06   2.20747e-06
  22  24 4450.1348    0.8411 15.8602 10.1283  0.0001  0.1695   0.0068   0.4668    0.0379   0.0000   441.1718       18.7636       22.6473       15.1934       11.5445      -33.9158      -42.1558      -2.66403       21.1713      -6.28718      -8.83094      -13.8613     -0.981520       2.88168      -6.47462       1.62880      0.720366      0.448373     -0.470387    0.00543121    -0.0703970    -0.0264106    -0.0284482      0.114761   -0.00823346   -0.00448035    0.00976141    0.00388203   3.78549e-05   0.000465061  -0.000587555  -0.000219400   5.92233e-05  -1.00482e-05  -2.10339e-06   5.32297e-06       11.9042       15.8353       17.4291       17.8488       17.8417       16.8403       15.7000       13.9807       12.2268       10.2432       8.35927       6.62202       5.20016       3.89221       2.92559       2.06985       1.45758      0.974708      0.639447      0.409593      0.254541      0.153011     0.0897988     0.0510674     0.0284771     0.0148326    0.00767134    0.00380992    0.00182412   0.000828446   0.000363881   0.000153796   6.14779e-05   2.34186e-05   8.28573e-06   2.81340e-06
  23   7 1969.6224    0.5912  0.5090 10.1322 -0.0050  0.0195   0.0167   0.0435    0.0607   0.0000   438.1202       2.01627       18.3742      0.819322      -5.19216       2.03223      0.109636      -2.31258       2.38554       1.04799     -0.582047      0.368248     -0.525622       1.37495     -0.124096     -0.213625     -0.102844   -0.00595301    -0.0631016    -0.0390176    0.00167614    -0.0127719     0.0115447   -0.00267406   0.000247163    0.00333604  -0.000126166   0.000144787   0.000243175   5.80446e-05   3.04419e-05  -2.80340e-06   5.02326e-06   2.84948e-06   2.43422e-06  -2.29996e-07       1.42531       1.72910       2.00387       2.24554       1.92074       1.86795       1.80799       1.66049       1.37092       1.19930       1.07499      0.847547      0.607145      0.508155      0.381447      0.245749      0.159268      0.124948     0.0860448     0.0523668     0.0322238     0.0224154     0.0129277    0.00698463    0.00416219    0.00238486    0.00127950   0.000667076   0.000339250   0.000141471   6.72740e-05   3.38485e-05   1.55476e-05   6.14890e-06   2.34515e-06   8.43398e-07
  23   8 2131.0774    0.8593  0.7106 10.1188 -0.0006  0.0207   0.0199   0.0475    0.0936   0.0000   441.2488       2.04075       18.5581     -0.727650      -3.18129      0.745630      -1.05184      0.820029      0.329418      -2.02112      -1.85460     -0.411030      0.731627     0.0523994     -0.256451   0.000584101      0.539491      0.236494     0.0760757    -0.0202137    -0.0315633    -0.0160526    0.00792993  -0.000211932   0.000830159  -0.000770636   -0.00132298   0.000726548  -0.000279510   0.000231304   1.53572e-05  -3.84162e-05   4.86860e-06   1.55379e-06  -5.67433e-07  -1.31646e-06       1.47692       1.85483       2.04387       2.10953       2.08787       2.12176       1.92141       1.63689       1.38092       1.25831       1.02654      0.834200      0.651619      0.489467      0.347038      0.265322      0.182509      0.132173     0.0828576     0.0564390     0.0364852     0.0227713     0.0133715    0.00795865    0.00438873    0.00232483    0.00120616   0.000601343   0.000303388   0.000143073   6.55099e-05   2.80581e-05   1.26407e-05   5.16202e-06   2.08869e-06   7.57850e-07
  23   9 2287.4151    1.1425  0.9259 10.4999 -0.0066  0.0244   0.0242   0.0561    0.1297   0.0000   438.4255      0.358112       12.7308      -1.26932       1.78421       1.67078      -5.32196    -0.0806966      -2.47692      -2.47963     0.0915301      0.794540      0.479803     -0.299381    -0.0820334      0.263480   -0.00423734     0.0197255    0.00144423    -0.0210804     0.0147115    0.00128086    0.00369914   -0.00165838    0.00274359  -0.000506029    0.00226239   -0.00129226   0.000104304   0.000380102   7.50911e-05  -6.90236e-05   9.81441e-06   3.34075e-07  -1.56367e-06  -4.44020e-07       1.97724       2.67947       3.02610       3.24685       3.22588       3.06232       2.71306       2.31240       1.97348       1.58987       1.20732      0.948774      0.703835      0.531178      0.417009      0.306936      0.213215      0.144671     0.0947457     0.0617550     0.0388932     0.0233097     0.0148650    0.00846031    0.00486879    0.00264312    0.00143149   0.000704311   0.000339978   0.000164823   7.51779e-05   3.42943e-05   1.37792e-05   5.62108e-06   2.13843e-06   8.07650e-07
  23  10 2439.1905    1.6465  1.0204 10.3490  0.0001  0.0231   0.0307   0.0550    0.2283   0.0000   438.3329       1.51411       16.6850      0.211520      -2.39804    -0.0600393     -0.489469       1.40954     -0.460365       1.34405      0.457823     -0.918434     -0.892256     -0.110080      0.441044     -0.299008     -0.212985     0.0407683     0.0216468    -0.0158494     0.0811519     0.0186391    -0.0138078    0.00475859    0.00209845   0.000748739   0.000331596   -0.00104287  -2.77111e-05   8.43325e-05  -5.44228e-05  -1.88062e-05  -1.54383e-06  -7.82068e-07  -5.99985e-07   7.01411e-07       1.69820       2.20428       2.23163       2.19078       2.31523       2.21235       2.12320       2.00821       1.71954       1.44007       1.09937      0.884758      0.722116      0.585206      0.440117      0.333326      0.229784      0.160978      0.106598     0.0699048     0.0420073     0.0249516     0.0143936    0.00844717    0.00466427    0.00268146    0.00139470   0.000729985   0.000352608   0.000171521   7.49019e-05   3.55394e-05   1.34737e-05   5.80067e-06   2.11527e-06   8.11711e-07
  23  11 2588.6400    2.1303  1.1262 11.0697 -0.0078  0.0244   0.0398   0.0584    0.2142   0.0000   442.1454       4.69273       18.2891      -2.52991       2.41311      -1.96712      0.681461      -4.43373     -0.207071      -2.47435      0.354820     -0.988198       1.14306     -0.442624     -0.177198    -0.0544420    -0.0785632     0.0652330     0.0590717    -0.0766495    -0.0700693     0.0266205    0.00545231   -0.00559041   0.000442057    0.00184156   -0.00297953   0.000776671   0.000306467   4.68715e-07  -1.54251e-05   1.01174e-05  -1.48649e-05   1.03583e-05  -1.51599e-06  -3.57132e-07       1.76673       2.42769       2.64768       2.85177       2.77609       2.66862       2.43572       2.13193       1.81774       1.45031       1.22111      0.963766      0.756114      0.545679      0.419406      0.306117      0.216945      0.146669     0.0972932     0.0653423     0.0418152     0.0252343     0.0148894    0.00881327    0.00507455    0.00269472    0.00139551   0.000715810   0.000352130   0.000177751   8.35487e-05   3.52581e-05   1.56608e-05   6.14033e-06   2.37261e-06   8.64043e-07
  23  12 2737.5635    2.7853  1.0274 11.0128 -0.0064  0.0233   0.0515   0.0531    0.3424   0.0000   438.5139      0.906706       17.1249       1.56066      -1.34160      -1.37199       2.31354      0.329091       3.14473     -0.783034      0.648658      -2.11745      0.227078     -0.421245      0.762366     0.0429975     0.0963712     -0.301394    -0.0449708     -0.107930    -0.0433125    -0.0483853   0.000663845    0.00143488    0.00318698   0.000212462  -0.000316438  -0.000263612   0.000262126  -9.55431e-05   2.87730e-06   2.30465e-05   2.11528e-06   1.01007e-05   3.28817e-06   6.28907e-07       1.72615       2.29864       2.59479       2.75068       2.69414       2.56001       2.33187       2.04333       1.73302       1.42799       1.15288      0.927188      0.711948      0.536163      0.404607      0.285618      0.197205      0.142390     0.0914585     0.0629826     0.0371115     0.0236383     0.0145949    0.00797406    0.00469622    0.00245309    0.00139115   0.000717689   0.000328430   0.000163199   7.88224e-05   3.31008e-05   1.47188e-05   6.12560e-06   2.20912e-06   8.72409e-07
  23  14 3033.4613    4.0230  0.9799 12.1389 -0.0021  0.0225   0.0761   0.0510    0.2795   0.0000   440.0955       4.06248       14.3176       4.02783      -3.41600       1.85342       1.20604       1.38191      0.794598       1.13437    -0.0878890      -1.02546      0.876899      0.577248     -0.210962     -0.257510     -0.155905    -0.0385145     0.0398285    0.00392737    -0.0113114    -0.0202205   -0.00905073   -0.00869829    0.00452175  -0.000883354   0.000263544  -0.000625940   8.63342e-05   0.000106254  -5.96684e-05   3.75802e-05   1.10087e-05  -2.06379e-07  -1.29544e-07  -3.70214e-07       1.60584       2.11891       2.26447       2.46678       2.25486       2.14494       1.99289       1.85720       1.65471       1.41073       1.18125      0.958020      0.747523      0.558032      0.417569      0.286721      0.201342      0.138836     0.0917530     0.0592913     0.0376573     0.0235636     0.0132744    0.00771769    0.00471172    0.00251141    0.00130855   0.000676886   0.000361134   0.000169976   7.50019e-05   3.49811e-05   1.47673e-05   6.05532e-06   2.29900e-06   8.43360e-07
  23  15 3179.7500    4.0845  1.2157 12.3758 -0.0027  0.0247   0.0723   0.0626    0.2229   0.0000   438.0104       6.21589       13.2500       2.82555     -0.534029       1.28968       1.04267      -1.11253      0.281800      -1.55313    -0.0528328      0.889722       1.45323    -0.0777033     -0.267234    -0.0621008     -0.118932     -0.283361     0.0654175     0.0728053    -0.0323059    -0.0283796    -0.0111055    -0.0151745   -0.00243475   -0.00317956    0.00304505  -0.000176576  -0.000337193   0.000119590   9.04541e-05   3.90708e-05  -2.70727e-06  -1.48043e-05  -2.62213e-06  -2.47568e-07       1.91770       2.38579       2.53785       2.50291       2.47024       2.42842       2.45840       2.18190       1.93282       1.56785       1.23332      0.960320      0.772693      0.638517      0.490571      0.367836      0.260719      0.178489      0.115974     0.0762299     0.0450540     0.0272509     0.0154769    0.00902153    0.00523687    0.00287440    0.00146110   0.000770842   0.000367847   0.000179913   8.19789e-05   3.57706e-05   1.56496e-05   6.53600e-06   2.47817e-06   9.42966e-07
  23  16 3325.5414    3.5473  1.9295 11.8466 -0.0029  0.0313   0.0481   0.0775    0.1194   0.0000   440.0174       11.0943       13.7194       5.28030       1.92707     -0.305970      0.544271      -1.20604       4.61956       2.85977       1.05905       1.92944      0.546894     -0.949457     0.0357136     -0.224847      0.101178    -0.0215702     -0.174881     0.0121424     -0.135713    -0.0112225     0.0193760    0.00687509   -0.00293083    0.00266690   -0.00330981   9.28907e-05   0.000616020  -0.000265725  -1.44345e-05  -4.18463e-05   8.87508e-07  -1.91938e-07  -4.57816e-06   6.57542e-07       2.43577       3.31318       3.56439       3.79798       3.71288       3.51549       3.10418       2.79242       2.44728       2.06685       1.68791       1.35594       1.03635      0.763989      0.565646      0.407521      0.291145      0.192309      0.128413     0.0780917     0.0530758     0.0326591     0.0197967     0.0116494    0.00657946    0.00355485    0.00184320   0.000966328   0.000474907   0.000232774   0.000101628   4.62535e-05   1.87365e-05   8.02869e-06   2.83538e-06   1.09813e-06
  23  17 3471.2931    2.9941  2.7909 11.3781 -0.0029  0.0372   0.0341   0.0944    0.0954   0.0000   435.4161      0.924765       11.4942       4.56736      -4.50455       5.64052      -4.25037      -1.06488      -1.85434       1.45356      0.327518      0.491246      -1.33322       1.96885      -1.45663      0.214360     -0.175001      0.391085    -0.0651810    0.00156063     0.0555427    -0.0593523    -0.0480066   -0.00714890    0.00603801   -0.00132638   -0.00334644   0.000169473  -0.000101579   5.05340e-05  -0.000201921  -9.58952e-05  -1.75128e-06   1.63028e-05   1.17468e-06  -2.62997e-06       2.68308       3.47844       3.89425       4.00291       4.02161       3.76152       3.48355       3.12317       2.71020       2.29285       1.88590       1.52209       1.17717      0.900917      0.669229      0.480619      0.342546      0.228784      0.158791      0.100085     0.0631927     0.0399917     0.0239020     0.0138208    0.00782434    0.00416789    0.00232053    0.00117888   0.000570742   0.000274987   0.000130654   5.61724e-05   2.47223e-05   9.92868e-06   3.76006e-06   1.41255e-06
  23  18 3616.7110    2.4842  3.9372 11.0512 -0.0025  0.0463   0.0250   0.1175    0.0805   0.0000   439.8814       13.7975       11.8598      0.757825      0.152811     -0.150494       2.94090      -9.36988      0.674209       1.86149      -2.56828       2.01467       1.57259       1.91020      -1.42247     -0.203684     -0.406946      0.720433     0.0883325     -0.154588     0.0534704    -0.0635331    -0.0504107    -0.0490663   -0.00559308    0.00424732    0.00263450   -0.00227959  -2.42372e-05  -0.000372636   0.000174827  -1.21848e-05  -5.70219e-06   5.96222e-06  -7.00655e-06  -1.38046e-08       3.20853       4.19499       4.47683       4.74437       4.71026       4.51429       4.12906       3.76918       3.30677       2.85094       2.35407       1.87197       1.50525       1.14396      0.841769      0.609330      0.422965      0.296559      0.199932      0.129011     0.0816492     0.0512910     0.0295787     0.0176918    0.00990076    0.00548057    0.00289466    0.00150962   0.000744190   0.000350998   0.000164575   6.83804e-05   3.12258e-05   1.22385e-05   4.74089e-06   1.75305e-06
  23  19 3762.1441    2.0763  5.6238 10.5058  0.0000  0.0574   0.0180   0.1558    0.0842   0.0000   442.1637       15.2772       14.7603       4.88670       9.18825      -6.88044       7.02055      -7.04298      -2.63044      -2.79113      -1.45176      -1.16762     -0.906536     -0.892772     -0.129758      0.188460      0.491192      0.137732     0.0700846    -0.0451455    -0.0928534    -0.0139481    -0.0664896    0.00888348    -0.0119298   0.000217482    0.00662752    0.00350536   0.000420988  -0.000279803  -0.000498782   2.65930e-05  -6.16086e-05   3.56518e-06  -4.73603e-06  -4.10275e-06       4.09245       5.33449       5.79626       6.17043       5.97960       5.73732       5.32803       4.71653       4.24597       3.56698       2.94973       2.37965       1.84330       1.44085       1.05586      0.756204      0.526753      0.362308      0.246845      0.161191      0.103457     0.0605501     0.0367454     0.0215367     0.0122064    0.00690495    0.00359194    0.00186482   0.000909300   0.000437726   0.000201156   8.99213e-05   3.79178e-05   1.54643e-05   6.05623e-06   2.23997e-06
  23  20 3907.3278    1.7371  7.3451 10.2737 -0.0018  0.0713   0.0137   0.1893    0.0698   0.0000   437.7460       20.9917       16.4560       9.24152      -1.69357      -3.72588      -9.76637       9.83264      -4.54852      -10.7419      -2.26720       3.97595      0.892895       1.12200     -0.600473       1.12198    -0.0356689     0.0682384     -0.266507    -0.0666997     0.0172710     -0.155594    -0.0149555    0.00391523   -0.00186086   -0.00507931   -0.00185951   -0.00123332    0.00134141   0.000241889  -0.000124652  -9.67007e-07   2.56069e-05  -1.89840e-05   1.23538e-06   6.11094e-07       4.95855       6.49389       7.06129       7.26751       7.38492       6.93299       6.52922       5.86533       5.16775       4.34322       3.58322       2.91843       2.24401       1.73232       1.30547      0.936916      0.683215      0.457684      0.306981      0.197956      0.126356     0.0779454     0.0468898     0.0276447     0.0151867    0.00845551    0.00444589    0.00230582    0.00112621   0.000554322   0.000251488   0.000113490   4.71212e-05   1.95806e-05   7.40920e-06   2.75187e-06
  23  21 4052.4828    1.4189  9.7911 10.2108 -0.0016  0.0909   0.0108   0.2547    0.0556   0.0000   432.2076       9.01371       38.9169      -7.27984      -8.69274       2.78470       2.72891      0.927496      -4.01777      -6.59642      -3.88978       5.56217      -2.69933      0.660808       1.33532      -1.39383     -0.217381    -0.0155094     -0.212198     0.0801517     -0.165211    -0.0829304    -0.0499893     0.0490936    0.00568023   -0.00227252    0.00385317    0.00226793   0.000982960  -0.000963080   0.000410638  -6.61219e-05   3.03980e-05   1.67005e-05   8.87689e-06   6.97640e-06       6.32624       8.23948       8.79304       9.26557       9.26438       8.89744       8.31673       7.50368       6.50001       5.52176       4.59022       3.71432       2.94519       2.24230       1.65233       1.22508      0.851679      0.596885      0.398154      0.260218      0.166209      0.101976     0.0613474     0.0352092     0.0199597     0.0108890    0.00572345    0.00293440    0.00148044   0.000706949   0.000319630   0.000146791   6.05063e-05   2.50789e-05   9.48013e-06   3.54926e-06
  23  23 4342.6667    0.9831 15.2076 10.1233 -0.0006  0.1489   0.0072   0.4177    0.0420   0.0000   455.7569       22.5476       6.13346      -13.3126       9.10007       5.88671       6.80913      -7.31030      -10.2448      -9.41604       6.40955       2.64933      -4.87646      -1.89552      -2.54061     -0.241758      0.249793      -1.39399     -0.931817     -0.258836      0.392125     0.0179438    -0.0814691   -0.00537487    -0.0199601    0.00975919  -0.000329640   -0.00138830  -0.000161478   0.000640714   0.000340080   0.000113341   1.30860e-05   2.80749e-05  -1.38933e-06   3.52911e-06       10.1197       13.0370       14.4316       14.8786       14.6869       14.3831       13.2697       12.0506       10.5622       8.93711       7.59596       6.03651       4.78984       3.61252       2.76856       1.99689       1.39452      0.980287      0.653879      0.430175      0.269860      0.170462     0.0999860     0.0594007     0.0334670     0.0183941    0.00975775    0.00502484    0.00247301    0.00119853   0.000548956   0.000250898   0.000106202   4.43971e-05   1.64387e-05   6.16350e-06
  24   6 1826.2962    0.4367  0.3560 10.0411 -0.0050  0.0186   0.0148   0.0355    0.0438   0.0000   440.5133       1.12245       18.5998       1.30986      -1.97048      -1.31812      0.828708      -1.24726      0.242251      0.241288      0.644368    -0.0678133      0.109897     -0.242636      0.259309      0.150807      0.114421    -0.0886411    -0.0494906     0.0724616    -0.0406235   -0.00259888     0.0369093   -0.00943515   0.000969357    0.00171302   -0.00175593  -0.000559235   0.000214468   0.000173613  -6.24105e-05   3.38385e-06   2.86328e-05  -1.43202e-05   1.51490e-06  -2.59158e-07       1.41321       1.70171       1.71754       1.71417       1.64983       1.61132       1.71305       1.67217       1.45656       1.15186      0.997294      0.739117      0.576064      0.446648      0.398566      0.316719      0.236283      0.155954      0.100721     0.0679375     0.0376323     0.0252338     0.0146999    0.00904667    0.00508902    0.00287280    0.00157064   0.000761650   0.000393675   0.000185545   9.56762e-05   4.70652e-05   2.15577e-05   9.45967e-06   3.57218e-06   1.45327e-06
  24   8 2156.7422    0.9014  0.7209 10.2359 -0.0095  0.0227   0.0215   0.0476    0.0927   0.0000   438.7732       2.64502       19.3356       2.22264      -2.57467      0.742230       3.35848       4.92524     -0.770172     -0.741134     -0.278029     -0.263498     -0.276107      0.123488    -0.0920343     -0.492653     0.0738954      0.367073      0.162450    -0.0976351    -0.0117404    0.00657711    0.00627231   -0.00148333   -0.00556369  -0.000588073   -0.00210557   0.000915004   0.000313287  -0.000160552   5.21728e-05   5.65088e-05   4.32425e-05  -1.26059e-05  -3.80243e-06   8.69115e-07       1.38128       2.06848       2.16530       2.31663       2.37553       2.20345       2.15511       1.81274       1.58897       1.26799       1.07484      0.826087      0.696409      0.485759      0.402882      0.267976      0.208338      0.134321      0.103695     0.0627256     0.0443415     0.0270245     0.0170535    0.00965390    0.00628954    0.00311733    0.00193838   0.000994863   0.000507829   0.000271426   0.000115106   6.55607e-05   2.41494e-05   1.28181e-05   4.51326e-06   2.09286e-06
  24   9 2314.3336    1.2493  0.9286 10.5127 -0.0046  0.0225   0.0249   0.0531    0.1246   0.0000   440.2429       1.22263       13.0896      0.867592      -4.75685      0.499483      -2.77665       4.67553      -1.21771       1.03091      0.790074     -0.844769     -0.630791      0.600933      0.342275    -0.0257744    -0.0231663     0.0405108     0.0676922     0.0607147    -0.0378517    -0.0608479    -0.0127364     0.0104901    0.00820418   0.000539760    0.00237421   -0.00143114  -4.91353e-05   9.08567e-05  -0.000142570   3.04417e-05   1.74105e-05   1.16997e-05   3.37614e-06   1.81401e-06       1.51745       1.99634       2.06864       2.20522       2.22534       2.16939       2.00361       1.75572       1.53414       1.37702       1.15177      0.958456      0.738735      0.529772      0.417581      0.311814      0.238460      0.151916      0.104826     0.0658535     0.0449218     0.0283803     0.0185770     0.0108055    0.00672185    0.00367958    0.00199157   0.000962885   0.000494190   0.000256206   0.000119971   5.79693e-05   2.50717e-05   1.14013e-05   4.32902e-06   1.80330e-06
  24  10 2466.9917    1.6796  1.1772 10.6979 -0.0050  0.0247   0.0303   0.0629    0.2197   0.0000   439.0254       3.76116       13.3287      0.574548     -0.104979      -2.32692      -1.48461      -1.46502     -0.347921      -3.12007      -1.60571      -1.13756      0.119234     -0.330519     -0.202654     0.0746070    -0.0402718     0.0390119      0.188957    -0.0722065    -0.0756271   -0.00868005   -0.00710454     0.0130442   -0.00844961   2.86315e-05    0.00496785  -0.000874130  -0.000504618   0.000250130  -7.75132e-07   6.10185e-05  -2.57771e-05  -5.90939e-06  -9.06672e-06   2.60250e-06       1.68274       2.13420       2.42899       2.38814       2.52284       2.38651       2.23789       2.06358       1.70842       1.51156       1.28188      0.997788      0.817029      0.621458      0.459653      0.354490      0.250435      0.174104      0.119183     0.0777835     0.0524719     0.0319013     0.0201368     0.0118646    0.00692404    0.00400354    0.00213511    0.00110434   0.000570758   0.000293819   0.000136885   6.61477e-05   2.96462e-05   1.27786e-05   5.24682e-06   2.14756e-06
  24  11 2617.6495    2.2829  0.9405 11.4526 -0.0016  0.0228   0.0444   0.0534    0.1824   0.0000   439.5081      0.661566       12.2369      -1.10798      -4.13576      -3.92892     0.0212960      -1.56309      -2.45691      0.496708       1.40347     -0.255381      -1.04368     -0.334978    -0.0121261     0.0220443     0.0112714      0.169565   -0.00802751    -0.0300534    -0.0415614     0.0205483   -0.00715028     0.0126680   -0.00219820   -0.00256558   -0.00158475   0.000474530  -0.000629796   6.72498e-05   0.000184791  -4.78166e-05   3.42370e-06  -3.90985e-06  -7.38836e-06   4.12289e-07       1.66415       2.30407       2.49622       2.76591       2.63684       2.46201       2.24600       1.96279       1.78656       1.49679       1.26528       1.00649      0.800883      0.596378      0.427399      0.315103      0.220868      0.146272      0.103250     0.0653196     0.0454346     0.0271908     0.0174725    0.00991638    0.00617083    0.00347872    0.00188335   0.000994209   0.000507384   0.000268615   0.000123433   6.31444e-05   2.46643e-05   1.22442e-05   4.32723e-06   1.88486e-06
  24  12 2767.6943    2.9259  1.0914 11.1011 -0.0042  0.0238   0.0527   0.0542    0.3619   0.0000   440.2365      0.970605       14.5765       1.79046      -3.58065      -1.13784     -0.937886      -1.14409       2.72647       1.81618     -0.464577      -1.03492      -1.02655      0.163323      0.236905      0.138512      0.130114     0.0937805    -0.0283952    -0.0111390    0.00294120     0.0348402    -0.0138219    0.00464048   -0.00204506  -0.000644443   0.000472422   0.000407578  -0.000148250   0.000344873  -0.000225915   4.50369e-05  -6.40432e-05  -9.23687e-06  -3.84397e-06   1.90935e-07       1.88335       2.50656       2.91776       3.21718       3.10227       2.89535       2.67871       2.29898       1.92389       1.60873       1.26884      0.990590      0.769220      0.595728      0.420752      0.317616      0.225810      0.157488      0.104921     0.0687295     0.0470708     0.0282233     0.0174957     0.0106103    0.00628343    0.00348460    0.00190988    0.00103210   0.000536306   0.000265020   0.000132496   6.15776e-05   2.73571e-05   1.14856e-05   4.86363e-06   1.96378e-06
  24  13 2916.9910    3.5618  0.9955 11.9788 -0.0028  0.0208   0.0681   0.0524    0.2513   0.0000   438.2382       5.78063       12.1065       1.33577      -2.81777       2.07945     -0.161159      -1.08299       1.05845       1.60067    -0.0924665     -0.839755     -0.551494     -0.299776     -0.212312      0.238512    -0.0999357     -0.163620    -0.0367734     0.0221547    -0.0317698    0.00123088    0.00393627    -0.0200745    0.00422236    0.00134316   -0.00136899  -0.000342566  -0.000392765   0.000944918  -0.000246497  -0.000102333  -8.10928e-06  -1.41372e-05   8.56845e-06   2.35575e-06       1.49537       1.83202       2.03527       2.20073       2.10344       2.01163       1.96564       1.72434       1.54757       1.30271       1.05958      0.881221      0.689735      0.550507      0.413161      0.293101      0.213718      0.159757      0.104899     0.0674934     0.0433167     0.0297360     0.0171381     0.0100804    0.00593695    0.00343195    0.00179242   0.000924395   0.000520767   0.000278251   0.000128128   5.52249e-05   2.48003e-05   1.11989e-05   4.86817e-06   1.95073e-06
  24  14 3065.0646    4.0141  1.1012 11.9878 -0.0033  0.0229   0.0716   0.0574    0.2955   0.0000   439.5691       3.23490       15.1833       1.89465     -0.379405      0.252955       4.78849      0.808478     -0.719856       1.31005      -1.51900      -1.33900     -0.642427       1.44577      0.518467      0.695740      0.149553     0.0183076      0.110878     -0.171416    0.00873004    -0.0457451     0.0180226     0.0219325    0.00543770  -0.000497590   -0.00389433  -0.000366932   0.000760178  -0.000602415  -5.66897e-05  -1.55670e-05   4.98212e-06  -1.04766e-05  -5.79103e-06   8.86608e-07       1.68647       2.18748       2.22442       2.18847       2.18495       2.19579       2.06345       2.04366       1.74801       1.48753       1.20897      0.958289      0.787632      0.622786      0.476301      0.376288      0.260467      0.187639      0.122937     0.0826253     0.0500062     0.0323858     0.0182135     0.0114470    0.00614939    0.00363291    0.00187447    0.00104116   0.000520504   0.000260475   0.000126960   5.80275e-05   2.57548e-05   1.10831e-05   4.48485e-06   1.70738e-06
  24  15 3212.0592    4.0570  1.3334 11.8520 -0.0026  0.0243   0.0670   0.0638    0.3122   0.0000   442.9802       3.10581       15.5350      0.610796      -3.27454      -2.51518      0.103921      -2.13320      0.956938     -0.657775      0.875854      -1.39063     -0.182193     -0.398318      0.328104      0.155179     -0.238070     -0.429305      0.100094    -0.0117633    -0.0243781    -0.0336713     0.0216146    0.00367654   -0.00333552   -0.00468399    0.00342646  -0.000551077   0.000217473  -4.84583e-05  -7.86456e-05   0.000105196  -8.17714e-06  -1.27798e-06  -1.47781e-07   1.49895e-06       1.69510       1.99141       2.27385       2.40867       2.29910       2.33258       2.12578       1.92329       1.72464       1.47538       1.25115       1.01974      0.796159      0.622796      0.468184      0.344924      0.248457      0.179683      0.119352     0.0764381     0.0511594     0.0316794     0.0207086     0.0120744    0.00696788    0.00396618    0.00212388    0.00115710   0.000596785   0.000295558   0.000142899   6.64739e-05   2.92769e-05   1.28826e-05   5.44618e-06   2.12599e-06
  24  16 3358.5629    3.5237  1.9476 11.5176 -0.0020  0.0297   0.0461   0.0751    0.1414   0.0000   440.5614       8.36059       14.9624       4.78948       3.89271      -5.79188       1.11946      -4.44245      0.225422      -1.44145      0.892546      0.224291      -1.08304      -1.22876      0.524319      0.157898      0.131262      0.113914      0.248225    -0.0414963     0.0290402     0.0234708     0.0142896   -0.00389359     0.0238762    0.00416171   -0.00420878   -0.00260997    0.00166634   0.000159330   4.58572e-05  -0.000149673  -3.75677e-05   1.58009e-05  -3.07594e-06  -1.52883e-06       1.94771       2.58731       2.80803       2.98566       2.97221       2.81885       2.63628       2.39677       2.07222       1.79519       1.47947       1.22791      0.948177      0.757224      0.563345      0.410087      0.295812      0.205639      0.144449     0.0948672     0.0616965     0.0392969     0.0241414     0.0142957    0.00861941    0.00464760    0.00263564    0.00142821   0.000729180   0.000358986   0.000177051   7.98449e-05   3.80970e-05   1.53867e-05   6.92262e-06   2.56389e-06
  24  17 3504.8966    2.8744  2.8927 11.4099 -0.0024  0.0373   0.0313   0.0973    0.0812   0.0000   436.1795       12.5571       15.3734       3.57540      -1.74402       1.75837       1.58791      -1.91838      -3.98732     -0.904246       2.06708      -2.66933      0.539268     0.0565639      0.260711      0.104901      0.121469      0.366404      0.136746      0.165445     -0.115475    -0.0684293     0.0119782     0.0100995     0.0108154    0.00722044   -0.00121398  -0.000339984  -0.000624192   0.000124077  -7.19952e-05   5.86584e-05  -2.32459e-05  -1.08117e-05   1.87276e-06  -8.02599e-07       2.51596       3.29805       3.52156       3.77278       3.66891       3.62138       3.34067       3.02432       2.66840       2.26793       1.93086       1.58702       1.24617      0.938233      0.733351      0.533111      0.378742      0.263104      0.185720      0.121261     0.0786571     0.0511848     0.0304765     0.0183545     0.0108891    0.00607366    0.00333145    0.00173837   0.000904832   0.000443109   0.000215046   9.97083e-05   4.56259e-05   1.97565e-05   8.38428e-06   3.19029e-06
  24  18 3650.9741    2.3917  4.3353 10.9237 -0.0020  0.0476   0.0223   0.1240    0.0739   0.0000   440.4800       10.1032       13.4125       8.45545      0.883412      -1.69229      -2.07382      -1.75956      -6.31280      -3.48278      -2.50998      0.462656      -3.30980     -0.329817     -0.126689     -0.304271      0.852168     -0.761050    -0.0706371   -0.00754324     0.0199181     0.0109260    -0.0664213    -0.0180389    0.00177139   -0.00407834    0.00241563   -0.00188531   -0.00129591   0.000203000   3.90629e-05   6.34597e-07  -4.02939e-07   2.15464e-05   3.21759e-06   1.62240e-06       3.21065       4.21630       4.51624       4.76902       4.70944       4.55884       4.25598       3.89531       3.46174       2.93742       2.44593       2.01900       1.57840       1.24068      0.938705      0.683424      0.498266      0.345645      0.235981      0.156250      0.102444     0.0631174     0.0394408     0.0230529     0.0136742    0.00762144    0.00423788    0.00223815    0.00116001   0.000581592   0.000281638   0.000131475   5.85913e-05   2.55488e-05   1.03259e-05   4.14409e-06
  24  19 3796.7920    2.0053  6.1547 10.4703 -0.0010  0.0588   0.0162   0.1608    0.0702   0.0000   435.1767       4.60683       14.7948       3.24225      -9.27727      -1.38839       3.84050       4.45742       1.05230      -5.86604      -1.93514       2.16180       1.60687      -1.99176      0.674288      -1.62058     -0.772181      0.422034     0.0408195    -0.0930036    -0.0879692     0.0207473   -0.00165252    -0.0289359     0.0116755   -0.00224472   -0.00287786   -0.00333385  -2.76988e-05   0.000421967  -1.01398e-05  -0.000188046  -1.28902e-05   3.42682e-06  -3.21457e-07  -8.18674e-06       3.95040       5.11975       5.55730       5.83136       5.84617       5.52307       5.34223       4.76018       4.23190       3.55229       3.03839       2.46389       1.95619       1.51230       1.14107      0.845140      0.608639      0.422929      0.290474      0.193419      0.126291     0.0790955     0.0489436     0.0291430     0.0171261    0.00954191    0.00524968    0.00282093    0.00143249   0.000720786   0.000353462   0.000164778   7.50190e-05   3.17864e-05   1.34051e-05   5.22762e-06
  24  20 3942.5911    1.6612  8.4003 10.0932  0.0000  0.0757   0.0121   0.2017    0.0664   0.0000   438.8317       6.06336       8.12320       2.03937      0.408460       1.37205      -6.49974     -0.856746      -1.90532     -0.916293      0.973627      -4.97855      0.118896     -0.360368      0.726490      -1.29687     -0.179214      0.766702      0.376528      0.316652      0.131666    -0.0747684    -0.0160096     0.0137015     0.0270324  -0.000723981   -0.00877117   -0.00272762    0.00194969   0.000938380   0.000274080  -0.000135291  -6.78406e-05   1.47571e-05   9.39620e-06  -1.01190e-05       5.10007       6.57363       7.26259       7.63167       7.52084       7.22645       6.69980       6.26759       5.49763       4.62395       3.87678       3.18217       2.52612       1.97968       1.46543       1.09359      0.775700      0.556387      0.370156      0.251415      0.162448      0.102018     0.0626209     0.0370774     0.0217032     0.0122893    0.00671266    0.00361467    0.00187302   0.000951677   0.000463018   0.000215964   9.66875e-05   4.12550e-05   1.72047e-05   6.75706e-06
  24  21 4088.3716    1.3599 10.5949 10.1553 -0.0015  0.0965   0.0099   0.2668    0.0526   0.0000   424.4969       2.55734       21.1008       1.79110       3.24563       5.47300       2.79352       2.72767       7.49971       1.99118      -8.42478      -11.3739      -3.29700       1.67960      -2.19728    -0.0220196      -1.31804      0.247398  -0.000673685     -0.227466     -0.160618    -0.0262849     0.0477981    -0.0550988    -0.0519568   -0.00241980   -0.00435490  -0.000473428   -0.00376098   0.000773916  -0.000663167   0.000355629  -0.000189851  -1.82991e-05   2.11928e-05   2.31769e-05       6.44374       8.33280       9.23131       9.59327       9.78368       9.26617       8.85787       7.82459       6.80821       5.92361       4.93684       4.02554       3.20743       2.47397       1.86960       1.35913       1.00408      0.691694      0.479101      0.321121      0.206818      0.132284     0.0823471     0.0489725     0.0285340     0.0159856    0.00867814    0.00476499    0.00239485    0.00119959   0.000583929   0.000272094   0.000122548   5.25590e-05   2.20122e-05   8.67649e-06
  24  22 4233.8430    1.1483 12.8550 10.1322 -0.0002  0.1194   0.0082   0.3330    0.0452   0.0000   451.9815       14.6259       9.78104      -2.43704       2.71736       12.4580      -9.71586       1.56410      -7.72722      -10.0863       6.51772       6.11187      -6.46215       2.96409     -0.441153       1.16727      0.823799      -1.13937       1.24297    -0.0794706     -0.327395      0.183262     0.0797123     0.0112625    0.00118534     0.0553366  -0.000798958    -0.0160056   0.000840628   -0.00158703  -3.61764e-05   5.34810e-07   3.49726e-05   3.19539e-05  -1.58746e-05   6.70005e-06       7.87398       10.3016       11.3860       11.7585       11.9788       11.2415       10.6696       9.61312       8.46718       7.36118       6.19406       5.00952       4.00465       3.07005       2.35381       1.71863       1.23385      0.864846      0.595811      0.393879      0.256015      0.164053     0.0996044     0.0606744     0.0351832     0.0199816     0.0110413    0.00586166    0.00303642    0.00151541   0.000730069   0.000341917   0.000153280   6.69008e-05   2.75005e-05   1.09633e-05
  24  23 4379.2231    0.9139 15.1517 10.0742 -0.0020  0.1536   0.0066   0.4132    0.0396   0.0000   441.7590       20.9090       27.6720       16.4570       17.1373      -40.9941      -27.2505       18.8179       7.22279      -3.14754       5.98539    -0.0796513      -6.65562      0.942286       3.12303      -1.34518      -4.90324      0.430121      0.975307      0.290610     -0.337597     -0.121444     0.0526886     0.0604055     0.0144646    -0.0418013   -0.00140203     0.0234569    0.00425966   -0.00233880   -0.00143422   2.93790e-05   8.78469e-05   5.62954e-05  -1.34033e-05  -1.84288e-05       10.1400       13.1199       14.3921       14.8905       15.2563       14.4000       13.7981       12.3070       10.8561       9.34435       7.93709       6.37044       5.15077       3.95849       3.02402       2.20817       1.60660       1.11929      0.772032      0.522960      0.336084      0.216458      0.131509     0.0791205     0.0463108     0.0264018     0.0145690    0.00763961    0.00399509    0.00200786   0.000968950   0.000444159   0.000206808   8.70772e-05   3.61858e-05   1.42525e-05
  25   7 2016.8804    0.6577  0.6600 10.1105 -0.0030  0.0194   0.0155   0.0450    0.0681   0.0000   439.4524     -0.288971       14.4356       1.49434     -0.877971       2.27671       1.77548       1.10348    -0.0572966       2.67748       2.03865       1.03255      0.647795      0.147535      0.416249      0.433529     -0.176748    -0.0143867     0.0190717   0.000814046    -0.0371965     0.0276389     0.0142292   -0.00716907    0.00840082   0.000338888  -0.000411321   -0.00228768   0.000830086   0.000203550   0.000160201  -8.26894e-05   5.03177e-06   2.00049e-05  -4.25166e-06  -1.32617e-06       1.19163       1.55860       1.74576       1.80635       1.87731       1.81927       1.62622       1.51874       1.30178       1.15601      0.985038      0.788076      0.627768      0.500675      0.397474      0.282396      0.203594      0.151793      0.103537     0.0693086     0.0471376     0.0301069     0.0194828     0.0119033    0.00678391    0.00445219    0.00234536    0.00129550   0.000732097   0.000352216   0.000189474   8.75243e-05   4.03172e-05   1.77548e-05   8.40502e-06   3.62701e-06
  25   8 2181.7117    0.9770  0.8453 10.2786 -0.0055  0.0207   0.0204   0.0518    0.1075   0.0000   439.3903       1.14440       15.8787      0.617996      0.491044       1.08467      -1.32911       2.20437     0.0154306     -0.693748      0.852319     -0.436783     -0.952011     -0.613261      0.711645     -0.150115     0.0681311     0.0723883     -0.136721     0.0489805    -0.0410854    -0.0271315     0.0185276    -0.0159019   -0.00341898   -0.00763255  -0.000981365   -0.00220567   0.000499096   2.49200e-05   0.000142084   1.15375e-05   1.47687e-05   1.17508e-05   1.30505e-05   2.32684e-06       1.40202       1.71506       1.82633       1.93220       1.99557       1.88603       1.74468       1.65034       1.38562       1.25723       1.14161      0.899638      0.707496      0.558815      0.420536      0.324321      0.237028      0.170713      0.115396     0.0765352     0.0469357     0.0321348     0.0211288     0.0134891    0.00807320    0.00462968    0.00248254    0.00144822   0.000758536   0.000374341   0.000192103   8.86902e-05   4.30790e-05   1.95490e-05   8.46762e-06   3.66893e-06
  25   9 2340.4632    1.3369  1.0379 10.6061 -0.0042  0.0234   0.0249   0.0548    0.1375   0.0000   437.8672     -0.215939       19.9501      -1.00585      -1.87493      0.503120       1.33470      -2.14139       1.20678      0.631396      -1.26475    -0.0782625      -1.12941       1.25468      0.501299     -0.258578   -0.00914876    -0.0636872     -0.164452    -0.0106543    -0.0129267   -0.00408966     0.0296856   -0.00163207  -0.000401061    0.00122159   -0.00162715   -0.00266935  -0.000645971   0.000328010   0.000109459   6.37555e-05  -5.24391e-05  -7.34000e-06  -1.14494e-05  -8.97228e-07       1.53289       1.86371       2.04199       2.29898       2.06427       2.13368       2.06256       1.78730       1.56316       1.43478       1.22796      0.985126      0.794546      0.659280      0.445938      0.363266      0.269637      0.188239      0.123441     0.0890233     0.0576039     0.0364240     0.0239663     0.0150637    0.00905268    0.00494336    0.00301867    0.00160478   0.000813743   0.000432595   0.000222428   0.000105268   4.93109e-05   2.28526e-05   1.01589e-05   4.08904e-06
  25  10 2494.3012    1.8384  1.1422 10.6894 -0.0047  0.0241   0.0323   0.0574    0.2225   0.0000   437.1573       2.06876       16.1630       4.41919       1.05192      0.102615       1.12770      -1.98308       1.89334      0.749171       1.19820       2.99838     -0.142434     -0.648956      0.143771      0.211062     -0.153837     -0.315861     -0.182850    -0.0438925     0.0298691    -0.0284741    0.00645339    0.00874658   -0.00168267    0.00627408    0.00105974  -0.000635999   0.000832253   0.000240941   3.00610e-07  -0.000138812  -7.46921e-07   2.50609e-05   1.42095e-05   2.38327e-06       1.75008       2.16135       2.22174       2.40735       2.33081       2.30382       2.18033       1.93493       1.81763       1.60789       1.35439       1.07771      0.819133      0.675779      0.533063      0.413688      0.290709      0.205469      0.140525     0.0968975     0.0625364     0.0380637     0.0238905     0.0145801    0.00897124    0.00520394    0.00305925    0.00174652   0.000892272   0.000460790   0.000211863   0.000102361   4.74720e-05   2.25456e-05   9.66514e-06   3.93550e-06
  25  11 2646.1996    2.4006  1.1196 10.6544 -0.0076  0.0228   0.0429   0.0542    0.3990   0.0000   439.7043       2.36912       12.9352      0.727999      -3.88511     -0.167149      0.719862      -1.24419      -1.38016      -2.39176       4.08682      0.276417     -0.537522      0.202497     -0.728963     -0.144177     -0.339238    -0.0779268     -0.107188     0.0156569      0.159785    -0.0133123    0.00882966     0.0185696    0.00400125   0.000641161   0.000901627    0.00216323  -0.000140832   6.29859e-06   0.000296184  -2.75435e-06   1.82172e-05   2.77280e-05   1.65149e-05   3.06418e-06       1.47607       1.97404       2.08073       2.21493       2.31120       2.11822       2.06299       1.73712       1.64048       1.41429       1.25447      0.958103      0.780060      0.616572      0.474028      0.346389      0.254418      0.180616      0.120547     0.0870442     0.0550883     0.0360609     0.0232889     0.0135293    0.00866865    0.00484876    0.00291973    0.00155853   0.000816046   0.000435111   0.000215423   9.99772e-05   4.62846e-05   2.12275e-05   9.22862e-06   3.82219e-06
  25  13 2947.4459    3.8368  0.9642 12.0639 -0.0024  0.0209   0.0694   0.0476    0.2281   0.0000   438.9944       3.63918       15.9520       1.07752      -1.78920       2.19252    -0.0275321     -0.450594      0.281059      -2.86760      -2.18332       1.07335      0.124009     -0.416316     -0.207876      0.254937     0.0493102     -0.225325    -0.0255330   -0.00375674   -0.00985263     0.0274536    0.00845320   -0.00804058    0.00168895    0.00354231    0.00245746   -0.00205448  -0.000621800   0.000119854   6.45586e-05  -8.51055e-06  -6.20230e-05   1.97049e-05  -2.49962e-07   2.80110e-06       1.47168       1.92078       2.10735       2.21562       2.06159       2.10742       1.82867       1.76920       1.61456       1.39786       1.17510      0.989779      0.757778      0.586168      0.458010      0.349295      0.241129      0.172856      0.117644     0.0768585     0.0503018     0.0333556     0.0186672     0.0126912    0.00762168    0.00425449    0.00244422    0.00140906   0.000735354   0.000369465   0.000176736   9.36306e-05   4.39017e-05   1.93791e-05   8.72927e-06   3.74816e-06
  25  14 3096.1879    4.1081  1.0199 12.6750 -0.0064  0.0219   0.0775   0.0534    0.2017   0.0000   438.0389       2.50707       12.8592       1.89846      -2.85342       2.35454      -1.72634      -2.73480       1.50484      0.584480     -0.513978      -1.69778      0.626057      0.567441    -0.0818000     -0.118538    -0.0145359      0.155078     -0.129260    -0.0397813     0.0541750    -0.0294978     0.0172735    -0.0156794  -0.000127058    -0.0109561   -0.00102977   0.000682715  -0.000295147   0.000708532  -0.000113626  -6.42524e-05  -0.000125543   4.56816e-05   1.09307e-05  -4.72410e-06       1.47384       1.78314       1.92832       1.99816       2.14835       2.07842       1.85338       1.69949       1.54755       1.33193       1.14353      0.918567      0.742200      0.609082      0.431366      0.332049      0.240906      0.180689      0.119662     0.0814025     0.0545504     0.0354793     0.0226241     0.0142337    0.00841229    0.00485450    0.00274712    0.00149799   0.000798240   0.000428563   0.000208086   0.000102521   4.72317e-05   2.09439e-05   8.48688e-06   3.56771e-06
  25  15 3243.9160    3.7974  1.5236 12.3601 -0.0058  0.0271   0.0581   0.0664    0.1560   0.0000   437.1326       1.30305       11.5447      0.499803      -1.80316      -1.95475      0.424554      -1.74398      -1.38719     -0.508167     -0.473712      -1.03039     -0.688379     -0.543124     -0.294252      0.205714     -0.468350      0.461206     -0.225997    0.00835131     0.0817981    0.00460384     0.0373506     0.0346546   0.000176820    0.00704728   0.000188757   -0.00238926  -7.04921e-06   0.000238633   0.000142194  -0.000247000   5.30440e-05   2.01819e-05  -1.80062e-05   3.41901e-06       1.67915       2.31891       2.50755       2.69407       2.62003       2.56012       2.38077       2.13207       1.94035       1.62233       1.36712       1.13998      0.914124      0.711201      0.537817      0.402492      0.291325      0.212727      0.141410     0.0986309     0.0665305     0.0429712     0.0263532     0.0160138    0.00977015    0.00566191    0.00322442    0.00174728   0.000924772   0.000469210   0.000250944   0.000119603   5.83107e-05   2.60301e-05   1.08979e-05   4.59087e-06
  25  16 3391.0723    3.3427  2.0447 11.9562 -0.0033  0.0304   0.0438   0.0771    0.1123   0.0000   435.1936       5.03687       17.3252       1.61071      -1.36609     -0.914271      -2.74831       2.78038     -0.358783      -5.80542      -1.35394       1.00646      0.657476     -0.304111      -1.76145     0.0485982     -0.345632   -0.00178777     0.0337563     0.0335043    -0.0421520     0.0171377     0.0846909   -0.00726870   0.000405308   -0.00391036    0.00555451    0.00208623  -0.000999533  -7.63033e-05   0.000285794  -6.33077e-05  -4.36063e-05  -5.34103e-05   3.22850e-05  -7.41237e-07       1.94554       2.55997       2.77487       2.94431       2.83732       2.81344       2.60645       2.47393       2.11643       1.88849       1.57161       1.32200       1.02002      0.833465      0.630982      0.468694      0.337840      0.244048      0.170725      0.113299     0.0763618     0.0486241     0.0305686     0.0189896     0.0112385    0.00624985    0.00376171    0.00196741    0.00110685   0.000556649   0.000285948   0.000134679   6.51649e-05   2.96833e-05   1.29249e-05   5.45417e-06
[truncated: 1,524,347 more chars]
