# Supplementary material for: Global-Mode Analysis of Full-Disk Data from the Michelson Doppler Imager and the Helioseismic and Magnetic Imager
Source: Sol Phys. 2018 Jan 31;293(2):29. doi: 10.1007/s11207-017-1201-5 (PMC6566312; doi:10.1007/s11207-017-1201-5)
Supplement: Supplementary file 2 — (TAR 362.4 MB) [file 11207_2017_1201_MOESM2_ESM.tar › HMI/hmivw72d.7552]

   0  16 2362.8182    1.5078  1.4199  2.9321  0.0000  0.1650   0.1947   0.5617 1000.0000   0.0000    -0.0000       0.00000       0.00000       0.00000       0.00000       0.00000       0.00000       0.00000       0.00000       0.00000       0.00000       0.00000
   0  17 2496.3415    1.8025  0.9763 10.9599  0.0000  0.1406   0.2515   0.4408    1.4808   0.0000    -0.0000       0.00000       0.00000       0.00000       0.00000       0.00000       0.00000       0.00000       0.00000       0.00000       0.00000       0.00000
   0  19 2764.0870    2.8957  0.8935  7.9857  0.0000  0.1711   0.4976   0.3194  101.7230   0.0000    -0.0000       0.00000       0.00000       0.00000       0.00000       0.00000       0.00000       0.00000       0.00000       0.00000       0.00000       0.00000
   0  23 3303.8821    3.1746  1.9757  5.0318 -0.0826  0.2241   0.3712   0.6923   22.0090   0.0000    -0.0000       0.00000       0.00000       0.00000       0.00000       0.00000       0.00000       0.00000       0.00000       0.00000       0.00000       0.00000
   0  25 3574.9261    2.4893  3.0246 11.5610  0.0000  0.3494   0.2083   0.9865    1.1088   0.0000    -0.0000       0.00000       0.00000       0.00000       0.00000       0.00000       0.00000       0.00000       0.00000       0.00000       0.00000       0.00000
   1  12 1885.0787    0.4592  0.4804  9.9822  0.0000  0.1174   0.0582   0.2279    0.1998   0.0000   292.8211       4.99786       0.00000       0.00000       0.00000       0.00000       202.427       65.1706       0.00000       0.00000       0.00000       0.00000
   1  13 2020.6805    0.5814  1.0582  9.9246  0.0000  0.1784   0.0739   0.4389    0.5624   0.0000   476.1139      -23.9949       0.00000       0.00000       0.00000       0.00000       242.201       95.2088       0.00000       0.00000       0.00000       0.00000
   1  14 2156.7806    0.7991  0.7520 10.4131  0.0000  0.1345   0.0817   0.3788    0.3668   0.0000   513.6179      -74.5272       0.00000       0.00000       0.00000       0.00000       222.732       76.2689       0.00000       0.00000       0.00000       0.00000
   1  15 2291.9431    1.1909  0.8721 10.0566  0.0000  0.1005   0.1064   0.2191    0.9036   0.0000   432.0736      -43.6658       0.00000       0.00000       0.00000       0.00000       123.556       54.7742       0.00000       0.00000       0.00000       0.00000
   1  17 2559.2534    1.6276  0.6754 12.1540  0.0000  0.0797   0.1666   0.2289    0.3220   0.0000   748.9931       52.0755       0.00000       0.00000       0.00000       0.00000       108.237       51.0576       0.00000       0.00000       0.00000       0.00000
   1  19 2828.2417    2.9702  1.1851  9.9637  0.0000  0.0956   0.2194   0.3434    8.4763   0.0000   584.6969       75.1909       0.00000       0.00000       0.00000       0.00000       129.347       63.4107       0.00000       0.00000       0.00000       0.00000
   1  22 3233.3867    3.4769  0.6462 13.9690  0.0000  0.1140   0.3882   0.2318    0.4059   0.0000   369.0534       12.6293       0.00000       0.00000       0.00000       0.00000       168.847       72.9226       0.00000       0.00000       0.00000       0.00000
   1  23 3368.5391    3.6832  2.0867  3.0241  0.0000  0.1303   0.2205   0.4299 1000.0000   0.0000   216.6474       153.838       0.00000       0.00000       0.00000       0.00000       163.794       89.2784       0.00000       0.00000       0.00000       0.00000
   1  25 3640.2812    2.6353  3.8060 -3.3411  0.0000  0.1991   0.1310   0.6545 1000.0000   0.0000    26.8167       82.2100       0.00000       0.00000       0.00000       0.00000       241.138       139.895       0.00000       0.00000       0.00000       0.00000
   2  11 1810.2607    0.3991  0.5997  9.5983  0.0000  0.0709   0.0367   0.1741    0.1840   0.0000   442.0543      -20.0328       20.0532       1.80251       0.00000       0.00000       51.8605       41.5929       26.4181       9.65768       0.00000       0.00000
   2  12 1945.6948    0.5373  0.3500 10.1022  0.0000  0.0748   0.0610   0.1560    0.1837   0.0000   438.7608      -14.5982      -14.1634      -9.78397       0.00000       0.00000       68.2510       47.9409       24.5579       7.14235       0.00000       0.00000
   2  13 2082.1120    0.7372  0.4678 10.1902  0.0000  0.0625   0.0651   0.1151    0.2230   0.0000   475.7331      -34.3485       35.2868       11.7024       0.00000       0.00000       47.9102       35.6313       23.8305       6.84232       0.00000       0.00000
   2  14 2217.7049    0.8328  0.4491 10.7874  0.0000  0.0449   0.0747   0.1246    0.1860   0.0000   436.9729       33.7889      -33.6090      -12.9054       0.00000       0.00000       33.2387       27.4210       15.2173       5.86179       0.00000       0.00000
   2  17 2619.6391    2.0673  0.7318 12.1027  0.0020  0.0639   0.1425   0.1381    0.2708   0.0000   507.2782       62.1039       6.50815       10.4916       0.00000       0.00000       41.3142       38.3030       23.3453       9.61122       0.00000       0.00000
   2  19 2889.6746    3.5751  1.0722  5.2360  0.0000  0.1445   0.2061   0.1848  524.0157   0.0000   429.2919       19.6620       2.85700     -0.562000       0.00000       0.00000       123.433       85.8427       48.9916       12.5892       0.00000       0.00000
   2  21 3159.9474    4.1145  1.0165 11.6119  0.0000  0.0626   0.2441   0.1840    1.9637   0.0000   448.2194       38.7571      -11.4585       4.04212       0.00000       0.00000       50.0283       38.2442       22.5155       7.37177       0.00000       0.00000
   2  22 3295.1431    3.5814  1.1864 12.8959  0.0000  0.1164   0.2501   0.2333    0.7383   0.0000   446.4724       40.7456       4.38047       2.39255       0.00000       0.00000       103.775       82.9145       35.5065       11.4381       0.00000       0.00000
   2  23 3430.7836    3.0066  2.1621 11.9084  0.0000  0.1078   0.1348   0.2950    0.4520   0.0000   350.9683       35.0045       50.8652       19.0008       0.00000       0.00000       84.4097       65.5145       39.1634       12.8066       0.00000       0.00000
   3  14 2273.3684    0.9284  0.7590 10.7694  0.0000  0.0566   0.0634   0.1861    0.2295   0.0000   456.9731       5.64673      -3.27455       5.76521      -6.65904     -0.508367       32.7590       28.0784       20.8944       11.7319       5.57400       1.64255
   3  15 2407.7153    1.4067  0.7759 11.3559  0.0000  0.0577   0.0886   0.1386    0.2506   0.0000   476.4021       46.3695       31.1473       1.15587      -2.18422     -0.123322       25.9189       26.6512       21.5668       10.9824       6.33362       1.77688
   3  17 2676.1762    2.3120  1.0356 11.6243 -0.0021  0.0639   0.1331   0.1593    0.6377   0.0000   442.5913       40.5877       14.7439       14.1884      -4.57964      0.170515       34.6312       33.6129       24.9379       11.9680       6.57072       1.76629
   3  19 2947.0982    3.5602  0.7301 12.7413  0.0000  0.0511   0.2077   0.1141    0.3674   0.0000   464.5671       17.3174      0.193021       20.8229       2.98763     -0.579273       24.5814       25.0278       18.5415       10.0341       5.14812       1.56502
   3  20 3082.4073    4.1862  0.7220 13.1562  0.0000  0.0443   0.2576   0.1412    0.2563   0.0000   418.3932       56.0625       25.7145       7.35555      -8.93601      -3.89100       23.1052       22.6178       16.4849       8.24566       4.56766       1.32641
   3  21 3217.9044    3.7681  1.0911 12.5578  0.0000  0.0607   0.2014   0.1767    0.4983   0.0000   419.8724       55.7767      -27.6100    -0.0939307      -1.60618      -1.84475       29.8251       26.5539       23.5615       14.3765       5.91564       1.70640
   3  22 3353.3756    3.1766  1.8285 12.7047  0.0002  0.0909   0.1434   0.2483    0.2634   0.0000   461.2226       27.7930      -11.9887       11.4174       9.78531       2.75746       51.6254       47.5705       34.3443       19.3715       8.28280       2.22488
   3  23 3489.3906    2.9308  2.1229 12.0089 -0.0013  0.0853   0.1164   0.2594    0.2891   0.0000   453.4329       121.528       42.5498       40.5328      -9.69492       5.03656       43.8757       39.4624       32.0296       19.4717       8.66730       2.33069
   3  25 3762.7552    1.8738  4.0361 11.6579  0.0000  0.1530   0.0653   0.4285    0.1417   0.0000   500.8982       89.6750      -10.4434       40.6460       13.3831      -4.55116       73.0608       75.3593       57.0659       31.3102       16.3715       4.81706
   4  11 1914.6716    0.4946  0.4251 10.0675  0.0000  0.0404   0.0355   0.0960    0.0978   0.0000   436.5770       15.9317       4.37374      -12.1059     -0.284424       3.50671       18.9602       16.9009       15.2200       9.86430       5.80011       3.21441
   4  12 2051.6382    0.6862  0.4533 10.0719  0.0000  0.0504   0.0459   0.0760    0.1336   0.0000   433.6730       17.4027      -27.2780       9.31869     -0.741526       1.44996       22.3841       24.2609       19.9271       11.1574       5.22423       3.52151
   4  13 2188.2490    0.8809  0.6250 10.3620  0.0000  0.0528   0.0480   0.1027    0.2186   0.0000   432.4194       6.57922       1.84159      -16.9462      -4.21959      -1.04200       23.3941       24.5341       18.2125       13.1461       7.43152       3.10368
   4  14 2324.1577    1.2682  0.7196 10.3044  0.0000  0.0520   0.0639   0.1221    0.4870   0.0000   396.1819      -24.6881      -18.8273      -4.95183       10.1625       4.99755       19.5919       18.4244       16.4499       13.1517       8.78985       3.59357
   4  15 2458.5523    1.5741  1.0111 11.0388  0.0051  0.0634   0.0818   0.1816    0.6461   0.0000   432.7405      -1.68453       3.45001      -6.14019      -4.61482      -3.49810       21.9866       24.4919       21.5203       16.2981       11.3431       4.62758
   4  16 2593.0986    2.0659  1.1642  3.7846  0.0000  0.0718   0.1085   0.1686 1000.0000   0.0000   397.8891      -32.0660       38.8133      -7.96802       10.2160       7.32954       24.1941       23.7381       21.3366       16.9769       10.0915       5.07563
   4  17 2728.4123    2.6785  0.7167 12.3870 -0.0009  0.0509   0.1345   0.1058    0.3181   0.0000   451.0584       27.1332       8.17352       18.3291      -7.17708      -4.89418       21.0543       21.2392       17.6150       11.3406       6.81328       3.06442
   4  19 3000.2384    3.7413  0.8319 12.7158  0.0000  0.0503   0.2048   0.1359    0.3874   0.0000   434.3255       36.5680       3.13893       13.6804       13.2630      -5.10427       20.4994       17.5832       16.8147       13.1318       7.47207       3.10172
   4  22 3408.1457    3.0318  1.6681 12.8254 -0.0035  0.0782   0.1378   0.2136    0.2757   0.0000   445.3985      -15.9919      -12.1418      -9.17429      -2.06598      -1.64154       29.1052       29.3641       25.8296       19.1603       11.4858       5.59930
   4  23 3544.8927    2.6619  2.5014 12.1291  0.0000  0.0952   0.0940   0.2554    0.2284   0.0000   414.1960       34.7648      -11.1197      0.842793      -11.0673      -1.72908       33.5998       38.8936       30.8538       22.0259       12.8269       6.13589
   4  24 3681.5828    2.2394  3.5412 11.5949  0.0023  0.1152   0.0718   0.3066    0.2064   0.0000   398.1238       74.6452       34.0470       32.6172       7.85021       3.33061       43.8130       46.0959       39.6242       28.0904       16.1358       8.43334
   4  27 4094.4154    1.2805  8.9824 10.5516 -0.0016  0.2398   0.0320   0.6850    0.1320   0.0000   564.2400       30.4077      -80.8832       4.20894       28.8822       18.2325       85.0449       94.8124       84.0672       58.9439       35.4868       18.4590
   5   9 1685.8369    0.2481  0.1269  9.8473  0.0000  0.0231   0.0314   0.0518    0.0602   0.0000   407.0790      -21.9132      -1.33069      -7.64356      -16.1482      0.814489       7.14150       8.20179       7.65471       5.27199       3.80090       2.11206
   5  10 1823.3465    0.3798  0.2505  9.7358  0.0000  0.0277   0.0296   0.0543    0.0738   0.0000   440.5919      -10.8337       18.3105       2.74054      -2.85223      0.707832       8.30317       7.65146       8.32643       6.77921       3.85552       2.50891
   5  11 1960.5700    0.4954  0.5340  9.9262  0.0000  0.0486   0.0277   0.0830    0.0988   0.0000   417.7029      -10.3042       12.4488       9.80312       9.75763       10.0148       13.7875       16.1246       14.2997       11.3715       6.80829       4.11846
   5  12 2098.4477    0.7112  0.5165 10.4822  0.0000  0.0395   0.0422   0.0901    0.1050   0.0000   456.3774       15.1949      -2.42256       7.09009       7.89384      -2.81208       12.7013       14.0572       10.9623       8.99212       6.02079       3.62968
   5  13 2235.4065    0.9630  0.7272 10.7860  0.0000  0.0512   0.0472   0.1025    0.1358   0.0000   430.1422       1.23400       13.7689       6.48617       1.38455      0.500717       14.4187       14.7543       13.4717       11.6902       9.11499       4.95760
   5  14 2371.1157    1.3573  0.6416 10.9382  0.0000  0.0353   0.0720   0.0936    0.1677   0.0000   404.0431      -9.73094       19.9768       12.5626      0.926179      -2.80146       11.2906       11.2970       9.65245       8.74003       5.95308       3.64086
   5  15 2506.0918    1.6867  0.8908 11.4089  0.0000  0.0436   0.0757   0.1210    0.2085   0.0000   441.8744       16.2512       28.2096      -28.8505    -0.0724445       5.59473       13.4447       15.4043       12.6994       10.8379       6.81170       4.04076
   5  16 2641.1670    2.1237  0.7767 11.8705  0.0000  0.0407   0.1018   0.1060    0.2353   0.0000   451.0944       11.7238      -14.0668       9.01895       3.41950       2.02705       13.8242       15.1514       12.3885       9.73717       6.94986       4.14917
   5  17 2777.4240    2.8064  0.8169 12.2522  0.0000  0.0430   0.1276   0.1048    0.3170   0.0000   428.0226       16.3291      -31.8153      -6.75587       20.8167       1.41014       14.6450       14.7786       14.7720       9.96744       6.89523       4.53091
   5  19 3050.0288    3.6955  0.9330 12.6210  0.0000  0.0506   0.1595   0.1231    0.6862   0.0000   428.8576       30.5648       27.7229       3.75420       10.8097     -0.636705       14.6835       15.2033       14.9479       12.5355       8.56142       5.41132
   5  22 3459.4702    2.9023  2.4994 11.4652  0.0011  0.0829   0.0833   0.2380    0.5312   0.0000   408.7872       7.64625       23.1527      -15.5657       13.0493       22.5624       25.2672       30.2457       26.7029       19.8415       13.4829       7.93541
   5  23 3596.7286    2.6051  3.4202 11.3340  0.0000  0.1022   0.0703   0.2889    0.3605   0.0000   403.4208       22.4006      -55.0105      -19.3051       15.2930      -3.08158       30.0269       33.8821       30.1448       25.1680       17.6283       10.9057
   5  25 3871.3105    1.7217  5.9414 10.9691  0.0000  0.1557   0.0373   0.4433    0.1344   0.0000   447.5917       113.194       6.05830      -27.1727       3.13937       7.24968       43.8342       52.5182       46.7689       37.5586       25.9180       15.5776
   5  26 4009.8586    1.4417  7.7589 10.5941  0.0004  0.1845   0.0291   0.5509    0.1173   0.0000   468.5300       108.188       78.6393       24.0861       30.3310      -8.05094       53.9570       64.3267       56.9723       45.6020       30.4314       18.4336
   5  27 4147.4582    1.2061 10.2222 10.4182  0.0056  0.2344   0.0250   0.7181    0.0994   0.0000   439.6072       75.3879       10.9265      -2.44104      -40.9753       15.1740       68.4614       81.1555       74.9490       58.5816       37.3358       23.7196
   6   8 1587.4775    0.1879  0.1502  9.8915  0.0000  0.0332   0.0219   0.0625    0.0549   0.0000   426.3103      -2.57654       16.5014       16.7076       5.02570      -5.91601       12.8611       8.42117       7.49972       11.3614       6.94483       3.49219
   6   9 1727.7635    0.2819  0.1907  9.9044  0.0000  0.0220   0.0247   0.0558    0.0590   0.0000   441.7627       3.72214       7.17948      -1.65898      -4.95967      -2.06009       4.94995       6.01993       6.11199       4.08367       3.89417       2.45512
   6  10 1866.1182    0.4113  0.3351  9.9725  0.0000  0.0470   0.0279   0.0660    0.0725   0.0000   430.1212       4.32454       7.65708      0.106027      -1.68331      -6.99893       18.8581       19.4002       16.6132       13.7868       8.49497       5.13582
   6  11 2004.0190    0.5497  0.4930 10.0201  0.0000  0.0353   0.0288   0.0853    0.0999   0.0000   445.4852       3.67235       1.35423       1.38641      0.414133     -0.855510       8.30217       9.36578       8.20636       7.90169       5.49138       3.53904
   6  12 2142.4478    0.7519  0.6218 10.4309  0.0000  0.0369   0.0359   0.0862    0.1049   0.0000   444.0892       16.9213       26.0377      -2.28899     0.0297924      -3.02150       9.41863       10.3884       10.0294       8.76116       5.70977       4.02998
   6  13 2279.7888    1.0512  0.7486 10.6608  0.0000  0.0392   0.0455   0.0880    0.1311   0.0000   423.3112      -18.7096       2.70109      -8.58706       10.7433       4.56075       10.1287       10.7621       11.1108       8.85001       6.30975       4.20623
   6  14 2415.5632    1.4559  0.8152 11.2312  0.0000  0.0487   0.0638   0.1060    0.1381   0.0000   435.0428      -16.7712       6.17462       5.71072       11.1042     -0.688450       14.0272       13.6710       9.56850       10.9025       10.2867       6.59785
   6  15 2551.1000    1.8261  0.7886 11.9212  0.0000  0.0397   0.0773   0.0924    0.1303   0.0000   431.6058      0.330516       15.1410       4.42052       10.2226       8.52248       10.5515       11.6319       10.5894       8.93534       6.82018       4.52905
   6  16 2687.1064    2.3164  0.7999 12.2701  0.0000  0.0438   0.0974   0.0850    0.1455   0.0000   433.9487       2.56851      -7.42068       3.11772      -6.99037     -0.631426       11.0203       13.0861       11.3704       9.89287       7.47542       4.67180
   6  17 2823.7931    2.6012  0.9980 12.5198  0.0000  0.0453   0.1015   0.1195    0.1611   0.0000   437.1822       10.3774       11.4610       15.9435       10.0057       2.58738       11.1394       13.8754       12.2229       9.86391       7.48674       4.92466
   6  18 2960.8057    3.8280  0.7523 12.7784  0.0000  0.0335   0.1636   0.0886    0.1888   0.0000   443.3691       19.5333       5.28318       12.7672       8.03478      -6.28507       8.83013       10.0993       9.05486       7.70262       5.60442       3.81286
   6  19 3097.3399    3.9242  1.0118 12.2474  0.0000  0.0430   0.1423   0.1039    0.3566   0.0000   427.6888       18.6675       32.1990      -10.3705      -10.7372      -6.37817       12.4745       14.7782       12.9061       10.3701       7.13740       4.78884
   6  20 3234.0417    3.4799  1.0321 13.6405  0.0000  0.0538   0.1538   0.1273    0.2011   0.0000   448.4324       39.5785       11.3543       25.3673       20.3661      -1.68572       12.8611       16.8996       14.5190       12.9945       8.02172       6.16657
   6  21 3371.0913    3.1547  1.5723 12.9291  0.0000  0.0694   0.1201   0.1801    0.2764   0.0000   440.7588       28.2370       17.9909       21.3689      -10.9542       6.29743       18.3947       18.6749       20.8783       16.2802       11.2208       7.89040
   6  22 3508.4628    2.8539  2.4155 11.7932  0.0000  0.0799   0.0765   0.2246    0.3249   0.0000   479.2202       30.6414      -9.22258       33.4761       20.0208      -15.2995       21.5635       24.9755       23.1979       18.9458       13.4101       8.99660
   6  24 3783.9717    1.8598  5.0302 11.2905 -0.0022  0.1372   0.0435   0.3848    0.1386   0.0000   343.5792       75.0737       64.9395       41.6759      -8.98978       18.5739       33.4115       40.7261       38.4017       32.2440       23.6999       15.8376
   6  25 3922.2787    1.6683  6.6114 10.8128  0.0000  0.1568   0.0335   0.4287    0.1221   0.0000   397.2782       54.6110      -16.8027      -9.46728      -22.2601       13.3666       38.0829       45.3408       44.1293       37.2955       26.4803       18.1581
   6  26 4060.5751    1.2792  8.7536 10.6467 -0.0029  0.2028   0.0248   0.5885    0.0854   0.0000   439.2223       63.2639       57.6057      -12.6212      -30.9528      -2.59183       48.9423       57.0943       56.8667       47.4163       35.1811       24.4661
   7   9 1767.6686    0.2895  0.3716  9.8611  0.0000  0.0384   0.0184   0.0747    0.0644   0.0000   428.3990       9.45668       8.21728       4.89995      -1.11779     -0.917920       10.7624       14.7612       12.8967       10.5172       6.79446       4.09208
   7  10 1906.8559    0.4446  0.3441 10.0464  0.0000  0.0292   0.0266   0.0597    0.0673   0.0000   437.6092     -0.988907       19.5019       3.86759       1.78466      -5.70870       5.78976       6.97033       6.39108       5.43904       4.72108       3.20955
   7  11 2045.8007    0.6016  0.5737 10.1944  0.0000  0.0378   0.0287   0.0759    0.0904   0.0000   427.7187     -0.694809       9.75799       4.02020      -9.31662       6.76191       7.03037       9.47456       8.33707       6.86188       6.54226       4.65007
   7  12 2184.5873    0.8788  0.5414 10.5957  0.0000  0.0314   0.0403   0.0718    0.1083   0.0000   434.7226       3.87541       20.6032      -5.22112       1.14911      -9.83240       7.38971       9.16213       7.47620       7.15511       5.73133       3.61969
   7  13 2322.1139    1.1005  0.9651 10.8898  0.0000  0.0424   0.0390   0.1201    0.1342   0.0000   428.4917       18.0895       2.23050       3.20456      -4.14199      -3.02392       9.67888       11.4398       11.2098       9.50197       7.31101       5.06089
   7  14 2458.2175    1.5661  0.8286 11.0232  0.0000  0.0374   0.0582   0.0926    0.1501   0.0000   427.5378       2.80939       11.2991      -2.44276      -3.09474     -0.596245       7.62101       9.16163       9.13697       8.39906       5.39317       4.14516
   7  15 2594.2568    1.9189  0.7963 11.8693  0.0000  0.0384   0.0743   0.0930    0.1476   0.0000   434.3050       23.8099       24.5258       21.1392       3.63083      0.192128       8.70207       10.2919       10.3486       8.86002       6.13784       4.68331
   7  16 2731.2187    2.4593  0.8528 12.3785  0.0000  0.0448   0.0950   0.1047    0.1350   0.0000   430.9136      -1.95988       9.89601      -8.25898       8.57842      -4.40060       13.4008       16.4846       14.5409       12.4046       8.59385       5.04913
   7  17 2868.4109    2.9279  0.7940 13.1277  0.0000  0.0367   0.1168   0.0966    0.1130   0.0000   441.7680      -1.43562       8.82311       27.6627      0.307520     -0.729822       8.51047       10.4357       9.10659       8.20976       6.33486       4.16807
   7  18 3005.7619    3.5431  0.6934 13.2185  0.0000  0.0332   0.1449   0.0775    0.1223   0.0000   436.5376       19.1173       19.9138       12.6319       3.46198      -4.42313       7.65444       8.09961       8.00048       7.42239       5.40370       4.46926
   7  19 3142.9652    3.8038  1.0468 13.2302  0.0000  0.0433   0.1343   0.1118    0.1554   0.0000   445.5252       11.8642       9.29722       5.48355       4.73827      -1.02201       9.00841       11.4829       10.3361       9.42764       6.88028       4.85891
   7  20 3280.1072    3.5378  1.4631 12.9286  0.0000  0.0526   0.1107   0.1337    0.1542   0.0000   455.0745       49.2016      -2.21095       4.92261       1.23521      -4.01855       10.6214       13.4032       13.0783       11.0155       8.67618       5.77538
   7  21 3417.4598    3.1918  1.9246 12.5086  0.0000  0.0618   0.0947   0.1542    0.1710   0.0000   406.5293       2.77419       15.3126       1.25741      -8.87884      -5.57360       15.0152       17.9490       15.8328       13.9617       11.1474       7.51374
   7  22 3555.3038    2.4739  2.8466 12.1704  0.0000  0.0854   0.0646   0.2186    0.1486   0.0000   432.8090       46.6483      -13.5898       9.16918       2.22044       3.58801       18.7187       22.3046       22.5835       19.5045       13.7607       10.2577
   7  23 3693.5293    2.1769  4.3979 11.2182  0.0000  0.1056   0.0412   0.2775    0.1432   0.0000   496.5005       19.1581       39.1962       24.9964       14.0691       9.29573       22.7913       27.3534       26.9360       22.7538       18.3314       13.6671
   7  24 3832.1717    1.7834  5.2538 11.0432  0.0000  0.1332   0.0340   0.3444    0.1195   0.0000   425.8654       6.48334       29.6343       79.9449       4.50230      -18.3662       25.5945       35.3555       30.4761       28.6598       21.5334       16.1180
   7  25 3970.4959    1.4864  6.9959 10.8304 -0.0024  0.1565   0.0266   0.4179    0.0895   0.0000   482.8479       18.8832       36.4049       13.1197      -58.9672       16.4793       33.2728       38.9252       39.5157       33.7279       27.1959       19.6747
   8  10 1946.0873    0.4959  0.4482 10.0267  0.0000  0.0294   0.0234   0.0652    0.0811   0.0000   434.5904     -0.882580       11.0396     -0.957306     -0.517515      0.402822       5.86775       7.07691       6.39075       5.18907       5.21555       3.84317
   8  11 2086.1867    0.6792  0.5692 10.2390  0.0000  0.0297   0.0300   0.0735    0.0869   0.0000   435.3818     -0.607103       15.5652       5.96270      -2.27419      -3.87052       5.84663       6.93566       7.29163       5.91307       5.13890       3.58102
   8  12 2225.1953    0.9022  0.6382 10.7505  0.0000  0.0295   0.0396   0.0841    0.0932   0.0000   432.8530       3.98872       12.8527       3.65525      -10.4386      -9.20920       5.92714       7.77909       7.28207       6.86024       5.15193       3.55444
   8  13 2362.8455    1.2490  0.7707 11.0633  0.0000  0.0342   0.0460   0.0822    0.1181   0.0000   436.1266       6.32591       6.02926       8.78038      -3.22768       6.32620       6.26614       7.26036       7.77665       6.65080       5.35358       4.22131
   8  14 2499.5432    1.5855  0.9619 11.5959  0.0000  0.0398   0.0557   0.1008    0.1255   0.0000   443.4896       4.94198       4.66875       4.28599      0.252975      -2.53168       7.52682       9.70235       8.85810       7.99480       6.39306       4.78565
   8  15 2636.1627    2.1225  0.9379 11.9982  0.0000  0.0365   0.0733   0.0918    0.1314   0.0000   437.0974       4.33733       10.1086      -8.48076      -8.32810      -5.26581       7.35730       8.59171       8.27206       7.49491       6.07906       4.86696
   8  16 2773.8369    2.5797  0.8539 12.4734  0.0000  0.0365   0.0869   0.0821    0.1323   0.0000   454.7539       13.0163       18.4954       5.85923     -0.558390      -2.63236       7.36618       8.10666       8.32128       7.53900       6.06517       4.45469
   8  17 2911.6614    3.1567  0.7918 13.1477  0.0000  0.0327   0.1157   0.0926    0.1170   0.0000   449.2929       16.0780       1.81819       15.2250      -16.2966       7.33490       6.82383       7.48089       7.01032       6.42921       5.79102       4.41276
   8  18 3049.1930    3.7002  0.8657 13.5363  0.0000  0.0383   0.1323   0.1026    0.1204   0.0000   442.4303       16.8841      -10.2361       9.85971     0.0128148      0.239167       6.66242       8.96107       8.39788       7.04158       6.07341       4.30884
   8  19 3186.8480    3.4420  1.0318 13.4778  0.0000  0.0437   0.1178   0.1221    0.1220   0.0000   439.7944       17.6129      -7.09171       13.2238      -3.86541      -1.62055       8.91836       9.44536       9.07693       8.90789       7.67630       5.02913
   8  20 3324.4912    3.1671  1.5256 13.1549  0.0033  0.0614   0.0934   0.1368    0.1122   0.0000   454.5962       3.90484       14.4526       29.8550      -15.5363      -11.5108       12.3811       16.2311       14.1158       12.7084       10.1454       7.85063
   8  21 3462.6434    2.7348  2.2846 12.2482  0.0000  0.0673   0.0672   0.1639    0.1192   0.0000   427.9509       28.4506       40.4247      -12.8940       9.18467      -12.7917       12.9438       16.0666       15.6229       14.3249       11.2386       8.08101
   8  22 3601.0589    2.3718  3.1673 11.9218  0.0000  0.0825   0.0506   0.2125    0.1029   0.0000   437.2903       26.0251      -6.32673       21.6425      -14.6523      -9.69926       14.9349       18.7065       18.3062       16.5026       13.4019       10.1287
   8  23 3739.7546    1.8602  4.6200 11.6166 -0.0011  0.1078   0.0361   0.2964    0.0843   0.0000   412.9363       42.0070      -37.1459      -12.4792       3.95328       11.2788       20.3089       25.0576       25.2327       21.8676       17.9883       14.0102
   8  25 4017.7466    1.3480  7.4665 10.9327  0.0000  0.1651   0.0239   0.4328    0.0676   0.0000   521.9789       56.4999      -26.5090      -13.0687       39.2891       27.5720       29.7476       36.7381       37.2818       33.2236       26.6890       21.2175
   9   6 1408.4142    0.1129  0.0610  9.7238  0.0000  0.0188   0.0209   0.0318    0.0404   0.0000   439.1466      -1.32032       15.1943      -1.11719       1.58013       3.38644       2.95726       3.44435       3.83238       3.56720       2.73686       2.27710
   9   7 1557.6552    0.1928  0.0955  9.7757  0.0000  0.0225   0.0220   0.0331    0.0425   0.0000   434.4151      0.585932       15.9089       2.88658      -4.15940     -0.831468       3.65424       3.92925       4.74085       3.28857       3.61743       2.72050
   9   8 1702.4278    0.2816  0.2493  9.8494  0.0000  0.0267   0.0185   0.0529    0.0513   0.0000   431.1186      0.948008       13.6989      -5.68427      -1.06446       2.96144       4.17771       5.24728       4.64643       5.01345       4.16340       2.89467
   9   9 1843.6440    0.4177  0.2425 10.0077  0.0000  0.0205   0.0248   0.0403    0.0576   0.0000   438.3226      -2.01732       8.38965      -7.48365       1.20813       4.03942       3.64635       3.99694       4.67138       3.56893       2.94648       2.71818
   9  10 1984.1953    0.5872  0.3573 10.1051  0.0000  0.0226   0.0333   0.0569    0.0853   0.0000   434.4078      -1.54777       9.80866       5.84200       1.12103      0.952326       4.23962       4.39926       4.39539       4.25574       3.81110       2.79704
   9  11 2125.0599    0.6772  0.5879 10.4310  0.0000  0.0318   0.0272   0.0713    0.0975   0.0000   442.7413       6.27758       6.94520      -5.25178       5.10021      0.708624       5.32629       6.88852       6.76223       6.17425       5.11619       3.83727
   9  12 2264.5481    1.0244  0.6667 10.9888  0.0000  0.0310   0.0393   0.0724    0.0959   0.0000   440.3871      -7.38020       13.4810       1.30686     -0.870466      -1.73535       5.37345       6.41843       6.05155       5.75261       4.99828       4.04311
   9  13 2402.3116    1.4356  0.9098 11.4616  0.0000  0.0351   0.0486   0.0920    0.1118   0.0000   440.7257       20.1255       9.22403      -11.2460      -2.48988       2.80620       6.44802       7.88005       7.55019       6.84986       5.80219       4.47094
   9  14 2539.5798    1.7328  0.8875 11.6836  0.0000  0.0362   0.0594   0.0846    0.1235   0.0000   429.6520       8.58645       14.5015       7.46859      -1.82696      -7.82919       5.99670       7.74731       6.75553       6.93694       5.51706       4.64077
   9  15 2677.0236    2.2527  0.8521 12.0366  0.0000  0.0323   0.0736   0.0827    0.1299   0.0000   432.8031       3.74755       18.7735       12.9535      -6.06317       1.57255       5.99000       7.22379       7.44991       7.21293       5.88303       4.08024
   9  16 2815.2246    2.9802  0.7715 12.6229  0.0000  0.0298   0.1056   0.0771    0.1224   0.0000   447.1075       11.5188      0.562804       1.35250      -5.77026      -5.46290       5.49859       6.61288       6.10833       5.80797       4.95118       3.86132
   9  17 2953.5908    3.2927  0.8658 13.1201  0.0000  0.0360   0.1133   0.0846    0.1211   0.0000   444.5125       15.1320       15.4355     -0.576550       2.30032       2.84241       5.93177       7.46156       7.13080       6.33954       5.65369       4.70015
   9  18 3091.5836    3.7899  0.8474 13.3654  0.0000  0.0346   0.1301   0.0781    0.1223   0.0000   429.8904       21.8462       4.19418       4.56185      -4.89484       6.55849       6.31113       7.61495       7.12289       6.71445       5.74091       4.43234
   9  19 3229.5466    3.5025  1.2247 13.4195  0.0000  0.0452   0.1067   0.1097    0.1225   0.0000   440.2609       26.2569       5.59661       10.9296       6.33377       8.89031       7.72292       9.99940       9.32341       8.44418       7.46117       5.92712
   9  20 3367.7526    3.1995  1.6034 13.2598  0.0000  0.0529   0.0883   0.1415    0.1026   0.0000   425.2306       21.8001       24.8546       29.0521      -16.6559       13.6528       8.89796       11.1887       11.3727       10.3833       8.37510       7.04686
   9  21 3506.3668    2.6781  2.3375 12.7336  0.0000  0.0657   0.0636   0.1791    0.0778   0.0000   443.3073       15.2165      -5.36988       11.0234       10.1203       6.68668       10.7336       13.9425       13.2442       12.1909       10.5603       8.44653
   9  22 3645.3075    2.1529  3.3722 12.1161  0.0000  0.0838   0.0447   0.2245    0.0711   0.0000   434.9144       45.2026      -2.56277       11.1226      0.446091      -1.04277       13.1934       16.9568       17.0723       15.1646       13.0994       10.6156
   9  23 3784.3241    1.7637  4.6922 11.6838  0.0000  0.1027   0.0339   0.2868    0.0685   0.0000   453.2418       30.3981      -8.34242       24.0934       33.9761      -5.38882       17.4771       20.8918       21.4959       19.7090       17.1713       13.0318
   9  24 3923.4861    1.4736  6.6618 11.0810  0.0022  0.1320   0.0236   0.3959    0.0619   0.0000   432.7230       13.8531      -25.1098      -28.2224       9.21095       12.9616       21.4736       26.7385       27.2692       25.3428       20.9907       17.1242
   9  27 4343.2594    0.8293 11.1139 10.5660 -0.0028  0.2461   0.0166   0.7124    0.0484   0.0000   433.4792       96.4126       67.1461      -8.00703       30.8908       10.0254       38.8972       49.9653       51.1087       46.7862       39.1116       31.5126
  10   7 1592.9069    0.1799  0.1021  9.8104  0.0000  0.0342   0.0206   0.0435    0.0419   0.0000   434.5028       4.34679       7.76333      -1.53216       1.74289      -2.65861       3.79291       4.93618       3.16465       4.19918       3.43221       4.42005
  10   8 1737.8357    0.3158  0.1615  9.9228  0.0000  0.0155   0.0235   0.0371    0.0461   0.0000   438.1085       5.64570       15.6296      -1.54364      -5.14032       2.55213       2.61948       3.40476       3.31180       3.01765       2.56363       1.94284
  10   9 1879.9795    0.4161  0.4397  9.8706  0.0000  0.0248   0.0189   0.0616    0.0639   0.0000   439.5167     -0.766173       13.9141      -1.33563       3.56615       1.03941       4.23625       5.39353       5.55860       4.83580       3.95263       3.41382
  10  10 2021.5382    0.5675  0.4745 10.2904  0.0000  0.0279   0.0244   0.0643    0.0749   0.0000   434.8282      0.773398       12.5289      -6.60846       3.35730       1.71197       5.67447       6.98751       6.56585       5.82282       4.63587       3.65191
  10  11 2162.9668    0.8710  0.6804 10.3505  0.0000  0.0295   0.0332   0.0757    0.1383   0.0000   432.1478       1.23955       12.1376     -0.562666       4.56789      -6.50874       4.05799       5.53825       5.31846       5.28905       4.45004       3.41957
  10  12 2302.8706    1.0704  0.7813 10.7780  0.0000  0.0313   0.0361   0.0759    0.1483   0.0000   436.2822      -7.83215       6.26951       6.51376      -4.07012       9.29705       4.71412       6.00426       6.05303       5.89801       5.31327       4.01131
  10  13 2440.8224    1.4638  0.7949 11.6228  0.0000  0.0328   0.0485   0.0752    0.1079   0.0000   440.4918       7.14092       23.0951       2.39475       3.09714       5.31179       4.75018       6.34124       5.96244       6.01905       5.01448       4.13482
  10  14 2578.6395    1.8742  0.9342 11.8533  0.0000  0.0356   0.0585   0.0815    0.1210   0.0000   444.2284       3.23737     0.0357869      -7.53752       6.54882       2.25918       5.62961       6.62817       7.30787       6.70056       5.37729       4.42362
  10  15 2717.0820    2.3838  0.8787 12.3825  0.0000  0.0342   0.0758   0.0815    0.1182   0.0000   445.4106      -1.27549       19.5704       5.72551       9.48560       2.57848       5.07217       6.88373       6.42317       6.37352       5.69750       4.36159
  10  16 2855.7687    3.1189  0.6925 12.8989  0.0000  0.0306   0.1083   0.0641    0.1043   0.0000   443.8539       10.5372       14.2799      -2.31745      0.497302      -3.09474       5.53384       7.01794       6.93623       6.18793       4.85611       4.08004
  10  17 2994.6068    3.6217  0.8578 12.8506  0.0000  0.0349   0.1114   0.0735    0.1377   0.0000   438.1545       15.9660       20.7384       9.15198      -6.04513      -3.25553       6.50492       9.21662       8.49908       8.42821       6.60584       5.06297
  10  18 3133.0140    3.8108  1.0740 13.0894  0.0000  0.0360   0.1084   0.0894    0.1356   0.0000   443.1869       22.6932       13.4649       6.97701       7.50099       4.99916       5.76219       6.93251       6.82575       6.52436       5.59638       4.64002
  10  19 3271.4583    3.3812  1.3371 13.0803  0.0000  0.0412   0.0940   0.1145    0.1184   0.0000   432.4517       18.5907       17.2414      -7.29208       8.00888       1.51333       6.66752       8.74615       8.28067       7.68120       6.62497       5.40151
  10  20 3410.2285    2.8805  1.8359 13.0046  0.0000  0.0530   0.0721   0.1419    0.0820   0.0000   432.5872       15.2623       3.52586       1.99529       20.3096      0.833972       8.26697       10.4919       10.2103       9.58258       8.41192       6.93293
  10  21 3549.2810    2.4780  2.8943 12.4053 -0.0005  0.0669   0.0504   0.1914    0.0670   0.0000   438.6314       9.84390       31.0665       4.25817      -11.7802      -5.26828       10.0596       12.9446       12.9582       11.8924       10.5193       8.36015
  10  23 3828.0961    1.7131  4.9851 11.5153  0.0000  0.1027   0.0303   0.2729    0.0628   0.0000   476.7489       12.1754       7.47732       2.89531      -9.90738      -1.07889       15.4407       20.0502       20.2316       19.3166       16.0965       13.0908
  10  25 4107.6412    1.1726  8.7338 10.8426  0.0000  0.1637   0.0185   0.4606    0.0503   0.0000   404.1614       32.6358       12.7920      -41.9242      -8.67269      -6.11399       23.5010       29.5814       31.2931       28.6366       24.7469       20.6697
  10  26 4248.0381    0.9661 10.1505 10.7088  0.0000  0.1968   0.0172   0.5776    0.0473   0.0000   416.4198      -41.5088       9.45249       5.47434       57.7016      -15.6292       28.3581       36.8894       37.8130       36.0785       29.5632       25.2391
  11   9 1915.3871    0.4635  0.4053 10.0350  0.0000  0.0234   0.0206   0.0549    0.0586   0.0000   441.3802       4.02471       10.3549      -3.96925       3.06031       1.15658       3.13578       4.37976       3.99866       4.44277       3.49248       2.84632
  11  10 2058.0322    0.6744  0.5253 10.1318  0.0000  0.0243   0.0263   0.0611    0.0737   0.0000   430.7170      -2.25307       9.84446      -1.98736      -3.76264      -2.07677       3.05030       4.32278       4.09266       4.00371       3.49479       2.80056
  11  11 2199.8576    0.8852  0.6387 10.4841  0.0000  0.0265   0.0314   0.0651    0.1164   0.0000   437.2592      -2.13808       12.4747      -5.31396      -2.98122       2.41189       3.83710       4.81349       4.92331       4.71489       4.42207       3.26248
  11  12 2339.9849    1.2007  0.8290 10.8679  0.0000  0.0324   0.0423   0.0818    0.1827   0.0000   431.3074       10.5876       15.0931      0.312241      -1.37519      -3.03834       4.45632       5.34350       5.87821       5.12894       4.45099       4.17062
  11  13 2478.4799    1.5969  1.0275 11.0525  0.0000  0.0364   0.0497   0.0914    0.2502   0.0000   425.6218       12.1756       13.1925       2.10122       2.90938      -4.04893       4.70012       6.54041       5.96194       6.03566       5.14506       4.43129
  11  14 2616.9277    2.1213  0.9259 12.0759  0.0000  0.0305   0.0649   0.0862    0.1359   0.0000   435.6247       17.6326       24.0943      -5.68168       1.34483     -0.137301       4.54916       5.62003       5.67098       5.49928       4.74891       4.10889
  11  15 2756.1951    2.6638  0.7749 12.5348  0.0000  0.0287   0.0850   0.0708    0.1084   0.0000   433.4345     -0.128955       9.22278      -3.55764      -1.39562       1.01360       4.09509       5.08490       4.55719       5.10358       4.33194       3.56411
  11  16 2895.4410    3.3330  0.7437 13.0065  0.0000  0.0260   0.1103   0.0715    0.1043   0.0000   433.0754       17.0984       6.39283       9.16716      -4.41814      -3.45148       3.94516       4.98345       4.93012       4.68938       3.93597       3.24843
  11  17 3034.5487    3.7010  1.0048 12.9141  0.0000  0.0309   0.1049   0.0855    0.1270   0.0000   437.4171       8.96945       13.2716       3.42811       6.59891      -4.41817       4.25867       5.47736       5.36164       5.30738       4.45072       3.73770
  11  18 3173.5741    3.6631  0.8814 13.6341  0.0000  0.0323   0.1153   0.0799    0.0992   0.0000   436.4127       18.5222       15.6151       4.30007       6.43660      -2.58656       4.61016       5.82654       5.50609       5.81294       5.01461       4.12632
  11  19 3312.4558    3.3975  1.4726 12.9364  0.0000  0.0426   0.0835   0.1126    0.1056   0.0000   444.6022      -2.74875       27.4183       5.56440      -7.71784       1.21698       5.42881       7.60674       7.22615       7.33003       5.98980       4.96422
  11  20 3451.7777    2.9957  2.0575 12.5748  0.0000  0.0497   0.0641   0.1332    0.0857   0.0000   451.6911       20.0598       6.30467       3.77276      0.441986      -11.6243       7.11713       8.64171       8.73410       8.57548       7.67179       6.42645
  11  21 3591.3692    2.3421  3.1315 12.1966  0.0000  0.0705   0.0444   0.1725    0.0644   0.0000   440.3855       12.8950       18.3024       14.8676      -9.60597      -10.7864       9.67276       12.1336       12.4623       11.8479       10.7350       9.15729
  11  22 3730.9658    1.9135  4.1668 11.8597  0.0000  0.0805   0.0336   0.2365    0.0546   0.0000   437.2154       33.0613      -8.11467       6.60286       11.0314      -4.37259       11.3630       14.4633       14.8325       14.5494       12.3499       10.4043
  11  23 3870.9834    1.5418  5.2845 11.5290  0.0000  0.1038   0.0271   0.2932    0.0528   0.0000   402.7230       30.9883      -10.8325       33.3353      -4.31636      -13.0407       14.2431       17.2266       18.1607       18.2671       15.3341       12.8725
  11  24 4011.1092    1.2887  6.2822 11.2870 -0.0005  0.1251   0.0227   0.3480    0.0506   0.0000   428.5477       32.2986       44.2415      -32.6902       21.2856       38.5310       16.9280       21.6819       23.0521       21.5498       18.9342       15.9395
  11  25 4151.1840    1.1087  9.0866 10.8018  0.0000  0.1649   0.0180   0.4543    0.0490   0.0000   393.9730       23.1441       1.68111      -22.9256       6.82864       8.99634       22.2154       27.7169       29.9919       28.0689       24.4702       20.8378
  12   6 1509.6993    0.1505  0.0877  9.8416  0.0000  0.0324   0.0183   0.0452    0.0371   0.0000   435.0335     -0.722927       14.3299       1.18405     -0.524813      -3.50512       4.01115       3.64571       3.68869       4.78095       3.91033       4.75959
  12   7 1660.2723    0.2471  0.1397  9.8627  0.0000  0.0170   0.0171   0.0285    0.0405   0.0000   440.5099       1.95274       14.5428       2.49085       2.52731       3.28987       2.32726       2.57990       4.19980       3.72272       2.13593       2.56731
  12   9 1950.0014    0.5221  0.3424 10.1738  0.0000  0.0237   0.0234   0.0421    0.0547   0.0000   431.4200     -0.402763       14.3098       6.18591      -1.64527      -2.02257       4.18471       5.36411       5.26686       4.64723       3.83733       3.02469
  12  10 2093.6377    0.7101  0.6019 10.2392  0.0000  0.0243   0.0251   0.0619    0.0750   0.0000   434.6827      -5.92795       11.3049      -5.30466      -4.30966       3.02162       3.44499       4.00252       4.23260       3.91269       3.65271       3.45658
  12  11 2235.8567    0.9668  0.6990 10.5527  0.0000  0.0267   0.0311   0.0616    0.0922   0.0000   437.1199       7.67727       4.88092      -2.90927       6.08244      0.435692       3.70127       4.66143       4.81916       4.54502       4.19576       3.62938
  12  12 2376.3205    1.3567  0.8375 11.1511  0.0000  0.0295   0.0425   0.0774    0.1388   0.0000   438.3888       5.08889       13.4360       4.10742      -4.06923      -3.78858       3.72359       4.81391       4.65572       4.57727       4.16543       3.58316
  12  13 2515.4379    1.7596  0.9283 11.3796  0.0000  0.0314   0.0545   0.0818    0.2236   0.0000   440.5525       2.25710       7.48699      -2.96577      0.533112       5.06312       3.96414       5.46361       5.34665       5.44242       4.74590       4.00570
  12  14 2654.6726    2.2603  0.9556 11.9850  0.0000  0.0318   0.0694   0.0798    0.2025   0.0000   436.4728       12.5251       9.50709      -6.42854      0.730925       3.72635       4.57504       5.68683       5.54887       5.52812       4.76151       4.26839
  12  15 2794.5719    2.6367  0.8603 12.8511  0.0000  0.0313   0.0789   0.0772    0.1135   0.0000   439.8417       14.7939       10.2576       4.53365       3.74080       6.59464       3.76290       5.45795       4.86742       5.07941       4.39033       3.65647
  12  16 2934.4297    3.4450  0.8055 13.0731  0.0000  0.0282   0.1042   0.0691    0.1036   0.0000   439.5922       4.78439       7.22210      -2.08062       3.71730      -1.25772       3.64112       4.59123       4.64826       4.79181       3.79273       3.51073
  12  17 3073.9603    3.8642  0.8483 13.3352  0.0000  0.0288   0.1140   0.0693    0.1065   0.0000   433.9759       22.8585       18.2106       7.88732       9.06026       2.90225       3.94293       5.09710       5.03010       5.18915       4.55208       3.75774
  12  18 3213.3192    3.6360  1.1486 13.3688  0.0000  0.0344   0.1013   0.1041    0.1120   0.0000   440.5894       22.3642       13.6867       4.61404      -6.96941      -1.43964       4.45407       5.66728       5.58978       5.27534       5.04198       4.23491
  12  19 3352.8206    3.2922  1.6477 12.8778  0.0000  0.0414   0.0736   0.1134    0.0913   0.0000   434.4562       34.9715       13.0463       6.20575      -2.47344       3.97423       5.74712       6.84665       6.91841       6.64187       6.36964       5.32583
  12  20 3492.3970    2.7698  2.2401 12.3157 -0.0001  0.0499   0.0558   0.1394    0.0782   0.0000   439.3686       7.23651       11.2218      -6.95896       7.50155      -2.57162       6.15744       8.67077       8.09589       8.42799       7.10481       6.39751
  12  21 3632.6638    2.2310  3.6135 11.8318  0.0018  0.0680   0.0375   0.1817    0.0619   0.0000   443.4475       18.1516       4.99516       1.45948      0.944252       3.91961       8.69410       10.9340       11.3115       10.8111       9.71595       8.60913
  12  22 3772.4998    1.8151  4.8257 11.6098  0.0000  0.0861   0.0296   0.2332    0.0541   0.0000   432.6174       2.12002       11.7008      -34.2304      -4.99985      -13.0908       11.2817       14.2429       14.9255       14.7675       13.1394       10.8065
  12  24 4053.3341    1.2614  8.2081 10.9580  0.0000  0.1353   0.0190   0.3897    0.0499   0.0000   430.4918       54.2055       31.9661      -37.7342      -7.79779       34.7887       16.5609       22.0074       22.2226       21.4480       19.3617       16.9099
  12  26 4335.2642    0.8360 11.0699 10.6185  0.0028  0.2105   0.0155   0.5839    0.0440   0.0000   450.1048      -12.1565       12.6138      -31.5184       14.6768      -10.2980       25.0914       33.0082       34.1908       33.8623       28.9303       25.4833
  13   6 1541.1412    0.2040  0.1211  9.7433  0.0000  0.0230   0.0225   0.0507    0.0373   0.0000   435.2645      -2.45910       9.42961       1.33949       1.51480     -0.897232       2.00452       2.32051       2.32714       2.18567       2.88681       2.21459
  13   8 1838.6660    0.3961  0.2518  9.9597  0.0000  0.0165   0.0202   0.0382    0.0493   0.0000   438.0604      -2.67242       12.8294      -1.48278      -1.58339       1.42133       1.92073       2.27029       2.69682       2.63662       2.25411       1.93287
  13   9 1983.8349    0.5854  0.3953 10.1592  0.0000  0.0186   0.0234   0.0457    0.0568   0.0000   438.8904     -0.844584       18.7967    -0.0147811     0.0307180      -1.19359       2.21259       2.95659       2.89162       2.88788       2.63108       2.37616
  13  10 2128.5320    0.7914  0.4867 10.5321  0.0000  0.0201   0.0300   0.0545    0.0655   0.0000   432.0371      -4.70959       12.4694       4.80831      0.918772     -0.277538       2.63527       3.41354       3.38089       3.37952       3.20224       2.47483
  13  11 2271.1210    1.0836  0.8001 10.6322  0.0000  0.0281   0.0321   0.0719    0.0956   0.0000   441.6521       6.32159       18.4248      -2.80245      -5.09295       7.37655       3.38893       4.36280       4.66177       4.72029       4.38568       3.54457
  13  12 2411.8154    1.3525  0.8861 11.3138  0.0000  0.0290   0.0396   0.0781    0.0969   0.0000   436.1116       12.8774       13.2767     -0.215666       7.27490      -2.06079       3.38634       4.34122       4.42122       4.31042       3.85049       3.48259
  13  13 2551.6912    1.8551  0.9593 11.8319  0.0000  0.0293   0.0528   0.0798    0.1392   0.0000   439.4406     -0.728172       13.4796       6.13959     -0.720432       3.92250       3.63917       4.60600       4.80774       4.52352       4.42301       3.72785
  13  14 2691.7000    2.4469  0.8632 12.0589  0.0000  0.0281   0.0782   0.0791    0.2093   0.0000   440.3180       9.94302      0.391774       4.27625      -2.70566       2.51703       3.44653       4.03930       4.12056       4.34274       4.03762       3.31311
  13  15 2832.2193    3.1595  0.9202 12.4449  0.0000  0.0281   0.0916   0.0737    0.2157   0.0000   439.4516       6.48594       19.0311       2.19376    -0.0655328     -0.218061       3.45638       4.48425       4.45254       4.35343       4.00872       3.37047
  13  16 2972.7044    3.6506  0.7594 13.3394  0.0000  0.0262   0.1073   0.0607    0.1132   0.0000   441.0308       9.34467       14.7400       8.16666      -1.75296       2.97246       3.15660       4.31800       4.17357       4.12322       3.83437       3.28489
  13  17 3112.5996    3.9169  0.8315 13.3684  0.0000  0.0285   0.1149   0.0716    0.1064   0.0000   434.7416       20.0336       5.26057       10.0740       6.51938       5.56637       3.68530       5.36433       4.91513       4.96706       4.55563       3.91051
  13  18 3252.4332    3.5552  1.2348 13.2898  0.0000  0.0372   0.0884   0.0906    0.1127   0.0000   434.0433       13.6012       7.37545       9.99828       3.52327      -2.97409       4.19406       5.51454       5.49343       5.45043       5.35296       4.49539
  13  19 3392.5729    3.1597  1.6410 12.9100  0.0000  0.0413   0.0714   0.1118    0.0890   0.0000   437.9400       7.51304       4.23917       2.82045       4.47630       3.25007       4.82618       6.56498       6.53702       6.40365       6.19384       5.13649
  13  20 3532.7218    2.4828  2.6020 12.3811  0.0000  0.0560   0.0470   0.1450    0.0654   0.0000   442.8551       24.8745      -3.58392       6.43861       5.64799      -15.0137       6.80052       8.34823       9.40204       8.93720       8.24425       6.83182
  13  21 3673.2157    2.0996  3.8432 11.7518  0.0000  0.0712   0.0327   0.1850    0.0556   0.0000   433.9712       20.5259       25.3600       20.3262       3.59834   -0.00342824       7.70278       10.3256       10.7495       10.3957       9.19783       8.38881
  13  22 3813.8913    1.7069  5.2249 11.4602  0.0000  0.0861   0.0255   0.2392    0.0500   0.0000   437.4663       49.6787      -1.65140       7.72332      -9.60114      -10.1373       9.90662       12.8319       13.1285       13.2353       12.0260       10.6345
  13  23 3954.6499    1.3545  6.5459 11.2846  0.0000  0.1126   0.0218   0.3160    0.0483   0.0000   411.1243       49.9362       15.9996       1.03028      -4.28062      0.666769       12.4377       16.9787       16.6433       17.4591       15.1472       13.5130
  13  24 4095.5661    1.1745  8.1595 10.9579  0.0000  0.1329   0.0182   0.3831    0.0479   0.0000   449.4819       51.3054       22.7388       14.3434      -9.43490       5.65963       15.2009       19.3742       20.5279       19.9693       18.1534       16.0485
  13  25 4236.6377    0.9747  9.9759 10.6993  0.0000  0.1630   0.0160   0.4755    0.0468   0.0000   444.6777      -26.1153      -4.60353      -8.21836       12.0862      -6.29414       18.7055       23.7005       25.9482       24.4373       22.4891       19.6634
  13  27 4520.1026    0.6058 13.3877 10.5261 -0.0005  0.2974   0.0147   0.8623    0.0383   0.0000   456.2211       36.8294       12.9024       16.1518       9.66474      -29.8714       33.0468       43.7296       45.6532       45.4094       41.3900       36.0472
  14   6 1571.5613    0.1938  0.1350  9.7797  0.0000  0.0176   0.0139   0.0280    0.0364   0.0000   437.7820     -0.489370       17.0681      -2.26106      -2.36120       1.15501       2.43227       3.50726       3.69043       3.56151       2.62702       2.72926
  14   7 1723.5129    0.2662  0.2794  9.8851  0.0000  0.0227   0.0141   0.0498    0.0419   0.0000   433.5155       6.21558       8.68198     -0.494161      -2.67006     -0.205340       2.94936       3.36127       3.42993       2.87796       3.00009       3.26359
  14   8 1870.8817    0.4331  0.3341  9.9779  0.0000  0.0191   0.0183   0.0408    0.0504   0.0000   439.8073      -3.01333       13.4529       1.09541      -7.63202       3.00938       1.82590       2.60074       2.32397       2.77827       2.43084       1.96910
  14   9 2017.0104    0.5917  0.4861 10.2854  0.0000  0.0197   0.0220   0.0582    0.0616   0.0000   438.0051      -5.98147       16.8755       1.82972       3.39833      -1.90308       2.36702       3.12361       3.27194       3.29482       2.87852       2.39313
  14  10 2162.5630    0.8189  0.6613 10.4272  0.0000  0.0239   0.0257   0.0659    0.0743   0.0000   436.1192      -2.02923       13.8419     -0.539417      -4.36217     -0.866758       2.54624       3.27994       3.18603       3.26009       2.99324       2.66528
  14  11 2305.7290    1.1312  0.7775 10.9206 -0.0006  0.0271   0.0326   0.0636    0.0814   0.0000   428.9953       3.86348       13.7904       4.13927       7.70490       1.00504       3.29691       4.45224       4.34048       4.32353       4.01615       3.41730
  14  12 2446.7922    1.5092  0.9416 11.4716  0.0000  0.0291   0.0409   0.0752    0.0954   0.0000   449.0690       1.70469       14.4099       3.42229       3.56379      -9.82242       3.26245       4.48685       4.52076       4.53702       3.82994       3.55551
  14  13 2587.3023    2.0373  1.0162 11.6474  0.0000  0.0294   0.0520   0.0747    0.1296   0.0000   438.8098      -1.03672       7.31234       1.05401       3.32356       2.54739       3.21954       4.41551       4.31945       4.41662       4.13577       3.60446
  14  14 2728.2608    2.4473  0.9466 12.2129  0.0000  0.0282   0.0658   0.0753    0.1713   0.0000   436.8000       3.44995       3.03826      -1.00030     -0.454828      -1.09192       3.15684       4.07217       4.33237       3.95544       3.68842       3.78846
  14  15 2869.3421    3.3072  0.7769 12.8681  0.0000  0.0245   0.1011   0.0656    0.1667   0.0000   432.7920       3.58095       13.6906     -0.452365      -5.66743       1.22708       2.89849       3.68867       3.91734       3.71316       3.28877       3.07346
  14  16 3010.1786    3.7120  0.9042 13.0395  0.0000  0.0298   0.1065   0.0693    0.2081   0.0000   436.6108       7.84589       15.1298       4.54137      -2.10333      -2.60904       3.40740       4.42316       4.45396       4.56619       4.18679       3.45657
  14  17 3150.6442    3.7447  1.0638 13.4188  0.0000  0.0306   0.0987   0.0827    0.1428   0.0000   440.1782       9.13107       12.7992       9.97790       2.43973      -3.84996       3.51437       4.63790       4.63294       4.76629       4.47771       3.83787
  14  18 3290.9551    3.3758  1.4955 13.0603  0.0000  0.0381   0.0766   0.0977    0.1084   0.0000   443.7311       7.78561       6.09833       8.13496      -3.23441      -3.62171       4.17857       5.25779       5.38976       5.58252       5.13559       4.63577
  14  19 3431.6037    2.8993  1.9365 12.6790  0.0000  0.0440   0.0590   0.1139    0.0844   0.0000   442.5455       17.1313       6.73262       8.23841       6.23728      -7.82915       4.88411       6.23332       6.99417       6.45183       5.98858       5.25018
  14  20 3572.2734    2.4334  2.7478 12.4101  0.0000  0.0556   0.0445   0.1471    0.0638   0.0000   437.5496       14.9467       18.6019      -9.70007      -4.42654      -12.7492       6.17728       7.95658       8.47645       8.13066       7.73143       6.78767
  14  21 3713.3268    1.9227  4.3183 11.7410  0.0000  0.0731   0.0294   0.1979    0.0538   0.0000   434.6583       29.6058       20.7000       10.3786      -28.9991      -7.84189       7.82110       10.0245       10.6286       10.4505       9.72526       8.66527
  14  22 3854.3720    1.6147  5.7477 11.3666  0.0000  0.0875   0.0229   0.2509    0.0489   0.0000   432.9953       7.37999       11.4156       11.0352      -3.75549      -8.75938       9.72059       12.3237       12.6497       12.8547       11.9880       10.5787
  14  23 3995.4967    1.3387  7.1924 11.1857  0.0000  0.1110   0.0203   0.3217    0.0477   0.0000   453.8016       25.1424       16.1691      -11.3851       10.3574       1.10356       11.8849       15.1600       16.2026       15.9048       14.7365       13.3369
  14  25 4278.4907    0.9213 10.9914 10.7743  0.0000  0.1771   0.0161   0.5314    0.0426   0.0000   403.6804      -6.01618       31.7015       40.3247      -12.2081      -31.0191       18.9448       24.2051       26.2721       25.6259       23.4213       21.0899
  15   6 1601.0082    0.2041  0.1569  9.8387  0.0000  0.0173   0.0131   0.0308    0.0358   0.0000   435.1579      -4.30343       16.1209       2.26016      -1.35739    -0.0877220       1.52444       2.36613       1.77225       1.97026       2.08784       1.91828
  15   7 1753.8209    0.3323  0.2263  9.8651  0.0000  0.0154   0.0169   0.0332    0.0419   0.0000   439.1537     -0.545929       15.3674      -2.19861       5.03829     -0.975980       1.98583       2.50262       2.67551       2.52282       2.30651       2.17654
  15   8 1902.3625    0.4540  0.4066  9.9859  0.0000  0.0206   0.0173   0.0466    0.0508   0.0000   436.7313      -1.94817       10.9374      0.813727      -4.63313      -3.87574       1.87428       2.66032       2.47111       2.61653       2.38577       2.46578
  15   9 2049.6656    0.6133  0.4809 10.3445  0.0000  0.0198   0.0217   0.0527    0.0642   0.0000   435.0076      -5.44915       10.3573      -1.58849      -2.69346       1.21850       2.14595       2.57323       2.69285       2.63029       2.63039       2.50728
  15  10 2195.8475    0.9155  0.5668 10.7078  0.0000  0.0213   0.0290   0.0508    0.0679   0.0000   439.6732      -2.97864       14.8209      -2.15748      -4.57186       3.93023       2.25186       2.68984       3.01279       2.99112       2.77038       2.54656
  15  11 2339.4807    1.2088  0.7767 10.9705  0.0000  0.0247   0.0332   0.0623    0.0840   0.0000   436.8823       3.86558       19.5318      -2.53722       4.10614      -2.80203       2.57184       3.29071       3.40069       3.38289       3.11157       2.99832
  15  12 2481.0441    1.6310  0.9189 11.3645  0.0000  0.0261   0.0432   0.0770    0.0943   0.0000   441.7419       3.54865       7.92932     -0.370797      -2.54793      0.390689       2.67923       3.55937       3.50994       3.56929       3.36624       3.00205
  15  13 2622.3987    2.1527  0.8105 12.0825  0.0000  0.0251   0.0605   0.0675    0.0920   0.0000   442.7881       4.68404       10.8829       3.61156      -3.96769      -4.95776       3.06055       4.03238       4.42240       4.39590       3.95877       3.35583
  15  14 2764.1796    2.5650  0.8479 12.6953  0.0000  0.0266   0.0707   0.0675    0.0980   0.0000   437.9897       9.29474       13.0788       2.50781      -1.59656      -8.18457       2.70503       3.53118       3.74486       3.71503       3.80280       3.01948
  15  15 2905.8665    3.2805  0.8959 12.6669  0.0000  0.0263   0.0847   0.0671    0.1751   0.0000   439.5694       2.17272       11.4003       4.37123       1.77680       5.62530       2.64853       3.54388       3.65126       3.76535       3.46559       2.86345
  15  16 3047.1133    3.9720  0.9321 12.6591  0.0000  0.0258   0.1059   0.0670    0.2786   0.0000   440.9015       16.9926       6.61783       3.84493      0.392502       1.51066       2.62477       3.39012       3.64917       3.66443       3.35752       3.11867
  15  17 3188.0992    3.9207  1.1641 13.3404  0.0000  0.0328   0.1052   0.0852    0.1832   0.0000   440.6516       12.0626       17.5736       1.72652      -5.93363      -4.55034       3.43262       4.57994       4.51655       4.55134       4.11027       3.86579
  15  18 3328.9143    3.2002  1.5773 13.3405  0.0000  0.0398   0.0761   0.1175    0.1007   0.0000   432.1919       18.7529       7.78993      -1.06398      -4.16819      -3.78973       3.89525       5.26215       5.34507       5.39724       5.04921       4.58866
  15  19 3470.1337    2.6999  2.2528 12.7721  0.0000  0.0505   0.0545   0.1262    0.0790   0.0000   435.5046       11.4853       21.8137       13.1875      -1.17153      -6.01925       5.15322       6.50603       6.85820       6.86979       6.62654       5.84154
  15  20 3611.3362    2.2736  3.4673 12.1186  0.0000  0.0610   0.0371   0.1701    0.0622   0.0000   439.6790       15.8159       4.61309       12.2003       8.33853      -8.03113       6.17479       7.94339       8.39842       8.54006       7.97556       7.28873
  15  21 3752.8220    1.8992  4.7778 11.5706  0.0000  0.0745   0.0271   0.2064    0.0562   0.0000   439.2366       27.2700       27.6188       14.4931      -9.32559      -8.08977       7.59690       9.55335       10.5247       10.4444       9.44668       8.66140
  15  22 3894.3431    1.6089  6.0183 11.2638  0.0000  0.0894   0.0222   0.2442    0.0516   0.0000   448.9817       24.2318      -13.1458      -14.9336       12.3244      -23.5168       9.12228       11.9908       12.4943       12.5517       11.6844       10.7628
  15  23 4035.7692    1.2640  7.8600 11.0342  0.0000  0.1152   0.0186   0.3373    0.0473   0.0000   422.4951     -0.649241      -28.4039      -7.11708       12.6094       17.9391       11.6628       15.3505       16.1440       16.0593       14.8353       13.6068
  15  24 4177.6376    1.0444  9.9038 10.8562  0.0000  0.1494   0.0164   0.4430    0.0436   0.0000   427.3370       34.5762       48.9526      -32.8238       10.8948     -0.278982       14.6369       19.5288       20.2528       21.1120       18.6429       17.2872
  16   5 1467.2453    0.1305  0.1298  9.7677  0.0000  0.0157   0.0105   0.0335    0.0319   0.0000   437.7638       2.40541       12.1638      -6.18827      -1.50060      -1.95120       1.53140       1.95923       2.46815       2.37863       2.27725       1.84044
  16   7 1783.2570    0.3562  0.3056  9.8549  0.0000  0.0172   0.0152   0.0394    0.0434   0.0000   438.7809     -0.841605       12.9070      -2.73342      -1.39894     -0.451592       1.69672       1.97585       2.21741       2.07218       2.11796       1.74496
  16   8 1933.1344    0.5113  0.4210 10.0380  0.0000  0.0195   0.0183   0.0435    0.0505   0.0000   437.6646    -0.0494819       12.6932      -5.92469     -0.717008      0.380995       2.16571       2.89963       3.17094       3.02759       2.95229       2.40992
  16   9 2081.6382    0.7147  0.5202 10.4050  0.0000  0.0219   0.0243   0.0488    0.0649   0.0000   441.9461     -0.442722       17.5796     -0.124744       1.48885       1.25629       2.05367       2.88095       2.55282       2.90408       2.79612       2.62957
  16  10 2228.4152    0.9471  0.7287 10.7580  0.0000  0.0251   0.0266   0.0620    0.0862   0.0000   437.5002       8.04561       10.6170      0.227628      -2.93153       5.19890       2.57640       3.60896       3.64632       3.84137       3.68809       3.25472
  16  11 2372.5984    1.2955  0.8491 11.1372  0.0000  0.0281   0.0334   0.0649    0.0874   0.0000   440.2764       7.38045       13.0562      -1.55323       3.94893      -3.70300       2.33273       3.52459       3.36893       3.42416       3.17683       2.76598
  16  12 2514.8995    1.7493  0.8481 11.9334  0.0000  0.0285   0.0458   0.0632    0.0838   0.0000   433.1106       4.18367       13.4797       3.85835       1.81317       1.08049       2.75474       3.68480       4.17414       3.93381       3.97901       3.47415
  16  13 2656.9822    2.2333  0.9091 12.2758  0.0000  0.0267   0.0566   0.0670    0.0907   0.0000   439.6393       7.10781       13.3284      -1.16412      -3.34778      -1.11557       2.92147       3.67164       3.77104       3.75881       3.75633       3.24830
  16  14 2799.5991    2.9538  0.7310 12.6487  0.0000  0.0214   0.0811   0.0572    0.0840   0.0000   439.2480       12.0545       9.33899     0.0886513      -4.59840      -3.32580       2.15335       2.94987       3.00998       2.95827       2.97080       2.53887
  16  15 2941.8346    3.3062  0.7545 13.3057  0.0000  0.0249   0.0913   0.0570    0.0882   0.0000   439.7795       9.72495       11.2215       7.62137       6.22827      -3.82001       2.40617       3.31839       2.99609       3.24711       3.18589       2.78161
  16  16 3083.5347    3.6415  1.0710 13.2142  0.0000  0.0296   0.0942   0.0834    0.1561   0.0000   437.8288       8.06912       14.2856      -1.60285      -5.09631       3.99824       2.70213       3.81594       3.71717       3.90645       3.59249       3.37303
  16  17 3225.0387    3.7880  1.0737 13.3891  0.0000  0.0310   0.1013   0.0778    0.1662   0.0000   441.7697       10.9055       18.0805       8.45974       1.92870       3.66688       2.83169       3.98236       3.87116       4.12270       3.87085       3.44489
  16  18 3366.5416    3.2431  1.7983 12.7785  0.0086  0.0404   0.0717   0.1136    0.1400   0.0000   434.0879       8.24282       11.0491    -0.0643484       7.82745     -0.504909       4.02136       5.08207       5.59756       5.65561       5.47227       4.86365
  16  19 3508.1171    2.6171  2.7069 12.4631  0.0000  0.0505   0.0460   0.1471    0.0784   0.0000   445.8834       12.3348       22.5386       3.43988      -6.74638      -2.46766       4.91330       6.20829       6.55168       6.61015       6.08684       5.91737
  16  20 3649.8882    2.1216  3.5793 11.9900  0.0000  0.0627   0.0351   0.1733    0.0685   0.0000   441.4336       1.63206       24.7003       10.8330       4.17338      -6.11374       5.84224       7.83006       8.22065       8.26969       7.65826       7.27369
  16  21 3791.7234    1.8139  5.0882 11.4348  0.0000  0.0750   0.0248   0.2124    0.0562   0.0000   449.9097       13.5142       38.7785       4.57475       5.88351      -4.83041       7.35566       9.40704       10.1313       10.1245       9.91807       8.55977
  16  22 3933.5243    1.4813  7.0876 11.0788  0.0000  0.0970   0.0192   0.2766    0.0483   0.0000   452.2869       7.44884       5.67766      -22.5165       21.2510      -2.22187       9.09571       12.1229       12.8029       13.0652       12.3395       11.3767
  16  23 4076.0807    1.1823  8.0829 11.0154  0.0000  0.1175   0.0172   0.3423    0.0431   0.0000   458.2778       15.9131       18.9683       13.7120      -13.4895       7.56107       10.9740       14.4767       15.7734       15.5996       14.6248       13.4418
  16  24 4218.0577    0.9787 10.1181 10.8147  0.0000  0.1520   0.0154   0.4534    0.0415   0.0000   410.0793       6.98666       8.33704      -34.7145       10.5074       32.0534       13.8599       18.2620       19.7734       20.0343       18.6238       16.8757
  16  25 4360.3296    0.7801 12.1606 10.6619  0.0000  0.2030   0.0145   0.5911    0.0397   0.0000   410.6622       52.1168       12.7675      -32.9485      -25.6065     -0.267152       18.2087       24.5621       25.5878       25.9009       25.0662       21.8719
  16  27 4644.7528    0.5197 16.2112 10.3706  0.0009  0.3441   0.0103   0.9202    0.0297   0.0000   454.0215      -27.6752       40.9596       85.2103       52.7696       22.8889       31.1316       41.5437       44.0173       45.7477       41.5289       38.1074
  17   6 1657.0594    0.2570  0.1687  9.8327  0.0000  0.0137   0.0165   0.0358    0.0351   0.0000   438.6992     -0.709550       15.5035      0.600625      -1.91271     -0.394696       1.44503       2.09645       2.52123       2.56271       2.33613       1.95473
  17   7 1811.9693    0.3741  0.3629  9.8781  0.0000  0.0172   0.0146   0.0439    0.0430   0.0000   441.1300      -1.77239       14.7112      -1.31760      -2.07966     -0.804380       1.49404       1.91523       1.98030       1.98504       1.87951       1.76214
  17   8 1963.3084    0.5292  0.4701 10.1324  0.0000  0.0207   0.0176   0.0475    0.0535   0.0000   438.8584       4.89154       15.2843     -0.207890      -4.16512     0.0870212       2.00745       2.92372       2.88518       3.03405       2.93596       2.67416
  17   9 2112.9646    0.7444  0.6504 10.4118  0.0000  0.0222   0.0216   0.0557    0.0621   0.0000   439.8129       3.62796       8.78999       2.12734     -0.639944      -3.16385       1.92804       2.56804       2.52716       2.84095       2.61768       2.52129
  17  10 2260.3296    1.0503  0.7233 10.7093  0.0000  0.0265   0.0283   0.0553    0.0944   0.0000   441.8453     -0.383966       11.9430       7.28060     0.0514734      -3.86339       2.14583       2.98492       3.18996       3.11757       3.30342       2.94685
  17  11 2405.0268    1.3454  0.8411 11.4971  0.0000  0.0248   0.0350   0.0654    0.0783   0.0000   439.2320       4.35616       17.3534      0.371664      -1.60990      -3.17170       2.36197       3.00114       3.14414       3.27924       3.24315       2.89567
  17  12 2548.0944    1.8693  0.8179 11.9145  0.0000  0.0242   0.0473   0.0594    0.0817   0.0000   443.1090     -0.315904       17.3568       6.67814      -2.93913      -6.74720       2.29292       2.97866       3.09642       3.15229       3.15330       2.90259
  17  13 2691.0586    2.4189  0.8883 12.2316  0.0000  0.0246   0.0581   0.0619    0.0925   0.0000   441.5847       13.0738       9.45476       2.95964      0.979828     -0.749113       2.35074       3.02800       3.19894       3.45249       3.23603       2.96670
  17  14 2834.3835    2.9825  0.8821 12.6906  0.0000  0.0240   0.0717   0.0627    0.0879   0.0000   435.6268       11.6238       13.1993       5.60357     -0.946645      0.226052       2.20960       2.96396       3.07623       3.16062       2.76576       2.60103
  17  15 2977.3348    3.4139  0.8722 13.1722  0.0000  0.0240   0.0850   0.0635    0.0899   0.0000   438.4699       11.8424       11.5496      -1.13373       8.02823       4.68344       2.29993       3.01001       3.14764       2.99873       2.99268       2.81907
  17  16 3119.4930    3.7033  0.9598 13.5598  0.0000  0.0266   0.0914   0.0713    0.0998   0.0000   437.7611       10.3749       5.65971     -0.109264      -3.59787       3.14155       2.37813       3.08380       3.42788       3.11429       3.25572       2.86585
  17  17 3261.5028    3.6041  1.2926 13.3709  0.0000  0.0324   0.0871   0.0938    0.1365   0.0000   439.6157       14.3265       21.3709     -0.807141       1.95532      -1.60547       2.95355       3.87193       3.96249       3.99810       4.07325       3.52763
  17  18 3403.4029    3.1657  1.9042 12.7256  0.0000  0.0406   0.0676   0.1165    0.1475   0.0000   433.8976       16.2700       20.6495       5.22065      -3.75609     -0.838843       3.78172       4.75962       5.15792       5.13026       4.96530       4.61637
  17  19 3545.6007    2.5468  2.8613 12.3771  0.0000  0.0537   0.0467   0.1485    0.0911   0.0000   438.9941       11.9265       13.6314       18.4459      -5.36407      -10.0280       4.96171       6.26029       6.85328       6.78974       6.51207       6.10863
  17  20 3687.9815    2.0687  3.8643 11.8396  0.0000  0.0634   0.0313   0.1724    0.0688   0.0000   440.7117       18.0068       17.9153      -2.93813      -4.97326      0.430361       5.69887       7.36890       7.97479       8.14819       7.74871       6.87047
  17  21 3830.1809    1.7081  5.2809 11.4764  0.0000  0.0789   0.0236   0.2186    0.0529   0.0000   432.4308       23.2469       20.7334       12.1548       17.2936      -1.24889       7.00887       9.22336       9.49378       10.0278       9.58570       8.82081
  17  22 3972.5897    1.4117  7.5134 11.0467  0.0000  0.1019   0.0180   0.2824    0.0468   0.0000   439.5136       16.2684       4.07957       44.9502       8.16383      -3.97527       9.00144       11.7263       12.7096       13.3939       12.0531       11.4013
  17  23 4115.4132    1.1330  9.2832 10.8782  0.0000  0.1257   0.0159   0.3803    0.0430   0.0000   438.5226       32.1999       9.52401       3.45865      -9.49894       13.2452       11.0065       14.5590       15.4584       16.0259       14.6664       13.7056
  17  24 4257.7953    0.9423 11.2104 10.7576  0.0000  0.1573   0.0142   0.4791    0.0385   0.0000   405.6897       16.7455       15.7808       12.0855       34.0525      -14.1920       13.8183       17.9536       19.8106       19.4889       18.6612       17.2148
  17  25 4400.7004    0.7421 13.4931 10.6662 -0.0012  0.2254   0.0133   0.6619    0.0356   0.0000   503.2813      -6.25163      -40.2536       29.4714       65.8623       29.0557       19.3187       25.9422       27.1144       28.8416       26.1047       24.3608
  17  27 4686.1332    0.5035 19.6797 10.3325  0.0002  0.4185   0.0085   1.0288    0.0246   0.0000   510.1999       49.8244      -1.40411       11.6255       6.09087       16.4479       35.7946       46.2755       51.9654       51.2029       49.2317       43.9823
  18   6 1683.6647    0.2628  0.2033  9.8729  0.0000  0.0144   0.0132   0.0303    0.0341   0.0000   439.4856     -0.590234       15.7737       1.42602      -3.46578      0.903834       1.37465       1.74903       1.65616       1.73265       1.70871       1.59177
  18   7 1840.0075    0.4052  0.3719  9.9309  0.0000  0.0207   0.0147   0.0403    0.0445   0.0000   439.8840      -3.59113       13.2522       3.50961     -0.247483      0.238249       1.41540       2.22771       2.13609       2.29370       2.28191       1.87202
  18   8 1992.8479    0.5522  0.4626 10.1483  0.0000  0.0184   0.0177   0.0439    0.0514   0.0000   439.5954      -2.78451       14.4871      -4.73395      -4.75407      -2.21778       1.71985       2.06879       2.47106       2.60848       2.26870       2.02223
  18   9 2143.6870    0.7973  0.6195 10.5284  0.0000  0.0207   0.0237   0.0582    0.0592   0.0000   439.8083     -0.989883       14.5595      0.354197      -1.91452      0.518664       1.66433       2.17542       2.40899       2.34928       2.25262       2.09957
  18  10 2291.6381    1.1217  0.8048 10.9476  0.0000  0.0233   0.0291   0.0607    0.0837   0.0000   437.7640       4.65219       16.2639      -3.94421      -5.29965       1.05821       2.00040       2.67931       2.79391       2.89668       2.77251       2.46008
  18  11 2436.8661    1.4645  0.8565 11.5632  0.0000  0.0259   0.0364   0.0640    0.0913   0.0000   439.0302       1.52741       12.5092    -0.0200488      -5.47594     -0.185704       2.16403       2.90106       3.17791       3.07399       3.26749       2.71742
  18  12 2580.8275    2.0135  0.9058 11.9215 -0.0005  0.0244   0.0479   0.0638    0.0832   0.0000   436.2606       8.00621       22.1178       5.35506      0.272326       1.57273       2.05658       2.81103       2.87453       3.02045       2.88910       2.50940
  18  13 2724.7337    2.4208  0.8688 12.6250  0.0000  0.0248   0.0594   0.0650    0.0798   0.0000   437.6404       10.3104       14.7169      0.981412       2.90620       3.40842       2.10487       2.81717       2.89121       2.99498       2.97303       2.53890
  18  14 2868.6882    3.2054  0.8265 12.9304  0.0000  0.0236   0.0778   0.0573    0.0840   0.0000   439.5422       5.61581       10.4691       3.00674       1.61488       3.82405       2.15243       2.77188       2.66630       2.86052       2.74249       2.55997
  18  15 3012.1666    3.4746  0.9282 13.3949  0.0000  0.0267   0.0820   0.0634    0.0787   0.0000   439.5588       9.19566       15.4355       3.27817      0.953843     -0.692319       2.27777       3.20596       3.33654       3.54056       3.32720       2.92172
  18  16 3154.9845    3.8445  1.0279 13.5192  0.0000  0.0265   0.0895   0.0754    0.0889   0.0000   440.3471       7.53808       17.3682       3.41720      -3.00287      0.331498       2.24305       3.01376       2.97234       3.25516       3.33764       2.81114
  18  17 3297.4560    3.3132  1.3889 13.2452  0.0000  0.0319   0.0737   0.0878    0.1088   0.0000   439.3611       8.95817       14.5579       10.3644       4.05128      -5.12840       2.93314       3.67780       3.87031       4.06342       3.96396       3.50222
  18  18 3440.0406    2.9233  2.1166 12.6372  0.0000  0.0430   0.0566   0.1120    0.1139   0.0000   442.4330       18.7864       15.8404     -0.361725      -6.48434       5.22532       3.72467       5.12447       5.26476       5.32119       4.97803       4.58389
  18  19 3582.7204    2.4519  3.1134 12.0914  0.0000  0.0540   0.0408   0.1497    0.0948   0.0000   435.9141       14.5924       13.1923      0.193721      -2.08679       10.2623       4.52807       5.95434       6.32809       6.50638       6.24697       5.89683
  18  20 3725.2748    2.0420  4.8343 11.3592  0.0000  0.0653   0.0260   0.1912    0.0687   0.0000   437.8196       23.8181       11.6059       9.77906       25.9175     -0.889819       5.82501       7.54910       8.14105       8.10696       7.86800       7.55645
  18  21 3868.1294    1.6089  5.9775 11.2526  0.0010  0.0809   0.0205   0.2326    0.0496   0.0000   435.0510       28.2475       18.4291       15.3573      0.834190       9.50342       6.91938       8.90057       9.72314       10.0355       9.36860       8.78272
  18  22 4011.1027    1.3447  8.0918 10.9452  0.0000  0.1039   0.0165   0.3016    0.0437   0.0000   454.9192       3.70166       8.98070      -2.49316       25.1499       8.40772       8.73047       11.3963       12.6483       12.7952       11.9583       11.2441
  18  24 4297.3401    0.8514 11.3613 10.7315 -0.0015  0.1687   0.0138   0.5077    0.0370   0.0000   443.7840       33.2229      -25.5698      -4.10423       4.78292       7.12886       13.8600       18.1397       20.1028       19.8928       19.0208       17.8532
  18  26 4582.0240    0.5473 15.6243 10.4880 -0.0051  0.3194   0.0102   0.8238    0.0280   0.0000   488.9204       85.2003      -12.2910       20.6344      -17.8457      -31.3538       25.8691       34.0756       36.4249       38.1885       35.1636       32.8147
  18  27 4726.0267    0.4035 15.5458 10.2840 -0.0044  0.3787   0.0091   1.0077    0.0285   0.0000   421.1285       34.2893       29.3721      -79.6100      -40.1134       32.3587       31.6876       40.9734       45.6102       45.4063       44.3954       40.6254
  19   6 1709.3659    0.2981  0.2362  9.8058  0.0000  0.0135   0.0131   0.0318    0.0360   0.0000   438.6766      -1.56695       16.8660      0.848382      -1.80579      -3.76048       1.19646       1.46859       1.69866       1.56530       1.52095       1.52614
  19   7 1867.3198    0.4429  0.4144  9.9922  0.0000  0.0190   0.0147   0.0381    0.0460   0.0000   439.6443       2.39652       12.7364      0.827766     -0.763551       3.21157       1.61583       2.33621       2.25513       2.67390       2.38105       2.19853
  19   8 2021.7739    0.6074  0.5133 10.1814  0.0000  0.0200   0.0185   0.0457    0.0580   0.0000   438.4202      -1.09664       13.3854      -4.92489      -1.70708       1.76277       1.76182       2.62857       2.45775       2.63738       2.68694       2.52491
  19   9 2173.7693    0.8594  0.6990 10.4753  0.0000  0.0248   0.0222   0.0522    0.0663   0.0000   439.1672      -3.32425       14.6733      0.555861      -6.79382      -3.17118       2.45307       3.97090       3.84380       4.31749       4.00213       3.79896
  19  10 2322.3329    1.1640  0.8002 11.0229  0.0000  0.0235   0.0285   0.0601    0.0718   0.0000   440.4688    -0.0389716       17.5622      -2.64565      0.437378       2.04994       1.88389       2.76976       2.75012       2.93465       2.69824       2.68049
  19  11 2468.1975    1.6400  0.8982 11.4785  0.0000  0.0242   0.0380   0.0626    0.1078   0.0000   438.9616      0.726824       15.5477      0.353806     -0.174273      -3.97686       2.00203       2.56920       2.77823       2.76893       2.71234       2.48708
  19  12 2613.0791    2.1309  0.9054 12.0653  0.0000  0.0234   0.0494   0.0635    0.0965   0.0000   435.1719       2.80912       17.6345     -0.639785       2.04364       2.06486       1.95573       2.45567       2.80783       2.87197       2.63690       2.49499
  19  13 2757.9850    2.6587  0.9453 12.6449  0.0000  0.0250   0.0612   0.0629    0.0815   0.0000   441.4630       2.57479       8.18527       7.45508      -1.51089      -2.03847       2.00582       2.69068       2.91330       2.96009       2.86863       2.78953
  19  14 2902.5840    3.3655  0.7857 12.9580  0.0000  0.0208   0.0802   0.0536    0.0814   0.0000   439.8149       5.91225       6.51720       4.33404       3.24477      -1.38024       1.70183       2.22083       2.38894       2.48741       2.40853       2.25328
  19  15 3046.6229    3.7074  0.8622 13.4379  0.0000  0.0230   0.0883   0.0611    0.0774   0.0000   435.0502       8.28646       7.93461      -1.23903      -1.42003      -7.14730       1.84508       2.43208       2.33823       2.81661       2.63115       2.53693
  19  16 3189.9830    3.6907  1.1818 13.4893  0.0000  0.0291   0.0801   0.0797    0.0917   0.0000   445.5628       11.6353       11.6018       2.78257      -1.70731      -5.25232       2.38375       3.17369       3.15841       3.50345       3.21384       3.01472
  19  17 3333.0341    3.2630  1.5400 13.2299  0.0000  0.0341   0.0652   0.0911    0.0812   0.0000   438.4731       13.1113       14.1575       9.36018       4.07589      -1.45256       2.95692       3.80775       4.08441       4.25393       4.18406       3.71953
  19  18 3476.2278    2.6924  2.4278 12.6952  0.0000  0.0464   0.0481   0.1219    0.0780   0.0000   443.4954       12.8979     -0.182661      0.774526       2.26718      0.349402       3.61064       4.90396       5.13628       5.17130       5.17866       4.62053
  19  19 3619.4601    2.3258  3.6461 11.7907  0.0000  0.0542   0.0324   0.1540    0.0802   0.0000   435.7098       10.1935       23.4781      -4.87842      -3.24861       8.27487       4.34776       5.85202       6.30636       6.34456       6.32598       5.77929
  19  20 3762.6136    1.9060  4.8195 11.4782  0.0000  0.0684   0.0250   0.1843    0.0643   0.0000   428.3244       13.1845      -12.2121       9.80158     -0.891513       6.52024       5.34492       7.04746       7.69059       8.01107       7.45175       6.96505
  19  21 3905.9379    1.5586  6.7617 11.0978  0.0015  0.0859   0.0181   0.2449    0.0479   0.0000   440.0685       22.3917       37.3870       9.81868      -12.4592      -3.98295       6.58782       8.83840       9.63487       9.75412       9.36271       8.68898
  19  22 4049.2038    1.2641  8.1002 10.9618  0.0000  0.1039   0.0156   0.2986    0.0412   0.0000   449.3766       24.9216      0.231221      -19.4401       10.9795       17.4710       8.15464       10.8973       11.8859       12.1864       11.3017       10.9103
  19  23 4192.6766    1.0053 10.1328 10.8113  0.0000  0.1338   0.0140   0.3978    0.0377   0.0000   454.5315       19.8112       13.8878      -34.3228       25.8020       17.2702       10.8233       13.9547       15.2278       15.8235       15.2060       14.2650
  19  24 4335.9664    0.8346 11.8969 10.6856  0.0000  0.1746   0.0127   0.5100    0.0345   0.0000   407.5129      -17.9682       47.8305       55.9554       39.0291      -13.3593       13.2431       18.1060       19.5633       20.1855       19.0439       17.8267
  19  25 4479.0006    0.6501 14.3945 10.6573  0.0000  0.2458   0.0114   0.7081    0.0292   0.0000   442.4002       19.2765       10.2344       8.46837       35.3653      -1.16319       18.8794       25.3933       26.8778       28.0346       26.5180       25.0659
  20   4 1386.4826    0.1197  0.0977  9.8385 -0.0005  0.0140   0.0105   0.0294    0.0280   0.0000   439.1109    -0.0848852       18.2211       1.36021      -2.56002     -0.425715       1.13890       1.29899       1.57404       1.79977       1.95474       1.54448
  20   5 1566.5552    0.2039  0.1395  9.7995  0.0000  0.0119   0.0118   0.0251    0.0301   0.0000   438.9042      -1.65890       20.6854     0.0564937     -0.975745     -0.226162      0.894996       1.21884       1.37315       1.27421       1.26873       1.21485
  20   6 1734.2121    0.3052  0.2591  9.8870  0.0000  0.0137   0.0131   0.0365    0.0352   0.0000   440.3159      -1.47364       17.6954      -1.12892       2.08213      -3.07365       1.00671       1.42315       1.51463       1.55506       1.39212       1.27984
  20   7 1893.9195    0.4908  0.3801 10.0740  0.0000  0.0154   0.0166   0.0383    0.0427   0.0000   437.4372      -2.87985       13.5646      0.530389      -3.22029      -1.13007       1.12934       1.60144       1.55795       1.81378       1.69778       1.53302
  20   8 2050.0662    0.6623  0.5830 10.3501  0.0000  0.0203   0.0182   0.0475    0.0548   0.0000   437.5897      -2.77159       15.7543       1.76668       3.03202       3.59545       1.59027       2.07506       2.25087       2.48450       2.31180       2.14794
  20   9 2203.1084    0.9552  0.7073 10.5829  0.0000  0.0201   0.0243   0.0553    0.0727   0.0000   438.7489       2.79241       15.1801     -0.171916      -2.02102       2.08735       1.64520       2.06099       2.03333       2.18269       2.19532       2.05574
  20  10 2352.4409    1.2509  0.9037 11.1821  0.0000  0.0239   0.0286   0.0608    0.0726   0.0000   439.0759      0.850559       13.4392       1.81019       6.86603      0.408818       1.89379       2.42235       2.65138       2.68473       2.71439       2.76125
  20  11 2498.9495    1.8096  0.8240 11.7523  0.0000  0.0224   0.0417   0.0552    0.0877   0.0000   443.1692       3.13179       13.8132      -4.36334       4.17397       1.75013       1.80728       2.17776       2.48851       2.59572       2.52931       2.36372
  20  12 2644.8392    2.2954  0.8642 12.3324  0.0000  0.0228   0.0536   0.0589    0.0901   0.0000   438.3200      0.812870       7.05101       1.47531     -0.478906      -1.71684       1.87756       2.48144       2.54189       2.68698       2.62456       2.50030
  20  13 2790.7544    2.8709  0.7722 12.7464  0.0000  0.0203   0.0685   0.0533    0.0745   0.0000   436.5833       4.32671       16.0195       4.40443      -1.25208      -2.56587       1.56327       2.09960       2.14483       2.36212       2.23559       2.09058
  20  14 2936.0874    3.4100  0.8386 13.2743  0.0000  0.0226   0.0795   0.0580    0.0737   0.0000   441.5071       3.75968       9.48083       2.72217       4.67678      -2.22712       1.73504       2.32788       2.17323       2.59430       2.30301       2.23681
  20  15 3080.5379    3.8082  0.9713 13.4420  0.0000  0.0237   0.0841   0.0651    0.0801   0.0000   441.0806       9.33528       15.0002      -3.15931      0.321910     -0.288536       1.88305       2.48236       2.65114       2.82270       2.66319       2.46421
  20  16 3224.4861    3.7010  1.1308 13.3266  0.0000  0.0275   0.0773   0.0705    0.0925   0.0000   441.8469       13.1702       14.0469       1.91865      -2.92794      -1.29415       2.10015       2.84960       2.89719       3.03708       2.93139       2.66657
  20  17 3368.1441    3.0490  1.6784 13.0143  0.0000  0.0347   0.0562   0.0936    0.0686   0.0000   435.2875       20.7791       11.8052      -1.23021      -1.07616       7.92598       2.76111       3.67884       4.00544       4.01234       3.97292       3.80027
  20  18 3512.0207    2.4700  2.6401 12.5585  0.0000  0.0455   0.0395   0.1262    0.0602   0.0000   438.2551       20.7940       20.1400       4.18745      -3.74756      0.209830       3.62900       4.77887       5.20672       5.39426       5.31319       4.92520
  20  19 3655.8037    2.1078  3.9256 11.8113  0.0000  0.0583   0.0292   0.1596    0.0650   0.0000   438.7341       16.3474       18.2286      -2.76689       7.11273      -2.36530       4.42039       5.70171       6.37854       6.45252       6.27821       5.87262
  20  20 3799.3955    1.7896  5.2899 11.2776  0.0000  0.0701   0.0221   0.1933    0.0603   0.0000   435.5013       7.60246       13.4024       11.9714       4.91319      -21.5986       5.27110       7.19005       7.75501       7.77289       7.62438       7.20656
  20  21 3942.9885    1.4630  7.4930 11.0205  0.0000  0.0899   0.0165   0.2567    0.0435   0.0000   438.8766       2.00729       27.7801       4.96152     -0.536834      -14.4847       7.04658       9.14236       10.0637       10.1227       9.85994       9.41446
  20  22 4087.0720    1.1975  8.7447 10.8750  0.0000  0.1062   0.0144   0.3121    0.0385   0.0000   437.4433       12.7335       4.04226       1.44809      -9.25936       3.62095       8.30595       10.6120       11.8636       11.9918       11.9042       11.2135
  20  23 4230.7549    0.9555 10.8594 10.7822  0.0000  0.1432   0.0131   0.4237    0.0343   0.0000   454.0482       27.1495      -22.9291       27.5438       27.2931      -23.6753       10.8379       14.1542       15.7767       16.0036       15.6830       14.8862
  20  24 4374.6722    0.7810 12.9168 10.6856  0.0009  0.1852   0.0117   0.5532    0.0305   0.0000   415.2868       19.9133       8.87391       40.0473       30.2187      -27.0438       14.0548       18.6478       20.1071       21.2935       20.8107       19.3402
  20  25 4518.8006    0.5910 13.4287 10.6201 -0.0021  0.2481   0.0114   0.6927    0.0286   0.0000   426.0067       8.19971       33.6829      -41.6655      -23.5032       9.32647       18.0702       24.1173       26.3227       27.3446       25.7171       24.2771
  20  26 4662.3141    0.4648 15.8539 10.4391 -0.0109  0.3434   0.0088   0.8772    0.0244   0.0000   396.3785       34.8639       62.3389      -44.2778      -16.8750      -6.96022       24.9322       33.5027       36.5130       37.8684       35.2709       33.8268
  21   4 1408.0533    0.1323  0.1307  9.8257  0.0000  0.0162   0.0101   0.0440    0.0282   0.0000   440.0009      -2.88651       18.8525      0.218511      -2.82028      -1.58978       1.21449       1.77307       2.13572       2.27882       1.91923       1.47063
  21   6 1758.2061    0.3259  0.3514  9.8679  0.0000  0.0164   0.0119   0.0403    0.0379   0.0000   440.0745     -0.930447       17.6897      0.777589      -1.30459     -0.804612       1.25254       1.51064       1.78382       1.76040       1.68416       1.81415
  21   7 1919.8376    0.4972  0.4477 10.1574  0.0000  0.0165   0.0156   0.0451    0.0436   0.0000   440.9152      -1.36542       13.9176      -1.69764       2.41656      0.608425       1.18386       1.49156       1.77695       1.74482       1.71194       1.66537
  21   8 2077.7659    0.6965  0.5904 10.3907  0.0000  0.0197   0.0185   0.0468    0.0546   0.0000   439.4602      -1.29351       17.0742      0.821973      0.909311      0.450412       1.41225       2.01543       2.05095       2.25865       2.33618       2.10971
  21   9 2231.9040    0.9890  0.7004 10.7751  0.0000  0.0195   0.0250   0.0535    0.0676   0.0000   435.9192       4.05265       18.5923       6.34201      -2.85983      -4.35030       1.47421       1.87017       2.04300       2.17643       1.97414       1.89224
  21  10 2381.8532    1.3074  0.9433 11.1795  0.0000  0.0238   0.0282   0.0594    0.0758   0.0000   439.9502       1.04640       13.4201       2.30986       2.76877       6.55872       1.76409       2.33400       2.47283       2.59960       2.56557       2.37174
  21  11 2529.3325    1.7708  0.9581 11.8498  0.0000  0.0234   0.0389   0.0644    0.0760   0.0000   439.3156      -1.98055       17.9133       4.20398      -4.33481     -0.234020       1.80045       2.25378       2.45601       2.54818       2.59937       2.35489
  21  12 2676.2067    2.3606  0.8671 12.4653  0.0000  0.0225   0.0553   0.0584    0.0912   0.0000   436.7903       2.43579       11.1687       5.68974      -2.54174      -2.67415       1.79522       2.39191       2.53396       2.56035       2.56441       2.30033
  21  13 2823.0192    2.9512  0.8459 12.8357  0.0000  0.0225   0.0653   0.0536    0.0893   0.0000   437.2854       3.83837       10.7108       2.08643      -1.45934      -3.04705       1.66423       2.25677       2.27420       2.35970       2.49211       2.25964
  21  14 2968.9169    3.3619  0.9994 13.3508 -0.0002  0.0250   0.0734   0.0647    0.0757   0.0000   437.9804       9.21331       12.4306       3.16052      0.786086      -4.81470       1.86653       2.45008       2.58993       2.67102       2.62313       2.42286
  21  15 3113.9597    3.7758  1.0613 13.3912  0.0000  0.0253   0.0784   0.0639    0.0873   0.0000   436.7381       12.2568       15.1946      -2.81073       3.06761       2.29058       1.86658       2.45163       2.67644       2.71378       2.80334       2.60068
  21  16 3258.6265    3.5364  1.2645 13.5156  0.0000  0.0301   0.0722   0.0773    0.0823   0.0000   438.1657       12.5043       16.9659       1.71062      -1.51589      -1.99019       2.27706       3.13218       3.39132       3.30361       3.34941       3.03986
  21  17 3402.9451    2.9698  1.8124 13.0942  0.0000  0.0372   0.0524   0.0954    0.0598   0.0000   439.1039       13.0740       21.0494       15.2802       1.41671       3.46726       2.69495       3.56146       3.74503       3.92249       3.93467       3.59728
  21  18 3547.2076    2.3401  2.6740 12.7511  0.0000  0.0467   0.0370   0.1317    0.0481   0.0000   433.5187       22.9760       12.3404      0.581832       16.1290      -6.09677       3.37895       4.51872       4.89816       5.01076       5.15574       4.63621
  21  19 3691.6020    2.0571  4.1752 11.8127  0.0003  0.0579   0.0266   0.1608    0.0565   0.0000   441.1055       10.2629       15.8403      -1.94305      -1.00679       3.12170       4.33668       5.68405       6.40905       6.38066       6.37812       6.12010
  21  20 3835.9447    1.6796  5.5153 11.4707  0.0000  0.0719   0.0208   0.2008    0.0484   0.0000   440.1860       24.7821       17.7980       2.10699      -5.06247       5.68813       5.23044       6.78450       7.65184       7.83231       7.70613       7.21127
  21  21 3979.8762    1.4014  7.6820 11.0227  0.0000  0.0908   0.0155   0.2545    0.0410   0.0000   435.6334       22.6241       15.2126      -14.1969       7.40140       1.59448       6.55016       8.51488       9.63608       9.58582       9.46380       8.96661
  21  22 4124.1860    1.1448  9.4065 10.8655  0.0000  0.1126   0.0135   0.3299    0.0362   0.0000   423.6525       5.65885       19.0306       13.0295       2.29093      -12.2267       8.05929       10.9528       11.8429       11.9184       11.8318       11.1263
  21  23 4268.5110    0.9048 11.1951 10.8206  0.0008  0.1482   0.0125   0.4417    0.0320   0.0000   434.6657       12.3242       21.5882      -7.58803      0.390510       4.11623       10.4864       13.9910       15.1726       15.8666       14.9392       14.3964
  21  24 4412.8677    0.6956 12.6588 10.7453 -0.0043  0.2052   0.0114   0.5790    0.0291   0.0000   453.2815      -2.96459       47.3948       21.2314      -20.0000      -39.0224       14.3127       19.1339       20.9594       21.8407       20.9465       19.7845
  22   3 1233.0812    0.0816  0.0312  9.8498  0.0000  0.0161   0.0163   0.0161    0.0255   0.0000   437.9839     -0.984612       22.4043       3.58978      -5.09960     0.0309137       1.66493       1.19691       1.69582       1.69712       1.62305       1.88853
  22   4 1429.1391    0.1216  0.1117  9.7734  0.0000  0.0140   0.0097   0.0304    0.0271   0.0000   439.6716      -1.92675       18.7325     0.0952215      -2.49835      -1.73084       1.15803       1.38683       1.85957       1.57467       1.50720       1.61948
  22   5 1611.3347    0.2499  0.1697  9.8104  0.0000  0.0105   0.0126   0.0271    0.0302   0.0000   439.3485     -0.212269       20.5196     -0.560248      -3.20277     0.0334424      0.828179       1.08713       1.24216       1.11837       1.08854       1.00865
  22   6 1781.5515    0.3566  0.2783  9.8963  0.0000  0.0156   0.0134   0.0304    0.0364   0.0000   437.4722     -0.710368       15.9723      -1.09489      -2.08950       3.58763       1.45415       1.88630       2.12382       2.06871       2.17891       1.83326
  22   7 1945.0906    0.5756  0.4426 10.0468  0.0000  0.0168   0.0167   0.0352    0.0479   0.0000   439.7303      -1.48038       18.1943     -0.146848      0.970890     -0.550131       1.28422       1.66156       1.74367       1.88913       1.86457       1.69963
  22   8 2104.7438    0.7190  0.6146 10.5193  0.0000  0.0195   0.0188   0.0485    0.0512   0.0000   439.7944       1.20457       18.1070      -1.19308      -3.02137     0.0208192       1.36089       1.80801       1.98288       2.04557       2.10054       1.89374
  22   9 2260.0245    1.0283  0.7680 10.9504  0.0000  0.0210   0.0236   0.0542    0.0610   0.0000   439.3516      0.988310       17.7746     -0.510846      -5.62471      0.191766       1.46952       1.92997       2.02030       2.18169       2.10038       2.00728
  22  10 2410.9003    1.4368  0.8008 11.5236  0.0000  0.0214   0.0325   0.0519    0.0723   0.0000   439.1844      -1.05483       9.34888       1.64521    -0.0939071      -1.37455       1.47608       1.96934       2.04302       2.34099       2.29157       2.13515
  22  11 2559.2051    1.8902  0.8982 11.9947  0.0000  0.0226   0.0411   0.0580    0.0712   0.0000   437.5476       5.47717       16.2650     -0.256380      0.650665       3.54521       1.56814       2.17840       2.27340       2.40821       2.41301       2.24644
  22  12 2707.1871    2.5094  0.8566 12.3140  0.0000  0.0222   0.0541   0.0540    0.0893   0.0000   437.2311       3.30270       16.9021      -3.51618       2.69508      -5.03808       1.83681       2.55687       2.78128       2.79731       2.75765       2.42603
  22  13 2854.8111    3.2051  0.8277 12.9606  0.0000  0.0210   0.0721   0.0552    0.0874   0.0000   437.9395       3.48320       12.5786      -1.04243      -1.99748      -4.07329       1.47826       1.99834       2.07712       2.18147       2.21132       2.01806
  22  14 3001.4647    3.6408  0.8221 13.4351  0.0000  0.0230   0.0802   0.0512    0.0737   0.0000   440.3415       1.95630       11.5507       2.33707      0.728894      -2.54693       1.47997       2.04255       2.14963       2.21349       2.14882       2.04534
  22  15 3147.0873    3.7556  0.9843 13.5595  0.0000  0.0251   0.0784   0.0608    0.0757   0.0000   438.2974       10.6003       16.5793       3.17878      -2.71358       1.09499       1.68747       2.37388       2.38031       2.46528       2.44428       2.40512
  22  16 3292.2888    3.4854  1.3922 13.2636  0.0000  0.0298   0.0644   0.0777    0.0744   0.0000   440.6313       10.2413       9.43003      -2.33551       2.29904      -4.08859       2.01820       2.73713       2.96226       3.12748       2.93520       2.82588
  22  17 3437.3735    2.9000  2.0214 12.6268  0.0000  0.0354   0.0444   0.0950    0.0629   0.0000   445.0520       18.7485       10.8247       2.34234       6.76443       1.03562       2.57701       3.32395       3.72460       3.82433       3.78651       3.47373
  22  18 3582.2271    2.3246  2.9414 12.4291  0.0000  0.0476   0.0331   0.1294    0.0481   0.0000   438.0749       8.53394       2.65655       6.22800     -0.566454     -0.566886       3.22527       4.21682       4.84820       4.73843       4.62673       4.50913
  22  19 3727.1602    1.8959  4.2094 11.8983  0.0000  0.0594   0.0248   0.1624    0.0459   0.0000   445.4913       17.7776       15.5005      -1.87325       1.05014       1.50647       4.14957       5.42249       5.95949       6.18205       5.88594       5.72703
  22  20 3871.8983    1.5764  6.2154 11.3030  0.0000  0.0770   0.0186   0.2167    0.0438   0.0000   434.6607       15.3505       27.4286      -20.7057      -2.87515      -2.65283       5.30751       6.99305       7.62301       7.95101       7.68160       7.39990
  22  21 4016.4127    1.3021  8.1867 10.9894  0.0000  0.0961   0.0146   0.2785    0.0373   0.0000   430.0190       19.1851       43.1418       4.48862       1.97023      -4.51932       6.61322       8.67659       9.79395       9.93828       10.1027       9.42648
  22  22 4161.3541    1.0508 10.0288 10.8688  0.0000  0.1221   0.0127   0.3623    0.0320   0.0000   440.7144      -3.64386       17.6101       32.7586       17.8681      -39.3973       8.17741       10.8895       11.9810       12.2494       11.9018       11.3817
  22  23 4305.4561    0.8312 11.6508 10.8185  0.0000  0.1625   0.0123   0.4801    0.0298   0.0000   413.9365       66.3066       10.5677       8.31203      -1.40562      -30.2166       10.9449       14.5932       16.2728       16.6269       16.4434       15.6672
  22  24 4450.2126    0.6780 13.7115 10.6657  0.0018  0.2109   0.0105   0.6075    0.0268   0.0000   452.3469       57.2969       63.1623      -34.9672      -5.20814      -5.94427       14.2105       18.6774       20.5004       21.4821       20.8135       20.0067
  22  25 4595.7533    0.5014 14.8648 10.5746  0.0000  0.2944   0.0096   0.8083    0.0237   0.0000   451.3315       28.1256      -12.6601       10.8594       17.7349       2.88980       19.6034       25.8465       28.4832       30.0614       28.8398       27.5327
  23   3 1252.2486    0.0821  0.0417  9.8522  0.0000  0.0206   0.0123   0.0184    0.0250   0.0000   439.6596      -3.34673       20.6213       2.91917      -7.22196       1.42099       1.41835       2.02512       2.11142       1.87553       1.84579       1.77530
  23   4 1449.7021    0.1438  0.1156  9.7826  0.0000  0.0148   0.0099   0.0282    0.0268   0.0000   439.4027      0.353991       17.6487     -0.986485      -2.33478     -0.957122      0.885449       1.06133       1.52351       1.30052       1.21430       1.46013
  23   6 1804.2107    0.4049  0.3663  9.8845  0.0000  0.0152   0.0135   0.0376    0.0381   0.0000   438.7867       1.09941       18.3160       2.43157      -2.49070      -2.60539       1.06384       1.35024       1.34875       1.63560       1.68729       1.43754
  23   7 1969.6270    0.5832  0.4935 10.0998  0.0000  0.0178   0.0159   0.0380    0.0471   0.0000   439.3387      -1.56449       17.3912     -0.395583      -5.71132      0.753769       1.32159       1.77029       1.94511       2.05086       1.99557       1.78037
  23   8 2131.1242    0.8345  0.6775 10.3171 -0.0001  0.0188   0.0201   0.0469    0.0609   0.0000   437.0517      -1.12397       12.9320      -2.42062      0.435000       1.81735       1.37393       1.80911       1.89988       2.03096       1.98425       1.83337
  23   9 2287.4689    1.1054  0.8410 10.8757  0.0000  0.0214   0.0241   0.0541    0.0708   0.0000   440.8064     0.0733024       14.0177     -0.448138      -1.47920      -2.16894       1.42046       1.85731       2.04887       2.11932       2.10717       1.95282
  23  10 2439.1944    1.5314  0.9308 11.6318  0.0000  0.0246   0.0329   0.0578    0.0768   0.0000   441.8596     -0.329735       11.3511     -0.867779       1.66906      -2.31931       1.56954       2.22640       2.33047       2.39792       2.34939       2.24122
  23  11 2588.6875    2.0171  0.8809 12.0863  0.0000  0.0217   0.0437   0.0577    0.0690   0.0000   440.6831       3.50115       16.3160       3.65231      -5.82342      0.725075       1.50943       1.95521       2.09516       2.17148       2.09263       1.98316
  23  12 2737.6604    2.5429  0.8242 12.7218  0.0000  0.0206   0.0566   0.0553    0.0647   0.0000   440.7874       3.88641       14.5545      -2.30673       1.70626     -0.170585       1.33754       1.81737       1.93129       1.99623       2.07232       1.82893
  23  13 2886.1554    3.2563  0.8848 13.0822  0.0000  0.0211   0.0719   0.0602    0.0873   0.0000   440.8977       6.16432       12.3730     -0.266855      -4.56096      0.724582       1.49035       1.96664       2.01595       2.10956       2.13020       2.01527
  23  14 3033.5217    3.6191  0.8510 13.4994  0.0000  0.0210   0.0805   0.0562    0.0800   0.0000   437.4152       7.10809       17.1931       3.35333     -0.525644      -6.09013       1.54995       2.08843       2.22264       2.42657       2.47333       2.27349
  23  15 3179.8312    3.7337  1.0905 13.5823  0.0000  0.0252   0.0751   0.0667    0.0748   0.0000   440.8369       5.65075       12.2911       7.89444       2.22573      -2.49468       1.72755       2.24736       2.57340       2.55462       2.47061       2.41374
  23  16 3325.6204    3.3201  1.4515 13.3248  0.0000  0.0320   0.0611   0.0766    0.0678   0.0000   435.1851       7.97854       13.6340       8.27619      -2.91179      -5.39524       2.04323       2.88134       2.93882       3.26890       3.07291       2.97260
  23  17 3471.3727    2.7807  2.2634 12.6605  0.0000  0.0382   0.0405   0.1005    0.0523   0.0000   446.0063       2.61895       6.46675       5.36518       7.09269       2.49270       2.55127       3.38725       3.64320       3.83067       3.73283       3.78341
  23  18 3616.8162    2.1613  3.3797 12.2233  0.0000  0.0502   0.0282   0.1366    0.0429   0.0000   441.9268       12.6103       6.38280       5.90042       2.67586      -5.07817       3.31420       4.53069       4.97781       4.99444       4.95060       4.88365
  23  19 3762.1207    1.7951  5.0435 11.6752  0.0000  0.0628   0.0212   0.1827    0.0410   0.0000   445.2995       9.66635       12.5996       9.16706      -5.16679      -8.93078       4.21815       5.55537       6.08120       6.34533       6.29494       6.22520
  23  20 3907.4381    1.5410  6.6453 11.2284  0.0000  0.0773   0.0170   0.2170    0.0400   0.0000   441.9488       26.4490       17.3127       9.07012      -5.14029      -7.09372       5.16472       6.67034       7.58006       7.59964       7.60807       7.44758
  23  21 4052.5890    1.2233  8.7851 10.9836  0.0000  0.1009   0.0137   0.2997    0.0336   0.0000   439.2601       6.25115      -2.61898      -11.5323       16.8425       4.53383       6.60390       8.84473       9.83412       10.1224       10.0849       9.69990
  23  22 4197.8153    0.9877 10.0497 10.8899  0.0000  0.1240   0.0126   0.3724    0.0304   0.0000   453.7716       11.4767       14.4285       25.3924      -4.19560       3.21058       8.13599       10.6827       11.7365       12.1794       12.1721       11.5191
  23  24 4487.3387    0.6034 13.6997 10.6633 -0.0015  0.2296   0.0101   0.6517    0.0247   0.0000   456.8771       23.3445       20.1062       25.7241       4.57462       12.1474       14.7625       19.0467       21.8186       22.4765       21.6857       20.8628
  24   4 1469.7867    0.1694  0.1039  9.8043  0.0000  0.0113   0.0127   0.0273    0.0262   0.0000   440.4532      -1.08243       19.9638     -0.184273      -1.69217      0.532270      0.758424      0.887011      0.878367      0.968125       1.06793      0.993827
  24   5 1653.6769    0.2583  0.2141  9.7882  0.0000  0.0131   0.0110   0.0272    0.0306   0.0000   439.2101      -1.67471       21.9944       1.47555      -2.41976      0.817942       1.06629       1.44006       1.64599       1.72650       1.51948       1.46036
  24   6 1826.3030    0.4028  0.3470  9.9279  0.0000  0.0136   0.0133   0.0362    0.0370   0.0000   439.6358      -3.22747       19.6135      -1.39568      -3.41824       2.44137      0.930178       1.16519       1.19880       1.34628       1.48970       1.32008
  24   7 1993.6151    0.6086  0.4560 10.2446  0.0000  0.0171   0.0168   0.0354    0.0451   0.0000   440.5222      0.138718       15.6556     -0.193719      0.101637     0.0312420       1.03754       1.52059       1.52599       1.69435       1.62119       1.60435
  24   8 2156.7432    0.8880  0.6735 10.4957  0.0000  0.0195   0.0207   0.0457    0.0597   0.0000   439.4175       1.32659       18.9114      -1.78056      -1.51416      -1.06797       1.28319       1.87259       1.88617       2.11049       2.23591       2.03591
  24   9 2314.2878    1.1680  0.9201 11.1489  0.0000  0.0221   0.0249   0.0628    0.0651   0.0000   437.3383       1.50480       16.0734      -1.72485     -0.578671      -3.03910       1.48780       1.97169       2.10094       2.19569       2.17037       2.11098
  24  10 2467.0709    1.6591  1.1040 11.5523  0.0007  0.0248   0.0318   0.0653    0.0858   0.0000   437.8754     -0.736209       18.7516       4.24088      0.440323      -2.82281       1.58334       2.14345       2.28091       2.43432       2.51225       2.30138
  24  11 2617.6954    2.1341  0.9169 12.1084  0.0000  0.0214   0.0433   0.0544    0.0775   0.0000   436.6132       3.24565       12.3497       1.03471       2.28973     -0.686829       1.41210       1.86895       1.94371       2.08090       2.11216       2.04556
  24  12 2767.7867    2.7954  0.7979 12.7910  0.0000  0.0189   0.0617   0.0527    0.0629   0.0000   439.7859       4.08322       13.9520       2.79376       1.03459       1.80924       1.22187       1.71505       1.78027       1.92227       1.93971       1.91016
  24  13 2917.0551    3.2533  0.8841 13.1682  0.0000  0.0225   0.0691   0.0526    0.0780   0.0000   440.1759       1.87335       11.9218       3.51996       2.24859       2.42953       1.54693       1.97050       2.09219       2.16122       2.22448       2.02644
  24  14 3065.1171    3.8411  0.9607 13.3681  0.0000  0.0228   0.0791   0.0565    0.0955   0.0000   439.1651       4.06623       15.2502      0.919969       1.74406       1.27832       1.45923       1.98284       2.10727       2.27924       2.18388       2.12912
  24  15 3212.0963    3.6660  1.1892 13.6565  0.0000  0.0273   0.0737   0.0723    0.0817   0.0000   438.9737       9.63732       10.7710      -3.96702       1.03534       2.34857       1.67350       2.31740       2.40306       2.64554       2.55720       2.40695
  24  16 3358.6387    3.2627  1.5713 13.0783  0.0004  0.0314   0.0544   0.0798    0.0650   0.0000   435.0648       4.34885       15.2585       3.62081      -4.78049       4.22243       1.90683       2.69871       2.73536       2.97688       2.94295       2.73380
  24  17 3504.9495    2.4894  2.4795 12.6614  0.0000  0.0402   0.0357   0.1134    0.0468   0.0000   445.1295       8.93366       8.29307      -5.10570       13.3050      -6.76426       2.56906       3.33966       3.74105       3.82987       3.69257       3.59570
  24  18 3651.1488    2.1132  4.0100 11.9477  0.0000  0.0518   0.0242   0.1421    0.0400   0.0000   446.5949       12.6914       8.45499       10.9875     -0.265700       2.88772       3.34674       4.26131       4.75307       5.01761       4.91756       4.70672
  24  19 3796.8527    1.7147  5.0624 11.6479  0.0000  0.0625   0.0197   0.1757    0.0383   0.0000   435.0893       9.21313       14.6703       6.63596      -13.2202       4.46814       3.99695       5.30605       5.99090       6.02950       6.09613       5.79322
  24  20 3942.7016    1.4043  6.9986 11.2264  0.0000  0.0802   0.0157   0.2350    0.0363   0.0000   444.6639       12.7387       7.33195      -10.7060       14.6216      -2.39958       5.07311       6.76350       7.58259       7.68720       7.55291       7.39267
  24  23 4379.3824    0.6819 11.1334 10.8641  0.0001  0.1736   0.0125   0.5290    0.0272   0.0000   430.5995       27.4602       43.5820      -18.4947       20.0429      -16.1261       10.9311       14.3998       15.9419       16.5845       16.3482       15.9009
  24  24 4525.2005    0.5533 13.6962 10.6683  0.0000  0.2428   0.0102   0.6854    0.0240   0.0000   434.6388       17.8470       14.9870      -3.38870      -23.3277       3.63305       14.9720       19.9613       22.3879       22.8618       22.7112       22.1253
  24  25 4670.4912    0.4085 15.2029 10.5663  0.0000  0.3624   0.0091   0.9286    0.0203   0.0000   417.1818       8.79071       52.6382       20.2705      -9.30318      -27.4707       22.2779       29.2956       32.4302       34.7118       32.8041       32.0255
  25   3 1289.4174    0.1047  0.0786  9.8059  0.0000  0.0133   0.0096   0.0266    0.0248   0.0000   440.3939      0.839656       18.6168      0.275223      -2.44878     -0.373072      0.805431       1.09387       1.38620       1.07147       1.28855       1.17304
  25   5 1674.1181    0.2773  0.2385  9.8586  0.0000  0.0136   0.0110   0.0295    0.0309   0.0000   441.3643     -0.918772       20.1140       2.84796      -1.70831      -1.82009       1.01211       1.17540       1.35653       1.48217       1.36774       1.32786
  25   6 1847.8970    0.4602  0.3754  9.9088  0.0000  0.0140   0.0143   0.0355    0.0390   0.0000   440.3439     -0.730597       18.9359       1.25521      -5.24021       1.42311       1.02848       1.36225       1.45958       1.59150       1.50652       1.50328
  25   7 2016.9270    0.6318  0.6105 10.1574  0.0000  0.0183   0.0157   0.0479    0.0508   0.0000   441.1116      0.383912       18.9344      -1.81618      -1.07826      -3.22154       1.21583       1.66406       1.80042       1.94783       1.86284       1.78679
  25   8 2181.7202    0.9018  0.8098 10.4344  0.0000  0.0206   0.0189   0.0500    0.0652   0.0000   441.0068      0.479780       15.2640       1.80576      0.487535      -1.50916       1.29655       1.66861       1.86389       1.93667       1.92860       1.89212
  25   9 2340.5461    1.2885  0.8938 11.1640  0.0000  0.0214   0.0262   0.0541    0.0634   0.0000   441.6857      -1.42224       13.6136       2.25510       3.66480      0.401450       1.31506       1.74035       1.98169       1.97181       2.08769       1.91022
  25  10 2494.3951    1.7139  0.9764 11.7875  0.0000  0.0219   0.0340   0.0595    0.0732   0.0000   441.3489       5.14739       22.5091       3.21057      -3.71843      -3.83525       1.38904       1.83890       2.00553       2.12704       2.13755       2.12673
  25  11 2646.2674    2.2495  0.9399 12.1951  0.0000  0.0216   0.0445   0.0564    0.0785   0.0000   439.3590      0.415334       14.7869       5.77477     -0.372648      -6.00235       1.31066       1.72251       1.92355       2.05437       2.03940       1.89722
  25  12 2797.3821    2.7937  0.9806 12.6051 -0.0003  0.0219   0.0535   0.0559    0.0744   0.0000   439.3580       2.31071       13.4515       3.74715     -0.596516      -1.47437       1.41885       1.86581       2.13163       2.23510       2.16890       2.07570
  25  13 2947.5088    3.5974  0.7481 13.3208 -0.0001  0.0185   0.0783   0.0465    0.0637   0.0000   436.1624       2.01107       13.0288      0.962245      -1.70754      0.826761       1.12902       1.57618       1.65352       1.78356       1.73875       1.60448
  25  14 3096.2981    3.8259  1.0297 13.7141  0.0000  0.0238   0.0782   0.0618    0.0803   0.0000   441.9607       7.27069       15.8012       3.69108       1.47883      0.167007       1.54440       2.02914       2.19206       2.26161       2.34662       2.24747
  25  15 3244.0178    3.5211  1.2515 13.6130 -0.0003  0.0283   0.0704   0.0748    0.0834   0.0000   440.3974       9.69245       12.7605       6.92304      -1.55542       2.37233       1.71338       2.39371       2.57144       2.69676       2.70784       2.66167
  25  16 3391.1714    3.0720  1.7735 13.1231  0.0000  0.0321   0.0503   0.0914    0.0600   0.0000   438.2988       13.7142       8.00699       2.94785      -1.09761      -3.59233       1.98657       2.67993       2.84182       3.01905       3.04970       2.98922
  25  17 3538.3091    2.4349  2.7273 12.6102  0.0000  0.0414   0.0329   0.1178    0.0432   0.0000   438.8822       9.95623       9.12382       9.03597      -1.02922       4.92139       2.51996       3.33937       3.75286       3.83323       3.79977       3.70459
  25  18 3685.0302    2.0068  4.2177 11.9256  0.0000  0.0535   0.0227   0.1462    0.0376   0.0000   436.2597       14.8012       5.69694      0.932392       5.78355       5.05886       3.26666       4.25915       4.88167       5.08047       4.92463       4.89442
  25  19 3831.4951    1.6411  6.0004 11.5298  0.0000  0.0698   0.0179   0.1953    0.0353   0.0000   432.5976       12.1279      -1.24029       8.15952       15.6208      -2.57478       4.24222       5.38824       6.40511       6.53072       6.48989       6.36656
  25  20 3977.6721    1.3682  7.5681 11.1669  0.0000  0.0821   0.0149   0.2459    0.0349   0.0000   439.1154       13.6010       16.3627       21.5580      -13.4388      -9.10358       4.96541       6.48524       7.32629       7.56206       7.37001       7.27382
  25  21 4123.8388    1.0949  9.0057 11.0322  0.0000  0.1047   0.0136   0.3138    0.0314   0.0000   446.5081       26.0541       8.31100       30.2423    -0.0247479      -22.4477       6.39389       8.56392       9.50972       10.0125       9.98573       9.74216
  25  22 4269.7849    0.8524 11.2686 10.9573  0.0062  0.1497   0.0128   0.4546    0.0277   0.0000   438.6395       13.6613       8.67929       5.92235      0.296658      -10.7392       8.89738       11.6115       13.5501       13.4552       13.5467       12.9814
  25  24 4561.3011    0.5303 14.5497 10.6623 -0.0011  0.2677   0.0100   0.7278    0.0221   0.0000   430.1690       64.3937       54.0520       29.6272      -45.9402      -20.7095       15.6749       20.7506       23.4662       24.7177       23.7542       23.7348
  26   4 1508.7087    0.1820  0.1079  9.8704  0.0000  0.0110   0.0113   0.0214    0.0256   0.0000   440.1835     -0.230952       21.5071     -0.286627      -3.04448     -0.239156      0.797914       1.04358       1.18780       1.06028       1.11096      0.894961
  26   5 1694.0465    0.2869  0.2416  9.8599  0.0000  0.0135   0.0111   0.0272    0.0304   0.0000   439.2771      0.192461       20.5881      -1.28712      -3.31704     -0.226395      0.773016      0.980456       1.24934       1.27979       1.24207       1.27231
  26   6 1869.0081    0.4475  0.3703 10.0837  0.0000  0.0157   0.0136   0.0328    0.0366   0.0000   441.6608      -2.16872       17.8764      0.783435     -0.203861       1.87365       1.27683       1.81430       1.99672       2.10499       1.95850       1.71574
  26   7 2039.7191    0.6647  0.5696 10.2843  0.0000  0.0177   0.0162   0.0406    0.0485   0.0000   442.7534       1.53375       22.2253      -1.16854     -0.963405      -1.55087      0.992457       1.42311       1.46988       1.60146       1.51391       1.50455
  26   8 2206.0775    0.9618  0.7340 10.6318  0.0001  0.0185   0.0207   0.0465    0.0611   0.0000   438.8974    -0.0614671       19.6330       2.10310      -2.71313      -2.38590       1.08218       1.46598       1.60885       1.68500       1.73790       1.63363
  26   9 2366.1067    1.3164  0.9336 11.3188  0.0000  0.0220   0.0263   0.0561    0.0635   0.0000   441.0065       1.21376       20.4667      -2.63110       3.04611      -1.99578       1.29917       1.77756       1.97758       2.06656       2.00411       1.83743
  26  10 2521.2361    1.8130  0.9661 12.0070  0.0000  0.0229   0.0359   0.0579    0.0680   0.0000   440.1582       5.37056       18.0487      0.480600     -0.139008       2.65995       1.37052       1.81151       1.97559       2.02196       2.15932       2.01960
  26  11 2674.3998    2.3232  0.9322 12.4656  0.0000  0.0213   0.0460   0.0577    0.0742   0.0000   438.6894       1.95961       17.4524       5.52148     -0.658714      -1.30638       1.31703       1.76728       1.73917       1.91800       1.93929       1.87776
  26  12 2826.6044    3.0335  0.7985 12.9967  0.0000  0.0186   0.0620   0.0479    0.0646   0.0000   437.6266       7.82709       13.8146       1.52532      -2.01697       1.05945       1.24121       1.63516       1.77575       1.82609       1.91428       1.85683
  26  13 2977.5206    3.6177  0.7950 13.4437 -0.0006  0.0189   0.0754   0.0479    0.0637   0.0000   440.4490       4.20680       11.9579       2.20295      -1.35064       3.22384       1.21819       1.59957       1.69626       1.75503       1.75921       1.74132
  26  14 3127.0028    3.8957  1.0599 13.5564  0.0000  0.0227   0.0748   0.0607    0.0769   0.0000   439.1243       7.74810       15.4647       3.84491      -3.35572     0.0798533       1.29863       1.80940       1.83768       2.05252       2.08688       1.88573
  26  15 3275.5035    3.4226  1.3761 13.5738  0.0000  0.0291   0.0645   0.0770    0.0748   0.0000   443.1548       6.16476       15.8585       7.51161      -3.36694      -4.04977       1.78974       2.40787       2.50899       2.70270       2.69984       2.59884
  26  16 3423.4447    2.8727  2.2808 12.8159  0.0000  0.0368   0.0411   0.0972    0.0570   0.0000   443.1728       5.58486       8.97295       4.21654     -0.599203      -5.52039       2.15041       2.85863       3.19183       3.30632       3.33320       3.24320
  26  17 3571.0486    2.3152  3.2332 12.3621  0.0000  0.0442   0.0283   0.1237    0.0418   0.0000   444.9624       12.4844       11.2080       4.73488      -2.61707       5.15207       2.61170       3.43046       3.89793       3.99832       4.02827       3.90070
  26  18 3718.5732    1.8648  4.3216 11.9924  0.0000  0.0555   0.0215   0.1497    0.0356   0.0000   440.5771       10.2743       14.0945      -3.47186      -2.87167      -8.00205       3.21711       4.28527       4.80244       4.95272       5.09440       4.81998
  26  19 3865.5043    1.5161  6.2168 11.5505  0.0000  0.0722   0.0172   0.2065    0.0342   0.0000   440.5413       21.4558       11.2279      -4.78331       6.57931      -5.58689       4.22180       5.57964       6.31657       6.47580       6.55131       6.30013
  26  20 4012.3536    1.2708  7.9874 11.2089  0.0000  0.0894   0.0146   0.2587    0.0332   0.0000   436.5839       16.3923       7.37704       3.15505       3.06645      -5.98472       5.14470       6.81562       7.66606       7.98218       7.85132       7.56511
  26  21 4159.0869    0.9964  9.8598 11.0944  0.0000  0.1177   0.0136   0.3586    0.0295   0.0000   427.3269       21.9793       30.4395      -3.20664       32.8565      -28.9096       6.87684       8.96679       10.2376       10.6582       10.7071       10.1229
  26  23 4451.7759    0.5851 12.5821 10.8964  0.0000  0.2206   0.0127   0.6664    0.0255   0.0000   443.4187       26.2475       15.3344      -1.05427     -0.286591     -0.726709       12.4415       16.4752       18.8341       19.5260       19.1174       18.9537
  26  24 4598.5415    0.4326 13.3984 10.7517  0.0095  0.3115   0.0116   0.8753    0.0215   0.0000   456.9991       13.9353       46.5104       10.3045       19.7851       30.2690       17.6187       23.0230       26.7799       27.3976       27.0324       26.1125
  27   4 1527.5387    0.1720  0.1232  9.7474  0.0000  0.0115   0.0096   0.0207    0.0257   0.0000   440.5304     -0.451342       21.5325      0.297358      -3.90598       1.72859      0.814317      0.943612      0.914929      0.992031      0.889114       1.12751
  27   5 1713.5876    0.3180  0.2601  9.8189  0.0000  0.0122   0.0112   0.0260    0.0311   0.0000   440.4479     -0.638520       19.6963      0.919115      -1.83686       1.82542      0.759765      0.857112       1.01015       1.07841      0.991493       1.10920
  27   6 1889.7513    0.4939  0.4658  9.9325  0.0000  0.0153   0.0131   0.0361    0.0408   0.0000   439.4403      -1.14523       19.7119      -2.56737      -1.37573      -1.01425      0.979486       1.28311       1.41472       1.46226       1.52689       1.48279
  27   7 2062.0341    0.7322  0.6179 10.3668  0.0000  0.0171   0.0174   0.0437    0.0490   0.0000   440.6535       1.22689       18.2243       2.84036      0.366417      -1.23636      0.958486       1.26101       1.35352       1.46969       1.51242       1.40727
  27   8 2229.7741    0.9994  0.8178 10.7701  0.0000  0.0193   0.0206   0.0520    0.0608   0.0000   439.5313      0.728255       17.4756      0.958140      -2.85191     -0.737940       1.14950       1.50490       1.70535       1.71364       1.76055       1.66603
  27   9 2391.0254    1.4609  0.8799 11.3280  0.0000  0.0199   0.0285   0.0503    0.0661   0.0000   440.6350      -1.63765       19.0859       2.81142      0.741255     -0.512984       1.14718       1.52187       1.70252       1.75534       1.82221       1.68919
  27  10 2547.5917    1.8579  0.8669 12.1715  0.0000  0.0210   0.0378   0.0519    0.0593   0.0000   438.8738       2.44563       14.9678      -2.67729     0.0908917      0.462864       1.15174       1.60183       1.66423       1.78362       1.77664       1.72520
  27  11 2702.1101    2.3924  0.9466 12.6269 -0.0003  0.0217   0.0464   0.0560    0.0656   0.0000   440.5257       4.43581       20.8091       1.45088   -0.00610218      -3.12163       1.23634       1.77830       1.77878       1.96289       2.02643       1.91170
  27  12 2855.4077    3.0734  0.7885 13.1373  0.0000  0.0187   0.0613   0.0470    0.0630   0.0000   439.5573       4.77796       15.8502     -0.868448     -0.280543      -1.78846       1.09156       1.46788       1.59476       1.66250       1.69692       1.59851
  27  13 3007.1570    3.7035  0.9583 13.1881  0.0000  0.0199   0.0699   0.0556    0.0748   0.0000   437.7994       5.77105       18.4768      0.613718      -3.26535     -0.660422       1.14633       1.55597       1.65225       1.77106       1.70630       1.64058
  27  14 3157.3687    3.7494  1.1321 13.4320  0.0000  0.0228   0.0684   0.0635    0.0735   0.0000   438.1249       6.89637       15.3719       1.35001      -3.75871      0.647797       1.35556       1.77361       1.97717       2.00670       2.06940       1.96007
  27  15 3306.5372    3.4057  1.4371 13.5345  0.0000  0.0281   0.0598   0.0769    0.0663   0.0000   439.1116       9.69698       12.3725      -2.61296      -1.29886      -4.91681       1.66856       2.18055       2.39841       2.50910       2.47492       2.42788
  27  16 3455.3870    2.7038  2.0571 13.0616  0.0000  0.0364   0.0437   0.0982    0.0573   0.0000   440.9300       11.7139       9.81114       1.77965       1.60834      0.288873       2.13025       2.83961       3.09920       3.35129       3.39843       3.29838
  27  17 3603.6896    2.2466  3.4914 12.2732  0.0000  0.0467   0.0272   0.1312    0.0418   0.0000   439.9650      -1.04040       16.4707       6.22945       8.72133     -0.376891       2.59192       3.61581       3.87784       4.10507       4.23359       4.01577
  27  18 3751.6283    1.7905  4.8200 11.8202  0.0000  0.0577   0.0197   0.1606    0.0350   0.0000   452.7151       11.5992       13.0377       16.4122      -1.32156       2.87945       3.28643       4.33877       4.86304       5.03358       5.10248       4.91282
  27  19 3899.2781    1.4602  6.4926 11.4498  0.0000  0.0746   0.0160   0.2115    0.0331   0.0000   438.9677       12.9358       10.4094       5.58700       9.67993       6.60083       4.02469       5.40947       6.21356       6.36586       6.48080       6.25589
  27  20 4046.4105    1.1487  7.8679 11.2643 -0.0000  0.0909   0.0143   0.2760    0.0306   0.0000   436.6837       14.2556       8.18547      -4.16246      -19.5345      -4.26857       5.10064       6.81397       7.64835       8.07262       7.96393       7.74713
  27  21 4194.0255    0.9148  9.7996 11.1096  0.0000  0.1249   0.0137   0.3842    0.0284   0.0000   431.4727      -10.6634       39.1109       13.5153      -13.7953     -0.452653       6.75092       9.41186       10.2455       10.8124       10.6334       10.4553
  27  22 4341.0215    0.7241 11.7290 10.9580  0.0011  0.1702   0.0131   0.5301    0.0267   0.0000   449.7419       49.1789       12.8419       27.3753       19.0294      -16.6093       9.28549       12.7580       14.0114       14.8799       14.8524       14.3612
  27  23 4486.8809    0.5293 12.2190 10.8687  0.0000  0.2318   0.0136   0.7289    0.0255   0.0000   432.2821       38.5218      -16.0328       26.3281      0.937730      -38.2844       12.4265       16.7741       18.9285       19.6427       19.3180       18.9051
  28   3 1342.6392    0.1013  0.0442  9.8227  0.0000  0.0235   0.0117   0.0177    0.0231   0.0000   441.7466      -1.78138       21.3309       2.51823      -5.45012     -0.445247       1.18854       1.47405       1.42621       1.52508       1.58383       1.43454
  28   5 1732.7663    0.3149  0.3272  9.8993  0.0000  0.0145   0.0103   0.0331    0.0311   0.0000   439.2614     0.0727732       21.7389       1.02681      -1.68327      0.678112      0.775338      0.995025       1.22712       1.23236       1.28802       1.37649
  28   6 1910.1538    0.5105  0.4358 10.0210  0.0004  0.0144   0.0139   0.0362    0.0403   0.0000   441.4081     -0.493054       22.5197      -2.81681      -2.69892      0.358831      0.882040       1.11045       1.35531       1.47985       1.47596       1.40454
  28   7 2083.8928    0.7356  0.6962 10.3215  0.0000  0.0188   0.0160   0.0467    0.0512   0.0000   441.2094      -1.18526       19.6800      -2.02382       1.74082      0.470047      0.945648       1.33468       1.43564       1.55484       1.54913       1.50651
  28   8 2252.8122    1.0703  0.7877 10.8917  0.0000  0.0191   0.0216   0.0460    0.0585   0.0000   441.0904       3.09813       21.4311      0.618251      -1.05048     -0.360837       1.06943       1.40013       1.60221       1.65024       1.70414       1.68094
  28   9 2415.3165    1.4947  0.9508 11.3537 -0.0000  0.0208   0.0281   0.0549    0.0697   0.0000   439.5106      -2.20438       18.5605       1.18311     0.0138808      0.801080       1.09551       1.52945       1.60048       1.82195       1.81913       1.79603
  28  10 2573.3653    1.9716  1.0083 12.1756  0.0000  0.0220   0.0371   0.0573    0.0643   0.0000   438.2033     -0.622756       17.7758     -0.384166      -2.50677     -0.656223       1.30115       1.75946       1.83512       2.03246       2.17484       2.12645
  28  11 2729.3685    2.5544  0.9996 12.5782  0.0000  0.0220   0.0475   0.0551    0.0701   0.0000   439.0785       3.68599       8.89827      0.747887      -1.70675       1.83703       1.18478       1.64251       1.77798       1.91106       1.97221       1.94664
  28  12 2883.8236    3.3610  0.8831 13.0417  0.0000  0.0192   0.0636   0.0512    0.0731   0.0000   438.8608       1.38329       14.8471       4.02063       1.19948      -3.41383       1.13220       1.52796       1.57232       1.75114       1.75161       1.66034
  28  13 3036.2915    3.8382  0.9172 13.4200  0.0000  0.0196   0.0717   0.0520    0.0666   0.0000   438.5173       7.13724       15.7015       1.52208      -3.32571      -3.39158       1.09088       1.49564       1.51798       1.72534       1.78012       1.70303
  28  14 3187.2721    3.8698  1.2256 13.3565  0.0004  0.0238   0.0663   0.0632    0.0818   0.0000   438.1455       4.95122       14.8373       4.84742     -0.647938     -0.253195       1.32811       1.75095       1.85637       2.03640       2.02546       2.04545
  28  15 3337.3631    3.3963  1.6721 13.1738  0.0001  0.0293   0.0524   0.0790    0.0639   0.0000   443.8269       11.6526       9.38936      -1.53221     -0.158502      -3.38228       1.59690       2.20540       2.36887       2.52613       2.53759       2.55304
  28  16 3486.9071    2.6152  2.4239 12.7741  0.0000  0.0374   0.0369   0.1034    0.0520   0.0000   439.7668       13.2579       13.8334      -7.02466       9.13583       2.76442       2.05889       2.75734       3.02783       3.24068       3.15619       3.12466
  28  17 3635.9268    2.1251  3.5653 12.1993 -0.0000  0.0466   0.0255   0.1323    0.0418   0.0000   439.9443       3.35672       14.7348       4.09300      -12.1899      -12.6118       2.54267       3.41794       3.72196       3.93012       4.09601       3.95712
  28  18 3784.4667    1.7272  5.1662 11.6959  0.0000  0.0593   0.0186   0.1672    0.0352   0.0000   437.6396       12.4659       4.90762       6.17801       8.32363      -1.49178       3.31136       4.24630       4.86654       4.96770       5.17168       5.04388
  28  19 3932.7611    1.3824  7.2637 11.3839  0.0000  0.0782   0.0150   0.2318    0.0309   0.0000   440.2458       10.8274       10.6814       14.2063       2.40505      0.169605       4.31098       5.66597       6.36712       6.68568       6.78979       6.77227
  28  20 4080.6069    1.1145  8.7829 11.2327  0.0002  0.0998   0.0143   0.3042    0.0298   0.0000   425.1373       15.1363       24.2165       16.9339       3.82876      -17.0081       5.35223       7.08020       7.93064       8.44226       8.46804       8.19219
  28  21 4228.4973    0.8364 10.4151 11.1321  0.0015  0.1407   0.0147   0.4439    0.0287   0.0000   433.3554       19.6277       20.4199       4.19951      -8.15018      -28.4977       7.50461       9.92965       11.2696       11.9082       11.6369       11.5065
  28  22 4376.1135    0.6625 11.5607 10.9897  0.0090  0.1806   0.0136   0.5660    0.0258   0.0000   442.5131       28.0663       32.5789      -9.40357      -3.25707      -15.2601       9.58123       12.6112       14.4297       15.1141       14.8229       14.5810
  28  23 4522.7885    0.4782 11.7845 10.8699 -0.0076  0.2475   0.0154   0.8221    0.0269   0.0000   425.6692       22.9205       78.0854      -1.95541      -11.4503      -4.91219       12.3929       17.2212       19.2606       19.9834       19.5935       19.1607
  29   3 1359.7603    0.1096  0.1134  9.8167  0.0000  0.0118   0.0084   0.0367    0.0232   0.0000   441.3994     -0.637145       19.7909     -0.492907      -1.77774       1.35161      0.604923      0.857954       1.07667       1.11056       1.31587       1.37255
  29   4 1564.1331    0.2028  0.1683  9.7711  0.0000  0.0108   0.0093   0.0248    0.0258   0.0000   440.2611       1.27651       20.8958      0.757833      -3.58941      -1.40012      0.645983      0.782280      0.873958      0.886845      0.842178      0.891350
  29   5 1751.5417    0.3666  0.3326  9.8282  0.0001  0.0126   0.0114   0.0330    0.0327   0.0000   440.0831     -0.478125       20.9542       3.06349      -1.70684      -1.34962      0.776881       1.04586       1.14702       1.29273       1.26480       1.40910
  29   6 1930.2014    0.5100  0.4646 10.0917  0.0000  0.0144   0.0132   0.0366    0.0390   0.0000   440.6286      0.687039       20.2718      0.182432      -1.80878      -2.42700      0.798263       1.10559       1.17548       1.28651       1.23297       1.29122
  29   7 2105.3281    0.8007  0.6450 10.4452  0.0000  0.0173   0.0175   0.0412    0.0492   0.0000   440.9202       1.80211       19.0170    -0.0136258      -2.15181      -2.45652      0.868944       1.17486       1.29226       1.32926       1.37375       1.33738
  29   8 2275.3596    1.1024  0.8749 11.0710  0.0000  0.0201   0.0217   0.0529    0.0574   0.0000   439.4901      0.497754       20.8490       3.46444      -3.06790      0.665201       1.10712       1.52948       1.64768       1.77670       1.78697       1.72660
  29   9 2439.1130    1.5814  1.0549 11.6704  0.0000  0.0235   0.0286   0.0562    0.0646   0.0000   437.1903       2.28690       18.9547      -1.74901      -4.23328      -2.32305       1.24841       1.78849       1.88702       2.07173       2.03953       1.97461
  29  10 2598.7495    2.0167  0.9235 12.3072  0.0000  0.0209   0.0383   0.0519    0.0583   0.0000   440.0127       3.18329       15.7467       1.03643     -0.568527       4.31033       1.13367       1.56836       1.65713       1.81406       1.86970       1.80779
  29  11 2756.1857    2.6775  0.9273 12.7485  0.0000  0.0198   0.0509   0.0525    0.0645   0.0000   438.4302       1.73233       17.5252       1.72218      -1.91577      -4.47634       1.10906       1.46983       1.57586       1.69683       1.73148       1.69572
  29  12 2911.6887    3.2963  0.9132 13.2472  0.0000  0.0196   0.0615   0.0504    0.0679   0.0000   440.4119       6.37140       16.1772       8.07236      0.841974       1.05094       1.08892       1.53429       1.62590       1.76956       1.84833       1.77586
  29  13 3065.0722    3.7821  0.9342 13.4485  0.0000  0.0199   0.0685   0.0526    0.0706   0.0000   439.7948       7.62745       17.5799       3.52464       1.56592       2.74909       1.03194       1.46377       1.54291       1.65577       1.68349       1.62204
  29  14 3216.8560    3.7841  1.1964 13.5426  0.0000  0.0235   0.0669   0.0655    0.0731   0.0000   438.2708       8.80871       15.6311       2.88449      -1.88058      -4.76676       1.28860       1.76803       1.80267       1.91628       2.00241       1.94597
  29  15 3367.7312    3.1460  1.6609 13.1537 -0.0023  0.0292   0.0479   0.0776    0.0545   0.0000   443.3700       4.44236       10.7122       3.02711       2.19641     -0.471065       1.58189       2.11269       2.33735       2.54468       2.57129       2.46840
  29  16 3518.0683    2.4687  2.7327 12.6973  0.0000  0.0396   0.0328   0.1110    0.0452   0.0000   439.4959       3.83079       13.6069       4.14046    0.00382342      -7.56270       2.12722       2.81692       3.17879       3.30186       3.37440       3.30002
  29  17 3667.7396    2.0483  4.0181 12.0716 -0.0002  0.0495   0.0236   0.1418    0.0402   0.0000   439.2067       3.32683       13.0405       5.73647      -5.54384      -5.25020       2.60201       3.50503       3.95258       3.96846       4.17038       4.10719
  29  18 3817.0298    1.6577  5.8561 11.5661  0.0000  0.0639   0.0172   0.1809    0.0338   0.0000   445.6410       8.17281       16.4910       9.90156       3.60094      -3.15364       3.41021       4.55243       5.17900       5.32107       5.34166       5.39689
  29  19 3965.8365    1.3404  7.4974 11.2995  0.0000  0.0791   0.0141   0.2299    0.0304   0.0000   440.3127       1.04349       20.1069      -5.96304       9.80146       7.69092       4.19230       5.54958       6.27542       6.54679       6.67730       6.59901
  29  20 4114.2528    1.0327  8.9396 11.2735  0.0000  0.1064   0.0143   0.3197    0.0283   0.0000   432.3952       11.6935       35.9358       18.9797       2.74220     0.0463764       5.57469       7.37366       8.43870       8.84557       8.80216       8.62776
  29  21 4262.6409    0.7748 10.1105 11.1556 -0.0064  0.1417   0.0151   0.4589    0.0288   0.0000   438.3229      -4.23292       1.77231       11.4540       3.55552       11.9212       7.33839       9.66074       11.1370       11.4687       11.6203       11.3865
  29  22 4410.3955    0.6219 10.9347 10.9992  0.0029  0.1780   0.0149   0.5869    0.0271   0.0000   414.4789       34.9894       8.59920      -7.55114       8.19058      -10.1843       8.86112       11.9784       13.5651       14.2502       13.8745       13.8216
  29  23 4558.6235    0.4504 12.0536 10.8868 -0.0303  0.2544   0.0183   0.9674    0.0298   0.0000   442.7325       1.99516       9.09714      -21.9241       29.4468       21.3713       12.7817       17.4165       19.6782       20.6584       20.1707       20.2052
  30   3 1376.6398    0.1078  0.0809  9.7882  0.0000  0.0139   0.0088   0.0212    0.0229   0.0000   439.9944     -0.617737       19.7232     -0.618592      -3.72757     -0.174883      0.676744      0.898118       1.24984      0.966217       1.00004      0.931803
  30   5 1770.0597    0.3625  0.2567  9.9901  0.0000  0.0107   0.0122   0.0259    0.0302   0.0000   440.8965      -1.09651       20.7498      0.851561      -3.66938     -0.539744      0.546252      0.727322      0.831334      0.887746      0.908384      0.944101
  30   6 1949.9788    0.5605  0.4609 10.1172  0.0000  0.0153   0.0139   0.0319    0.0391   0.0000   438.9891      -1.00274       19.7230      0.101602      -1.38202       1.15233      0.733207       1.08306       1.08588       1.19658       1.21659       1.16624
  30   7 2126.3699    0.8183  0.7214 10.4421  0.0000  0.0179   0.0168   0.0439    0.0527   0.0000   441.3802       1.59498       18.8899       2.96326      -2.39603       2.91344      0.917148       1.23212       1.36221       1.41764       1.51399       1.47457
  30   8 2297.3661    1.1655  0.9626 10.9381  0.0000  0.0199   0.0213   0.0543    0.0629   0.0000   438.3993       2.32575       19.5292    -0.0949774      -3.79035       3.90650       1.07820       1.34654       1.50973       1.63161       1.62030       1.58329
  30   9 2462.3268    1.6643  0.9304 11.7022  0.0000  0.0197   0.0306   0.0523    0.0634   0.0000   440.1246       4.38119       18.5095       1.90989      -1.55803     -0.377691      0.973952       1.35869       1.49496       1.54210       1.53856       1.49286
  30  10 2623.5227    2.1768  0.9075 12.3662  0.0000  0.0199   0.0404   0.0499    0.0609   0.0000   441.0608       2.28683       16.1585      0.856746    -0.0861126       2.70944       1.05908       1.45552       1.52499       1.64009       1.68555       1.62738
  30  11 2782.5611    2.8674  0.8902 12.8297  0.0000  0.0188   0.0534   0.0484    0.0618   0.0000   439.3493       4.99064       17.5516       2.26233      0.605906      0.756080       1.06999       1.43307       1.59046       1.76154       1.71749       1.69751
  30  12 2939.1250    3.5341  0.8296 13.2743  0.0000  0.0179   0.0664   0.0452    0.0612   0.0000   439.5478       6.67665       14.6190       4.16828      -2.01644      -3.42941      0.948088       1.26533       1.35263       1.45138       1.41654       1.47753
  30  13 3093.4668    3.8274  1.0461 13.4590  0.0000  0.0220   0.0667   0.0547    0.0774   0.0000   440.4960       5.64698       14.4758      0.180175      0.721595       4.64595       1.16926       1.64457       1.77610       1.93774       1.95087       1.96057
  30  14 3245.9893    3.5576  1.2982 13.6786  0.0000  0.0260   0.0596   0.0674    0.0572   0.0000   437.4284       6.98168       15.5637     -0.117696       1.04627      -4.46416       1.34551       1.79796       1.98220       2.10300       2.03427       2.04278
  30  15 3397.7418    3.1102  1.8701 12.9612  0.0000  0.0294   0.0426   0.0798    0.0518   0.0000   440.8400       5.46946       13.5349       7.23929     -0.534160      -1.84314       1.49870       1.95663       2.20789       2.32544       2.34978       2.35143
  30  16 3548.8776    2.4582  3.1865 12.3915  0.0000  0.0408   0.0281   0.1132    0.0427   0.0000   439.6120       12.4389       11.7086      -2.55419     -0.673061      -1.14211       2.07144       2.81261       3.11815       3.24958       3.27231       3.30041
  30  17 3699.2341    2.0348  4.3990 11.8414  0.0000  0.0503   0.0213   0.1395    0.0399   0.0000   443.0304       4.85762       9.04513       8.84920       6.22324       6.72535       2.56325       3.30418       3.87448       3.98384       4.13982       4.06726
  30  18 3848.9827    1.5601  6.0130 11.5839 -0.0001  0.0667   0.0162   0.1871    0.0314   0.0000   442.6071       7.16584       23.6108       1.20882      -9.17188       4.09832       3.30537       4.53516       5.02326       5.29675       5.41125       5.23918
  30  19 3998.6799    1.2570  7.8727 11.3169  0.0000  0.0838   0.0137   0.2487    0.0286   0.0000   445.6930       5.40599       18.5892       2.66276      -2.73485       14.4821       4.25492       5.65789       6.46593       6.77955       7.16509       6.76010
  30  20 4147.7290    0.9542  9.4116 11.2559  0.0006  0.1129   0.0141   0.3544    0.0274   0.0000   444.6142       22.5116       29.3681       23.4130      -25.7752      -17.0370       5.72568       7.64967       8.57508       9.09590       8.98852       9.00138
  30  21 4296.2973    0.7495 10.6827 11.1633  0.0000  0.1542   0.0159   0.5063    0.0284   0.0000   449.1426       17.8465       20.7247      -5.96188      -4.19025       9.42821       7.48539       10.0834       11.5607       11.9781       12.2371       11.7793
  31   3 1393.1515    0.1241  0.0864  9.8032  0.0000  0.0123   0.0087   0.0204    0.0227   0.0000   441.3124     -0.970595       19.8981      0.880676      -2.96080     0.0740690      0.554865      0.831995      0.851322      0.773926      0.865436      0.873256
  31   4 1599.3382    0.2278  0.2015  9.7540  0.0000  0.0108   0.0091   0.0240    0.0260   0.0000   440.9363      0.145043       21.3284       1.14806      -2.30693     -0.614228      0.590707      0.822689      0.882709      0.931034      0.874806      0.919082
  31   5 1788.2645    0.3968  0.3238  9.9792  0.0000  0.0117   0.0119   0.0292    0.0315   0.0000   441.3860     -0.536223       20.0541      -1.09820      -2.59964     -0.441726      0.603380      0.787685      0.867243      0.868066      0.935888      0.923117
  31   6 1969.4525    0.5808  0.5030 10.2195  0.0000  0.0147   0.0141   0.0374    0.0407   0.0000   439.0629      -1.34963       19.6911     -0.486784      -3.69238       1.58195      0.730860       1.03163       1.07463       1.19042       1.20537       1.24810
  31   7 2147.0540    0.8601  0.7701 10.4534  0.0000  0.0182   0.0168   0.0452    0.0542   0.0000   440.6987       1.93846       18.8120      0.307357      0.925192      0.770026      0.865465       1.19186       1.28352       1.35725       1.38250       1.36664
  31   8 2318.9174    1.2458  0.9601 11.1614  0.0000  0.0202   0.0227   0.0532    0.0606   0.0000   440.7355       2.78574       18.9127       1.76359       1.11457     -0.448438       1.06774       1.42480       1.52096       1.61219       1.57177       1.59374
  31   9 2484.9709    1.7381  1.0446 11.7439  0.0000  0.0218   0.0303   0.0544    0.0655   0.0000   440.8110       5.41901       17.8472     -0.834621      -2.24993       1.18238       1.12255       1.56748       1.66296       1.78667       1.75777       1.74516
  31  10 2647.8636    2.2447  1.0060 12.4508  0.0003  0.0207   0.0400   0.0553    0.0614   0.0000   441.8895       4.10772       15.0774      0.518589      -4.87473     -0.970457       1.06731       1.43690       1.51557       1.66491       1.67797       1.61832
  31  11 2808.3776    2.9062  0.9249 13.0119  0.0000  0.0199   0.0531   0.0518    0.0582   0.0000   440.0999       3.42677       15.4688     -0.496805      0.100680      0.518895      0.950169       1.37948       1.40845       1.55015       1.54683       1.54835
  31  12 2966.1732    3.4809  0.9910 13.2342  0.0002  0.0203   0.0605   0.0520    0.0655   0.0000   441.2896       6.32763       15.2116       6.57627      -3.64385       1.52104       1.00612       1.36489       1.47172       1.56202       1.56534       1.55180
  31  13 3121.3615    3.8947  1.1273 13.3856  0.0000  0.0220   0.0643   0.0559    0.0806   0.0000   439.0878       5.35826       15.6785       1.94571      0.543040      -1.38597       1.09508       1.50634       1.58956       1.71848       1.73900       1.66618
  31  14 3274.8792    3.5127  1.3605 13.6732 -0.0030  0.0268   0.0570   0.0691    0.0589   0.0000   438.5316       3.00016       17.5650       2.64029      -3.58807      -1.16871       1.23701       1.77371       1.88395       2.03369       1.97590       2.00834
  31  15 3427.4631    2.9910  2.0350 12.9465  0.0000  0.0312   0.0396   0.0828    0.0484   0.0000   439.2493       8.58497       5.98646       1.83846       2.43072     -0.706664       1.56786       2.13363       2.32913       2.49002       2.69312       2.48063
  31  16 3579.2837    2.3079  3.3542 12.3625 -0.0003  0.0423   0.0254   0.1166    0.0376   0.0000   438.9010       10.1983       12.8579       6.53812    -0.0460754      -3.87246       2.01619       2.83960       3.06926       3.25790       3.33477       3.24209
  31  17 3730.3937    1.8839  4.8695 11.8043  0.0000  0.0540   0.0191   0.1517    0.0356   0.0000   436.8186       12.9427       20.7351       2.03607      -15.4607      -6.95318       2.67528       3.64719       4.07554       4.26929       4.37093       4.38591
  31  18 3880.9603    1.5532  6.7901 11.3826  0.0000  0.0681   0.0150   0.1952    0.0315   0.0000   436.1701       8.40783       23.3108      -3.85433      -11.0976       2.03544       3.36999       4.43995       5.06645       5.32632       5.38338       5.26248
  31  20 4180.8855    0.8873  9.3826 11.2593  0.0005  0.1188   0.0147   0.3792    0.0276   0.0000   441.2280       8.83312       33.6691       16.7597       2.09830      -2.84260       5.79023       7.68658       8.77404       9.09278       9.29689       9.04367
  31  21 4330.4101    0.6575 10.9753 11.1817  0.0010  0.1788   0.0177   0.6262    0.0290   0.0000   456.1992       15.1391       21.8768       10.9073      -3.35146      -14.7897       8.41779       11.4090       12.8985       13.4376       13.9080       13.4343
  32   2 1179.5564    0.0648  0.0308  9.8378  0.0000  0.0288   0.0118   0.0158    0.0210   0.0000   438.2424       2.60162       19.9201       3.71412      -3.42530      -1.64242       2.14441       2.89927       2.91861       2.44264       2.26432       1.48081
  32   4 1616.4373    0.2444  0.1637  9.8188  0.0000  0.0086   0.0103   0.0208    0.0248   0.0000   440.0187     -0.639523       22.5017     -0.185475      -3.18303     -0.476145      0.415801      0.520968      0.598926      0.659387      0.659639      0.611293
  32   5 1806.1626    0.4430  0.3572  9.8252  0.0000  0.0126   0.0119   0.0273    0.0345   0.0000   439.8898     -0.651468       19.8735       1.04986      -1.78540     -0.660539      0.652889      0.862798      0.984334      0.995668       1.04511       1.05396
  32   6 1988.6403    0.6024  0.5933 10.1116  0.0000  0.0155   0.0134   0.0408    0.0437   0.0000   441.1468      0.541318       19.4352     -0.379149      -2.95499       1.04838      0.773251       1.02612       1.16058       1.20716       1.19226       1.24522
  32   7 2167.3465    0.9223  0.7521 10.5849  0.0000  0.0168   0.0180   0.0460    0.0515   0.0000   440.6487       2.28401       18.5034      0.212564      -2.55511      0.181400      0.799459       1.08707       1.15206       1.26523       1.22679       1.24731
  32   8 2340.0986    1.2665  0.9247 11.3502  0.0000  0.0201   0.0232   0.0519    0.0545   0.0000   440.1283     -0.424518       18.8079      -1.21175     -0.176727      -2.10086      0.943692       1.29988       1.40951       1.51640       1.45790       1.47120
  32   9 2507.2529    1.8418  1.0402 11.7163  0.0000  0.0197   0.0315   0.0542    0.0668   0.0000   440.8424       3.66663       19.4432      -1.26203      -1.78934      -5.19544      0.971103       1.29826       1.44051       1.47183       1.52663       1.50465
  32  10 2671.7091    2.3937  0.9494 12.5510  0.0000  0.0192   0.0426   0.0508    0.0582   0.0000   440.7361       2.05309       18.6474      0.208144      0.111118       2.56661      0.970439       1.29357       1.40991       1.55769       1.58740       1.60218
  32  11 2833.7317    3.0229  0.9126 12.9630  0.0000  0.0194   0.0538   0.0476    0.0601   0.0000   441.2922       2.89955       16.8739      0.934189      -1.42313     -0.451425      0.921535       1.30613       1.40280       1.47893       1.51232       1.50120
  32  12 2992.7440    3.6995  0.9069 13.4032  0.0000  0.0184   0.0667   0.0493    0.0589   0.0000   440.7458       5.80106       15.9694       1.19861      -3.36089     -0.265533      0.898310       1.22116       1.27964       1.42305       1.44464       1.41356
  32  13 3148.9337    3.8747  1.1848 13.6654  0.0000  0.0230   0.0663   0.0622    0.0679   0.0000   441.5884       5.61232       13.4053     -0.148199      -2.86630       1.04266       1.13151       1.53765       1.63022       1.71606       1.79429       1.78248
  32  14 3303.3257    3.3521  1.5273 13.4171  0.0000  0.0271   0.0511   0.0733    0.0587   0.0000   438.5520       7.06311       12.1687       3.02441      -2.26063      -2.72321       1.29768       1.75583       1.91549       2.00913       2.05954       1.98292
  32  15 3456.9446    2.7906  2.1912 12.7878  0.0000  0.0330   0.0354   0.0856    0.0455   0.0000   439.7551       9.28620       9.12260       2.53969       4.75653      -4.73239       1.57248       2.16099       2.39004       2.50607       2.55957       2.46234
  32  16 3609.5250    2.1636  3.5844 12.2268  0.0000  0.0430   0.0231   0.1197    0.0357   0.0000   441.3925       5.50681       9.24296       4.74052       4.10603      -11.3632       2.15735       2.78314       3.19935       3.26503       3.31013       3.27713
  32  17 3761.3232    1.8547  5.2958 11.6586  0.0000  0.0559   0.0176   0.1555    0.0336   0.0000   442.2502       11.2393       15.1091       5.56091       1.39812      -2.38360       2.61339       3.58158       3.99671       4.24132       4.32100       4.24471
  32  18 3912.5331    1.4214  6.9064 11.4526  0.0000  0.0717   0.0145   0.2120    0.0285   0.0000   436.6627       11.6962       24.8220       2.72371      -3.20643      -2.24967       3.39872       4.53970       5.17852       5.39124       5.58747       5.38994
  32  19 4063.4137    1.1153  8.3610 11.2813  0.0000  0.0922   0.0136   0.2816    0.0275   0.0000   446.7995       10.0695       32.8296       3.30206       8.95285       5.66799       4.37449       5.74792       6.65186       6.91502       7.12618       6.90831
  32  20 4213.1093    0.8282  9.7614 11.2275  0.0002  0.1287   0.0150   0.4186    0.0272   0.0000   427.9005       12.3763       31.0606       12.7745      -30.7249      -16.7098       6.03410       7.93948       9.16990       9.55382       9.63567       9.66396
  33   3 1425.4274    0.1421  0.1026  9.7753  0.0000  0.0101   0.0091   0.0224    0.0224   0.0000   440.7173     -0.778484       21.0621     -0.290660      -2.95367    0.00390543      0.524260      0.690400      0.770517      0.783008      0.787726      0.680213
  33   4 1633.2382    0.2521  0.2127  9.8306  0.0000  0.0099   0.0095   0.0271    0.0258   0.0000   440.8601     -0.894649       20.1477     -0.861014      -2.54943     0.0349474      0.500218      0.646088      0.768524      0.751111      0.795847      0.792748
  33   5 1823.8595    0.4284  0.4055  9.9038  0.0010  0.0124   0.0113   0.0340    0.0335   0.0000   441.0028     -0.719865       22.2320      0.955904      -1.55813     0.0407517      0.630381      0.836899      0.927835      0.977065       1.00662       1.01583
  33   6 2007.6041    0.6427  0.6328 10.1608  0.0000  0.0159   0.0134   0.0394    0.0444   0.0000   440.9388     0.0470839       21.5494      -1.25230     -0.934053      -1.00436      0.755153       1.07611       1.13567       1.25738       1.25948       1.25226
  33   7 2187.3926    0.9865  0.7310 10.7436  0.0000  0.0163   0.0193   0.0422    0.0498   0.0000   440.5821      -1.83482       20.4157       2.24245      -1.38659       3.39474      0.775132       1.02133       1.10073       1.21724       1.26264       1.20066
  33   8 2360.8772    1.3649  0.9235 11.4110  0.0000  0.0187   0.0245   0.0517    0.0549   0.0000   441.1517      -1.48525       20.9089      -1.00170      -1.75660      0.429268      0.878485       1.19048       1.30594       1.46202       1.39208       1.39370
  33   9 2529.1757    1.9245  1.0309 11.9437  0.0000  0.0200   0.0326   0.0529    0.0636   0.0000   442.5957      0.579272       19.5803       1.37223       2.21476      -4.77258      0.944024       1.29916       1.43770       1.47561       1.56615       1.53154
  33  10 2695.0617    2.4657  0.9726 12.6652  0.0000  0.0208   0.0427   0.0493    0.0601   0.0000   442.0400       4.18232       17.7626       2.73399      -1.05640     -0.200240      0.960761       1.35784       1.38716       1.55585       1.56513       1.55091
  33  11 2858.6334    3.2002  0.9580 13.0854  0.0000  0.0193   0.0551   0.0499    0.0621   0.0000   440.8059       5.21127       17.7463     -0.573678      -1.46079       1.86441      0.891127       1.25798       1.32147       1.45861       1.43004       1.46055
  33  12 3018.8566    3.7460  0.9042 13.5859  0.0000  0.0177   0.0676   0.0498    0.0548   0.0000   438.3422       6.65165       16.8720      0.573783      -2.77062      0.261014      0.862704       1.13687       1.23487       1.36201       1.44546       1.36954
  33  13 3176.1798    3.8446  1.1409 13.6309  0.0000  0.0222   0.0637   0.0574    0.0639   0.0000   440.7520       6.85217       17.5348       1.19424      -1.55684      0.586432       1.04652       1.50499       1.53411       1.73909       1.81098       1.71102
  33  14 3331.4901    3.2847  1.7473 13.2806  0.0000  0.0281   0.0461   0.0763    0.0539   0.0000   440.3965       2.17723       13.8368       4.45559    -0.0814532      0.649824       1.31537       1.75579       1.98870       2.08325       2.11651       2.10221
  33  15 3485.8500    2.6299  2.7273 12.7194  0.0000  0.0361   0.0304   0.1004    0.0398   0.0000   444.8671       13.5619       9.43593     -0.397744       1.92340      -5.16520       1.64466       2.23641       2.48806       2.62679       2.66482       2.60263
  33  16 3639.2859    2.0856  3.8340 12.2184  0.0000  0.0449   0.0213   0.1238    0.0320   0.0000   442.2126       10.6239       8.11995       4.66570     -0.430020      -3.32576       2.09089       2.82807       3.22155       3.35817       3.55759       3.46241
  33  17 3791.8754    1.6778  5.4766 11.7471 -0.0000  0.0586   0.0164   0.1648    0.0302   0.0000   438.0977       13.0936       16.0607      -3.98271       4.73897      -6.51512       2.70637       3.62329       4.11317       4.31289       4.46715       4.34837
  33  18 3943.5662    1.3560  6.9580 11.5002  0.0000  0.0744   0.0142   0.2126    0.0276   0.0000   438.4687       15.0127       22.2593       8.02733     -0.597875      -10.2577       3.42876       4.58482       5.27542       5.39358       5.56859       5.64159
  33  19 4094.9275    1.0819  9.3433 11.2895  0.0000  0.1027   0.0133   0.3102    0.0265   0.0000   445.5932       20.3127       21.3437       10.9269      -8.39139      -5.87913       4.59850       6.34404       7.10132       7.43076       7.67961       7.48816
  33  20 4245.9433    0.7816  9.9853 11.2443  0.0061  0.1347   0.0151   0.4529    0.0268   0.0000   439.7679       10.9101       42.6195      -7.74010      -20.4725       15.3862       6.05224       8.05835       9.37947       9.51660       9.86109       9.71315
  34   2 1208.0061    0.0830  0.0493  9.8217  0.0000  0.0136   0.0092   0.0205    0.0207   0.0000   440.5947     -0.590662       21.9111      0.124650     -0.855100     -0.146057      0.687092      0.735619       1.13552       1.18642       1.02937       1.05614
  34   3 1441.1495    0.1372  0.1228  9.7507  0.0000  0.0102   0.0081   0.0274    0.0221   0.0000   441.6868     -0.462459       20.8264      0.717019      -3.10041     -0.931461      0.442920      0.661574      0.660429      0.796428      0.681297      0.741079
  34   4 1649.7319    0.2594  0.2646  9.7514  0.0000  0.0114   0.0087   0.0281    0.0264   0.0000   440.2518     -0.151444       22.4743      0.124628      -3.19518      0.152826      0.539170      0.752001      0.798604      0.882145      0.882563      0.885518
  34   5 1841.2693    0.4757  0.4192  9.8807  0.0000  0.0129   0.0119   0.0315    0.0355   0.0000   440.0973     -0.818659       21.2075      0.351044      -2.47235      0.562564      0.639472      0.815269      0.921289      0.962674       1.03430      0.963119
  34   6 2026.3510    0.6869  0.5436 10.2482 -0.0001  0.0136   0.0153   0.0374    0.0423   0.0000   440.6225       1.21857       18.7381      -1.39917      -5.46699       2.31207      0.671136      0.885695      0.965690       1.03769       1.05532       1.07398
  34   7 2207.0401    0.9929  0.8588 10.6352  0.0000  0.0189   0.0177   0.0448    0.0551   0.0000   441.2013     -0.139448       21.9036     -0.686906      -2.40150      -1.62006      0.821369       1.18704       1.24137       1.35030       1.33573       1.35232
  34   8 2381.2617    1.3943  1.0922 11.3384  0.0000  0.0210   0.0233   0.0588    0.0634   0.0000   440.8033     -0.684752       20.7486     -0.937009      -2.43977      -1.73274       1.01182       1.36809       1.49177       1.61612       1.67632       1.66810
  34   9 2550.7280    1.9646  1.0095 12.1482  0.0000  0.0212   0.0336   0.0508    0.0607   0.0000   440.0449       4.34740       19.8126       2.03352      -4.14544      -1.28681      0.939352       1.26291       1.41751       1.51436       1.53430       1.50614
  34  10 2718.0453    2.5447  1.0408 12.5812  0.0000  0.0200   0.0427   0.0524    0.0638   0.0000   439.6972       3.47779       17.9728       1.03218      -3.33018       1.03374      0.919840       1.23732       1.36084       1.45771       1.56241       1.51778
  34  11 2882.9862    3.3942  0.9301 13.1725  0.0000  0.0185   0.0588   0.0474    0.0620   0.0000   440.2333       5.13017       17.3824      0.657833     -0.947746     -0.204256      0.856332       1.12627       1.26021       1.33632       1.38650       1.34408
  34  12 3044.5027    3.9499  0.9562 13.5044  0.0000  0.0192   0.0669   0.0468    0.0610   0.0000   440.5623       4.85026       18.3487       1.88799      -2.52176       2.41161      0.848046       1.19201       1.23130       1.39972       1.47882       1.42429
  34  13 3202.8625    3.8198  1.1414 13.6803  0.0000  0.0224   0.0638   0.0589    0.0635   0.0000   440.1405       6.59302       16.3678      -1.80136     -0.267599      0.781342      0.981165       1.40365       1.49942       1.59401       1.66627       1.55297
  34  14 3359.2741    3.2236  1.8216 13.1784 -0.0000  0.0271   0.0442   0.0807    0.0508   0.0000   441.4574       8.65354       13.2443       2.20556     -0.140068      0.121873       1.26287       1.68679       1.83387       2.00958       2.00683       1.99282
  34  15 3514.5148    2.5884  2.4790 12.7137 -0.0001  0.0344   0.0315   0.0933    0.0451   0.0000   443.6562       10.5536       11.0258       2.26231       1.05738       2.04659       1.55656       2.13727       2.33701       2.54314       2.52892       2.48933
  34  16 3668.8408    2.0018  4.2714 12.0887  0.0000  0.0469   0.0197   0.1344    0.0305   0.0000   437.5367       4.54307       20.9248       8.27940     -0.823092      -1.12588       2.10131       2.85231       3.19899       3.32881       3.40295       3.47542
  34  17 3822.0485    1.6170  6.1707 11.6039  0.0000  0.0618   0.0151   0.1792    0.0286   0.0000   438.8279       5.12279       13.9131       14.1907      -3.25387     -0.833739       2.76004       3.75591       4.24833       4.44872       4.60371       4.52187
  34  18 3974.6006    1.3171  8.0069 11.3313  0.0000  0.0803   0.0131   0.2356    0.0268   0.0000   437.0851       13.5976       20.2267       5.80442      0.541563      -1.17624       3.53991       4.78844       5.30044       5.72729       5.75277       5.78778
  34  19 4126.4337    1.0026  8.7276 11.3070  0.0000  0.1019   0.0131   0.3041    0.0253   0.0000   433.6177       23.4050       31.5396      -11.1736      -18.3012       9.31094       4.42256       6.02301       6.65728       7.27737       7.25543       7.20115
  34  20 4277.8882    0.7477 10.0938 11.2039  0.0016  0.1423   0.0155   0.4768    0.0264   0.0000   438.1358       10.5828       25.9390       5.10388      -12.7194      -8.08137       6.17739       8.15617       9.54635       9.81830       10.1982       10.0897
  34  21 4428.7310    0.4550  8.9147 11.2056 -0.0679  0.2077   0.0296   1.0622    0.0404   0.0000   438.0879       8.78344       33.6574      -8.74769      -12.4043       22.3311       8.70350       11.8805       13.6554       14.4009       14.2291       14.2076
  35   2 1221.9397    0.0691  0.0660  9.8572  0.0000  0.0170   0.0081   0.0267    0.0205   0.0000   440.8882     -0.933392       18.2429      -2.89982      -4.68103      -1.89327      0.662131      0.891109       1.10592       1.10521       1.11385       1.00684
  35   3 1456.6103    0.1433  0.1640  9.6894  0.0000  0.0121   0.0071   0.0244    0.0225   0.0000   442.8674     -0.988940       21.2716     -0.110656      -2.53749       2.13163      0.606745      0.719211      0.788318      0.814071      0.882765      0.939823
  35   4 1665.9420    0.2740  0.2689  9.7706  0.0000  0.0116   0.0090   0.0294    0.0268   0.0000   441.7564     -0.426919       19.8299       1.18110      -1.12763       1.23103      0.476457      0.670659      0.737819      0.772728      0.883896      0.844215
  35   5 1858.4642    0.4620  0.3851 10.0278  0.0000  0.0119   0.0118   0.0295    0.0321   0.0000   441.2201      0.863739       20.8441      -1.48908      -3.39929       1.03701      0.551419      0.666816      0.786159      0.852910      0.817422      0.855137
  35   6 2044.8426    0.6738  0.6347 10.3973  0.0000  0.0161   0.0139   0.0380    0.0420   0.0000   443.1569     -0.452813       19.0818       1.50765      -2.17219     -0.227334      0.731642      0.944920       1.05098       1.14663       1.17420       1.18706
  35   7 2226.4629    1.0225  0.7891 10.9049 -0.0000  0.0176   0.0188   0.0431    0.0504   0.0000   442.7341      0.521675       20.5956      0.243755      -1.65471     -0.403100      0.816349       1.10878       1.13981       1.23916       1.23653       1.30268
  35   8 2401.3628    1.4904  1.0412 11.3847  0.0000  0.0199   0.0244   0.0525    0.0602   0.0000   441.7833       3.06230       19.2014     -0.853966     -0.798413     0.0713129      0.855653       1.20831       1.29463       1.45671       1.47925       1.43952
  35   9 2571.8474    2.0527  1.0849 12.1479  0.0000  0.0213   0.0336   0.0537    0.0603   0.0000   440.9752       1.47676       18.4785       1.76910      -2.13657      -1.14953      0.897420       1.27028       1.33713       1.47083       1.51741       1.49377
  35  10 2740.5894    2.7580  0.9956 12.5740  0.0000  0.0184   0.0450   0.0493    0.0649   0.0000   440.5400       4.44370       18.1832       1.21375     -0.737651       1.04599      0.841653       1.11704       1.26736       1.28067       1.38318       1.36485
  35  11 2906.9171    3.6199  0.8795 13.2194  0.0000  0.0178   0.0608   0.0418    0.0606   0.0000   441.4081       3.38412       17.3900       3.12013      -2.54503      -2.16055      0.780456       1.09026       1.18994       1.27612       1.25145       1.29603
  35  12 3069.6809    3.9256  1.0262 13.4470  0.0000  0.0195   0.0635   0.0501    0.0664   0.0000   441.2367       3.68265       20.4686       3.16853      0.318776      -1.86157      0.878467       1.18861       1.34732       1.38131       1.46006       1.37776
  35  13 3229.2031    3.6601  1.3149 13.5728 -0.0000  0.0236   0.0570   0.0632    0.0567   0.0000   439.4602       6.05003       17.4475       3.27755      -1.69431      -3.33092       1.03403       1.41911       1.46845       1.67830       1.72978       1.73482
  35  14 3386.7608    3.1882  1.8183 13.0375  0.0000  0.0271   0.0422   0.0754    0.0519   0.0000   440.7469       7.51436       13.7784       2.17614       1.49664      -1.13458       1.24314       1.69712       1.88782       1.95376       2.10880       2.02228
  35  15 3542.9153    2.4180  3.0455 12.5661  0.0000  0.0379   0.0271   0.1052    0.0385   0.0000   439.5753       9.47413       10.6449     -0.789588       3.83970       2.46284       1.65693       2.25987       2.39801       2.63476       2.67463       2.65313
  35  16 3697.9566    1.9868  4.6747 11.9057  0.0000  0.0483   0.0183   0.1342    0.0314   0.0000   435.0790       3.73638       19.9488       3.03827      -3.34610      0.803672       2.10713       2.86617       3.17537       3.38189       3.40875       3.41284
  35  17 3852.1051    1.5285  6.2399 11.6562  0.0000  0.0648   0.0150   0.1801    0.0275   0.0000   439.9769       9.47723       7.64214       5.33094       7.02895      -1.94203       2.80657       3.77215       4.30811       4.45212       4.64659       4.52249
  35  18 4005.3692    1.2358  8.1088 11.3794  0.0026  0.0828   0.0130   0.2448    0.0259   0.0000   444.3207       28.3292       14.5613       6.77252       2.38413       1.97184       3.57895       4.78116       5.34266       5.68519       5.85298       5.70328
  35  19 4157.6034    0.9940 10.0774 11.2636 -0.0000  0.1157   0.0134   0.3473    0.0255   0.0000   431.5912       11.5341       14.3297       2.69644      -19.1294      -1.63031       4.85534       6.56387       7.45140       7.93339       8.05669       7.98788
  36   3 1471.8366    0.1506  0.1050  9.6891  0.0000  0.0100   0.0084   0.0194    0.0215   0.0000   442.2965     0.0898644       20.5547      0.138052      -2.80724    -0.0567504      0.400238      0.611738      0.684695      0.700045      0.743893      0.688321
  36   4 1681.9068    0.2924  0.2738  9.8037  0.0000  0.0109   0.0092   0.0278    0.0263   0.0000   440.8350     -0.269097       22.6463     -0.182400      -2.48295     -0.638118      0.509477      0.740859      0.839739      0.880285      0.834194      0.943533
  36   5 1875.4223    0.5069  0.4621  9.9291  0.0000  0.0126   0.0120   0.0341    0.0356   0.0000   440.5074      -1.07865       21.0729      0.524264      -2.06652      0.215758      0.558964      0.742694      0.861323      0.839582      0.946243      0.875245
  36   6 2063.1145    0.7589  0.6238 10.2884  0.0000  0.0144   0.0150   0.0362    0.0447   0.0000   441.7866    0.00888743       21.5194      0.911837      -1.66374      0.347077      0.655560      0.849852      0.958282       1.00756       1.08153       1.10358
  36   7 2245.5486    1.1097  0.8522 10.9495  0.0000  0.0177   0.0198   0.0457    0.0521   0.0000   441.1671      0.117686       20.3935      0.131451     -0.146028      -2.12775      0.738597       1.07857       1.10780       1.26463       1.26755       1.25330
  36   8 2421.1670    1.5680  1.0223 11.5809  0.0000  0.0192   0.0259   0.0523    0.0575   0.0000   442.3526      0.472662       21.6118       2.51642      -2.99386      0.294515      0.812174       1.08711       1.20588       1.32058       1.35314       1.29792
  36   9 2592.8099    2.1891  1.0651 12.0942  0.0000  0.0197   0.0348   0.0517    0.0645   0.0000   440.6905       2.39595       19.2875      -1.21676      -2.85722      0.147524      0.835815       1.20478       1.24629       1.40084       1.46580       1.42894
  36  10 2762.7667    2.8393  0.9994 12.7136  0.0000  0.0189   0.0467   0.0487    0.0619   0.0000   441.8154       3.17241       19.5029       4.03503      -2.59322     -0.839224      0.794721       1.12389       1.18193       1.30979       1.33363       1.30836
  36  11 2930.3663    3.4932  0.9614 13.3203  0.0000  0.0181   0.0584   0.0483    0.0575   0.0000   441.7747       4.73649       17.7554       1.92324      -5.27275      -1.69610      0.818011       1.11910       1.18638       1.34849       1.39468       1.36226
  36  12 3094.4121    3.9797  1.0821 13.6784  0.0000  0.0202   0.0644   0.0538    0.0585   0.0000   440.8147       2.87958       16.9583    -0.0205866      -1.63543     -0.603673      0.883920       1.22558       1.29000       1.42536       1.48925       1.52118
  36  13 3255.1875    3.6295  1.2927 13.6332 -0.0000  0.0229   0.0565   0.0628    0.0541   0.0000   438.5154       7.31736       13.4291       1.21458      -4.86908     -0.595522       1.01530       1.35475       1.46830       1.62986       1.70615       1.70585
  36  14 3413.7870    3.1563  1.9650 12.9053  0.0000  0.0281   0.0391   0.0753    0.0473   0.0000   439.7980       10.3010       9.73196       4.11883       1.80049      -3.19625       1.20083       1.69234       1.81809       1.93273       2.02041       1.94442
  36  15 3570.9215    2.3784  3.4315 12.2699  0.0000  0.0391   0.0238   0.1065    0.0372   0.0000   443.6859       6.32624       13.3478       5.29367       2.43269      -11.0174       1.62084       2.21841       2.45336       2.59667       2.66995       2.61171
  36  16 3726.7812    1.8761  4.6513 11.9532  0.0000  0.0497   0.0181   0.1384    0.0301   0.0000   439.1505       11.5454       14.0479    -0.0943222      0.945099      -1.16042       2.11634       2.79965       3.17995       3.39230       3.62397       3.51700
  36  17 3881.6627    1.4730  6.3344 11.6226  0.0000  0.0645   0.0147   0.1879    0.0272   0.0000   434.3868       8.08054       19.6874     -0.890053      -8.76893       1.85226       2.71132       3.68092       4.17561       4.42456       4.62364       4.51902
  36  18 4035.5525    1.1727  8.3637 11.3766 -0.0012  0.0868   0.0131   0.2586    0.0254   0.0000   447.2684       13.6574       12.1852       5.66214      -7.09256      -12.1531       3.66881       4.84346       5.61253       5.87685       5.99791       6.04832
  36  19 4188.8068    0.8414  9.1408 11.3134 -0.0001  0.1200   0.0147   0.3844    0.0265   0.0000   440.0639       25.3193       24.3609      -12.0637       5.35145       4.88077       4.86796       6.71392       7.49430       7.99681       8.10339       8.11748
  36  20 4341.4287    0.6276 10.5776 11.2307 -0.0178  0.1767   0.0171   0.6111    0.0268   0.0000   446.0036       37.2617       21.9086      -33.2348      -29.9063       3.17926       7.09419       9.71885       10.7872       11.6220       11.5744       11.4796
  37   2 1249.1926    0.0593  0.0263  9.8316 -0.0018  0.0203   0.0089   0.0102    0.0196   0.0000   441.5079      -1.40885       21.2059       2.29663      -1.67588      -1.45910      0.702137       1.19317       1.00878       1.28960       1.22293       1.16602
  37   3 1486.8056    0.1736  0.1176  9.7462  0.0000  0.0105   0.0093   0.0238    0.0219   0.0000   441.7362  -0.000288951       21.4591     -0.771670      -3.64997      0.215201       1.20684       2.53824       1.95618       1.82392       2.72354       2.34270
  37   4 1697.6037    0.3122  0.2724  9.8319  0.0000  0.0106   0.0095   0.0245    0.0266   0.0000   441.2581      0.840635       21.0726      0.290514      -3.04058     -0.528579      0.451493      0.579733      0.664495      0.711877      0.709301      0.713939
  37   5 1892.1975    0.5308  0.4326  9.9878  0.0003  0.0122   0.0123   0.0300    0.0357   0.0000   440.7689     0.0250194       22.7387     -0.519963      -3.73445      -1.26913      0.513671      0.681137      0.746659      0.837022      0.840343      0.848009
  37   6 2081.1700    0.7892  0.6659 10.3323  0.0001  0.0152   0.0151   0.0382    0.0470   0.0000   440.4318      0.953745       22.9765     0.0670628      -2.36708      0.604637      0.618741      0.842682      0.956931      0.962168       1.01361       1.04767
  37   7 2264.4096    1.1309  0.9829 11.0330  0.0000  0.0200   0.0190   0.0489    0.0541   0.0000   440.7522      0.560003       21.1115       1.33915     -0.791026       1.10640      0.835967       1.12997       1.26977       1.33090       1.42593       1.41041
  37   8 2440.7380    1.6276  1.0680 11.6970  0.0000  0.0194   0.0261   0.0536    0.0574   0.0000   441.0369      0.400801       20.2077      -2.03155      -2.56436      -1.74209      0.859947       1.11728       1.26990       1.36331       1.37665       1.37294
  37   9 2613.4121    2.2308  1.0129 12.3492  0.0000  0.0189   0.0362   0.0508    0.0573   0.0000   439.5485       1.08240       18.9469       3.30611     -0.593590     -0.843184      0.781810       1.09786       1.21098       1.23238       1.30403       1.31751
  37  10 2784.5884    2.9532  1.0237 12.6914  0.0000  0.0185   0.0463   0.0481    0.0630   0.0000   440.9837       4.57882       19.4517      0.470659      0.144175    -0.0799550      0.789022       1.05399       1.18427       1.25274       1.32589       1.31645
  37  11 2953.3339    3.6025  0.9423 13.5079  0.0000  0.0178   0.0606   0.0484    0.0521   0.0000   440.8163       6.44367       18.3149      0.976547      -2.85563      0.683671      0.755829       1.03080       1.08798       1.24454       1.31331       1.29902
  37  12 3118.6356    3.8909  1.1114 13.5996  0.0000  0.0209   0.0608   0.0535    0.0619   0.0000   439.6110       5.45302       17.4782       2.54340      -4.84414     0.0556599      0.822947       1.17476       1.27341       1.34833       1.36757       1.33306
  37  13 3280.7286    3.5864  1.6173 13.2988 -0.0001  0.0248   0.0484   0.0682    0.0507   0.0000   443.4551       6.54025       12.9063       2.24671      -1.01785      0.340138       1.08276       1.49403       1.61024       1.75603       1.88908       1.80545
  37  14 3440.4645    2.9686  2.2186 12.8440  0.0000  0.0300   0.0345   0.0812    0.0429   0.0000   441.7347       10.7384       11.4608       3.14168       3.30472      0.733867       1.22033       1.62783       1.93393       1.95535       2.07550       2.03175
  37  15 3598.6288    2.2079  3.3938 12.4298  0.0000  0.0397   0.0232   0.1118    0.0332   0.0000   446.3092       5.69969       7.36471       3.08161       4.88432      0.498954       1.61591       2.21312       2.47946       2.61488       2.79168       2.78953
  37  16 3755.2191    1.7722  5.1311 11.8486  0.0000  0.0536   0.0167   0.1469    0.0290   0.0000   438.6359       11.2228       19.5436       2.23834     -0.626780      -3.74529       2.19991       3.05965       3.43835       3.65103       3.83693       3.85268
  37  17 3910.9030    1.4115  7.0712 11.5890  0.0000  0.0707   0.0141   0.2051    0.0259   0.0000   443.2922       7.88908       17.0373      -2.40224      -9.57266      -7.20789       2.87188       3.84258       4.41995       4.65796       4.76725       4.75827
  37  18 4065.6422    1.0597  8.3149 11.4627  0.0042  0.0945   0.0142   0.2867    0.0257   0.0000   435.1698       12.5469       16.2669     -0.182016      -15.4164      -8.73560       3.79671       5.15463       5.91893       6.14849       6.33884       6.26993
  37  19 4219.6556    0.8269  9.6222 11.3486 -0.0003  0.1275   0.0161   0.4212    0.0270   0.0000   436.0964       24.7138       14.0671      -8.07401       8.84140       4.29853       4.99796       6.81103       7.91091       8.21620       8.25896       8.15865
  37  20 4372.3699    0.6034 10.2605 11.2084  0.0232  0.1718   0.0200   0.6852    0.0295   0.0000   417.4771       36.8623       29.5544      -11.2939      0.753347       12.5642       6.80454       8.90287       10.5588       10.9142       11.2579       10.8689
  38   3 1501.5559    0.1765  0.1693  9.7066  0.0000  0.0092   0.0074   0.0228    0.0220   0.0000   441.5691     -0.658741       21.4285       1.12969     -0.772191    -0.0845598      0.401167      0.547617      0.603662      0.652325      0.687438      0.668341
  38   4 1713.0433    0.3408  0.3037  9.7770  0.0000  0.0104   0.0096   0.0266    0.0274   0.0000   442.0294     -0.797164       21.0046      0.207691      -2.47279      0.788470      0.438227      0.572686      0.621355      0.703491      0.704621      0.705517
  38   5 1908.7877    0.5219  0.5232 10.0507 -0.0001  0.0142   0.0113   0.0340    0.0361   0.0000   441.6982      0.819526       22.6322      0.920639      -1.78548       2.83414      0.590349      0.788398      0.870595      0.976370       1.00383       1.02575
  38   6 2098.9634    0.7925  0.7354 10.4984  0.0000  0.0168   0.0148   0.0416    0.0456   0.0000   441.7651     -0.422419       20.7837      0.511948      -1.71392      0.558312      0.668956      0.956816      0.981287       1.12521       1.14914       1.12687
  38   7 2282.9536    1.2026  0.8693 11.1133  0.0000  0.0182   0.0206   0.0427    0.0537   0.0000   441.0030    -0.0865335       20.2010     -0.411024      -2.56813       2.85032      0.759064       1.02292       1.09444       1.18923       1.28270       1.26658
  38   8 2459.9776    1.6770  1.1110 11.7121  0.0000  0.0204   0.0263   0.0524    0.0603   0.0000   440.7562      0.885573       22.4077     -0.473874      -2.57049      0.235995      0.819663       1.12476       1.25503       1.34514       1.34885       1.34249
  38   9 2633.7521    2.3276  1.0448 12.2411  0.0000  0.0194   0.0358   0.0484    0.0623   0.0000   441.4949       1.64315       18.9792       1.81198      0.270952      0.956919      0.767856       1.07121       1.13534       1.23152       1.30620       1.27120
  38  10 2806.1398    2.9701  0.9984 13.0144 -0.0000  0.0188   0.0479   0.0486    0.0547   0.0000   441.6778       2.22633       19.4555       2.00601      -4.72623      -2.59037      0.744339       1.05505       1.14169       1.23014       1.27858       1.23990
  38  11 2975.9976    3.6590  0.9063 13.5401  0.0000  0.0172   0.0610   0.0457    0.0517   0.0000   441.2476       4.94076       19.8470       2.05966      -2.32431     -0.122635      0.725378      0.977548       1.02978       1.13748       1.24584       1.17431
  38  12 3142.4374    4.0189  1.0943 13.7273  0.0000  0.0202   0.0632   0.0522    0.0579   0.0000   441.5852       6.84384       17.8858       3.23083      -2.92285      -1.36857      0.798294       1.14235       1.22369       1.31429       1.41879       1.38597
  38  13 3305.8080    3.4892  1.6037 13.3756  0.0000  0.0253   0.0476   0.0668    0.0502   0.0000   440.8257       4.65352       19.5682       1.48300      -2.79493      0.203385       1.03397       1.41417       1.53570       1.65910       1.72056       1.75161
  38  14 3466.8139    2.8274  2.4005 12.8320  0.0000  0.0305   0.0320   0.0859    0.0388   0.0000   440.8771       9.22166       9.86498       4.18609       5.12310       2.04212       1.25020       1.67581       1.91919       2.05860       2.07734       2.12948
  38  15 3625.8594    2.1558  3.8291 12.2550  0.0000  0.0416   0.0210   0.1162    0.0309   0.0000   443.0294       10.3934       8.98298       2.93957       5.90970       1.08100       1.64915       2.28919       2.54063       2.68506       2.75620       2.77961
  38  16 3783.4052    1.7320  5.5541 11.7312  0.0000  0.0542   0.0157   0.1544    0.0284   0.0000   440.6228       3.55431       17.0455       2.37627      -5.55889      -6.30424       2.13958       2.96022       3.32805       3.52639       3.61173       3.67613
  38  17 3939.9341    1.3488  7.3168 11.5361  0.0000  0.0728   0.0137   0.2110    0.0256   0.0000   438.1797       7.13448       17.2569       3.14191      0.662066       9.24846       2.87142       3.87744       4.45312       4.67232       4.86322       4.82227
  38  18 4095.4578    1.0172  8.7425 11.4792  0.0002  0.1005   0.0147   0.3169    0.0255   0.0000   443.9415       11.7790       8.52457       3.98489       5.62884       2.05505       3.91608       5.37564       6.12240       6.42629       6.60510       6.61716
  38  19 4249.3919    0.7457  9.8745 11.3630 -0.0118  0.1395   0.0189   0.5209    0.0302   0.0000   452.4423       27.6370       12.7189       10.8335      -12.1686      -3.49889       5.38225       7.23430       8.25573       8.82378       8.85004       8.88767
  39   2 1275.7283    0.0901  0.0849  9.7948  0.0000  0.0124   0.0078   0.0268    0.0197   0.0000   442.0588      0.147381       19.9978      0.730114      -3.16494      -1.23022      0.523597      0.697171      0.791795       1.05408       1.12811       1.27772
  39   3 1516.0657    0.1742  0.1600  9.7783  0.0000  0.0087   0.0075   0.0227    0.0215   0.0000   441.1521      0.209063       21.7855     -0.775577      -2.32941      0.187708      0.364196      0.482707      0.518293      0.546366      0.629555      0.624400
  39   4 1728.2472    0.3450  0.3168  9.8412  0.0000  0.0109   0.0095   0.0260    0.0271   0.0000   441.0337     -0.580210       21.6351     -0.421609      -2.37062      0.400840      0.433671      0.597354      0.660895      0.702097      0.729300      0.752370
  39   5 1925.1887    0.5529  0.5148 10.0938  0.0000  0.0129   0.0118   0.0335    0.0364   0.0000   441.7217     -0.682302       21.9079      0.686541      -2.28329       1.67646      0.535422      0.710982      0.803613      0.832882      0.863599      0.868993
  39   6 2116.5779    0.8320  0.7011 10.4712  0.0000  0.0156   0.0151   0.0371    0.0475   0.0000   440.9731      0.197462       21.4075     -0.288287      -2.65268     -0.393816      0.607858      0.863617      0.929103       1.03729       1.04944       1.06357
  39   7 2301.2226    1.2196  0.9780 11.1352  0.0000  0.0183   0.0199   0.0475    0.0547   0.0000   441.6150      0.759687       19.4154      -1.68087    -0.0644949       1.15746      0.748545       1.01973       1.08413       1.20508       1.27611       1.22560
  39   8 2479.0463    1.7742  1.1202 11.8567  0.0000  0.0205   0.0274   0.0534    0.0591   0.0000   440.7438       2.41393       18.6222       1.55666      0.250732      -1.43428      0.785144       1.10977       1.16989       1.27289       1.38544       1.36770
  39   9 2653.8934    2.4677  1.0158 12.4562  0.0000  0.0179   0.0385   0.0488    0.0566   0.0000   440.0676       3.78050       19.9967      -1.67509     -0.598282      0.285460      0.742299      0.990241       1.10608       1.16191       1.24897       1.23759
  39  10 2827.3700    3.1720  0.9514 12.9844 -0.0000  0.0179   0.0497   0.0433    0.0588   0.0000   439.9915       4.25906       20.7274      0.613064      -3.36260       1.15064      0.734849      0.996471       1.12319       1.21065       1.18700       1.20297
  39  11 2998.2152    3.9442  0.9763 13.3246  0.0000  0.0169   0.0614   0.0459    0.0616   0.0000   440.6337       4.31330       19.4904       1.66505      -1.72086      0.740370      0.713189      0.939817       1.06125       1.14011       1.20502       1.16343
  39  12 3165.7981    3.9942  1.2381 13.5290  0.0000  0.0215   0.0590   0.0532    0.0621   0.0000   440.9022       3.76681       16.9644       4.27785      -3.82669     -0.315694      0.848822       1.18042       1.28087       1.39359       1.46026       1.42311
  39  13 3330.4834    3.3970  1.6747 13.2239 -0.0001  0.0245   0.0442   0.0681    0.0496   0.0000   441.8014       4.56801       16.2525      -2.28965   -0.00182421      -1.11077      0.990325       1.33438       1.47251       1.61453       1.66373       1.66980
  39  14 3492.7573    2.6567  2.8607 12.7084  0.0001  0.0342   0.0273   0.0949    0.0342   0.0000   442.7127       7.40403       13.3691      -2.09118       5.46064       2.71407       1.29220       1.77542       1.99569       2.13578       2.20526       2.20237
  39  15 3652.9303    2.0534  4.3608 12.1575  0.0000  0.0441   0.0188   0.1260    0.0282   0.0000   442.5598       9.96315       15.4900       1.87972     -0.377979       1.75594       1.74866       2.32460       2.68892       2.82864       2.95616       2.90353
  39  16 3811.3730    1.6402  6.0123 11.7857  0.0000  0.0585   0.0150   0.1659    0.0257   0.0000   437.0417       12.7480       22.8238       3.00104      -1.03429      -6.77312       2.24394       3.03918       3.47524       3.70156       3.82469       3.72654
  39  17 3968.6861    1.2891  7.7390 11.5426  0.0000  0.0785   0.0140   0.2298    0.0260   0.0000   438.1898       10.3879       15.1858       1.03858      -8.08612      -3.62367       3.01141       4.05178       4.65183       4.98739       4.99458       5.14083
  39  18 4124.4903    0.9519  9.0505 11.4885  0.0000  0.1073   0.0156   0.3551    0.0270   0.0000   449.4366       3.27000       18.3560       6.47527     -0.484619       2.45700       4.11096       5.57091       6.40988       6.68508       6.89118       6.85279
  39  19 4279.8979    0.6212  8.9601 11.4593  0.0513  0.1590   0.0417   1.0635    0.0531   0.0000   432.8764       32.0971       17.0167      -7.72106       6.40837      -20.2020       5.83262       7.95637       9.21822       9.70133       9.73111       9.76742
  39  20 4434.1861    0.4869 10.5528 11.2550 -0.0135  0.2237   0.0275   1.0945    0.0345   0.0000   433.4711       4.62679       51.4934      -1.71920       12.4353       7.13811       8.14755       11.3069       13.1329       13.6736       13.8807       13.4222
  40   2 1288.7204    0.1024  0.0650  9.7567  0.0000  0.0098   0.0082   0.0173    0.0194   0.0000   441.5333    -0.0990438       21.9746      0.394468      -3.11969      -1.65334      0.413822      0.596227      0.606872      0.741985      0.943868       1.06860
  40   3 1530.3117    0.1945  0.1705  9.7000  0.0000  0.0092   0.0077   0.0219    0.0220   0.0000   441.9496     -0.336385       21.6479     -0.364275      -3.13353      0.819339      0.453493      0.592756      0.650703      0.708256      0.655558      0.758372
  40   4 1743.2523    0.3550  0.3109  9.8300  0.0000  0.0103   0.0096   0.0251    0.0269   0.0000   441.2595     -0.575112       21.5718     -0.319127      -3.59706     -0.448576      0.456019      0.579080      0.652107      0.710855      0.674872      0.710660
  40   5 1941.4202    0.5778  0.5457 10.0176  0.0000  0.0136   0.0117   0.0330    0.0373   0.0000   440.5239      0.281480       23.0198   -0.00128579      -1.84206       1.00863      0.523997      0.729443      0.818748      0.843467      0.869708      0.881248
  40   6 2133.9346    0.8912  0.7864 10.4966  0.0000  0.0157   0.0155   0.0420    0.0464   0.0000   440.8650     -0.816761       21.2777      0.573594      -2.44516       1.19869      0.596620      0.818242      0.866427      0.967367      0.974896       1.01737
  40   7 2319.3159    1.3020  0.9042 11.1262  0.0000  0.0171   0.0209   0.0427    0.0542   0.0000   441.4235      0.192041       20.3055       1.60029      -3.50745      0.635824      0.702667      0.932031       1.04088       1.10655       1.21585       1.22895
  40   8 2497.9271    1.8568  1.0621 11.7661  0.0000  0.0185   0.0280   0.0478    0.0592   0.0000   440.0428       1.12721       22.1698      0.857635      -4.41943     -0.626992      0.741822      0.964956       1.06499       1.15667       1.20043       1.15731
  40   9 2673.8240    2.4530  1.0544 12.5734  0.0000  0.0188   0.0381   0.0497    0.0555   0.0000   439.5729       3.58334       20.6694      0.331789    -0.0713542     -0.634243      0.764714       1.01645       1.12907       1.18117       1.24490       1.24468
  40  10 2848.3343    3.2332  1.0569 12.9051  0.0000  0.0182   0.0481   0.0476    0.0602   0.0000   443.6190       2.37760       20.0967     -0.720853      -2.26971     -0.758886      0.708325      0.956888       1.07099       1.09209       1.13198       1.14210
  40  11 3020.1442    3.9510  1.0417 13.4299  0.0000  0.0178   0.0605   0.0487    0.0581   0.0000   441.5204       3.23911       18.0293       1.97622     -0.287162      -1.05888      0.722128      0.978698       1.07334       1.13036       1.19588       1.23518
  40  12 3188.7902    3.9498  1.3001 13.5011  0.0057  0.0208   0.0562   0.0574    0.0586   0.0000   441.9684       5.83621       19.9708       2.45763      -3.36786      -2.55644      0.845742       1.14304       1.29523       1.37371       1.48750       1.44289
  40  13 3354.7581    3.3352  1.7870 13.1984  0.0000  0.0259   0.0418   0.0705    0.0470   0.0000   441.8191       6.94774       15.0996       2.12072     -0.398792      -2.67033      0.969730       1.35066       1.49726       1.64357       1.69799       1.72093
  40  14 3518.2290    2.5392  2.8067 12.7203  0.0001  0.0345   0.0271   0.0940    0.0339   0.0000   442.3808       8.46304       9.26285      -2.77669       6.80631      -5.12152       1.29447       1.77987       1.96854       2.08647       2.22543       2.14750
  40  15 3679.5835    2.0242  4.7058 11.9774  0.0001  0.0454   0.0172   0.1285    0.0268   0.0000   437.1657       12.3100       16.9508     -0.463143      -1.95989     -0.512707       1.71348       2.30508       2.65851       2.76850       2.93997       2.87343
  40  16 3838.9999    1.5507  6.2013 11.7527  0.0000  0.0602   0.0147   0.1728    0.0251   0.0000   433.1845       8.54292       17.3796       4.16857      -4.08252      -6.48481       2.30811       3.13418       3.53600       3.82183       3.92966       3.91594
  40  17 3996.9585    1.2040  7.9541 11.5556  0.0000  0.0821   0.0140   0.2512    0.0249   0.0000   440.6067       12.8646       8.95747      -3.41874    -0.0352487       3.70675       3.14010       4.15943       4.79059       5.12797       5.22037       5.22451
  40  18 4154.0541    0.9239  9.2625 11.4259  0.0012  0.1118   0.0162   0.3712    0.0274   0.0000   435.6972       19.4241       20.0433      -1.82019     -0.620709      -10.5422       4.16158       5.63259       6.51838       6.89057       7.02893       7.17192
  41   2 1301.5539    0.0967  0.0984  9.7327  0.0000  0.0129   0.0071   0.0223    0.0195   0.0000   441.6527      0.769825       23.0159      0.291973      -3.87865    -0.0716248      0.503323      0.538490      0.696285      0.816074      0.682363      0.740496
  41   3 1544.3593    0.1960  0.1696  9.7536  0.0000  0.0094   0.0076   0.0200    0.0214   0.0000   441.6440     -0.413300       21.0452       1.03157      -2.41821     0.0591473      0.370379      0.533153      0.536301      0.575166      0.647675      0.674927
  41   4 1758.0441    0.3762  0.3360  9.8594  0.0000  0.0110   0.0096   0.0258    0.0278   0.0000   441.5371     -0.467556       21.3518      0.573015      -3.08134      -1.11816      0.458366      0.604169      0.703566      0.719826      0.709108      0.730733
  41   5 1957.4504    0.5709  0.6180 10.1105  0.0000  0.0146   0.0111   0.0376    0.0388   0.0000   441.0809       1.12198       22.1368      0.584646      -3.94728      -1.36890      0.589364      0.788403      0.897479      0.965064      0.998034       1.04936
  41   6 2151.1447    0.8978  0.7273 10.5818  0.0000  0.0150   0.0158   0.0382    0.0454   0.0000   441.5109      0.223002       21.4593      0.367023      -2.00243      -1.02005      0.573164      0.796462      0.877538      0.935890       1.04109       1.03854
  41   7 2337.1803    1.3007  1.0298 11.2595 -0.0004  0.0185   0.0202   0.0502    0.0533   0.0000   441.6366       1.30835       21.7989     -0.103140      -2.49233    -0.0470629      0.730251      0.995297       1.11096       1.15443       1.26048       1.26983
  41   8 2516.6142    1.8774  1.1041 11.9060  0.0000  0.0197   0.0281   0.0513    0.0584   0.0000   441.7471       2.07501       20.9666       1.69725      -1.62981      -1.53229      0.760461       1.07409       1.17138       1.26731       1.34642       1.32227
  41   9 2693.5493    2.5691  1.0951 12.5153  0.0000  0.0186   0.0381   0.0515    0.0596   0.0000   442.2925       3.48871       21.4221      0.531772      -3.07550      0.739733      0.717129      0.982819       1.06252       1.16873       1.19363       1.18788
  41  10 2868.9898    3.2871  0.9862 13.2327 -0.0000  0.0185   0.0515   0.0462    0.0542   0.0000   442.9810       2.54312       20.2462       2.08137      -3.02443      -2.10078      0.661416      0.960539       1.02674       1.09081       1.13710       1.11473
  41  11 3041.7357    3.9137  1.0805 13.4325  0.0000  0.0182   0.0582   0.0491    0.0592   0.0000   442.5193       4.62793       20.7628       1.60451      -1.59093      -1.13388      0.708432      0.958063       1.07773       1.11834       1.20678       1.22562
  41  12 3211.4172    3.8590  1.3690 13.5027 -0.0009  0.0215   0.0535   0.0597    0.0528   0.0000   440.7282       6.03903       16.5055       1.82726      -3.98298      -2.35810      0.830447       1.16711       1.22768       1.37020       1.39421       1.38821
  41  13 3378.6825    3.2679  1.9577 13.0315  0.0000  0.0263   0.0380   0.0718    0.0434   0.0000   443.1196       4.70878       14.7454       2.06770       3.22298      -2.30188      0.968854       1.36939       1.49154       1.61872       1.63418       1.67705
  41  14 3543.4560    2.5343  3.3072 12.3992  0.0000  0.0348   0.0231   0.0979    0.0317   0.0000   443.6963       9.16272       15.2087       2.66437      -1.00418     -0.576256       1.29507       1.73216       1.99099       2.13833       2.25177       2.19068
  41  15 3705.8171    1.9478  4.9570 11.9426  0.0012  0.0483   0.0164   0.1313    0.0263   0.0000   442.7262       12.0790       19.7267       6.01380      -6.70392       1.69429       1.73387       2.42543       2.69623       2.87423       2.98286       3.00921
  41  16 3866.1536    1.5045  6.4807 11.7262  0.0000  0.0622   0.0145   0.1832    0.0251   0.0000   443.7875       9.27585       18.8106       8.63446      -3.13188      -5.64418       2.27197       3.12148       3.49917       3.70213       3.85891       3.84490
  41  17 4025.0016    1.1777  8.5628 11.5401  0.0043  0.0889   0.0147   0.2762    0.0260   0.0000   436.4833       9.47238       35.8200      0.280024      -2.32709     -0.777089       3.22657       4.40076       5.04584       5.27498       5.43124       5.46574
  41  18 4182.7702    0.8504  9.8960 11.4675  0.0029  0.1302   0.0168   0.4334    0.0277   0.0000   438.3920       16.0049       27.1927      -4.35107      -5.54928      -2.53303       4.66030       6.31618       7.20815       7.76052       7.88095       7.92207
  42   2 1314.2544    0.0911  0.0845  9.7646  0.0000  0.0108   0.0070   0.0236    0.0191   0.0000   441.8971      0.245818       21.1248      0.535211      -3.53192       1.69000      0.444343      0.554028      0.697185      0.740308      0.769554      0.776213
  42   3 1558.1985    0.2069  0.1640  9.7970  0.0000  0.0085   0.0079   0.0182    0.0212   0.0000   442.1562    -0.0148541       21.1297      0.654658      -3.30079     -0.545365      0.321499      0.423875      0.480035      0.504219      0.496908      0.542884
  42   4 1772.6395    0.3829  0.4076  9.9111  0.0003  0.0122   0.0092   0.0311    0.0289   0.0000   441.8804     -0.785562       21.7165     -0.338336      -4.76688     -0.739771      0.504547      0.695992      0.753876      0.801759      0.829918      0.801967
  42   5 1973.3178    0.6141  0.5896 10.1768  0.0000  0.0146   0.0118   0.0336    0.0372   0.0000   441.4301      0.561029       21.1695    -0.0846387      -2.83558     -0.923642      0.493440      0.734530      0.752996      0.877970      0.878254      0.876319
  42   6 2168.1380    0.9654  0.8580 10.4415  0.0000  0.0162   0.0155   0.0420    0.0531   0.0000   441.6408       1.21045       20.9949       1.36894      -2.27099       1.19555      0.577433      0.796211      0.878542      0.959305       1.01379       1.01471
  42   7 2354.8381    1.4166  1.0849 11.2203  0.0000  0.0191   0.0211   0.0483    0.0591   0.0000   442.1157       1.74858       19.7921       1.38542      -4.22265      -1.40603      0.738009      0.983796       1.09778       1.19931       1.25827       1.26735
  42   8 2535.0697    2.0064  1.1378 12.0057 -0.0013  0.0189   0.0295   0.0533    0.0579   0.0000   441.5637       1.06518       21.3739     -0.301482      -2.92753      -1.27150      0.688486      0.938684       1.01713       1.16158       1.21801       1.19061
  42   9 2713.0830    2.6550  1.1580 12.4696  0.0000  0.0194   0.0379   0.0497    0.0632   0.0000   441.9598       3.18434       21.1727       2.26675      -3.01454     -0.125477      0.711750       1.01065       1.07992       1.18312       1.25498       1.26324
  42  10 2889.4693    3.4131  1.0100 13.2079  0.0000  0.0177   0.0519   0.0458    0.0554   0.0000   441.4838       5.81614       22.6005       1.44012      -1.74130      -1.30644      0.686607      0.951612       1.04836       1.14942       1.22794       1.25558
  42  11 3062.9921    4.0084  1.1132 13.4500 -0.0000  0.0182   0.0583   0.0495    0.0595   0.0000   441.3595       4.46422       19.6668     -0.457082      -2.44495     -0.905779      0.670293      0.914415       1.01803       1.06292       1.11393       1.13407
  42  12 3233.8122    3.7570  1.3850 13.5159 -0.0000  0.0217   0.0517   0.0590    0.0517   0.0000   442.0109       6.60164       17.1018       2.01709      0.225876      -1.20422      0.822678       1.13318       1.23459       1.32657       1.42394       1.40528
  42  13 3402.0794    3.0906  2.0734 13.1042 -0.0000  0.0285   0.0358   0.0722    0.0404   0.0000   441.9323       4.92548       18.7236       3.01794       3.94522     -0.593651       1.03370       1.42082       1.61760       1.72191       1.75223       1.79172
  42  14 3568.3302    2.3961  3.5140 12.3956 -0.0000  0.0373   0.0218   0.1015    0.0302   0.0000   438.9777       7.48462       15.3982       4.42845      -1.64698      -2.76843       1.33178       1.83505       2.03799       2.23175       2.33771       2.30027
  42  15 3731.6801    1.8243  5.3067 11.9406  0.0000  0.0508   0.0157   0.1431    0.0248   0.0000   439.7478       8.54292       15.9494      0.335580      -6.36658       1.37440       1.84335       2.49237       2.85785       2.99748       3.18072       3.17195
  42  16 3892.9801    1.4040  6.8220 11.7317  0.0002  0.0672   0.0146   0.2001    0.0252   0.0000   439.8149       14.9684       12.9846       1.17245      -5.76114      0.840515       2.44987       3.29251       3.75507       4.03310       4.17627       4.18776
  42  17 4052.8299    1.0605  8.5706 11.5514  0.0000  0.0962   0.0151   0.2963    0.0270   0.0000   439.1929       10.3344       26.7506       5.36691      -16.0126      -6.43401       3.40048       4.57716       5.29301       5.58339       5.78832       5.80704
  42  18 4211.0344    0.7773  9.2838 11.4897  0.0281  0.1328   0.0211   0.5061    0.0329   0.0000   441.4778      0.931095       30.3138       13.4764      -21.8600      -13.1807       4.57729       6.31855       7.26344       7.65266       7.97265       7.88248
  43   2 1326.7286    0.1081  0.0822  9.7697  0.0000  0.0099   0.0075   0.0188    0.0189   0.0000   442.1953     -0.703265       21.0141     -0.250198      -3.23550      0.669756      0.352617      0.460821      0.567512      0.514154      0.612090      0.659408
  43   3 1571.8055    0.2227  0.1802  9.7411  0.0001  0.0083   0.0079   0.0200    0.0214   0.0000   441.9020     -0.141352       21.3305      -1.42066      -3.58278      0.521546      0.317396      0.406174      0.501726      0.534111      0.482580      0.559110
  43   4 1787.0251    0.4115  0.3610  9.8738  0.0000  0.0118   0.0099   0.0256    0.0287   0.0000   441.8659      0.576575       20.9683      -1.75370      -2.86286      0.380668      0.495912      0.668526      0.773398      0.814536      0.858350      0.832481
  43   5 1989.0496    0.6485  0.6154 10.0793  0.0000  0.0136   0.0121   0.0342    0.0403   0.0000   441.0894      -1.07506       20.2542      0.280150      -3.11436     -0.711746      0.483747      0.687651      0.707981      0.808341      0.856921      0.872595
  43   6 2184.9034    0.9771  0.8332 10.7179  0.0000  0.0154   0.0160   0.0416    0.0459   0.0000   441.0575      0.881051       20.4960      0.133165      -2.71067       1.96263      0.563549      0.742118      0.828929      0.923413      0.943727      0.990382
  43   7 2372.2282    1.4320  1.1072 11.4009  0.0000  0.0194   0.0215   0.0503    0.0573   0.0000   442.6634       2.39892       21.0568      -1.72334      -3.36901      0.435996      0.746761      0.984236       1.13641       1.22479       1.25083       1.26991
  43   8 2553.3664    1.9906  1.1488 12.0501  0.0000  0.0194   0.0291   0.0521    0.0584   0.0000   442.4677       3.31161       21.1581      0.581912      -2.75356      0.359423      0.716774      0.996095       1.07801       1.23617       1.36145       1.30848
  43   9 2732.4529    2.7706  1.0996 12.7240  0.0000  0.0188   0.0406   0.0488    0.0584   0.0000   440.0304       4.88463       22.7912      0.505385     -0.431597     -0.947338      0.674020      0.951575      0.997718       1.10271       1.16656       1.15818
  43  10 2909.7048    3.5208  1.0201 13.3345  0.0000  0.0175   0.0528   0.0469    0.0533   0.0000   440.6337       3.95740       20.7922      0.743163      -2.30159     -0.792241      0.631313      0.853787      0.953179       1.04538       1.03526       1.07049
  43  11 3084.0402    4.0706  1.1282 13.6494 -0.0002  0.0192   0.0599   0.0509    0.0575   0.0000   440.7180       5.80051       20.0519       2.28076      -1.35004      -3.12976      0.679132      0.967516       1.00521       1.15035       1.15608       1.13032
  43  12 3255.7595    3.8477  1.4148 13.4747  0.0025  0.0217   0.0512   0.0597    0.0512   0.0000   442.0027       6.09070       20.2934     0.0417461      -2.18220     -0.864977      0.769722       1.06103       1.16523       1.27971       1.32064       1.32314
  43  13 3425.3265    3.0020  2.4313 12.8372  0.0000  0.0289   0.0312   0.0794    0.0383   0.0000   442.9378       5.93767       13.4650      0.776674       3.29753      -4.90749       1.04585       1.40976       1.60781       1.67609       1.79379       1.78285
  43  14 3592.5883    2.3429  3.8551 12.2840  0.0000  0.0385   0.0206   0.1078    0.0300   0.0000   441.6133       6.60672       19.2957      -4.60225      0.846367      0.576917       1.37173       1.86212       2.14095       2.22620       2.35283       2.37117
  43  15 3757.3309    1.8237  5.5989 11.8759 -0.0000  0.0529   0.0153   0.1446    0.0249   0.0000   438.4544       8.50549       12.4593       2.53363      -5.57669      -2.75336       1.83244       2.54313       2.89554       3.02475       3.18752       3.20194
  43  16 3919.6756    1.3922  7.7569 11.6714  0.0000  0.0752   0.0142   0.2201    0.0253   0.0000   440.7040       6.14103       22.1431       3.86154       2.82908       1.28191       2.61414       3.52975       4.12393       4.26348       4.53485       4.44731
  43  17 4080.1046    1.0380  8.9787 11.5559  0.0006  0.1017   0.0153   0.3137    0.0268   0.0000   437.5386       20.4877       13.0410      -4.69895      -3.50056       1.61799       3.46466       4.78013       5.43406       5.80741       5.94223       6.02342
  43  18 4239.5195    0.8241 11.2131 11.3906  0.0077  0.1460   0.0145   0.4591    0.0256   0.0000   439.0423       7.45658       17.6379      -5.21781      -7.63619      -7.84500       4.88602       6.72337       7.75018       8.26558       8.39585       8.49017
  44   2 1339.0726    0.1094  0.0724  9.7808  0.0000  0.0102   0.0073   0.0140    0.0187   0.0000   441.9070     -0.455566       21.5526      0.175452      -2.71337     -0.550661      0.355160      0.468967      0.474613      0.521796      0.581973      0.657673
  44   3 1585.2229    0.2313  0.2023  9.7529  0.0000  0.0089   0.0079   0.0220    0.0218   0.0000   441.4359      0.410856       22.0562     0.0455456      -3.40859    -0.0316745      0.315440      0.433495      0.492581      0.522984      0.562428      0.609615
  44   4 1801.2602    0.4272  0.4196  9.9025  0.0000  0.0115   0.0096   0.0282    0.0295   0.0000   441.8418     -0.444540       20.5116      0.210593      -2.70184      0.509003      0.440149      0.581268      0.633745      0.726189      0.792317      0.764954
  44   5 2004.6060    0.6864  0.6822 10.1883  0.0000  0.0142   0.0121   0.0374    0.0415   0.0000   441.6778      0.126389       20.0043     -0.630495     -0.872958      0.296627      0.501616      0.679813      0.759587      0.814852      0.832997      0.828602
  44   6 2201.4519    1.0158  0.8568 10.7265  0.0000  0.0162   0.0160   0.0398    0.0491   0.0000   441.5471      0.531397       21.3599      0.840903      -1.72849     -0.773503      0.575089      0.794612      0.855787      0.946347       1.05062      0.994825
  44   7 2389.4788    1.4912  1.0789 11.5412  0.0000  0.0183   0.0223   0.0515    0.0531   0.0000   441.7456    -0.0104015       21.2498      0.511920      -3.07612       2.42408      0.629038      0.895152      0.944985       1.04398       1.07644       1.07211
  44   8 2571.5100    2.0926  1.1323 12.0611  0.0000  0.0188   0.0296   0.0487    0.0604   0.0000   442.4734       1.77962       20.1272       1.47180      -1.80095      -2.07843      0.683905      0.945414       1.04173       1.11990       1.21360       1.18922
  44   9 2751.6212    2.7553  1.0243 12.9558  0.0000  0.0177   0.0420   0.0481    0.0506   0.0000   441.6146       3.15979       20.8553       1.48223      -2.71821     -0.216963      0.640271      0.897808      0.978767       1.05859       1.11528       1.12083
  44  10 2929.6750    3.5771  1.0534 13.2983  0.0000  0.0175   0.0518   0.0473    0.0544   0.0000   440.2939       3.82306       22.2193      -1.07697      -2.42939     -0.410780      0.600989      0.845375      0.907452       1.01700       1.02899       1.05227
  44  11 3104.8766    4.1097  1.0877 13.6709  0.0000  0.0184   0.0590   0.0476    0.0541   0.0000   441.0255       4.13984       21.0079       4.63717      -4.71541      -2.14208      0.630459      0.896318      0.985940       1.01438       1.08938       1.13486
  44  12 3277.4482    3.7512  1.5051 13.3228  0.0000  0.0219   0.0472   0.0588    0.0516   0.0000   441.6730       5.23213       19.9738       2.99236      -3.22115      -1.99908      0.745894       1.04761       1.15396       1.22696       1.29843       1.32149
  44  13 3448.0730    2.8722  2.7386 12.7374 -0.0000  0.0303   0.0276   0.0859    0.0345   0.0000   442.6422       7.65642       14.1248      0.889537       4.92912      -1.77682       1.05092       1.45571       1.61541       1.78385       1.86407       1.85230
  44  14 3616.4740    2.2245  4.2368 12.2453  0.0000  0.0416   0.0190   0.1138    0.0275   0.0000   443.9016       6.62907       14.0826      0.423309       4.44447      -2.11098       1.41946       1.96507       2.22757       2.36937       2.52547       2.50096
  44  15 3782.5075    1.7797  5.8659 11.8415  0.0000  0.0550   0.0148   0.1494    0.0249   0.0000   439.3834       12.8171       23.7199       2.84586      -4.77984       1.02023       1.85525       2.59217       2.86139       3.11700       3.30665       3.26146
  44  16 3945.9392    1.3606  8.2786 11.6551 -0.0000  0.0826   0.0136   0.2323    0.0249   0.0000   441.5942       7.24180       20.8099      0.480001      -7.97472      -3.36780       2.68742       3.80488       4.28318       4.54028       4.78557       4.73501
  44  17 4107.4028    0.9976  9.5712 11.5600  0.0000  0.1102   0.0151   0.3470    0.0272   0.0000   438.0490       24.4347       18.1368       6.37045      -3.35628      -2.21943       3.68472       5.14200       5.82495       6.18432       6.49770       6.46358
  44  18 4267.7098    0.7785 11.8687 11.3948  0.0034  0.1653   0.0133   0.4821    0.0231   0.0000   429.4538       15.1826       29.1982       5.10935      -24.4383      -3.42355       5.32996       7.37815       8.49303       8.97546       9.19954       9.16857
  45   3 1598.4122    0.2416  0.1972  9.7874  0.0000  0.0082   0.0082   0.0215    0.0214   0.0000   442.1703      0.192573       22.1112      0.391649      -3.39092      0.499203      0.342579      0.431899      0.533179      0.540229      0.564641      0.516882
  45   4 1815.3184    0.4333  0.3958  9.9606 -0.0006  0.0110   0.0099   0.0271    0.0289   0.0000   441.1811     -0.280981       22.0278      0.604284      -3.09517       1.39732      0.396406      0.505623      0.592545      0.615915      0.700206      0.685624
  45   5 2020.0210    0.6756  0.7300 10.2354  0.0000  0.0154   0.0118   0.0401    0.0411   0.0000   442.7473      0.287977       21.8205     -0.991084      -1.00657     -0.496464      0.516228      0.745924      0.794357      0.877878      0.899861      0.908589
  45   6 2217.8066    1.0661  0.9016 10.7224  0.0000  0.0161   0.0162   0.0410    0.0525   0.0000   441.1854      0.350187       19.6661       1.02110      -2.85194      0.410276      0.579620      0.774458      0.853506      0.919530      0.964680      0.980561
  45   7 2406.5038    1.5814  1.1451 11.5362  0.0000  0.0193   0.0225   0.0497    0.0585   0.0000   442.5013      0.643995       22.0209       2.89225      -2.84195      -1.17457      0.675024      0.948070       1.02919       1.13301       1.20457       1.18758
  45   8 2589.4804    2.1345  1.1852 12.2951  0.0000  0.0199   0.0304   0.0526    0.0557   0.0000   441.5883       2.32555       20.3209       1.74332      -3.77055     -0.392921      0.645381      0.935268      0.987120       1.13934       1.15100       1.18339
  45   9 2770.5854    2.9671  1.0088 12.8238  0.0000  0.0168   0.0430   0.0443    0.0545   0.0000   440.9236       3.65905       21.8293     -0.900368      -2.22367      -2.22971      0.597384      0.805243      0.849612      0.977809       1.00881       1.00577
  45  10 2949.4860    3.8541  1.0142 13.2875  0.0000  0.0166   0.0552   0.0434    0.0570   0.0000   442.6618       3.90708       21.9007       2.07684      -2.18302      -1.95930      0.580357      0.798950      0.899639      0.932046      0.992926       1.01426
  45  11 3125.4791    4.0481  1.1555 13.7264  0.0000  0.0190   0.0576   0.0509    0.0533   0.0000   439.5700       4.49726       20.1299       2.29113      -1.56298      -1.54552      0.657256      0.919311      0.993080       1.09569       1.15110       1.14127
  45  12 3298.9492    3.5318  1.6783 13.4749 -0.0004  0.0232   0.0437   0.0672    0.0434   0.0000   443.2689       4.00847       18.1737       2.64801      -1.94969      -1.80892      0.821512       1.13599       1.24518       1.30576       1.41006       1.43762
  45  13 3470.5570    2.7466  2.8382 12.8170  0.0000  0.0315   0.0267   0.0907    0.0317   0.0000   444.2516       6.39688       11.2867       3.68930       5.52063      -5.27193       1.04847       1.41787       1.61483       1.71824       1.77510       1.76108
  45  14 3640.0834    2.1508  4.3650 12.2102  0.0000  0.0427   0.0181   0.1159    0.0266   0.0000   438.0757       6.69877       17.2108       4.03328       2.70483      0.343600       1.39538       1.97207       2.19101       2.41251       2.42239       2.49105
  45  15 3807.2425    1.6550  5.9926 11.9180  0.0000  0.0575   0.0148   0.1620    0.0242   0.0000   440.2884       1.31805       23.8860     -0.354172      -10.5619      -5.83916       1.91073       2.61751       2.99783       3.22271       3.33496       3.35773
  45  16 3971.9297    1.2852  8.0066 11.6745  0.0000  0.0826   0.0137   0.2365    0.0249   0.0000   430.6125       4.88149       22.9815       7.94535      -12.2793      -7.46937       2.65345       3.77466       4.20029       4.52773       4.60250       4.68345
  45  17 4134.0276    0.9555  9.9029 11.5811  0.0032  0.1210   0.0147   0.3665    0.0255   0.0000   443.4242       25.1210       24.6226      -5.81037      -9.17860       9.62321       3.84523       5.41860       6.18124       6.61507       6.71204       6.84953
  46   4 1829.2020    0.4561  0.4188  9.8333  0.0002  0.0117   0.0097   0.0261    0.0305   0.0000   442.1470     -0.259695       21.5043     -0.705922      -2.91143       2.78844      0.368779      0.521505      0.566438      0.633659      0.607654      0.666741
  46   5 2035.2740    0.7102  0.6475 10.3097  0.0000  0.0139   0.0125   0.0344    0.0383   0.0000   441.7063    -0.0693610       22.2656      0.725936      -2.21675      -1.54682      0.476002      0.652419      0.744118      0.785948      0.850222      0.834155
  46   6 2233.9407    1.1061  1.0014 10.7963 -0.0001  0.0171   0.0163   0.0450    0.0508   0.0000   441.1343      0.540758       21.7676      -1.14964      -2.82190       1.24614      0.570563      0.791629      0.867270      0.959495       1.07489       1.08046
  46   7 2423.3662    1.5753  1.0620 11.6549  0.0000  0.0180   0.0228   0.0486    0.0507   0.0000   440.4752       2.35391       19.8553      -1.01025      -2.13211      -2.29079      0.591381      0.821005      0.938116      0.979219       1.03662       1.03485
  46   8 2607.2657    2.3167  1.1525 12.2594 -0.0003  0.0186   0.0322   0.0503    0.0572   0.0000   441.0567       2.94649       20.7306     -0.980382      -3.87012      -2.25982      0.666644      0.915825       1.02925       1.10683       1.18289       1.21505
  46   9 2789.4147    3.0051  1.0388 12.8825  0.0000  0.0171   0.0433   0.0461    0.0536   0.0000   442.3388       3.43957       24.1270      0.879849      -1.47249     -0.278933      0.582795      0.827362      0.910889       1.00706       1.03903       1.02746
  46  10 2969.1356    3.7850  1.0376 13.4219  0.0000  0.0171   0.0545   0.0456    0.0538   0.0000   441.6625       4.48395       20.9143       1.02760      -1.47375     -0.131704      0.588495      0.807903      0.862755      0.918779      0.995022       1.02400
  46  11 3145.8455    3.9777  1.3013 13.5463  0.0045  0.0200   0.0530   0.0535    0.0538   0.0000   440.9900       5.27009       21.5304       3.61625     -0.464333     0.0616527      0.657345      0.919460       1.03283       1.07593       1.11708       1.13298
  46  12 3320.1514    3.5707  1.6543 13.3895  0.0001  0.0236   0.0431   0.0622    0.0435   0.0000   441.8744       7.55277       18.4953      0.825871      -1.42671      0.988753      0.773447       1.08149       1.20542       1.28179       1.30421       1.36257
  46  13 3492.8224    2.7164  3.0404 12.6639  0.0008  0.0328   0.0249   0.0909    0.0304   0.0000   442.1949       5.78144       15.7271       2.50386       2.45393      -3.78106       1.03329       1.47180       1.63412       1.77133       1.80383       1.82283
  46  14 3663.3866    2.0759  4.5624 12.1614  0.0004  0.0440   0.0175   0.1216    0.0256   0.0000   441.1808       6.44668       14.5369       2.24176      -2.87914      0.226608       1.42485       1.96289       2.25832       2.36845       2.50983       2.48580
  46  15 3831.6833    1.6303  6.5773 11.8240 -0.0001  0.0625   0.0147   0.1756    0.0247   0.0000   440.7202       7.92374       19.1994       3.28080      -8.22986      -10.3034       2.00751       2.79071       3.18062       3.33449       3.51291       3.52620
  46  16 3997.3695    1.2421  8.5870 11.6267  0.0000  0.0885   0.0142   0.2605    0.0259   0.0000   438.8168       14.3459       23.4719       6.13787      -10.8341      0.703372       2.81941       3.93838       4.42928       4.78877       4.97964       4.98885
  46  17 4160.8794    0.8266  9.1040 11.6484 -0.0063  0.1329   0.0227   0.4940    0.0323   0.0000   435.9223       22.0896       22.5747      -4.79045      -3.12070       1.26566       4.09561       5.67053       6.60868       6.96168       7.09489       7.06183
  47   2 1375.1750    0.1095  0.1031  9.6708  0.0000  0.0105   0.0063   0.0207    0.0184   0.0000   441.9736     -0.355773       22.4628     -0.175965      -2.66441     -0.234407      0.328743      0.486426      0.540607      0.594766      0.543846      0.594253
  47   3 1624.2496    0.2505  0.2445  9.7681  0.0000  0.0095   0.0074   0.0223    0.0219   0.0000   441.7862     -0.265333       21.6946      0.373146      -2.91179     -0.573554      0.325263      0.429967      0.446293      0.532237      0.528847      0.559616
  47   4 1842.9310    0.4869  0.4150  9.9547 -0.0002  0.0107   0.0104   0.0267    0.0294   0.0000   441.9112     0.0447464       21.9309     -0.681943      -2.58385     0.0732368      0.358593      0.470890      0.560906      0.584177      0.650862      0.652522
  47   5 2050.3701    0.7451  0.6668 10.3549  0.0000  0.0139   0.0129   0.0341    0.0394   0.0000   441.9524     -0.294623       22.4517      0.172594     -0.979190      -2.00867      0.467973      0.617308      0.694004      0.750162      0.809740      0.787864
  47   6 2249.9551    1.1391  0.9503 10.9115  0.0000  0.0167   0.0170   0.0430    0.0506   0.0000   441.6682     0.0306420       22.2713       2.13409      -1.76371      0.521307      0.535376      0.755685      0.820369      0.901349      0.979464      0.985813
  47   7 2440.0353    1.6827  1.1746 11.6763 -0.0002  0.0188   0.0233   0.0508    0.0556   0.0000   442.7971      0.206543       20.8323       1.47766      -3.18396       1.59341      0.615659      0.857804      0.951639       1.05140       1.08379       1.07914
  47   8 2624.9427    2.3065  1.1342 12.3391  0.0000  0.0193   0.0322   0.0490    0.0565   0.0000   441.5677       1.64540       22.3416       1.58651      -2.56634     -0.566403      0.603658      0.910739      0.932396       1.05494       1.07417       1.13733
  47   9 2808.0834    3.1608  1.0027 13.0174  0.0000  0.0172   0.0452   0.0422    0.0525   0.0000   441.2081       3.01341       20.3441      0.572595      -2.19902     0.0342360      0.577494      0.848421      0.905137       1.00598       1.05550       1.06563
  47  10 2988.5716    3.8766  1.0347 13.5040  0.0000  0.0168   0.0555   0.0447    0.0523   0.0000   441.6911       3.11453       21.8038       1.32291      -1.86372      -2.79506      0.565954      0.771779      0.841183      0.917887      0.973972      0.966716
  47  11 3165.9650    3.9664  1.3522 13.6409  0.0001  0.0200   0.0519   0.0554    0.0456   0.0000   440.1225       5.83003       20.4334       2.97781      -2.12781      0.162478      0.678822      0.934846       1.01598       1.10027       1.15273       1.17397
  47  12 3341.1388    3.4390  1.8074 13.3052 -0.0001  0.0233   0.0398   0.0677    0.0398   0.0000   442.9141       8.41349       18.7592       1.02836      -1.28963     -0.593043      0.777678       1.05373       1.18425       1.24047       1.35888       1.38405
  47  13 3514.7756    2.5894  3.0060 12.7330  0.0005  0.0336   0.0248   0.0922    0.0305   0.0000   443.2217       6.04446       13.8095       4.07732       5.13473     -0.109842       1.03840       1.48821       1.63441       1.78203       1.86708       1.87394
  47  14 3686.3403    2.0735  4.8917 12.1039  0.0001  0.0456   0.0167   0.1245    0.0248   0.0000   442.1363       12.1432       18.9738       1.84015       1.33343       2.44138       1.43958       2.01933       2.28508       2.43208       2.50906       2.56470
  47  15 3855.7309    1.5501  7.0927 11.8385  0.0000  0.0682   0.0147   0.1965    0.0248   0.0000   442.2895       8.25532       24.8611       2.28342      -9.02793      0.889082       2.12033       2.95111       3.40119       3.55677       3.74852       3.75304
  47  16 4022.7013    1.1649  8.4322 11.6630  0.0000  0.0920   0.0141   0.2719    0.0254   0.0000   432.1642       15.6293       18.3660      0.428322      -7.29332       3.34175       2.86486       4.00019       4.53873       4.86375       5.14993       5.24234
  48   1 1091.5940    0.0582  0.0261  9.8712  0.0000  0.0228   0.0084   0.0128    0.0171   0.0000   440.1661    -0.0991047       21.9857     -0.147105      -3.59246       1.05376      0.636794       1.26156      0.871011       1.09164       1.36716       1.38348
  48   2 1386.9148    0.1294  0.0839  9.7083  0.0000  0.0085   0.0073   0.0147    0.0182   0.0000   442.5971     -0.825431       21.9954      0.420927      -3.24744      0.193711      0.284428      0.365012      0.433203      0.433823      0.584288      0.590296
  48   3 1636.8835    0.2755  0.2381  9.7234  0.0000  0.0089   0.0078   0.0201    0.0221   0.0000   442.3215    -0.0886006       21.6158     -0.788777      -1.50377      0.827655      0.293243      0.361384      0.445506      0.481838      0.526584      0.548582
  48   4 1856.5502    0.4935  0.4623  9.9098  0.0000  0.0116   0.0099   0.0279    0.0310   0.0000   441.7493    -0.0608724       22.1965    -0.0821557      -2.98236      0.246383      0.372346      0.508360      0.569040      0.648294      0.655269      0.682370
  48   5 2065.2518    0.7641  0.7797 10.2322 -0.0001  0.0145   0.0122   0.0388    0.0428   0.0000   442.5833      0.238847       19.4698       1.07879      -2.62298      -1.26011      0.476106      0.659190      0.748922      0.767407      0.841234      0.846001
  48   6 2265.7186    1.1760  1.0123 10.9482 -0.0000  0.0173   0.0168   0.0442    0.0503   0.0000   442.0323       1.55447       20.7572      0.726378      -1.51296     -0.615725      0.554085      0.786155      0.858033      0.930527       1.02421      0.990986
  48   7 2456.4566    1.6992  1.1755 11.7391  0.0000  0.0194   0.0234   0.0484    0.0532   0.0000   441.0483       3.66520       21.7775      0.206944      -1.41479      0.193713      0.606627      0.880716      0.942900       1.01393       1.08823       1.08644
  48   8 2642.4217    2.3984  1.1570 12.3293  0.0000  0.0183   0.0323   0.0475    0.0566   0.0000   441.7553       3.36561       21.1933       1.26112      -2.41281      -2.09744      0.585401      0.816898      0.877751      0.983714       1.05763       1.05290
  48   9 2826.5390    3.2726  1.0446 13.0323  0.0000  0.0173   0.0458   0.0434    0.0531   0.0000   441.8606       3.37685       19.7976       1.82056      -2.62199     -0.160815      0.554866      0.782813      0.824890      0.908533      0.948892      0.974928
  48  10 3007.7972    3.9105  1.1082 13.4019 -0.0000  0.0175   0.0537   0.0466    0.0548   0.0000   441.2068       2.45837       22.7828       1.78851      -2.64952      -2.26168      0.558285      0.788456      0.857051      0.913859      0.973658      0.981212
  48  11 3185.9356    4.0677  1.3182 13.4822  0.0000  0.0192   0.0520   0.0528    0.0538   0.0000   443.1770       5.35263       20.9153       2.43670     -0.175732      0.496291      0.636513      0.838873      0.967897       1.06203       1.06215       1.11986
  48  12 3361.9722    3.3621  1.9072 13.2119  0.0000  0.0243   0.0377   0.0689    0.0403   0.0000   443.0837       6.42330       18.7885       3.21541      0.569569     -0.322422      0.774793       1.06197       1.18462       1.27928       1.36379       1.36424
  48  13 3536.4431    2.5767  3.5346 12.4595 -0.0000  0.0349   0.0217   0.0968    0.0288   0.0000   443.5607       8.29784       19.1846       1.66459       1.45348      -6.85051       1.06215       1.52613       1.63732       1.80527       1.86856       1.88426
  48  14 3709.0148    1.9243  5.1579 12.1264 -0.0000  0.0489   0.0165   0.1372    0.0245   0.0000   437.4218       9.58010       20.2261       4.16256      -7.91387      -3.72710       1.52765       2.11651       2.40866       2.48005       2.72499       2.71912
  48  15 3879.3936    1.4568  7.0117 11.8628 -0.0013  0.0704   0.0149   0.2021    0.0253   0.0000   439.7070       15.2893       26.7012      -3.27914      -5.42586       2.72985       2.16496       3.00011       3.39320       3.65224       3.86362       3.86595
  48  16 4047.4637    1.1285  9.5792 11.6457  0.0013  0.1068   0.0130   0.3071    0.0249   0.0000   437.5487       10.3865       32.3946       3.29895      -22.3349       3.16171       3.20714       4.50074       4.99921       5.53212       5.70810       5.78561
  48  17 4212.7935    0.7542  9.9321 11.6270  0.4113  0.1629   0.0940   2.0309    0.0792   0.0000   434.4397       20.4769       20.8629      -1.61841      -5.48232      -12.1351       4.72531       6.67449       7.76102       8.20795       8.27482       8.42604
  49   1 1101.2258    0.0623  0.0499  9.8160  0.0000  0.0160   0.0083   0.0200    0.0173   0.0000   440.9782      0.510769       21.7034     -0.462592      -2.61448       1.01967      0.584209      0.668077      0.739559      0.864985      0.952471       1.00824
  49   2 1398.5230    0.1296  0.1185  9.6599  0.0000  0.0096   0.0065   0.0190    0.0185   0.0000   442.0673     -0.869526       22.2154    -0.0415959      -2.87408     -0.852518      0.322062      0.476830      0.529189      0.561752      0.539226      0.532873
  49   3 1649.3403    0.2760  0.2714  9.6936  0.0000  0.0098   0.0076   0.0220    0.0228   0.0000   441.7971     -0.510143       22.0968      0.401719      -3.95577     -0.264800      0.317605      0.435379      0.447648      0.517769      0.536805      0.546440
  49   4 1869.9864    0.4929  0.4911  9.9740  0.0000  0.0119   0.0098   0.0298    0.0305   0.0000   441.9405     -0.252391       21.9546      0.839177      -1.92458      -1.28163      0.388416      0.532334      0.594129      0.646079      0.678432      0.704889
  49   5 2080.0510    0.7968  0.7853 10.4089  0.0000  0.0153   0.0127   0.0389    0.0407   0.0000   441.8673      0.378958       20.9591     -0.486448      -2.15832      0.968048      0.449569      0.659419      0.692846      0.781639      0.760046      0.814251
  49   6 2281.3488    1.2425  1.0504 10.9646  0.0000  0.0173   0.0173   0.0456    0.0532   0.0000   441.8582       1.53775       22.7432     -0.241723     -0.351214      -1.19260      0.537789      0.756309      0.841759      0.917252      0.966020      0.989220
  49   7 2472.9102    1.7606  1.1135 11.8441  0.0000  0.0178   0.0245   0.0498    0.0506   0.0000   440.8302       2.27627       21.3383       1.63290      -2.12987      0.618666      0.572264      0.802735      0.894795      0.979797       1.06914       1.04520
  49   8 2659.8396    2.4898  1.1189 12.4525  0.0000  0.0179   0.0341   0.0474    0.0561   0.0000   441.8201       3.09471       19.8958       1.92895      -2.16167     -0.811833      0.564361      0.790227      0.850694      0.938888      0.977641       1.00848
  49   9 2844.8534    3.2770  1.0494 13.1075  0.0000  0.0170   0.0455   0.0456    0.0513   0.0000   442.0917       2.16455       21.1213       1.70590      -1.71038      -1.36410      0.538768      0.793684      0.818838      0.947747      0.960303      0.999341
  49  10 3026.8204    4.0577  1.1049 13.4849  0.0000  0.0170   0.0548   0.0460    0.0536   0.0000   441.4235       2.81579       22.0751       4.95744      -2.40143     -0.872730      0.538395      0.726433      0.807237      0.880239      0.930212      0.928632
  49  11 3205.7291    3.8916  1.3643 13.6887  0.0000  0.0203   0.0504   0.0552    0.0446   0.0000   442.7312       6.71057       22.5017     0.0831366      -2.72970      -1.00338      0.636161      0.867195      0.974622       1.06572       1.13923       1.11231
  49  12 3382.6051    3.2091  2.0834 13.1258  0.0000  0.0250   0.0347   0.0721    0.0381   0.0000   442.3570       8.17741       19.1902       1.09043      0.925211     -0.832155      0.805965       1.10080       1.25026       1.34149       1.41921       1.40917
  49  13 3557.8815    2.4596  3.6849 12.4763  0.0000  0.0361   0.0209   0.1012    0.0270   0.0000   444.7575       8.56533       17.7087      -1.09145       2.87469      -2.75130       1.09792       1.51994       1.75463       1.84430       1.96409       1.98721
  49  14 3731.5196    1.9162  5.5924 12.0355  0.0001  0.0515   0.0159   0.1427    0.0247   0.0000   438.3755       6.61020       24.7377       5.37031      -6.00858      -3.44454       1.54061       2.15770       2.43168       2.61472       2.70804       2.77828
  49  15 3902.8195    1.4881  7.7353 11.8363 -0.0004  0.0758   0.0148   0.2182    0.0255   0.0000   440.8892       10.0878       33.8345       4.42424      -14.4703     -0.762080       2.26757       3.16986       3.60010       3.88160       4.04666       4.09228
  49  16 4071.8873    1.0892  9.6432 11.6397  0.0000  0.1113   0.0130   0.3096    0.0247   0.0000   442.2465       1.37640       18.8128      -4.66562      -13.9840       7.56447       3.25982       4.62242       5.12725       5.62390       5.82728       5.88313
  50   2 1409.9817    0.1421  0.1435  9.6444  0.0000  0.0087   0.0062   0.0219    0.0186   0.0000   441.8286     -0.299418       21.7331      0.191999      -2.55975     -0.384243      0.251796      0.354343      0.375313      0.441899      0.481512      0.470007
  50   3 1661.6123    0.2915  0.2789  9.7195  0.0000  0.0095   0.0076   0.0220    0.0228   0.0000   441.9577      0.102699       21.2353    -0.0311531      -3.21374     -0.412459      0.306141      0.418407      0.486750      0.510183      0.545700      0.553440
  50   4 1883.3073    0.5300  0.5198  9.9838  0.0000  0.0122   0.0101   0.0315    0.0313   0.0000   442.3319      0.226858       21.7797       1.71680      -1.37098     -0.747882      0.386566      0.567764      0.614584      0.679436      0.700556      0.651537
  50   5 2094.7070    0.8157  0.7621 10.4535  0.0000  0.0143   0.0130   0.0368    0.0415   0.0000   442.2960   -0.00810990       22.2982     0.0392027      -1.73537      -1.09143      0.445443      0.597809      0.677131      0.767948      0.772615      0.792236
  50   6 2296.7853    1.2423  1.0601 10.9843 -0.0000  0.0172   0.0170   0.0447    0.0520   0.0000   441.2364       1.87448       21.9425     -0.685322      -2.02657       2.54346      0.528464      0.734809      0.809886      0.886160      0.954310      0.966456
  50   7 2489.0528    1.8385  1.1554 11.9289  0.0000  0.0183   0.0251   0.0491    0.0520   0.0000   441.9139       2.21714       20.7738      0.802687      -3.28450       1.53638      0.573707      0.800058      0.884180      0.974704       1.02410       1.02578
  50   8 2677.0761    2.5185  1.1351 12.4988  0.0000  0.0184   0.0341   0.0461    0.0553   0.0000   442.2575       2.97601       20.1747      0.918943      -1.80093      -1.11004      0.548491      0.780255      0.851264      0.940481      0.986120      0.999499
  50   9 2863.0176    3.4196  1.0919 13.0335  0.0000  0.0172   0.0459   0.0441    0.0559   0.0000   441.0740       4.11095       21.8962      0.578777      -1.92847      -1.25637      0.526776      0.735077      0.815690      0.870193      0.905697      0.928411
  50  10 3045.7014    4.0521  1.1537 13.4320  0.0000  0.0176   0.0529   0.0465    0.0554   0.0000   441.7159       4.71443       21.0701      0.953624      -2.56100     -0.212538      0.535724      0.749456      0.805635      0.904323      0.922494      0.935144
  50  11 3225.3671    3.9390  1.4260 13.5618  0.0000  0.0206   0.0486   0.0546    0.0463   0.0000   441.1179       2.60138       20.1723       2.65559      -2.12885      -1.79060      0.638471      0.896049      0.975689       1.07428       1.10935       1.15456
  50  12 3403.0784    3.1478  2.3182 12.9879 -0.0001  0.0271   0.0318   0.0756    0.0374   0.0000   442.8400       3.18109       15.0716      0.816875       5.51989      -1.78360      0.798333       1.12760       1.24677       1.36028       1.43625       1.46543
  50  13 3579.1713    2.3615  4.0677 12.3875  0.0000  0.0385   0.0195   0.1082    0.0261   0.0000   442.2960       7.06855       19.1865       4.89986       3.65319      -1.58489       1.15770       1.60188       1.82053       1.95609       2.02733       2.05225
  50  14 3753.6405    1.8373  6.0776 11.9948  0.0001  0.0562   0.0153   0.1564    0.0245   0.0000   438.9132       6.73035       21.1620       5.21424      -11.9679      -4.33575       1.61618       2.28576       2.58636       2.75816       2.88334       2.93729
  50  15 3925.8372    1.3777  7.8202 11.8465  0.0000  0.0810   0.0148   0.2325    0.0260   0.0000   443.9970       9.29171       20.1285       13.2916       1.29375      -5.53359       2.34933       3.37071       3.75134       4.10735       4.24773       4.25284
  50  16 4096.1351    1.0260  9.8035 11.6698  0.0032  0.1197   0.0142   0.3412    0.0257   0.0000   444.9076       17.0416       28.6029      0.664368      -4.38652       2.59856       3.35002       4.80136       5.41150       5.82994       5.95114       5.99130
  51   1 1120.1933    0.0546  0.0185  9.8090  0.0000  0.0154   0.0124   0.0097    0.0165   0.0000   440.7094      0.225282       21.6813      0.810572      -1.79550      0.904053      0.521277      0.803453       1.06874      0.668252      0.802069      0.987130
  51   2 1421.2719    0.1502  0.1288  9.6762  0.0000  0.0084   0.0065   0.0182    0.0183   0.0000   442.0417     -0.324655       21.6801      0.157031      -3.04690     -0.537679      0.240419      0.338918      0.358347      0.401422      0.472493      0.472063
  51   3 1673.7341    0.3211  0.2975  9.7018  0.0000  0.0092   0.0079   0.0220    0.0228   0.0000   441.8947     -0.375239       22.0179     -0.363462      -3.21330     -0.733646      0.298044      0.406238      0.468500      0.531403      0.547798      0.544639
  51   4 1896.4684    0.5469  0.5684  9.9835  0.0000  0.0126   0.0099   0.0313    0.0329   0.0000   442.5910     -0.244835       22.7383      0.310880      -3.25091      0.215863      0.373163      0.523094      0.577927      0.648171      0.670387      0.679414
  51   5 2109.1979    0.8229  0.8539 10.4270  0.0000  0.0157   0.0125   0.0401    0.0432   0.0000   442.1520      0.263643       20.6955      0.266792      -2.68776      -1.19297      0.485215      0.685096      0.763206      0.812425      0.855401      0.880839
  51   6 2312.0229    1.2894  1.1254 11.0811  0.0000  0.0178   0.0174   0.0478    0.0532   0.0000   441.5092    -0.0672925       21.3286     0.0207749      -2.73090     -0.143815      0.559846      0.764677      0.869789      0.940038      0.980032       1.00313
  51   7 2505.1098    1.8643  1.2115 11.9642  0.0000  0.0186   0.0248   0.0517    0.0521   0.0000   442.0503       1.15870       20.3282    -0.0844482      -1.28306     -0.371156      0.562644      0.776067      0.880749      0.940437       1.00311      0.996245
  51   8 2694.1756    2.6615  1.1305 12.5983  0.0000  0.0172   0.0360   0.0473    0.0544   0.0000   442.9304       4.33700       21.4374      -1.08078      -2.81730       1.00485      0.552952      0.740675      0.792986      0.868395      0.931769      0.950491
  51   9 2881.0650    3.4531  1.0087 13.2769  0.0000  0.0162   0.0480   0.0422    0.0483   0.0000   442.6121       2.89125       20.9249      0.431744      -2.66645      -1.23594      0.515736      0.706777      0.775486      0.857067      0.901685      0.892770
  51  10 3064.4628    4.0414  1.1367 13.6626  0.0000  0.0179   0.0543   0.0476    0.0495   0.0000   442.1474       3.52822       22.3203      0.946659     -0.465625      0.307218      0.541649      0.746762      0.815288      0.882516      0.937347      0.962757
  51  11 3244.8165    3.8706  1.5894 13.3528  0.0000  0.0207   0.0444   0.0584    0.0439   0.0000   441.1039       4.73749       20.7745      0.864581     -0.722814      -1.04136      0.636396      0.853666      0.967619       1.03698       1.08936       1.13999
  51  12 3423.2967    3.0625  2.4275 13.0533  0.0002  0.0276   0.0304   0.0787    0.0333   0.0000   442.6333       2.63474       17.6989     -0.425675       6.80978      0.861592      0.812184       1.12728       1.26602       1.35428       1.45790       1.43630
  51  13 3600.2215    2.3394  4.2878 12.2652  0.0000  0.0395   0.0187   0.1082    0.0265   0.0000   442.6254       6.67756       20.4446     -0.813105       6.42091       1.01773       1.16507       1.63833       1.82184       2.02038       2.08179       2.13370
  51  14 3775.4905    1.7779  5.9180 11.9800  0.0012  0.0576   0.0156   0.1542    0.0256   0.0000   440.6720       6.26091       21.7912       2.46392      -7.99729       5.47905       1.61804       2.33824       2.59861       2.83900       2.82631       2.90091
  51  15 3948.5761    1.3161  8.2100 11.8427 -0.0036  0.0905   0.0144   0.2506    0.0256   0.0000   435.7924       12.6942       30.0619       6.93095      -12.6128       1.19665       2.51459       3.59241       4.01776       4.38448       4.52961       4.58343
  51  16 4119.8609    0.9233  9.5762 11.7325 -0.0026  0.1349   0.0172   0.3955    0.0279   0.0000   438.0910       21.6642       17.6284       18.4450      -16.2248      0.561683       3.61067       5.35218       5.86925       6.37433       6.52701       6.48904
  52   1 1129.5360    0.0689  0.0623  9.7862  0.0000  0.0170   0.0073   0.0209    0.0168   0.0000   440.8679     -0.320499       21.5791     0.0334231      -3.00087      0.331674      0.447583      0.684877      0.789133      0.654463      0.883302      0.733960
  52   2 1432.4446    0.1490  0.1101  9.6772  0.0000  0.0072   0.0070   0.0181    0.0179   0.0000   441.7874     -0.142882       22.2114     0.0338713      -3.31080      0.437586      0.223268      0.281510      0.341589      0.379124      0.435474      0.470902
  52   3 1685.6758    0.3227  0.3194  9.7236  0.0001  0.0095   0.0077   0.0232    0.0235   0.0000   442.5812     -0.128952       21.9983      0.131789      -3.37047     -0.215697      0.305394      0.388066      0.457177      0.486866      0.557240      0.523740
  52   4 1909.5307    0.5560  0.5937  9.9378  0.0001  0.0122   0.0098   0.0330    0.0337   0.0000   441.6727      0.408310       20.7426      0.581459      -1.24969     -0.427635      0.379038      0.497367      0.553607      0.595292      0.622430      0.650365
  52   5 2123.5520    0.8764  0.7798 10.4554  0.0000  0.0141   0.0133   0.0359    0.0424   0.0000   442.1800   -0.00184392       22.3045       1.88101      -4.29365     -0.162450      0.407432      0.577527      0.618281      0.698621      0.721829      0.760335
  52   6 2327.0913    1.3596  1.1412 11.1531 -0.0000  0.0176   0.0180   0.0465    0.0533   0.0000   441.8840     -0.499370       21.2855       1.90705      -3.46757     -0.433429      0.533435      0.726188      0.819991      0.893729      0.915063      0.931512
  52   7 2521.0058    1.9038  1.1374 12.1647  0.0000  0.0188   0.0262   0.0467    0.0485   0.0000   441.2780       1.88098       22.1644     -0.460276      -2.67997     -0.592330      0.555401      0.781099      0.843111      0.944073       1.00131       1.01676
  52   8 2711.1644    2.6556  1.2053 12.6487  0.0000  0.0180   0.0347   0.0494    0.0532   0.0000   441.5679       2.14298       20.8318       1.48954      -3.24703      0.256640      0.558304      0.759242      0.853955      0.927869      0.981881      0.984122
  52   9 2898.8491    3.6092  1.1415 13.0525  0.0000  0.0167   0.0462   0.0451    0.0568   0.0000   441.5211       4.11464       22.2930      0.564251      -1.91660      0.597079      0.505621      0.698018      0.771033      0.820896      0.892093      0.918310
  52  10 3082.9853    4.0915  1.1797 13.5865  0.0000  0.0179   0.0532   0.0474    0.0535   0.0000   441.6844       2.84969       21.0008      0.400918      -1.98097      -1.27974      0.523588      0.737401      0.803744      0.871010      0.922185      0.936859
  52  11 3264.1401    3.6584  1.5587 13.5482  0.0000  0.0214   0.0434   0.0599    0.0403   0.0000   442.1191       4.92702       19.1798       2.48684      0.230044      0.863459      0.633690      0.904089      0.972343       1.09366       1.17986       1.17642
  52  12 3443.3743    2.9121  2.7176 12.9034  0.0000  0.0289   0.0271   0.0835    0.0311   0.0000   444.3842       6.13512       14.3620      0.479943      0.237389      -3.59262      0.824180       1.18301       1.30286       1.45330       1.50046       1.53536
  52  13 3621.0778    2.2237  4.4372 12.3038  0.0000  0.0415   0.0180   0.1125    0.0253   0.0000   441.4309       5.09047       21.4270       9.65631      -2.69424      -1.80259       1.19181       1.63003       1.89408       1.99276       2.16473       2.15142
  52  14 3797.2090    1.7305  6.3110 12.0427  0.0017  0.0602   0.0161   0.1693    0.0254   0.0000   439.3040       9.97560       26.2283       2.43881      -10.9306      -1.24140       1.69072       2.43863       2.65483       2.97085       3.07044       3.11538
  52  15 3971.3335    1.3061  8.8665 11.8286  0.0000  0.0955   0.0131   0.2620    0.0245   0.0000   440.0410       9.15611       26.3111      -2.68345      -8.67442       2.60975       2.60538       3.74454       4.16271       4.52525       4.67197       4.72462
  52  16 4143.2240    0.7855  8.7229 11.8005  0.0112  0.1453   0.0251   0.5280    0.0387   0.0000   432.2443       11.2629       40.0342     -0.643030      -22.5300      -4.44756       3.78129       5.64464       6.21261       6.82228       6.79282       6.92634
  53   2 1443.4709    0.1547  0.1268  9.6501  0.0000  0.0074   0.0065   0.0179    0.0179   0.0000   442.1007     -0.111109       22.7638     -0.164773      -3.03702      0.325037      0.240755      0.334764      0.394613      0.394904      0.428942      0.403831
  53   3 1697.4742    0.3287  0.3298  9.7463  0.0000  0.0101   0.0078   0.0246    0.0233   0.0000   441.8117     -0.761425       23.0954     -0.119694      -3.16326    -0.0174676      0.293674      0.395952      0.435264      0.487649      0.485007      0.513788
  53   4 1922.5220    0.5659  0.6198 10.0331  0.0000  0.0132   0.0097   0.0332    0.0329   0.0000   442.8114     -0.668131       21.4035       1.15163      -2.81512      0.964739      0.393384      0.553422      0.628301      0.660554      0.703878      0.720247
  53   5 2137.7056    0.8970  0.8672 10.5060 -0.0002  0.0152   0.0131   0.0385    0.0440   0.0000   442.6672      0.736009       22.3415      0.807738      -2.78054      -1.14104      0.439251      0.594327      0.658183      0.723224      0.763195      0.784645
  53   6 2342.0431    1.3512  1.1160 11.4177  0.0001  0.0181   0.0186   0.0480    0.0472   0.0000   442.1938       2.87730       21.6608       2.53009      -4.23114     -0.307192      0.535279      0.752505      0.839764      0.934263      0.981880       1.00231
  53   7 2536.7659    2.0207  1.2763 11.9658 -0.0054  0.0190   0.0251   0.0504    0.0488   0.0000   442.2337       3.29170       20.3170       1.63404      -3.83615      -1.58615      0.554397      0.788803      0.860560      0.922169      0.992038       1.00849
  53   8 2727.9974    2.7551  1.1446 12.7161  0.0000  0.0170   0.0360   0.0475    0.0502   0.0000   441.5579       2.99268       20.6692       1.48334      -3.31628      -1.34027      0.504493      0.680708      0.741747      0.846171      0.881553      0.895193
  53   9 2916.5584    3.6554  1.0081 13.3706  0.0000  0.0159   0.0496   0.0417    0.0472   0.0000   442.6346       3.55674       21.4962      0.942178      -2.85048     -0.987056      0.458083      0.651419      0.682244      0.759853      0.831022      0.825608
  53  10 3101.4315    4.1270  1.1856 13.6112  0.0000  0.0178   0.0534   0.0469    0.0531   0.0000   441.3269       4.50266       19.7904       1.13316      0.292990     -0.507318      0.525583      0.719855      0.786661      0.855348      0.899116      0.906371
  53  11 3283.3082    3.7294  1.6598 13.3528  0.0000  0.0215   0.0415   0.0593    0.0425   0.0000   441.7587       5.16939       19.8871       1.99904      -1.83658     -0.589945      0.612150      0.858592      0.971698       1.03699       1.09394       1.14052
  53  12 3463.3420    2.8397  2.8053 12.8408  0.0000  0.0297   0.0264   0.0827    0.0314   0.0000   443.3329       6.28673       14.8688       1.67466       3.97742       1.35619      0.844501       1.17289       1.33149       1.42986       1.48346       1.50725
  53  13 3641.8008    2.1655  4.6577 12.3058  0.0000  0.0442   0.0179   0.1191    0.0249   0.0000   438.8095       7.69715       20.7021      -1.38868      -7.92485      -1.36903       1.19900       1.74575       1.90729       2.10088       2.20300       2.22997
  53  14 3818.5380    1.6082  6.6255 12.0616 -0.0004  0.0666   0.0162   0.1880    0.0258   0.0000   440.3145       13.7750       31.8522       5.07652      -16.2151       1.99545       1.85067       2.55820       2.93812       3.20080       3.32644       3.42057
  53  15 3993.5859    1.2719  9.1245 11.8081  0.0000  0.0995   0.0132   0.2731    0.0253   0.0000   430.3940       8.67721       30.3008       1.32215      -11.4963      -7.00289       2.66268       3.77869       4.26354       4.63565       4.69110       4.77834
  53  16 4166.0656    0.8794 10.6455 11.7273  0.0045  0.1535   0.0161   0.4328    0.0248   0.0000   438.4982       26.7110       36.3444      -19.4196      -19.8176       17.4718       3.97221       5.85810       6.43616       6.97987       7.16255       7.10656
  54   2 1454.4011    0.1796  0.1324  9.6764  0.0000  0.0069   0.0071   0.0180    0.0181   0.0000   442.2154     -0.314046       22.0748      0.387767      -3.36048      -1.17444      0.181997      0.261860      0.272309      0.327007      0.369126      0.414035
  54   3 1709.1067    0.3479  0.3793  9.6876  0.0000  0.0103   0.0076   0.0266    0.0248   0.0000   441.7432      0.113469       22.1631     -0.173143      -2.99486      0.833759      0.297925      0.403538      0.472273      0.492670      0.520929      0.521494
  54   4 1935.3229    0.5999  0.6429 10.0282  0.0000  0.0128   0.0100   0.0330    0.0350   0.0000   442.3981     -0.904736       22.1148     -0.164396      -3.94329      0.764499      0.368653      0.493468      0.553955      0.608471      0.613472      0.626302
  54   5 2151.7755    0.9187  0.9037 10.5936  0.0000  0.0155   0.0132   0.0397    0.0432   0.0000   442.9117      0.496259       21.5719     -0.387465      -3.42733      0.388955      0.439026      0.588679      0.684428      0.752518      0.797895      0.816765
  54   6 2356.7820    1.4171  1.1438 11.3366  0.0000  0.0178   0.0187   0.0465    0.0512   0.0000   441.6698       2.74614       21.2683     -0.276368      -5.47957      0.687632      0.500657      0.718714      0.781844      0.882752      0.936442      0.957892
  54   7 2552.4143    2.0715  1.2439 11.9823 -0.0000  0.0180   0.0259   0.0484    0.0528   0.0000   442.3512       2.48127       21.9668       1.07648      -2.13969      -1.03398      0.521186      0.720149      0.791940      0.870568      0.911597      0.914643
  54   8 2744.6678    2.8575  1.1323 12.8439  0.0000  0.0173   0.0373   0.0449    0.0501   0.0000   441.9040       2.73393       22.3445       2.52951      -1.52657      0.112241      0.511804      0.689779      0.778310      0.842427      0.879693      0.891942
  54   9 2934.1251    3.7766  1.0200 13.3204  0.0000  0.0161   0.0495   0.0401    0.0499   0.0000   441.8566       3.39815       20.9462       2.97449      -1.85073     -0.623437      0.451304      0.663543      0.698776      0.784253      0.821179      0.815411
  54  10 3119.6579    4.1418  1.2781 13.5317  0.0000  0.0181   0.0508   0.0488    0.0513   0.0000   441.9271       3.80934       21.8801       3.38463      -3.96497     -0.149474      0.515504      0.714707      0.784052      0.864527      0.904829      0.935120
  54  11 3302.3242    3.5903  1.6231 13.4922  0.0000  0.0220   0.0416   0.0593    0.0402   0.0000   442.7021       4.50791       22.9403       1.81688      -2.21521      -4.33229      0.624979      0.864704      0.987236       1.03941       1.12382       1.11753
  54  12 3483.1612    2.7574  3.1091 12.7309 -0.0001  0.0306   0.0237   0.0873    0.0287   0.0000   444.3378       4.79783       17.6017       2.58209       4.50151      -1.41661      0.867630       1.22282       1.36934       1.47366       1.59326       1.61081
  54  13 3662.3876    2.1371  5.0762 12.2320  0.0000  0.0446   0.0172   0.1273    0.0249   0.0000   442.0310       8.44075       27.6804       1.19069      -1.34975     -0.353627       1.25456       1.75809       1.96341       2.12986       2.25487       2.29617
  54  14 3839.8226    1.5941  7.0650 12.0558 -0.0004  0.0700   0.0160   0.2053    0.0261   0.0000   436.8577       9.16244       31.7381      0.935320      -11.7937       1.04944       1.87203       2.67695       2.99325       3.26889       3.44600       3.45834
  54  15 4015.4825    1.1765  9.2279 11.8516  0.0016  0.1092   0.0134   0.2967    0.0252   0.0000   437.7765       13.9787       36.3592      -2.88389      -19.7801    -0.0218737       2.77420       4.12877       4.52553       4.91369       4.92899       4.99676
  54  16 4189.6432    0.8094 10.7807 11.8093  0.0102  0.1645   0.0115   0.4224    0.0154   0.0000   432.7918       15.2482       30.4115       9.62486      -18.3691      -20.0615       4.47774       5.94299       7.24097       7.35299       8.04997       7.88416
  55   2 1465.1568    0.1633  0.1539  9.6579  0.0000  0.0090   0.0062   0.0191    0.0182   0.0000   442.2637     -0.284965       22.1096       1.39639      -2.20347     -0.721755      0.236842      0.286829      0.377470      0.365237      0.410771      0.407078
  55   3 1720.6241    0.3403  0.3569  9.7676  0.0000  0.0106   0.0076   0.0246    0.0236   0.0000   442.3596      0.381285       22.7896     -0.247821      -3.64429      0.780692      0.296841      0.440428      0.460867      0.506559      0.552300      0.548862
  55   4 1948.0306    0.6147  0.6143 10.1089  0.0000  0.0126   0.0102   0.0306    0.0330   0.0000   441.4933      0.201449       21.1955      0.315592      -4.31666     -0.198395      0.370889      0.510273      0.579482      0.652314      0.661881      0.676488
  55   5 2165.6638    0.9811  0.8816 10.6373  0.0000  0.0146   0.0139   0.0396    0.0417   0.0000   442.3060       1.46818       21.5204       1.31583      -2.01766     -0.739969      0.409566      0.583759      0.641060      0.724567      0.741472      0.776495
  55   6 2371.4172    1.4661  1.1329 11.4655  0.0000  0.0180   0.0193   0.0458    0.0487   0.0000   442.1155      0.145361       21.3239      0.151188      -1.69571     -0.986402      0.495174      0.689535      0.745596      0.838117      0.871862      0.903821
  55   7 2567.9770    2.1215  1.2073 12.1098  0.0000  0.0180   0.0270   0.0477    0.0533   0.0000   441.6254       1.40637       21.6569     -0.367924      -2.87854      -1.10100      0.518795      0.710809      0.795702      0.859473      0.933814      0.963058
  55   8 2761.2367    2.9417  1.1801 12.7359  0.0000  0.0180   0.0372   0.0451    0.0539   0.0000   441.0081       2.12324       20.6584      0.588018      -3.91689      -1.45912      0.492193      0.724849      0.777493      0.862359      0.914419      0.914096
  55   9 2951.4863    3.7424  1.1122 13.4202 -0.0000  0.0169   0.0491   0.0442    0.0499   0.0000   441.6728       4.94785       21.3575       1.40808      -1.15025     -0.788823      0.484578      0.677008      0.755055      0.846259      0.899034      0.886282
  55  10 3137.8037    4.1363  1.2360 13.6870 -0.0000  0.0183   0.0521   0.0473    0.0476   0.0000   442.2372       4.97246       20.0463      0.967359      -2.08218     -0.577704      0.511044      0.720100      0.784899      0.862086      0.877254      0.911594
  55  11 3321.2516    3.5335  1.8052 13.3152  0.0008  0.0223   0.0380   0.0622    0.0387   0.0000   442.6029       3.53678       19.9346       2.03002     -0.284510      0.389032      0.609227      0.860944      0.937364       1.05382       1.08187       1.12268
  55  12 3502.7707    2.6839  3.2235 12.6105 -0.0000  0.0313   0.0227   0.0874    0.0286   0.0000   443.8672       7.02447       19.4617       1.45144       1.18816      -1.00466      0.847430       1.18964       1.34075       1.44951       1.51836       1.53186
  55  13 3682.6961    2.0003  4.7296 12.2839 -0.0002  0.0450   0.0176   0.1249    0.0252   0.0000   437.9865       7.68756       26.7477       3.42516      -8.28648      -2.40488       1.23518       1.70843       1.94627       2.10267       2.26895       2.24681
  55  14 3861.0866    1.5799  7.5108 12.0185  0.0013  0.0755   0.0156   0.2112    0.0255   0.0000   441.9421       9.11436       24.2158       3.47816      -7.68845       2.53827       1.94680       2.82793       3.09159       3.43415       3.52253       3.57924
  55  15 4037.7078    1.1576 10.2506 11.8569 -0.0042  0.1253   0.0148   0.3312    0.0252   0.0000   438.5084       17.6441       29.0322      -7.12253      -9.04823       8.71343       3.10434       4.68085       5.00915       5.60397       5.66137       5.84682
  56   1 1165.9201    0.0721  0.0508  9.7341 -0.0001  0.0100   0.0071   0.0164    0.0162   0.0000   441.0131     -0.337221       21.5040      0.239163      -3.78020      0.354106      0.313048      0.359027      0.465521      0.433717      0.533996      0.574187
  56   2 1475.7872    0.1838  0.1250  9.6216  0.0000  0.0068   0.0070   0.0146    0.0178   0.0000   441.8259     -0.642201       22.0637      0.387846      -3.10991      0.249814      0.197343      0.274221      0.317320      0.334336      0.346849      0.330851
  56   3 1731.9737    0.3701  0.4048  9.7682  0.0002  0.0108   0.0077   0.0266    0.0251   0.0000   442.2237     -0.470436       22.6288      0.242679      -1.90796     0.0144355      0.302334      0.404288      0.471479      0.503787      0.558668      0.545726
  56   4 1960.6408    0.6382  0.6179 10.1635  0.0000  0.0130   0.0105   0.0307    0.0331   0.0000   442.1414      0.623131       21.7394     -0.114707      -2.93823     -0.302210      0.338985      0.489906      0.537264      0.619124      0.614362      0.630359
  56   5 2179.3878    0.9858  0.9564 10.7401  0.0000  0.0161   0.0136   0.0407    0.0432   0.0000   443.0061       1.02949       20.4167      -2.02711     -0.999937       1.02250      0.426472      0.606153      0.675506      0.723297      0.771085      0.786387
  56   6 2385.8683    1.5569  1.2108 11.3661 -0.0000  0.0176   0.0194   0.0475    0.0535   0.0000   440.9237       1.24457       22.4286       1.03517      -1.68838     -0.880074      0.489974      0.662853      0.738353      0.843770      0.852159      0.882384
  56   7 2583.3466    2.1681  1.2990 12.1491  0.0000  0.0179   0.0262   0.0493    0.0455   0.0000   442.5243       1.89356       20.8499      0.189687      -3.28818      0.477637      0.509176      0.689124      0.777242      0.849001      0.881189      0.916761
  56   8 2777.7159    2.9975  1.1780 12.8270  0.0000  0.0172   0.0376   0.0465    0.0521   0.0000   440.5919       2.75672       21.1234       1.20086      -3.81938     -0.341602      0.469855      0.672302      0.739140      0.800907      0.841719      0.855469
  56   9 2968.7598    3.7936  1.1090 13.4896  0.0000  0.0165   0.0493   0.0441    0.0486   0.0000   441.5534       3.11288       21.1869       2.47758      -2.73412      -1.98431      0.486813      0.645583      0.746922      0.795817      0.848855      0.867295
  56  10 3155.7860    4.1354  1.3117 13.5798  0.0000  0.0184   0.0500   0.0490    0.0484   0.0000   441.5587       4.34447       21.9606       2.51033      -1.60770   -0.00595235      0.511945      0.734370      0.787031      0.889929      0.929899      0.939873
  56  11 3339.9316    3.4776  1.8633 13.3173  0.0006  0.0224   0.0370   0.0643    0.0380   0.0000   441.4947       3.13218       19.9361       4.29955      -1.81362      0.434765      0.617472      0.860033      0.956953       1.05239       1.09701       1.10833
  56  12 3522.3031    2.5834  3.6925 12.5320 -0.0003  0.0333   0.0206   0.0966    0.0263   0.0000   441.4860       5.75759       20.5751       1.37502     -0.816306     -0.804540      0.903124       1.26065       1.39394       1.54619       1.63004       1.64252
  56  13 3702.8368    1.9654  5.3946 12.1665 -0.0018  0.0500   0.0163   0.1366    0.0260   0.0000   444.7920       8.43626       22.3401     -0.412863     -0.514914      -3.44945       1.29933       1.83622       2.07652       2.22599       2.34860       2.38797
  56  14 3881.7166    1.3045  6.2501 11.9973 -0.0005  0.0722   0.0145   0.2015    0.0288   0.0000   439.1456       7.76448       28.1862      -3.78301      -8.52899      0.474483       1.83082       2.65964       2.93703       3.24032       3.38263       3.41888
  56  15 4059.1358    0.9273  7.7920 11.8621  0.0038  0.1137   0.0168   0.3264    0.0327   0.0000   438.8730       12.5815       22.3860      -18.6728      -5.01520      -5.02517       2.76926       4.22572       4.44611       5.12255       5.08472       5.32587
  57   1 1174.7507    0.0693  0.0403  9.7276  0.0000  0.0113   0.0076   0.0155    0.0160   0.0000   441.6334     -0.659589       21.0255    -0.0477275      -3.55466      0.177789      0.263902      0.403318      0.418674      0.512857      0.531445      0.555360
  57   2 1486.3032    0.1676  0.2023  9.6377  0.0000  0.0095   0.0058   0.0226    0.0184   0.0000   442.5407     -0.180739       22.0415     0.0852113      -3.46644     -0.453003      0.299518      0.427640      0.459469      0.502704      0.520023      0.557458
  57   3 1743.2016    0.3675  0.4139  9.7642  0.0000  0.0112   0.0075   0.0260    0.0251   0.0000   442.5750      -1.03562       22.3834      0.590702      -2.56206      0.206054      0.296303      0.407313      0.430038      0.482036      0.516077      0.555619
  57   4 1973.1769    0.6632  0.6674  9.9993 -0.0000  0.0125   0.0104   0.0322    0.0368   0.0000   442.5690     -0.156616       21.5948      0.220935      -2.84856     -0.176474      0.336648      0.470720      0.531261      0.565123      0.622563      0.621527
  57   5 2193.0082    1.0284  1.0409 10.6900  0.0000  0.0163   0.0138   0.0432    0.0468   0.0000   441.7124     -0.387901       22.1657      0.872564      -2.75904     -0.606817      0.444700      0.595023      0.661766      0.723157      0.755401      0.797839
  57   6 2400.1614    1.5621  1.2424 11.4919  0.0000  0.0181   0.0194   0.0486    0.0479   0.0000   441.6378      0.436902       20.7055      0.584419      -2.94804      -2.41925      0.472480      0.670300      0.748144      0.807906      0.860389      0.880641
  57   7 2598.6289    2.2788  1.2031 12.2873  0.0000  0.0174   0.0284   0.0469    0.0506   0.0000   442.8397       1.55914       21.5385      0.902463      -3.02793       1.26953      0.476747      0.658249      0.733097      0.801020      0.827258      0.839591
  57   8 2794.0189    2.9892  1.2372 12.9624  0.0067  0.0175   0.0372   0.0485    0.0480   0.0000   441.6439       4.07900       23.6526      0.629925      -2.48851      0.993893      0.470331      0.666106      0.718482      0.799144      0.829979      0.839726
  57   9 2985.8529    3.8901  1.1250 13.4462 -0.0000  0.0163   0.0495   0.0448    0.0501   0.0000   441.2777       4.62295       20.9886       2.41232      -3.22081      -2.26193      0.450298      0.635072      0.685028      0.765708      0.798233      0.789654
  57  10 3173.6354    4.0960  1.3427 13.6463  0.0000  0.0185   0.0490   0.0505    0.0458   0.0000   442.3293       4.38685       20.3965       2.68212      -1.14793      0.496846      0.502095      0.700135      0.782271      0.843148      0.922945      0.898245
  57  11 3358.5807    3.3667  2.0715 13.1616  0.0000  0.0234   0.0337   0.0656    0.0361   0.0000   443.3017       4.81814       19.8249       3.10700       2.48561     -0.880177      0.637855      0.876842      0.977050       1.06019       1.16660       1.18224
  57  12 3541.6787    2.5715  3.7715 12.4818 -0.0000  0.0345   0.0201   0.0942    0.0268   0.0000   443.4136       5.33253       18.6562       2.04834      0.183794      -1.24477      0.904137       1.27358       1.42494       1.57484       1.64191       1.69492
  57  13 3722.8503    2.1692  6.6760 11.9812  0.0066  0.0540   0.0096   0.1434    0.0139   0.0000   437.9138       15.8570       29.7195      -3.85464      -16.0411       4.88364       1.49072       1.96579       2.32691       2.44658       2.68676       2.68058
  58   1 1183.5387    0.0790  0.1010  9.7410  0.0000  0.0150   0.0062   0.0254    0.0163   0.0000   440.9874     -0.636633       22.1297      0.323164      -3.04542     0.0887063      0.389321      0.543128      0.666342      0.723388      0.648495      0.683355
  58   2 1496.7084    0.1834  0.1752  9.6869  0.0000  0.0080   0.0061   0.0194    0.0180   0.0000   442.2967     -0.441702       21.8615      0.347368      -3.07532     -0.242733      0.252752      0.376591      0.433925      0.525191      0.616752      0.569597
  58   3 1754.2928    0.4049  0.3878  9.7928 -0.0000  0.0097   0.0082   0.0239    0.0251   0.0000   441.8157      0.347536       21.2962      0.250337      -3.10455     -0.459637      0.265119      0.358511      0.415388      0.426175      0.465022      0.474733
  58   4 1985.5365    0.6665  0.7713 10.0361 -0.0000  0.0141   0.0098   0.0353    0.0380   0.0000   442.5769     -0.526258       22.0977      0.905724      -3.30974      0.784182      0.362829      0.525121      0.590819      0.625114      0.668318      0.684057
  58   5 2206.5669    1.0676  0.9371 10.8134  0.0000  0.0150   0.0143   0.0392    0.0432   0.0000   442.4163      0.193780       21.5336      0.799034      -3.00389       1.40267      0.405294      0.552841      0.605715      0.696699      0.724520      0.729035
  58   6 2414.3429    1.5920  1.2299 11.5733  0.0035  0.0177   0.0199   0.0484    0.0512   0.0000   442.8468      0.654402       22.3466      0.452860      -3.90303     -0.443164      0.483573      0.664590      0.737170      0.820721      0.869398      0.878426
  58   7 2613.7857    2.3251  1.2202 12.4504  0.0000  0.0179   0.0293   0.0478    0.0489   0.0000   441.9877       2.49481       21.1787      0.230324      -2.49337     -0.878006      0.475125      0.647422      0.734441      0.785598      0.828365      0.833104
  58   8 2810.2077    3.1432  1.1566 12.9403  0.0000  0.0167   0.0391   0.0440    0.0522   0.0000   442.5602       3.41161       21.4072       1.61069      -3.02478     0.0695293      0.455274      0.619590      0.685785      0.755562      0.831587      0.853940
  58   9 3002.8598    4.0054  1.1500 13.5212 -0.0000  0.0163   0.0497   0.0453    0.0493   0.0000   442.4963       3.39434       20.4447       1.09353      -3.32227      0.840933      0.434026      0.606512      0.676350      0.743867      0.764181      0.795510
  58  10 3191.2750    4.0363  1.3552 13.6111  0.0000  0.0184   0.0474   0.0510    0.0439   0.0000   441.7374       4.39535       20.8565       2.35103      -3.21371      -1.68573      0.475089      0.687481      0.717843      0.812590      0.856250      0.865667
  58  11 3376.9774    3.2867  2.0592 13.2435  0.0000  0.0238   0.0332   0.0672    0.0342   0.0000   442.5422       6.45038       18.9314       1.51132      0.737015      -1.92917      0.625228      0.901939      0.999591       1.08008       1.14707       1.17286
  58  12 3560.8513    2.4805  4.0552 12.4472  0.0000  0.0361   0.0189   0.1002    0.0252   0.0000   440.1148       7.40301       18.6802       2.35559      -1.22675     -0.773769      0.914833       1.31160       1.46682       1.58874       1.70702       1.75057
  58  13 3743.0941    1.8299  5.6064 12.2185 -0.0020  0.0536   0.0168   0.1485    0.0265   0.0000   441.4470       7.69469       21.7071       1.45482      -2.34413      -2.23122       1.36003       1.91415       2.14898       2.35520       2.47007       2.51621
  58  14 3923.4108    1.2251  6.6134 12.0268 -0.0002  0.0800   0.0154   0.2285    0.0301   0.0000   435.9708       10.7618       26.5525      -7.48015      -14.2587       6.80687       1.95235       2.84217       3.13930       3.47323       3.56009       3.70709
  58  15 4101.8692    0.7198  6.9672 11.9813  0.0012  0.1478   0.0298   0.4906    0.0528   0.0000   439.7874       23.6632       33.8746      -13.9633      -20.0502      0.771050       3.29952       5.17157       5.50660       6.14701       6.12833       6.21716
  59   1 1192.2671    0.0733  0.0801  9.6900 -0.0002  0.0137   0.0063   0.0193    0.0160   0.0000   440.2613     -0.783703       22.6113     -0.771008      -3.23777       2.17049      0.372452      0.458213      0.618456      0.633938      0.755064      0.786865
  59   2 1506.9445    0.1924  0.2153  9.6249  0.0000  0.0086   0.0060   0.0224    0.0185   0.0000   442.5970     -0.479742       21.6809      0.209028      -2.83930     -0.401053      0.237837      0.323337      0.367236      0.436901      0.493287      0.459667
  59   3 1765.2752    0.3947  0.4299  9.7600  0.0000  0.0104   0.0077   0.0257    0.0255   0.0000   442.3136     -0.364502       22.4407      0.588805      -2.68234     -0.412951      0.289414      0.380529      0.444513      0.461887      0.486941      0.516859
  59   4 1997.8589    0.6909  0.6698 10.1674  0.0000  0.0126   0.0106   0.0309    0.0356   0.0000   442.2607     -0.124742       22.3861      0.505727      -2.75079      0.895275      0.335850      0.461942      0.507261      0.559988      0.571267      0.612712
  59   5 2219.8745    1.0768  1.0897 10.6823  0.0000  0.0172   0.0136   0.0415    0.0485   0.0000   441.9983      0.498300       21.8273     -0.409190      -2.77425     -0.441681      0.442668      0.642217      0.677393      0.763945      0.823905      0.819177
  59   6 2428.3377    1.6627  1.2866 11.5241  0.0002  0.0177   0.0196   0.0486    0.0461   0.0000   442.6542      0.958131       21.8176      0.928844      -3.61127    -0.0396464      0.464266      0.631193      0.728698      0.782453      0.828832      0.829195
  59   7 2628.8660    2.3824  1.2349 12.3796 -0.0000  0.0171   0.0289   0.0476    0.0472   0.0000   442.1175       2.33608       21.8488       2.19375      -3.32325      0.448594      0.466147      0.635504      0.708840      0.786886      0.817724      0.832835
  59   8 2826.2840    3.3114  1.1180 12.9049  0.0002  0.0158   0.0403   0.0413    0.0515   0.0000   441.6617       2.14100       20.8938      0.375496      -3.29152     -0.411022      0.430439      0.586850      0.662796      0.719466      0.767708      0.766157
  59   9 3019.6861    4.0456  1.1558 13.4382  0.0000  0.0159   0.0498   0.0448    0.0506   0.0000   442.4369       4.26604       21.4131       3.00327     -0.559841      -1.08309      0.418757      0.576964      0.644451      0.713946      0.739686      0.768795
  59  10 3208.8656    3.9226  1.4486 13.6365  0.0000  0.0190   0.0454   0.0540    0.0408   0.0000   441.9495       4.04332       22.2198       1.83646      -1.65848      -1.79995      0.498472      0.685723      0.760576      0.833898      0.882843      0.900224
  59  11 3395.3270    3.2083  2.2815 13.0918  0.0000  0.0243   0.0303   0.0711    0.0332   0.0000   442.5598       5.10283       18.7812       2.07688      0.982583      -1.63314      0.634328      0.873295      0.977888       1.06585       1.13357       1.18247
  59  12 3579.9534    2.4288  4.1191 12.3890  0.0000  0.0367   0.0184   0.1015    0.0253   0.0000   443.3449       5.63942       20.6484       3.14316      -3.51258       1.75709      0.905795       1.32478       1.45927       1.57478       1.66786       1.69235
  59  13 3762.7488    1.7947  6.2046 12.2226  0.0010  0.0598   0.0173   0.1702    0.0262   0.0000   442.4357       7.84838       22.9968       2.00195      -2.50138      -9.31635       1.45668       2.08773       2.30897       2.57146       2.66578       2.67887
  59  14 3943.4849    1.3903  9.5520 12.0054  0.0000  0.1051   0.0140   0.2743    0.0239   0.0000   437.2112       7.34151       25.8806      -3.86096      -17.5379      -7.25706       2.46226       3.65267       3.96603       4.38693       4.49330       4.55477
  60   1 1200.8690    0.0780  0.0764  9.6715  0.0000  0.0137   0.0064   0.0175    0.0159   0.0000   440.5932     -0.213645       21.1954      0.278923      -3.41015      0.287983      0.301510      0.480594      0.483917      0.568820      0.548079      0.560882
  60   2 1517.0943    0.2000  0.2273  9.5519  0.0000  0.0082   0.0059   0.0228    0.0187   0.0000   442.2027     -0.670163       22.5538      0.165273      -3.20214     -0.241636      0.227408      0.297019      0.341363      0.367797      0.399055      0.412736
  60   3 1776.1367    0.4227  0.4769  9.7351  0.0000  0.0112   0.0078   0.0274    0.0271   0.0000   442.4771     0.0473718       21.7252      0.199841      -2.79997     -0.721770      0.277311      0.396419      0.427583      0.475608      0.489798      0.496502
  60   4 2010.0733    0.7117  0.7586 10.1649 -0.0000  0.0133   0.0104   0.0344    0.0366   0.0000   442.4602     -0.355035       22.1441      0.480072      -2.77965      0.776351      0.352114      0.463187      0.504148      0.578494      0.589634      0.602373
  60   5 2233.0974    1.1035  1.0267 10.8354  0.0000  0.0159   0.0143   0.0409    0.0463   0.0000   442.2973      0.351645       20.8640      0.301859      -3.27736     -0.831563      0.410510      0.550545      0.618293      0.694780      0.718670      0.734491
  60   6 2442.3191    1.7107  1.2760 11.6989  0.0000  0.0180   0.0206   0.0479    0.0470   0.0000   441.5023      0.345572       21.8014     -0.160539      -3.25384     -0.123042      0.469852      0.640163      0.721521      0.790119      0.826679      0.856913
  60   7 2643.8370    2.4453  1.3161 12.2346  0.0000  0.0174   0.0279   0.0472    0.0474   0.0000   442.9227       1.61900       21.1568       1.63045      -2.89393      0.195249      0.458024      0.613215      0.690875      0.750574      0.791007      0.804906
  60   8 2842.2335    3.3435  1.2241 12.9319  0.0037  0.0166   0.0398   0.0449    0.0524   0.0000   441.6976       2.82490       22.8683       1.15923      -3.42270     -0.493207      0.427741      0.594212      0.668109      0.727838      0.805883      0.810972
  60   9 3036.3718    4.0236  1.1917 13.5603 -0.0000  0.0171   0.0491   0.0456    0.0490   0.0000   442.1975       3.21590       21.0252       2.41605      -3.34187     -0.135637      0.426758      0.609417      0.668416      0.751736      0.771740      0.800299
  60  10 3226.2747    3.9580  1.5878 13.3973 -0.0000  0.0196   0.0426   0.0540    0.0434   0.0000   441.4465       4.08331       20.5362       2.68336      -1.83561       1.22964      0.509903      0.685076      0.783364      0.853977      0.911960      0.936332
  60  11 3413.5880    3.1334  2.7183 12.8207  0.0000  0.0268   0.0265   0.0736    0.0318   0.0000   443.4306       6.01119       17.4363       2.25079       2.51744      -2.38642      0.657333      0.946642       1.03219       1.15777       1.18899       1.22542
  60  12 3598.9619    2.3607  4.5761 12.3194  0.0000  0.0391   0.0178   0.1097    0.0253   0.0000   441.0305       4.96138       19.9547       2.38505      -3.37422      -1.83920      0.968710       1.35147       1.53595       1.66640       1.74069       1.75698
  60  13 3782.3867    1.7357  6.4448 12.1682  0.0028  0.0656   0.0174   0.1793    0.0277   0.0000   443.2662       2.10837       25.2165     -0.883464      -1.04470      -1.72700       1.51370       2.29129       2.42990       2.77789       2.77991       2.87103
  60  14 3964.3349    1.2061  8.3665 12.0915  0.0006  0.1095   0.0192   0.3125    0.0293   0.0000   436.9043       14.9338       31.4614       2.86877      -1.14265       6.15024       2.41561       3.74454       3.98839       4.44665       4.46093       4.56932
  61   1 1209.3888    0.0812  0.1077  9.6723  0.0000  0.0126   0.0060   0.0266    0.0160   0.0000   441.2684      0.246705       21.9174     -0.138471      -4.21443      0.584872      0.351842      0.414086      0.448283      0.547688      0.520974      0.582356
  61   2 1527.1128    0.1976  0.2002  9.6341  0.0000  0.0082   0.0061   0.0200    0.0182   0.0000   441.6600     -0.496968       21.8693     0.0195600      -3.06096    -0.0652604      0.238713      0.319997      0.374953      0.382372      0.410485      0.403032
  61   3 1786.8694    0.4408  0.4673  9.7240  0.0000  0.0106   0.0080   0.0256    0.0272   0.0000   442.2044      -1.05442       22.4268      0.363580      -2.28678       1.00607      0.273093      0.365865      0.404917      0.444464      0.460805      0.459863
  61   4 2022.1520    0.7412  0.7709 10.2127  0.0000  0.0135   0.0106   0.0342    0.0376   0.0000   442.1980      0.934173       22.3922      0.870738      -3.49832     -0.600197      0.339974      0.471533      0.523623      0.587919      0.600090      0.617360
  61   5 2246.1308    1.1620  1.0590 10.8646  0.0000  0.0154   0.0147   0.0424    0.0461   0.0000   441.5418      0.871020       21.4470     -0.854592      -3.10816       1.28681      0.398975      0.545644      0.629150      0.670490      0.710298      0.755897
  61   6 2456.1199    1.7312  1.2601 11.8832  0.0001  0.0178   0.0211   0.0493    0.0433   0.0000   443.6205       1.39582       20.5890       1.60739      -1.96800     -0.479882      0.448119      0.624556      0.689423      0.758610      0.820541      0.837408
  61   7 2658.6616    2.5253  1.2203 12.4925  0.0000  0.0170   0.0305   0.0459    0.0495   0.0000   442.0184       1.74374       22.0570      0.201538      -2.72690     -0.378828      0.435055      0.605223      0.664006      0.733293      0.767497      0.768350
  61   8 2858.0845    3.3822  1.1214 13.1935  0.0001  0.0159   0.0417   0.0431    0.0451   0.0000   441.8223       2.27647       20.9832      0.778009      -1.87400      -1.17690      0.401634      0.555471      0.605867      0.690512      0.692507      0.741175
  61   9 3052.9402    4.1198  1.1756 13.4278  0.0000  0.0161   0.0494   0.0432    0.0536   0.0000   441.4830       2.88594       21.6327    -0.0669815      -3.30049      -1.35766      0.443941      0.602591      0.664356      0.708998      0.759549      0.779639
  61  10 3243.6223    3.9443  1.5501 13.5393  0.0000  0.0196   0.0428   0.0527    0.0392   0.0000   442.3845       4.13202       21.4120      0.815972      -4.40761     -0.996794      0.488106      0.686675      0.763324      0.859154      0.904759      0.921685
  61  11 3431.7036    2.9937  2.5778 12.9756  0.0000  0.0268   0.0272   0.0741    0.0313   0.0000   444.9687       4.85129       16.9832      0.901589      0.480915      -1.52595      0.657008      0.947777       1.01712       1.14076       1.18149       1.23775
  61  12 3617.8126    2.2392  4.6232 12.3724 -0.0029  0.0412   0.0179   0.1156    0.0254   0.0000   441.2337       7.70897       19.6373       2.11769      -2.22121      -3.61999      0.989681       1.44721       1.58093       1.73956       1.80933       1.86050
  61  13 3801.9823    1.6888  6.8138 12.1750  0.0025  0.0669   0.0169   0.1909    0.0280   0.0000   443.1636       2.76129       17.0080       2.13175      -1.06258      0.787663       1.55756       2.24880       2.51284       2.77796       2.78470       2.91128
  61  14 3984.5583    1.0205  7.3448 12.2462 -0.0078  0.1081   0.0323   0.4237    0.0426   0.0000   439.5798       11.9014       25.9874       3.48315      -2.68913       7.13768       2.43328       3.62915       3.93051       4.44110       4.40152       4.66393
  62   1 1217.8284    0.0781  0.0770  9.6504  0.0000  0.0131   0.0061   0.0183    0.0156   0.0000   441.3367     -0.277838       22.2714     -0.853037      -2.54720     -0.727354      0.354160      0.465703      0.541619      0.597063      0.693185      0.614982
  62   2 1537.0079    0.2150  0.1942  9.5905  0.0000  0.0074   0.0063   0.0180    0.0180   0.0000   442.2641      0.124164       22.4998      0.385767      -3.62314     -0.448954      0.181107      0.261262      0.289141      0.324709      0.321247      0.338443
  62   3 1797.5091    0.4392  0.4852  9.7683  0.0000  0.0108   0.0078   0.0278    0.0265   0.0000   442.4656     -0.888693       22.1212      0.491399      -3.23935     -0.354462      0.263511      0.378309      0.425334      0.441342      0.502074      0.503839
  62   4 2034.1643    0.7492  0.8333 10.2055  0.0000  0.0142   0.0104   0.0358    0.0383   0.0000   442.8825     0.0459998       22.4281      0.333042      -4.17957     -0.409268      0.341464      0.485231      0.542222      0.576909      0.631503      0.627528
  62   5 2259.1171    1.1906  1.0318 11.0107  0.0000  0.0155   0.0151   0.0414    0.0429   0.0000   442.4210      0.503288       21.9352     -0.622131      -4.10679      0.290617      0.383300      0.534689      0.598579      0.678710      0.710186      0.733178
  62   6 2469.7790    1.8298  1.2317 11.8828  0.0021  0.0178   0.0222   0.0455    0.0475   0.0000   442.6174       1.02147       21.3339      0.645590      -1.51778      -1.63805      0.440373      0.631378      0.671433      0.757197      0.791276      0.788119
  62   7 2673.4778    2.5816  1.2276 12.5570 -0.0005  0.0165   0.0306   0.0468    0.0474   0.0000   442.4272       1.66937       20.5196       2.06956      -4.27916      0.362558      0.421974      0.575598      0.629998      0.705493      0.734655      0.757170
  62   8 2873.7551    3.5332  1.1550 13.0966 -0.0005  0.0158   0.0421   0.0424    0.0496   0.0000   442.5360       1.58665       20.7159       1.31483      -2.18063      0.676128      0.400941      0.539153      0.612009      0.668194      0.689412      0.719387
  62   9 3069.3952    4.1174  1.2594 13.5408 -0.0000  0.0166   0.0485   0.0476    0.0469   0.0000   441.8670       4.28476       20.9208       1.47480      -3.61710     -0.831696      0.432095      0.585859      0.651466      0.696472      0.761484      0.773983
  62  10 3260.8642    3.8707  1.6135 13.3722  0.0000  0.0194   0.0405   0.0537    0.0404   0.0000   442.5174       4.73216       21.8844       1.58853      -1.06223       1.36187      0.487805      0.666193      0.741170      0.814458      0.873524      0.879580
  62  11 3449.6515    2.9589  2.9440 12.7918  0.0000  0.0273   0.0244   0.0794    0.0293   0.0000   444.8560       5.25468       18.4671       2.88521     -0.236088     -0.302626      0.680495      0.916724       1.04611       1.15391       1.21442       1.25746
  62  12 3636.4967    2.2011  4.6247 12.3843  0.0001  0.0415   0.0183   0.1170    0.0254   0.0000   442.3742       4.48288       19.9796       1.30544       1.10562      -3.34319      0.984238       1.40429       1.57682       1.71785       1.78527       1.84628
  62  13 3821.2831    1.6432  7.0529 12.1119  0.0027  0.0699   0.0162   0.1956    0.0291   0.0000   439.4230       9.17488       24.3820       2.39143      -1.40879    -0.0953216       1.58418       2.34965       2.51595       2.86984       2.92742       3.01403
  62  14 4003.7990    0.9507  7.4738 12.1470 -0.0068  0.1151   0.0077   0.2808    0.0128   0.0000   441.3819       11.2160       40.7272      -13.1339      -24.8092       10.5093       2.70157       3.65819       4.50029       4.30005       5.06488       4.65077
  63   1 1226.2117    0.0843  0.0964  9.6810 -0.0021  0.0112   0.0059   0.0239    0.0157   0.0000   441.0387     0.0812370       22.1069      0.521293      -2.87031      0.107620      0.260801      0.359966      0.436652      0.516209      0.519256      0.524923
  63   2 1546.8018    0.2180  0.2163  9.6182  0.0000  0.0077   0.0061   0.0197    0.0182   0.0000   441.9771     -0.622886       22.4766      0.296329      -3.31938      0.168569      0.185680      0.269175      0.285119      0.331601      0.341189      0.366835
  63   3 1808.0325    0.4582  0.4728  9.8784  0.0000  0.0105   0.0082   0.0257    0.0260   0.0000   442.4463     0.0286761       21.4307     -0.252353      -3.04298      0.220549      0.259532      0.365210      0.412849      0.453219      0.481215      0.503099
  63   4 2046.0424    0.7757  0.8154 10.2493  0.0000  0.0134   0.0108   0.0351    0.0391   0.0000   442.7346      0.778936       22.2620      0.454088      -2.98639     -0.790902      0.338979      0.455763      0.518171      0.552221      0.581499      0.601542
  63   5 2271.9383    1.2456  1.0729 11.1013  0.0000  0.0161   0.0155   0.0415    0.0455   0.0000   442.3505    -0.0576956       21.9693     -0.439828      -3.40064     -0.285989      0.389940      0.551845      0.590626      0.673442      0.707592      0.733335
  63   6 2483.3953    1.8354  1.3212 11.7662  0.0000  0.0173   0.0208   0.0475    0.0447   0.0000   442.3629      0.409774       22.2344     0.0426290      -2.07240     0.0587146      0.431382      0.580000      0.662207      0.729330      0.754495      0.782233
  63   7 2688.1057    2.6660  1.2870 12.4874  0.0003  0.0169   0.0301   0.0459    0.0483   0.0000   441.9922       2.33740       22.5877     0.0757024      -3.05083     -0.361429      0.424812      0.591084      0.646636      0.726580      0.766122      0.787198
  63   8 2889.3610    3.5688  1.1936 13.1948  0.0000  0.0164   0.0415   0.0437    0.0475   0.0000   442.7036       3.00135       21.5188       2.11486      -2.54981      0.292323      0.393056      0.562178      0.600971      0.675446      0.697802      0.738735
  63   9 3085.7431    4.1698  1.2792 13.5137 -0.0010  0.0169   0.0476   0.0462    0.0457   0.0000   441.8879       5.03032       21.7205      0.641243      -2.49279      -1.68361      0.421081      0.581189      0.652185      0.725243      0.770074      0.789863
  63  10 3277.9397    3.8133  1.7222 13.3604 -0.0000  0.0201   0.0387   0.0565    0.0393   0.0000   441.8821       4.36702       20.7241       2.17586     -0.406768     -0.579410      0.481960      0.678512      0.756422      0.832899      0.907159      0.909610
  63  11 3467.6007    2.8672  3.1405 12.7358  0.0000  0.0288   0.0229   0.0814    0.0282   0.0000   443.0492       6.35623       19.9098     -0.983953      0.201566       1.31402      0.688972      0.970486       1.06936       1.18990       1.24533       1.27744
  63  12 3655.0717    2.0701  4.5966 12.3374 -0.0012  0.0434   0.0168   0.1189    0.0271   0.0000   441.3250       5.34515       18.8986       2.15761      -3.82923      -2.23473      0.973083       1.43402       1.58126       1.76045       1.78942       1.86766
  63  13 3839.9817    1.5619  7.4155 11.9849 -0.0022  0.0726   0.0064   0.1837    0.0126   0.0000   439.3485       7.64910       32.5712      -4.44644      -19.7668       8.31376       1.66917       2.37597       2.68562       2.92402       3.06077       3.13476
  64   1 1234.5104    0.0804  0.0727  9.6307  0.0000  0.0111   0.0061   0.0168    0.0154   0.0000   441.2518    -0.0429120       22.1136      0.264772      -3.02905     -0.228773      0.279650      0.307174      0.398414      0.547863      0.380398      0.456676
  64   2 1556.4819    0.2304  0.2509  9.6001  0.0000  0.0087   0.0060   0.0204    0.0187   0.0000   441.9303     -0.178773       21.4349      0.565936      -3.39407     -0.194371      0.220494      0.322291      0.360592      0.398779      0.429432      0.419977
  64   3 1818.4663    0.4652  0.5094  9.8626  0.0004  0.0106   0.0081   0.0288    0.0267   0.0000   442.5254     -0.387716       21.8369      0.146827      -3.15091      0.678558      0.265774      0.360698      0.417009      0.446382      0.466677      0.487256
  64   4 2057.8623    0.7918  0.8237 10.2396  0.0000  0.0136   0.0107   0.0336    0.0392   0.0000   442.5605     -0.179135       21.4259      0.858873      -2.89911     -0.383507      0.333199      0.460301      0.512058      0.560282      0.613383      0.620409
  64   5 2284.5900    1.2743  1.1414 10.9572  0.0000  0.0158   0.0153   0.0436    0.0486   0.0000   442.5457       1.61255       22.7728      0.244054      -3.21614     -0.523557      0.382620      0.528545      0.595396      0.645494      0.684538      0.698455
  64   6 2496.8008    1.8919  1.3420 11.8934  0.0000  0.0178   0.0216   0.0491    0.0434   0.0000   442.0421       1.67141       21.7698       1.08738      -4.41419     -0.617148      0.431054      0.601699      0.660927      0.734976      0.757882      0.772001
  64   7 2702.6810    2.7917  1.2327 12.6135  0.0062  0.0160   0.0324   0.0454    0.0492   0.0000   443.2319       3.08211       21.6994       1.30096      -3.54711     -0.180869      0.393113      0.539544      0.610904      0.655929      0.699760      0.717483
  64   8 2904.8242    3.6796  1.1732 13.2022  0.0000  0.0160   0.0431   0.0427    0.0496   0.0000   442.7056       3.64154       22.1130      0.206239      -3.08724      0.261004      0.379500      0.537126      0.597497      0.648302      0.688876      0.710565
  64   9 3101.9456    4.1895  1.2779 13.4916 -0.0012  0.0169   0.0471   0.0452    0.0459   0.0000   442.4100       3.36711       20.3291       1.10819      -2.65150     -0.908196      0.413556      0.566078      0.631659      0.703867      0.741997      0.757754
  64  10 3294.9363    3.6463  1.7870 13.4309  0.0000  0.0204   0.0374   0.0602    0.0352   0.0000   441.6228       3.75039       21.3741       3.05557      -2.32865      -1.05083      0.494669      0.672201      0.755219      0.840321      0.901688      0.906652
  64  11 3485.2368    2.8449  3.3805 12.6089  0.0000  0.0298   0.0217   0.0831    0.0279   0.0000   442.5574       8.46714       18.1306       1.86107      0.153154      -1.38600      0.702389      0.990315       1.10642       1.21510       1.27141       1.31750
  64  12 3673.2767    2.5169  6.6220 11.6623  0.0010  0.0491   0.0084   0.1303    0.0100   0.0000   437.9792       11.9281       33.9643      -1.37106      -13.1056       7.53473       1.22972       1.59787       1.87607       2.00628       2.12620       2.20012
  65   1 1242.7785    0.0971  0.1137  9.6292  0.0000  0.0099   0.0056   0.0247    0.0156   0.0000   440.6310     -0.183623       22.5076     -0.708645      -3.55384    -0.0899977      0.216212      0.320470      0.340151      0.436308      0.413674      0.438580
  65   2 1566.0180    0.2239  0.2893  9.5650  0.0000  0.0098   0.0057   0.0238    0.0191   0.0000   441.9614      0.131703       21.3966     -0.607294      -3.43961      0.300363      0.256358      0.363720      0.387008      0.418037      0.460923      0.465931
  65   3 1828.8124    0.4738  0.5217  9.8465  0.0001  0.0109   0.0080   0.0278    0.0273   0.0000   441.9995      0.281286       21.8856      0.638664      -3.01167     -0.134150      0.265323      0.362446      0.407130      0.429379      0.465284      0.482220
  65   4 2069.5847    0.7990  0.8648 10.3749 -0.0000  0.0138   0.0109   0.0374    0.0381   0.0000   442.9320     -0.352024       21.6530      0.174871      -4.72251     0.0392971      0.335808      0.449031      0.504393      0.563132      0.590335      0.624670
  65   5 2297.1578    1.3250  1.2283 11.1071  0.0000  0.0172   0.0155   0.0446    0.0451   0.0000   442.1829      0.491579       22.0876     -0.276196      -3.24421     -0.435551      0.408669      0.577025      0.626311      0.686846      0.753657      0.745755
  65   6 2510.2231    1.9669  1.2567 11.9593  0.0000  0.0171   0.0228   0.0455    0.0451   0.0000   441.7026       2.04271       22.1855      0.290730      -1.94662      0.804741      0.406333      0.571407      0.637391      0.696635      0.758872      0.792993
  65   7 2717.1238    2.7920  1.2145 12.6922  0.0000  0.0163   0.0327   0.0453    0.0481   0.0000   443.6769       2.80841       22.2769     -0.209767      -2.72997      0.265754      0.402300      0.555032      0.626054      0.696571      0.747280      0.758489
  65   8 2920.1603    3.7591  1.2284 13.1339  0.0000  0.0157   0.0423   0.0442    0.0482   0.0000   442.3132       3.61859       22.4529       1.02850      -3.60904      -2.42354      0.374496      0.524171      0.582890      0.641134      0.696587      0.699516
  65   9 3117.9987    4.1892  1.3072 13.5852 -0.0001  0.0169   0.0470   0.0462    0.0439   0.0000   443.0141       4.81959       21.0709      0.757622      -2.70773      0.195169      0.407207      0.561220      0.630222      0.701564      0.744336      0.764636
  65  10 3311.8041    3.6616  1.8270 13.2757  0.0000  0.0202   0.0360   0.0585    0.0374   0.0000   442.9460       3.50349       21.5916    -0.0839602      -2.74079      -2.68985      0.482975      0.664036      0.750157      0.804262      0.873463      0.888196
  65  11 3502.9486    2.7085  3.4217 12.6166  0.0000  0.0308   0.0210   0.0845    0.0269   0.0000   443.9982       4.86697       19.0012       3.29670      -1.52460     -0.571579      0.706990       1.00616       1.10662       1.24019       1.28758       1.33778
  65  12 3691.7337    2.4789  6.9555 11.3984  0.0002  0.0501   0.0077   0.1404    0.0096   0.0000   435.4630       14.1878       37.2973      -7.18333      -23.1843       7.33958       1.29563       1.63314       1.94057       2.07183       2.28085       2.34007
  66   2 1575.4764    0.2346  0.2702  9.5761  0.0000  0.0090   0.0059   0.0211    0.0189   0.0000   441.9368     -0.571459       22.3428      0.121264      -3.54226     0.0983266      0.244820      0.324477      0.365565      0.380826      0.445238      0.422893
  66   3 1839.0211    0.5016  0.5469  9.8445  0.0000  0.0109   0.0082   0.0285    0.0281   0.0000   442.4107     -0.182705       21.6246     -0.822235      -3.45127      0.836390      0.262073      0.367030      0.412956      0.451148      0.488377      0.527033
  66   4 2081.2178    0.8372  0.9202 10.3214  0.0000  0.0143   0.0108   0.0385    0.0389   0.0000   441.7008    0.00182572       21.9518       1.34785      -2.37053     -0.721274      0.314032      0.445663      0.492452      0.553251      0.566982      0.585912
  66   5 2309.5898    1.3273  1.2231 11.0861  0.0000  0.0169   0.0154   0.0444    0.0458   0.0000   443.7049     -0.456608       21.9767     -0.133178      -1.86302      -1.16920      0.388457      0.539890      0.615310      0.664714      0.734179      0.751455
  66   6 2523.4482    1.9805  1.3900 11.9773  0.0000  0.0178   0.0218   0.0495    0.0415   0.0000   443.0688       2.57121       21.1820       1.17904      -1.94471      -1.39247      0.418123      0.569654      0.652725      0.697268      0.766350      0.792666
  66   7 2731.4733    2.7963  1.2382 12.8009  0.0000  0.0171   0.0327   0.0441    0.0443   0.0000   442.2642       1.91447       22.0765      0.549412      -2.85734     -0.229045      0.405851      0.558344      0.617278      0.688725      0.752659      0.780936
  66   8 2935.3694    3.7666  1.1487 13.3642  0.0000  0.0156   0.0443   0.0414    0.0458   0.0000   442.5573       2.97915       21.1333       1.31417      -2.79410      -1.99804      0.385658      0.524668      0.585959      0.639192      0.696455      0.714017
  66   9 3133.9910    4.1056  1.3431 13.6149 -0.0004  0.0170   0.0458   0.0484    0.0418   0.0000   441.8795       5.06086       21.5540       2.36687      -3.20898      -1.47673      0.406537      0.563634      0.627782      0.693761      0.737371      0.771506
  66  10 3328.5472    3.5094  2.0138 13.2214  0.0000  0.0220   0.0331   0.0611    0.0351   0.0000   442.8376       5.28293       21.9493       1.42988      0.256053     -0.947758      0.499656      0.705880      0.782688      0.853493      0.922375      0.939584
  66  11 3520.4802    2.6230  3.5748 12.6170  0.0001  0.0320   0.0206   0.0892    0.0270   0.0000   442.6700       5.14361       18.8630      0.551811      -2.61914     -0.251638      0.733401       1.02184       1.15786       1.25808       1.34752       1.37820
  66  12 3710.0251    2.3230  6.4692 11.4197 -0.0051  0.0493   0.0075   0.1360    0.0091   0.0000   436.2841       10.4950       34.6586     -0.632514      -21.7669       8.41832       1.19568       1.61219       1.85847       1.95584       2.18226       2.19025
  67   1 1259.0164    0.0895  0.1139  9.6060  0.0000  0.0114   0.0053   0.0234    0.0153   0.0000   440.8867      0.314049       22.3615      0.680237      -2.85466      -1.09007      0.252830      0.310411      0.373612      0.410866      0.416323      0.408976
  67   2 1584.8107    0.2573  0.2747  9.5553  0.0000  0.0083   0.0061   0.0209    0.0190   0.0000   442.4353      0.325352       22.0404     -0.145374      -3.15713      0.576273      0.193277      0.277424      0.296771      0.335603      0.363317      0.364168
  67   3 1849.1627    0.5186  0.5357  9.8598  0.0000  0.0103   0.0084   0.0269    0.0278   0.0000   442.8723     -0.127505       21.7814      0.562184      -3.32388     -0.147183      0.257809      0.327925      0.382351      0.407067      0.422350      0.456384
  67   4 2092.6827    0.8447  0.8860 10.4909  0.0000  0.0140   0.0111   0.0360    0.0369   0.0000   442.4029      0.723791       22.5632     -0.299733      -4.55456     -0.750441      0.329279      0.463266      0.513233      0.574630      0.609541      0.645378
  67   5 2321.9147    1.3777  1.1924 11.2534  0.0000  0.0168   0.0164   0.0442    0.0473   0.0000   442.3129    -0.0786618       22.2036     -0.938549      -3.28710      0.751894      0.380811      0.524788      0.580427      0.651279      0.696297      0.695451
  67   6 2536.5966    2.0529  1.3305 11.9725  0.0000  0.0174   0.0226   0.0457    0.0441   0.0000   442.5291      0.912137       20.6732     0.0594360      -2.57162      -1.25686      0.399396      0.548010      0.636517      0.693034      0.726984      0.751420
  67   7 2745.7360    2.8886  1.2249 12.8594 -0.0002  0.0164   0.0334   0.0443    0.0430   0.0000   443.1995       2.07910       22.6858      0.967187      -3.33289      -1.34589      0.382442      0.526613      0.589241      0.649324      0.706628      0.725892
  67   8 2950.5024    3.8433  1.2325 13.3480  0.0026  0.0159   0.0438   0.0437    0.0482   0.0000   441.9850       2.85989       21.9412      0.570997      -1.50428      0.259486      0.365898      0.515345      0.572558      0.625306      0.677438      0.683929
  67   9 3149.8370    4.0908  1.4038 13.5602  0.0005  0.0177   0.0444   0.0481    0.0425   0.0000   442.1162       3.57616       20.9361      0.992493      -2.28285      -1.33813      0.404255      0.565895      0.622127      0.689433      0.739203      0.746643
  67  10 3345.1614    3.4744  2.1519 13.1359  0.0000  0.0220   0.0312   0.0624    0.0338   0.0000   441.9704       4.81056       19.5066   -0.00338956       1.46386     -0.478798      0.503643      0.702885      0.781553      0.882879      0.926002      0.961042
  68   1 1267.0504    0.1008  0.1028  9.5692  0.0000  0.0098   0.0055   0.0226    0.0151   0.0000   440.6408     0.0131828       21.6802     -0.216006      -3.97535     -0.210730      0.212106      0.247975      0.350357      0.340241      0.427869      0.436079
  68   2 1594.0235    0.2435  0.3280  9.5778  0.0000  0.0102   0.0057   0.0235    0.0193   0.0000   442.0392     -0.312316       22.3819     -0.751174      -2.72837      0.792107      0.258926      0.332832      0.374937      0.399449      0.442890      0.459258
  68   3 1859.2353    0.5271  0.5527  9.8684  0.0000  0.0106   0.0083   0.0276    0.0283   0.0000   442.4394     -0.123974       23.0380     -0.138326      -4.13986     -0.176829      0.247407      0.339754      0.376849      0.412476      0.450708      0.458554
  68   4 2104.1269    0.8869  0.9168 10.3383 -0.0000  0.0141   0.0112   0.0362    0.0408   0.0000   442.3038    -0.0467750       23.1231      0.401449      -3.42346     -0.712939      0.308256      0.440871      0.491034      0.532494      0.598418      0.586677
  68   5 2334.1360    1.3886  1.2588 11.2009  0.0000  0.0172   0.0158   0.0444    0.0445   0.0000   442.7817       1.04833       22.1430      0.450018      -3.22983     -0.563614      0.387287      0.543903      0.595499      0.665405      0.696668      0.716702
  68   6 2549.6928    2.0819  1.3535 11.9784  0.0000  0.0173   0.0226   0.0466    0.0427   0.0000   442.6614       2.73208       21.4515      0.997228      -1.85724     -0.327404      0.393114      0.547854      0.603385      0.661695      0.722516      0.734042
  68   7 2759.8723    3.0153  1.2632 12.8189  0.0000  0.0164   0.0336   0.0447    0.0440   0.0000   442.7598       1.84223       21.9414      0.862019      -2.89242     -0.489353      0.372003      0.519737      0.577795      0.622996      0.678700      0.678296
  68   8 2965.5253    3.9354  1.2043 13.3118  0.0001  0.0159   0.0440   0.0414    0.0484   0.0000   441.9766       2.99175       22.2530       1.44552      -2.21340     0.0242918      0.362416      0.507004      0.562260      0.618421      0.653251      0.670422
  68   9 3165.6265    4.1326  1.4003 13.4908 -0.0037  0.0174   0.0434   0.0472    0.0406   0.0000   442.9399       3.08544       21.1342       1.75198      -1.55765     -0.285180      0.399521      0.568788      0.625063      0.683751      0.715501      0.749485
  68  10 3361.6695    3.4086  2.1246 13.1688  0.0000  0.0224   0.0315   0.0633    0.0338   0.0000   442.9231       4.52266       19.9009       1.29046       1.03998      -2.00569      0.493384      0.709667      0.780656      0.857486      0.912028      0.942684
  68  12 3746.2001    2.2622  7.8320 11.3892 -0.0005  0.0575   0.0063   0.1583    0.0083   0.0000   436.3161       7.05882       40.5838      0.519983      -26.2942       3.81458       1.41298       1.76822       2.12885       2.21262       2.50690       2.50727
  69   1 1275.0119    0.1013  0.1566  9.5864  0.0000  0.0108   0.0052   0.0270    0.0156   0.0000   441.0842      0.102568       21.5975     -0.369489      -2.84807      0.237496      0.230952      0.349609      0.377507      0.453840      0.438799      0.438843
  69   2 1603.1501    0.2723  0.2958  9.5220  0.0000  0.0083   0.0061   0.0209    0.0196   0.0000   442.0125     -0.230989       22.3745      0.446134      -3.57084     0.0983064      0.200464      0.252671      0.297532      0.326015      0.334889      0.369957
  69   3 1869.1889    0.5270  0.6264  9.8429  0.0002  0.0117   0.0080   0.0287    0.0297   0.0000   442.3280    -0.0799092       22.2790      0.176760      -4.23347      0.193219      0.268000      0.350947      0.395948      0.441575      0.467483      0.482595
  69   4 2115.4376    0.9048  0.9777 10.4328 -0.0006  0.0142   0.0112   0.0387    0.0408   0.0000   442.3025      0.454771       22.0775     -0.565786      -2.78229     0.0652973      0.325790      0.444677      0.505554      0.538016      0.592580      0.602808
  69   5 2346.1784    1.4332  1.2115 11.3166  0.0000  0.0163   0.0164   0.0454    0.0449   0.0000   442.5444       1.76190       21.0741     0.0539147      -1.99310     0.0421322      0.355539      0.493793      0.562946      0.609705      0.662119      0.661992
  69   6 2562.6753    2.1283  1.2876 12.2024 -0.0001  0.0169   0.0240   0.0456    0.0413   0.0000   441.8009       1.86423       21.6890       2.01740      -2.81812      -1.04725      0.397947      0.547273      0.625654      0.682852      0.736982      0.739028
  69   7 2773.9508    3.1142  1.2989 12.7906  0.0043  0.0165   0.0337   0.0434    0.0461   0.0000   442.3692       1.32390       21.5353      0.776871      -1.15532     -0.656190      0.365081      0.521715      0.567872      0.634402      0.674570      0.668904
  69   8 2980.4315    3.9581  1.2272 13.4173  0.0000  0.0158   0.0440   0.0428    0.0436   0.0000   443.0623       2.70248       21.5941       1.24697      -2.68487      -1.25738      0.370335      0.508687      0.578315      0.621316      0.664644      0.682921
  69   9 3181.2147    4.1392  1.4861 13.4261 -0.0001  0.0174   0.0421   0.0479    0.0411   0.0000   442.7653       4.03364       20.4877       1.46984      -2.54099      -1.53463      0.390336      0.534165      0.606241      0.643380      0.691714      0.726383
  69  10 3378.1523    3.3056  2.4576 12.9985  0.0000  0.0237   0.0277   0.0657    0.0317   0.0000   443.4154       4.89851       18.9534       1.77388      0.402872     -0.509294      0.531101      0.747164      0.836308      0.900997      0.977131       1.00097
  70   1 1282.9092    0.0996  0.1128  9.5364  0.0000  0.0085   0.0052   0.0240    0.0151   0.0000   440.8665     -0.381210       22.5887     -0.306986      -4.38032      0.119182      0.190984      0.262625      0.315091      0.306375      0.351685      0.368365
  70   2 1612.1640    0.2806  0.2901  9.5656 -0.0002  0.0084   0.0062   0.0200    0.0190   0.0000   442.1858      0.184407       21.8676    -0.0618475      -3.19251      0.144663      0.187237      0.269005      0.294293      0.328148      0.349460      0.374648
  70   3 1879.0957    0.5456  0.5900  9.8559 -0.0000  0.0109   0.0083   0.0280    0.0289   0.0000   442.5457      0.195713       21.4448     -0.249084      -3.70136      0.101243      0.244526      0.344020      0.368581      0.420506      0.443089      0.466703
  70   4 2126.7097    0.9396  0.9981 10.3523  0.0000  0.0140   0.0114   0.0383    0.0433   0.0000   442.8850      0.605448       22.2520     0.0905944      -2.89769      -1.02084      0.314102      0.423581      0.488664      0.541080      0.582182      0.597943
  70   5 2358.1662    1.4527  1.2902 11.3759 -0.0001  0.0173   0.0164   0.0458    0.0409   0.0000   443.2400     0.0482108       22.5807      0.406565      -2.29896     -0.360310      0.375271      0.534495      0.581656      0.655701      0.683601      0.705182
  70   6 2575.5605    2.2495  1.3912 12.0029  0.0000  0.0169   0.0234   0.0453    0.0431   0.0000   442.3911       2.05271       21.4696       1.78335      -3.57119      -1.48965      0.379433      0.515148      0.578071      0.645100      0.693919      0.713197
  70   7 2787.9020    3.1499  1.2729 12.7714  0.0000  0.0159   0.0343   0.0437    0.0468   0.0000   442.3017       1.57222       22.7075      0.908004      -1.79800     -0.394775      0.356479      0.491888      0.544514      0.595955      0.638447      0.666798
  70   8 2995.2163    3.9806  1.2506 13.3379  0.0000  0.0155   0.0431   0.0434    0.0440   0.0000   442.2607       3.05455       22.6605       1.86761      -1.99546      -1.90854      0.343829      0.467241      0.540626      0.566756      0.616846      0.630859
  70   9 3196.7571    4.0549  1.5849 13.3922 -0.0001  0.0183   0.0400   0.0503    0.0380   0.0000   442.6441       4.62450       21.3857      0.487613      -3.00316     -0.199235      0.398483      0.570250      0.627123      0.691601      0.744129      0.750170
  70  10 3394.5138    3.2024  2.5224 12.9755 -0.0000  0.0242   0.0268   0.0685    0.0303   0.0000   443.5768       2.90214       20.0519       2.41903       2.83985      0.249541      0.519270      0.719680      0.822335      0.880909      0.953327      0.971425
  70  11 3589.6261    2.3220  4.2250 12.4330  0.0002  0.0378   0.0180   0.1022    0.0263   0.0000   443.3776       4.00576       22.2550      -1.63387      -4.00096       2.23738      0.781259       1.15369       1.25558       1.40044       1.48614       1.52405
  70  12 3782.3210    1.4631  5.5693 12.4085 -0.0078  0.0649   0.0203   0.1917    0.0317   0.0000   442.0908       5.76880       22.2056       4.58618      0.141342      -9.51182       1.30395       1.92221       2.10194       2.35183       2.42984       2.49052
  71   2 1621.0897    0.2751  0.3084  9.5531  0.0000  0.0087   0.0060   0.0207    0.0196   0.0000   441.5953     0.0794184       22.1094      0.397742      -3.78291     -0.425858      0.199315      0.258092      0.296296      0.349889      0.358777      0.382229
  71   3 1888.9095    0.5734  0.6387  9.8748  0.0000  0.0113   0.0084   0.0290    0.0299   0.0000   441.9861     -0.434341       22.4564      0.109437      -2.94689     -0.339860      0.249527      0.344724      0.378023      0.434570      0.449504      0.482970
  71   4 2137.8550    0.9313  0.9991 10.5079 -0.0000  0.0147   0.0113   0.0374    0.0403   0.0000   442.6102      0.199569       22.4151      0.346035      -4.32010     -0.531718      0.313408      0.439128      0.481076      0.550771      0.576857      0.592294
  71   5 2370.0717    1.4964  1.2462 11.5072 -0.0000  0.0164   0.0169   0.0461    0.0401   0.0000   442.6756      0.443491       22.0304      0.219708      -2.62269     -0.204058      0.356965      0.496414      0.555220      0.615710      0.671533      0.690163
  71   6 2588.3732    2.2075  1.3446 12.2697  0.0000  0.0177   0.0242   0.0458    0.0416   0.0000   442.8510       1.96507       21.8694     -0.231065      -3.27165      0.358562      0.382036      0.519800      0.602939      0.667724      0.697454      0.725553
  71   7 2801.8619    3.1784  1.2257 13.0158  0.0000  0.0161   0.0354   0.0421    0.0421   0.0000   442.8444       2.67336       21.6328      0.734726      -3.65935      0.591053      0.358766      0.494166      0.555357      0.624160      0.658372      0.693870
  71   8 3009.9061    4.0284  1.2120 13.5913  0.0000  0.0161   0.0457   0.0436    0.0432   0.0000   442.9998       2.89951       21.1077      0.675698      -2.64756     -0.879053      0.341451      0.496314      0.542081      0.606275      0.618394      0.627309
  71   9 3212.2171    4.0212  1.6140 13.4786  0.0010  0.0181   0.0395   0.0506    0.0372   0.0000   443.2208       3.19564       22.7602       2.00922      -1.36079       1.09725      0.402688      0.544778      0.631507      0.658913      0.720250      0.762611
  71  10 3410.7557    3.2003  2.6116 12.9473  0.0000  0.0248   0.0264   0.0693    0.0309   0.0000   442.6830       5.75179       19.5582       3.19139       1.12829     -0.812517      0.524700      0.752027      0.827748      0.911085      0.968328       1.02295
  71  11 3606.5157    2.2657  4.5732 12.5489  0.0001  0.0411   0.0194   0.1156    0.0256   0.0000   443.6542       5.79347       19.1434      0.973477      -1.03722      -1.37769      0.835015       1.21527       1.33389       1.50036       1.53390       1.61726
  71  12 3799.6815    1.5356  6.1541 12.4662 -0.0157  0.0723   0.0229   0.2166    0.0317   0.0000   441.2042       8.77647       18.5098     -0.707937      -2.48039    0.00865731       1.39052       2.09776       2.26906       2.56787       2.60028       2.72397
  72   1 1298.5074    0.0990  0.1150  9.5123  0.0000  0.0093   0.0051   0.0194    0.0150   0.0000   440.8712     -0.243186       21.7601      0.311992      -3.73594      0.337706      0.213608      0.296171      0.298434      0.345981      0.407503      0.380008
  72   2 1629.8903    0.2877  0.3019  9.5482  0.0000  0.0082   0.0062   0.0202    0.0192   0.0000   442.3964     -0.198734       21.6936      0.334803      -3.47537      0.119511      0.189593      0.245943      0.270146      0.306895      0.336501      0.361072
  72   3 1898.6466    0.5863  0.6430  9.8804  0.0000  0.0114   0.0085   0.0293    0.0306   0.0000   442.0070    -0.0807838       22.0371      0.123193      -2.04550      0.655448      0.235681      0.341959      0.356893      0.404098      0.432608      0.446419
  72   4 2148.8769    0.9906  1.0400 10.4915  0.0000  0.0145   0.0118   0.0394    0.0421   0.0000   442.6677       1.32124       22.2789     -0.598067      -1.94056     -0.417079      0.305236      0.433227      0.471522      0.536146      0.577835      0.590616
  72   5 2381.7959    1.5826  1.2848 11.3546  0.0000  0.0164   0.0171   0.0444    0.0448   0.0000   442.3142       2.02645       23.0898      0.109622      -4.33710      0.165776      0.353680      0.500467      0.558941      0.617272      0.650916      0.679749
  72   6 2601.1170    2.3262  1.3785 12.1541 -0.0000  0.0166   0.0242   0.0458    0.0410   0.0000   443.3538       1.30648       20.9912      0.589033      -2.70178     0.0301761      0.362564      0.502656      0.568508      0.632179      0.668807      0.688101
  72   7 2815.5681    3.2529  1.2755 13.0097 -0.0001  0.0162   0.0356   0.0443    0.0427   0.0000   442.8360       2.62732       22.2883      0.781825      -3.39491      -1.66071      0.353431      0.484039      0.543899      0.589158      0.632548      0.666714
  72   8 3024.4694    4.1508  1.2796 13.3404  0.0000  0.0160   0.0445   0.0424    0.0479   0.0000   443.4208       3.60914       21.4042       1.81538      -2.61092     -0.380341      0.353005      0.490416      0.546178      0.593348      0.643078      0.669258
  72   9 3227.5481    4.0112  1.5665 13.4952  0.0000  0.0182   0.0402   0.0501    0.0369   0.0000   442.2544       5.02787       21.9498       2.04186      -2.71197      -2.30250      0.394750      0.542833      0.630925      0.668970      0.710257      0.736957
  72  10 3426.9190    3.0711  2.7757 12.9391 -0.0000  0.0262   0.0251   0.0734    0.0281   0.0000   442.1940       4.40377       18.5885      0.975458      -1.23194      0.651557      0.533364      0.774601      0.853201      0.945725       1.00959       1.05325
  72  11 3623.4098    2.2581  4.9680 12.4887 -0.0006  0.0442   0.0195   0.1249    0.0266   0.0000   444.8814       5.53407       19.8109       2.02606      -3.94527       2.18932      0.872491       1.28726       1.41882       1.56903       1.63946       1.68621
  72  12 3817.2139    1.6964  7.9681 12.3371  0.0141  0.0735   0.0063   0.1889    0.0090   0.0000   442.0175       8.51878       27.4049      -2.27516      -7.46697       10.5830       1.55441       2.07292       2.50754       2.58439       2.89990       2.89112
  73   1 1306.2093    0.1177  0.0820  9.4970  0.0000  0.0074   0.0059   0.0142    0.0146   0.0000   441.0234     -0.331121       21.5652      0.129892      -3.38958      0.163115      0.133646      0.214553      0.226198      0.269293      0.255209      0.275832
  73   2 1638.5965    0.2995  0.3484  9.5628  0.0000  0.0090   0.0061   0.0222    0.0199   0.0000   441.8439      0.295135       22.0151      0.499069      -3.89478     -0.254758      0.197066      0.272200      0.301302      0.337521      0.361825      0.360393
  73   3 1908.3292    0.5932  0.6995  9.8961  0.0000  0.0122   0.0083   0.0300    0.0310   0.0000   442.2448      0.210852       21.8985     -0.350034      -3.67293      0.371231      0.259001      0.366886      0.405948      0.457001      0.463137      0.497516
  73   4 2159.8228    0.9880  1.0189 10.6144 -0.0000  0.0149   0.0120   0.0383    0.0407   0.0000   441.6604      0.101089       22.1830     -0.266324      -4.07559     -0.724341      0.328502      0.467673      0.524187      0.561627      0.614887      0.631847
  73   5 2393.4710    1.6078  1.3878 11.3724 -0.0000  0.0169   0.0168   0.0462    0.0416   0.0000   442.5685       1.70809       22.6956      0.410950      -1.77740      0.380381      0.363295      0.495887      0.561866      0.625274      0.684392      0.684259
  73   6 2613.7957    2.3578  1.3247 12.3230  0.0000  0.0166   0.0253   0.0454    0.0403   0.0000   442.4107       2.08269       22.1514       1.15664      -1.56571     -0.578653      0.352560      0.493746      0.552901      0.617000      0.658179      0.671265
  73   7 2829.2352    3.3273  1.2539 13.0359 -0.0006  0.0159   0.0361   0.0431    0.0421   0.0000   442.0083       3.54376       21.4323      0.416079      -2.65763      -2.01324      0.337801      0.466744      0.529146      0.587886      0.603207      0.627380
  73   8 3038.9436    4.0652  1.2983 13.5491 -0.0006  0.0162   0.0439   0.0444    0.0396   0.0000   443.0260       2.98711       21.1231       1.82271      -2.94251     -0.677096      0.352364      0.482003      0.548679      0.586283      0.624188      0.643517
  73   9 3242.7664    4.0223  1.6581 13.4121 -0.0001  0.0185   0.0390   0.0522    0.0378   0.0000   442.7341       4.14497       20.5556       2.08459      -2.71343      -1.08650      0.387492      0.550570      0.606599      0.662082      0.724786      0.739053
  73  10 3442.9662    2.9751  3.1858 12.8024  0.0000  0.0278   0.0233   0.0794    0.0272   0.0000   442.0802       6.43129       18.4357       1.95350       2.77540      -2.26734      0.578617      0.819237      0.915775       1.01261       1.08138       1.12982
  73  11 3640.2952    2.1442  4.8093 12.5394 -0.0056  0.0443   0.0197   0.1258    0.0267   0.0000   444.4790       4.76130       20.8617       3.85205    -0.0634385      -3.92560      0.869947       1.26325       1.42042       1.56203       1.64052       1.68807
  73  12 3834.6264    1.3450  5.8175 12.3816 -0.0050  0.0741   0.0112   0.1792    0.0178   0.0000   444.9142       8.48330       13.2203       1.49513      -4.16890      -6.41970       1.38631       2.10445       2.25170       2.56907       2.58637       2.66486
  74   1 1313.8580    0.1150  0.0999  9.5310  0.0000  0.0073   0.0054   0.0162    0.0146   0.0000   440.9203     -0.484227       21.7802      0.459699      -3.45206     -0.379860      0.149302      0.214430      0.239167      0.283909      0.264586      0.275531
  74   2 1647.2282    0.3029  0.3479  9.5442  0.0000  0.0087   0.0060   0.0222    0.0200   0.0000   442.0522     -0.773292       21.9521      0.266030      -4.46698      0.226481      0.190115      0.251375      0.292633      0.310227      0.326563      0.349465
  74   3 1917.9251    0.5909  0.7024  9.9504  0.0000  0.0119   0.0083   0.0311    0.0306   0.0000   442.2623     0.0722478       22.5431      0.333382      -4.30839      0.365865      0.260717      0.346315      0.392284      0.434035      0.484717      0.472849
  74   4 2170.6942    1.0173  1.0454 10.6640  0.0000  0.0145   0.0120   0.0394    0.0411   0.0000   443.1717      0.257717       21.6762      0.905411      -2.79344     -0.852616      0.302439      0.425228      0.466856      0.519804      0.575629      0.585650
  74   5 2405.0283    1.6119  1.3459 11.5033 -0.0009  0.0170   0.0172   0.0457    0.0401   0.0000   442.3322      0.976973       21.4299       1.29326      -2.21154      0.158585      0.369585      0.495977      0.561105      0.613377      0.661062      0.681355
  74   6 2626.3389    2.4057  1.4365 12.1701  0.0000  0.0169   0.0239   0.0457    0.0403   0.0000   442.4727       1.13696       22.4381     0.0235221      -3.46600      0.261665      0.350146      0.490750      0.554914      0.601980      0.643727      0.658378
  74   7 2842.8716    3.3923  1.2750 12.9642 -0.0042  0.0159   0.0356   0.0422    0.0419   0.0000   443.0750       3.54552       20.5422      0.702304      -3.08996      0.222586      0.336804      0.458958      0.526743      0.570509      0.626799      0.649986
  74   8 3053.3292    4.0841  1.2835 13.6597  0.0000  0.0167   0.0449   0.0444    0.0407   0.0000   442.4245       4.19846       20.9674      0.308519      -2.52204     -0.456342      0.348499      0.472931      0.547377      0.598306      0.636888      0.659840
  74   9 3257.9719    3.8557  1.7232 13.4811  0.0000  0.0192   0.0372   0.0537    0.0344   0.0000   442.9074       3.36257       20.3001       1.97269     -0.243403      -1.62110      0.398465      0.565008      0.633938      0.700956      0.726889      0.761999
  74  10 3458.9192    2.9262  3.1711 12.8335  0.0000  0.0283   0.0231   0.0786    0.0271   0.0000   444.3365       4.14538       19.1704       1.38717    -0.0874367      0.846593      0.574273      0.825194      0.902682       1.02546       1.06572       1.10621
  74  11 3656.7602    2.0509  5.3464 12.3712 -0.0023  0.0479   0.0085   0.1204    0.0115   0.0000   442.3938       4.62754       24.0845       2.70753      -7.58929      -1.03860      0.952356       1.33400       1.54372       1.64449       1.75666       1.80568
  75   1 1321.4212    0.1167  0.1246  9.5009  0.0000  0.0081   0.0051   0.0180    0.0149   0.0000   441.0208     -0.591253       21.9596     -0.126669      -3.38430    -0.0477044      0.216113      0.257155      0.307061      0.378018      0.403636      0.445594
  75   2 1655.7574    0.3273  0.3628  9.5133  0.0000  0.0090   0.0063   0.0216    0.0206   0.0000   441.9392     -0.109707       22.2497      0.675815      -3.44587     -0.141083      0.181133      0.258865      0.280432      0.324004      0.365225      0.367039
  75   3 1927.4428    0.6157  0.7502  9.9064 -0.0001  0.0123   0.0083   0.0321    0.0322   0.0000   442.1959     0.0884875       22.2734      0.906679      -3.80363    -0.0493117      0.255821      0.340042      0.405352      0.428256      0.481801      0.494951
  75   4 2181.4734    1.0520  1.1814 10.5763  0.0000  0.0157   0.0119   0.0420    0.0448   0.0000   442.3618     -0.247634       23.1184     -0.823061      -2.22769     -0.693036      0.324972      0.450291      0.503756      0.557353      0.581506      0.600405
  75   5 2416.5169    1.6704  1.3860 11.5275  0.0000  0.0169   0.0174   0.0469    0.0398   0.0000   443.3369      0.389775       22.2792     -0.492146      -2.33938       1.57533      0.347488      0.480927      0.544515      0.607833      0.646143      0.663244
  75   6 2638.8399    2.4631  1.3702 12.3453  0.0000  0.0166   0.0254   0.0450    0.0390   0.0000   442.7846       1.62472       21.8895      0.444929      -2.40625     -0.198486      0.338380      0.466289      0.536174      0.567057      0.623185      0.631286
  75   7 2856.3668    3.4127  1.2475 13.1722  0.0000  0.0155   0.0371   0.0436    0.0402   0.0000   443.0723       3.50650       21.9894     -0.152437      -3.20840     -0.237244      0.326467      0.445589      0.500367      0.540767      0.593992      0.611865
  75   8 3067.6088    4.1512  1.3554 13.4636  0.0000  0.0165   0.0426   0.0431    0.0391   0.0000   442.8207       3.88741       22.3575      0.556613      -2.10260     -0.722564      0.339648      0.481910      0.520397      0.586762      0.617940      0.644129
  75   9 3273.0360    3.8195  1.8063 13.3460  0.0000  0.0188   0.0351   0.0549    0.0332   0.0000   442.5883       3.83217       21.2993       2.01980     -0.912519      0.669998      0.393503      0.537681      0.615837      0.673672      0.740436      0.764121
  75  10 3474.7630    2.8247  3.3228 12.7577 -0.0001  0.0293   0.0222   0.0819    0.0267   0.0000   443.7516       5.03214       18.4781       1.43806     -0.273267      -2.33065      0.583292      0.827949      0.929609       1.02482       1.07102       1.11745
  76   1 1328.9754    0.1253  0.1346  9.4739  0.0019  0.0078   0.0050   0.0168    0.0150   0.0000   440.7324     -0.237233       22.0788      0.517513      -3.85540      0.288160      0.180448      0.220411      0.254188      0.252317      0.288871      0.323496
  76   2 1664.1923    0.3175  0.3606  9.6006  0.0000  0.0090   0.0062   0.0216    0.0201   0.0000   441.6727     0.0213039       22.5745    0.00694945      -3.65654     -0.180071      0.184834      0.252299      0.289477      0.310120      0.327040      0.348426
  76   3 1936.9035    0.6406  0.7095  9.9885  0.0000  0.0115   0.0087   0.0299    0.0317   0.0000   442.4767   -0.00889573       22.2988      0.161772      -2.28421      0.535952      0.242966      0.334416      0.379970      0.421812      0.454866      0.460277
  76   4 2192.1328    1.0616  1.2011 10.6068  0.0000  0.0161   0.0118   0.0414    0.0448   0.0000   443.0043      0.721700       21.5665       1.52067      -3.85651      0.228263      0.326447      0.468308      0.517250      0.580589      0.611397      0.636801
  76   5 2427.8453    1.6929  1.3847 11.7106  0.0000  0.0172   0.0179   0.0481    0.0375   0.0000   442.3967      0.479991       20.5163      0.303614      -2.13755     -0.620547      0.339785      0.476068      0.537818      0.594515      0.637292      0.656700
  76   6 2651.2853    2.4972  1.3344 12.5082  0.0000  0.0165   0.0264   0.0449    0.0394   0.0000   442.9506       2.19555       21.6685      0.356135      -1.95816       1.59427      0.342954      0.460389      0.534241      0.578039      0.638791      0.668257
  76   7 2869.8131    3.4669  1.2441 13.1645  0.0000  0.0157   0.0374   0.0421    0.0421   0.0000   443.1914       2.24681       21.9465      0.723374      -2.80115     -0.454576      0.322351      0.440834      0.490609      0.543450      0.594080      0.603557
  76   8 3081.7818    4.1295  1.3718 13.5597  0.0000  0.0166   0.0423   0.0453    0.0376   0.0000   443.1501       4.32942       22.1435       1.17705      -1.97048     -0.589907      0.328584      0.459481      0.526595      0.565493      0.623842      0.621979
  76   9 3288.0103    3.7043  1.8400 13.4354  0.0000  0.0198   0.0348   0.0559    0.0328   0.0000   442.7560       4.98941       22.3870       2.20659     0.0755256      -1.79953      0.410122      0.562618      0.634315      0.679318      0.761667      0.762935
  76  10 3490.5199    2.7566  3.6829 12.7113  0.0000  0.0314   0.0210   0.0887    0.0260   0.0000   443.6711       5.66187       21.4561       2.31398     -0.408833      -2.28013      0.609158      0.876728      0.973241       1.06635       1.14638       1.18225
  77   1 1336.4266    0.1226  0.1367  9.4501  0.0000  0.0079   0.0049   0.0172    0.0148   0.0000   440.9221     -0.128657       22.3974      0.447579      -3.56150     -0.199634      0.165998      0.208451      0.242382      0.258448      0.277876      0.285750
  77   2 1672.5407    0.3162  0.4076  9.5399  0.0000  0.0098   0.0059   0.0244    0.0205   0.0000   441.8609    -0.0444131       22.0968     -0.447516      -3.48167      0.486817      0.211277      0.286143      0.320439      0.342043      0.366068      0.383740
  77   3 1946.3355    0.6492  0.7442  9.9515  0.0000  0.0120   0.0086   0.0307    0.0320   0.0000   442.2483     0.0922756       21.9785      0.716132      -2.83821    -0.0224742      0.237548      0.336530      0.376176      0.405408      0.425755      0.446790
  77   4 2202.7561    1.0724  1.0813 10.8074  0.0000  0.0149   0.0124   0.0398    0.0396   0.0000   442.6767      0.578290       22.0704    -0.0309999      -3.24553       2.62735      0.296574      0.407449      0.450938      0.514665      0.532543      0.559952
  77   5 2439.1721    1.6959  1.4361 11.6260  0.0000  0.0173   0.0175   0.0483    0.0381   0.0000   442.5783       2.05707       21.5256     -0.235831      -2.08911       1.26288      0.346980      0.479485      0.528263      0.608783      0.634162      0.644003
  77   6 2663.6449    2.6150  1.3509 12.3305  0.0070  0.0158   0.0268   0.0441    0.0442   0.0000   443.0307       2.14856       21.2503      0.934099      -4.35539     -0.305046      0.323757      0.451991      0.493921      0.563651      0.609217      0.619997
  77   7 2883.1389    3.6633  1.2778 13.0210 -0.0050  0.0151   0.0373   0.0411    0.0420   0.0000   443.8484       2.34568       21.6972      0.158273      -3.05283     -0.239419      0.311189      0.416182      0.471033      0.511747      0.539015      0.567197
  77   8 3095.8772    4.1443  1.4077 13.5228  0.0000  0.0167   0.0422   0.0453    0.0387   0.0000   442.8979       2.88508       22.2708      0.871301      -2.29907       1.79220      0.341952      0.474934      0.537247      0.600655      0.636038      0.659284
  77   9 3302.8859    3.6834  2.0144 13.2553 -0.0000  0.0199   0.0323   0.0588    0.0321   0.0000   443.0995       4.71461       20.7408       1.36720      -1.36818      -1.89770      0.394999      0.553972      0.618291      0.685026      0.738467      0.772429
  77  10 3506.2979    2.7587  3.8449 12.6140  0.0000  0.0321   0.0206   0.0912    0.0269   0.0000   442.7609       3.13693       21.0725     -0.130113     -0.735503      -1.03430      0.607333      0.873187      0.982429       1.08547       1.12571       1.16805
  78   1 1343.8243    0.1307  0.1285  9.4837  0.0000  0.0073   0.0051   0.0175    0.0147   0.0000   440.7713    -0.0263694       21.9770      0.504887      -3.42971      0.276936      0.169214      0.232375      0.255611      0.274206      0.309892      0.281735
  78   2 1680.8018    0.3288  0.4020  9.5984  0.0000  0.0095   0.0061   0.0238    0.0206   0.0000   442.1917     -0.603710       22.4235      0.800243      -3.58602      0.390813      0.193353      0.255160      0.289303      0.323848      0.348424      0.367347
  78   3 1955.6504    0.6549  0.8065  9.9727  0.0000  0.0124   0.0084   0.0330    0.0332   0.0000   442.0742     -0.396335       21.9260    -0.0936934      -3.48170     0.0661317      0.254124      0.342308      0.394665      0.433295      0.456590      0.481253
  78   4 2213.2145    1.1288  1.1307 10.8456  0.0000  0.0152   0.0129   0.0408    0.0419   0.0000   442.4658      0.788333       22.1077      0.214153      -3.22570       1.34281      0.300245      0.413658      0.460851      0.516786      0.552547      0.560142
  78   5 2450.3900    1.7705  1.4082 11.7120  0.0000  0.0171   0.0182   0.0466    0.0390   0.0000   441.7710      0.820554       22.5135      0.188528      -3.26953      0.230029      0.333291      0.467296      0.524590      0.576692      0.619085      0.636361
  78   6 2675.9146    2.6479  1.3595 12.4749 -0.0000  0.0160   0.0266   0.0436    0.0388   0.0000   442.9149       1.99848       22.1523       1.20262      -4.20237      -1.19312      0.328246      0.446506      0.505009      0.558956      0.587188      0.612656
  78   7 2896.3502    3.7048  1.3108 13.1103  0.0000  0.0157   0.0374   0.0418    0.0418   0.0000   443.4858       2.93439       21.6662       1.19928      -2.75423     0.0901642      0.306610      0.438004      0.483091      0.543986      0.587653      0.582692
  78   8 3109.8659    4.1810  1.4179 13.5471  0.0000  0.0162   0.0414   0.0453    0.0358   0.0000   443.0186       2.55586       21.8851      0.462068      -2.15259      0.168684      0.322562      0.444941      0.502073      0.559543      0.591753      0.608865
  78   9 3317.6647    3.5887  2.0090 13.2883  0.0000  0.0204   0.0319   0.0579    0.0322   0.0000   443.0863       3.33234       20.1890       1.59961      -1.97895    -0.0542934      0.400574      0.560695      0.620342      0.696804      0.736531      0.767743
  78  10 3521.8143    2.6854  3.9203 12.6536  0.0000  0.0324   0.0203   0.0934    0.0263   0.0000   444.1894       5.39065       21.7171       2.66862     -0.392800       1.91549      0.624066      0.882285      0.991629       1.10884       1.16830       1.20434
  79   1 1351.1739    0.1236  0.1371  9.4628  0.0000  0.0077   0.0048   0.0180    0.0146   0.0000   440.8292     -0.510341       22.4615     0.0533991      -3.66383     -0.444016      0.163286      0.215856      0.242325      0.261155      0.290681      0.308954
  79   2 1688.9782    0.3442  0.3837  9.5645  0.0000  0.0086   0.0063   0.0228    0.0208   0.0000   441.6404     -0.271424       22.5976     0.0635383      -3.80082     -0.166688      0.172692      0.232981      0.269646      0.305590      0.308895      0.324950
  79   3 1964.9610    0.6708  0.7943 10.0543 -0.0000  0.0125   0.0086   0.0326    0.0325   0.0000   442.2969     -0.463634       21.5376     0.0419245      -2.99687     -0.322069      0.243418      0.340951      0.385626      0.415651      0.455338      0.458008
  79   4 2223.6194    1.1427  1.2492 10.8065  0.0000  0.0163   0.0123   0.0430    0.0402   0.0000   443.1824       1.42085       21.4592      0.208630      -2.32721     -0.199400      0.311335      0.442694      0.495975      0.560171      0.602543      0.623354
  79   5 2461.5320    1.7869  1.4173 11.6909  0.0000  0.0167   0.0180   0.0471    0.0375   0.0000   443.0960      0.134676       21.8089       1.86436      -3.44218      0.519129      0.327963      0.458641      0.505825      0.566613      0.603277      0.616624
  79   6 2688.1197    2.6928  1.3356 12.5489  0.0000  0.0163   0.0276   0.0439    0.0399   0.0000   442.3462       2.55954       21.1102       1.37387      -4.38947      0.330939      0.309316      0.446579      0.491391      0.549825      0.588686      0.610753
  79   7 2909.5356    3.6723  1.2364 13.3081 -0.0000  0.0152   0.0392   0.0422    0.0402   0.0000   442.8466       2.16537       23.4295      0.414537      -2.61837      0.395721      0.304285      0.419097      0.464369      0.520428      0.554823      0.573239
  79   8 3123.8063    4.1796  1.4687 13.5492  0.0000  0.0168   0.0412   0.0467    0.0363   0.0000   442.9958       2.93478       22.3195       2.12875      -2.59396      0.403720      0.320837      0.453441      0.496981      0.558084      0.585915      0.618116
  79   9 3332.3717    3.4732  2.0955 13.2660  0.0000  0.0213   0.0311   0.0605    0.0316   0.0000   442.8870       4.80516       20.1367      0.848687     -0.612720     -0.845751      0.408880      0.573063      0.645536      0.708931      0.761959      0.789027
  79  10 3537.3763    2.5952  4.0338 12.6337  0.0000  0.0347   0.0204   0.0962    0.0266   0.0000   444.8034       5.50582       21.9786       4.50421      0.307449      -1.05410      0.636727      0.929403       1.01616       1.15737       1.19633       1.23805
  79  11 3739.0546    1.8478  5.9941 12.0826 -0.0068  0.0535   0.0061   0.1392    0.0093   0.0000   442.9551       4.06985       26.5344       3.01778      -7.20505     -0.581316       1.03361       1.40712       1.63510       1.79647       1.87382       1.97115
  80   1 1358.4719    0.1294  0.1534  9.4797 -0.0005  0.0076   0.0048   0.0207    0.0146   0.0000   440.7493     -0.155614       22.3034     -0.104328      -3.53240     -0.472115      0.146651      0.171440      0.219487      0.248815      0.228705      0.254592
  80   2 1697.0373    0.3580  0.4471  9.5507  0.0000  0.0096   0.0061   0.0241    0.0217   0.0000   441.8390    0.00129981       21.8211      0.274566      -3.15276      0.475776      0.188263      0.254994      0.302958      0.306223      0.335687      0.363684
  80   3 1974.1500    0.7017  0.8331  9.9843  0.0000  0.0126   0.0087   0.0324    0.0356   0.0000   441.9723      0.528612       22.3208      0.244916      -3.93260     -0.180003      0.250244      0.352269      0.399930      0.447200      0.477556      0.498451
  80   4 2233.9567    1.1577  1.2134 10.8710  0.0000  0.0157   0.0127   0.0425    0.0419   0.0000   442.3830     -0.100946       22.4723      0.960554      -3.50434     -0.432258      0.302553      0.416036      0.469847      0.516757      0.555733      0.590427
  80   5 2472.5708    1.8907  1.4174 11.8173  0.0025  0.0167   0.0190   0.0459    0.0381   0.0000   442.3126       1.31882       21.9318       1.35177      -2.60830     -0.416829      0.323533      0.467106      0.512640      0.565548      0.614573      0.622480
  80   6 2700.2603    2.7260  1.4205 12.5337  0.0033  0.0161   0.0268   0.0455    0.0384   0.0000   443.2908       1.68491       22.2826      0.658529      -2.21449     -0.103798      0.309051      0.429763      0.490922      0.536283      0.579062      0.598027
  80   7 2922.6132    3.8586  1.2869 13.0987  0.0000  0.0149   0.0380   0.0402    0.0415   0.0000   443.4607       3.02103       20.4554    -0.0330393      -3.16344     -0.276556      0.288906      0.402046      0.447310      0.506201      0.526960      0.541761
  80   8 3137.6051    4.1462  1.4893 13.4923  0.0001  0.0168   0.0399   0.0456    0.0359   0.0000   442.6730       4.33093       22.7570      0.795248      -3.85666     -0.473167      0.323425      0.448711      0.508573      0.563574      0.600482      0.622564
  80   9 3347.0557    3.5045  2.2253 13.1911 -0.0000  0.0215   0.0296   0.0615    0.0308   0.0000   444.0764       2.62831       21.1625       2.26217      -1.62703      -1.21484      0.400665      0.578420      0.630461      0.704275      0.741954      0.770408
  80  10 3552.6863    2.4640  3.9310 12.5756  0.0061  0.0340   0.0188   0.0977    0.0285   0.0000   443.3253       5.25247       19.0128       1.70687      0.263199      -1.58054      0.624120      0.886562       1.00256       1.11370       1.17574       1.21684
  81   1 1365.7012    0.1344  0.1640  9.4049  0.0000  0.0073   0.0047   0.0194    0.0148   0.0000   440.5527     -0.356904       22.2115    -0.0424289      -3.89269     -0.209712      0.148432      0.199369      0.230362      0.257540      0.286440      0.293162
  81   2 1705.0538    0.3697  0.4126  9.5363  0.0002  0.0089   0.0063   0.0220    0.0213   0.0000   441.2991      0.336251       22.8453     -0.295163      -3.87168      0.119414      0.173296      0.228371      0.268477      0.290480      0.311216      0.324312
  81   3 1983.3145    0.6961  0.8669 10.0224  0.0000  0.0128   0.0085   0.0340    0.0339   0.0000   442.4957     -0.410031       22.7099     -0.906172      -3.62249      0.291848      0.243804      0.337888      0.383646      0.423997      0.461298      0.474407
  81   4 2244.2332    1.1936  1.2430 10.7946  0.0000  0.0157   0.0126   0.0416    0.0417   0.0000   442.0265      0.852024       22.3133      0.765748      -3.88737     -0.265670      0.298243      0.417977      0.470319      0.516067      0.566955      0.596200
  81   5 2483.4965    1.8648  1.5308 11.7499  0.0000  0.0173   0.0180   0.0492    0.0360   0.0000   443.0900       1.19564       23.3235       1.02979      -2.39086     -0.865721      0.323733      0.455811      0.515008      0.567141      0.605934      0.615707
  81   6 2712.3064    2.8434  1.4212 12.3977  0.0049  0.0158   0.0272   0.0431    0.0418   0.0000   442.3059       2.49100       21.9990       1.17184      -3.10573     -0.118780      0.305116      0.422800      0.484559      0.524613      0.568836      0.587628
  81   7 2935.5289    3.8258  1.3587 13.1723  0.0000  0.0155   0.0377   0.0430    0.0388   0.0000   443.4338       2.73803       21.5615      0.787266      -2.37207      0.373269      0.294522      0.421993      0.465686      0.521343      0.557404      0.572524
  81   8 3151.3561    4.1715  1.5465 13.4080  0.0002  0.0167   0.0391   0.0463    0.0355   0.0000   443.1389       3.28032       22.0135      0.768983      -1.91758     -0.264705      0.320073      0.437136      0.495124      0.542471      0.581529      0.591048
  81   9 3361.5544    3.3668  2.3168 13.2208  0.0000  0.0221   0.0283   0.0642    0.0281   0.0000   444.1063       4.06851       18.5922      -1.06783     -0.877714      -2.70402      0.417869      0.587763      0.665597      0.736845      0.765785      0.801656
  82   1 1372.8937    0.1375  0.1261  9.4506  0.0000  0.0067   0.0050   0.0158    0.0143   0.0000   440.9408    -0.0362059       22.0558      0.249928      -3.56867     -0.170448      0.131858      0.170760      0.178798      0.208044      0.226840      0.247004
  82   2 1712.9719    0.3733  0.4645  9.5918  0.0000  0.0098   0.0062   0.0242    0.0217   0.0000   441.6145     -0.479727       22.4315     -0.368456      -3.65732     -0.406277      0.187608      0.269266      0.294151      0.323541      0.359093      0.368739
  82   3 1992.4162    0.7351  0.9334  9.9812  0.0000  0.0130   0.0086   0.0351    0.0374   0.0000   442.1023      0.313649       22.5775     -0.675993      -3.27097       1.25279      0.248554      0.342225      0.386518      0.412958      0.447116      0.463500
  82   4 2254.3103    1.1978  1.3115 10.8743  0.0000  0.0163   0.0124   0.0439    0.0393   0.0000   442.8243      0.881960       21.4728     0.0973730      -3.26624      0.155152      0.301016      0.425828      0.479308      0.525778      0.572123      0.591279
  82   5 2494.3956    1.9287  1.4591 11.8833  0.0000  0.0170   0.0191   0.0466    0.0375   0.0000   442.9540       1.13314       22.5562     -0.397076      -1.29803      0.194783      0.323880      0.438423      0.492416      0.558982      0.597115      0.604055
  82   6 2724.3132    2.8009  1.4170 12.6487  0.0049  0.0159   0.0276   0.0446    0.0378   0.0000   443.3864       2.72252       20.9352      0.786377      -3.62668       1.57992      0.305884      0.420231      0.480616      0.518623      0.572517      0.588288
  82   7 2948.4677    3.7669  1.2735 13.4540 -0.0011  0.0155   0.0392   0.0430    0.0364   0.0000   442.4398      0.822137       22.4504      0.501139      -2.26496     -0.886165      0.295448      0.408623      0.459281      0.512116      0.525238      0.550965
  82   8 3165.0233    4.1692  1.4871 13.5375  0.0037  0.0163   0.0399   0.0473    0.0357   0.0000   443.1139       3.53844       22.1708       1.47937      -1.96168      0.966881      0.302678      0.438711      0.481163      0.538871      0.570905      0.583130
  82   9 3376.0454    3.3158  2.5424 13.0414  0.0000  0.0233   0.0265   0.0646    0.0294   0.0000   443.7984       4.63713       19.1277      0.729806       1.11046      -1.68556      0.423184      0.599526      0.680448      0.737524      0.785456      0.814526
  83   1 1380.0421    0.1369  0.1234  9.4104  0.0000  0.0064   0.0051   0.0167    0.0144   0.0000   440.7639    -0.0984357       22.4535     -0.106453      -3.85449    -0.0240051      0.116324      0.165972      0.198369      0.205858      0.216476      0.226876
  83   2 1720.8422    0.3814  0.4466  9.5686 -0.0001  0.0096   0.0063   0.0228    0.0219   0.0000   441.1579     -0.267592       21.9313      0.580314      -4.42544     -0.389476      0.180400      0.241937      0.282439      0.319704      0.330839      0.338019
  83   3 2001.4384    0.7427  0.9219 10.0749  0.0000  0.0131   0.0088   0.0348    0.0351   0.0000   442.3279      0.294592       22.4195      0.111700      -3.28774     -0.981381      0.244339      0.343407      0.379751      0.423501      0.446674      0.480750
  83   4 2264.4158    1.2614  1.2826 10.9077 -0.0000  0.0160   0.0131   0.0424    0.0420   0.0000   442.2861      0.331172       21.6944      0.859021      -2.46645      0.429172      0.304600      0.424110      0.461699      0.513597      0.550087      0.577244
  83   5 2505.2308    1.9295  1.5130 11.8063  0.0000  0.0171   0.0185   0.0466    0.0363   0.0000   443.0215       1.75500       21.0467      0.323911      -4.17133     -0.882192      0.327619      0.447911      0.507932      0.570363      0.602076      0.627863
  83   6 2736.2591    2.8821  1.3856 12.7083  0.0000  0.0160   0.0285   0.0439    0.0367   0.0000   443.1776       2.48967       22.4418       1.58783      -2.19546      -1.68087      0.306935      0.418206      0.475572      0.522330      0.570099      0.588686
  83   7 2961.2779    3.9285  1.3319 13.2213  0.0000  0.0151   0.0388   0.0419    0.0405   0.0000   443.3358       2.69909       21.3783      0.624945      -4.11351      -1.01765      0.283878      0.391699      0.437904      0.491657      0.533302      0.540435
  83   8 3178.5829    4.1951  1.6021 13.3974  0.0000  0.0169   0.0386   0.0474    0.0366   0.0000   443.1347       4.02788       21.4899       1.04212      -1.48823      0.115879      0.318062      0.436331      0.497116      0.542615      0.589072      0.606083
  83   9 3390.4304    3.2100  2.7090 12.9994 -0.0000  0.0240   0.0251   0.0698    0.0272   0.0000   444.8316       3.26290       19.2196       1.72050    0.00625420     -0.669101      0.435509      0.623706      0.694373      0.778095      0.809650      0.856371
  84   1 1387.1107    0.1381  0.2052  9.3984  0.0000  0.0087   0.0045   0.0222    0.0149   0.0000   440.4985     0.0601511       22.3323    -0.0597020      -3.34684     0.0314970      0.170538      0.236885      0.266511      0.302155      0.348143      0.363107
  84   2 1728.5905    0.3875  0.4452  9.6239  0.0000  0.0091   0.0064   0.0232    0.0214   0.0000   441.6799      0.199820       23.1014     -0.140129      -3.60364     -0.574816      0.178391      0.236249      0.269525      0.301399      0.322644      0.359421
  84   3 2010.4351    0.7582  0.8967 10.1253  0.0000  0.0129   0.0090   0.0336    0.0350   0.0000   442.3372      0.943107       22.1889     -0.568563      -2.60603       1.18409      0.230822      0.317574      0.366871      0.394252      0.437445      0.443831
  84   4 2274.3597    1.2300  1.3495 10.9951 -0.0014  0.0168   0.0128   0.0450    0.0374   0.0000   442.7785       1.45699       22.1966     -0.662073      -3.01869     -0.732477      0.308081      0.428857      0.480972      0.538916      0.577034      0.601864
  84   5 2515.9863    2.0016  1.5302 11.8750  0.0000  0.0169   0.0190   0.0478    0.0366   0.0000   442.8657      0.823987       22.4847      0.177898      -2.63958     -0.152942      0.313678      0.430739      0.493874      0.535630      0.588674      0.613647
  84   6 2748.1265    2.9578  1.3934 12.7054  0.0000  0.0160   0.0290   0.0435    0.0382   0.0000   442.5954       2.21135       20.9754       1.38677      -3.09654      0.266798      0.301358      0.419207      0.471216      0.525714      0.565551      0.570411
  84   7 2973.9970    3.9486  1.3268 13.3418 -0.0001  0.0153   0.0392   0.0413    0.0393   0.0000   442.7265       2.76120       20.6481      0.354481      -1.96910    -0.0725243      0.299199      0.402105      0.454937      0.498065      0.539023      0.560650
  84   8 3192.0753    4.1490  1.6735 13.4133  0.0000  0.0172   0.0369   0.0485    0.0336   0.0000   443.4699       4.38717       21.2444       1.23153      -1.33838     -0.859678      0.318315      0.432517      0.500906      0.542338      0.572894      0.607960
  84   9 3404.7712    3.1858  2.9138 13.0111  0.0001  0.0253   0.0249   0.0718    0.0268   0.0000   443.1246       4.49120       18.4682       2.08134     -0.415391     -0.739714      0.460673      0.642760      0.722208      0.811345      0.858101      0.887378
  85   1 1394.1347    0.1495  0.1696  9.3531  0.0000  0.0067   0.0047   0.0187    0.0146   0.0000   440.5752  -5.94493e-05       22.6125     -0.367263      -3.67364     -0.419641      0.130364      0.186932      0.198665      0.229482      0.246010      0.256716
  85   2 1736.2629    0.3919  0.4825  9.5187  0.0000  0.0097   0.0062   0.0240    0.0224   0.0000   441.7624     0.0763239       22.1087      0.113153      -3.28024     -0.878400      0.180452      0.245541      0.276504      0.317014      0.331868      0.340128
  85   3 2019.3533    0.7616  0.9499 10.1470 -0.0000  0.0134   0.0090   0.0354    0.0346   0.0000   442.0970     0.0124461       22.3421     -0.427590      -2.11332     -0.358291      0.248134      0.331906      0.379494      0.411474      0.434217      0.453879
  85   4 2284.2571    1.3035  1.2805 11.0055 -0.0009  0.0163   0.0136   0.0419    0.0400   0.0000   443.3761      0.601730       22.0835      0.571232      -3.74236     -0.793586      0.290862      0.412256      0.447711      0.508444      0.544180      0.558764
  85   5 2526.6569    2.0152  1.5318 11.8944  0.0000  0.0169   0.0192   0.0487    0.0356   0.0000   443.2217       1.13380       22.2287      0.725962      -2.22001     0.0359256      0.311538      0.427610      0.479145      0.541297      0.565332      0.592012
  85   6 2759.9285    2.9821  1.4070 12.7389  0.0000  0.0162   0.0291   0.0439    0.0371   0.0000   443.0654       1.54731       22.2636       1.00318      -2.51191     -0.638719      0.295055      0.411260      0.463966      0.508715      0.565681      0.571619
  85   7 2986.6581    3.9941  1.3303 13.3826  0.0000  0.0154   0.0398   0.0423    0.0372   0.0000   443.0001       3.61897       21.6652       1.28578      -2.46492     -0.813426      0.278827      0.387352      0.437716      0.480517      0.512661      0.526997
  85   8 3205.4612    4.0555  1.6789 13.3739  0.0000  0.0172   0.0362   0.0499    0.0330   0.0000   443.8053       3.59595       22.0820      0.905728      -1.36291     0.0909460      0.314173      0.433544      0.496186      0.540068      0.578322      0.595937
  85   9 3419.0337    3.1618  2.9732 12.8980  0.0000  0.0260   0.0240   0.0721    0.0269   0.0000   443.4819       3.91324       20.7072       2.36870      -2.56113      -1.06450      0.448869      0.654436      0.726315      0.805166      0.847739      0.892996
  86   1 1401.1105    0.1411  0.1916  9.3707  0.0000  0.0079   0.0046   0.0207    0.0147   0.0000   440.7069     -0.177107       21.9455     -0.100090      -3.52159      0.349784      0.153747      0.193311      0.239005      0.240363      0.279074      0.277472
  86   2 1743.9171    0.4228  0.4569  9.5881 -0.0000  0.0090   0.0067   0.0222    0.0226   0.0000   441.4777    -0.0576595       22.0436      0.702269      -3.75527      0.221793      0.173429      0.231444      0.271792      0.303556      0.329719      0.334845
  86   3 2028.2408    0.7969  0.9127 10.1491 -0.0000  0.0128   0.0092   0.0327    0.0355   0.0000   442.4595      0.389832       22.0735      0.784033      -3.38495     -0.876023      0.232311      0.316275      0.358101      0.397009      0.421295      0.432748
  86   4 2294.1084    1.3145  1.3731 11.0566 -0.0000  0.0165   0.0132   0.0443    0.0374   0.0000   442.7648      0.100330       21.5982      0.652346      -2.63980     -0.642383      0.291922      0.408096      0.457368      0.511812      0.555897      0.578847
  86   5 2537.2853    2.0600  1.5763 11.9693  0.0000  0.0175   0.0194   0.0488    0.0351   0.0000   442.9537       1.00761       21.6844      0.442839      -2.35078     -0.473703      0.315394      0.443870      0.505714      0.558609      0.592145      0.620449
  86   6 2771.6319    3.1257  1.4219 12.6923  0.0000  0.0156   0.0292   0.0425    0.0370   0.0000   443.4303       2.09037       21.5438      0.428984      -2.62832     -0.548584      0.279286      0.390319      0.433429      0.491095      0.508277      0.520190
  86   7 2999.2406    4.0147  1.3298 13.4070 -0.0000  0.0154   0.0395   0.0415    0.0382   0.0000   443.5970       3.11292       21.7173       1.50599      -3.06869      0.561122      0.278135      0.384388      0.437551      0.489006      0.517809      0.541230
  86   8 3218.7947    4.0249  1.7677 13.3511 -0.0000  0.0176   0.0351   0.0510    0.0334   0.0000   443.7439       4.35876       21.1200       2.37046      -2.74978      -1.80624      0.314269      0.439005      0.498577      0.537506      0.596046      0.608824
  86   9 3433.1598    3.0748  3.2081 12.9382 -0.0001  0.0272   0.0235   0.0786    0.0262   0.0000   443.4676       3.29945       19.8763       1.85853     -0.876594     -0.256212      0.468548      0.663433      0.755260      0.822280      0.892757      0.930735
  87   1 1408.0264    0.1518  0.1664  9.3308  0.0000  0.0066   0.0046   0.0163    0.0145   0.0000   440.7237     -0.156768       22.1105     -0.227632      -3.21096      0.224542      0.133126      0.167077      0.178101      0.213989      0.247667      0.258360
  87   2 1751.4523    0.4281  0.5041  9.5002 -0.0000  0.0093   0.0064   0.0238    0.0235   0.0000   441.7386     -0.273416       22.0984     0.0885287      -3.61718      0.306802      0.165926      0.231821      0.264350      0.303051      0.317889      0.328474
  87   3 2037.0885    0.7866  0.9974 10.1639 -0.0000  0.0136   0.0090   0.0370    0.0365   0.0000   442.5465     -0.291624       21.6593       1.14487      -3.75850       1.07561      0.238160      0.327868      0.375298      0.410365      0.456751      0.457481
  87   4 2303.8090    1.3491  1.3575 11.1358  0.0004  0.0161   0.0135   0.0439    0.0362   0.0000   443.5414       1.13224       21.8682     -0.794689      -2.43924     -0.604073      0.289577      0.402447      0.445405      0.502562      0.522860      0.554945
  87   5 2547.8423    2.1134  1.5281 11.9587  0.0000  0.0167   0.0197   0.0469    0.0357   0.0000   442.5447       1.11280       21.4387      0.459481      -2.76170     -0.373639      0.296889      0.414117      0.459119      0.513874      0.545073      0.565366
  87   6 2783.2609    3.1522  1.3979 12.8015  0.0000  0.0158   0.0300   0.0429    0.0369   0.0000   442.9350       2.26526       21.3369      0.513800      -3.50026      0.609438      0.275893      0.386077      0.427238      0.480286      0.509316      0.531224
  87   7 3011.7110    3.9983  1.4112 13.4316  0.0000  0.0159   0.0385   0.0433    0.0357   0.0000   442.7584       2.91893       21.5513       1.31746      -3.18599     -0.962614      0.291409      0.397576      0.455358      0.488554      0.531358      0.545493
  87   8 3232.0969    3.9672  1.7887 13.3926  0.0000  0.0182   0.0351   0.0515    0.0329   0.0000   442.9575       3.44713       20.7394       1.55556      -2.59341      -1.44055      0.321466      0.446709      0.501575      0.558255      0.588500      0.611233
  87   9 3447.2029    3.0291  3.2778 12.9041  0.0001  0.0277   0.0236   0.0789    0.0267   0.0000   444.5316       4.13240       19.3279       1.22586      0.391459     -0.419333      0.485275      0.681434      0.769817      0.848133      0.909308      0.969133
  88   1 1414.9318    0.1557  0.1563  9.3615  0.0000  0.0061   0.0048   0.0161    0.0143   0.0000   440.5694      0.243180       22.1556     0.0215729      -3.55480      0.305713      0.106994      0.136580      0.164055      0.196551      0.181577      0.203880
  88   2 1758.9021    0.4294  0.5376  9.5646  0.0000  0.0103   0.0063   0.0246    0.0235   0.0000   441.2872     -0.228813       22.1362      0.626482      -3.85681     -0.117131      0.178698      0.257126      0.277241      0.315376      0.333951      0.342948
  88   3 2045.8333    0.7803  0.9349 10.3061  0.0000  0.0135   0.0091   0.0346    0.0329   0.0000   442.1237      0.501992       22.3520      0.211909      -3.92625     -0.215589      0.230032      0.325561      0.358531      0.400661      0.428040      0.446715
  88   4 2313.4509    1.3607  1.4171 11.1803  0.0067  0.0165   0.0136   0.0456    0.0361   0.0000   442.1761      0.869479       22.7734      0.212546      -4.06507      0.430885      0.287341      0.402518      0.460541      0.507714      0.546676      0.562697
  88   5 2558.3699    2.1599  1.5307 12.0916  0.0000  0.0176   0.0207   0.0466    0.0361   0.0000   442.7703       1.15221       21.2448      0.626624      -2.84070     -0.178799      0.303161      0.427045      0.474333      0.534227      0.561930      0.580838
  88   6 2794.8943    3.1192  1.3784 12.8804  0.0000  0.0156   0.0305   0.0434    0.0363   0.0000   442.9616       2.41186       22.1016     0.0935898      -4.06672     -0.147082      0.279644      0.382347      0.434672      0.465055      0.518549      0.525075
  88   7 3024.1083    4.1544  1.3987 13.4057  0.0000  0.0153   0.0394   0.0435    0.0367   0.0000   443.1363       2.05511       22.4047      0.536243      -3.16652      -1.22538      0.273724      0.373733      0.419534      0.463422      0.489210      0.512295
  88   8 3245.2374    3.9080  1.8389 13.3610  0.0000  0.0182   0.0338   0.0524    0.0317   0.0000   443.5150       3.40588       21.1933      0.756105      -3.17443      -1.28388      0.316551      0.439648      0.498960      0.549998      0.585022      0.603122
  88   9 3461.2467    2.9339  3.3478 12.9156 -0.0000  0.0283   0.0229   0.0825    0.0254   0.0000   443.0202       5.80216       20.0578      0.862953     -0.259436      0.121307      0.478298      0.678445      0.763552      0.852608      0.891972      0.943315
  89   1 1421.7491    0.1619  0.1806  9.3429 -0.0001  0.0069   0.0047   0.0170    0.0145   0.0000   440.4630     -0.243068       22.0901    -0.0639104      -3.53799     -0.704571      0.120493      0.159054      0.199882      0.213127      0.237400      0.241169
  89   2 1766.3300    0.4343  0.5319  9.5878  0.0001  0.0098   0.0064   0.0249    0.0232   0.0000   441.1775    -0.0785876       22.0910      0.808084      -3.60209    -0.0113776      0.170915      0.240695      0.251415      0.297166      0.312826      0.319636
  89   3 2054.5551    0.8308  1.0312 10.2267  0.0000  0.0139   0.0093   0.0366    0.0372   0.0000   442.0596      0.298390       22.3270    -0.0217588      -4.62966     -0.132764      0.241206      0.333103      0.375546      0.416103      0.451684      0.472561
  89   4 2323.0037    1.3992  1.3954 11.1739  0.0002  0.0162   0.0137   0.0451    0.0361   0.0000   442.4107       1.57132       21.1294     -0.760731      -2.76024     -0.107458      0.276988      0.386394      0.443725      0.480906      0.524089      0.544253
  89   5 2568.7913    2.1408  1.5468 12.0708  0.0000  0.0169   0.0200   0.0473    0.0336   0.0000   443.3940       1.29537       22.1107     -0.657883      -1.98506     -0.322033      0.295428      0.408027      0.453234      0.506814      0.545978      0.556503
  89   6 2806.4536    3.2696  1.3931 12.8222  0.0000  0.0155   0.0311   0.0421    0.0383   0.0000   444.1310       2.26973       22.1427      0.598066      -3.52007     -0.480939      0.271203      0.378137      0.429866      0.467605      0.521243      0.526286
  89   7 3036.4527    4.1554  1.4457 13.2989  0.0001  0.0154   0.0382   0.0433    0.0372   0.0000   443.4158       2.72551       20.9330       2.05239      -3.10866    -0.0668931      0.269750      0.379264      0.420706      0.466454      0.511123      0.520942
  89   8 3258.3992    3.8537  1.9045 13.3894  0.0000  0.0192   0.0333   0.0539    0.0310   0.0000   443.3715       3.47423       21.9441       1.24009      -2.49121      -1.85190      0.323939      0.462223      0.518431      0.576722      0.618224      0.646502
  89   9 3475.2159    2.8304  3.7813 12.8604  0.0002  0.0318   0.0226   0.0921    0.0259   0.0000   444.1540       5.60376       18.5751      0.152404       1.52298     0.0341679      0.528630      0.756050      0.847516      0.942184       1.00139       1.05637
  90   1 1428.5269    0.1655  0.1932  9.3390  0.0000  0.0069   0.0046   0.0174    0.0145   0.0000   440.6123     -0.304580       21.9085     0.0271790      -3.36990     -0.336105      0.117430      0.158789      0.187551      0.197888      0.212691      0.232691
  90   2 1773.6945    0.4305  0.5664  9.6544  0.0000  0.0104   0.0063   0.0265    0.0231   0.0000   441.5744    -0.0971767       22.1627     -0.138012      -4.06347      0.257191      0.173297      0.246221      0.282721      0.304562      0.317690      0.332812
  90   3 2063.2315    0.8107  0.9953 10.3081 -0.0008  0.0136   0.0092   0.0368    0.0352   0.0000   442.6489     0.0694724       21.8570     -0.402558      -3.76094     -0.153146      0.233898      0.325969      0.365840      0.405715      0.438743      0.474286
  90   4 2332.5334    1.4437  1.3987 11.2203 -0.0000  0.0163   0.0141   0.0443    0.0373   0.0000   442.2489      0.552963       23.2379      0.303348      -3.15971     -0.832336      0.273219      0.390387      0.427198      0.473701      0.520387      0.528733
  90   5 2579.1762    2.2741  1.5655 12.0988 -0.0000  0.0167   0.0206   0.0472    0.0346   0.0000   442.6471       1.23882       22.5428      0.665545      -2.34088     -0.913667      0.282260      0.398834      0.442009      0.488768      0.520663      0.541458
  90   6 2817.8861    3.2758  1.3973 12.9383 -0.0000  0.0156   0.0310   0.0427    0.0358   0.0000   442.3078       1.98685       22.4793      0.513171      -3.17635      0.134667      0.266153      0.373098      0.411822      0.468590      0.500295      0.522105
  90   7 3048.7214    4.2067  1.4905 13.2975  0.0000  0.0154   0.0375   0.0433    0.0357   0.0000   443.8349       2.80144       22.2352       1.58883      -1.68841     -0.886608      0.264995      0.370615      0.418555      0.461640      0.488921      0.514827
  90   8 3271.4650    3.8055  1.9592 13.3568 -0.0001  0.0191   0.0322   0.0545    0.0306   0.0000   443.2971       3.93877       20.9162       2.21257      -1.79048     -0.590602      0.322369      0.457329      0.508064      0.577996      0.605353      0.630854
  90   9 3488.9688    2.6753  3.4701 12.8208 -0.0012  0.0303   0.0205   0.0868    0.0273   0.0000   443.7663       4.05313       20.0389       2.72097      0.271161      -1.67361      0.501836      0.706188      0.810960      0.887309      0.943497      0.977929
  91   1 1435.2452    0.1594  0.2154  9.3300  0.0000  0.0081   0.0045   0.0189    0.0146   0.0000   440.4781      0.297834       22.1457     -0.258894      -3.45879   -0.00759145      0.147284      0.201103      0.216511      0.229223      0.250943      0.284787
  91   2 1780.9851    0.4475  0.5774  9.5913  0.0000  0.0104   0.0064   0.0258    0.0241   0.0000   441.3261      0.155490       22.7784      0.362139      -3.26675      0.102005      0.174009      0.248304      0.279022      0.319007      0.329656      0.346818
  91   3 2071.7874    0.8394  1.0776 10.2412  0.0000  0.0144   0.0092   0.0375    0.0376   0.0000   442.8116      0.187217       22.4263     -0.259777      -2.99505      0.154868      0.240816      0.338908      0.380732      0.422455      0.454249      0.472739
  91   4 2341.9422    1.4627  1.4254 11.1706  0.0000  0.0161   0.0138   0.0434    0.0362   0.0000   442.2400       1.77490       22.4426      0.182725      -2.79190      0.819119      0.276872      0.376823      0.432997      0.471969      0.515445      0.542894
  91   5 2589.4452    2.2604  1.5646 12.1268  0.0000  0.0166   0.0205   0.0477    0.0339   0.0000   442.3880       1.54019       22.2967    -0.0147482      -2.00406     -0.205591      0.288794      0.402507      0.453396      0.497262      0.538203      0.556982
  91   6 2829.2417    3.3445  1.4553 12.8618 -0.0000  0.0157   0.0306   0.0435    0.0359   0.0000   443.4872       1.92182       22.4723      0.665434      -3.11686     -0.513146      0.262790      0.370678      0.408310      0.459469      0.492270      0.509460
  91   7 3060.8899    4.2662  1.4246 13.2985  0.0000  0.0151   0.0384   0.0410    0.0367   0.0000   442.7515       3.49226       21.8534      0.679701      -2.33577      -1.70188      0.262656      0.370250      0.409502      0.455497      0.492098      0.506987
  91   8 3284.3947    3.7856  2.0342 13.3007 -0.0000  0.0190   0.0314   0.0562    0.0300   0.0000   444.3196       3.60387       21.0453       1.13873      -2.05177     0.0909273      0.323411      0.454773      0.511643      0.562277      0.614319      0.633265
  92   1 1441.9269    0.1709  0.2117  9.3353  0.0001  0.0075   0.0046   0.0178    0.0147   0.0000   440.5432     -0.197430       22.1464     0.0480631      -3.86491      0.340027      0.129148      0.182096      0.201904      0.204101      0.227104      0.240791
  92   2 1788.1824    0.4513  0.5940  9.6498  0.0000  0.0103   0.0063   0.0271    0.0236   0.0000   441.2303      0.129151       22.0023     -0.170145      -3.72173      0.116505      0.175313      0.248308      0.280637      0.315422      0.344061      0.358802
  92   3 2080.3556    0.8824  1.0682 10.3039  0.0000  0.0137   0.0096   0.0371    0.0372   0.0000   443.1768      0.474340       22.5368      0.913985      -3.14639      0.585289      0.231842      0.326588      0.364692      0.402980      0.428009      0.450985
  92   4 2351.2503    1.4816  1.4782 11.2886 -0.0078  0.0165   0.0140   0.0468    0.0348   0.0000   442.9590       1.49013       22.5885      0.481217      -4.81032      0.279682      0.281241      0.386671      0.448402      0.481975      0.528795      0.561055
  92   5 2599.7156    2.3467  1.5559 12.1527  0.0000  0.0163   0.0209   0.0460    0.0339   0.0000   442.4472       2.54184       21.7478    -0.0571409      -3.27436     -0.882653      0.275876      0.376586      0.422815      0.466876      0.511701      0.531068
  92   6 2840.6043    3.3832  1.4373 12.9784 -0.0000  0.0156   0.0313   0.0428    0.0349   0.0000   442.6479       2.16729       22.5250       1.55556      -2.71925     -0.102571      0.270376      0.371990      0.431769      0.461988      0.505876      0.522483
  92   7 3073.0165    4.2212  1.4532 13.4317  0.0000  0.0156   0.0387   0.0430    0.0353   0.0000   442.8736       2.94367       21.9340      0.898922      -2.62960     -0.813073      0.259147      0.370057      0.408450      0.455703      0.475961      0.494197
  92   8 3297.3057    3.7630  2.0785 13.2634  0.0001  0.0191   0.0303   0.0560    0.0297   0.0000   444.2099       3.85629       20.1697       1.58321      0.296511     0.0753197      0.319607      0.448158      0.503669      0.562179      0.595605      0.625673
  92   9 3516.7523    2.8934  4.3206 12.2202  0.0013  0.0320   0.0097   0.0873    0.0070   0.0000   442.6839       4.75736       22.6359       2.84138      -4.91183      -1.05082      0.566083      0.742142      0.890502      0.944395       1.06707       1.08006
  93   1 1448.5655    0.1676  0.1854  9.3015  0.0000  0.0068   0.0046   0.0156    0.0144   0.0000   440.5421     0.0407238       22.1591     -0.263303      -3.22011     0.0209840      0.112805      0.159039      0.181647      0.210319      0.208535      0.219993
  93   2 1795.3716    0.4650  0.5857  9.6458  0.0000  0.0103   0.0065   0.0254    0.0239   0.0000   441.4364    -0.0375697       22.0604    0.00688296      -3.28597     -0.231680      0.170944      0.235197      0.261080      0.298481      0.305656      0.328131
  93   3 2088.8684    0.8873  1.0486 10.3996  0.0000  0.0140   0.0098   0.0365    0.0358   0.0000   442.1496  -0.000207114       22.0363      0.803067      -2.96925     -0.646471      0.235195      0.319282      0.370245      0.404359      0.442226      0.457910
  93   4 2360.5659    1.4997  1.5071 11.2730 -0.0003  0.0167   0.0141   0.0465    0.0353   0.0000   442.6065      0.522458       21.9883      0.551752      -2.77543     0.0981006      0.277942      0.389400      0.436028      0.477813      0.518985      0.538946
  93   5 2609.9090    2.3283  1.5922 12.1784  0.0000  0.0169   0.0212   0.0476    0.0349   0.0000   443.0725       1.83937       20.9348      0.612541      -3.45363      -1.12638      0.283495      0.394733      0.448654      0.491456      0.529910      0.552324
  93   6 2851.8370    3.4592  1.4736 12.8606 -0.0002  0.0156   0.0312   0.0434    0.0373   0.0000   443.2408       2.23085       21.5700       1.17304      -2.21437      -1.27665      0.254961      0.360866      0.407608      0.445648      0.475654      0.498467
  93   7 3085.0339    4.1874  1.5710 13.3551  0.0001  0.0159   0.0367   0.0451    0.0339   0.0000   442.7082       2.77397       22.4606       2.04823      -2.37188      -1.29449      0.271648      0.369967      0.418712      0.461963      0.497026      0.517480
  93   8 3310.1720    3.6638  2.2132 13.1846  0.0000  0.0197   0.0290   0.0580    0.0293   0.0000   444.2072       4.03129       21.0599       1.54767      -2.63922    -0.0113570      0.328728      0.454845      0.519556      0.572658      0.609427      0.638871
  94   1 1455.1491    0.1776  0.2355  9.3098  0.0000  0.0078   0.0045   0.0196    0.0148   0.0000   440.4519     0.0998775       22.3393      0.280362      -3.07750     -0.162284      0.131658      0.176464      0.222628      0.234014      0.263179      0.265780
  94   2 1802.4778    0.4742  0.6136  9.6240  0.0003  0.0105   0.0064   0.0267    0.0242   0.0000   441.4928     0.0841743       22.1515     0.0900762      -3.62423      0.312909      0.165235      0.244414      0.268844      0.293159      0.322504      0.332736
  94   3 2097.3075    0.8991  1.0861 10.3745  0.0000  0.0141   0.0098   0.0375    0.0376   0.0000   442.4775      0.746332       22.8168     -0.213898      -3.66650      0.133054      0.229620      0.320900      0.358724      0.404792      0.436018      0.441349
  94   4 2369.7636    1.5040  1.5687 11.3732  0.0000  0.0174   0.0139   0.0484    0.0326   0.0000   442.3817      0.373044       21.7491      0.683852      -2.81779     -0.685314      0.275341      0.392077      0.439911      0.489274      0.519652      0.546287
  94   5 2620.0986    2.4157  1.5862 12.1614  0.0000  0.0169   0.0214   0.0458    0.0355   0.0000   443.0217       1.41331       21.7282      0.528676      -2.03614     -0.582225      0.271872      0.386362      0.436824      0.477670      0.513536      0.535286
  94   6 2863.0532    3.5292  1.3979 12.9169 -0.0040  0.0151   0.0318   0.0407    0.0356   0.0000   443.2937       2.31866       22.6887      0.683167      -3.16982     -0.784222      0.254114      0.357096      0.398183      0.446162      0.475331      0.497964
  94   7 3097.0024    4.1542  1.5668 13.4066  0.0000  0.0162   0.0365   0.0456    0.0325   0.0000   442.7663       3.60682       22.1844       2.13526      -1.76702      0.125296      0.260561      0.369729      0.411861      0.458819      0.491599      0.520281
  94   8 3322.9601    3.5885  2.3420 13.2202 -0.0000  0.0213   0.0285   0.0610    0.0283   0.0000   443.4337       3.94294       20.3887       1.58233      -1.43739      0.691164      0.337047      0.491107      0.536664      0.606054      0.639385      0.670353
  94   9 3543.9094    2.3661  3.6920 12.7513 -0.0071  0.0344   0.0200   0.0974    0.0297   0.0000   444.0756       3.87183       19.5093      0.270777      -2.05895      -1.11688      0.540542      0.773271      0.871017      0.968225       1.03230       1.06769
  95   1 1461.7068    0.1795  0.2356  9.2599  0.0000  0.0076   0.0044   0.0188    0.0148   0.0000   440.4219     -0.321062       22.0961     -0.162697      -3.46762      0.256132      0.125826      0.160943      0.193414      0.211763      0.239077      0.253592
  95   2 1809.5511    0.4866  0.6238  9.6473  0.0000  0.0105   0.0065   0.0269    0.0249   0.0000   441.1272     -0.388048       22.3049      0.245791      -3.45296      -1.02703      0.169012      0.233892      0.270986      0.304047      0.313888      0.342015
  95   3 2105.6884    0.9218  1.1507 10.3617  0.0000  0.0146   0.0097   0.0390    0.0382   0.0000   441.8525      0.410148       22.0319      0.405698      -3.85612     -0.500492      0.234259      0.327952      0.378242      0.412592      0.452685      0.467640
  95   4 2378.8926    1.5457  1.5203 11.3984  0.0003  0.0169   0.0146   0.0474    0.0344   0.0000   442.6585      0.785521       21.5613      0.934139      -2.99905      0.451217      0.272362      0.385628      0.428053      0.475753      0.512391      0.539838
  95   5 2630.1927    2.4985  1.6020 12.1660 -0.0046  0.0166   0.0216   0.0457    0.0345   0.0000   442.8082       2.11795       21.7977      0.791968      -1.85563     -0.470511      0.267736      0.371556      0.428870      0.463081      0.499593      0.515936
  95   6 2874.1455    3.5619  1.4087 13.0585  0.0000  0.0152   0.0331   0.0426    0.0361   0.0000   443.0527       2.68086       21.5566      0.237404      -2.40313      0.281573      0.248725      0.341970      0.386470      0.417776      0.459661      0.473115
  95   7 3108.9202    4.2339  1.5433 13.4284  0.0000  0.0158   0.0371   0.0438    0.0322   0.0000   443.6076       3.44295       21.9020      0.541352      -2.64760      -1.23578      0.262396      0.361253      0.413347      0.443821      0.479706      0.499458
  95   8 3335.6269    3.5701  2.6217 13.1134  0.0000  0.0221   0.0271   0.0653    0.0278   0.0000   443.6560       4.32275       21.1813      0.559543      -2.41280      -1.05679      0.352083      0.496748      0.556099      0.620706      0.659847      0.692021
  96   1 1468.1949    0.1774  0.2245  9.2804  0.0000  0.0075   0.0045   0.0177    0.0145   0.0000   440.3278      0.144728       22.2879     -0.259151      -3.63343     -0.111700      0.123780      0.158433      0.182699      0.205608      0.234278      0.241973
  96   2 1816.5306    0.5003  0.6435  9.6181  0.0000  0.0103   0.0065   0.0272    0.0254   0.0000   441.1636      0.144290       22.2979      0.201327      -3.52915     -0.298082      0.173789      0.236729      0.278241      0.304735      0.332460      0.361087
  96   3 2114.0829    0.9348  1.1609 10.4252  0.0000  0.0146   0.0098   0.0398    0.0366   0.0000   442.1552     -0.252173       22.7416      0.394639      -3.28877    -0.0713748      0.230522      0.326075      0.365581      0.411688      0.442917      0.455416
  96   4 2387.9323    1.5847  1.5524 11.4153  0.0070  0.0169   0.0146   0.0482    0.0342   0.0000   442.6788      0.981320       22.2085      0.661311      -4.01429      0.407039      0.265065      0.369507      0.421448      0.463601      0.507250      0.522804
  96   5 2640.2529    2.5261  1.5851 12.3093 -0.0002  0.0167   0.0225   0.0464    0.0341   0.0000   443.2672       1.99903       21.9380      0.401657      -3.12206     -0.785704      0.270496      0.377118      0.435364      0.473487      0.500001      0.521872
  96   6 2885.2480    3.5801  1.4461 13.0482 -0.0000  0.0156   0.0325   0.0431    0.0345   0.0000   442.8712       2.81011       22.5004      0.415458      -2.94731      0.192489      0.243023      0.349146      0.386159      0.428157      0.458185      0.497564
  96   7 3120.7391    4.1652  1.5390 13.4587 -0.0000  0.0161   0.0374   0.0449    0.0337   0.0000   443.7369       2.63470       21.3116       1.53535      -3.67991     -0.313832      0.262018      0.357274      0.407628      0.449362      0.475439      0.497619
  96   8 3348.3486    3.4379  2.5960 13.1244 -0.0000  0.0226   0.0270   0.0665    0.0278   0.0000   443.7602       4.41407       19.6807      0.686950     -0.104672      0.246799      0.351949      0.503916      0.563164      0.628463      0.677247      0.711380
  97   1 1474.6502    0.1918  0.2545  9.2628  0.0000  0.0077   0.0045   0.0198    0.0148   0.0000   440.3889     -0.214926       21.8376      0.150422      -3.33627      0.126615      0.131786      0.187340      0.214534      0.230518      0.257603      0.270003
  97   2 1823.4655    0.5064  0.6713  9.6335  0.0000  0.0107   0.0065   0.0277    0.0257   0.0000   441.2875     -0.303164       22.4597      0.306466      -4.27991      0.700620      0.171857      0.230371      0.279575      0.301341      0.324838      0.340301
  97   3 2122.3288    0.9347  1.1960 10.4612  0.0000  0.0150   0.0099   0.0408    0.0367   0.0000   442.2084      0.459137       21.6928      0.363284      -2.83680     0.0257188      0.241734      0.327676      0.385457      0.422657      0.463180      0.469552
  97   4 2396.9650    1.6025  1.6068 11.4102  0.0000  0.0175   0.0145   0.0483    0.0336   0.0000   442.7537       1.00724       21.7477      0.132480      -3.16906    -0.0374994      0.271231      0.391206      0.429914      0.481524      0.505913      0.538194
  97   5 2650.2275    2.5371  1.6144 12.2045 -0.0000  0.0163   0.0217   0.0460    0.0336   0.0000   442.8881       2.00968       22.2333      0.274649      -1.98768     0.0929006      0.258589      0.356072      0.410530      0.454035      0.491796      0.496006
  97   6 2896.2407    3.7142  1.4322 12.9820  0.0000  0.0149   0.0330   0.0408    0.0361   0.0000   442.8878       2.12759       22.2568       1.07643      -3.69843     0.0409981      0.246970      0.337034      0.377295      0.417894      0.458030      0.470782
  97   7 3132.5202    4.2357  1.5684 13.4451  0.0000  0.0159   0.0371   0.0454    0.0323   0.0000   443.2175       3.20500       21.7080      0.972740      -3.28244    -0.0406619      0.259390      0.358138      0.412729      0.440775      0.489622      0.496039
  97   8 3360.8858    3.4187  2.7063 13.0347  0.0000  0.0230   0.0262   0.0669    0.0278   0.0000   444.4017       4.04334       20.9663       1.55157      0.123608     -0.732893      0.353973      0.505019      0.566029      0.642393      0.667098      0.710475
  98   1 1481.0352    0.1967  0.2229  9.2467  0.0000  0.0067   0.0046   0.0170    0.0147   0.0000   440.3915    -0.0451940       22.1225     -0.112709      -3.65657     -0.212181      0.104729      0.152985      0.171229      0.192191      0.204766      0.206163
  98   2 1830.3372    0.5253  0.6621  9.6211 -0.0000  0.0106   0.0066   0.0259    0.0265   0.0000   440.9729    -0.0891657       22.2899      0.406381      -4.21424     -0.184136      0.166787      0.231294      0.265652      0.299738      0.311887      0.315593
  98   3 2130.5740    0.9759  1.1832 10.4274  0.0001  0.0146   0.0101   0.0389    0.0389   0.0000   441.9752      0.838474       23.0223      0.924585      -3.77322     -0.565081      0.230280      0.324045      0.365794      0.395798      0.440688      0.459663
  98   4 2405.8517    1.6466  1.5751 11.4799  0.0001  0.0168   0.0148   0.0474    0.0332   0.0000   442.6352      0.721394       21.7351       1.27233      -2.63358     -0.194820      0.266623      0.362109      0.423346      0.461745      0.509844      0.530975
  98   5 2660.1385    2.5596  1.5809 12.3421  0.0000  0.0163   0.0224   0.0464    0.0326   0.0000   442.5976       2.18121       21.4778     -0.210129      -2.22663      0.130805      0.253852      0.354414      0.402028      0.440197      0.478569      0.498428
  98   6 2907.2381    3.7041  1.4335 13.0841  0.0001  0.0152   0.0331   0.0418    0.0345   0.0000   442.8121       2.45282       22.9728       1.03448      -2.73149      0.227856      0.235829      0.327288      0.380170      0.410268      0.450252      0.468702
  98   7 3144.2704    4.1732  1.6956 13.3362  0.0000  0.0167   0.0352   0.0464    0.0328   0.0000   443.4117       4.04883       21.9474       1.09867      -1.81422       1.17490      0.263803      0.371619      0.419669      0.457107      0.499364      0.521465
  98   8 3373.4097    3.3281  2.9484 13.0368 -0.0000  0.0250   0.0259   0.0707    0.0274   0.0000   442.9386       4.19374       21.8230      0.166097      -1.74234      -1.84297      0.379363      0.539657      0.602414      0.672576      0.710817      0.746054
  99   1 1487.4315    0.2005  0.2394  9.2438  0.0002  0.0069   0.0046   0.0176    0.0148   0.0000   440.2190   -0.00536057       22.4330      0.239541      -3.62604    -0.0710557      0.116852      0.163249      0.179386      0.199261      0.232585      0.232637
  99   2 1837.1924    0.5197  0.6959  9.6169 -0.0000  0.0110   0.0065   0.0281    0.0272   0.0000   441.3409      0.172972       22.4619     -0.420975      -3.44267      0.507983      0.168176      0.243300      0.272177      0.304459      0.329987      0.339791
  99   3 2138.7866    0.9779  1.2269 10.4510  0.0000  0.0151   0.0098   0.0393    0.0363   0.0000   442.2002      0.290588       22.8231     0.0186945      -3.68239      0.269174      0.227797      0.323123      0.361482      0.400679      0.429932      0.456966
  99   4 2414.7459    1.6727  1.6215 11.4554  0.0000  0.0172   0.0149   0.0483    0.0343   0.0000   442.3014      0.839239       21.8150      0.215514      -3.13383      -1.05233      0.264529      0.371025      0.417980      0.462315      0.501522      0.519248
  99   5 2670.0975    2.6054  1.5974 12.3981  0.0000  0.0165   0.0228   0.0470    0.0327   0.0000   442.5451       1.48469       22.0421      0.967578      -3.19342      -2.26868      0.253218      0.358619      0.403862      0.447786      0.487783      0.499519
  99   6 2918.0685    3.7569  1.4581 13.0654  0.0000  0.0149   0.0331   0.0421    0.0348   0.0000   442.9669       2.13868       22.3803       1.14978      -3.42059     -0.227692      0.237726      0.322009      0.366707      0.410545      0.443252      0.467988
  99   7 3155.8364    4.2173  1.6870 13.3121 -0.0000  0.0161   0.0347   0.0463    0.0322   0.0000   443.3702       3.50689       23.5008       1.00971      -1.51177      -1.55136      0.253548      0.352730      0.396847      0.438673      0.476776      0.497759
  99   8 3385.8682    3.2466  2.8557 13.0501  0.0002  0.0249   0.0257   0.0707    0.0273   0.0000   443.5351       3.77050       20.4202       2.29844      -1.99135    -0.0845758      0.372959      0.529177      0.608902      0.666410      0.702118      0.743060
 100   0 1015.5384    0.0277  0.0098  9.4391  0.0000  0.0095   0.0044   0.0080    0.0117   0.0000   437.1594    -0.0284573       21.6059      0.262037      -3.88702     -0.115703      0.134961      0.244442      0.347236      0.448875      0.630912      0.429330
 100   1 1493.7309    0.1987  0.2708  9.2143  0.0000  0.0077   0.0044   0.0194    0.0150   0.0000   440.2256      0.110877       22.1630     0.0590950      -3.36911      0.316711      0.126808      0.177437      0.207512      0.223561      0.224963      0.247238
 100   2 1843.9809    0.5366  0.7140  9.6436  0.0000  0.0109   0.0067   0.0279    0.0278   0.0000   440.8089    -0.0618132       22.6595      0.168417      -3.52162     -0.545305      0.172802      0.239461      0.270817      0.295785      0.326636      0.335328
 100   3 2146.9008    0.9929  1.2749 10.5310  0.0000  0.0154   0.0101   0.0418    0.0368   0.0000   441.9585      0.438372       22.5890    -0.0651420      -3.02302      0.165857      0.236791      0.331952      0.370746      0.418647      0.448366      0.475441
 100   4 2423.5742    1.6911  1.6839 11.5528 -0.0000  0.0177   0.0150   0.0502    0.0326   0.0000   442.5989       1.04988       21.7923      0.449820      -1.85334     -0.265285      0.264950      0.371028      0.426426      0.462847      0.499226      0.516074
 100   5 2679.9540    2.6596  1.6123 12.4207  0.0061  0.0165   0.0232   0.0461    0.0338   0.0000   443.0950       1.89615       22.0116      0.149382      -3.32339     -0.121214      0.256482      0.353072      0.400855      0.443565      0.482596      0.507411
 100   6 2928.8813    3.7341  1.4697 13.2467  0.0000  0.0154   0.0338   0.0441    0.0324   0.0000   443.0161       2.48966       22.1441       1.41945      -2.20762      0.248274      0.238341      0.330965      0.375333      0.410357      0.450992      0.468965
 100   7 3167.4418    4.1923  1.7415 13.2988  0.0000  0.0163   0.0342   0.0469    0.0322   0.0000   442.9719       3.40237       21.7810       1.28467      -2.77342     -0.896371      0.256291      0.357535      0.406297      0.441879      0.482635      0.499113
 100   8 3398.2985    3.2294  3.0732 13.0228  0.0004  0.0261   0.0255   0.0742    0.0276   0.0000   444.0891       4.24045       20.6507       1.39450      -2.08489     -0.513044      0.387388      0.553265      0.619888      0.692621      0.734136      0.753868
 101   1 1500.0168    0.2069  0.2655  9.1997  0.0000  0.0070   0.0044   0.0197    0.0149   0.0000   440.4146     -0.245536       22.0089      0.137009      -3.67311     -0.319522      0.111364      0.149047      0.177431      0.196989      0.209183      0.225567
 101   2 1850.7353    0.5315  0.7273  9.6840 -0.0000  0.0111   0.0066   0.0295    0.0265   0.0000   440.8675     0.0618618       22.4878     -0.251510      -3.41008    0.00314404      0.166151      0.230607      0.264638      0.292308      0.312222      0.326745
 101   3 2154.9825    1.0046  1.2789 10.5167 -0.0001  0.0153   0.0101   0.0413    0.0366   0.0000   442.5960     0.0815521       22.2105     -0.236259      -3.29018   -0.00996748      0.237194      0.332307      0.369442      0.411855      0.453475      0.463944
 101   4 2432.2895    1.7425  1.6698 11.5473  0.0000  0.0175   0.0158   0.0494    0.0350   0.0000   442.5714      0.763175       22.8505      0.298466      -2.44064       1.04022      0.269178      0.373308      0.425809      0.462136      0.501544      0.519273
 101   5 2689.7702    2.6957  1.6185 12.4359  0.0045  0.0164   0.0232   0.0464    0.0324   0.0000   442.4708       1.44489       21.7299     -0.116408      -3.36507     -0.162168      0.248272      0.351863      0.400534      0.439606      0.469178      0.496338
 101   6 2939.6497    3.9089  1.4990 13.0326  0.0000  0.0149   0.0334   0.0417    0.0354   0.0000   442.8690       2.67113       21.8728      0.360734      -1.83169     -0.489423      0.233956      0.322301      0.363798      0.402609      0.427040      0.435533
 101   7 3178.9407    4.1353  1.7747 13.3865 -0.0000  0.0173   0.0345   0.0487    0.0311   0.0000   443.1112       3.44956       21.0649      0.420934      -1.98676     -0.526529      0.259668      0.364139      0.417431      0.455662      0.481904      0.506746
 101   8 3410.6760    3.1606  3.2190 13.0165  0.0000  0.0271   0.0256   0.0798    0.0273   0.0000   443.6513       4.85810       21.0897       1.78764      -2.16681      -1.48404      0.395852      0.574120      0.643011      0.710709      0.754298      0.798927
 102   0 1025.4223    0.0418  0.0404  9.3837  0.0000  0.0141   0.0063   0.0191    0.0119   0.0000   436.9236      -1.12606       21.4694       1.46346      -2.92625    -0.0367092      0.213755      0.270748      0.369438      0.365898      0.478364      0.485620
 102   1 1506.2507    0.2076  0.2738  9.1714  0.0000  0.0076   0.0044   0.0186    0.0151   0.0000   440.1601    -0.0484481       22.2687      0.136355      -3.47853    -0.0736590      0.116996      0.158859      0.181229      0.216926      0.224918      0.230945
 102   2 1857.4323    0.5467  0.7415  9.7033  0.0000  0.0113   0.0068   0.0290    0.0271   0.0000   441.1431    -0.0768485       22.4297      0.347246      -3.28607     -0.192418      0.173648      0.235566      0.273148      0.305685      0.344910      0.353164
 102   3 2163.0118    1.0184  1.3107 10.5346 -0.0006  0.0154   0.0101   0.0423    0.0352   0.0000   441.5405      0.441290       22.4910      0.524227      -2.92955      0.360940      0.231399      0.323905      0.368259      0.402738      0.435873      0.449090
 102   4 2441.0295    1.7238  1.6154 11.7210  0.0000  0.0176   0.0161   0.0503    0.0314   0.0000   442.5248       1.49517       21.6031      0.808896      -2.62911     0.0142908      0.262533      0.367974      0.419628      0.457791      0.506507      0.523990
 102   5 2699.5037    2.7262  1.6708 12.3777 -0.0060  0.0169   0.0232   0.0469    0.0332   0.0000   442.4439       1.71298       21.7911      0.762912      -3.08489     -0.633975      0.254213      0.355400      0.404818      0.453526      0.479668      0.505369
 102   6 2950.3364    3.8534  1.4586 13.2426 -0.0000  0.0154   0.0342   0.0430    0.0318   0.0000   442.7661       1.98657       22.6915       1.90215      -4.07507     -0.441562      0.225062      0.323919      0.365441      0.397223      0.431076      0.438996
 102   7 3190.3934    4.0805  1.8299 13.3183  0.0000  0.0171   0.0335   0.0506    0.0312   0.0000   442.9939       3.01875       22.3133      0.864671      -2.26996     -0.969964      0.262620      0.360769      0.414943      0.447628      0.491376      0.507989
 102   8 3422.9908    3.0481  3.3709 13.0215 -0.0001  0.0284   0.0253   0.0860    0.0268   0.0000   443.9690       4.04143       20.2647       1.38871      0.695477      -1.77996      0.415478      0.593817      0.664679      0.746397      0.791457      0.830612
 103   1 1512.4471    0.2159  0.2805  9.2085  0.0000  0.0076   0.0045   0.0188    0.0151   0.0000   440.0029      0.152125       21.9577      0.266837      -3.54275     0.0211305      0.127483      0.170251      0.202000      0.214255      0.222142      0.235088
 103   2 1864.1181    0.5691  0.7244  9.6639  0.0000  0.0109   0.0069   0.0270    0.0281   0.0000   440.9684     0.0854492       22.5527      0.344506      -3.85196      0.208191      0.164496      0.228887      0.255900      0.281899      0.302901      0.324537
 103   3 2170.9733    1.0407  1.3426 10.5047 -0.0092  0.0157   0.0100   0.0421    0.0356   0.0000   441.7436      0.561284       22.2238      0.143159      -3.72491     -0.166201      0.232740      0.327660      0.371002      0.415380      0.440948      0.459531
 103   4 2449.6429    1.7798  1.6659 11.6754  0.0000  0.0178   0.0161   0.0495    0.0324   0.0000   442.4533      0.855323       21.6231      0.687653      -2.51810     0.0530657      0.259718      0.370673      0.410101      0.458645      0.506091      0.521106
 103   5 2709.2639    2.7773  1.6564 12.4513  0.0000  0.0164   0.0238   0.0474    0.0329   0.0000   442.4587       2.04074       22.2712       1.17072      -2.75607     -0.833403      0.250743      0.346204      0.397834      0.445426      0.483741      0.496365
 103   6 2960.9539    3.9170  1.4583 13.2631  0.0000  0.0150   0.0348   0.0427    0.0321   0.0000   443.2540       2.42423       22.7110       1.42315      -3.35576     0.0888736      0.225839      0.310993      0.356829      0.393898      0.428932      0.443313
 103   7 3201.8145    4.0562  1.7867 13.4075  0.0000  0.0172   0.0340   0.0498    0.0300   0.0000   442.8516       2.11207       22.3060       1.56165      -3.00196      -1.31711      0.259055      0.362869      0.408550      0.446403      0.484500      0.500591
 103   8 3435.1689    3.0357  3.5181 13.0182  0.0003  0.0300   0.0264   0.0898    0.0282   0.0000   444.8431       4.98201       22.2729      0.754074      -1.68600      -1.37433      0.429939      0.613077      0.692691      0.772202      0.811580      0.845356
 104   0 1035.2537    0.0347  0.0155  9.3416  0.0000  0.0099   0.0052   0.0073    0.0116   0.0000   437.1776      0.452616       20.0098       1.13361      -4.30116      -1.01517      0.177372      0.228904      0.232505      0.242946      0.254490      0.307026
 104   1 1518.6008    0.2198  0.2569  9.1812 -0.0008  0.0067   0.0045   0.0170    0.0149   0.0000   440.1135     0.0564363       22.0904  -0.000903037      -3.79896      0.115434      0.103565      0.140213      0.160759      0.183744      0.204644      0.203972
 104   2 1870.7051    0.5738  0.7980  9.6719  0.0001  0.0114   0.0068   0.0301    0.0292   0.0000   441.0822     -0.109036       22.2691   0.000264175      -3.79835      0.518513      0.174189      0.236813      0.267444      0.292676      0.331743      0.341097
 104   3 2178.9064    1.0369  1.3100 10.6937  0.0000  0.0158   0.0104   0.0427    0.0334   0.0000   442.2718      0.727404       22.2810     -0.264717      -2.73842     -0.830939      0.231832      0.329954      0.370633      0.415385      0.444521      0.455458
 104   4 2458.2311    1.7731  1.7438 11.6687  0.0001  0.0182   0.0159   0.0517    0.0324   0.0000   442.1245       1.11479       22.3915      0.970702      -2.27548     0.0623840      0.260193      0.375271      0.417440      0.461451      0.499953      0.522023
 104   5 2718.9090    2.8660  1.5323 12.5398 -0.0000  0.0158   0.0250   0.0434    0.0332   0.0000   443.3332       1.93929       22.2337      0.341596      -3.17708      0.752890      0.235954      0.322570      0.372733      0.409469      0.439018      0.468007
 104   6 2971.5663    3.9658  1.5400 13.1776  0.0000  0.0153   0.0339   0.0439    0.0330   0.0000   443.2996       2.51826       22.1259      0.689741      -3.78695    -0.0924327      0.226821      0.313850      0.361628      0.399037      0.427984      0.448922
 104   7 3213.1588    4.0448  2.0231 13.2448  0.0000  0.0183   0.0319   0.0518    0.0307   0.0000   443.5213       3.41550       21.4572      0.787151      -2.23376     -0.656554      0.268369      0.373625      0.429816      0.475538      0.513056      0.536189
 104   8 3447.4002    3.0015  3.5340 13.0132  0.0010  0.0300   0.0267   0.0901    0.0286   0.0000   444.5038       3.60306       19.8048       1.96047     -0.225460     -0.932712      0.433837      0.614366      0.697815      0.771603      0.822435      0.861823
 105   1 1524.7070    0.2184  0.2903  9.2003  0.0000  0.0074   0.0044   0.0197    0.0151   0.0000   440.2497    0.00447893       22.0630     0.0131054      -3.54698      0.282563      0.109495      0.148629      0.178114      0.192133      0.201372      0.212358
 105   2 1877.2579    0.5734  0.8186  9.6910  0.0000  0.0117   0.0067   0.0307    0.0292   0.0000   440.8133     0.0342969       22.3294    -0.0907502      -3.12704      0.662795      0.173118      0.244829      0.279020      0.313834      0.337384      0.349859
 105   3 2186.7676    1.0603  1.3786 10.6840  0.0000  0.0162   0.0102   0.0433    0.0331   0.0000   441.7534      0.278770       22.5369      0.766427      -3.22625      0.322090      0.230916      0.325430      0.374059      0.412896      0.438693      0.458055
 105   4 2466.7113    1.8230  1.7103 11.7822  0.0000  0.0180   0.0163   0.0505    0.0316   0.0000   442.1623       1.08336       21.8911      0.198823      -3.43440      0.190088      0.257245      0.363688      0.412848      0.449967      0.491407      0.510642
 105   5 2728.5035    2.8367  1.6151 12.5892 -0.0000  0.0162   0.0244   0.0462    0.0314   0.0000   442.9114       1.78046       22.3039      0.918675      -2.47124      -1.73288      0.240770      0.333745      0.381346      0.415970      0.448388      0.467395
 105   6 2982.0666    3.9388  1.5075 13.2697 -0.0003  0.0154   0.0342   0.0430    0.0322   0.0000   442.9932       3.59065       22.2175       2.15408      -3.49439      0.464281      0.227520      0.317206      0.360882      0.396894      0.426898      0.450623
 105   7 3224.4515    3.9788  2.0086 13.3258  0.0000  0.0181   0.0316   0.0532    0.0293   0.0000   443.7031       3.15891       21.4341      0.386533      -2.52323      -1.55761      0.264233      0.366999      0.420981      0.456254      0.491435      0.511754
 105   8 3459.4284    2.7794  3.4353 13.0101 -0.0020  0.0306   0.0241   0.0912    0.0291   0.0000   443.8769       5.19056       19.3122       2.89755      0.269766    -0.0859681      0.429001      0.621034      0.693125      0.776402      0.824668      0.882305
 106   0 1044.8322    0.0361  0.0154  9.3012 -0.0297  0.0129   0.0064   0.0069    0.0116   0.0000   437.0414     -0.329534       21.5139      0.511700      -3.87897     0.0485424      0.297851      0.341141      0.504175      0.417609      0.403137      0.526522
 106   1 1530.7735    0.2240  0.2991  9.1863  0.0000  0.0078   0.0044   0.0188    0.0153   0.0000   440.1246    -0.0769258       22.5623     -0.317590      -3.41141      0.276627      0.122332      0.165436      0.197593      0.215371      0.233350      0.246075
 106   2 1883.7941    0.5857  0.8470  9.6867  0.0000  0.0120   0.0067   0.0317    0.0299   0.0000   440.9056    -0.0762747       22.0867      0.245486      -4.11380     -0.714528      0.171452      0.239469      0.275744      0.303511      0.333517      0.343691
 106   3 2194.6267    1.0596  1.3626 10.7812  0.0000  0.0158   0.0105   0.0450    0.0319   0.0000   441.7566      0.330564       22.9648     -0.388371      -3.33878      0.701553      0.231269      0.319261      0.369674      0.399534      0.445566      0.467432
 106   4 2475.1933    1.8368  1.7879 11.7858  0.0000  0.0182   0.0166   0.0536    0.0325   0.0000   442.6773       1.58828       22.2315     -0.315291      -1.62549     -0.266462      0.271648      0.369612      0.427751      0.462006      0.505843      0.524337
 106   5 2738.1385    2.9060  1.6831 12.5008  0.0000  0.0162   0.0240   0.0465    0.0320   0.0000   442.4748       1.68684       22.7420     -0.157929      -2.76044     -0.203123      0.238731      0.325683      0.368649      0.409793      0.442244      0.457851
 106   6 2992.4953    4.0640  1.5607 13.1671  0.0000  0.0151   0.0337   0.0430    0.0326   0.0000   442.8360       2.17996       21.8920      0.585158      -3.39411      -1.12906      0.220625      0.303110      0.353301      0.382388      0.405095      0.425979
 106   7 3235.6858    3.9816  2.0331 13.2992 -0.0000  0.0183   0.0314   0.0534    0.0293   0.0000   443.1466       3.67545       21.6450       1.56527      -1.27117     -0.519464      0.260684      0.360337      0.412498      0.458441      0.486466      0.510623
 107   0 1049.6179    0.0399  0.0226  9.3311  0.0000  0.0114   0.0056   0.0101    0.0115   0.0000   437.0570     -0.297569       21.7693      0.341672      -2.23318     -0.650364      0.211543      0.255030      0.257414      0.285104      0.347718      0.331278
 107   1 1536.7985    0.2300  0.3184  9.2094  0.0000  0.0079   0.0044   0.0197    0.0154   0.0000   439.9259      0.199683       22.3493      0.140838      -3.50218     0.0995333      0.116373      0.156593      0.179030      0.198558      0.232533      0.238351
 107   2 1890.2618    0.5858  0.8454  9.6954  0.0000  0.0118   0.0067   0.0322    0.0303   0.0000   441.1837     -0.104026       22.1478     0.0301860      -3.35106     -0.526307      0.166550      0.232333      0.266838      0.289879      0.314149      0.329135
 107   3 2202.3303    1.0985  1.4209 10.6799  0.0001  0.0158   0.0103   0.0443    0.0334   0.0000   441.7190      0.310816       21.7243      0.549673      -4.13115     -0.351691      0.228494      0.320333      0.364939      0.404108      0.425321      0.453263
 107   4 2483.6321    1.8847  1.7598 11.7917  0.0000  0.0180   0.0167   0.0521    0.0327   0.0000   442.0433       1.52144       22.1700      0.235295      -3.69848      0.551596      0.256712      0.363032      0.408212      0.458735      0.493576      0.522594
 107   5 2747.6413    2.8680  1.6495 12.6714 -0.0001  0.0165   0.0246   0.0476    0.0304   0.0000   442.8132       2.19086       22.5593      0.745273      -3.29979      0.728604      0.238709      0.325644      0.372829      0.409674      0.446251      0.473993
 107   6 3002.9179    4.0432  1.5677 13.2401 -0.0000  0.0154   0.0338   0.0436    0.0317   0.0000   442.9551       1.96761       21.5145      0.109505      -4.29825      0.103498      0.221192      0.315851      0.351347      0.385217      0.427051      0.442814
 107   7 3246.7943    3.8701  2.1528 13.3598 -0.0000  0.0194   0.0311   0.0566    0.0281   0.0000   443.2462       3.95390       21.1345      0.611010      -2.24387      -1.33843      0.275179      0.382387      0.443594      0.482423      0.520280      0.538697
 108   1 1542.7858    0.2283  0.3323  9.1927 -0.0001  0.0084   0.0044   0.0207    0.0157   0.0000   440.0923     -0.164220       22.2146      0.634109      -3.26354     -0.108164      0.122895      0.162245      0.189116      0.206289      0.223877      0.240720
 108   2 1896.7241    0.6025  0.8280  9.8167 -0.0001  0.0119   0.0070   0.0312    0.0285   0.0000   441.0337    -0.0868825       22.2030     0.0185887      -3.36630      0.294900      0.168151      0.243672      0.272568      0.308431      0.326510      0.344013
 108   3 2210.1362    1.1196  1.4926 10.6634 -0.0001  0.0166   0.0103   0.0448    0.0338   0.0000   442.0114     0.0580970       21.7809      0.993865      -3.15431      0.948549      0.230648      0.323829      0.372442      0.402726      0.430735      0.447281
 108   4 2492.0756    1.9092  1.7601 11.8589  0.0001  0.0183   0.0172   0.0528    0.0319   0.0000   442.0257      0.692661       22.1645      0.443616      -3.32352      0.593539      0.254443      0.363048      0.409212      0.457347      0.498767      0.509455
 108   5 2757.1177    2.9937  1.5781 12.6715  0.0001  0.0159   0.0259   0.0452    0.0320   0.0000   442.8138       2.25821       21.7804       1.01241      -3.22315     -0.879960      0.228120      0.322441      0.360250      0.400822      0.430393      0.458706
 108   6 3013.2718    4.0374  1.5924 13.3153  0.0000  0.0156   0.0340   0.0446    0.0303   0.0000   443.1977       2.20007       21.5414       1.31059      -2.87206     -0.648999      0.223584      0.306412      0.354709      0.388457      0.406746      0.426156
 108   7 3257.9712    3.8565  2.2962 13.2253  0.0001  0.0199   0.0299   0.0576    0.0289   0.0000   443.1903       3.10059       22.8069       1.25204      -3.51131     -0.148884      0.279875      0.400087      0.445391      0.504346      0.530188      0.561971
 109   0 1059.1794    0.0335  0.0187  9.2931  0.0000  0.0123   0.0055   0.0090    0.0114   0.0000   436.8873     0.0473167       21.2776      0.422006      -3.23454      0.169731      0.174518      0.251785      0.415107      0.505623      0.519776      0.551877
 109   1 1548.7341    0.2452  0.3222  9.1510  0.0000  0.0076   0.0045   0.0185    0.0158   0.0000   439.8256     -0.545571       22.2948      0.113699      -3.71713      0.289068      0.116968      0.152581      0.183024      0.205420      0.208376      0.237328
 109   2 1903.1483    0.6001  0.8316  9.8355 -0.0001  0.0119   0.0070   0.0317    0.0290   0.0000   440.7295      0.157584       21.8327      0.177466      -3.49989     -0.140340      0.165177      0.237012      0.262566      0.293930      0.322572      0.334144
 109   3 2217.7696    1.1612  1.4383 10.7577  0.0000  0.0163   0.0108   0.0438    0.0341   0.0000   441.8545      0.818182       21.9369      0.285980      -2.91681     -0.721109      0.221231      0.321310      0.358447      0.398194      0.422743      0.450699
 109   4 2500.3994    1.9282  1.7399 11.9266  0.0005  0.0180   0.0173   0.0524    0.0311   0.0000   442.0244      0.868830       22.4937      0.799788      -2.61150      -1.45827      0.251314      0.349896      0.401692      0.446794      0.476051      0.502772
 109   5 2766.5714    3.0618  1.6191 12.6578  0.0000  0.0159   0.0255   0.0457    0.0317   0.0000   442.9005       2.24350       22.2848      0.672129      -2.78980      -1.15525      0.223796      0.312075      0.353417      0.395389      0.417588      0.445286
 109   6 3023.5363    4.1059  1.5282 13.3863  0.0000  0.0154   0.0352   0.0432    0.0308   0.0000   443.3004       2.76987       22.7371      0.629497      -2.70269     -0.168494      0.217466      0.308982      0.344166      0.383258      0.409578      0.432684
 109   7 3269.0775    3.8058  2.2056 13.2591  0.0000  0.0193   0.0299   0.0573    0.0288   0.0000   443.6268       3.32488       21.6024       1.00772      -1.52996     -0.535159      0.270866      0.384314      0.428761      0.483452      0.515723      0.541680
 109   8 3507.4593    2.4263  3.5383 13.0060 -0.0003  0.0351   0.0244   0.1028    0.0306   0.0000   444.1485       4.71386       20.2419       2.65147      -1.76243     -0.471928      0.455027      0.686773      0.745131      0.842775      0.886471      0.934843
 110   1 1554.6460    0.2412  0.3332  9.1432  0.0000  0.0079   0.0044   0.0195    0.0157   0.0000   439.6411     -0.139930       22.4045      0.286526      -3.77061     0.0442157      0.109417      0.151272      0.175955      0.194704      0.215579      0.216409
 110   2 1909.5251    0.6293  0.8981  9.7672  0.0000  0.0121   0.0070   0.0326    0.0304   0.0000   440.6286    -0.0481629       21.9423      0.389154      -3.82721      0.128668      0.168879      0.235750      0.273767      0.306754      0.341665      0.355290
 110   3 2225.3820    1.1345  1.4232 10.8090  0.0000  0.0159   0.0108   0.0454    0.0327   0.0000   442.2094      0.170599       23.1823      0.490486      -2.42847      0.279485      0.223184      0.308442      0.348998      0.385227      0.423793      0.442222
 110   4 2508.6589    1.9509  1.7422 11.9420  0.0077  0.0178   0.0175   0.0522    0.0309   0.0000   442.7315       1.10366       21.6237     -0.684232      -4.33708    0.00419827      0.247502      0.345754      0.395998      0.426866      0.474474      0.499368
 110   5 2775.9571    3.0771  1.6663 12.6648  0.0000  0.0161   0.0257   0.0460    0.0315   0.0000   442.8365       2.41721       21.7068       1.33468      -2.82541      -1.14370      0.228723      0.316808      0.357297      0.401749      0.426555      0.454250
 110   6 3033.7766    4.1032  1.5847 13.3086  0.0000  0.0155   0.0344   0.0442    0.0309   0.0000   442.9537       1.99660       21.8025      0.676447      -2.94268     -0.728107      0.219051      0.300674      0.339231      0.376177      0.398651      0.419742
 110   7 3280.0903    3.7083  2.2995 13.3096  0.0000  0.0209   0.0308   0.0609    0.0284   0.0000   443.8553       3.86141       21.8233       1.07570      -1.00247     -0.881521      0.281778      0.413187      0.451633      0.512471      0.550697      0.584682
 111   0 1068.5820    0.0548  0.0673  9.2317  0.0000  0.0137   0.0052   0.0184    0.0116   0.0000   437.3298      0.197500       20.9826     -0.502806      -3.53262      0.641498      0.181893      0.244692      0.288880      0.324722      0.307670      0.355625
 111   1 1560.5173    0.2535  0.3544  9.1206  0.0000  0.0082   0.0044   0.0193    0.0160   0.0000   439.9264     -0.170872       22.5257      0.284919      -3.65521     -0.334533      0.117812      0.156472      0.192784      0.206292      0.224837      0.236235
 111   2 1915.8493    0.6154  0.9445  9.7888  0.0000  0.0130   0.0069   0.0345    0.0315   0.0000   440.4087     0.0434086       23.1261      0.450608      -4.30087     -0.635982      0.179798      0.256776      0.290064      0.320520      0.341263      0.366397
 111   3 2232.9401    1.1540  1.5223 10.8019  0.0000  0.0167   0.0107   0.0466    0.0329   0.0000   442.3446       1.32366       21.6804     -0.516793      -3.74022      0.567837      0.229081      0.316288      0.365528      0.398791      0.430560      0.454597
[truncated: 159,642 more chars]
