# Supplementary material for: Global-Mode Analysis of Full-Disk Data from the Michelson Doppler Imager and the Helioseismic and Magnetic Imager
Source: Sol Phys. 2018 Jan 31;293(2):29. doi: 10.1007/s11207-017-1201-5 (PMC6566312; doi:10.1007/s11207-017-1201-5)
Supplement: Supplementary file 2 — (TAR 362.4 MB) [file 11207_2017_1201_MOESM2_ESM.tar › HMI/hmivw72d.7120.18]

   0  13 1957.4119    0.5748  0.4754  9.5433  0.0000  0.1123   0.1013   0.2332    0.5486   0.0000    -0.0000       0.00000       0.00000       0.00000       0.00000       0.00000       0.00000       0.00000       0.00000       0.00000       0.00000       0.00000       0.00000       0.00000       0.00000       0.00000       0.00000       0.00000       0.00000       0.00000       0.00000       0.00000       0.00000       0.00000       0.00000       0.00000       0.00000       0.00000       0.00000       0.00000       0.00000       0.00000       0.00000       0.00000       0.00000       0.00000
   0  15 2228.4710    1.0510  0.6465 10.6032  0.0000  0.1665   0.1745   0.3436    0.6779   0.0000    -0.0000       0.00000       0.00000       0.00000       0.00000       0.00000       0.00000       0.00000       0.00000       0.00000       0.00000       0.00000       0.00000       0.00000       0.00000       0.00000       0.00000       0.00000       0.00000       0.00000       0.00000       0.00000       0.00000       0.00000       0.00000       0.00000       0.00000       0.00000       0.00000       0.00000       0.00000       0.00000       0.00000       0.00000       0.00000       0.00000
   0  18 2629.6740    2.5824  0.7651 11.2608  0.0000  0.1159   0.3663   0.3444    1.5783   0.0000    -0.0000       0.00000       0.00000       0.00000       0.00000       0.00000       0.00000       0.00000       0.00000       0.00000       0.00000       0.00000       0.00000       0.00000       0.00000       0.00000       0.00000       0.00000       0.00000       0.00000       0.00000       0.00000       0.00000       0.00000       0.00000       0.00000       0.00000       0.00000       0.00000       0.00000       0.00000       0.00000       0.00000       0.00000       0.00000       0.00000
   0  23 3303.7297    3.2798  1.4914  7.2842  0.0000  0.1840   0.4396   0.5630  262.2083   0.0000    -0.0000       0.00000       0.00000       0.00000       0.00000       0.00000       0.00000       0.00000       0.00000       0.00000       0.00000       0.00000       0.00000       0.00000       0.00000       0.00000       0.00000       0.00000       0.00000       0.00000       0.00000       0.00000       0.00000       0.00000       0.00000       0.00000       0.00000       0.00000       0.00000       0.00000       0.00000       0.00000       0.00000       0.00000       0.00000       0.00000
   1  11 1749.2579    0.3447  0.3581  9.8727  0.0000  0.0867   0.0569   0.1674    0.1598   0.0000   404.9451      -1.47437       0.00000       0.00000       0.00000       0.00000       0.00000       0.00000       0.00000       0.00000       0.00000       0.00000       0.00000       0.00000       0.00000       0.00000       0.00000       0.00000       78.8096       63.2375       0.00000       0.00000       0.00000       0.00000       0.00000       0.00000       0.00000       0.00000       0.00000       0.00000       0.00000       0.00000       0.00000       0.00000       0.00000       0.00000
   1  15 2291.9536    1.0830  0.8278  9.5423  0.0000  0.0833   0.0933   0.1979    0.9773   0.0000   445.1327      -8.77440       0.00000       0.00000       0.00000       0.00000       0.00000       0.00000       0.00000       0.00000       0.00000       0.00000       0.00000       0.00000       0.00000       0.00000       0.00000       0.00000       102.793       59.3044       0.00000       0.00000       0.00000       0.00000       0.00000       0.00000       0.00000       0.00000       0.00000       0.00000       0.00000       0.00000       0.00000       0.00000       0.00000       0.00000
   1  16 2425.4238    1.2297  0.6769 10.9424  0.0000  0.1087   0.1188   0.1735    0.3613   0.0000   407.9424       42.3942       0.00000       0.00000       0.00000       0.00000       0.00000       0.00000       0.00000       0.00000       0.00000       0.00000       0.00000       0.00000       0.00000       0.00000       0.00000       0.00000       90.7691       95.6384       0.00000       0.00000       0.00000       0.00000       0.00000       0.00000       0.00000       0.00000       0.00000       0.00000       0.00000       0.00000       0.00000       0.00000       0.00000       0.00000
   1  17 2559.1049    1.8796  0.9366  1.3981  0.0000  0.0707   0.1445   0.2494 1000.0000   0.0000   643.4272       81.2532       0.00000       0.00000       0.00000       0.00000       0.00000       0.00000       0.00000       0.00000       0.00000       0.00000       0.00000       0.00000       0.00000       0.00000       0.00000       0.00000       86.1081       50.0395       0.00000       0.00000       0.00000       0.00000       0.00000       0.00000       0.00000       0.00000       0.00000       0.00000       0.00000       0.00000       0.00000       0.00000       0.00000       0.00000
   1  18 2693.3967    2.3965  0.8168 11.9520  0.0000  0.0870   0.2269   0.2301    0.6675   0.0000   359.5908      -29.3540       0.00000       0.00000       0.00000       0.00000       0.00000       0.00000       0.00000       0.00000       0.00000       0.00000       0.00000       0.00000       0.00000       0.00000       0.00000       0.00000       109.538       54.7279       0.00000       0.00000       0.00000       0.00000       0.00000       0.00000       0.00000       0.00000       0.00000       0.00000       0.00000       0.00000       0.00000       0.00000       0.00000       0.00000
   1  21 3098.0905    3.9044  0.9509  2.1288  0.0000  0.1004   0.3147   0.2295 1000.0000   0.0000   505.3479       37.9333       0.00000       0.00000       0.00000       0.00000       0.00000       0.00000       0.00000       0.00000       0.00000       0.00000       0.00000       0.00000       0.00000       0.00000       0.00000       0.00000       117.923       70.6723       0.00000       0.00000       0.00000       0.00000       0.00000       0.00000       0.00000       0.00000       0.00000       0.00000       0.00000       0.00000       0.00000       0.00000       0.00000       0.00000
   1  23 3368.6063    3.4907  1.6716 12.3651  0.0000  0.1317   0.2763   0.4278    1.0022   0.0000   363.2977       82.6010       0.00000       0.00000       0.00000       0.00000       0.00000       0.00000       0.00000       0.00000       0.00000       0.00000       0.00000       0.00000       0.00000       0.00000       0.00000       0.00000       183.197       84.4981       0.00000       0.00000       0.00000       0.00000       0.00000       0.00000       0.00000       0.00000       0.00000       0.00000       0.00000       0.00000       0.00000       0.00000       0.00000       0.00000
   1  24 3504.2827    3.1012  3.0328 -2.0416  0.0000  0.1553   0.1788   0.5893 1000.0000   0.0000   408.8182      -117.159       0.00000       0.00000       0.00000       0.00000       0.00000       0.00000       0.00000       0.00000       0.00000       0.00000       0.00000       0.00000       0.00000       0.00000       0.00000       0.00000       194.498       111.496       0.00000       0.00000       0.00000       0.00000       0.00000       0.00000       0.00000       0.00000       0.00000       0.00000       0.00000       0.00000       0.00000       0.00000       0.00000       0.00000
   2  12 1945.7302    0.5185  0.4524  9.9135  0.0000  0.1269   0.0510   0.1456    0.1757   0.0000   444.7215       50.4512      -15.9924      -12.0143       0.00000       0.00000       0.00000       0.00000       0.00000       0.00000       0.00000       0.00000       0.00000       0.00000       0.00000       0.00000       0.00000       0.00000       36.7557       89.8091       21.4528       26.6931       0.00000       0.00000       0.00000       0.00000       0.00000       0.00000       0.00000       0.00000       0.00000       0.00000       0.00000       0.00000       0.00000       0.00000
   2  13 2082.0153    0.8334  0.5290 10.0288  0.0000  0.0553   0.0639   0.1130    0.2331   0.0000   421.7363       50.9444      -8.16991      -12.7087       0.00000       0.00000       0.00000       0.00000       0.00000       0.00000       0.00000       0.00000       0.00000       0.00000       0.00000       0.00000       0.00000       0.00000       35.4219       33.9795       18.8412       8.09351       0.00000       0.00000       0.00000       0.00000       0.00000       0.00000       0.00000       0.00000       0.00000       0.00000       0.00000       0.00000       0.00000       0.00000
   2  14 2217.5925    0.7989  0.7365 10.7322  0.0000  0.0909   0.0655   0.2128    0.2194   0.0000   444.6724      -13.3576      -17.0188       15.4433       0.00000       0.00000       0.00000       0.00000       0.00000       0.00000       0.00000       0.00000       0.00000       0.00000       0.00000       0.00000       0.00000       0.00000       66.1275       48.5147       28.8837       9.45966       0.00000       0.00000       0.00000       0.00000       0.00000       0.00000       0.00000       0.00000       0.00000       0.00000       0.00000       0.00000       0.00000       0.00000
   2  15 2352.2918    1.4278  0.6010 10.5132  0.0000  0.0562   0.1074   0.1338    0.4892   0.0000   452.7185       12.2086      -8.38243       6.38568       0.00000       0.00000       0.00000       0.00000       0.00000       0.00000       0.00000       0.00000       0.00000       0.00000       0.00000       0.00000       0.00000       0.00000       38.9005       33.4975       20.6109       7.48452       0.00000       0.00000       0.00000       0.00000       0.00000       0.00000       0.00000       0.00000       0.00000       0.00000       0.00000       0.00000       0.00000       0.00000
   2  16 2485.9690    1.6393  0.9933 10.8140  0.0000  0.0658   0.1022   0.2015    0.5996   0.0000   490.7141      -22.8303      -28.6523     -0.822888       0.00000       0.00000       0.00000       0.00000       0.00000       0.00000       0.00000       0.00000       0.00000       0.00000       0.00000       0.00000       0.00000       0.00000       46.4192       40.1445       23.2498       9.08649       0.00000       0.00000       0.00000       0.00000       0.00000       0.00000       0.00000       0.00000       0.00000       0.00000       0.00000       0.00000       0.00000       0.00000
   2  17 2619.6897    2.3269  0.6940 11.9026  0.0000  0.0638   0.1605   0.1615    0.3657   0.0000   430.4767       23.8283      -21.7608      -18.4443       0.00000       0.00000       0.00000       0.00000       0.00000       0.00000       0.00000       0.00000       0.00000       0.00000       0.00000       0.00000       0.00000       0.00000       37.7392       31.5886       27.0422       9.16818       0.00000       0.00000       0.00000       0.00000       0.00000       0.00000       0.00000       0.00000       0.00000       0.00000       0.00000       0.00000       0.00000       0.00000
   2  18 2754.4918    2.8560  0.8309 12.0240  0.0000  0.0633   0.1841   0.1764    0.4297   0.0000   341.7061      -36.9813       21.0373     -0.820539       0.00000       0.00000       0.00000       0.00000       0.00000       0.00000       0.00000       0.00000       0.00000       0.00000       0.00000       0.00000       0.00000       0.00000       48.9576       39.5698       20.0522       7.36841       0.00000       0.00000       0.00000       0.00000       0.00000       0.00000       0.00000       0.00000       0.00000       0.00000       0.00000       0.00000       0.00000       0.00000
   2  21 3160.0193    3.7492  1.3438 12.3522  0.0000  0.0873   0.2320   0.2439    0.8726   0.0000   376.0297       109.390      -15.3670       11.4282       0.00000       0.00000       0.00000       0.00000       0.00000       0.00000       0.00000       0.00000       0.00000       0.00000       0.00000       0.00000       0.00000       0.00000       67.4583       50.1662       35.2990       10.1623       0.00000       0.00000       0.00000       0.00000       0.00000       0.00000       0.00000       0.00000       0.00000       0.00000       0.00000       0.00000       0.00000       0.00000
   2  23 3430.9967    2.9991  1.7703 12.5303 -0.0055  0.0935   0.1718   0.3127    0.4151   0.0000   534.0090       88.7550      -41.5183      0.315672       0.00000       0.00000       0.00000       0.00000       0.00000       0.00000       0.00000       0.00000       0.00000       0.00000       0.00000       0.00000       0.00000       0.00000       67.1940       55.2951       34.6464       12.2950       0.00000       0.00000       0.00000       0.00000       0.00000       0.00000       0.00000       0.00000       0.00000       0.00000       0.00000       0.00000       0.00000       0.00000
   2  24 3566.6701    2.4536  2.9233 11.6524  0.0000  0.1239   0.1093   0.4161    0.3581   0.0000   500.6869       139.096      -21.7867       18.0254       0.00000       0.00000       0.00000       0.00000       0.00000       0.00000       0.00000       0.00000       0.00000       0.00000       0.00000       0.00000       0.00000       0.00000       91.5311       75.2583       44.3144       15.8324       0.00000       0.00000       0.00000       0.00000       0.00000       0.00000       0.00000       0.00000       0.00000       0.00000       0.00000       0.00000       0.00000       0.00000
   3  10 1729.0387    0.3074  0.3263  9.7021  0.0000  0.0667   0.0261   0.1438    0.1242   0.0000   440.2630      -10.0815       13.4944       17.4158       8.59885       2.81368       0.00000       0.00000       0.00000       0.00000       0.00000       0.00000       0.00000       0.00000       0.00000       0.00000       0.00000       0.00000       46.3253       44.5169       26.3329       13.6837       4.72016       1.35671       0.00000       0.00000       0.00000       0.00000       0.00000       0.00000       0.00000       0.00000       0.00000       0.00000       0.00000       0.00000
   3  12 2001.1503    0.5587  0.5010  9.8692  0.0000  0.0550   0.0372   0.1161    0.1953   0.0000   413.1265       8.49602      -11.4948       10.5521      0.446799     -0.925983       0.00000       0.00000       0.00000       0.00000       0.00000       0.00000       0.00000       0.00000       0.00000       0.00000       0.00000       0.00000       28.1494       28.5459       20.4548       9.63541       5.48657       1.62884       0.00000       0.00000       0.00000       0.00000       0.00000       0.00000       0.00000       0.00000       0.00000       0.00000       0.00000       0.00000
   3  14 2273.3902    1.0156  0.6117 10.6610  0.0000  0.0450   0.0734   0.1618    0.2119   0.0000   497.6990       64.2847      -7.91718      -14.1276       4.92533      0.638864       0.00000       0.00000       0.00000       0.00000       0.00000       0.00000       0.00000       0.00000       0.00000       0.00000       0.00000       0.00000       23.4454       22.8871       16.2555       9.45834       3.92152       1.41940       0.00000       0.00000       0.00000       0.00000       0.00000       0.00000       0.00000       0.00000       0.00000       0.00000       0.00000       0.00000
   3  15 2407.7165    1.5502  0.8183 10.9541  0.0000  0.0668   0.0986   0.1581    0.3786   0.0000   427.6544       41.0362       23.8952      -1.48049       1.43530      -1.64187       0.00000       0.00000       0.00000       0.00000       0.00000       0.00000       0.00000       0.00000       0.00000       0.00000       0.00000       0.00000       25.9432       27.4217       24.4959       9.92002       7.59881       1.98204       0.00000       0.00000       0.00000       0.00000       0.00000       0.00000       0.00000       0.00000       0.00000       0.00000       0.00000       0.00000
   3  16 2541.6118    2.1223  0.8488  9.9443  0.0000  0.0503   0.1246   0.1461    1.6035   0.0000   461.9029      -7.90476      -24.5234       16.1577       3.44017      -1.50453       0.00000       0.00000       0.00000       0.00000       0.00000       0.00000       0.00000       0.00000       0.00000       0.00000       0.00000       0.00000       27.1956       25.5847       19.2263       9.38145       5.02760       1.34280       0.00000       0.00000       0.00000       0.00000       0.00000       0.00000       0.00000       0.00000       0.00000       0.00000       0.00000       0.00000
   3  17 2676.3119    2.1130  1.0475 11.6346  0.0000  0.0739   0.1251   0.1716    0.5524   0.0000   413.7539       20.8004       22.1039      -23.2739      -5.63637       1.52408       0.00000       0.00000       0.00000       0.00000       0.00000       0.00000       0.00000       0.00000       0.00000       0.00000       0.00000       0.00000       29.7151       36.9391       24.1345       16.9063       6.92825       2.83330       0.00000       0.00000       0.00000       0.00000       0.00000       0.00000       0.00000       0.00000       0.00000       0.00000       0.00000       0.00000
   3  18 2811.3851    2.9657  0.8017 12.4711  0.0000  0.0741   0.1781   0.1426    0.3523   0.0000   453.9982      -27.4525      -5.15991      -5.59691       5.01487      -1.67992       0.00000       0.00000       0.00000       0.00000       0.00000       0.00000       0.00000       0.00000       0.00000       0.00000       0.00000       0.00000       43.2136       43.5568       25.2185       15.5536       4.66894       2.06555       0.00000       0.00000       0.00000       0.00000       0.00000       0.00000       0.00000       0.00000       0.00000       0.00000       0.00000       0.00000
   3  20 3082.3304    4.1394  0.9854 11.9298 -0.0088  0.0589   0.2044   0.1334    0.8029   0.0000   450.4323       26.1972      -19.9197      -11.4530      -1.93085      -1.70962       0.00000       0.00000       0.00000       0.00000       0.00000       0.00000       0.00000       0.00000       0.00000       0.00000       0.00000       0.00000       29.1799       24.5436       21.2589       15.3736       5.70203       1.61967       0.00000       0.00000       0.00000       0.00000       0.00000       0.00000       0.00000       0.00000       0.00000       0.00000       0.00000       0.00000
   3  21 3217.8639    4.0562  1.2696 12.2117  0.0000  0.0713   0.1956   0.1533    0.6997   0.0000   443.9352       15.4624      -25.4987       22.8438       7.70518      -3.34586       0.00000       0.00000       0.00000       0.00000       0.00000       0.00000       0.00000       0.00000       0.00000       0.00000       0.00000       0.00000       34.0053       35.9056       26.1674       13.3355       7.23817       2.22092       0.00000       0.00000       0.00000       0.00000       0.00000       0.00000       0.00000       0.00000       0.00000       0.00000       0.00000       0.00000
   3  22 3353.6348    2.8649  1.1485 13.7047  0.0000  0.0767   0.1811   0.2350    0.2138   0.0000   585.1130       63.7964      -69.1776      -35.0292     -0.803558     0.0422841       0.00000       0.00000       0.00000       0.00000       0.00000       0.00000       0.00000       0.00000       0.00000       0.00000       0.00000       0.00000       38.6694       37.3145       27.3630       17.5604       7.12110       2.23323       0.00000       0.00000       0.00000       0.00000       0.00000       0.00000       0.00000       0.00000       0.00000       0.00000       0.00000       0.00000
   3  23 3489.6932    2.9595  2.0469 12.0123  0.0000  0.0923   0.1220   0.2158    0.3115   0.0000   388.1070       56.3876      -11.5975       15.1863       12.1527      -3.62706       0.00000       0.00000       0.00000       0.00000       0.00000       0.00000       0.00000       0.00000       0.00000       0.00000       0.00000       0.00000       43.9954       45.5669       32.6304       19.2585       8.94827       2.90354       0.00000       0.00000       0.00000       0.00000       0.00000       0.00000       0.00000       0.00000       0.00000       0.00000       0.00000       0.00000
   3  25 3762.9474    1.9210  4.2886 11.3134  0.0000  0.1541   0.0612   0.3862    0.1632   0.0000   390.2008      -57.5954      -72.1515       25.6973      -8.66862      -1.01028       0.00000       0.00000       0.00000       0.00000       0.00000       0.00000       0.00000       0.00000       0.00000       0.00000       0.00000       0.00000       70.6675       76.0240       54.3610       32.0565       15.2626       5.00854       0.00000       0.00000       0.00000       0.00000       0.00000       0.00000       0.00000       0.00000       0.00000       0.00000       0.00000       0.00000
   4  13 2188.1859    0.9026  0.8296  9.6780 -0.0021  0.0501   0.0465   0.1325    0.4371   0.0000   442.0540       14.5309      -8.45973      -3.54697       4.06805      -3.26165      -2.89160      0.112378       0.00000       0.00000       0.00000       0.00000       0.00000       0.00000       0.00000       0.00000       0.00000       0.00000       17.4750       19.2579       16.0099       11.5098       6.22227       3.39069       1.35490      0.355258       0.00000       0.00000       0.00000       0.00000       0.00000       0.00000       0.00000       0.00000       0.00000       0.00000
   4  15 2458.5275    1.6845  0.8692 10.8857  0.0285  0.0617   0.0923   0.1757    0.6463   0.0000   449.4020      -38.0045       1.53299      -11.5632      -1.55786     -0.646229    -0.0415350      0.409944       0.00000       0.00000       0.00000       0.00000       0.00000       0.00000       0.00000       0.00000       0.00000       0.00000       20.0150       22.2986       19.4218       14.5909       8.68227       4.89453       1.75425      0.464077       0.00000       0.00000       0.00000       0.00000       0.00000       0.00000       0.00000       0.00000       0.00000       0.00000
   4  16 2593.0542    1.9865  1.0005 11.3683  0.0035  0.0810   0.0924   0.1472    0.6006   0.0000   450.3519      -6.44542      -7.32772      -11.2565       5.38668       12.8355      0.714363    -0.0577516       0.00000       0.00000       0.00000       0.00000       0.00000       0.00000       0.00000       0.00000       0.00000       0.00000       19.9553       33.7028       20.3876       20.7401       8.91286       6.55693       1.83892      0.796626       0.00000       0.00000       0.00000       0.00000       0.00000       0.00000       0.00000       0.00000       0.00000       0.00000
   4  17 2728.5059    2.2986  0.7700 12.5237 -0.0056  0.0576   0.1161   0.1404    0.2545   0.0000   445.8255       33.8380      -11.3298      -18.5645       14.2327     -0.722742     -0.780590     -0.279306       0.00000       0.00000       0.00000       0.00000       0.00000       0.00000       0.00000       0.00000       0.00000       0.00000       17.1281       21.7746       18.7059       13.6305       10.6295       3.75462       2.00491      0.481957       0.00000       0.00000       0.00000       0.00000       0.00000       0.00000       0.00000       0.00000       0.00000       0.00000
   4  18 2864.2747    3.2689  0.7882 12.7403 -0.0012  0.0556   0.1912   0.1322    0.3041   0.0000   411.6494       39.8541      -12.8014       12.4263     0.0342559     -0.740504      0.268391     -0.579596       0.00000       0.00000       0.00000       0.00000       0.00000       0.00000       0.00000       0.00000       0.00000       0.00000       18.9974       20.6205       19.3294       11.4662       7.67758       3.57479       1.54383      0.385906       0.00000       0.00000       0.00000       0.00000       0.00000       0.00000       0.00000       0.00000       0.00000       0.00000
   4  21 3271.7813    3.5722  1.5138 12.3940 -0.0040  0.0740   0.1584   0.1753    0.5168   0.0000   393.7038       26.8891      -7.05513      -41.7468       4.99546       1.75012      -2.34527      -1.26682       0.00000       0.00000       0.00000       0.00000       0.00000       0.00000       0.00000       0.00000       0.00000       0.00000       25.7901       28.9273       23.5934       17.5665       11.5594       4.85193       2.16127      0.579472       0.00000       0.00000       0.00000       0.00000       0.00000       0.00000       0.00000       0.00000       0.00000       0.00000
   4  22 3408.2071    3.2757  2.0549 11.8279  0.0216  0.0825   0.1294   0.2364    0.3964   0.0000   467.2940       49.5269       1.08838      -21.3818       7.68726      -6.81586      0.339024     -0.415041       0.00000       0.00000       0.00000       0.00000       0.00000       0.00000       0.00000       0.00000       0.00000       0.00000       27.0595       31.0440       25.3464       18.7180       11.0928       5.57329       2.19956      0.623910       0.00000       0.00000       0.00000       0.00000       0.00000       0.00000       0.00000       0.00000       0.00000       0.00000
   5  11 1960.5534    0.5484  0.4536  9.9696 -0.0002  0.0577   0.0337   0.0859    0.1077   0.0000   445.0311      0.887814       14.4931       12.6639       7.40342      -4.91708     -0.131707       1.91804     -0.170069    -0.0969806       0.00000       0.00000       0.00000       0.00000       0.00000       0.00000       0.00000       0.00000       17.8240       22.7441       17.3424       15.0317       7.62559       6.26258       1.93042       1.29141      0.293782      0.114416       0.00000       0.00000       0.00000       0.00000       0.00000       0.00000       0.00000       0.00000
   5  12 2098.4711    0.6607  0.5203 10.4165 -0.0067  0.0440   0.0402   0.0858    0.1093   0.0000   453.8243      -25.4408       25.0736      -1.33405      -13.6761       1.68635      0.702281      0.103364      0.407991    -0.0171166       0.00000       0.00000       0.00000       0.00000       0.00000       0.00000       0.00000       0.00000       12.0127       14.5339       13.4196       9.59478       7.64355       3.86186       2.29842      0.859481      0.386690     0.0759833       0.00000       0.00000       0.00000       0.00000       0.00000       0.00000       0.00000       0.00000
   5  14 2371.0670    1.2344  0.8139 11.0980 -0.0002  0.0471   0.0620   0.1263    0.1677   0.0000   426.6780       34.3149       21.2642      0.138092      -4.17126      -5.86730       2.36656     -0.602166    -0.0507742     0.0266377       0.00000       0.00000       0.00000       0.00000       0.00000       0.00000       0.00000       0.00000       14.6990       14.0521       12.4997       10.7425       8.65856       4.88713       2.19161      0.879439      0.306026     0.0665925       0.00000       0.00000       0.00000       0.00000       0.00000       0.00000       0.00000       0.00000
   5  15 2506.1341    1.7635  0.7793 11.1490 -0.0009  0.0489   0.0921   0.1047    0.2362   0.0000   418.6258      -24.8180      -12.6851       2.48519       9.38701      -6.53119       1.67223     -0.566738     -0.121186    -0.0886661       0.00000       0.00000       0.00000       0.00000       0.00000       0.00000       0.00000       0.00000       15.3082       16.1515       14.3391       11.6272       7.63750       4.97453       2.13154       1.09517      0.308028     0.0738215       0.00000       0.00000       0.00000       0.00000       0.00000       0.00000       0.00000       0.00000
   5  16 2641.1832    2.1524  0.9356 11.3276 -0.0298  0.0472   0.0982   0.1154    0.4687   0.0000   431.7344       38.1383     -0.680116      -9.39502       2.68152      -3.33435      -1.80923     -0.200828      0.678603    -0.0423762       0.00000       0.00000       0.00000       0.00000       0.00000       0.00000       0.00000       0.00000       14.3303       14.9174       13.0369       11.3601       8.65294       5.27039       2.18163       1.02285      0.360409     0.0772470       0.00000       0.00000       0.00000       0.00000       0.00000       0.00000       0.00000       0.00000
   5  17 2777.3040    2.7894  1.1508  4.2024  0.0000  0.0559   0.1066   0.1411  580.5020   0.0000   439.0471       15.2641       10.5061       13.7737       13.5031      -2.72923       0.00000       0.00000       0.00000       0.00000       0.00000       0.00000       0.00000       0.00000       0.00000       0.00000       0.00000       0.00000       18.9478       19.7587       18.3291       13.6030       8.57554       5.13543       2.75078       1.17227      0.389290     0.0769238       0.00000       0.00000       0.00000       0.00000       0.00000       0.00000       0.00000       0.00000
   5  18 2913.7846    3.4112  0.8253 12.3400 -0.0139  0.0471   0.1546   0.1232    0.7709   0.0000   452.8434       41.4986       15.7477       7.87087       6.28391      -5.61430      -3.11365      -1.45082      0.328381    -0.0843101       0.00000       0.00000       0.00000       0.00000       0.00000       0.00000       0.00000       0.00000       14.6543       15.8980       14.1071       11.3299       7.52516       4.49925       2.49749       1.02695      0.332755     0.0751666       0.00000       0.00000       0.00000       0.00000       0.00000       0.00000       0.00000       0.00000
   5  19 3049.9932    3.9289  0.9838 12.3620 -0.0080  0.0529   0.1763   0.1341    1.2531   0.0000   453.8878       23.2805       27.0954      0.438671      -2.35415       3.15539       4.17936      -1.68985     -0.176441      0.128889       0.00000       0.00000       0.00000       0.00000       0.00000       0.00000       0.00000       0.00000       14.5701       18.1981       15.1244       13.1402       9.01180       5.33400       3.01514       1.20417      0.411399      0.102619       0.00000       0.00000       0.00000       0.00000       0.00000       0.00000       0.00000       0.00000
   6  12 2142.4288    0.7548  0.7200 10.0604 -0.0119  0.0373   0.0346   0.0976    0.1289   0.0000   449.2432       6.64646      -32.0354      -7.26359       8.23498       3.59021      -1.85407     -0.955481       1.57038     -0.360922     0.0512348    0.00829172       0.00000       0.00000       0.00000       0.00000       0.00000       0.00000       8.70618       10.0208       9.64439       8.41424       5.95467       4.09390       2.58745       1.33778      0.686029      0.247063     0.0718924     0.0156847       0.00000       0.00000       0.00000       0.00000       0.00000       0.00000
   6  13 2279.9244    1.0724  0.8099 10.6189 -0.0023  0.0422   0.0473   0.1031    0.1427   0.0000   419.7956      0.374418       6.77713       11.1848       7.01032       1.28105      -1.13151      0.340269     -0.351454     -0.313635    -0.0254456     0.0164403       0.00000       0.00000       0.00000       0.00000       0.00000       0.00000       10.4102       12.9707       11.3087       9.09322       7.62553       4.62187       2.67984       1.52681      0.562010      0.259502     0.0842081     0.0175778       0.00000       0.00000       0.00000       0.00000       0.00000       0.00000
   6  14 2415.5548    1.4258  0.7417 11.2812  0.0037  0.0410   0.0662   0.0947    0.1289   0.0000   431.4953      -2.40740       7.66711      -4.39520      -2.56324       9.82430      -4.67579      -2.56761      0.849763      0.556678    0.00697891    -0.0441790       0.00000       0.00000       0.00000       0.00000       0.00000       0.00000       9.95706       11.5525       11.1610       8.80978       6.88536       4.47418       2.87749       1.29987      0.713457      0.241705     0.0816600     0.0161936       0.00000       0.00000       0.00000       0.00000       0.00000       0.00000
   6  15 2551.0298    1.8935  0.6528 12.0471  0.0067  0.0501   0.1110   0.1100    0.1194   0.0000   443.1323       51.9544       15.5059      -6.69457       4.88201       6.75744      0.528982      0.515088     -0.275075      0.529249     -0.114982    -0.0472996       0.00000       0.00000       0.00000       0.00000       0.00000       0.00000       11.1331       13.9537       16.2177       8.57694       10.5745       5.34403       3.38828       2.42211      0.537403      0.370245      0.137931     0.0204127       0.00000       0.00000       0.00000       0.00000       0.00000       0.00000
   6  16 2687.0612    2.6041  0.6968 12.2818 -0.0024  0.0537   0.1171   0.0808    0.1607   0.0000   445.0623       26.3811       24.2701      -14.9478      -2.66903      -7.07976      -1.45973      0.212217     -0.218167    -0.0778708     0.0975491   -0.00254488       0.00000       0.00000       0.00000       0.00000       0.00000       0.00000       18.0734       21.4865       19.0709       14.7757       8.94369       5.06642       2.76213       1.37893      0.601919      0.218577     0.0653368     0.0166754       0.00000       0.00000       0.00000       0.00000       0.00000       0.00000
   6  17 2823.8278    2.9548  0.6853 12.5487  0.0098  0.0380   0.1330   0.0921    0.1627   0.0000   429.6062       3.56919       1.27251       5.00505      -5.67600     -0.731791      -4.98825     -0.179622      0.641248      0.278521    -0.0778589   -0.00451127       0.00000       0.00000       0.00000       0.00000       0.00000       0.00000       9.71351       11.9383       10.4369       8.52627       6.19913       4.15352       2.33056       1.30191      0.525108      0.225691     0.0700554     0.0158770       0.00000       0.00000       0.00000       0.00000       0.00000       0.00000
   6  18 2960.7428    3.4554  1.0294 12.4441  0.0024  0.0434   0.1403   0.1206    0.2530   0.0000   448.5661       16.3980    -0.0419365      0.113642      -10.3541      -8.96187       3.13927       2.45697     -0.616059      0.143586     0.0918217   -0.00341335       0.00000       0.00000       0.00000       0.00000       0.00000       0.00000       11.6776       12.0858       11.2455       9.41399       8.11647       5.45428       3.08884       1.53088      0.669976      0.258195     0.0815538     0.0148579       0.00000       0.00000       0.00000       0.00000       0.00000       0.00000
   6  19 3097.2986    3.5800  0.8842 13.2749 -0.0029  0.0450   0.1569   0.1138    0.1860   0.0000   426.5828       15.3258       22.6350       37.4143       3.65910      -15.7547     -0.742942     -0.700156      0.295432    -0.0592628      0.120054   -0.00156165       0.00000       0.00000       0.00000       0.00000       0.00000       0.00000       10.2118       11.9085       11.7301       9.58387       7.16263       4.69285       2.84870       1.60086      0.679705      0.281886     0.0901679     0.0186639       0.00000       0.00000       0.00000       0.00000       0.00000       0.00000
   6  20 3234.0601    3.7388  1.0780 12.8551 -0.0059  0.0476   0.1492   0.1312    0.3357   0.0000   475.3780       33.3863       2.24943      -13.6289       2.69954      -9.62746      -1.15738      -1.82711     -0.181624     -0.482531    -0.0785154    -0.0122847       0.00000       0.00000       0.00000       0.00000       0.00000       0.00000       12.6341       14.9865       13.6204       10.8371       8.11062       5.09083       3.12480       1.51738      0.752116      0.268579     0.0913577     0.0188713       0.00000       0.00000       0.00000       0.00000       0.00000       0.00000
   6  21 3371.1233    3.3528  1.8285 12.3168 -0.0035  0.0716   0.1027   0.1843    0.3367   0.0000   468.2665       26.5917       1.06862       14.1878      -1.20675     -0.612069      -11.8335      -2.14592      0.336219    -0.0509662      0.239143    -0.0170966       0.00000       0.00000       0.00000       0.00000       0.00000       0.00000       17.5475       20.3523       20.0183       16.3198       11.5715       8.38753       4.99226       2.70254       1.27276      0.499889      0.143393     0.0286446       0.00000       0.00000       0.00000       0.00000       0.00000       0.00000
   6  22 3508.3249    2.7790  2.3954 12.0672  0.0228  0.0934   0.0805   0.2270    0.2174   0.0000   422.1003       32.7562       20.5528       8.34248      -11.3865      -15.0059      -9.05204      -3.30899       5.14241     0.0221372     -0.203997    -0.0812164       0.00000       0.00000       0.00000       0.00000       0.00000       0.00000       21.4649       26.5562       24.4162       22.1571       16.0996       11.1094       6.83953       4.06733       1.71064      0.684323      0.198344     0.0424809       0.00000       0.00000       0.00000       0.00000       0.00000       0.00000
   6  24 3783.6912    1.8904  4.9397 11.0904 -0.0059  0.1323   0.0433   0.3599    0.1647   0.0000   405.5534       118.914       109.389      -18.9978      -22.5960      -29.0090      -5.90538       4.13989       2.42077       1.16150      0.238412    -0.0163221       0.00000       0.00000       0.00000       0.00000       0.00000       0.00000       31.2830       37.0753       37.3730       29.8432       24.4731       16.7854       9.93520       5.40205       2.49597       1.03761      0.314337     0.0567654       0.00000       0.00000       0.00000       0.00000       0.00000       0.00000
   6  25 3921.7185    1.6201  6.4380 10.6998 -0.0025  0.1594   0.0320   0.4189    0.1254   0.0000   376.5924       41.1168       39.0486      -42.9429      -28.7168      -22.0116      -1.13724       2.01688       3.95848      0.606895     -0.566576    -0.0535962       0.00000       0.00000       0.00000       0.00000       0.00000       0.00000       35.8162       45.1356       42.7922       37.9189       28.4775       20.1394       11.8787       6.77240       3.03198       1.25885      0.361949     0.0748309       0.00000       0.00000       0.00000       0.00000       0.00000       0.00000
   7  14 2458.1473    1.5851  0.9103 10.9981 -0.0023  0.0435   0.0582   0.1122    0.1658   0.0000   448.3398     0.0727362       11.3786      -4.72397       6.71083      -3.78372      -1.74393      -1.73886      0.925309     0.0214105      0.217823     0.0218328  -0.000545168    0.00318745       0.00000       0.00000       0.00000       0.00000       8.46717       10.3323       9.63692       8.54114       6.74747       4.71870       3.04853       1.83735       1.08440      0.435889      0.207588     0.0685995     0.0203312    0.00418811       0.00000       0.00000       0.00000       0.00000
   7  15 2594.3712    2.0865  0.7896 11.7813 -0.0064  0.0412   0.0869   0.0908    0.1609   0.0000   433.4004       1.18963      -1.42053       6.99739       13.6412      -7.30270      -7.22122      -1.97508      0.620680     -0.430989     0.0262490    -0.0239786    -0.0231050    0.00719535       0.00000       0.00000       0.00000       0.00000       10.3557       12.1310       10.4680       9.27119       7.43588       5.38302       3.54348       1.90987      0.940001      0.428665      0.175307     0.0595320     0.0174274    0.00372352       0.00000       0.00000       0.00000       0.00000
   7  17 2868.3738    3.0808  0.7649 12.9093 -0.0062  0.0375   0.1252   0.0886    0.1334   0.0000   421.1193       4.10850       6.09457       10.8252       6.90961      0.584801    0.00112704      -2.67587      -1.54343     -0.748308     -0.207580      0.125308     0.0561634   0.000574821       0.00000       0.00000       0.00000       0.00000       9.01697       9.07482       8.60448       8.06620       6.73975       4.76662       3.28269       1.93243      0.999974      0.479430      0.177180     0.0577060     0.0163746    0.00291097       0.00000       0.00000       0.00000       0.00000
   7  18 3005.6859    3.5676  0.6943 13.2185 -0.0180  0.0401   0.1549   0.0830    0.1386   0.0000   453.7467      -3.66610      -19.4321       17.2400      -5.46210      0.334786       1.77988      -3.77570     -0.236552     0.0987883      0.192199    -0.0192476     0.0242281   -0.00220775       0.00000       0.00000       0.00000       0.00000       8.37433       10.4809       9.40568       8.67185       6.73131       4.86704       3.30217       1.87155       1.14649      0.386353      0.226232     0.0646032     0.0207892    0.00426553       0.00000       0.00000       0.00000       0.00000
   7  19 3142.8858    3.9366  0.8201 13.1940 -0.0089  0.0407   0.1640   0.0969    0.1605   0.0000   419.6446       10.4517       2.13337       28.7022       6.66209      -8.67484       1.08447      -2.59361     -0.936247     -0.180223    -0.0238107    -0.0868067     0.0113044  -0.000117798       0.00000       0.00000       0.00000       0.00000       8.30802       9.42890       9.71239       8.76625       5.58699       5.09355       3.17690       1.82697      0.945322      0.526185      0.225475     0.0757131     0.0174333    0.00409737       0.00000       0.00000       0.00000       0.00000
   7  20 3280.0094    3.5149  1.3725 12.9317  0.0076  0.0520   0.1204   0.1369    0.1784   0.0000   450.4632       20.3702      0.270975      -1.28254       4.47515     -0.183513      -12.7166      -3.02565       1.48197    0.00544920    0.00237903     -0.106605     0.0303371   -0.00338922       0.00000       0.00000       0.00000       0.00000       11.6222       13.3332       12.7640       11.0855       8.89756       6.64827       4.54618       2.52828       1.28628      0.665480      0.261040     0.0966439     0.0270104    0.00508968       0.00000       0.00000       0.00000       0.00000
   7  21 3417.4994    2.9603  1.6964 12.8378 -0.0037  0.0621   0.0955   0.1635    0.1458   0.0000   430.2027       37.7517      -1.28315       28.9785       3.95910      -12.5140       5.00351      -4.79930     -0.613444       1.23010      0.334629     -0.147009    -0.0201395    0.00649814       0.00000       0.00000       0.00000       0.00000       14.0661       17.3595       15.5968       13.5203       10.6133       8.33014       4.72979       3.07790       1.59900      0.693330      0.306890      0.119942     0.0290858    0.00632839       0.00000       0.00000       0.00000       0.00000
   7  22 3555.4436    2.5608  2.4409 12.2032 -0.0073  0.0775   0.0717   0.1952    0.1673   0.0000   443.1810       15.8254      -16.3156      -7.43478      -9.09604      -14.7089      -8.31767       1.24745      -3.78549     -0.141930     -0.203884      0.112266     0.0491888    0.00710282       0.00000       0.00000       0.00000       0.00000       15.8321       20.4328       18.7459       16.4244       13.1013       9.57012       6.48685       3.70405       2.04774      0.953766      0.415729      0.142150     0.0416550    0.00823983       0.00000       0.00000       0.00000       0.00000
   7  23 3693.6916    2.1084  3.7403 11.6617 -0.0087  0.1019   0.0477   0.2716    0.1366   0.0000   455.0971       58.1810       23.7038      -61.7855      -9.39276       17.6913      -7.32395      -1.43934       4.83098      0.864288     -0.428141     -0.364139    -0.0421526    0.00983687       0.00000       0.00000       0.00000       0.00000       22.5562       26.3391       25.2008       21.4049       18.3934       13.7303       9.00501       5.47612       2.81454       1.42380      0.560906      0.202813     0.0553205    0.00968468       0.00000       0.00000       0.00000       0.00000
   7  24 3832.1984    1.7909  5.4100 11.1374 -0.0025  0.1361   0.0339   0.3446    0.1046   0.0000   394.3553      -1.40953       19.3377      -41.8990       10.5936       10.3944       16.8655      -1.07407       7.64204      0.308825    0.00759941      0.275553    -0.0810212    -0.0135111       0.00000       0.00000       0.00000       0.00000       26.6775       34.5619       34.1077       28.6743       24.2262       17.4756       11.6641       7.30636       3.76956       1.96648      0.778880      0.296922     0.0833532     0.0145087       0.00000       0.00000       0.00000       0.00000
   7  25 3970.7915    1.4667  6.4071 10.8963 -0.0069  0.1531   0.0284   0.4240    0.0965   0.0000   452.8346      -20.5080       51.8895       16.8189      -17.5618      -12.6186      -9.98513       1.03985       3.56007      -5.00239     0.0765149      0.244978      0.167744   0.000151764       0.00000       0.00000       0.00000       0.00000       31.8438       39.3088       38.3805       32.7720       28.2603       20.4583       13.8218       8.61473       4.59485       2.31407      0.925086      0.334899     0.0912311     0.0158500       0.00000       0.00000       0.00000       0.00000
   8  12 2225.1834    0.9743  0.7175 10.6574 -0.0119  0.0407   0.0434   0.0970    0.1142   0.0000   428.7409      -4.34439       15.4599       5.78017       7.20285      0.985761       3.45056       2.64487    -0.0897016     -0.723329     -0.260366      0.125435   -0.00810605    -0.0139224     0.0107435   4.46180e-05       0.00000       0.00000       6.55121       8.61854       8.11776       7.08683       6.41311       4.21407       3.78486       2.07192       1.23786      0.735648      0.313194      0.178039     0.0594074     0.0181632    0.00610060   0.000929010       0.00000       0.00000
   8  13 2362.8559    1.2681  0.8265 10.9694 -0.0041  0.0384   0.0482   0.0900    0.1257   0.0000   436.1001      -2.71756       1.19819       12.9141       2.90838      -1.56989      -2.60191      -4.42989       1.30409     -0.154883      0.111115     0.0562254    -0.0464343    -0.0122601   -0.00318359  -0.000339360       0.00000       0.00000       7.49387       8.12818       7.96803       8.22654       6.30572       5.06721       3.36032       2.45630       1.40464      0.772321      0.370751      0.158464     0.0580842     0.0195754    0.00431488   0.000924034       0.00000       0.00000
   8  14 2499.4297    1.7329  1.0230 11.1572 -0.0073  0.0418   0.0579   0.0956    0.1790   0.0000   439.5204       7.73373       22.5132       12.1791       4.90040       2.45245       3.58809      0.426201     -0.741902     -0.241397     -0.379800    -0.0683088     0.0734561    0.00369393    0.00673219   0.000578856       0.00000       0.00000       8.77796       10.6543       10.0046       9.00643       7.08566       5.38151       3.67898       2.41565       1.26243      0.718329      0.356189      0.153021     0.0538141     0.0190182    0.00462828   0.000915435       0.00000       0.00000
   8  15 2636.1917    2.0681  0.8048 11.9888  0.0077  0.0361   0.0794   0.0937    0.1362   0.0000   455.4231       8.80962       1.48686       7.11913       14.3869      -4.82125      -8.74033       2.21249      0.675008      0.454870     -0.251424    -0.0266272     0.0526552     0.0210248    0.00152309   0.000389823       0.00000       0.00000       7.29832       8.56372       8.18643       7.14642       6.20906       4.65522       3.43126       1.98548       1.26371      0.668441      0.290039      0.143217     0.0546709     0.0160751    0.00480922   0.000813832       0.00000       0.00000
   8  16 2773.8209    2.6863  0.7522 12.7233 -0.0133  0.0336   0.1071   0.0897    0.1232   0.0000   458.4663       9.46610       3.08906      -19.4014      -6.96056      -5.22093       2.00574       4.17732     -0.895291      -1.47979     -0.309358     0.0489364     0.0316040    0.00318264   -0.00234940  -0.000789423       0.00000       0.00000       7.15038       7.90060       7.83040       6.60378       6.00212       4.46246       3.19563       2.10829       1.16959      0.617885      0.308696      0.122921     0.0460182     0.0157064    0.00410706   0.000607244       0.00000       0.00000
   8  17 2911.7343    3.2360  0.7910 13.0783 -0.0134  0.0366   0.1276   0.0904    0.1359   0.0000   442.7251       15.9491       26.7390      -8.39891       2.58202      -13.6693     -0.202888     -0.655880      -1.08134      -1.03507     -0.624782     -0.312499     0.0772133     0.0146428     0.0102260   -0.00223211       0.00000       0.00000       7.09249       8.63429       7.62559       6.96278       6.36630       4.70667       3.52243       2.20962       1.25156      0.693773      0.308353      0.147479     0.0493419     0.0172042    0.00491080   0.000864660       0.00000       0.00000
   8  18 3049.1977    3.6237  0.8266 13.3350  0.0039  0.0445   0.1319   0.0961    0.1238   0.0000   436.8856       6.92473      -4.35250       10.8790       9.31163      -3.35586     -0.669158       1.83294       2.09545     -0.865800      0.114199      0.294941    -0.0418680    -0.0267458    0.00832063   0.000212112       0.00000       0.00000       8.40456       8.29058       10.1897       9.58588       6.29920       5.27348       4.26312       2.65219       1.25113      0.830311      0.438544      0.226373     0.0730975     0.0221335    0.00480295   0.000902560       0.00000       0.00000
   8  19 3186.7870    3.3540  1.1048 13.6917 -0.0111  0.0617   0.1213   0.1213    0.1293   0.0000   434.1577       43.3680      -4.54756      -6.04412       4.71027      -16.4728      -1.59187      0.931798       3.12395     0.0561255     0.0424677    -0.0849357     0.0900842    0.00551447   -0.00585708    0.00230141       0.00000       0.00000       13.0747       15.3250       13.0322       11.0834       11.3995       9.03790       7.10635       4.12375       2.24831       1.04940      0.491339      0.213798     0.0804039     0.0241288    0.00805239    0.00127590       0.00000       0.00000
   8  20 3324.5423    3.1623  1.1657 13.5087 -0.0224  0.0559   0.1123   0.1327    0.1305   0.0000   442.1803       22.8933      -20.9281      -14.8971       2.94491       3.15909       1.94094      0.301539      0.613103     -0.917554     -0.180921     -0.469099     0.0350186     0.0577777   -0.00485015    0.00153262       0.00000       0.00000       10.4202       13.4112       12.3184       11.0410       9.04480       7.13773       5.20256       2.93719       2.00548      0.947919      0.530122      0.206275     0.0933123     0.0251352    0.00784237    0.00145778       0.00000       0.00000
   8  21 3462.4795    2.9024  2.1218 12.3206 -0.0074  0.0650   0.0727   0.1580    0.1131   0.0000   449.0375       16.4645       14.5251      -14.1439      -12.5985      -10.7785       9.70138      -8.82798      -1.55982      -1.54924      0.523233     -0.508347     -0.197266    -0.0249934   -0.00446875    0.00139042       0.00000       0.00000       12.3070       15.1840       14.4318       13.0834       10.5872       8.48537       6.07794       3.70009       2.29644       1.24810      0.548792      0.278879      0.103995     0.0318509    0.00850061    0.00158960       0.00000       0.00000
   8  22 3600.8637    2.2687  3.1974 12.0556 -0.0013  0.0915   0.0510   0.2211    0.0963   0.0000   450.3664       32.2521       29.6550      -25.6414       9.89340       12.7457      -8.34644       2.91725      -2.25630      0.487107       1.11359    -0.0801669     0.0358879    -0.0638287    -0.0175321   -0.00247176       0.00000       0.00000       16.4753       20.0032       20.6023       17.6943       15.8919       12.1494       8.77842       5.63228       3.36720       1.86083      0.883586      0.413519      0.155859     0.0530072     0.0139848    0.00222316       0.00000       0.00000
   8  23 3739.3907    2.0220  4.4162 11.4078 -0.0015  0.1029   0.0369   0.2765    0.0975   0.0000   390.5861       36.4947       15.3768       7.22308       5.08753      -4.33647      -4.35007      -4.49202      -2.48352       1.45364      0.733001     -0.359078    -0.0844626      0.150159   -0.00103919   0.000765267       0.00000       0.00000       19.0336       23.6711       23.8027       20.7954       17.5882       13.2443       9.68105       6.14926       3.79812       2.01953       1.06555      0.443193      0.179580     0.0566916     0.0149608    0.00246825       0.00000       0.00000
   8  24 3878.3054    1.6574  5.6826 11.1807 -0.0014  0.1307   0.0300   0.3584    0.0827   0.0000   417.2411       35.4072      -3.49650       1.79004       21.1357       20.5370      -23.9907      -12.9689     -0.491529       1.32346     -0.882786      0.300005      0.273872    -0.0151876    0.00398816   0.000191190       0.00000       0.00000       23.9161       29.2083       29.1604       25.9916       22.8057       16.9880       12.7586       8.14113       5.02248       2.74247       1.37499      0.601619      0.232709     0.0735863     0.0198363    0.00317961       0.00000       0.00000
   8  26 4156.5322    1.1347  8.7173 10.6840 -0.0102  0.1931   0.0197   0.5154    0.0611   0.0000   457.4808       45.1481      -22.6060      -2.78139       9.82951      -5.82804       9.14619      0.905404       2.65341      -5.01565      -1.30648     -0.480474      0.146339      0.130725    -0.0256816   -0.00283336       0.00000       0.00000       34.3479       45.1356       44.7224       40.6580       33.9781       26.2016       18.3466       12.7369       7.48174       4.20772       2.14366      0.934367      0.353779      0.119774     0.0294373    0.00510316       0.00000       0.00000
   8  28 4436.2028    0.7586 12.0672 10.4505  0.0075  0.2873   0.0174   0.8564    0.0499   0.0000   424.2497       116.945       47.2554       68.3293       25.3604      -35.6443      -36.0802       20.4426       22.8788      -11.7505      -3.45667     -0.312890     0.0603052     -0.370558     0.0177379    0.00927478       0.00000       0.00000       53.8399       64.6067       66.3303       59.3051       50.4009       40.1800       29.2900       19.7130       12.2436       7.15990       3.39048       1.58457      0.582921      0.180899     0.0420209    0.00689363       0.00000       0.00000
   9  10 1984.2393    0.5802  0.3617 10.1302 -0.0105  0.0324   0.0328   0.0623    0.0948   0.0000   432.7701       3.71547       9.65240      -8.01532       3.46538       1.96688      -1.98919      0.976257     -0.182950      -1.02055    -0.0493675      0.107822    -0.0117938     0.0164276   -0.00960264    0.00392522  -0.000566260  -4.96328e-06       4.98269       7.06965       6.05856       5.93069       5.23127       3.98307       3.26416       1.87858       1.34455      0.805416      0.354113      0.228523     0.0708141     0.0438175     0.0125852    0.00389884    0.00123484   0.000208895
   9  13 2402.3263    1.4108  0.8145 11.2090  0.0021  0.0349   0.0516   0.0884    0.1151   0.0000   432.5216     -0.777713       5.64030       3.93798       2.50411       2.71269      -2.69320      -1.48224      -2.01534      0.610280      0.655264    -0.0247499    -0.0202602     0.0172084     0.0275544    0.00879356  -0.000785415  -0.000104526       6.08389       7.54846       7.32487       6.19795       5.78035       4.61678       3.44426       2.32770       1.45447      0.781360      0.429152      0.222272     0.0905525     0.0389170     0.0145724    0.00453741    0.00117966   0.000184980
   9  14 2539.6064    1.8346  0.7291 11.8851 -0.0086  0.0362   0.0691   0.0783    0.1107   0.0000   443.0945      -1.91293       15.5918       10.9896      -17.1519      -10.6369       6.07795      -1.49871      -2.24905     -0.916865      0.336268     0.0619740     -0.352959   -0.00474217     0.0450694   0.000935719   -0.00334217  -0.000439222       5.66456       7.60274       6.45793       7.00202       5.76139       4.41762       3.28708       2.19611       1.49812      0.914412      0.486065      0.239115      0.108558     0.0440383     0.0154504    0.00458513    0.00122591   0.000242236
   9  15 2677.1068    2.3665  0.7864 12.1194 -0.0027  0.0361   0.0861   0.0816    0.1321   0.0000   437.0217       17.5675       1.90705       9.08327       9.42893      -7.14634       2.14639      0.729742      0.328095     -0.128635     -0.745389     -0.256668    -0.0523903     0.0754422    -0.0101302    0.00158139   6.75330e-05  -0.000146914       6.29503       7.98603       7.05381       6.56756       5.49747       4.74120       3.71262       2.40740       1.48376      0.785066      0.449734      0.200497      0.105948     0.0379660     0.0147775    0.00411365    0.00109758   0.000215097
   9  16 2815.2552    2.9861  0.6767 12.5761  0.0022  0.0296   0.1155   0.0738    0.1262   0.0000   442.4488       14.4450      -6.15075      -11.0781      0.135929      -1.10927      -3.60383      -4.53994       3.49494      -1.02159     -0.243277    -0.0717013     0.0897677     0.0622961    -0.0156424   -0.00787211    0.00113902   0.000501296       5.24184       6.84150       6.38841       6.05445       4.89971       3.90335       3.02615       1.99155       1.21988      0.676268      0.387084      0.178548     0.0905108     0.0347504     0.0128705    0.00368567   0.000991373   0.000181533
   9  17 2953.6428    3.5274  0.7796 12.9178  0.0004  0.0317   0.1333   0.0837    0.1271   0.0000   435.0767       3.96022       10.5003       5.10352      -3.88043      -12.0133      -2.16501     0.0180587       3.24320      0.735971      0.727551     0.0118026     -0.143848     0.0225910    0.00285394   -0.00869657   -0.00127154   0.000127855       6.14525       7.37235       6.91956       6.23950       5.26469       4.47742       3.27395       2.16889       1.41945      0.745268      0.407573      0.182866     0.0888427     0.0330405     0.0130984    0.00370807   0.000904711   0.000162657
   9  18 3091.5667    3.8764  0.7634 13.4048 -0.0075  0.0365   0.1485   0.0850    0.1180   0.0000   441.6857       23.7458      0.769654    -0.0332682      -4.59274     -0.187166      -3.63186      -3.95034       2.98874    -0.0548528     -0.851723     -0.363736    -0.0112318     0.0187980    0.00707054  -9.70914e-05   0.000629016  -0.000142641       7.51185       9.54555       9.79276       8.53533       6.77479       4.83725       3.41951       2.02883       1.40585      0.828928      0.404137      0.232206     0.0858698     0.0451814     0.0142825    0.00417643    0.00107480   0.000175000
   9  19 3229.6980    3.4776  1.0000 13.4618 -0.0019  0.0414   0.1157   0.1075    0.1142   0.0000   442.8150       13.7728       21.2375      -7.65025       6.03104       3.30004       1.74838      -2.67388       2.12710       1.46038     -0.501508    -0.0419461     -0.125224    -0.0865973     0.0241789    0.00531028    0.00124014   8.62388e-05       7.55406       8.71506       8.35160       7.10856       6.87004       5.64012       4.40442       2.82517       1.83422       1.05344      0.533206      0.259231      0.114170     0.0495420     0.0172130    0.00511952    0.00139562   0.000209586
   9  20 3367.9083    3.1191  1.7274 13.2358 -0.0062  0.0609   0.0875   0.1462    0.0887   0.0000   431.4139       2.33229       11.3951    -0.0774393       3.21670      -6.53604      -13.7200      -6.79412      -1.71265      -1.62178      0.194622     -0.390788      0.145851     0.0327150    0.00926820    0.00736273   -0.00241416  -0.000421374       9.83038       12.9031       12.5095       11.3061       9.75407       7.89385       5.95923       4.00794       2.67709       1.48564      0.821128      0.441161      0.181232     0.0814023     0.0300705    0.00862653    0.00215455   0.000372764
   9  21 3506.3134    2.6120  2.1608 12.7444  0.0001  0.0675   0.0682   0.1677    0.0839   0.0000   440.4876       23.3937       13.9901      -10.9352      -3.93866      -5.63789      0.255773      -3.46589       3.52082     -0.986974      -1.58921     -0.570831    -0.0223598     0.0910698    0.00440607   -0.00423459   -0.00123807   0.000822551       11.3291       13.5636       14.2016       12.8060       11.0344       8.68043       6.66417       4.55686       2.86297       1.70552      0.918406      0.492972      0.212918     0.0930102     0.0324006    0.00968853    0.00235994   0.000378170
   9  22 3645.3425    2.1828  3.1128 12.2210  0.0016  0.0830   0.0494   0.2242    0.0739   0.0000   447.7410       28.5395      0.769678      -28.1786      -4.19909       1.05326      0.502149      -14.4110      -6.34558      -1.70383       2.34099     -0.182515    0.00326928     -0.157976     0.0304112   -0.00871897   0.000142672   0.000645120       14.1463       17.0895       16.9437       15.3130       14.0126       10.5932       8.17675       5.55207       3.71003       2.18590       1.21891      0.618539      0.278578      0.114442     0.0409674     0.0122330    0.00305789   0.000467726
   9  24 3923.7543    1.4546  5.6834 11.3330 -0.0071  0.1243   0.0265   0.3482    0.0628   0.0000   443.0775       32.1329       52.0783      -51.5289      -30.2965      -31.8224       7.08666       17.1276       2.22926      -1.94281      -5.12189      0.347939      0.107280     -0.428105    -0.0519168     0.0231113    0.00193061    0.00137207       20.6887       25.4839       26.6249       23.7375       20.8934       16.4337       12.6975       9.00514       5.74825       3.53342       2.07646      0.992816      0.505670      0.191220     0.0688724     0.0200207    0.00466211   0.000708836
   9  25 4062.8564    1.2747  8.2265 10.8395 -0.0038  0.1599   0.0205   0.4751    0.0573   0.0000   424.6028       57.3236       52.0698      -23.6521      -33.0075       3.04565       21.2379      -3.18797      -4.21695     -0.336490       1.54801       2.58551     -0.792812     -0.257840    -0.0824851     0.0427024    0.00239929  -0.000554161       26.3598       32.3521       33.9540       30.6618       26.4340       21.6321       16.2128       11.1645       7.35479       4.42625       2.47914       1.22201      0.590323      0.239227     0.0867531     0.0254765    0.00595645   0.000924270
  10  10 2021.5104    0.5666  0.4133 10.3184 -0.0070  0.0323   0.0287   0.0540    0.0766   0.0000   429.0957      -12.3530       17.0798       7.29706   0.000858298      -2.04851      -7.45931      0.240112       2.86576    -0.0702129      0.202245     -0.253008     -0.414462    -0.0639245    0.00695025     0.0113361    0.00138451   0.000289107       4.87355       6.22383       6.77067       6.17887       4.82615       4.00735       3.24588       1.86459       1.34263      0.993322      0.466364      0.318402      0.138996     0.0768452     0.0295123     0.0143162    0.00394076    0.00116449
  10  12 2302.8595    1.1457  0.6752 10.6647 -0.0077  0.0333   0.0410   0.0676    0.1591   0.0000   436.0115       1.33175       15.0138      -3.25398      -5.42027      -2.70850       1.05643      -2.31781     0.0804969     -0.788595      0.398739      0.298120     -0.109054    -0.0511199    -0.0356418   -0.00527321    0.00598193   -0.00224947       5.17388       5.77682       5.97557       5.57812       5.19048       4.48354       2.89179       2.03782       1.57784       1.08958      0.602046      0.352493      0.173024     0.0666178     0.0297783     0.0128996    0.00412909    0.00118736
  10  13 2440.8870    1.4574  0.7384 11.7350 -0.0066  0.0338   0.0536   0.0743    0.1079   0.0000   435.7602       4.33240       29.8195      -2.61984      -8.66439      -2.42387       2.41701      -3.51820      -2.25412      0.516942     -0.255944     0.0244244    -0.0234785    -0.0179630   -0.00711229   -0.00368609   -0.00360473  -0.000516317       5.26689       6.47374       7.00706       6.29545       5.38019       4.15534       3.55892       2.29603       1.49219       1.03900      0.530332      0.307461      0.159348     0.0714321     0.0354319     0.0138746    0.00400318    0.00123091
  10  14 2578.7584    2.0419  0.7662 11.9585  0.0015  0.0316   0.0710   0.0737    0.1107   0.0000   438.0630      -7.18246       9.65535       4.91712       1.89137      -2.07027      -3.98386      -1.43162     0.0729976     -0.504272      0.422037     0.0512976    -0.0994118      0.107331     0.0635780    -0.0131404   -0.00829500   -0.00154058       5.23589       6.35516       6.22896       6.03913       5.31534       4.19782       3.07638       2.14498       1.48496      0.994431      0.613950      0.325699      0.147900     0.0801564     0.0293302     0.0119488    0.00395505    0.00111650
  10  15 2717.0450    2.4741  0.8075 12.3551 -0.0065  0.0340   0.0821   0.0712    0.1256   0.0000   432.8685       6.87988      -2.26285     -0.717568       1.60324      0.362055       3.02981      -1.32799      0.572889      0.458199      0.951548     -0.204268     0.0859584    -0.0341447    -0.0179542     0.0175103   -0.00375174   0.000458224       5.52777       6.95639       6.48364       6.22473       5.47156       4.60795       3.47187       2.49322       1.62888       1.05637      0.617233      0.326628      0.153116     0.0754945     0.0300985     0.0116030    0.00406495    0.00113358
  10  16 2855.7222    3.2245  0.7145 12.9549 -0.0108  0.0346   0.1300   0.0773    0.1114   0.0000   433.5615       16.1456       1.98577      -10.4582      -2.66312      -6.29907       1.91297      0.272969      -1.68610      -1.40382      -1.10211      0.180495     -0.107491    -0.0262818    -0.0465490    -0.0137611    0.00735011    0.00272385       6.52179       7.93380       8.04515       7.33078       6.14787       4.56211       3.56613       2.47255       1.63727      0.922944      0.516734      0.303161      0.155268     0.0715748     0.0283503     0.0109885    0.00347456   0.000992507
  10  17 2994.5459    3.7957  0.8090 13.0536  0.0016  0.0321   0.1248   0.0732    0.1258   0.0000   447.4136       24.0062       17.6640       1.35828       2.95349       5.39969      -3.21715      -2.35417       1.15290      -1.17607      0.126537     -0.492315    -0.0624176     0.0277344    0.00431616   -0.00865602  -0.000899214    0.00121439       4.68580       6.18856       5.74018       5.71141       4.58414       4.15193       3.17894       2.40875       1.39780       1.04069      0.520092      0.321891      0.135833     0.0803077     0.0298408     0.0136296    0.00352357    0.00131016
  10  18 3133.0393    3.8359  1.0061 13.1747 -0.0046  0.0388   0.1135   0.0901    0.1368   0.0000   436.8201       7.05645      -9.51860       12.5184       5.30396      -9.85840       3.29637     -0.994826       1.54225      -2.39355     -0.249721     0.0488371     -0.162121    -0.0146067     0.0342457     0.0104210   -0.00134233   0.000767333       5.45920       7.32351       6.74626       6.92629       5.58344       5.02669       3.90674       2.85904       1.86616       1.21830      0.671913      0.374401      0.195956     0.0888642     0.0391608     0.0155470    0.00492020    0.00140432
  10  19 3271.3734    3.4381  1.3244 13.0853 -0.0121  0.0460   0.0982   0.1070    0.1207   0.0000   439.5228       13.7419       8.47700      -1.86705       17.1129      -17.3485     -0.318764      -4.37014     -0.811677      -3.08774      0.266007     -0.268838     -0.479205     0.0518174    -0.0359461    0.00492806    0.00558300   -0.00462667       6.78427       8.95634       8.60444       8.89598       6.64670       5.93328       4.46166       3.23335       2.09276       1.40557      0.821548      0.437677      0.231396      0.109519     0.0495117     0.0182142    0.00600885    0.00161535
  10  20 3410.1634    3.0494  1.7396 12.7106 -0.0076  0.0513   0.0754   0.1248    0.1009   0.0000   430.6881       31.7064       25.9635       5.06316       4.33905      -10.8005       6.85789     -0.167880       1.91415      -2.03768     -0.604477     -0.334959      0.210908      0.108190     0.0793791    0.00199665     0.0136446    0.00158280       7.66183       9.97473       10.3727       9.59726       8.07185       6.90066       5.26061       3.55416       2.65195       1.60589      0.910703      0.565012      0.263383      0.131792     0.0507657     0.0237336    0.00752518    0.00207047
  10  21 3549.2500    2.4704  2.7534 12.4440 -0.0007  0.0720   0.0523   0.1794    0.0674   0.0000   433.7033       2.87913      -14.8219       5.05204       14.9047      -4.92571      -8.29646       2.93512      -2.01099      -3.62361     -0.956460     -0.216782    -0.0158728      0.405699     0.0170130    -0.0831392    0.00990291    0.00502825       10.2393       14.3163       13.1458       13.8870       11.0384       9.41406       7.25754       5.09299       3.55736       2.28212       1.39553      0.767174      0.379058      0.195982     0.0755526     0.0313535    0.00931443    0.00273136
  10  22 3688.5457    2.0647  3.5369 12.0579 -0.0047  0.0845   0.0411   0.2165    0.0645   0.0000   454.6114     -0.101508       21.0285       14.4336      -12.4389      -19.4428       12.9845       13.7824    -0.0147387      -4.57141     -0.687618       2.14437     -0.747280     -0.340529    -0.0479293     0.0477983    0.00756944   -0.00116467       12.4473       15.5304       15.4352       15.7849       13.2214       11.2384       8.45593       6.28192       4.17662       2.83856       1.65526      0.947212      0.487110      0.224893     0.0985304     0.0378588     0.0118610    0.00345633
  10  23 3828.0685    1.6886  5.1820 11.5440 -0.0026  0.1072   0.0303   0.2863    0.0618   0.0000   456.0253      -25.3414       26.7250       15.0613      -31.4350       12.6337      -11.1824      -17.9904     -0.333921      -3.80471      0.365124      -1.94266     -0.246312      0.353613     0.0715952     0.0209811    -0.0337775    0.00151696       16.5097       19.8784       20.2539       19.3438       16.7701       14.4192       11.2503       8.45810       5.51685       3.61152       2.15509       1.16065      0.616601      0.286764      0.128938     0.0468691     0.0155002    0.00436574
  10  24 3967.7556    1.4153  6.1335 11.2801 -0.0098  0.1241   0.0240   0.3311    0.0567   0.0000   421.5204       27.8631       32.6470       14.1534      -8.00720      -18.8549       18.1920       14.0077      -3.01496      -9.52744       1.43418       3.21239     -0.380234     -0.931612      0.258303      0.164116    -0.0363359   -0.00555180       18.8270       23.4460       23.9638       21.6190       20.1542       16.1019       13.2135       9.76705       6.42821       4.33789       2.46376       1.45941      0.729438      0.363478      0.148423     0.0597305     0.0180974    0.00549791
  10  25 4107.7435    1.2280  8.5534 10.8279 -0.0011  0.1553   0.0192   0.4522    0.0538   0.0000   409.3292      -3.27990       35.2015      -1.42716       29.2619      -14.0116      -21.4904      -3.56127      -9.16103      -8.33731       1.54002      -1.22468     -0.933238      0.388857    -0.0986907    -0.0475632     0.0185742   -0.00214031       23.2521       28.6794       29.0785       27.7675       25.0311       20.4959       16.2322       11.9596       8.32767       5.33469       3.28388       1.89486      0.943954      0.485744      0.190506     0.0753989     0.0234567    0.00663825
  11   9 1915.4107    0.5234  0.3499 10.0436 -0.0010  0.0212   0.0282   0.0572    0.0585   0.0000   439.7655       6.11507       14.9447      -4.00538      -4.71128      0.753527     -0.904875       1.31275     -0.248706       1.30612     0.0573478     -0.117244    -0.0317404     0.0846265    -0.0447975     0.0142870    0.00987735    0.00246708       3.02232       3.59396       3.31978       3.43523       3.22804       2.59570       2.03225       1.54486       1.06081      0.774409      0.453412      0.264207      0.159930     0.0786551     0.0321970     0.0153228    0.00589574    0.00198314
  11  10 2057.9865    0.6533  0.4676 10.3611 -0.0066  0.0286   0.0301   0.0609    0.0673   0.0000   433.5211      -4.39130       19.6921      -3.96768      -7.33657      -2.30979      0.595633       1.27880      0.740386     -0.164355      0.338335      0.247003    0.00915653     0.0187315    -0.0205026   -0.00841478     0.0187009    0.00357560       3.29332       5.11540       4.45226       5.87986       3.83097       4.62203       2.60251       3.09195       1.19847       1.70206      0.510939      0.690021      0.164299      0.197583     0.0461748     0.0391944    0.00870088    0.00517507
  11  11 2199.8032    0.8843  0.6531 10.5211 -0.0056  0.0353   0.0326   0.0713    0.1167   0.0000   437.1472       9.89353       6.02448      -2.56660     -0.475887      -1.71502     -0.512776       1.89887     -0.339772      -3.30157     -0.597724     -0.158470     0.0585842    -0.0321950    -0.0966183     0.0362820   0.000135508    0.00161832       5.50960       6.34802       6.40508       6.13165       5.75312       4.71973       3.33467       2.15734       1.54022       1.39223      0.892100      0.502802      0.258855      0.121039     0.0557218     0.0253396     0.0102597    0.00341940
  11  12 2340.0296    1.1986  0.8028 11.0780 -0.0050  0.0358   0.0442   0.0836    0.1623   0.0000   437.3825       4.60303       20.6341     -0.594769      -15.9520       1.95978       6.13057       1.43315       1.66958      -2.51277      -1.86724     0.0998506      0.214324     -0.157314    -0.0229382     0.0284568    0.00358187    0.00245954       5.61856       6.55041       6.45882       5.76205       5.31103       4.61384       4.24683       3.11304       2.04338       1.38437      0.837816      0.482291      0.220898      0.121187     0.0633758     0.0278487     0.0102913    0.00392147
  11  13 2478.5272    1.7024  0.7881 11.3812  0.0015  0.0328   0.0575   0.0742    0.1864   0.0000   426.5997       14.6511       21.4850       4.10631      -4.53283       1.54093     0.0390973      -1.95841      -1.56785     -0.252695      0.482130     0.0661124     -0.638524    -0.0413663     0.0381300     0.0334631    0.00674746   0.000146838       4.45647       5.77016       5.01561       5.79562       5.04802       4.00094       3.23158       2.30734       1.80011       1.13052      0.762255      0.428837      0.270291      0.127687     0.0596363     0.0250677    0.00998992    0.00327520
  11  14 2616.9359    2.1459  0.9030 12.2503 -0.0005  0.0356   0.0692   0.0807    0.1279   0.0000   443.1329       3.29604     -0.628238       10.4057      -4.35158      -6.16319      0.527462       2.54864     -0.231684     -0.569865      0.175661     -0.430818     0.0218412     0.0818374     0.0296306   -0.00866402    -0.0106090    0.00491722       5.02935       5.81790       5.78955       5.85756       5.60662       4.22826       3.44763       2.66198       1.92612       1.26049      0.763882      0.488149      0.272706      0.145959     0.0668065     0.0279271     0.0104318    0.00382119
  11  15 2756.2229    2.6054  0.7208 12.6771  0.0003  0.0421   0.0951   0.0801    0.1012   0.0000   435.7231       2.95206      -1.85656      -3.02480      -12.1819       2.21049     -0.854681      -1.94086      0.498574      0.852869     -0.152818     -0.219817      0.124169     0.0629304     0.0482307    -0.0292345    0.00757232  -0.000283139       7.66866       9.13660       7.38975       4.93919       5.60100       6.04607       5.91516       4.60991       3.13715       1.79157      0.950607      0.485050      0.208570      0.108591     0.0475037     0.0221823    0.00801657    0.00314969
  11  16 2895.4549    3.2647  0.7583 12.8987 -0.0074  0.0306   0.1116   0.0761    0.1053   0.0000   437.4873       9.00882       3.81092       2.18896       6.33888      -5.10024      -1.37488      -4.43834      -1.69011     -0.418647      0.349568     -0.722626     -0.448921     -0.115717    -0.0207617    0.00257593    0.00971398   -0.00481570       3.96624       5.20169       4.68044       5.45047       4.12178       3.96149       2.95210       2.30884       1.46318       1.07200      0.697189      0.405297      0.210287      0.113802     0.0499491     0.0258692    0.00919224    0.00329221
  11  17 3034.6483    3.8046  0.8352 13.0697 -0.0117  0.0297   0.1345   0.0804    0.1152   0.0000   435.1196       17.7313       3.32180       2.69725     -0.468676      0.424374       1.80729      -2.27610      -1.16734     -0.118742     -0.581198     -0.540178      0.394947     0.0829275     -0.113284   -0.00876640    0.00873429   0.000383464       4.11014       5.30194       5.26523       5.34316       4.51479       3.77057       3.02963       2.23366       1.54907       1.04317      0.653845      0.375342      0.229741      0.107581     0.0570580     0.0228349    0.00991176    0.00323106
  11  18 3173.5639    3.7763  1.0626 13.3318  0.0001  0.0373   0.1111   0.0887    0.1169   0.0000   435.8712       8.36548       21.9514      -3.84038      -2.09098      0.409195     -0.600118      0.415766      -1.92364      -1.08900     -0.511552     -0.192460     0.0538196    -0.0750750     0.0136800   -0.00192239    -0.0246745   0.000456775       4.91870       6.49655       6.28099       5.85378       5.62570       4.72097       3.74620       2.76606       2.06803       1.30664      0.871098      0.489780      0.287352      0.135927     0.0718513     0.0274645     0.0119209    0.00410241
  11  19 3312.4846    3.3913  1.5016 12.6936 -0.0031  0.0428   0.0822   0.1112    0.1136   0.0000   438.5785       23.0245       6.04538       8.31378       15.8210      -4.49520      -4.23987      -4.54987     -0.916281      -2.67806      0.271467      0.292850     -0.330863    -0.0690784    -0.0285033    -0.0503763    0.00946922   -0.00384168       5.76895       7.01483       7.79331       7.34519       6.17997       5.57213       4.18260       3.17702       2.27897       1.46669      0.934506      0.566756      0.313182      0.159715     0.0836311     0.0341835     0.0143350    0.00535395
  11  20 3451.6362    2.9486  2.0087 12.5388 -0.0049  0.0504   0.0667   0.1321    0.0842   0.0000   431.9242       9.75680       37.9423      -2.27606       3.49875      -4.53245      -1.78909      -5.15460      -1.12152     -0.572613       1.15320      -1.23378     -0.710574      0.212771      0.250092    -0.0261917    0.00612183    0.00914019       7.32397       9.02893       9.08566       8.54300       7.88165       6.53072       5.37412       3.98417       2.82183       1.88308       1.15986      0.692172      0.379661      0.201300     0.0898125     0.0426923     0.0160354    0.00587182
  11  21 3591.3017    2.3854  3.1428 12.0804 -0.0014  0.0666   0.0443   0.1768    0.0648   0.0000   433.1487       5.41861       9.76117       10.0541       11.1335      -14.1402      -12.3220       1.57662      0.657720      0.441468       1.47592     -0.441551      0.155263     -0.152695     0.0196728     0.0354097  -0.000819687    0.00611807       9.36034       11.6234       12.2758       11.1216       10.2102       8.90597       6.94933       5.41498       3.75739       2.48705       1.55923      0.925642      0.504623      0.262801      0.128660     0.0555617     0.0220910    0.00835214
  11  22 3730.9356    1.9283  4.2712 11.8437 -0.0028  0.0910   0.0339   0.2281    0.0557   0.0000   440.3664       16.7169       9.92889       33.4018       5.88731      -11.1575       7.71075      -3.63283      -4.54615       2.23930      -3.15080     -0.537892      0.635409      0.686101     -0.286804    -0.0293707     0.0424843   -0.00997314       11.9541       15.3071       16.0404       14.9548       13.8223       11.9164       9.20467       7.19530       5.23917       3.33869       2.21450       1.31376      0.702220      0.391616      0.181158     0.0832456     0.0299867     0.0118396
  11  23 3871.0336    1.6157  5.6227 11.4710 -0.0014  0.1058   0.0270   0.3014    0.0527   0.0000   412.2674      -9.90155       9.51983       11.7791       2.04972       6.50589      -33.6095      -10.7311       6.80041      -5.33373       2.29305      0.953334     -0.832498     -0.284664     -0.304001     0.0223210     0.0412130    -0.0149257       14.2991       17.8674       18.2147       18.1007       16.0634       13.6142       11.1191       8.44797       6.02332       4.04083       2.54316       1.52201      0.858395      0.458886      0.207223     0.0982164     0.0366419     0.0135720
  11  24 4011.1649    1.3115  7.3575 11.0525 -0.0009  0.1369   0.0210   0.3713    0.0528   0.0000   426.9004       39.3680      -1.96401      -32.1654       12.5322       49.2860     -0.409020      -22.0158      -9.26515      -7.16637       7.34320      -4.97487      -1.95166     -0.947374     0.0430301   -0.00207886   0.000385035    0.00365826       18.5967       23.0607       23.8865       23.3554       21.4357       17.6641       14.1675       11.0671       7.93807       5.27914       3.40393       2.03365       1.16899      0.614847      0.292385      0.129292     0.0480937     0.0177429
  11  28 4573.4556    0.6185 15.3681 10.3750 -0.0070  0.3521   0.0135   0.9840    0.0402   0.0000   482.7608       88.6219      -81.6274      -71.7017       26.6505       5.32204      -46.4297       8.03625     -0.108076       4.63152       16.8285       4.88806      -1.06599      -3.42962     0.0105067      0.605213     0.0242702    -0.0356949       46.7999       61.1791       63.2160       61.5759       55.4673       45.9015       38.6982       28.3897       21.0429       14.3314       9.34132       5.81703       3.26402       1.76338      0.872200      0.383009      0.142805     0.0512605
  12   8 1805.8108    0.3943  0.2791  9.9521 -0.0136  0.0238   0.0202   0.0414    0.0523   0.0000   439.5212      -3.71391       15.7021      -3.99388     -0.318130      -2.25836     -0.156007      -1.14950       2.05535     -0.171630      0.616459      0.234096    -0.0240754     -0.157052    -0.0457392   -0.00758739    -0.0235063   -0.00335019       3.37789       3.34465       3.51148       4.09194       3.47298       3.05832       2.52608       1.92706       1.19598      0.916108      0.737515      0.482510      0.258784      0.119599     0.0683991     0.0381019     0.0166775    0.00583917
  12   9 1949.9539    0.5515  0.4329 10.1239 -0.0037  0.0294   0.0258   0.0539    0.0628   0.0000   439.8895       4.51284       13.0563     -0.118520      -1.92744       4.02340       2.56792      -1.68715       1.15520     0.0371442      0.749684     -0.625380    -0.0288661      0.141808      0.100750    -0.0527275    0.00204222    0.00189826       4.38445       5.37659       4.91154       4.73830       4.24340       4.39339       3.38002       2.80656       1.93765       1.42854      0.808602      0.532220      0.265079      0.171186     0.0747073     0.0375813     0.0144460    0.00653072
  12  10 2093.6084    0.7409  0.5148 10.2175 -0.0100  0.0275   0.0312   0.0588    0.0730   0.0000   434.7457       2.11221       11.5782       3.30844       2.15505       2.91432       4.39231      0.672981      -2.00022     0.0772991    -0.0158571     -0.334436     0.0522806    -0.0800141     0.0647985     0.0303360     0.0172772   0.000529487       3.81087       3.68986       3.92988       4.65716       4.19847       3.18484       2.34041       2.12170       1.85752       1.10314      0.572668      0.395024      0.265048      0.172654     0.0905257     0.0411606     0.0175853    0.00632585
  12  11 2235.8328    0.9514  0.7814 10.5352 -0.0023  0.0353   0.0311   0.0703    0.0982   0.0000   431.2774      -7.56803       21.2974       7.13995      -1.17210      -3.32240     -0.869451      -4.53357       3.86400      0.806018      0.946624     -0.612148    0.00911745     -0.118067     0.0625005     0.0881522     0.0192809     0.0117094       3.90422       5.59239       5.29489       6.05326       4.78854       4.09532       3.53294       2.41387       1.97894       1.25319      0.907423      0.476217      0.342725      0.176147     0.0992345     0.0458125     0.0201843    0.00963699
  12  12 2376.3726    1.2990  0.7440 11.1266 -0.0035  0.0349   0.0414   0.0635    0.1316   0.0000   441.3340       3.66038       14.4460       1.70758      -10.8156      -3.43929     -0.912177       1.44392      0.521411      0.902978      0.287050     -0.169634    -0.0410076   -0.00446711      0.136710  -0.000604559    -0.0204260   -0.00532184       4.27814       5.15587       6.06243       5.48839       4.49345       5.16194       3.28686       2.72734       2.27353       1.30537      0.911501      0.679396      0.289708      0.210465      0.115003     0.0407116     0.0242316    0.00870311
  12  14 2654.6068    2.3231  0.7680 12.3305 -0.0146  0.0306   0.0820   0.0718    0.1583   0.0000   433.3052     -0.157058       4.86746       4.19779      -6.43246       4.61568       2.21979      -8.46456      -4.78104       1.36478      0.690912      0.161643     -0.175314     -0.170182     0.0496709    0.00964100    -0.0130245   -0.00118653       4.32616       5.40368       5.70951       5.53466       4.93427       4.02087       3.14210       2.54087       1.74633       1.21157      0.758994      0.482090      0.278069      0.162982     0.0868698     0.0378396     0.0210745    0.00736306
  12  15 2794.5346    2.7681  0.8485 12.7617 -0.0063  0.0338   0.0834   0.0736    0.1280   0.0000   436.4505       1.47202       19.7417       4.87523       7.05535      -3.60344       1.12279       1.94506      -2.64753     -0.194946      0.932959     -0.625447     -0.159268      0.289795     0.0145690    -0.0434553    -0.0112358    0.00198978       4.49697       5.64680       5.95373       4.92121       5.02387       4.00655       3.67524       2.95119       2.01116       1.45548      0.829063      0.513167      0.300763      0.154241     0.0861441     0.0411051     0.0179756    0.00820688
  12  16 2934.3982    3.3310  0.7972 13.0932 -0.0121  0.0305   0.1074   0.0723    0.1068   0.0000   440.5505       5.88657       9.16004       3.89536      -3.11118      -4.09094     0.0541535      -1.76401       1.43294      -2.46110     -0.572804     -0.765145     0.0624099    -0.0965018     -0.133035    -0.0608794     0.0283434    0.00156234       3.73152       5.24969       4.64722       5.29017       4.08995       4.05098       2.95753       2.42055       1.62866       1.23784      0.764783      0.511590      0.280161      0.150191     0.0776980     0.0396949     0.0171960    0.00713615
  12  17 3073.8579    3.7987  0.7874 13.2832 -0.0064  0.0279   0.1203   0.0714    0.1014   0.0000   429.0085       16.1803       20.3966      0.227606      -1.20236      -5.13753      0.724946      -1.85794      -1.88818      -1.34273       1.20674     0.0356184     -0.602561      0.170798      0.232844     0.0155210  -0.000167962     0.0107671       3.47664       4.60447       4.36232       4.40139       3.96538       3.39046       2.88925       2.01781       1.72213       1.06061      0.763284      0.422690      0.292579      0.147341     0.0823379     0.0382060     0.0158690    0.00685914
  12  18 3213.3139    3.8525  0.9707 13.6831 -0.0068  0.0353   0.1172   0.0879    0.0988   0.0000   437.4938       17.9006       14.3915     -0.852835      -3.88800      -13.9708      -3.69972     -0.384406      -1.97434      -2.31677      0.727190      0.179707    -0.0552337     -0.271047    -0.0325494     0.0540471     0.0270096   -0.00307130       4.85257       5.81642       5.41202       5.16377       5.38756       4.40023       3.82172       3.00581       2.29028       1.52133      0.995459      0.618457      0.354948      0.211369     0.0978351     0.0505342     0.0202636    0.00836288
  12  19 3352.7776    3.1699  1.5426 12.9531 -0.0021  0.0434   0.0770   0.1092    0.0952   0.0000   431.7974       13.8283       3.26365       3.27694       1.20209      -4.72541     -0.864212       1.85494      -3.64406      -2.01707       1.65580     -0.474833     -0.880677     0.0135591     0.0277953      0.154044     0.0215147   -0.00827631       5.75413       7.21873       7.47927       7.18116       6.71582       5.48692       4.58423       3.58890       2.51974       1.86340       1.13438      0.758329      0.441456      0.249160      0.127927     0.0663530     0.0271100     0.0119604
  12  20 3492.4857    2.7949  2.3072 12.2476  0.0015  0.0511   0.0549   0.1338    0.0766   0.0000   428.1422       13.9660       14.1655      -19.1134       1.85010      -14.2952      -18.7925      -3.56586     -0.174503       1.26651       1.13512      -1.01609      0.771249     -0.143898     -0.125794    -0.0141167    0.00256887    0.00410723       6.51351       8.13323       8.66973       8.22079       7.57903       6.57014       5.32824       4.06745       3.04225       2.11055       1.40358      0.859080      0.535910      0.293525      0.152984     0.0784645     0.0313663     0.0146167
  12  21 3632.6583    2.2518  3.3837 11.7696 -0.0033  0.0668   0.0389   0.1722    0.0684   0.0000   439.9669       20.9976      -2.69848      -7.38875      -1.38525      -6.49290      -4.41767      -13.5022      -1.10958      -4.82751      -2.45617      -2.42252     -0.670423      0.773088      0.403977    -0.0524937    -0.0753139    0.00738993       8.54535       11.0470       11.0251       10.9893       9.57268       8.62823       6.91810       5.57993       4.11037       2.75314       1.85995       1.12335      0.670474      0.379015      0.195645     0.0954717     0.0422757     0.0174696
  12  22 3772.5501    1.8439  4.6551 11.5759 -0.0033  0.0864   0.0294   0.2228    0.0557   0.0000   419.1862      -2.26195       14.3947      -11.4569       13.2136      -5.50895      0.713262       6.47850      -3.29115     -0.730987      -2.38383     -0.980011      0.542145     0.0740375     -0.350096      0.161315     0.0489411    -0.0312921       10.5770       13.7572       13.5612       14.0020       12.5611       10.7564       9.06308       6.99055       5.42898       3.57336       2.47649       1.53910      0.931134      0.521396      0.271609      0.140409     0.0563467     0.0247365
  12  23 3913.0064    1.4883  6.3110 11.2965 -0.0024  0.1107   0.0234   0.2977    0.0527   0.0000   421.5704       21.9483      -19.0443      -5.81975       5.56554       1.80433      -21.4786    -0.0840812       12.2789      -1.00487       1.20236      0.156717    -0.0132763      0.383984      0.283775     -0.190739     0.0346359     0.0492983       13.8513       17.4221       18.3284       17.4014       16.7207       14.0463       11.4428       9.29145       6.64577       4.77794       3.17418       2.00024       1.22652      0.677762      0.352456      0.183751     0.0728600     0.0325491
  12  24 4053.6510    1.2543  8.0245 10.9663 -0.0044  0.1379   0.0192   0.3785    0.0527   0.0000   434.8322       32.9674       17.3687      -28.6420       27.3117      -30.8313      -19.1480      -2.24266       3.93188      -9.02657      -4.32866       1.67852       1.79456     -0.546560    -0.0441409      0.255904      0.171759    0.00209521       16.4631       22.1486       21.9048       22.0603       20.2836       17.1886       15.0367       11.1507       8.66949       5.93916       4.01647       2.61943       1.51051      0.846632      0.452608      0.218561     0.0960451     0.0384593
  12  26 4335.0890    0.8458 10.6300 10.6515 -0.0112  0.2026   0.0156   0.5820    0.0446   0.0000   417.6212       35.2775       71.4856      -11.1096      -24.1645       7.00854       37.0302      -15.8918      -6.56510       3.80294      -11.9637      -1.49408       4.96399     -0.988908      -2.11162      0.414875      0.187184    -0.0166262       24.8264       31.5448       34.2059       32.3520       29.9377       26.3345       21.1135       16.8080       12.6782       8.77203       5.96988       3.91554       2.28428       1.34044      0.700800      0.352225      0.147098     0.0609073
  12  27 4476.3934    0.6913 12.7152 10.5564 -0.0055  0.2746   0.0153   0.7776    0.0407   0.0000   394.4064       61.4926       51.3041      -20.8714       19.4767       2.42193      -53.1559       19.8639       3.57777      -6.05143      -3.39020      -5.05570      -1.49785      -1.00469      -1.32905     -0.310279     -0.203751     0.0887410       33.0860       43.6402       45.9930       44.7229       41.4310       35.0169       29.7988       22.6816       16.9630       12.2297       8.25352       5.37613       3.24662       1.85860      0.971734      0.504527      0.202486     0.0890507
  13   8 1838.6740    0.4183  0.2767  9.9714 -0.0201  0.0199   0.0237   0.0421    0.0520   0.0000   440.6784       2.12448       13.6946       2.09147      -2.41179      -5.89291      -1.83410      -1.99319      0.348045     -0.462889      0.741233     -0.310822     0.0199075      0.302928    -0.0683544    -0.0247261     0.0140034    -0.0145191       2.44384       3.35338       3.08118       3.58031       3.00067       2.58756       1.76622       1.61862       1.20728      0.804023      0.490869      0.395231      0.231790      0.146882     0.0649903     0.0433528     0.0224304     0.0102845
  13   9 1983.8266    0.5721  0.4211 10.2798 -0.0107  0.0260   0.0231   0.0497    0.0598   0.0000   435.8692       1.72501       12.5617       1.77079       1.05698       4.00052      -5.32459     -0.184853       2.32103     -0.237625     -0.339475      0.162864      0.155419     -0.201982     -0.146098    -0.0476578    0.00394281     0.0128734       3.20549       4.24053       4.39373       3.81596       3.70885       3.13285       2.46038       2.16443       1.48405       1.04058      0.702974      0.418994      0.248723      0.163535     0.0714728     0.0460601     0.0199531    0.00912840
  13  10 2128.4643    0.8157  0.5055 10.4016 -0.0005  0.0212   0.0325   0.0571    0.0720   0.0000   439.6695      -1.04272       13.7026       3.74710      0.904015      -1.45596      -3.18305      -1.86304      -2.01595     0.0320326      0.584176     0.0725537     -0.323560    -0.0436644    -0.0848420   -0.00974837    0.00809791   -0.00237509       2.55182       3.15798       3.22623       3.23065       3.06382       2.59808       2.10780       1.60718       1.34962      0.928697      0.599623      0.378543      0.250680      0.146621     0.0849037     0.0453329     0.0208047    0.00898027
  13  11 2271.1623    1.0910  0.7176 10.6811 -0.0007  0.0275   0.0341   0.0624    0.0927   0.0000   431.8766      -4.79117       5.02489     -0.295617      -8.94732       5.32787       1.14445      0.782123       2.95178      -1.38899      0.231119      0.440987     -0.688307     0.0714070     -0.152082    -0.0224926     0.0257876    -0.0293816       3.25307       4.15173       4.51110       4.38809       4.12640       3.23130       2.81213       2.14209       1.59655       1.11768      0.734827      0.513469      0.315372      0.178346     0.0983974     0.0552696     0.0277804     0.0136132
  13  12 2411.9131    1.4228  0.8448 11.1866  0.0021  0.0291   0.0433   0.0765    0.0977   0.0000   436.5174       3.24309       4.76487      -5.03524      -4.40053      -2.58800      -5.67438       1.72472      -1.18852     -0.607957      0.824427    -0.0403231     -0.319521     0.0249922      0.170135     0.0503669    0.00347491   0.000919997       3.33257       4.65874       4.63633       4.69013       4.36664       3.46993       2.99147       2.23985       1.70750       1.19482      0.808798      0.537583      0.331263      0.194512      0.112765     0.0558501     0.0284468     0.0129519
  13  13 2551.7529    1.8496  1.0325 11.5795  0.0006  0.0317   0.0519   0.0894    0.1803   0.0000   435.5363     0.0787669       9.34041      -3.12748      -2.48337      -8.64316       4.98549       1.64875      -3.46593      -1.19908       1.04509     -0.217526     -0.176832     0.0403299     0.0141543      0.101088    -0.0122858    0.00316592       3.79827       4.69364       4.71890       5.14580       4.34910       3.87919       3.34451       2.49031       1.92589       1.46894      0.936348      0.565805      0.375812      0.229015      0.126553     0.0657060     0.0318551     0.0146969
  13  14 2691.7726    2.3756  0.9170 12.2479 -0.0082  0.0333   0.0772   0.0759    0.2032   0.0000   440.0009       5.85083       19.6045      -3.13370      -1.68742      -4.16058     -0.934167      -4.95666       2.64618      -1.61340     -0.926251      0.844394      0.380219      0.205631    -0.0890498     0.0400837     0.0143860    0.00463824       4.01526       4.76769       5.00184       4.83423       4.91706       3.87710       3.32641       2.70141       1.98934       1.56542      0.944913      0.655252      0.410208      0.247841      0.142614     0.0745793     0.0376215     0.0154361
  13  15 2832.2215    3.0870  0.7817 12.5141 -0.0103  0.0272   0.0968   0.0680    0.2159   0.0000   437.0101       11.1139       17.9266      -5.24940       4.81310       3.28219       1.61403      -2.89218      -1.05886      -1.09138       1.56125     -0.808541      0.194666      0.159871      0.132787    -0.0408040     0.0129227   0.000253594       3.27182       4.25150       4.51580       4.17008       4.24790       3.36528       2.78854       2.28824       1.49196       1.16982      0.794929      0.533755      0.332529      0.183577      0.105022     0.0523184     0.0282891     0.0122652
  13  16 2972.7245    3.5303  0.7881 13.3148 -0.0039  0.0277   0.1129   0.0716    0.1234   0.0000   437.8672       6.66662       17.1929       4.00723      0.141712      -2.84600     0.0567944      -3.43273     -0.268623      -3.83146      -1.25273      0.195468      0.360618     0.0405241     0.0909541    -0.0821115     0.0422768     0.0174795       3.31918       4.03060       4.13305       4.35360       3.97337       3.25536       2.84717       2.25551       1.76089       1.18967      0.818709      0.571219      0.329252      0.192201      0.108166     0.0563218     0.0313778     0.0135400
  13  18 3252.4688    3.5345  1.0765 13.4777 -0.0103  0.0349   0.0991   0.0903    0.1043   0.0000   441.0625      -4.57130       16.3300       3.82817      -2.01525      -10.3073       1.38582      -2.42285      -1.81565      -1.69852      -1.26676      -1.06463      0.301166      0.204109     0.0642382     0.0308949   0.000607751     0.0288891       3.92833       5.13463       5.36338       5.40610       4.67911       4.24698       3.28502       2.63667       2.08436       1.43804      0.965275      0.647506      0.412996      0.232108      0.135523     0.0743874     0.0351306     0.0169713
  13  19 3392.4613    3.0940  1.8896 12.6227 -0.0035  0.0456   0.0649   0.1157    0.0857   0.0000   445.5939       7.17237       12.0206      -2.51472      -8.79900      -5.76883       6.55305      -1.81243       4.10978      -2.15127       1.23113      0.269811     -0.886622     -0.269820      0.182964     0.0324385    0.00260601    0.00637266       5.35001       6.86862       7.05096       6.99425       6.31809       5.47978       4.83502       3.66944       2.89625       2.07991       1.40987      0.880542      0.572608      0.338689      0.187204      0.101226     0.0462754     0.0220442
  13  20 3532.5767    2.6095  2.5235 12.4283 -0.0075  0.0550   0.0503   0.1431    0.0674   0.0000   429.4906       11.7280   -0.00800344      0.808650      -23.2688      -4.90519       1.68243      -5.67862      -9.55983      -6.23788       2.58306      -1.10914      0.604375     -0.212444     -0.116578     0.0968231    -0.0679180   0.000599804       6.71123       9.06486       9.38192       9.21047       8.37491       7.33281       5.78868       4.62731       3.43716       2.47319       1.67389       1.13819      0.688844      0.422852      0.221355      0.122323     0.0570042     0.0260243
  13  21 3673.2236    2.1634  3.4041 11.8478 -0.0047  0.0644   0.0365   0.1724    0.0621   0.0000   452.4840       3.58152       8.63528       17.7734      -4.20790      -2.33492       7.63843      -3.42753      -2.82689      -6.80827     -0.666416     0.0181066      0.769174     -0.959743     -0.325900     -0.182501     0.0969385    0.00101506       7.69501       9.56090       9.88732       10.1398       9.29993       8.05216       6.84462       5.30723       3.88759       2.85315       2.05655       1.38285      0.863206      0.496415      0.272667      0.146908     0.0708448     0.0344770
  13  22 3813.8618    1.7728  5.3537 11.4045 -0.0002  0.0877   0.0257   0.2388    0.0521   0.0000   449.2000       21.7563       19.8024      0.320896      0.486509      -6.51536     -0.735805      -15.1509       1.22056      0.868258       3.36161     0.0982702      0.444460      0.214277      0.567956    -0.0413965     0.0162190     0.0841510       9.95854       12.8306       13.5679       13.0032       12.2226       10.8717       9.24546       7.52159       5.57607       4.08683       2.86738       1.87781       1.17185      0.701188      0.374993      0.209231     0.0951615     0.0458977
  13  23 3954.6133    1.4232  6.3278 11.2127 -0.0034  0.1045   0.0216   0.2881    0.0504   0.0000   408.6451       42.9268       2.09998      -21.4488       13.7844       7.22883      -7.10168       11.7217      -3.21040      -7.68760      0.471660       3.23546      -1.51849      -2.20775      0.665823      0.118139     -0.175019     0.0137701       12.4192       15.5338       16.5605       16.4934       15.4799       13.4022       10.5667       8.93466       6.56412       4.86055       3.36358       2.22648       1.43496      0.864540      0.475290      0.261706      0.123550     0.0569440
  13  24 4095.5866    1.2058  8.1604 10.9254 -0.0042  0.1287   0.0177   0.3709    0.0477   0.0000   417.8868       36.3627       33.3087      -14.4668      -31.0451       4.61515      -2.30901     0.0491459       2.13434      -2.93205       4.30925       5.00948      0.962220      -2.66051     -0.526059      0.608069      0.252453     -0.206491       15.4449       19.0552       20.3330       20.1764       18.1947       16.4594       13.5069       11.0222       8.42692       6.10135       4.23099       2.81261       1.73569       1.07570      0.614717      0.320430      0.153932     0.0718811
  13  26 4377.8963    0.8106 12.1328 10.6188 -0.0069  0.2203   0.0152   0.6503    0.0416   0.0000   369.8319      -4.09411       37.3204       21.7863       49.2398      -13.5889       1.32699      -16.6470      -18.6659     -0.392689       10.8232      -9.00926      -7.68225       3.22299       3.79742     -0.422845    -0.0927000      0.158583       25.2130       32.1188       34.6321       33.6467       31.4394       27.5503       23.3112       18.7789       14.5584       10.4346       7.37020       4.90780       3.12575       1.88773       1.08319      0.585167      0.268987      0.130992
  14   9 2017.0280    0.5734  0.5736 10.2160 -0.0107  0.0243   0.0209   0.0647    0.0684   0.0000   438.2858      -1.52991       12.9525      0.919010       2.83384     -0.508191     0.0448799      -1.38937     -0.532606     -0.819637     -0.318431    -0.0844163     -0.246965     0.0148650     -0.100304    -0.0384546   -0.00166809     0.0679214       2.58659       3.41693       3.37636       3.49808       3.32989       2.65851       2.47842       1.89380       1.48016       1.08838      0.745653      0.528062      0.320885      0.200189      0.120060     0.0684991     0.0332767     0.0189430
  14  10 2162.5840    0.7911  0.6368 10.4525 -0.0077  0.0262   0.0261   0.0626    0.0737   0.0000   443.1498       1.83540       5.15107      -5.74813      -3.11183       2.18970       2.45771      -3.32255       2.72122     -0.258438    -0.0685225     -0.121575      0.134597      0.240118     -0.236455    -0.0540293    -0.0242941   -0.00567021       2.97490       3.35055       3.70278       3.75844       3.32301       3.11976       2.63858       2.01499       1.58910       1.30332      0.811305      0.549675      0.364523      0.234199      0.133767     0.0790844     0.0417473     0.0199480
  14  11 2305.7193    1.2034  0.6610 10.9295  0.0004  0.0263   0.0375   0.0603    0.0824   0.0000   443.2718      -2.95446       12.5755       1.20731       2.81320     -0.126539      -1.56332     -0.167476      0.320771      0.199095     -0.723705      0.225220     -0.148849      0.214498     0.0195447    -0.0732696     0.0450406    0.00102653       2.95694       3.42082       3.57511       3.83547       3.23808       2.84799       2.62277       2.31659       1.62831       1.23317      0.888545      0.570464      0.357377      0.217762      0.127350     0.0717416     0.0384335     0.0198771
  14  12 2446.7569    1.4811  0.8246 11.4581 -0.0027  0.0285   0.0446   0.0696    0.0886   0.0000   432.1093       1.51099       12.9539       1.83278      0.450946      -5.54528      0.783075      -1.33469      -1.45695     0.0992393       1.04331      -1.08489      0.374015     -0.291296     -0.377829     0.0682875      0.124973    -0.0334419       2.91861       3.99789       4.07591       4.31384       3.82074       3.36166       2.76567       2.27906       1.75617       1.24760      0.920468      0.619032      0.416068      0.248880      0.145192     0.0863715     0.0427927     0.0228963
  14  13 2587.3648    1.9711  0.9023 11.8705  0.0035  0.0301   0.0559   0.0704    0.1120   0.0000   438.9981       3.67795       17.8459       8.16081      -7.90852      -6.91172      -1.02225      -1.36888      0.912643      -2.29753       1.97301      0.351924    -0.0371138      0.171148      0.541009    -0.0538289    -0.0530183   -0.00270397       3.47268       4.28063       4.39780       4.30494       4.16342       3.52203       3.22508       2.40085       1.92873       1.37211      0.977756      0.718456      0.422965      0.274878      0.161174     0.0841242     0.0459821     0.0211925
  14  14 2728.2754    2.5886  0.7303 12.3801 -0.0135  0.0260   0.0806   0.0636    0.1480   0.0000   437.3407      0.405128       4.88095       1.97578      -2.52184      0.239089       4.02655      -1.38443      -1.22871      -1.28664       1.41357      0.266294      0.540469     0.0247821     -0.139680     0.0189546    -0.0409382     0.0576674       3.27814       3.97045       3.95227       3.76150       3.73785       3.40111       2.93491       2.24702       1.67722       1.22890      0.941828      0.612409      0.447691      0.233295      0.145571     0.0714709     0.0388811     0.0190610
  14  15 2869.2409    3.2081  1.0587 12.3713 -0.0075  0.0317   0.0902   0.0797    0.2835   0.0000   436.9903       9.42408       10.7474     0.0630089      0.545772      -4.95986      -3.43259      -6.23525     -0.183465     -0.859212      0.869151      -1.82488      0.973480      0.380752    -0.0545734    -0.0328961     0.0131377    -0.0143119       3.63126       4.45580       4.46879       4.76243       4.45638       3.96567       3.25824       2.67543       2.01575       1.42764       1.03851      0.792980      0.500590      0.306786      0.170875     0.0928972     0.0529508     0.0261646
  14  16 3010.1987    3.6994  0.9961 12.3646 -0.0037  0.0301   0.1018   0.0738    0.3438   0.0000   434.8343       6.57295       10.8818       2.90931       2.61160      -1.24811       2.53239      -3.77721      -2.20254     -0.493884       1.88604    -0.0916063     -0.968470      0.139340    -0.0354943      0.134894    -0.0131144     0.0141937       3.29856       4.34019       4.67213       4.52234       4.20335       3.55236       3.14991       2.38894       1.79504       1.30683      0.960098      0.630480      0.416470      0.255021      0.147255     0.0817795     0.0424351     0.0213279
  14  17 3150.6051    3.6790  0.9186 13.5608 -0.0112  0.0290   0.1059   0.0786    0.1255   0.0000   436.4833       4.61024       9.26588      -4.72871       6.53214      -6.64482      -5.13457      -4.18615      -1.58752     -0.895886      0.381781      0.676990      0.101564      0.177853     -0.342135    -0.0474192    -0.0451531   -0.00155758       3.29942       4.03631       4.20887       4.11857       3.92670       3.39946       3.05516       2.37304       1.94559       1.42021      0.969935      0.676652      0.426712      0.262603      0.156755     0.0837129     0.0465210     0.0225927
  14  18 3290.9503    3.3445  1.4069 13.3845 -0.0070  0.0392   0.0825   0.1026    0.0913   0.0000   438.2300       19.2555       20.2736      -2.31584      -4.93879      -5.44557       1.63160     -0.374409       3.52462       1.01126    -0.0883757      0.321340      0.218352     -0.168076     -0.355096     0.0959406    -0.0354432    -0.0410013       4.24438       5.52121       5.81817       5.93371       5.32026       4.84127       3.97659       3.10185       2.52247       1.85077       1.33266      0.823848      0.568435      0.362876      0.205997      0.124908     0.0620541     0.0308699
  14  19 3431.5302    2.8919  1.7759 13.1303 -0.0027  0.0473   0.0668   0.1167    0.0777   0.0000   442.8402       27.2550       17.5076       18.1973       4.22912      -12.1954      -8.77426      -1.72513       1.75744       2.19212     -0.720542      -1.07131      0.780258     -0.308193     -0.254071    -0.0877923    0.00913667    -0.0114105       5.38237       6.85174       7.34745       7.43570       6.96595       5.84031       4.97061       3.83676       2.99294       2.23821       1.53752       1.07353      0.701022      0.422871      0.264531      0.147617     0.0749915     0.0385398
  14  20 3572.2790    2.3374  2.7102 12.3945 -0.0071  0.0582   0.0440   0.1448    0.0627   0.0000   425.5233       16.9697       5.78285      -2.42838      -4.37703      -4.47440     -0.453150     -0.895711      -10.7937      -2.44931       3.56246      -1.43681      -1.04629     -0.391229      0.409077     -0.199767     0.0143642    -0.0384287       6.43486       8.35355       8.46362       8.83105       8.10946       7.04637       6.02763       4.98912       3.83104       2.86284       1.97576       1.39837      0.863603      0.542741      0.325541      0.178524     0.0950374     0.0473964
  14  21 3713.2919    2.0280  4.0980 11.6897 -0.0021  0.0698   0.0312   0.1874    0.0595   0.0000   440.1621       16.5607       30.5867      -14.0156       8.31843       1.93151       5.15255    -0.0700274      -10.8104      -1.61842      -1.46613     -0.437691      -1.70409      0.988417      0.110105     0.0277436    -0.0748367     0.0769942       8.05551       10.3591       11.3709       11.0617       10.1288       8.99392       7.57756       6.01915       4.51840       3.46835       2.35907       1.67050       1.07825      0.668308      0.388368      0.228761      0.107769     0.0576819
  14  22 3854.3289    1.6498  5.4516 11.3594 -0.0035  0.0888   0.0239   0.2376    0.0520   0.0000   447.5344       9.17852      0.871144       5.13558     -0.393635      -15.7943       11.6980       1.14000       3.41476      -3.36004      -11.0437     -0.264876       2.42219     -0.552781     -0.841873     -0.149609    -0.0488094    -0.0708128       9.28695       12.3800       12.9138       12.7130       12.0144       10.9500       9.01191       7.62253       5.82850       4.43985       3.13606       2.14590       1.35959      0.887705      0.495066      0.285888      0.143894     0.0711648
  14  23 3995.4765    1.3433  7.6174 11.0830 -0.0039  0.1157   0.0193   0.3278    0.0482   0.0000   427.0151       24.1331       31.7717      -1.70045     -0.146128      -19.3142       4.50275       3.37905      -3.32246      -1.64196      -10.4127      -4.05522     -0.885300      0.358544      0.127872      0.689263     -0.252091     -0.230394       12.4637       15.6466       16.8909       16.8957       16.0212       14.4088       11.6417       9.64466       7.60963       5.72611       4.06074       2.78022       1.82280       1.16383      0.705358      0.395073      0.207341      0.101119
  14  24 4136.6686    1.1217  9.3529 10.8537 -0.0040  0.1452   0.0171   0.4101    0.0483   0.0000   441.4331       34.6045       34.3699       1.05135      -14.8166       6.03968       2.50138      0.843853       7.90094      -2.88732      -6.17810       5.16370      0.521636      0.644459     -0.507712      0.339608      0.298100      0.196281       15.3351       20.3013       21.0183       21.1777       19.9804       17.3891       15.5727       12.1104       10.3426       7.03543       5.44222       3.54014       2.35499       1.47616      0.856127      0.489340      0.244820      0.124879
  14  25 4278.2450    0.8887 11.0212 10.7026 -0.0069  0.1844   0.0157   0.5386    0.0451   0.0000   434.5580       19.2251      -9.28738      -41.6040       13.7522      -10.6355       32.3061       15.3140      -11.9342      -1.02982       7.40189       12.1254       1.08856      -3.67180       1.23446     0.0841297      0.272379      0.407454       19.8934       25.1264       27.5979       26.4595       25.0512       22.3356       19.5393       15.7383       12.5435       9.41971       6.67629       4.68894       3.09294       1.96987       1.15242      0.670964      0.334046      0.170659
  14  26 4419.8271    0.7476 12.5953 10.6098 -0.0043  0.2320   0.0147   0.6731    0.0399   0.0000   408.0487       34.7780       10.6572      -35.2028       9.78595       20.9087       27.5406       26.6418      0.139903      -13.6622       17.7976       6.55582     -0.455536       2.14325      0.425383     -0.467239      0.659762     -0.195486       24.4017       31.1084       34.3644       33.2134       31.4818       28.2173       24.1165       19.5431       15.7388       11.6954       8.34333       5.80277       3.77293       2.43783       1.43914      0.817678      0.418279      0.206096
  15   9 2049.6090    0.6484  0.4568 10.3413 -0.0077  0.0253   0.0243   0.0474    0.0665   0.0000   437.8947      -1.51753       9.88654      -4.81974       1.00893       6.34908      -4.50459      -2.52685       1.73869     -0.884653      0.759974      0.119194     -0.302222     -0.110289     -0.171607     0.0904148      0.100462     0.0266159       2.87960       3.52485       3.73450       3.01561       2.63358       2.58202       2.73666       2.41697       1.99232       1.60508       1.02898      0.678100      0.439725      0.255181      0.149727     0.0795504     0.0484065     0.0251898
  15  10 2195.8574    0.9283  0.6212 10.6394  0.0013  0.0238   0.0283   0.0544    0.0770   0.0000   438.6753      0.899636       18.6275      0.695547      -1.01096       1.00932      -2.47853       3.27682     -0.797367      0.927564      0.575961     -0.779165     -0.547376    -0.0372528      0.178455      0.152764    -0.0316424   -0.00814081       2.52207       3.30868       3.36212       3.28921       2.92804       2.66359       2.49904       2.08781       1.68792       1.27972      0.904449      0.597083      0.397276      0.240062      0.156707     0.0805119     0.0490221     0.0262264
  15  11 2339.5593    1.2292  0.8657 11.0017 -0.0009  0.0288   0.0334   0.0729    0.0871   0.0000   438.7288       2.62654       12.7746      -1.93664      0.995720      -3.51031      -2.50115      -1.40961       1.17447       1.31746       1.18418      0.714463      0.386851     0.0732330     -0.239922    -0.0111561    -0.0466382   -0.00350170       2.90670       3.89612       3.96058       3.93013       3.80633       3.20611       3.06592       2.22745       1.89373       1.29643      0.998990      0.734915      0.480844      0.307671      0.185285      0.109210     0.0565436     0.0305236
  15  12 2481.0366    1.6240  0.9420 11.5061 -0.0019  0.0317   0.0434   0.0733    0.1016   0.0000   441.3600     -0.152792       8.90165     -0.957543       2.22467      -3.52653      -1.38613     -0.910944       2.24863     -0.242978      0.837723     -0.919678    -0.0747785     -0.133236     0.0267210      0.161158    -0.0387943     0.0259530       3.22203       4.47040       4.12584       4.19849       4.14514       3.50750       3.38142       2.72277       2.18708       1.70041       1.20168      0.881710      0.519137      0.376351      0.199522      0.128562     0.0618749     0.0345202
  15  13 2622.3148    2.2388  0.8138 12.0956 -0.0039  0.0280   0.0620   0.0590    0.0976   0.0000   441.0891       11.8980       12.5311      -2.37356      -2.10682      0.602576       2.80318       2.51856      -1.93596      -3.11469    -0.0211800      0.892071     -0.255760      0.196923      0.131058    -0.0422118    -0.0123423    -0.0175970       2.87078       3.93847       3.77343       3.70365       3.48607       3.10091       2.93932       2.41230       1.96651       1.53485       1.02142      0.768043      0.460670      0.305452      0.181000      0.100283     0.0579285     0.0297411
  15  15 2905.8059    3.4285  0.8005 12.7812 -0.0073  0.0247   0.0938   0.0610    0.1611   0.0000   441.6796       7.77845       10.9509     -0.601216       4.40398      -6.76750       1.34624       4.23219     -0.649925      -1.07499     -0.635546      0.497500    -0.0471650      0.280419    -0.0101477      0.197233     0.0314044     0.0122530       2.70914       3.47657       3.51162       3.40998       3.29097       3.11814       2.64681       2.21575       1.60408       1.29619      0.896401      0.684191      0.442906      0.286809      0.170298     0.0981461     0.0530789     0.0264301
  15  16 3047.1129    3.6741  0.7902 13.4203 -0.0062  0.0272   0.1164   0.0675    0.1457   0.0000   443.7160       6.20827       15.2589       3.02971     -0.158913       3.79989       3.45380       2.16906      -6.22281      -1.85948      0.851745     -0.222771      -1.14629    -0.0462400    -0.0790710      0.122317   -0.00720718     0.0300772       3.06660       3.81439       3.97454       3.88870       3.77763       3.38151       2.91468       2.27433       1.91263       1.36139      0.997857      0.707962      0.464089      0.292862      0.184772      0.113984     0.0574276     0.0317666
  15  17 3188.0996    3.9131  1.1177 13.0809  0.0075  0.0354   0.1048   0.0812    0.2259   0.0000   438.0524       11.4519       10.2322       5.31289       9.47857      -11.6585      -1.48245     0.0140414       2.31406      -2.77597      0.254323   -0.00307088     -0.616103      0.341855      0.244744      0.115139   -0.00784904     0.0300366       3.24196       4.71618       4.50201       4.73434       4.56352       4.01291       3.41164       2.85500       2.33345       1.76631       1.23004      0.901789      0.547799      0.391296      0.215663      0.135458     0.0726886     0.0394038
  15  18 3328.8763    3.3651  1.5004 13.2517 -0.0036  0.0403   0.0797   0.1029    0.1156   0.0000   432.4324       8.95901    -0.0384395       2.05286      -4.78601      -4.70815       3.93948       2.35824      -1.31698      -3.08574       1.26781      0.612224     -0.307270   -0.00871214      0.142616      0.102828     0.0294563      0.127509       4.27416       5.81227       6.01431       6.20377       5.75479       5.04535       4.37962       3.32519       2.75555       1.97755       1.46641       1.00855      0.704866      0.443394      0.271571      0.155483     0.0873659     0.0471901
  15  19 3470.1035    2.7184  1.9255 12.9203  0.0000  0.0500   0.0596   0.1220    0.0825   0.0000   439.5723       12.4666       14.7992      -1.01297       1.82184       2.46744       5.94898      -5.63781      -1.94233      -3.60898       2.07953       1.00019      -1.14895      -1.44048      0.468095      0.217767      0.111526     -0.100729       4.71398       6.32082       6.44052       6.54209       6.63845       5.24403       5.06731       3.95665       3.28084       2.52398       1.78104       1.27816      0.873726      0.543637      0.351007      0.205737      0.112182     0.0625133
  15  20 3611.3450    2.3529  2.9660 12.2219 -0.0099  0.0583   0.0411   0.1476    0.0680   0.0000   457.0220       1.11059       13.8602      -3.82369      -15.5135      -6.92574       10.4002     0.0870734      -10.5032      -5.65690       3.04131      0.570239      0.914839    -0.0582148      0.498643    -0.0507869   -0.00654181      0.115623       5.92433       7.44709       8.22320       7.89831       7.76025       6.84486       5.91336       4.98404       4.01236       2.92265       2.23561       1.51095       1.07927      0.671046      0.435513      0.243203      0.139073     0.0725595
  15  21 3752.6543    1.9247  4.6596 11.4643 -0.0008  0.0734   0.0279   0.2010    0.0629   0.0000   436.4444       8.90457       1.83425      -4.14332       5.46395      -14.7764      -13.3707     -0.189783      -1.14826      -2.27097     -0.834330      -2.99941      0.774838     -0.183755      0.377949     -0.233014      0.140599     -0.134423       7.62070       9.70677       10.2644       10.2080       9.88977       8.82458       7.70394       6.20534       5.04448       3.80479       2.81368       1.94397       1.31348      0.868661      0.518418      0.312073      0.169201     0.0918797
  15  22 3894.3075    1.5993  6.5096 11.1034 -0.0041  0.0934   0.0208   0.2572    0.0529   0.0000   438.6137       5.50434       24.6352      -12.6746      0.342268      -22.5468      -3.24181      -6.90144       4.89008       3.62779      0.699189      -3.85436      0.646300       2.29580      0.303026      0.128605     -0.361333     -0.140957       9.57145       12.1667       13.1634       12.7459       12.2208       11.0939       9.77407       8.17365       6.44364       4.90884       3.70789       2.48910       1.75395       1.12050      0.681247      0.406684      0.214556      0.116719
  15  23 4036.1071    1.2965  7.8265 11.0069 -0.0032  0.1173   0.0184   0.3230    0.0475   0.0000   433.3165       7.08224       13.4560       7.25042      -7.13777      -12.2791      -4.13253       11.4548       1.32921      -8.56664      0.935317      -4.59198       2.36713       1.81350     -0.123758      0.129797      0.507278    -0.0534541       11.5322       15.0141       16.5306       16.3147       15.3411       14.1205       12.0791       9.94176       7.96171       6.09663       4.49816       3.14198       2.14269       1.39717      0.866569      0.511294      0.271081      0.146554
  15  24 4177.5228    1.0347  9.4541 10.7846 -0.0009  0.1426   0.0159   0.4240    0.0457   0.0000   444.1961       28.7946      -36.9190       14.6660      -12.2743      -19.9873      -11.0204       17.4947      -7.91854       6.76826       13.3266      -8.46680      -1.35163      0.924131     0.0547895     -0.172900     -0.184671     0.0570757       14.1984       18.8498       19.6742       20.5365       18.7894       17.0955       14.9449       12.0618       9.87529       7.30644       5.44952       3.92790       2.64681       1.75299       1.06649      0.634145      0.334864      0.183785
  15  25 4319.7285    0.8605 11.8650 10.6844 -0.0069  0.1929   0.0150   0.5672    0.0410   0.0000   442.7351       12.0139       28.7455      -7.33396      -27.9995      -3.49723       22.7443      -23.5691       1.28186       21.2096      -12.5493       2.32182       11.5969    -0.0410813      -1.15478      -1.50127     -0.608656      0.156920       19.5454       24.7298       27.4093       26.6318       25.7423       23.2000       19.8636       16.7292       13.3786       9.98823       7.46919       5.40551       3.67296       2.38722       1.49228      0.905197      0.463274      0.255068
  15  27 4602.9590    0.5460 14.3128 10.4154 -0.0034  0.3077   0.0118   0.8518    0.0338   0.0000   450.2904       28.4304       86.3544       9.28591       20.5896       17.2337       7.88638       27.0722       15.9126      -17.4433       20.7422      -1.41067      -7.23346       6.11098   -0.00903423    -0.0150409      0.390463     -0.382357       30.6016       38.9217       43.0582       42.5740       41.2604       36.2554       32.1535       26.2805       21.1604       16.2928       12.0327       8.63978       5.92511       3.93799       2.47643       1.49327      0.780757      0.432853
  16   7 1783.2418    0.3717  0.2466  9.8678 -0.0099  0.0158   0.0190   0.0365    0.0430   0.0000   439.9576       4.34671       11.6214      0.620532      -4.71074      0.252826       1.92401     -0.112702      -1.30022     -0.112473      0.607885    -0.0335042     0.0809442      0.161401     -0.186647     0.0574696    -0.0210994   -0.00827135       1.51720       1.91983       2.01839       2.02064       1.80024       2.13985       1.47229       1.26159       1.07235      0.940243      0.606978      0.456865      0.291637      0.179392      0.137835     0.0713610     0.0538192     0.0284643
  16   9 2081.6178    0.6369  0.5974 10.4158 -0.0020  0.0251   0.0212   0.0584    0.0660   0.0000   437.8018       1.69948       12.0354      -4.82655      -2.30063       1.70631       2.46452      0.260852    0.00158782      -1.65230     -0.691932      0.662504      0.272124     -0.502691      0.129867    -0.0286057     -0.109061    -0.0239752       2.41989       3.13254       3.01154       3.26915       3.16896       2.95868       2.44963       2.01796       1.47908       1.28430      0.932683      0.683321      0.486543      0.302124      0.207637      0.128083     0.0817237     0.0427316
  16  10 2228.4076    0.9694  0.6661 10.8507 -0.0023  0.0236   0.0279   0.0578    0.0791   0.0000   437.7873      -1.98475       13.5540       1.72235      -3.29524      -2.46780     -0.221348       1.39293       2.37497      0.101813     -0.361793      -1.00896     -0.706267      0.165539    -0.0148464     0.0613659     0.0270194  -2.78763e-05       2.36685       3.04330       3.22867       3.04479       3.12525       2.72320       2.40147       1.96475       1.55046       1.22625      0.882980      0.645963      0.438142      0.289430      0.184466      0.110407     0.0668308     0.0345459
  16  11 2372.6120    1.3113  0.8376 11.3122  0.0018  0.0310   0.0362   0.0664    0.0870   0.0000   436.1470      -2.34807       7.50128      -1.73333       1.37355      -2.07618       1.22110      -1.28400      -1.25776    0.00679868       2.82780     0.0736426     -0.540857     -0.143054     -0.160254      0.293752     0.0382818    -0.0226977       2.60968       3.93242       3.63702       4.21093       3.30156       3.63277       2.86944       2.48319       1.86474       1.54954       1.09764      0.773875      0.559649      0.364605      0.225026      0.134784     0.0811357     0.0416967
  16  12 2514.8382    1.7532  0.8414 11.7238 -0.0031  0.0277   0.0472   0.0646    0.0913   0.0000   443.9473       5.88673       13.4241      -3.44670       6.55050       1.45788      0.983234      -2.83681     -0.209736      0.452023       2.81672    -0.0607497      0.159188      0.131082    -0.0800937     -0.133310      0.103966     0.0460242       2.58399       3.48224       3.51908       3.53796       3.53046       3.04949       2.81957       2.20280       1.67645       1.33649       1.00946      0.722601      0.506819      0.346123      0.211678      0.128904     0.0752907     0.0407003
  16  13 2656.9251    2.2482  0.8594 12.1486 -0.0019  0.0254   0.0612   0.0668    0.0957   0.0000   437.9485       1.05914       10.5054      -2.56166       4.52932      -3.05782      -2.15553      -1.65363      -1.10764      -1.14558      0.488856     -0.573922      -1.52147      0.245765      0.443784     -0.279036     0.0550252    -0.0185996       2.65034       3.29133       3.35174       3.37294       3.43342       3.11597       2.67934       2.14112       1.66181       1.30625      0.949300      0.720877      0.508001      0.339184      0.220242      0.131051     0.0746484     0.0406283
  16  14 2799.5602    2.8321  0.8055 12.6433 -0.0007  0.0265   0.0750   0.0599    0.0907   0.0000   440.3887       5.34542       8.27527       3.13061      -4.89346      0.269418       4.00594     -0.276499     -0.859915      0.480405      0.313437     -0.176980     -0.382237     -0.512904      0.176690    -0.0784445     0.0171309     0.0918145       2.46192       3.24193       3.11605       3.47593       3.29746       2.90397       2.45105       2.07034       1.75263       1.27087      0.976219      0.682012      0.503441      0.311737      0.200538      0.131053     0.0699213     0.0438191
  16  15 2941.8593    3.3789  0.8864 13.2162  0.0022  0.0269   0.0909   0.0678    0.1018   0.0000   440.7311       7.62502       2.06368      0.108670      -4.76195      0.310051      -1.93048      -6.26754    -0.0968747       1.68324      0.402390     -0.798978      -1.16151     -0.389663      0.120066     0.0625199     0.0558968     0.0443219       2.60518       3.48144       3.40799       3.65834       3.54962       3.23684       2.54072       2.32137       1.71453       1.44295      0.982006      0.732089      0.496198      0.340684      0.205384      0.131123     0.0730122     0.0437382
  16  16 3083.5627    3.8435  0.8691 13.2759 -0.0152  0.0279   0.1049   0.0638    0.1537   0.0000   441.2226       4.33153       4.17905      -9.40560      -3.02652      -8.84945       2.08592      -6.46913      -3.21995      -2.64986      0.612266      -1.53494     -0.814359      0.434297     -0.387104     -0.130598     0.0206957     0.0171242       2.79991       3.32734       3.75837       3.58733       3.48531       3.19298       2.77917       2.42810       1.74236       1.36473       1.05802      0.745400      0.514282      0.355306      0.221837      0.130839     0.0744037     0.0423080
  16  17 3225.0584    3.6970  1.2270 12.9795 -0.0055  0.0344   0.0977   0.0873    0.2360   0.0000   439.3357       10.9074       10.3274      -1.97872       1.06923      -3.59425      -5.17391      -9.26855       3.04197     -0.102928      -2.99089       1.28371       1.69527     -0.367113     -0.352970     0.0695770      0.185749    -0.0519033       3.07164       4.15750       4.22481       4.34792       4.24988       3.76089       3.26956       2.96984       2.19263       1.81566       1.26115      0.967308      0.656451      0.431364      0.271986      0.172516     0.0961422     0.0542219
  16  18 3366.4960    3.1835  1.6119 13.0721 -0.0097  0.0418   0.0776   0.1031    0.1415   0.0000   440.8453       7.39349       16.6665      0.827360       12.6975       3.58149       10.4012      -5.70287      -6.94012      -1.55661     -0.580636      0.884075      -1.15672      0.139210     0.0211345    0.00956055   0.000398290     0.0397674       3.90853       5.09494       5.30084       5.32092       5.25676       4.88563       4.16332       3.56062       2.78338       2.21455       1.60686       1.20625      0.812798      0.544658      0.364207      0.208886      0.126225     0.0708750
  16  19 3508.0262    2.6391  2.5677 12.3531  0.0002  0.0501   0.0483   0.1322    0.0951   0.0000   439.5631       9.66211       12.3834       3.21433       6.90236      -12.2653      -4.85341      0.452101      0.382206      -5.80585      0.458563      -1.78960     0.0355856     0.0442484      0.324522      0.207177     0.0952832      0.266401       4.85430       6.24912       6.47682       6.60719       6.47240       5.79915       5.12673       4.29616       3.44801       2.70243       2.02474       1.44744       1.00655      0.682861      0.427089      0.261950      0.151127     0.0862904
  16  20 3649.8431    2.1702  3.9313 11.9018 -0.0040  0.0640   0.0330   0.1762    0.0660   0.0000   433.9151       9.16036       18.6017       6.19637      0.587355      -7.25039       3.93397      -9.85183       1.79751      0.731599      -1.36089      -4.21619       3.43972       1.03374      0.213605     -0.510582    -0.0971728     0.0494839       6.37232       8.00795       8.72488       8.71649       8.42107       7.59052       6.61916       5.49017       4.48016       3.43315       2.61918       1.85631       1.29468      0.868176      0.555834      0.341919      0.194758      0.112981
  16  21 3791.6884    1.8308  5.2350 11.3903 -0.0026  0.0757   0.0244   0.2103    0.0576   0.0000   445.4010       11.0792       24.1208      -3.61050       2.28435      -17.4495       1.48405      -2.51200      -4.32166      -2.73022      -4.74915      -1.95110       1.19126       2.54325      0.176390    -0.0601464      0.233832     0.0996082       7.31616       9.08678       9.98361       10.0838       9.55909       8.67615       7.62821       6.57387       5.15960       4.07705       3.08768       2.22943       1.51577       1.02742      0.664843      0.408925      0.234163      0.130315
  16  22 3933.6568    1.5108  6.8198 11.0629 -0.0026  0.0941   0.0193   0.2664    0.0517   0.0000   441.1713       23.9722       17.4342      -14.9078      -24.0639       4.27609       12.2691      -5.86924      0.857964       10.0077       5.65428      0.474937      -2.61182       1.50193      0.348942      0.273429     -0.381162    -0.0402080       8.79101       11.4833       12.2647       12.2477       12.0403       10.8617       9.64012       8.16877       6.40755       5.19881       3.85283       2.75148       1.96067       1.31241      0.827416      0.510715      0.289862      0.161498
  16  23 4075.6926    1.2067  8.6559 10.9177 -0.0023  0.1195   0.0164   0.3401    0.0449   0.0000   428.3461       34.7077      -20.8832      -4.41969       8.53527       11.5991       14.4478      -2.39177      -5.24437      -9.37283       1.17849       3.99019       1.04461      -2.18427      0.803856    -0.0269567      0.199823     -0.522490       11.2572       14.6025       15.8795       16.0121       15.1804       13.9047       12.0860       10.4180       8.29456       6.46982       4.91496       3.49153       2.54338       1.63625       1.07571      0.662288      0.360103      0.207764
  16  26 4502.4319    0.6507 13.8478 10.5676 -0.0075  0.2621   0.0125   0.7230    0.0346   0.0000   418.7449       39.6513       38.8578      -9.99342      -11.4082       28.6877       38.8515      -8.25039      -28.7036      -16.2724     -0.395906       12.7121       8.64314      -3.83985     -0.136998      -2.25297      0.722470      0.274215       24.1091       31.5027       34.3052       34.4156       32.7543       30.8434       26.0349       22.5774       18.0813       14.1523       10.9253       7.76268       5.58666       3.75813       2.41976       1.53246      0.836803      0.480100
  17   8 1963.3081    0.5697  0.3685 10.0855 -0.0057  0.0201   0.0217   0.0385    0.0513   0.0000   435.9724       6.11228       12.4918      -2.50736       2.18241       2.75338     -0.300208    -0.0334638      -1.89274     -0.541239       1.00262      0.321453     0.0414970      0.380603      0.257577     0.0424494    -0.0614381     0.0490680       1.91139       2.07201       2.28052       2.52625       2.48386       2.05018       1.57938       1.76450       1.32348      0.907029      0.654857      0.569913      0.410604      0.280857      0.192075      0.103474     0.0730545     0.0422714
  17   9 2112.9851    0.7852  0.6102 10.3615 -0.0015  0.0240   0.0233   0.0498    0.0708   0.0000   437.2599      0.484853       13.3197      -7.66276      -1.64416       3.09089       2.72546       1.53955      -1.55933      0.924716      0.845122      0.382629    -0.0951676    -0.0419566      0.134365     -0.197709   -0.00634511      0.106399       2.36531       3.02746       2.84306       2.80811       3.05087       2.70141       2.51016       2.04927       1.73314       1.29475       1.07562      0.786091      0.534557      0.373172      0.224872      0.153120     0.0995713     0.0590793
  17  10 2260.3177    1.0502  0.7425 10.7698 -0.0018  0.0243   0.0286   0.0584    0.0907   0.0000   440.0045       8.67597       15.1059      0.911955      -3.38803       2.94392      -1.43000     -0.365609      0.470193     0.0464902     -0.477094      0.320286      0.488487      0.342538     -0.510957     0.0538972      0.136327    -0.0497107       2.22092       2.86727       2.92135       2.95273       3.02250       2.58941       2.38510       2.04386       1.64854       1.33483      0.997950      0.723445      0.545386      0.349610      0.244889      0.146203     0.0890030     0.0527831
  17  11 2405.0098    1.4267  0.8765 11.2882 -0.0008  0.0265   0.0364   0.0640    0.0898   0.0000   435.1693       2.58328       11.8760       3.67434       2.42166      -2.57206      -4.72154      -1.51550      0.347152      -1.40335     -0.600416     -0.273324      0.627202     -0.618347      0.274339      0.186965     -0.126899   -0.00582681       2.44464       3.33472       3.48260       3.36120       3.33065       2.88466       2.77497       2.21341       1.94617       1.48973       1.12395      0.822862      0.583606      0.380579      0.263187      0.148783     0.0941455     0.0546564
  17  12 2548.1470    1.8463  0.8930 11.6646 -0.0015  0.0275   0.0459   0.0630    0.0926   0.0000   440.7606      -1.29780       17.8287      0.924535      -1.42299      -2.76968       5.01995       5.34336      0.179925      -1.26780    -0.0882622       1.38296      -1.01501      0.425155      0.211904    -0.0806043      0.152944     0.0530579       2.31732       3.30883       3.21950       3.50404       3.08008       2.94050       2.63674       2.33441       1.83297       1.50407       1.15523      0.867461      0.578096      0.366820      0.235744      0.161242      0.105925     0.0577718
  17  13 2691.0709    2.3124  0.9818 12.3351 -0.0062  0.0299   0.0571   0.0717    0.0898   0.0000   439.9068      -1.02295       19.5124       7.49479       1.53158      -4.02518       1.65894      0.348071      -1.97279       1.82340      -1.79308       1.27891     -0.271793     -0.135921    -0.0510742     -0.102089    0.00975223     -0.100386       2.71588       3.83576       4.09073       3.94287       3.84042       3.23099       3.04024       2.54170       2.10088       1.65201       1.24532      0.872327      0.632271      0.400324      0.268129      0.160168     0.0958105     0.0560909
  17  14 2834.3262    3.0709  0.8130 12.6715  0.0010  0.0238   0.0781   0.0589    0.0887   0.0000   439.6994       4.14490       9.09886      -3.78498     -0.421341       2.71423      -5.02918      -1.03329       1.40140      0.634798      0.381870      0.790250      0.406826      0.334477      0.161076      0.347684     0.0388034    -0.0866750       2.21149       2.80818       2.97805       3.02700       2.91235       2.61558       2.36028       1.97337       1.67698       1.22926      0.953645      0.699750      0.499864      0.346164      0.227026      0.141238     0.0802607     0.0490135
  17  16 3119.5481    3.7994  0.8870 13.3980 -0.0010  0.0253   0.0966   0.0642    0.1040   0.0000   441.8612       10.4639       3.58746      -5.14365      -3.08544      -3.84227      0.790690      -2.06249      0.978620     0.0191520       1.23000      0.754142      -1.21360      -1.34880      0.253718     -0.308185    -0.0463671     0.0863064       2.14383       2.98339       3.01084       2.99683       3.01112       2.75171       2.44856       2.03973       1.74295       1.32736       1.05186      0.771479      0.526895      0.385527      0.226529      0.157046     0.0894505     0.0530947
  17  17 3261.5261    3.5482  1.2529 13.3496 -0.0055  0.0331   0.0859   0.0885    0.1493   0.0000   434.1222       12.2721       18.2339       5.65127      -5.11881      -2.43556       6.13802      -3.16163      -3.68958      -5.23874      0.451510      0.187225     -0.550549      0.245501     -0.388398    -0.0639181     -0.157189     0.0455543       2.88666       3.91785       3.95169       4.12777       3.88451       3.71505       3.14541       2.80877       2.11803       1.77456       1.33028      0.960965      0.686781      0.481519      0.316916      0.199718      0.115002     0.0695569
  17  18 3403.4603    3.1809  1.7844 12.8293  0.0004  0.0405   0.0695   0.1112    0.1370   0.0000   441.5537       10.1683       5.31055      -6.94911      -3.02579      -5.16193       8.46486      -6.03056      -2.28280      -2.13584       1.26991      -2.40075      0.456349      0.507607      0.198235      0.157230    -0.0811303     0.0124330       3.54021       4.68599       4.87981       5.12871       4.81416       4.47239       3.92373       3.32673       2.70337       2.18820       1.64016       1.17949      0.865595      0.580608      0.390932      0.235973      0.149557     0.0852198
  17  19 3545.7145    2.5993  2.9344 12.2894 -0.0041  0.0548   0.0442   0.1424    0.0862   0.0000   427.0549       12.2032       13.3252       18.8650      -3.71315      -1.60957      -1.62162       4.47752       3.65762      -5.59927     -0.339005       2.63697      0.579759      -1.79109      -1.03122      0.220074     0.0147613     -0.238233       4.91971       6.71203       7.29192       7.14523       6.97239       6.46369       5.51817       4.82379       3.81405       2.96274       2.32297       1.66783       1.21728      0.834988      0.541242      0.341764      0.196970      0.116927
  17  20 3687.9480    2.1145  4.0223 11.6593 -0.0019  0.0628   0.0307   0.1749    0.0761   0.0000   442.4300       22.3266      -9.44812      0.719660      -9.37993      -5.92013      -4.20716      -6.17619      -3.19119      -3.95699     -0.205783       1.58042      -2.17333      0.242907      0.894672     -0.185308      0.182825     0.0612357       5.69688       7.31562       7.70244       8.01763       7.67494       7.23892       6.22588       5.34851       4.36156       3.41627       2.66764       1.95557       1.39502      0.969835      0.629625      0.409372      0.245644      0.144111
  17  21 3830.1953    1.6941  5.1862 11.4630 -0.0045  0.0760   0.0233   0.2108    0.0539   0.0000   429.2260       6.34976       25.0759      -10.7786      -12.3073       13.4841       1.52949      -9.09230     -0.719240       1.92960       2.03745       1.23425      0.897406     -0.171679       1.12945      0.836323     -0.197889     0.0807994       7.02008       9.02738       10.0282       9.93925       9.78656       8.93704       7.63119       6.59983       5.42717       4.20402       3.23406       2.39691       1.68824       1.16757      0.777663      0.492583      0.288341      0.173467
  17  22 3972.7440    1.4069  7.3285 11.0352 -0.0016  0.0975   0.0180   0.2792    0.0477   0.0000   434.2157       2.51095       20.5745      -2.48409       2.80803      -13.1559       10.7052      -6.48120      -15.2723       4.94607       4.57267      -3.67608      -2.59707     -0.897635      0.174796    -0.0315196     -0.370274      0.243580       8.83685       11.3175       12.5447       12.3272       12.1496       11.4488       9.96649       8.33996       6.86373       5.40936       4.08346       3.09051       2.22648       1.53103       1.01991      0.641775      0.384537      0.223044
  17  23 4115.3709    1.1307  9.0142 10.8714 -0.0013  0.1231   0.0159   0.3538    0.0443   0.0000   421.4780       39.2862       46.0957      -29.1092       2.11518       8.52754      -12.3647     -0.292694       3.96856      -4.00398      -3.39280       6.72218       1.05793      -3.43183       1.65557     -0.756647     -0.224580    -0.0458485       11.1782       14.6026       15.8003       16.2300       15.5011       14.2837       12.4893       10.5545       8.67091       6.99953       5.28749       3.88010       2.77394       1.93025       1.27539      0.815009      0.475023      0.284507
  17  24 4257.8086    0.9324 11.2199 10.7730 -0.0023  0.1624   0.0146   0.4876    0.0400   0.0000   462.5505       35.1135      -29.8695     -0.359077      0.354718      -23.1589      -19.8912       20.9481       16.3108      -1.59822      -5.38719      -3.20988       2.77705       4.05329     -0.457458      -2.05692      0.351911      0.588647       14.3604       18.5733       20.5558       20.6293       19.9552       18.5166       16.1041       13.9155       11.4636       8.95090       7.03723       5.15125       3.71783       2.55794       1.68381       1.10467      0.647823      0.378235
  18   8 1992.8553    0.6009  0.4534 10.2338 -0.0037  0.0194   0.0202   0.0447    0.0530   0.0000   437.8365      -1.17396       13.2923      0.366567     -0.532673       2.62047      0.648323      0.165309     -0.455788      -1.50447      0.765901    -0.0944331    -0.0605404     -0.169242      0.109965      0.178579     0.0322070    -0.0837975       1.81421       2.21540       2.52793       2.47532       2.25338       2.19295       1.92678       1.68187       1.48529       1.08911      0.826075      0.596310      0.472763      0.323109      0.214922      0.132848     0.0795750     0.0480613
  18   9 2143.6824    0.7805  0.5938 10.4894 -0.0011  0.0219   0.0240   0.0539    0.0613   0.0000   439.9605     -0.831349       10.4299       1.83078     -0.786326      0.581254      0.508631     -0.283607       3.00782      0.990535      0.450049      0.546894      0.435702     -0.136836      0.365626      0.174037      0.116418    -0.0567194       2.07309       2.73559       2.75309       2.64269       2.57599       2.48331       2.29545       1.95261       1.75005       1.23550       1.03990      0.728909      0.559048      0.404616      0.257237      0.158939     0.0993022     0.0563789
  18  10 2291.6162    1.0737  0.7702 11.1194 -0.0009  0.0264   0.0297   0.0603    0.0805   0.0000   441.0665     -0.590937       11.3594       3.18651      -1.38140      -6.56144      0.904820       3.70419      -1.34309     -0.878687       1.14804      -1.05231      -1.25451    -0.0621976     -0.106932      0.359102    0.00258215   -0.00499428       2.29664       3.02897       3.01933       3.16673       2.91749       2.95109       2.64470       2.16483       1.77208       1.47000       1.14525      0.850021      0.630064      0.417922      0.289292      0.187419      0.117797     0.0723083
  18  11 2436.8546    1.5253  0.8863 11.5218 -0.0092  0.0265   0.0385   0.0640    0.0996   0.0000   442.1202       1.75771       13.3652    -0.0547748       2.40510       2.96513       2.87102      -2.45280      -1.07811     -0.105976     -0.331427   -0.00885999       1.94330     -0.307582     0.0584072      0.323676     0.0628263     -0.129528       2.35316       3.07047       3.32073       3.26958       3.26059       2.86852       2.61720       2.30199       1.86601       1.49208       1.20441      0.821900      0.651136      0.437230      0.300726      0.184652      0.114831     0.0698087
  18  12 2580.8784    1.8769  0.9237 12.1975 -0.0024  0.0275   0.0474   0.0709    0.0776   0.0000   438.5414       6.43893       13.8647       2.19769       1.96515      -3.04624      -1.29262     -0.870898      -3.04092    -0.0437585       1.47198      -1.35393      -1.32853     -0.360633     -0.716772     -0.142462      0.332451     0.0539411       2.23425       3.12850       3.34541       3.24326       3.28420       2.80603       2.73742       2.25727       1.91830       1.58392       1.12165      0.914467      0.622193      0.452816      0.303156      0.200249      0.113337     0.0696735
  18  13 2724.7602    2.5667  0.8935 12.4134 -0.0011  0.0256   0.0614   0.0634    0.0872   0.0000   439.6898       7.87740       17.1202      -2.96587      0.375094      -3.05811      0.796628       3.98601     -0.154224      -3.00486      0.266015      0.299220      0.338708      0.197524     0.0255918     0.0371442    -0.0510475    -0.0605161       2.13701       2.83967       2.92580       2.82044       2.97755       2.55041       2.38876       2.16391       1.66229       1.47221       1.07910      0.816818      0.590835      0.399140      0.272952      0.177339      0.108300     0.0658366
  18  14 2868.7242    3.2525  0.7231 12.8350 -0.0043  0.0211   0.0862   0.0544    0.0843   0.0000   439.6572       4.78841       8.00136      -1.10710       5.83515     -0.968528       5.08632      0.571244     -0.343457      -2.10976       2.93477      0.232050     -0.708920     -0.455302     0.0219309    0.00524833    0.00855033     0.0440754       1.94820       2.38941       2.66504       2.66357       2.56641       2.33430       2.16935       1.89230       1.45754       1.14777      0.937701      0.699299      0.465085      0.357900      0.254672      0.149715     0.0926704     0.0601338
  18  15 3012.2203    3.8004  0.8206 13.1689 -0.0001  0.0242   0.0932   0.0569    0.0895   0.0000   436.5444      0.648738       21.2007       2.56871      -2.54275      -4.61409     -0.702195      -4.37698     -0.120029      -1.33503     -0.221667      0.223405     -0.112857    -0.0838675      0.202326     -0.148736    -0.0686018     0.0228501       2.08811       2.79849       3.03664       3.02611       3.07988       2.67792       2.43283       2.04431       1.65004       1.22902      0.969465      0.743066      0.534249      0.366699      0.251924      0.165763      0.106353     0.0620566
  18  16 3154.8987    3.8210  0.9726 13.4613 -0.0047  0.0267   0.0933   0.0678    0.0946   0.0000   436.6442       10.4878       13.6299       5.65156      -6.18004      0.893668      0.796155      -2.68294       4.80902       2.61704       2.19067     -0.872116       1.07093     -0.480838    -0.0623474     0.0266217     -0.145419      0.119397       2.39568       3.01421       3.13397       3.41567       3.25078       2.92883       2.69496       2.26902       1.92932       1.43588       1.16726      0.807485      0.640318      0.454897      0.303908      0.195106      0.120791     0.0731313
  18  17 3297.4620    3.3271  1.3083 13.4944 -0.0104  0.0328   0.0773   0.0892    0.0980   0.0000   437.1231       10.9829       5.94811       1.80700      -2.16397      0.943646       4.32742      -6.24408      -1.26177     -0.647798     0.0746199      -3.10818     -0.735194       1.36857     -0.634432     -0.730281     -0.170231      0.153203       2.95278       3.78461       3.96442       4.08566       3.91014       3.74581       3.32312       2.84601       2.29647       1.87235       1.42793       1.04009      0.802067      0.569306      0.382849      0.251496      0.148981     0.0936521
  18  18 3440.1231    2.9559  1.9229 12.6558 -0.0058  0.0394   0.0573   0.1092    0.1199   0.0000   440.6712       14.7018       20.7941      -7.13921      -6.47708      -2.55518       1.66555      -3.26739      -2.18523      0.556935      -2.02052      0.354687     -0.143180     -0.481135      0.277355      0.547943     0.0604531    -0.0835976       3.46034       4.31993       4.50653       4.58287       4.53610       4.41284       3.93649       3.28634       2.68906       2.20838       1.76357       1.30618      0.949761      0.694337      0.446308      0.307465      0.190443      0.117645
  18  19 3582.7213    2.4575  3.3000 11.8790 -0.0019  0.0540   0.0385   0.1551    0.1012   0.0000   443.9724       8.35307       3.96967     -0.424783      -8.78753       1.22469      -1.24272      -1.70773      0.215583       1.14576      -3.84972      -3.27534      0.885023       1.18810     -0.703149     -0.587639     -0.115663      0.305767       4.62190       6.07194       6.60122       6.70130       6.65261       5.83698       5.42959       4.48518       3.89430       3.07685       2.36974       1.82857       1.26905      0.906644      0.593495      0.396068      0.244513      0.153500
  18  20 3725.5342    2.0712  4.6252 11.3806  0.0001  0.0649   0.0268   0.1785    0.0739   0.0000   432.8629       14.4187      0.994476      -18.1048      -5.99045       6.81506      -4.82732      -13.4475       2.35324       5.79442      0.652809     -0.399275    -0.0244586      0.574660      -1.62786     0.0396047      0.202676     -0.207639       5.62890       7.14170       7.88147       7.98896       7.83448       7.22663       6.32633       5.55564       4.60483       3.79173       2.84067       2.13893       1.57652       1.12789      0.750685      0.483329      0.304485      0.183938
  18  21 3868.3488    1.6997  6.0883 11.0939 -0.0014  0.0784   0.0202   0.2270    0.0563   0.0000   427.7986       7.85049       16.4545     -0.796599       2.36513      -5.35571      -2.95100      -8.67860      -3.34156       5.83074     -0.338415      -10.2441       1.28294       3.13031      -1.14349     -0.265344      0.379032     0.0504810       6.53841       8.51953       9.35116       9.38649       9.37867       8.59368       7.79163       6.53293       5.55482       4.46168       3.40937       2.63257       1.89346       1.34934      0.914191      0.608719      0.358511      0.222987
  18  22 4011.2028    1.3551  7.3404 10.9648 -0.0020  0.0979   0.0169   0.2674    0.0462   0.0000   443.6320       11.1842       4.81363      -40.3595      -2.67013       13.2921      -7.49157      -11.0851       11.2157      -2.50345      -8.07037     -0.809142       6.88376      0.724891       1.22036      0.174219     -0.314090     -0.154583       8.22645       10.8606       11.5284       11.8257       11.6643       10.6658       9.78237       8.11923       7.11003       5.59471       4.38709       3.32668       2.40589       1.68647       1.16176      0.755861      0.456234      0.282730
  18  23 4154.0747    1.0736  9.4027 10.8669  0.0006  0.1262   0.0146   0.3729    0.0386   0.0000   419.3479      0.987107       32.4155      -13.3846       3.36722       6.75309      -9.42995      -19.5105       25.9919      -14.3923      -5.31270    -0.0426635       3.35702      -1.54379      -2.18420      0.791759      0.275464    -0.0690963       10.6298       13.7253       15.2388       15.1512       14.9415       13.6486       12.5648       10.7953       8.92802       7.24372       5.63207       4.26890       3.13031       2.22800       1.50710       1.01289      0.592683      0.359305
  18  25 4440.3685    0.6783 11.3104 10.6671 -0.0095  0.1996   0.0127   0.5670    0.0334   0.0000   413.8225       4.19577       29.2359       15.7313      -17.8449      -52.8669       44.8184       19.3203      -31.6159      -18.5492      0.648543       2.50137      -3.73143       3.31981       5.51721       1.15889    -0.0157591      -1.77935       16.5137       21.4753       24.1549       23.8768       23.7485       22.0701       19.2495       17.2622       14.0413       11.3450       9.01752       6.80626       4.93563       3.50056       2.42204       1.57666      0.962187      0.589721
  18  27 4725.7225    0.4546 18.6393 10.2878 -0.0011  0.4250   0.0076   1.0188    0.0236   0.0000   454.5469      -15.8279       69.0557      -11.4503      -76.4551      -25.4800       107.244       82.6547      -7.13517       27.5179      -5.56259       12.8727       4.94539      -4.19165       2.16655       8.12418       2.96889      -1.07168       34.8622       45.0317       50.0280       50.4867       49.5022       46.6759       41.5294       36.1375       30.1711       24.1184       19.3351       14.5728       10.7690       7.73557       5.22011       3.50366       2.13400       1.30730
  19   8 2021.7973    0.6386  0.4687 10.3309  0.0008  0.0184   0.0206   0.0450    0.0546   0.0000   436.2647      -1.66582       14.9531     -0.579562     -0.206937      -1.45116     -0.661633      -1.45782     -0.818475      0.628527      0.869082     -0.310073     -0.202013     0.0681787      0.503936     0.0796459    -0.0821280     0.0883466       1.59076       1.97752       2.08018       2.26391       1.99688       1.88727       1.84734       1.54370       1.33360       1.02920      0.860636      0.627183      0.471995      0.324614      0.233900      0.154814     0.0991120     0.0599079
  19   9 2173.7363    0.9104  0.6414 10.4374 -0.0015  0.0211   0.0241   0.0497    0.0679   0.0000   440.5575       1.48586       16.2402      0.963352      -4.07873      -3.67394       1.63453       1.02249      0.302999     -0.850549      0.472276      0.321602      0.483955      0.441011     -0.195205     -0.154127     0.0116673    -0.0439693       1.75332       2.32975       2.47673       2.32623       2.46433       2.29708       2.10012       1.82373       1.42632       1.20708      0.931151      0.736696      0.511332      0.371623      0.270980      0.175119      0.110597     0.0732800
  19  10 2322.3359    1.2066  0.7952 11.0711 -0.0028  0.0239   0.0304   0.0574    0.0730   0.0000   434.6351     0.0296852       17.8268       3.22124      -6.93907      -2.89365     -0.753800      -1.32939     -0.946129      -2.01525      0.853617      -1.06412      0.227041      0.113101     -0.166567      0.146947     0.0581831     -0.123473       2.10987       2.74889       2.78568       2.88679       2.54128       2.39852       2.25378       2.18693       1.80374       1.57780       1.17362      0.949881      0.643924      0.454578      0.313534      0.202672      0.125122     0.0779840
  19  11 2468.1715    1.6645  0.9184 11.3319  0.0017  0.0268   0.0393   0.0651    0.1135   0.0000   439.4807       5.99534       11.6331      0.140969      0.542704      -2.39593     -0.960998      -2.57666      -1.82421      -2.91969      0.859323     -0.610467     -0.615626      0.315568      0.571758     -0.108414   -0.00688106     0.0748598       1.99412       2.79041       3.13392       2.90973       3.06046       2.86661       2.29941       2.27440       1.67534       1.47118       1.16327      0.830473      0.655390      0.409143      0.317480      0.195272      0.129741     0.0840776
  19  12 2613.1322    1.9983  0.8439 12.3531 -0.0149  0.0277   0.0528   0.0604    0.0864   0.0000   436.1243       4.97461       18.0625      -1.96321     -0.639845       2.40475      -1.33921     -0.253530     0.0852643      -4.85855     -0.191910       1.04576      0.320243     -0.514314      0.670712      0.402957     -0.271083    -0.0696713       2.54270       3.40602       3.41035       3.43495       2.89884       2.77524       2.50205       2.49503       2.20876       1.96179       1.50910       1.12879      0.772189      0.551790      0.338011      0.226374      0.141624     0.0808795
  19  13 2758.0026    2.7077  0.8544 12.6412 -0.0063  0.0261   0.0678   0.0607    0.0816   0.0000   438.5361       4.45427       8.11996      -1.76025     -0.547406      -3.67776      0.382150      -3.97715     -0.236454      -3.22510       1.53286       2.15079      -1.30748     -0.393116     0.0785369     0.0533938     -0.223669     0.0530659       2.50532       3.42521       3.55949       3.39374       2.89122       2.57511       2.59852       2.47393       2.27689       1.94927       1.50934       1.10859      0.778017      0.510238      0.345450      0.206086      0.131396     0.0776085
  19  14 2902.6035    3.3603  0.7040 13.1777 -0.0008  0.0219   0.0855   0.0495    0.0736   0.0000   437.3444       4.21442       13.1045      -3.12734      -1.79342      -3.49215      0.170965    -0.0797795       1.38803      -2.47371     -0.400747      0.720200     0.0869283     -0.431718     -0.320823    -0.0883804      0.111746    -0.0355400       2.11526       2.83516       3.13070       3.27368       3.14472       2.76917       2.48505       2.00435       1.66736       1.29899      0.984391      0.737374      0.517637      0.379686      0.262848      0.175706      0.106645     0.0686163
  19  15 3046.6431    3.7976  0.8228 13.4158 -0.0060  0.0244   0.0936   0.0592    0.0823   0.0000   442.8506       4.33144       17.3745       1.47392      -4.55381      -5.40377     -0.814575      -3.20468      -4.73375      -2.48056       1.41909    -0.0275159     0.0151182     0.0202588      0.165307     -0.174263     -0.165023     0.0533492       1.94157       2.69606       2.70146       2.73633       2.78777       2.48614       2.52353       1.96568       1.76144       1.29154       1.10091      0.760419      0.658692      0.433765      0.319123      0.209660      0.132571     0.0800867
  19  16 3189.9608    3.8572  1.1408 13.4736  0.0020  0.0304   0.0864   0.0723    0.0947   0.0000   438.6486       13.1418       9.99420      -2.21408      0.934599    -0.0160540      -2.90193      -1.81095      -1.33455      -5.61826      0.225294      0.847715     -0.481471     -0.264214      0.339677      0.333228     -0.229484     0.0147995       2.51554       3.51823       3.56619       3.68779       3.52938       3.23039       3.11230       2.54934       2.24236       1.73464       1.40177       1.03993      0.766948      0.571664      0.367623      0.252069      0.161633     0.0989597
  19  17 3333.0302    3.3242  1.6516 12.9146  0.0033  0.0353   0.0623   0.0919    0.0877   0.0000   441.0715       7.61469       14.0712       1.75345      0.198491     0.0282363       6.84758      -6.98447      -1.47561       4.46754     -0.412498      -1.75340       1.78405      0.476222     -0.178969      0.482451      0.206758    -0.0929307       2.68693       3.79396       3.99635       3.98403       4.03360       3.49618       3.37300       2.90669       2.44576       2.02987       1.59928       1.22154      0.910313      0.626196      0.421936      0.292998      0.177335      0.114741
  19  18 3476.2914    2.7366  2.3534 12.5110 -0.0002  0.0446   0.0469   0.1156    0.0846   0.0000   435.1040       1.85004       15.6381      -1.56000      -2.22923       8.81596       5.39147      -1.00976      -2.19481      -4.97446     -0.875226       2.00965       1.01449      -1.20444      -2.52000      0.824230      0.483895      0.230453       3.48951       4.84848       5.08551       5.12131       5.05579       4.64185       4.30011       3.71253       3.18614       2.70900       2.06259       1.62030       1.14069      0.848444      0.561550      0.387017      0.233639      0.143032
  19  19 3619.4425    2.3154  3.5498 11.8888 -0.0051  0.0533   0.0337   0.1576    0.0777   0.0000   444.4847       9.18335       15.4038       3.15135      -14.7542      -4.26199       1.81955      -10.3691    -0.0508357      -3.53828      -1.56357      -1.13934      0.826740     -0.370643     -0.225922       1.31264     -0.755859     -0.450160       4.33955       5.59392       6.30760       6.21529       6.21731       5.73101       5.14622       4.57941       3.74697       3.13794       2.43191       1.85828       1.39726       1.00979      0.675012      0.467571      0.296797      0.187798
  19  20 3762.6297    1.9166  4.9486 11.4447 -0.0013  0.0669   0.0246   0.1975    0.0622   0.0000   447.1297       12.3936       19.1543       2.02808       10.6472      -7.36559      -1.58720      -12.2374      -4.15715       2.56586       1.93455       3.76538      0.106298       1.30053      -1.94919     -0.226047      0.320683     0.0842297       5.44903       7.05053       7.71077       7.90365       7.50380       7.12939       6.49294       5.69610       4.83821       3.97904       3.08587       2.44744       1.73764       1.26378      0.871181      0.587625      0.367883      0.229310
  19  21 3905.9262    1.5765  5.9315 11.2330 -0.0036  0.0801   0.0198   0.2266    0.0504   0.0000   434.0929       3.40233       7.74696       12.3783     -0.848170       4.89187       2.43523     -0.285100       3.70749       2.36500      -2.45874      -4.53403       2.43186      0.414615     -0.192660      -1.58366     -0.343343      0.195536       6.41405       8.52844       9.10619       9.28802       9.16571       8.59791       7.77869       6.72767       5.74411       4.65208       3.71311       2.82216       2.10283       1.51276       1.04055      0.714161      0.440123      0.279126
  19  22 4049.2711    1.2655  7.6330 10.9767  0.0018  0.0986   0.0158   0.2851    0.0418   0.0000   445.1846       30.7124       15.8263      -11.8929      -5.49595      -10.5790     -0.477223      -6.05058       6.72401      -1.05752       7.30949       2.00516      -1.53987      -1.25132      0.815967     0.0667220    -0.0988618     0.0178004       7.96158       10.4053       11.3397       11.7169       11.5766       10.5458       9.62636       8.36459       7.04019       5.84064       4.60801       3.43323       2.61873       1.85499       1.29852      0.873028      0.541621      0.341189
  19  23 4192.4001    1.0116  9.8344 10.8613  0.0004  0.1322   0.0139   0.3954    0.0359   0.0000   420.4370       26.2692       28.0452       4.07799      -22.7227      -21.5405      -4.79713      0.300353      -8.25080       1.62464       4.11984      -8.16705      -3.25568     -0.524929       4.76690     -0.334903      0.660301     -0.230413       10.3224       13.7305       14.9612       15.5395       14.9194       14.0590       12.8106       10.9215       9.47603       7.63276       6.09384       4.65268       3.46838       2.54378       1.73445       1.18729      0.734641      0.467162
  19  24 4335.9814    0.7861 11.4000 10.7671 -0.0019  0.1789   0.0132   0.5201    0.0347   0.0000   450.2516     0.0119274       34.4003       16.4570      -36.0771      -11.1260       20.9799      -18.5713       18.3308      -3.19043      -5.53259      -2.51412     -0.276260       4.34167      -1.89225       2.03192      0.342149     -0.463144       13.6822       18.4829       20.1933       20.8340       20.2909       18.8662       17.4639       14.6249       12.8356       10.2642       8.20429       6.30269       4.77550       3.39534       2.35748       1.61541      0.989457      0.629597
  20   7 1893.9080    0.4632  0.3647 10.0662 -0.0104  0.0164   0.0177   0.0398    0.0440   0.0000   439.1026   -0.00670767       15.2966      -1.05403      -5.03725      -1.57124       1.16510     -0.227849     -0.151376      -1.08586   -0.00165751      0.870958      0.277112     -0.117874     -0.124420      0.320397     -0.156860     0.0982148       1.35599       1.62265       1.77685       1.85763       1.79435       1.73447       1.53614       1.32041       1.21002       1.00979      0.774032      0.587538      0.475704      0.358908      0.211976      0.173843      0.115966     0.0673765
  20   8 2050.0686    0.6894  0.5119 10.3296 -0.0008  0.0197   0.0203   0.0461    0.0544   0.0000   438.7549       4.00286       15.1038      -2.03219       1.35777      -2.38674      -1.67886      -1.95932      0.336739      0.234630      -1.10744     0.0304430      0.173647     -0.392548     -0.189373    -0.0179555   -0.00974311     0.0812663       1.56701       1.93365       2.15084       2.45075       2.10072       1.94355       1.81666       1.70401       1.33366       1.09932      0.948978      0.698034      0.525423      0.363708      0.261766      0.170291      0.110266     0.0676223
  20   9 2203.1350    0.9541  0.6856 10.4998 -0.0047  0.0232   0.0245   0.0495    0.0770   0.0000   433.3001     -0.165563       20.6095      -3.12839      -2.65033     -0.904492      -2.18648      -4.04041       1.99220      0.194286     -0.913655     -0.132241     -0.958473      0.680914     0.0369969      0.111066    -0.0839842     0.0207897       1.98423       2.69644       3.04541       3.16230       3.05188       2.88132       2.48636       2.08446       1.56554       1.37145       1.01359      0.784141      0.589938      0.402229      0.280013      0.199922      0.130030     0.0885576
  20  10 2352.4293    1.3316  0.8221 11.1486 -0.0021  0.0240   0.0323   0.0558    0.0765   0.0000   440.8380       3.36391       16.1883      -4.05185      -4.08365       1.18354       1.30585     -0.740625      0.724243      -1.71791     -0.917182       1.54956     -0.683489      0.134439      0.476996     -0.135061     -0.148836    -0.0421341       1.82263       2.36881       2.38782       2.61918       2.68073       2.38975       2.17100       1.83309       1.64472       1.39578       1.03824      0.818438      0.600641      0.449689      0.330209      0.219210      0.140722     0.0911036
  20  11 2498.9473    1.7045  0.9014 11.7040 -0.0116  0.0253   0.0406   0.0625    0.0883   0.0000   439.0707       3.92742       18.5558      -6.25743      -3.88076     -0.148955       3.35998      -1.69023       2.26029      -3.61156       2.85086      -1.04239      -1.17023    -0.0146350      0.626697     -0.137101      0.191591     0.0532499       1.92312       2.61012       2.73614       2.69978       2.87135       2.54022       2.44493       2.11046       1.73277       1.40147       1.05908      0.859869      0.647751      0.481415      0.344621      0.234375      0.161304      0.100503
  20  12 2644.8633    2.3032  0.9188 11.9296 -0.0069  0.0241   0.0523   0.0583    0.1201   0.0000   438.0074       4.13461       11.5803     -0.680785      -7.36736      -5.62086      -2.00601      -2.86545     -0.288231     -0.557275      -1.05701     -0.221108     -0.479711      0.373912     -0.214389     0.0756517      0.155662      0.121681       1.86149       2.38617       2.62502       2.73128       2.58363       2.32257       2.26621       1.98201       1.64815       1.41776       1.15437      0.874962      0.619805      0.496871      0.320958      0.227719      0.148184     0.0921182
  20  13 2790.7600    2.7651  0.8755 12.6007 -0.0065  0.0257   0.0641   0.0552    0.0871   0.0000   434.6932       6.42585       9.29694       5.49178      -1.40610      -1.70515      0.901329      -1.91462      0.965601      -2.22575     -0.678065      0.254156       1.62397      0.225043     -0.262136     0.0397795      0.314445    0.00643963       2.38906       3.19857       3.29540       3.14661       2.66428       2.42412       2.31109       2.36123       2.21103       1.98443       1.59352       1.23766      0.893760      0.587150      0.376738      0.243015      0.157623     0.0984650
  20  14 2936.0275    3.5427  0.8294 13.0046 -0.0012  0.0218   0.0822   0.0537    0.0838   0.0000   439.7883       3.95967       10.5719      -2.90692     -0.676863     -0.680862      -3.17978      -6.06661      -1.46390      -1.25913     -0.793182      0.873024     -0.640675    -0.0542282    -0.0827622      0.294470     -0.115422     0.0589606       1.81417       2.37252       2.57266       2.57780       2.56137       2.27380       2.17644       1.90903       1.59752       1.31524       1.05044      0.808090      0.601695      0.427439      0.300932      0.205505      0.136645     0.0850308
  20  15 3080.5290    3.9476  0.8354 13.3922 -0.0003  0.0246   0.0946   0.0575    0.0796   0.0000   434.6133       9.33000       10.4805       1.07694      -3.00912       4.16089      -2.58188      -4.11697       1.47144      0.422175      0.868771      0.660475     0.0495337     -0.341687      0.470110    -0.0280381      0.318330    -0.0522290       1.89425       2.83620       3.05960       3.10506       3.23088       2.73285       2.62008       2.09196       1.70067       1.36874       1.03651      0.803053      0.584723      0.444386      0.292094      0.213065      0.136001     0.0858378
  20  16 3224.5152    3.6890  1.1707 13.4984  0.0000  0.0297   0.0791   0.0748    0.0866   0.0000   439.3836       6.25263       13.8474       7.90968       2.07454      -3.16487      -1.82705      -1.83165      -2.66361      -3.21719       2.39204     -0.242781     -0.300705      0.909694      0.305305     0.0793343      0.114481     0.0474130       2.39397       3.06609       3.28395       3.36779       3.21873       3.14054       2.93052       2.54481       2.11864       1.67794       1.35229       1.09288      0.779354      0.624186      0.415380      0.299544      0.189354      0.125848
  20  17 3368.2218    3.0991  1.7558 13.0124 -0.0063  0.0374   0.0564   0.0939    0.0658   0.0000   435.9973       5.87712       16.7546     -0.555896      -2.98732      -4.86068     -0.587798      0.487687       1.28402      -6.66247       1.09444      -2.96622     -0.648689     0.0145395       1.29788     -0.111833    0.00898028     0.0955939       2.82917       3.73575       4.04454       4.23614       4.10731       3.76387       3.55850       3.16674       2.58173       2.17660       1.72448       1.34097      0.996562      0.760730      0.519429      0.362133      0.244959      0.146996
  20  18 3511.9327    2.6027  2.7021 12.4136 -0.0015  0.0460   0.0398   0.1219    0.0658   0.0000   438.0675       8.95764       9.32795       2.83565      -7.51655      -11.9878       2.09546      -1.56109      -5.02958      -2.41704       3.08810      0.365313     -0.835883      -2.40549     -0.644607      0.216330     -0.441965    -0.0275099       3.43742       4.60527       4.96028       5.10543       5.00688       4.76488       4.32247       3.70508       3.27281       2.72783       2.13489       1.71154       1.25507      0.916889      0.661082      0.449455      0.283135      0.189801
  20  19 3655.7824    2.2191  3.7654 11.7787  0.0002  0.0555   0.0304   0.1520    0.0702   0.0000   439.9269       18.6138       7.92581      -4.02074       12.8281      -2.46619      -7.28478      -7.01900      0.274154      -4.45774     -0.307644      -1.00379      0.404252       1.57804      0.158362      0.725036      0.255727     -0.303835       4.25593       5.58888       6.08452       6.28711       5.98829       5.94461       5.10655       4.60379       3.89871       3.27151       2.57136       2.02687       1.51159       1.12217      0.771305      0.548952      0.352815      0.223044
  20  20 3799.3804    1.8153  5.0872 11.4000 -0.0015  0.0690   0.0230   0.1943    0.0585   0.0000   441.5495       8.13802      0.598025       7.30841      0.893446      -4.15236       1.03408      -5.13496       8.70943      -1.00188     -0.927726      -2.84804       1.17564      0.203853     -0.542894     -0.923954     -0.215710      0.101079       5.33800       7.01713       7.56478       7.75764       7.55732       7.42230       6.54002       5.78843       4.90987       4.09586       3.25513       2.51444       1.92987       1.43750      0.970817      0.696440      0.446834      0.289202
  20  21 3943.0536    1.4745  7.1714 10.9944 -0.0004  0.0861   0.0166   0.2475    0.0450   0.0000   442.1695       4.60237       27.8867      -13.9671      -11.2872       4.10389      -12.9386      -13.9543      -3.06430      -4.43199     -0.271252      -2.19823     -0.392067      0.239684       1.68076     -0.851998     -0.575930      0.148420       6.82830       8.77384       9.43562       9.95679       9.61719       9.29205       8.35214       7.34899       6.17575       5.21418       4.04940       3.23175       2.41077       1.79520       1.26614      0.891243      0.577507      0.369901
  20  22 4086.9184    1.2045  8.8736 10.8198 -0.0021  0.1079   0.0140   0.3142    0.0389   0.0000   447.2452       2.70279      -11.6209      0.606025     -0.202563      -22.6659       15.7135      -9.87371      -10.8184      -7.01607       6.83833       1.15947       1.45817      -4.03595    -0.0207699      -1.12957      0.239797       1.61659       8.07183       10.6240       11.7049       12.0196       11.7964       11.1512       10.2571       9.01409       7.55537       6.40213       5.05674       3.99711       2.98658       2.22911       1.56849       1.09128      0.693020      0.455399
  20  23 4230.7049    0.9657 11.0133 10.7713 -0.0010  0.1440   0.0132   0.4286    0.0350   0.0000   420.0563       25.3123       21.2850      -10.7630      -5.30593      -11.3906      -16.8298       9.30728       11.1504       4.44019      -3.42628      -1.55254       3.40917     -0.291827      -1.03304      0.467007       1.64808     -0.477738       10.7531       14.1540       15.4179       15.8865       15.7263       14.8912       13.5489       12.0128       10.1060       8.51342       6.89714       5.34872       4.02787       2.99510       2.09152       1.46434      0.945371      0.609914
  20  24 4374.4714    0.7986 12.9591 10.7164 -0.0033  0.1901   0.0122   0.5583    0.0312   0.0000   429.2432       35.3410       22.9659       1.76542       18.7857      -26.5084      -16.8409      -14.4483      -24.5492      -1.71367      -3.56014      -1.28493       11.0158       8.34773     -0.491030      -5.11373      0.501369      0.912435       14.0718       18.3736       20.4806       21.2197       20.2048       19.9321       17.7569       15.7576       13.4083       11.0918       8.89486       7.02116       5.26768       3.94899       2.80587       1.95393       1.23575      0.801406
  20  26 4661.9770    0.4651 15.6801 10.4330 -0.0040  0.3462   0.0087   0.8640    0.0238   0.0000   445.3169       67.0955       76.8558      -17.4306      -31.4602       2.87139      -12.2345      -25.7646      -14.6121      -11.5957       15.7470      -7.93922      -7.78653       3.91429       13.6444      -3.42450      0.634252      0.281063       25.3234       33.1352       37.0384       38.0463       37.4288       36.0409       31.8243       28.2894       24.7175       20.2274       16.3985       12.9289       9.80506       7.17306       5.22231       3.60658       2.26727       1.47966
  21   7 1919.8212    0.4876  0.3934 10.1822 -0.0028  0.0169   0.0164   0.0367    0.0431   0.0000   438.4012       2.37458       16.8218      -4.00923      -2.17730       2.45445       1.56302      -1.71021      -1.65775      -1.35710      0.374954      0.365232     0.0264917     -0.461187     -0.375002      0.334065      0.226746     -0.117333       1.38135       1.73000       1.76019       1.81746       1.81041       1.70290       1.65102       1.45850       1.24990       1.02779      0.869089      0.657432      0.523875      0.380436      0.268633      0.180957      0.127421     0.0881721
  21   8 2077.7417    0.7191  0.5324 10.3647 -0.0046  0.0198   0.0208   0.0462    0.0556   0.0000   437.6942       2.78341       15.3875      -2.90854      0.883304      0.938639      -2.40757       3.00535      0.479990     -0.192740      0.305206     -0.109571       1.07802      0.128534   0.000765405     -0.429805     -0.101389      0.227279       1.70931       2.23368       2.34573       2.25753       2.30336       2.05503       1.90452       1.76508       1.52592       1.28632       1.08194      0.812483      0.636790      0.418133      0.295015      0.200888      0.138182     0.0929037
  21   9 2231.9244    1.0211  0.7049 10.8451 -0.0015  0.0215   0.0262   0.0532    0.0719   0.0000   436.2166     0.0909915       11.8505       3.31302       1.90988       2.32129      -1.35981      -2.00764       3.25270     -0.233657      0.757400     -0.222068     0.0536540      0.172086     -0.217811     -0.214464      0.122520     0.0826050       1.63330       2.16813       2.15707       2.39410       2.28872       2.17750       2.03385       1.78271       1.57981       1.24474       1.02937      0.763460      0.605199      0.453154      0.340082      0.235694      0.157399      0.104351
  21  10 2381.9509    1.3307  0.8080 11.3207 -0.0044  0.0233   0.0310   0.0528    0.0696   0.0000   437.4113      0.278773       14.3210       4.68335     -0.760928      -2.49458       2.05743       1.00279    -0.0505542     -0.759804    -0.0772595    -0.0109063      0.350130     -0.294856     -0.458528     -0.263507     0.0734803    -0.0343398       1.65451       2.24512       2.30708       2.42482       2.34271       2.33961       2.15624       1.89810       1.62436       1.27793       1.09295      0.809123      0.670747      0.478199      0.368782      0.238684      0.173425      0.109494
  21  11 2529.3300    1.8109  0.9906 11.7735 -0.0073  0.0270   0.0423   0.0669    0.0779   0.0000   438.2557       1.48716       15.2591      0.153006      -1.19371       2.78158       3.10314      -4.19270      -2.56143      -3.66106       1.66634       2.48368      0.170982      0.875711     0.0341172     -0.120894      0.193291     0.0176696       2.31249       3.35239       3.84873       4.07748       3.98087       3.55120       3.23975       2.66045       2.06658       1.75017       1.28698      0.977482      0.734227      0.536083      0.378279      0.255200      0.174613      0.117038
  21  12 2676.2518    2.2949  0.8965 12.4767  0.0003  0.0264   0.0532   0.0627    0.0876   0.0000   439.9399       2.26705       11.3651       2.82484      -2.70481       4.66305      -3.79101      -4.25940     0.0804610       1.58511     -0.406799      -1.23878     -0.363213      0.325312    -0.0174121     -0.116898    -0.0219545     -0.162133       1.87099       2.58202       2.61794       2.79881       2.63606       2.58852       2.44809       2.08693       1.93718       1.43721       1.20661      0.903957      0.714295      0.549959      0.398692      0.283982      0.187469      0.131655
  21  13 2823.0019    2.9714  0.8205 12.9035 -0.0000  0.0230   0.0711   0.0576    0.0862   0.0000   436.6297       7.39602       13.0380       1.16830      -2.67551      -4.08667       3.59694      -1.72578      -2.35559     -0.946286       2.22850      0.599612     -0.180038     -0.541192     -0.208811    0.00820414     -0.146330     -0.156098       1.71344       2.34223       2.38165       2.30145       2.35272       2.18568       2.11167       1.93531       1.67626       1.34744       1.07953      0.836188      0.628865      0.504297      0.365757      0.264887      0.176105      0.108584
  21  14 2968.9738    3.5675  0.8207 13.2448 -0.0044  0.0221   0.0812   0.0530    0.0766   0.0000   439.4475       8.90696       11.3784      0.735948       2.90179      -1.09115      -2.91178      -3.54410      0.804374      -3.08126      0.519706      -1.32453    0.00142585     -0.910357     -0.361247   -0.00798348      0.104882    -0.0368029       1.68210       2.23163       2.43146       2.52617       2.50178       2.32319       2.10071       1.92404       1.60885       1.27373       1.01548      0.825933      0.621659      0.461492      0.335229      0.240473      0.155923      0.110325
  21  15 3114.0270    3.8093  0.9303 13.4221 -0.0023  0.0234   0.0848   0.0609    0.0821   0.0000   439.0256       10.0003       12.4032      0.559161      -2.63134      -2.49881      -1.35979     -0.242986     -0.112440      -1.19705      0.714175      -2.23737      -1.44526    -0.0508015     -0.131440      0.180065     0.0488101      0.254735       1.78208       2.28005       2.45755       2.43029       2.39935       2.30992       2.20376       2.02967       1.69492       1.39666       1.08056      0.843655      0.665020      0.516734      0.384218      0.278269      0.190160      0.126099
  21  16 3258.6415    3.6017  1.2829 13.1891 -0.0014  0.0285   0.0696   0.0732    0.0860   0.0000   443.0818       5.03012       7.57519      -1.31639     -0.824843       1.06621     -0.489485      -1.29200       1.45883      -1.71979      0.592915      0.312162      0.792118      0.832257     -0.456117     0.0792280      0.218077     0.0448369       2.20392       2.77485       2.99584       3.20112       3.16673       2.94105       2.75995       2.33528       2.03512       1.68966       1.31940       1.06953      0.815956      0.600292      0.443353      0.308883      0.206795      0.141671
  21  17 3402.9798    3.0138  1.7484 13.0850  0.0015  0.0363   0.0530   0.0935    0.0600   0.0000   438.9452       9.53112       12.1525      -1.42466      -1.25965      -6.37585      -2.01745      -4.84241     -0.540132      -1.19444      0.986013      0.295216     -0.482303     -0.622060      0.226816    0.00428236     0.0774120     -0.155675       2.63806       3.50217       3.83869       3.91566       3.90622       3.60187       3.38737       3.01901       2.53686       2.14882       1.70161       1.36345       1.03547      0.775919      0.559178      0.374794      0.266977      0.176247
  21  18 3547.1919    2.3305  2.8272 12.5450 -0.0006  0.0489   0.0358   0.1335    0.0500   0.0000   437.8341       6.50490       9.16132      -7.62527      -2.34361       3.83661      -4.98464      0.938512      0.873373      -6.51223       3.83710       1.68681     -0.691625     -0.952426      0.857079      0.898535     -0.121342     -0.110483       3.44350       4.74550       5.09907       5.07347       5.22199       4.75638       4.47956       3.91563       3.44941       2.95994       2.36260       1.89563       1.39141       1.08872      0.750398      0.542464      0.350012      0.227221
  21  19 3691.5004    2.0251  4.1670 11.8597 -0.0000  0.0598   0.0269   0.1609    0.0540   0.0000   438.5795       16.1824       9.00843       6.94613       6.90937      -10.1592      -1.50928      -1.84229       7.58158      -1.09049     -0.561668     -0.186896     -0.709538       1.35799      0.867984      0.190285     -0.126159     -0.134695       4.36461       5.74261       6.25592       6.40120       6.38731       6.16018       5.44538       5.01348       4.29271       3.51071       2.90488       2.23800       1.75917       1.28911      0.945970      0.668859      0.442339      0.289944
  21  20 3835.8933    1.7124  5.3397 11.4351 -0.0057  0.0717   0.0216   0.1980    0.0509   0.0000   436.7797       13.9887     -0.428870       3.87054       11.0230      -7.52328      -5.36581      0.704928       10.6280      -8.38053      -1.10576      0.340315       1.08239     -0.526036     -0.909193       1.59434      -1.42689      0.336137       5.34755       6.68768       7.65463       7.72859       7.52713       7.22478       6.70408       5.83169       5.23769       4.27451       3.45989       2.76916       2.11604       1.57452       1.14130      0.810544      0.535283      0.356439
  21  21 3979.9335    1.4000  7.7881 10.9536  0.0005  0.0907   0.0155   0.2582    0.0416   0.0000   435.2293       27.3945       34.9791       14.7231      -5.34350      -21.0667      -21.8759       3.10452       6.50880      -10.6144       4.91562      -1.70940      -1.21063       2.92780     -0.518652      0.803273     -0.218538     -0.308761       6.74191       8.75574       9.70834       9.98988       9.84235       9.34489       8.64399       7.61079       6.46227       5.47362       4.43937       3.44129       2.67959       1.98262       1.45799       1.03034      0.677275      0.450560
  21  22 4124.1922    1.1598  9.2903 10.8098 -0.0009  0.1107   0.0134   0.3226    0.0365   0.0000   438.3552      -10.1344       31.2691      -2.56560       3.49341      -17.8908      -8.80431      -8.30455     -0.292052      -9.62307       1.63985      -1.29829       4.99103      -3.66514     -0.838821       1.60746      -1.10824     -0.750412       7.88810       10.4636       11.4150       11.8905       11.8145       11.0791       10.2651       9.04073       7.81241       6.60475       5.43393       4.18231       3.28913       2.41308       1.78243       1.21600      0.813818      0.541514
  21  23 4268.7515    0.9081 11.1235 10.7665 -0.0002  0.1459   0.0125   0.4371    0.0326   0.0000   434.8399       12.1792       32.8511      -11.8260      -11.7407      -11.1232       1.32903      -21.6403      -5.47580       3.27576       10.8544      -11.0341       1.60121       4.04607      0.216129     -0.616018      0.588133      0.701504       10.4026       13.3932       15.1935       15.5084       15.2964       14.6348       13.4942       11.7852       10.4135       8.65252       6.98508       5.63211       4.33196       3.20439       2.34944       1.64894       1.08021      0.725351
  21  24 4412.5979    0.6993 12.1080 10.7521  0.0007  0.1956   0.0125   0.5775    0.0302   0.0000   419.2275       33.5692       20.8337       11.1494      -2.90225      -36.1831      -8.29823       2.70090       20.3657      -5.25966      -5.75148      -6.41431      -3.93057     0.0224365      0.418314    -0.0474586     -0.627020       1.14412       13.7188       18.1909       20.1628       20.5520       20.5545       19.5364       17.6339       16.0700       13.8784       11.7696       9.40795       7.68672       5.84524       4.29280       3.18058       2.20065       1.44422      0.955242
  21  25 4557.1342    0.5581 15.4849 10.5689  0.0053  0.2853   0.0097   0.7712    0.0256   0.0000   431.0475      -30.1409       31.7319      -6.77541       2.95592       24.3776       3.01412       7.68916      -36.4036     -0.552082       36.0691       6.69663      -8.41505      -1.07411      -8.99893      -3.00793       1.73994       1.03106       20.0298       26.4563       29.6173       30.4829       29.8838       29.0383       26.3134       23.5884       20.0635       16.9363       13.7637       10.7615       8.51518       6.41192       4.60768       3.21697       2.15317       1.43522
  21  26 4700.1595    0.4182 15.0031 10.4056 -0.0061  0.3592   0.0082   0.8762    0.0221   0.0000   427.0112       10.1170       8.27669       9.58414      -25.0410      -15.2941      -49.0468       19.6728       8.50117      -4.76623       35.2773      -34.3768       15.6613       12.7695      -3.32360      -1.25048      -1.11603      -3.26605       25.5500       32.4111       36.4081       38.3709       36.7486       35.8292       32.9447       29.2713       25.3689       21.2547       17.3112       13.9632       10.6953       8.10394       5.80169       4.13607       2.74343       1.82523
  22   6 1781.5333    0.3756  0.2923  9.8781 -0.0052  0.0153   0.0145   0.0338    0.0373   0.0000   439.9716      -2.70591       18.8465       2.45764      -1.00711     -0.573453      0.434436       1.85819     -0.773940     -0.872126     -0.409483      0.381674      0.542829      0.177095     0.0616705    -0.0854592   0.000816912     0.0103659       1.07601       1.31007       1.56853       1.39749       1.51094       1.49715       1.36365       1.20709      0.996708      0.860554      0.800358      0.577960      0.440373      0.361909      0.238067      0.163163      0.114951     0.0841871
  22   7 1945.0205    0.5546  0.5195 10.0287  0.0018  0.0182   0.0158   0.0442    0.0493   0.0000   435.8364      -1.89537       17.2877      -1.24682      -2.36165      -1.42133     -0.594649   -0.00582634     -0.344725     0.0443151      0.680049      0.479741     -0.344599     -0.281700     -0.399541    -0.0878669      0.268772    0.00911081       1.36355       1.64917       1.86754       1.91717       1.94190       1.83558       1.71280       1.46897       1.24495       1.10102      0.864523      0.656316      0.561767      0.401591      0.285451      0.212053      0.152035     0.0982784
  22   8 2104.6998    0.7811  0.5950 10.3957 -0.0032  0.0187   0.0210   0.0455    0.0583   0.0000   436.2140       3.31082       18.2937     -0.504558      -3.07011       2.24741       2.29915    -0.0192549     0.0619036      -1.52262     -0.211348       1.56328      -1.06132    -0.0367481     -0.393626     -0.351672     0.0792361     0.0177421       1.34702       1.70438       1.80329       1.88211       1.94499       1.82137       1.69529       1.45728       1.39017       1.08053      0.868415      0.681831      0.531323      0.426342      0.315247      0.233968      0.158129      0.104996
  22   9 2259.9661    1.0152  0.7993 10.9094 -0.0000  0.0231   0.0238   0.0558    0.0657   0.0000   439.1862       2.61851       10.8054      0.278849       1.09614      -1.98143      -3.89646       2.87354      -1.60665     -0.212473      0.430496      -2.37608     -0.299758      0.973366     -0.473305     -0.220234     0.0465313     0.0238022       1.61920       2.11683       2.21836       2.41544       2.46735       2.19607       2.12628       1.76197       1.62039       1.33503       1.11016      0.852865      0.661837      0.505209      0.370149      0.262697      0.189214      0.118369
  22  10 2410.8706    1.4405  0.9114 11.3290 -0.0056  0.0234   0.0316   0.0591    0.0802   0.0000   436.1317     -0.646804       13.7500      -2.09671    -0.0167795       1.00713       1.64373      -4.07807      0.510906      0.174599     -0.907176     -0.342772      0.405572     -0.723586     -0.498752     -0.426102     -0.106442    -0.0559528       1.62564       2.19280       2.33363       2.38030       2.38784       2.23788       2.03102       1.88899       1.64409       1.38012       1.18022      0.888133      0.757283      0.503097      0.389144      0.272909      0.185264      0.122622
  22  11 2559.3013    1.9876  0.9227 11.8761  0.0017  0.0229   0.0424   0.0580    0.0761   0.0000   439.3657      -3.36151       19.4136      -3.73745     -0.181238       3.38389      -4.42047      0.134710      0.612715      -4.25985     -0.592622      0.773712      0.330385     -0.654647      0.245265     0.0741113   -0.00777632      0.107010       1.69824       2.21994       2.48271       2.42946       2.55637       2.33323       2.29145       1.92458       1.66483       1.40343       1.03511      0.872839      0.678925      0.507699      0.382348      0.269977      0.191656      0.129348
  22  12 2707.1666    2.4023  0.7802 12.6898 -0.0070  0.0221   0.0582   0.0541    0.0723   0.0000   435.9346      0.261214       15.9839       6.28533      -1.61787      -3.20077       1.18484      -3.86783       2.92508     -0.841907      0.824490      0.183530       1.18497     -0.382317     0.0689546    -0.0337500    -0.0581448     0.0247638       1.57717       2.25569       2.35514       2.53283       2.36519       2.33916       2.09428       1.88787       1.57203       1.34745       1.09718      0.840748      0.691346      0.480594      0.354945      0.245181      0.168090      0.116861
  22  13 2854.8266    3.0678  0.8782 12.9908  0.0022  0.0230   0.0693   0.0577    0.0870   0.0000   437.5272       2.74295       17.0673      -4.86478      -3.54324      -1.52945       2.76805     -0.493008       2.43385      0.350393       1.72328      0.385771     -0.724597     -0.158531      0.164792      0.159571     0.0997802     -0.131131       1.62017       2.20589       2.27841       2.35888       2.37562       2.27619       2.08953       1.75285       1.68947       1.32274       1.18804      0.865871      0.711408      0.522079      0.380871      0.260030      0.183797      0.123640
  22  14 3001.4492    3.5676  0.8912 13.3425 -0.0024  0.0229   0.0790   0.0566    0.0767   0.0000   438.0922       6.12881       14.4764     -0.258064      0.969814     -0.370358       3.14384     -0.590691      -1.28227      -2.66408       1.37871   -0.00237788     -0.269776     -0.214289      0.440226      0.220965    -0.0604388      0.177692       1.67157       2.18726       2.30478       2.33428       2.23969       2.22240       2.07700       1.93988       1.67970       1.34450       1.14154      0.874716      0.671709      0.546784      0.393710      0.281860      0.188073      0.130643
  22  15 3147.1178    3.7172  0.9278 13.5555 -0.0056  0.0236   0.0840   0.0610    0.0741   0.0000   436.3884       2.46397       18.3584      0.468192      0.561979     -0.439287      0.585636      -6.07439      0.630516      -1.17239      -1.52860      0.801128      0.645017    -0.0877776      0.356004     -0.146717      0.220496     0.0458373       1.73090       2.29910       2.36733       2.47016       2.49742       2.13903       2.13665       1.83945       1.75745       1.47365       1.21694      0.981006      0.764541      0.568922      0.410985      0.271506      0.183302      0.131760
  22  16 3292.3187    3.3719  1.4135 13.2545 -0.0049  0.0313   0.0641   0.0789    0.0728   0.0000   437.9672       8.87927       11.2028      -3.99866       1.70230      -5.30370       1.11169     0.0651860      -2.46960     -0.788961      -2.03309      0.971586      0.344112      0.746893    -0.0270654     -0.303960      0.406369    -0.0181730       2.18562       3.01323       3.11123       3.26455       3.36043       3.14672       2.92525       2.55805       2.18529       1.86664       1.56873       1.21920      0.962938      0.699982      0.503751      0.367024      0.249161      0.167367
  22  17 3437.3420    2.8809  2.0377 12.6562  0.0001  0.0364   0.0449   0.0965    0.0610   0.0000   436.8810       3.44516       1.47125     0.0469445       3.98916      -4.56786     -0.586423      -1.06526      -2.00834      -5.08525       1.50641       1.03935    -0.0672699      -1.06898      0.294266     0.0815103     -0.278395     -0.268106       2.60467       3.40069       3.77723       3.81007       3.87716       3.73390       3.26800       3.07385       2.54489       2.22155       1.74984       1.42646       1.10989      0.821290      0.612419      0.442976      0.291304      0.198750
  22  18 3582.3081    2.3643  3.0649 12.3095 -0.0024  0.0481   0.0320   0.1286    0.0467   0.0000   446.5839      0.173739       14.5230       4.48465       1.28929      -7.66304       1.14072      -6.12475      -7.24800       2.91152       3.28820      -3.81270       1.21871     -0.166044      -1.68336     -0.237079       1.08580     0.0243179       3.24248       4.36330       4.86850       4.83941       5.07181       4.58423       4.24291       3.93911       3.25937       2.89166       2.38027       1.85381       1.45104       1.09450      0.821823      0.558320      0.389091      0.255994
  22  19 3727.1120    1.9575  4.5628 11.6567 -0.0048  0.0601   0.0241   0.1671    0.0515   0.0000   433.5306       16.0429       21.1130      -5.69136      -9.21952      -14.2760     0.0813826       4.41083       11.3041      -12.8651     -0.202406      -1.16065      0.787586      0.394945       1.26018      0.266874      0.457306     -0.286079       4.15463       5.45961       6.16008       6.09282       6.27975       5.90765       5.44280       4.86059       4.28997       3.57891       3.01087       2.34535       1.85516       1.37923       1.01752      0.734998      0.496260      0.328462
  22  20 3871.8194    1.6275  6.5000 11.1450 -0.0019  0.0769   0.0177   0.2058    0.0450   0.0000   433.2884       6.17522       4.80943       12.1971       4.96153      -17.8062       12.2672      -21.1716       7.04178      0.595451       1.81188     -0.162145       2.33751      -2.10972       2.51895      0.541585     0.0925126      0.325811       5.28357       6.96642       7.61564       7.75549       7.84537       7.50096       6.90115       6.23522       5.45552       4.55100       3.81883       3.06879       2.36001       1.77378       1.31682      0.952190      0.636306      0.436022
  22  22 4161.0644    1.0554  9.3466 10.9231 -0.0069  0.1191   0.0136   0.3359    0.0338   0.0000   429.0979       27.0341      -1.39677      -37.2220      -12.3176       9.94201      -9.12686       4.03042       3.16613      -18.3001       2.07723     -0.790699       2.63163      -5.85495     -0.900824       1.74092      -1.62535      0.511422       8.14113       10.6637       11.8862       12.0983       12.1261       11.6791       10.9899       9.78123       8.38830       7.03574       5.85212       4.61536       3.67907       2.76528       2.09182       1.47763       1.00326      0.690912
  22  24 4450.8897    0.6539 12.9120 10.7263  0.0032  0.2151   0.0120   0.6194    0.0282   0.0000   446.3158     -0.288029       74.7485      0.796144      -32.1543      -12.6502      -21.5331       21.2907       5.21896      -8.36377       3.28728      -6.09451       1.18264      -3.42214       3.32668       1.92185       4.23431     -0.648072       14.6827       18.8434       21.2402       22.1606       21.5937       21.2400       19.3073       17.0170       15.3758       12.7581       10.7450       8.50723       6.61089       5.03976       3.79198       2.68682       1.80080       1.20484
  23   5 1632.7889    0.2629  0.1923  9.8633 -0.0096  0.0205   0.0158   0.0289    0.0306   0.0000   439.7083    -0.0523405       22.0415    -0.0204675     -0.744990     -0.703674       1.28521     -0.785661     -0.335463      -1.09331     -0.602098      0.511292     -0.125081     -0.193444     0.0696851     -0.167964    0.00174553   -0.00892237       1.67470       1.89621       1.90645       2.11918       2.48643       2.35896       2.04989       1.83167       1.26723       1.33480       1.12055      0.617186      0.611512      0.444360      0.263120      0.221400      0.126096      0.140056
  23   7 1969.6375    0.5609  0.4677 10.2129 -0.0077  0.0181   0.0177   0.0423    0.0456   0.0000   440.6094      0.740756       18.7429     -0.458244      -1.63583      0.465559      -2.80531      -3.26334      0.694613      -1.65749       1.40445      0.412033     -0.473096      0.599849    -0.0915453      0.372763      0.150581     0.0333873       1.21010       1.45395       1.75529       1.80026       1.71636       1.68948       1.57835       1.34649       1.22892       1.12412      0.840887      0.689696      0.545744      0.400964      0.314580      0.241091      0.155859     0.0996995
  23   8 2131.1134    0.8000  0.6218 10.4293 -0.0017  0.0187   0.0204   0.0455    0.0566   0.0000   437.4446       1.33438       16.6177      0.534864      -2.47422      -3.70410       2.42089     -0.316844    -0.0370112      0.660182      0.271400      0.685819     -0.917582    -0.0484665     -0.105841     -0.116621      0.311272     0.0915168       1.40399       1.85637       2.08397       2.23434       2.26103       2.12909       1.84235       1.61488       1.38505       1.18037      0.947754      0.740890      0.575411      0.456879      0.317754      0.219966      0.162999      0.108025
  23   9 2287.4501    1.0446  0.8575 11.0559  0.0001  0.0249   0.0234   0.0591    0.0627   0.0000   442.0204       1.17811       19.3189      -2.84375       3.14278      -1.05581     -0.255850      -3.38863       2.08340     -0.430793      0.537672     -0.864607     -0.139889     -0.438232    -0.0543019    0.00315442     0.0431684    -0.0477628       1.97597       2.69338       3.01824       3.33912       3.29052       3.06521       2.74719       2.41506       1.96999       1.53400       1.20497      0.954293      0.722067      0.543128      0.405238      0.304251      0.204343      0.145383
  23  10 2439.1853    1.5102  0.8540 11.6924 -0.0050  0.0239   0.0344   0.0571    0.0734   0.0000   442.2419      0.742913       13.3538       2.82766      -1.13922      -1.58504      0.809984      -1.10923     -0.594262      0.342272       2.04085      0.714304       1.15824      0.778687    -0.0393911     0.0500985      0.289557    -0.0898372       1.75222       2.35218       2.62510       2.76830       2.84408       2.65088       2.36020       2.11510       1.71946       1.44568       1.20540      0.904976      0.743179      0.548381      0.396769      0.297989      0.200097      0.144754
  23  11 2588.6336    2.0532  0.8825 12.1921  0.0023  0.0224   0.0448   0.0581    0.0685   0.0000   439.3213       2.10459       10.4655     -0.493058       2.14455      -3.46132      -2.65522      -2.12639      0.872747      -1.75415     -0.899834      0.561920      0.262164     0.0574803     -0.940386      0.473076      0.508304     -0.188972       1.43774       1.97594       2.04331       2.22162       2.17257       2.07752       1.99964       1.73976       1.47379       1.29599       1.08945      0.855198      0.677372      0.516915      0.379212      0.282122      0.192560      0.136401
  23  12 2737.6833    2.6173  0.7532 12.5718  0.0014  0.0194   0.0596   0.0491    0.0671   0.0000   438.6986     -0.882146       14.3020       2.42095      -2.82681      0.581773     0.0242920     -0.892822     -0.945506     0.0631500       1.47870     -0.527039     -0.479355     -0.291485      0.165230      0.291245      0.460763     0.0325387       1.34695       1.72558       1.88521       1.86737       1.94749       1.86159       1.72787       1.58008       1.34236       1.19615      0.917614      0.786933      0.646732      0.460749      0.342192      0.260826      0.184430      0.121235
  23  13 2886.1766    3.1848  0.7812 13.1180 -0.0022  0.0217   0.0751   0.0531    0.0845   0.0000   435.7696       3.85723       13.5640       1.90106      -5.76862      -3.70125       1.62979     -0.765590       1.43936      -4.71950     -0.471774      0.663466     -0.189965    -0.0851139     0.0241861      0.338335      0.100798      0.165233       1.44735       2.16381       2.22628       2.39289       2.40614       2.28685       2.03722       1.87563       1.53032       1.41122       1.06566      0.833516      0.676396      0.501362      0.379228      0.255772      0.192243      0.127696
  23  14 3033.5041    3.7812  0.9165 13.2767 -0.0069  0.0243   0.0794   0.0540    0.0979   0.0000   437.4590       6.16012       15.4406     -0.771061      0.879084      -2.89875       3.33623      -2.89159     -0.888282     -0.288169       1.04840     -0.196978      0.769098      -1.52066     -0.353694     -0.389472      0.133733     -0.121430       1.54028       2.31994       2.28601       2.39997       2.30908       2.24364       2.11740       1.99613       1.79356       1.45876       1.21217      0.917611      0.761778      0.588939      0.426239      0.314446      0.228338      0.163605
  23  15 3179.7972    3.7182  1.0294 13.6163 -0.0021  0.0260   0.0790   0.0657    0.0732   0.0000   437.8730       5.59086       14.4514      0.646458       1.54541      -1.74911      -6.20277      -4.18395      0.521550      -2.65771     -0.195288     -0.788441      0.511812     -0.269655     -0.699424     -0.141472      0.455829    -0.0727849       1.72869       2.45917       2.47558       2.61976       2.70694       2.48851       2.45460       2.14331       1.80800       1.53195       1.21509       1.00417      0.777268      0.602158      0.449493      0.317719      0.232928      0.158813
  23  16 3325.6748    3.3801  1.4214 13.2485 -0.0056  0.0312   0.0626   0.0778    0.0722   0.0000   440.1100       5.51116       14.9706       4.90910      -5.24778      -5.94441      -1.46901      -3.98705      -4.43562      -5.04865      0.167357      -2.83718      -1.85830     -0.349134      0.421296      0.610254   -0.00173830      0.161371       2.08675       2.81098       2.96252       3.07655       3.17086       2.97440       2.88076       2.48877       2.19104       1.86633       1.48644       1.18393      0.966426      0.741167      0.546354      0.400931      0.286501      0.193317
  23  17 3471.3876    2.7574  2.3626 12.6277 -0.0035  0.0384   0.0394   0.1051    0.0499   0.0000   442.4364       6.21046       8.70052      -5.48123       4.74189      0.910492       1.97868       1.51985       1.23027     -0.140889       3.35652      -2.29514     -0.922410      0.624505      -1.42044     -0.785753     -0.552979      0.256188       2.62309       3.45495       3.76741       3.69466       3.77479       3.60159       3.46247       3.18796       2.72432       2.32269       1.90593       1.59404       1.23306      0.944275      0.706260      0.516247      0.368625      0.254634
  23  18 3616.8910    2.2358  3.4042 12.1939 -0.0002  0.0486   0.0285   0.1346    0.0431   0.0000   436.5005       14.5375       11.3446       7.60679       4.14218      -10.1948       3.79397     -0.660829      -2.62215      0.894773      -2.86772      0.425854      0.176271       1.34764      0.690369     -0.340449      0.152912     0.0816533       3.37611       4.40262       4.68681       5.02580       5.00334       4.87664       4.48059       3.86802       3.43175       3.00431       2.46979       1.97951       1.54068       1.18518      0.886095      0.643676      0.446586      0.311505
  23  19 3762.1860    1.8392  4.8707 11.6188 -0.0019  0.0613   0.0216   0.1718    0.0444   0.0000   433.7693       22.9642       12.0297       9.30129       8.06975      -15.2323      -2.49628      -3.12347      -1.12995      -1.63778      0.349248      -5.00881       1.08928       2.08232      0.151187      -2.27656      0.821767      0.697461       4.11415       5.34013       5.94668       6.11551       6.17689       5.94564       5.45672       4.89259       4.27891       3.79778       3.05414       2.46762       1.99366       1.50907       1.10975      0.813639      0.573907      0.384368
  23  20 3907.3783    1.4605  6.3154 11.3517 -0.0002  0.0783   0.0175   0.2245    0.0390   0.0000   432.1186       5.10116       34.7593       7.28012      -3.07122      -5.01298      -6.72282      -9.26736     -0.891498      -4.14746       2.53216      -3.35169      0.172556     -0.606445      0.477483     -0.574571       1.21944      0.292852       5.15644       6.84519       7.43864       7.80944       7.75629       7.57861       6.93398       6.26905       5.46876       4.71050       3.97113       3.17936       2.50282       1.90681       1.44633       1.02846      0.720166      0.492956
  23  21 4052.7190    1.2207  8.4113 11.0241 -0.0018  0.0994   0.0143   0.2865    0.0349   0.0000   432.0446       1.27494       8.76577       10.6091      -12.9586      -14.4808      -5.34634     -0.262355       10.3862      -7.15199       1.41915       2.90302      -1.01028     -0.453400      0.129360      -3.13086       1.45591      0.484353       6.50889       8.61312       9.68051       9.81818       9.88561       9.60036       8.79095       8.07613       7.06593       5.93823       5.06117       3.97037       3.15914       2.47214       1.80714       1.34547      0.925979      0.636525
  23  22 4197.6441    0.9754  9.7011 10.9021 -0.0008  0.1223   0.0131   0.3608    0.0321   0.0000   426.4413       15.0816       7.50184       22.5293       2.38323      -10.4837       2.85984      -15.1963       2.52306      -9.34384      -8.86988       1.52227       4.24082       3.98780       2.66968     -0.810882      -1.18005      -1.21077       8.19714       10.6150       11.9843       12.4080       12.5081       11.8920       11.2202       9.97703       8.67538       7.43785       6.07030       4.88055       3.93337       2.96026       2.27360       1.65159       1.13998      0.799232
  23  23 4342.8981    0.8075 11.9308 10.7831 -0.0032  0.1655   0.0119   0.4833    0.0288   0.0000   431.4142       3.33514       57.0467       23.2391       4.94877       4.01924      -1.02558       22.9639       15.8279      -10.7660      -3.62257      -4.12478      -3.37472       6.72451      -2.74618     -0.263679     -0.747442       1.26574       10.5968       14.1594       15.8008       16.5416       16.2259       15.9948       14.5094       13.1924       11.5899       9.90121       8.14706       6.76164       5.23859       4.07262       3.04249       2.19707       1.50586       1.03492
  23  24 4487.9875    0.6045 12.7531 10.7125  0.0014  0.2183   0.0112   0.6319    0.0263   0.0000   443.4364       8.20033       35.9645       22.9031      -23.1470      -21.4772       40.7563       8.81160       26.8275      -14.7798       4.49228       5.42051      -6.67116      -10.6859       1.27726      -6.41425      -3.13936       1.75661       14.0975       18.5869       21.1784       21.7914       21.9421       20.9514       19.8402       17.3415       15.4107       12.9882       10.7870       8.86831       6.90790       5.37785       4.02204       2.92763       1.99913       1.38711
  24   4 1469.7936    0.1402  0.0712  9.8108  0.0745  0.0210   0.0142   0.0183    0.0261   0.0000   438.3768     -0.618584       20.7755       1.24474      -3.14630      -1.74146       2.09570     -0.696385      -2.32454      0.824134      0.868827     -0.218918      0.184675     -0.572952      0.274272     -0.105011    -0.0561636      0.116137       1.60627       1.40125       1.67881       2.24768       1.93450       1.52884       1.73335       2.03391       1.47137       1.03653       1.12110      0.739610      0.599871      0.538427      0.381506      0.335550      0.205163      0.130618
  24   7 1993.5736    0.5989  0.4685 10.1624 -0.0111  0.0159   0.0182   0.0426    0.0462   0.0000   439.2947      -2.40934       17.6253       3.16160      -2.71464      -2.48123       1.05705      -2.76248      0.546432      -1.96299       1.53511      0.252792     -0.564973      0.173407     -0.651827     -0.489559     0.0619903      0.290669       1.03323       1.27672       1.45434       1.46160       1.55685       1.42057       1.39223       1.25190       1.09430      0.943982      0.764356      0.575260      0.484227      0.388015      0.291622      0.219979      0.165270      0.116295
  24   8 2156.7505    0.8405  0.7165 10.4211 -0.0037  0.0220   0.0201   0.0506    0.0612   0.0000   440.2474       1.85337       18.1021      -1.33739      -3.60827      -3.77733       4.34079      -3.53087      -1.31121     -0.619313       2.26594     0.0737720   -0.00425559      0.395395      0.501558      0.238903      0.167885     0.0232707       1.57317       2.19622       2.45108       2.51325       2.58551       2.46802       2.33557       2.02520       1.67289       1.40449       1.03937      0.853832      0.665858      0.486286      0.402956      0.292475      0.212721      0.150789
  24   9 2314.2922    1.1783  0.8683 11.1731 -0.0016  0.0233   0.0258   0.0558    0.0639   0.0000   440.5951      0.593454       14.4875       1.40287      -3.30125       1.37445       1.65712      -2.82044      -1.79538       1.02431       1.83680    -0.0377041     -0.746615      0.313644      0.200748     -0.321035     0.0460411     0.0506029       1.49126       2.06882       2.07614       2.30938       2.19324       2.19583       2.06570       1.83940       1.59636       1.30908       1.20014      0.961239      0.766908      0.558538      0.429870      0.313568      0.230046      0.155061
  24  10 2467.0279    1.5814  0.8575 11.9151  0.0031  0.0223   0.0349   0.0569    0.0653   0.0000   440.6069       3.71094       13.2503      -1.85827       4.03256       4.43481     -0.965888     -0.922664     -0.612266      -1.98477      -1.47400      0.768390      -1.94908      0.557146     -0.207681    -0.0549570    -0.0528625      0.246980       1.50781       1.95727       2.00388       2.17255       2.25285       2.12914       1.98144       1.71087       1.51552       1.39550       1.14374      0.900501      0.737615      0.525708      0.424248      0.322511      0.220798      0.158317
  24  11 2617.7187    2.1218  0.9217 12.1216 -0.0015  0.0222   0.0439   0.0564    0.0817   0.0000   438.3875       1.06428       15.2749      0.169986      -1.83909       1.78440       2.04108      -2.15986     -0.497647      0.828566     -0.680905      0.298785      0.410553      0.308616      0.176593      0.191315      0.265610      0.145153       1.46345       1.96358       2.02594       2.21631       2.09645       2.15283       1.91829       1.81000       1.47286       1.39062       1.10013      0.958794      0.743803      0.569333      0.419698      0.307213      0.218746      0.161039
  24  12 2767.7578    2.8363  0.7925 12.5874  0.0030  0.0198   0.0612   0.0494    0.0736   0.0000   437.9646       4.20803       16.2419       1.80717     -0.694771      -3.61550      -3.21129      -2.69497       2.03001     -0.700105     -0.507334       1.40400      0.290490    -0.0455903    -0.0868994      0.153054      0.278976     0.0873623       1.29543       1.71972       1.84488       1.89620       1.92247       1.81798       1.75876       1.50335       1.41459       1.19321      0.995078      0.790866      0.654577      0.498773      0.369586      0.271077      0.200767      0.132957
  24  13 2917.0098    3.3162  0.8064 13.2057 -0.0054  0.0205   0.0739   0.0524    0.0738   0.0000   439.4819       3.77878       14.6331       4.64432      -7.35870      -1.35896      0.163206      -1.00853      -2.16598     -0.676983      -1.02702     -0.161118     -0.851641      0.765107     -0.977974      0.184626      0.108330      0.228175       1.37063       1.77878       1.85587       1.86892       2.05530       1.91257       1.85794       1.65279       1.40397       1.22955      0.964151      0.842233      0.667713      0.523455      0.394189      0.276589      0.202774      0.141436
  24  14 3065.0973    3.9384  0.9196 13.4194 -0.0004  0.0219   0.0849   0.0597    0.0890   0.0000   440.5644       6.89700       14.7063      0.650316      0.849534     -0.361550      -2.36930      0.336247      0.440835     -0.565697     -0.435967       1.18339      -1.42780      0.688452     -0.560313      0.118681    -0.0418750    -0.0716119       1.41259       1.93468       1.96969       2.16581       2.07067       2.07326       1.96244       1.74574       1.53219       1.25747       1.08587      0.912444      0.711191      0.562329      0.409235      0.303489      0.209230      0.156286
  24  15 3212.0729    3.7283  1.1978 13.4867 -0.0094  0.0277   0.0743   0.0691    0.0930   0.0000   438.4835       8.21019       13.6751       1.58542     -0.914692      -1.84187       4.77340      -2.31070      -4.21143      -3.40315       2.24361      -2.21249    -0.0451673     -0.716603      0.908735      0.234302     -0.322369      0.175744       1.74847       2.51964       2.60275       2.77493       2.61956       2.51733       2.40902       2.17254       1.97138       1.72591       1.45916       1.19154      0.997828      0.692546      0.552890      0.386864      0.275373      0.187862
  24  16 3358.5299    3.1744  1.7502 12.9690 -0.0012  0.0336   0.0514   0.0839    0.0623   0.0000   443.8422       14.4286       6.36508       1.69753      -3.01033      -1.54163       2.08434      -5.27906     -0.861779     -0.800147      -1.67268      -1.20393      -1.68946     -0.345395     -0.286517      0.287775   -0.00765989     -0.204648       2.19805       2.99686       3.26192       3.34152       3.39755       3.36966       3.07226       2.77813       2.38792       2.04677       1.66780       1.36158       1.09966      0.826938      0.644639      0.464832      0.338920      0.235012
  24  17 3504.9789    2.6628  2.6566 12.4819 -0.0006  0.0405   0.0354   0.1082    0.0481   0.0000   442.5605       9.66950       5.96429      -2.15134       3.69843      -1.72982       1.18597      0.200387      -9.68868      -7.36516       1.98238      -3.27157      -1.18012      0.251102      -1.34319       1.10964      0.336247     -0.296469       2.63671       3.34436       3.83724       3.98549       3.96969       3.87890       3.51352       3.19636       2.86711       2.44497       2.06686       1.67775       1.32148       1.01253      0.789026      0.577150      0.406179      0.278823
  24  18 3651.0822    2.1354  3.5854 12.0777 -0.0002  0.0498   0.0257   0.1351    0.0400   0.0000   448.4027       10.7737       7.93910       4.55920       14.6187       1.23047      -2.49793      -7.64233      -2.70419      0.168597      -2.09672      -1.74838      -2.42602      0.546984      0.458489       1.97696       1.44188      0.475456       3.17217       4.11209       4.61988       4.67773       4.79173       4.60671       4.24860       3.93380       3.55784       2.91678       2.48397       2.02417       1.61312       1.24188      0.956761      0.733246      0.507400      0.365017
  24  19 3796.8580    1.7135  5.0854 11.6174 -0.0001  0.0625   0.0199   0.1765    0.0392   0.0000   440.3936       14.2375       4.97572      0.881609       6.93331       8.19517      -8.73095      -8.51089      -1.31596     -0.169474       7.97203      -1.23172       1.32133      0.563201     -0.600787     -0.844402      -1.29388    -0.0758106       4.03385       5.21742       6.00589       5.99459       6.15200       5.75130       5.47238       5.04402       4.37072       3.83357       3.17612       2.61352       2.07938       1.58924       1.23401      0.894478      0.647902      0.452780
  24  20 3942.5966    1.4055  6.9905 11.2286 -0.0012  0.0797   0.0158   0.2349    0.0362   0.0000   434.0516       10.3662       28.9953      0.562836      -4.67796      -3.86630      -5.10797       2.06237      -4.53067       2.23561      0.159396      -5.59735      0.626092       3.17986      -4.06895      -1.69913      0.132657       1.28519       5.07205       6.70156       7.35898       7.90122       7.75061       7.61381       6.99093       6.28844       5.62880       4.79495       4.05696       3.26956       2.57924       2.05377       1.53531       1.14084      0.807604      0.564980
  24  21 4088.4455    1.1745  8.7770 10.9587  0.0023  0.1001   0.0136   0.2960    0.0339   0.0000   429.1016       15.9670       20.0210       3.72663       7.01068      -15.9652      -17.4308      -1.73409       13.9381       11.5300      -6.40551      -1.98112       4.28897      0.139405      0.658491       1.23012      -1.43038     -0.225642       6.19575       8.35661       9.05504       9.71519       9.57288       9.30802       8.65246       7.79744       6.95201       6.14205       5.00465       4.17227       3.28798       2.59284       1.92069       1.43709       1.00687      0.690965
  24  22 4233.9591    0.9409 10.3524 10.8742 -0.0014  0.1283   0.0126   0.3812    0.0297   0.0000   458.8938       3.58936       46.9210       2.50259       1.80660       2.20057      -14.1533      -7.21060       2.66156       8.22129      -2.74952      0.552065       2.74642      -1.10709       1.55356     -0.852171       1.92500       1.18734       8.02599       10.6902       11.7173       12.2961       12.4128       11.9692       11.2627       10.1195       8.96553       7.69144       6.49577       5.33913       4.14259       3.36216       2.48188       1.86289       1.30433      0.926026
  24  24 4524.8752    0.5846 14.4784 10.6871  0.0009  0.2512   0.0092   0.6730    0.0211   0.0000   410.8271       49.8147       51.1963      -31.1797       49.5698       4.34776      -7.71409       23.0975      -10.2039      -13.8417       9.68518       11.6961      -4.23843       1.35151      -1.66968      0.896111      0.182771       3.05730       15.2401       20.4104       22.5618       23.9105       23.5227       23.2088       21.7983       19.3995       17.4869       14.7238       12.7134       10.2430       8.21406       6.44823       4.89539       3.64587       2.52107       1.77910
  25   5 1674.0943    0.3063  0.2054  9.8732 -0.0023  0.0120   0.0135   0.0272    0.0305   0.0000   439.0965     -0.667094       20.8823     -0.283509      -3.52736      -1.97142       1.01515     -0.521731     -0.249191      0.229540      0.277212     -0.488918      0.161576     -0.206697      0.233366      0.148258     -0.184013     0.0551195      0.673797      0.977986       1.04209       1.02954       1.08494      0.993768       1.05276      0.831416      0.846300      0.668949      0.570073      0.467363      0.406139      0.306119      0.224924      0.171666      0.121058     0.0911226
  25   6 1847.9199    0.4606  0.3472  9.9817 -0.0023  0.0145   0.0149   0.0327    0.0385   0.0000   439.8375      -1.22250       18.8651       1.80286      -4.34173      -1.92879     -0.420918      0.246138      0.220419      0.318850     -0.929873     0.0558682     -0.316164     -0.558516     -0.266189     -0.253196     -0.108064     0.0152080      0.873288       1.20023       1.32242       1.20872       1.43852       1.25425       1.25969       1.10666      0.933905      0.843049      0.696344      0.578777      0.462788      0.375267      0.275138      0.200475      0.140829      0.102999
  25   7 2016.9125    0.6311  0.5375 10.2216 -0.0027  0.0178   0.0165   0.0418    0.0475   0.0000   438.7700       1.81034       18.1843      -4.70188      -4.06503       1.22740     -0.205748     -0.221268       1.28225       1.09456     0.0642710      0.259131     0.0807902      0.487379     -0.231964      0.265003      0.182168    -0.0889772       1.17209       1.67179       1.74590       1.75401       1.72803       1.52489       1.53005       1.37043       1.36400       1.14269       1.05671      0.801752      0.683155      0.520162      0.366138      0.288189      0.198520      0.136642
  25   8 2181.7567    0.8897  0.6706 10.6414 -0.0033  0.0200   0.0217   0.0467    0.0565   0.0000   439.3228      -2.50494       17.2545      -4.73899      -2.09434      -3.60834       1.20200      -1.50522      -2.54475     -0.795481      -1.36316      0.370606      -1.37935     -0.621372     -0.146997      0.538138     0.0121368    -0.0394913       1.35662       1.76673       1.90839       1.96503       1.95521       1.69906       1.68529       1.57871       1.47260       1.28381       1.08116      0.890554      0.745274      0.540014      0.397090      0.303731      0.220626      0.161535
  25   9 2340.5241    1.2809  0.9014 11.1693  0.0002  0.0222   0.0269   0.0560    0.0681   0.0000   438.6618       1.34454       19.4094      0.597010      0.828091     -0.827673      -1.09168     -0.979035     -0.646401     -0.486147       1.88526      0.385835     -0.750004      0.903341     -0.893426     -0.814879      0.258019     0.0419478       1.36237       1.86464       2.00369       2.07639       2.12763       2.00534       1.90375       1.75769       1.52176       1.35139       1.13601      0.917824      0.758898      0.561174      0.469844      0.317954      0.242383      0.178037
  25  10 2494.3486    1.7089  1.1322 11.3846 -0.0039  0.0248   0.0315   0.0631    0.0897   0.0000   439.0453       2.96564       12.5048       1.51519      -3.82550      -1.13199     -0.959682     -0.817738      -1.92678      -2.00831      0.612255      -1.26401      -1.87726     -0.216074     -0.161323     -0.446671     0.0752543    0.00605932       1.49659       1.97434       2.13469       2.19714       2.32866       2.10137       2.12301       1.91766       1.70270       1.42343       1.20617      0.973951      0.820669      0.640312      0.494805      0.367278      0.270635      0.184172
  25  11 2646.2663    2.1740  1.0223 12.2605 -0.0056  0.0236   0.0432   0.0640    0.0801   0.0000   440.2923       5.07692       8.57362      -1.43282      -1.01967       5.74429      0.316351      -3.09475      0.508849      -1.19918       1.11730      -2.20126      0.798209      0.509028     0.0534145      0.128504     -0.182956      0.276797       1.54677       2.07097       2.29851       2.38959       2.46702       2.34777       2.19832       1.97413       1.74470       1.51624       1.22433      0.986524      0.747619      0.614487      0.472109      0.372734      0.268463      0.188089
  25  12 2797.3843    2.8868  0.9049 12.8125 -0.0005  0.0210   0.0605   0.0559    0.0692   0.0000   435.2196       3.11827       15.9278       7.46692       1.44626      -2.13968     -0.921465       1.21409       1.06757      -1.72691       1.17395     -0.141750     -0.280427     -0.811672     -0.122901     -0.110222     -0.135466    -0.0215609       1.34670       1.85412       1.92678       2.13968       2.15535       2.03340       1.89873       1.70954       1.50519       1.31804       1.07426      0.862947      0.734826      0.589908      0.414378      0.312563      0.217540      0.156112
  25  13 2947.4412    3.5029  0.7980 13.2818  0.0015  0.0196   0.0759   0.0504    0.0655   0.0000   437.6370       6.24734       13.4062   -0.00553892      -3.37856      -1.21284      -3.01291      -3.21133      0.786763      -1.81722       1.33534      0.967522     -0.124914      0.442891     -0.190874      0.357636      0.352794      0.102576       1.19429       1.60277       1.73972       1.81964       1.87028       1.71448       1.70853       1.48075       1.34988       1.13981       1.01747      0.785151      0.662158      0.500951      0.385440      0.283510      0.207689      0.148606
  25  14 3096.2405    3.9445  0.9372 13.4787 -0.0048  0.0233   0.0831   0.0569    0.0899   0.0000   438.8354       4.70625       15.3557      -1.23381      -5.44415      -4.14296     -0.554114      -1.61685     -0.375217       1.26885      -2.53434      -1.59937      -1.43907      -1.18356     -0.548423     -0.759475      0.660602     0.0609940       1.49174       1.97713       2.05481       2.07455       2.29521       2.02495       2.05028       1.86720       1.54637       1.42946       1.13937      0.989199      0.766122      0.596675      0.468112      0.339275      0.267241      0.178379
  25  15 3243.9783    3.7018  1.2480 13.4752 -0.0016  0.0290   0.0732   0.0682    0.0944   0.0000   441.4368       6.40679       13.5556      0.970003      -2.24512      -3.39993      -1.11042      0.374854       1.46965     0.0487275       2.15367      0.752076     -0.914371      -1.50058      0.719487     0.0476745      0.267235      0.459212       1.87612       2.46562       2.50025       2.65654       2.63466       2.59466       2.52630       2.23202       2.00990       1.81113       1.48821       1.23577      0.965122      0.756302      0.605124      0.457004      0.343103      0.232880
  25  16 3391.2144    3.1187  1.8161 13.0322 -0.0030  0.0330   0.0499   0.0885    0.0608   0.0000   442.9399       8.49599       10.2779      -1.56815       4.71069      -5.30987     -0.581869      -8.60811      -3.49660      0.168734       2.89437     -0.721981     0.0313475     0.0317128       1.19719     -0.417815     0.0957271     -0.248252       1.99811       2.69271       2.89388       3.02380       3.19777       3.01703       2.84555       2.63287       2.27989       1.96109       1.66832       1.31064       1.07702      0.837730      0.665194      0.493451      0.364828      0.266053
  25  17 3538.1871    2.4077  2.8145 12.5185  0.0003  0.0423   0.0321   0.1148    0.0426   0.0000   440.8851       12.5019       19.7994      -6.67501       11.8036      -5.07195      -14.0261      -6.21596       3.27133      -5.93505      0.178270     -0.627666      -2.08908     -0.311273      -1.35416      -1.25437    -0.0162435      0.424097       2.62565       3.47068       3.86881       4.01293       4.08683       3.86911       3.69563       3.32574       2.95854       2.61231       2.16684       1.76599       1.44949       1.16308      0.866688      0.638285      0.463767      0.328055
  25  18 3684.9643    2.0428  4.1855 11.9180 -0.0024  0.0527   0.0231   0.1460    0.0392   0.0000   437.7058       10.7795       6.43720      -4.49356       5.95703       3.19035      -6.82088      -12.3409      -2.13882       1.10518      0.113153      -3.22468       1.10383      0.469609       1.41495      0.651467      0.186551      0.115722       3.30848       4.34362       4.96198       5.02168       5.03576       4.80795       4.53887       4.19804       3.70736       3.23198       2.75414       2.22910       1.82535       1.42698       1.08521      0.818162      0.571938      0.413833
  25  19 3831.4291    1.6093  5.7735 11.5446 -0.0018  0.0681   0.0183   0.1923    0.0365   0.0000   437.0104       9.43638       1.30160       17.6453       9.51254      -31.0277      -1.86299      -14.7439      -2.05614      -9.65283       2.88987      -1.13199      -1.65167       2.99148       1.31038       1.47946      -1.29540     -0.131291       4.22132       5.58304       6.13578       6.33503       6.35219       6.31861       5.70511       5.50747       4.79979       4.06326       3.51105       2.86692       2.28843       1.82870       1.40318       1.04453      0.767843      0.546623
  25  20 3977.5994    1.3418  7.4575 11.1668 -0.0015  0.0824   0.0149   0.2404    0.0352   0.0000   432.5946       10.4662       18.1965       17.9193       6.15745       3.49997      -3.20431      -1.97592     -0.245739       5.04529       1.00045      -3.48982      0.672547     -0.490741       3.60814       1.83122      -2.44238      -1.74447       4.99139       6.61774       7.41151       7.70835       7.82278       7.49465       7.15408       6.47620       5.77051       4.95854       4.18059       3.45223       2.78685       2.17602       1.66913       1.28237      0.910516      0.651698
  25  21 4124.0533    1.0767  9.3531 11.0410 -0.0013  0.1097   0.0138   0.3296    0.0323   0.0000   435.0113       4.00953       21.6765      -5.09704      -5.66403       4.09777       5.76945     -0.592499       16.4362      -12.4769      -4.91836      0.463794      -7.28938     0.0699023       2.91495      -2.39900       2.68120     -0.352356       6.61399       8.75765       9.81292       10.0265       10.2393       10.0893       9.37149       8.60678       7.62938       6.51605       5.67149       4.56208       3.74528       2.92489       2.22262       1.71626       1.21070      0.867088
  25  22 4269.8811    0.8478 10.3338 10.9472 -0.0018  0.1368   0.0128   0.4113    0.0287   0.0000   454.5218       18.3120       34.4502       16.6544    -0.0159273      -41.8523      -26.6042      -3.35030       7.90833      -2.21956       3.36434      -4.28638      -1.96249       6.23109       2.61814      -3.37330     -0.948631       1.22026       8.18906       10.9713       12.1443       12.6707       12.8167       12.4361       11.6747       10.5286       9.61786       8.24636       6.94644       5.82060       4.66609       3.69840       2.81667       2.11797       1.51003       1.07963
  25  23 4416.0073    0.6634 11.8429 10.8783 -0.0025  0.1901   0.0125   0.5638    0.0257   0.0000   426.0547       5.41082       29.8738       41.5408       16.2079      -37.2696      -8.17632       27.0845       15.6959      -21.3628      -10.9821      -22.6505      -7.96442      -2.31408       5.18934       1.72942      -2.48662       1.05954       11.4190       15.1378       17.1743       17.5547       18.1227       17.4285       16.4034       14.9736       13.1445       11.6465       9.53860       7.97175       6.49305       5.10496       3.85353       3.00465       2.08284       1.48163
  25  24 4562.0064    0.5061 13.8066 10.7288 -0.0056  0.2766   0.0098   0.7309    0.0205   0.0000   423.2651       5.92311       42.4466       19.0750       30.4738      -55.5392      -47.5164       32.1828      -23.3263      -16.8811      0.339900       1.60494      -7.30672      -13.7011      0.240685      -3.69292     -0.889861      0.559637       16.5145       21.5401       24.7359       25.3126       25.8659       25.1489       23.3589       21.7031       19.0737       16.5479       14.1373       11.4895       9.42218       7.38816       5.63396       4.42875       3.00056       2.15803
  26   6 1869.0413    0.4536  0.3840 10.0299 -0.0121  0.0161   0.0144   0.0341    0.0387   0.0000   439.1511      -1.42104       18.2445      -2.15191      -2.35422       1.21575      -4.01406      -1.44423      0.359706      -1.67683     -0.185775      -2.02035      0.600103      0.210222     0.0783180     -0.146742      0.128235    -0.0556677      0.948431       1.24903       1.37151       1.52284       1.53599       1.55427       1.36717       1.23853       1.06979      0.989409      0.792431      0.626733      0.527381      0.431382      0.308394      0.238896      0.178883      0.119885
  26   7 2039.7588    0.6638  0.6047 10.2218  0.0002  0.0186   0.0160   0.0435    0.0491   0.0000   440.1870       1.86998       18.6530       2.71334      -1.48323       1.50765       1.25459      -1.18023     -0.167801     -0.626821     -0.502324     0.0619869      0.357395      0.448916      0.239298      0.345835     -0.241792    -0.0365830       1.22385       1.67180       1.76187       1.76102       1.76943       1.62893       1.55982       1.45625       1.26552       1.23924       1.08711      0.958183      0.789061      0.623426      0.449747      0.318239      0.225493      0.163518
  26   8 2206.0061    0.9633  0.6843 10.7905 -0.0013  0.0202   0.0218   0.0446    0.0558   0.0000   438.7217     -0.111641       17.5290      0.981991     -0.683744      -2.69377      -2.66444      -1.54207      0.632461      0.295660     0.0596648     -0.502271      0.229028      0.177367      0.550825     -0.255221     0.0619462      0.160412       1.08962       1.66774       1.68906       1.82636       1.87143       1.68028       1.76402       1.44500       1.39139       1.13816       1.01004      0.815989      0.673820      0.512320      0.400761      0.299568      0.221252      0.154495
  26   9 2366.0779    1.3174  0.8342 11.2743  0.0007  0.0213   0.0280   0.0513    0.0623   0.0000   441.5306       1.51403       15.9558      -2.59111      -2.26212      -1.60984      0.429257      -1.05626     -0.268342      -1.99765      0.109775     -0.199625     0.0384721     -0.184534      0.215522     -0.120650      0.512204      0.440207       1.34248       1.76440       1.85151       1.94480       2.11175       1.95059       1.82219       1.72358       1.43642       1.33391       1.07483      0.928731      0.767182      0.576928      0.470810      0.325091      0.262028      0.184577
  26  10 2521.2414    1.8027  0.9161 11.9680 -0.0039  0.0229   0.0371   0.0539    0.0653   0.0000   439.1313      -1.22262       16.4453      0.777335       1.18704      -4.04400     -0.460017     -0.178815      -3.03960      -1.73651     0.0475390     -0.906059     -0.173611     -0.207231      0.194633      0.245382      0.254789     -0.182838       1.51892       1.98437       2.04043       2.09140       2.11916       2.10259       2.03624       2.03570       1.75128       1.47340       1.13384      0.888177      0.733630      0.625824      0.501338      0.396833      0.304952      0.229625
  26  11 2674.4361    2.3533  0.9337 12.3407  0.0009  0.0211   0.0467   0.0574    0.0767   0.0000   441.9758       2.64958       15.9216      -1.15137     -0.350383      0.867193       1.46491      -3.67757     -0.352880     -0.527888      0.938615      0.548093     -0.868555     -0.406580      0.445185      0.546591      0.255092     -0.111540       1.27979       1.70892       1.74804       1.94507       1.99761       1.88493       1.81870       1.60077       1.46382       1.26909       1.08723      0.907374      0.698287      0.560613      0.436026      0.350647      0.250243      0.177562
  26  12 2826.5950    2.9553  0.8226 13.0237 -0.0018  0.0212   0.0608   0.0493    0.0653   0.0000   439.8930       5.32506       15.4397     -0.565588      -1.68067      -3.89677      0.539848     -0.108828       1.73942     -0.418624     -0.509730    -0.0836565     -0.257091    -0.0557168     -0.566424      0.178908     0.0358828      0.351037       1.29564       1.76646       1.77500       2.03378       2.00889       2.02401       1.77749       1.59392       1.44249       1.35654       1.09440      0.875124      0.719185      0.552464      0.451906      0.345740      0.244261      0.171852
  26  13 2977.4984    3.6801  0.8606 13.1439 -0.0036  0.0198   0.0737   0.0493    0.0713   0.0000   436.4203       7.41529       16.8699       5.22609       1.27623      -2.34376       1.81148      -1.15560     -0.987590     -0.448144      -1.47008      -1.15784       1.16557      -1.47342      0.110000     -0.473221     0.0569736      0.128989       1.23542       1.67574       1.74335       1.89888       1.92323       1.85764       1.74341       1.60618       1.43138       1.19010       1.03556      0.824166      0.718261      0.541810      0.427873      0.306956      0.234849      0.169000
  26  14 3126.9736    3.8465  0.9895 13.5222 -0.0016  0.0228   0.0771   0.0571    0.0781   0.0000   439.0862       6.27339       17.6242      0.916643     0.0776071       3.30074      0.626422      -1.20926      -1.56585      -5.12616     -0.899279      -1.42975     -0.845057    -0.0290973     -0.162272     -0.908502     0.0234610     0.0880719       1.33175       1.77318       1.95178       1.98784       2.06743       1.92037       1.83695       1.74919       1.48499       1.38075       1.16124      0.965001      0.796988      0.618379      0.481386      0.364943      0.265540      0.192233
  26  15 3275.4865    3.5424  1.3460 13.5446 -0.0020  0.0307   0.0672   0.0743    0.0767   0.0000   438.1721       3.00544       11.4613       1.01461       1.55154      -4.71133      -2.04599      -4.94834     -0.252655      -2.77252      0.517436      -1.72721      0.537308       1.46542      0.961774     -0.505705     -0.170270      0.105109       1.78154       2.54008       2.56523       2.89700       2.79415       2.82919       2.50057       2.41554       1.98326       1.88367       1.56214       1.33592       1.04090      0.845356      0.622891      0.474959      0.358651      0.252152
  26  16 3423.4689    2.9144  1.9278 12.9235 -0.0026  0.0342   0.0461   0.0930    0.0622   0.0000   440.8673       6.73443       8.70546      -4.94157       10.5086      -3.17610      -2.61091      -8.19265       2.17453      -4.00318       2.33987      -1.83137      -1.99734     0.0927137      0.899242     -0.415506     -0.734915     0.0478850       1.98038       2.74955       2.99975       3.12662       3.15978       3.13770       2.86624       2.76518       2.35648       2.06033       1.75963       1.44862       1.16079      0.951228      0.710943      0.553709      0.408060      0.293538
  26  17 3571.0828    2.2816  3.1540 12.3520 -0.0010  0.0440   0.0289   0.1255    0.0428   0.0000   435.6922       10.4347       12.8704      -4.76100       2.93382       1.65553      -3.84255      -4.56316      -2.04355       1.18810       1.60195     -0.861205      -1.25165      -1.95505       1.10208       1.68131      0.419178      0.277824       2.62290       3.47279       3.95496       4.07510       4.14703       4.09404       3.79194       3.44518       3.13955       2.63986       2.24447       1.88223       1.48552       1.21993      0.926569      0.695840      0.525373      0.376228
  26  18 3718.5245    1.9261  4.6445 11.7070 -0.0010  0.0538   0.0202   0.1524    0.0378   0.0000   439.1571       13.1163       5.43613      -5.51566       5.22107       2.93470       2.23944      -1.55684      -3.11731      -3.55804      -2.84522      -2.76500     -0.955070     -0.916898     -0.852193      -1.36743      -1.54973     -0.257101       3.24602       4.23839       4.80554       4.91326       4.96515       4.90269       4.52392       4.18482       3.83003       3.27772       2.78026       2.28588       1.89022       1.48227       1.17517      0.877483      0.644085      0.463493
  26  19 3865.4806    1.5387  6.3355 11.4321 -0.0014  0.0713   0.0167   0.2028    0.0346   0.0000   437.9723       4.49521       11.1075       3.33153      -6.97797       7.69796       1.96495      -9.23215       1.37546      -6.77209       1.24234      0.175916       6.03882     -0.710147      -1.21257     -0.326686       1.15461       1.60944       4.13729       5.44450       6.20265       6.29996       6.51117       6.16628       6.09488       5.39357       4.96946       4.25890       3.63768       3.03133       2.43134       2.00380       1.49624       1.18645      0.838527      0.620786
  26  20 4012.0149    1.2346  7.7580 11.2423 -0.0017  0.0904   0.0148   0.2646    0.0321   0.0000   442.7928       15.4089       7.02282      -7.88150      -5.67641      -11.2381       2.88829      -10.1359      -16.0702       3.01277       2.22115      -2.26062      -2.63996       3.85388     -0.841013      -1.01100     -0.741553      0.710363       5.17205       6.88137       7.85662       7.89221       8.19809       8.00314       7.63343       6.84743       6.24888       5.32388       4.61070       3.78885       3.09625       2.45744       1.91120       1.45531       1.06730      0.776620
  26  21 4158.9979    1.0268  9.5410 11.0127 -0.0024  0.1127   0.0136   0.3381    0.0312   0.0000   433.6073       18.2296       31.7718      -14.5216       4.70931      -28.9024       1.49724       26.9354       4.61771      -21.3551       12.6702       5.20929      0.830715      -4.44398      0.876501       2.18168      -1.24396     -0.386644       6.52145       8.64867       9.69181       10.0706       10.0886       10.0414       9.47435       8.62437       7.65181       6.87053       5.76614       4.86207       3.89778       3.16300       2.43341       1.86507       1.32376      0.966111
  26  22 4305.4421    0.7873 10.9446 10.9541 -0.0085  0.1521   0.0135   0.4657    0.0285   0.0000   440.9552       6.14834       12.3990       7.55634      -9.61226      -23.4505       16.3522       7.66570      -8.62860       3.92415       4.01117      -13.7590       4.80598      -2.88269      -2.02996      -5.58065       1.78372       2.08360       8.73539       11.2630       12.9691       13.5200       13.7000       13.3354       12.4623       11.7373       10.2556       9.07834       7.74497       6.49937       5.37119       4.25872       3.32973       2.52979       1.73517       1.28110
  27   4 1527.5411    0.1723  0.1306  9.7850 -0.0083  0.0148   0.0104   0.0207    0.0261   0.0000   440.0687      -1.91442       18.8426      0.491080      -1.64070       1.14763      0.709481      0.155513     -0.185683     -0.239924      0.176516     -0.852899      0.552389      0.399368      0.335270     -0.300421    -0.0928385    -0.0243513      0.951220       1.19734       1.10382       1.11546       1.34411       1.47764       1.19564       1.01216      0.942783      0.778975      0.853140      0.661346      0.598031      0.474463      0.354568      0.251739      0.167568      0.127536
  27   6 1889.7678    0.4912  0.4273 10.0826 -0.0062  0.0161   0.0141   0.0358    0.0386   0.0000   439.6107      -1.21649       23.2015      -2.51198      -2.25286      0.642059    0.00135615      0.706178      -1.91615      0.421290       1.24246      0.680509      0.495199      0.190515    -0.0533027    -0.0708451     -0.103833    -0.0447594      0.988268       1.31172       1.42016       1.44017       1.48777       1.43230       1.43773       1.26169       1.20436      0.973965      0.784430      0.685879      0.542609      0.427030      0.372714      0.275191      0.208859      0.144923
  27   7 2062.0433    0.7360  0.6022 10.2946 -0.0010  0.0175   0.0182   0.0436    0.0527   0.0000   439.8734     -0.781708       16.7972      0.518108      -2.99443     -0.296755      -1.52137     -0.763233     -0.534557      0.513102       1.02129       1.20829     -0.175080      0.903098     -0.530957     -0.157753      0.505344     0.0853846       1.05514       1.40238       1.50311       1.52219       1.59244       1.59995       1.49619       1.40493       1.19360       1.03041      0.896916      0.733564      0.596277      0.494467      0.376621      0.298053      0.221341      0.152635
  27   9 2390.9840    1.4522  0.9646 11.1990 -0.0023  0.0210   0.0278   0.0556    0.0717   0.0000   438.9384       1.56377       20.4592      -1.97351      -1.83054      0.183017     -0.200675      0.446285       2.20984     -0.582881       1.55572      0.869872     -0.968267     -0.707420      0.343073      0.407500     -0.259720     -0.282494       1.21492       1.68020       1.84300       1.93151       1.92735       1.87838       1.70959       1.64693       1.43009       1.33194       1.13839      0.897280      0.754810      0.600504      0.471443      0.360619      0.268331      0.195987
  27  10 2547.5169    1.9265  1.0406 12.0783  0.0003  0.0233   0.0378   0.0614    0.0680   0.0000   440.6414       4.85287       17.4270      -1.79111      -1.86618      -4.10338      -2.52724       1.20075      -2.74421      -3.32104      0.191919     -0.938963     -0.586660      0.755639     -0.620270     -0.714241     -0.133052     -0.244435       1.35379       1.82849       2.01482       2.12436       2.23623       2.08104       2.02617       1.83039       1.61170       1.41256       1.20252      0.976082      0.806760      0.646505      0.489370      0.381453      0.294105      0.214092
  27  11 2702.1070    2.4949  0.9545 12.4080 -0.0010  0.0210   0.0470   0.0542    0.0737   0.0000   440.5906       5.72260       14.3070      0.919107     -0.544463      -1.81178      0.438441      -2.30180       2.30096    -0.0317959     -0.479022      -1.62084      -1.63082     -0.414870     0.0425407     -0.141617     -0.238149     0.0698268       1.17009       1.63038       1.68975       1.86151       1.87698       1.84258       1.73343       1.59090       1.43102       1.22859       1.10025      0.855739      0.738021      0.558724      0.453881      0.348280      0.264698      0.187469
  27  12 2855.4101    3.0914  0.9245 12.9692 -0.0009  0.0215   0.0586   0.0537    0.0742   0.0000   439.5191       1.76773       15.3990       2.79389       1.15820     -0.256847       1.01708     -0.661608      0.557543      -1.86181      0.241095     -0.860679      -1.25835     -0.200616      0.809537      0.227868      0.447808    -0.0202101       1.30162       1.83177       2.04249       2.11826       2.21887       2.04540       1.94480       1.79290       1.54264       1.40006       1.16336      0.982374      0.789148      0.633279      0.461213      0.365278      0.270310      0.209060
  27  13 3007.1390    3.6740  0.8566 13.3452 -0.0031  0.0198   0.0733   0.0497    0.0673   0.0000   439.0436       2.95824       14.7434       1.29459     -0.517032      -3.03667       1.33560      -2.66949     0.0275012     -0.663769      -1.27177     -0.359071       1.39767     -0.360128      0.234430     -0.177094     -0.197757      0.350652       1.18733       1.54563       1.68160       1.83362       1.87972       1.74344       1.72501       1.50670       1.34668       1.20430       1.06475      0.864409      0.695896      0.541245      0.450115      0.340169      0.239879      0.194579
  27  14 3157.3289    3.7719  1.0704 13.5738 -0.0026  0.0244   0.0714   0.0624    0.0694   0.0000   440.7183       5.95384       13.5847       1.66391      -2.52959      -4.13459     -0.295997      -3.19423      -1.49011      -1.37661      -2.21214       1.59682      -1.92069     -0.740695    -0.0542757     -0.294592    -0.0625270     -0.203428       1.47118       2.12290       2.23789       2.47714       2.41416       2.40308       2.15047       2.02810       1.75428       1.54552       1.31133       1.09651      0.864856      0.690928      0.525252      0.413115      0.295739      0.217844
  27  15 3306.6131    3.3946  1.3177 13.6620 -0.0020  0.0288   0.0649   0.0748    0.0738   0.0000   437.6243       5.70070       12.0517      0.720823      -5.57171      -1.62490       1.04446      -4.48540      0.223902       1.89811      0.802484       1.60264      0.471468     -0.541001      0.215676      0.570687      0.287179     -0.267463       1.75990       2.21942       2.40128       2.47641       2.56928       2.56557       2.50060       2.13121       1.94891       1.74609       1.48978       1.25752       1.04920      0.785583      0.642520      0.490234      0.374310      0.276181
  27  16 3455.3545    2.7686  2.2071 12.8133 -0.0007  0.0370   0.0415   0.0994    0.0612   0.0000   443.6880       6.22713       7.73186      -3.25102       2.65120      -4.25139       2.92944      -3.83944     -0.355240       2.45145       2.65603      -1.58837     -0.939141      -1.91726     -0.415047      0.933842      -1.06038     -0.640951       2.09635       2.83980       2.99083       3.28552       3.12907       3.13382       3.01929       2.82994       2.45751       2.24117       1.92503       1.63853       1.36634       1.11046      0.855520      0.645585      0.462440      0.346599
  27  17 3603.6250    2.2037  3.3561 12.3471 -0.0011  0.0477   0.0276   0.1265    0.0419   0.0000   443.5703       9.99532       13.7650     -0.491667       3.29774      0.538196       2.82685      -6.25357       1.99072      -3.20653     -0.180899      -1.56597       1.59861      -1.70832      -1.39400      -1.55811      0.344648      0.942233       2.60753       3.56816       4.03787       4.01729       4.22398       4.08032       3.86352       3.61051       3.19108       2.83158       2.42861       2.08314       1.72097       1.34707       1.06221      0.808503      0.590572      0.440305
  27  18 3751.6523    1.8109  4.7977 11.8420 -0.0002  0.0580   0.0199   0.1618    0.0353   0.0000   436.1240       8.31679       10.0872      -8.65158       1.65617      0.839066       6.75726      -7.18254       2.59883      -3.48889       7.27119    -0.0476040       1.30713      -2.11996      -1.36963       1.97228     -0.202613     -0.448695       3.18172       4.39798       4.84929       5.06768       5.14863       5.03426       4.82668       4.35875       3.99000       3.43613       2.97826       2.50305       2.05012       1.66407       1.26757       1.00078      0.704850      0.529204
  27  19 3899.1877    1.4395  6.1918 11.5280 -0.0020  0.0711   0.0164   0.2072    0.0326   0.0000   435.0684       11.2958       4.45132       8.13462      0.141020      -8.16654      0.725387      -13.5719      -3.97172      -1.62229     -0.156655      -1.26787     0.0407857     -0.192098       3.87661      0.738774      -1.18275      0.157542       4.02678       5.26076       5.85840       6.15247       6.35102       6.17128       5.82412       5.36360       4.86969       4.16099       3.72902       3.07392       2.52378       2.02680       1.61699       1.22404      0.892525      0.656274
  27  20 4046.5867    1.1776  8.3155 11.2189 -0.0014  0.0932   0.0144   0.2816    0.0317   0.0000   443.1810       23.2157      -8.18107       7.92644       9.15920      -11.5330      -5.34563      -3.79656     -0.305409      -5.01662       6.57414      0.623678      -4.60159      0.119247     -0.517146      -1.04962      0.104392    -0.0900963       5.24567       6.99315       7.94977       8.14093       8.49551       8.15417       7.66792       7.10872       6.42177       5.63852       4.80637       4.16814       3.29648       2.71414       2.10993       1.61648       1.16995      0.863815
  27  21 4193.9524    0.9381  9.9409 11.1291 -0.0014  0.1247   0.0146   0.3892    0.0299   0.0000   439.1280       19.4747       6.39882       9.72039      -11.5248       1.66363       5.44909      -30.6342      -10.0362      0.738433       4.58356      -1.41101       2.10393       2.18644    -0.0483436      -2.37468    -0.0107397       2.27521       7.01474       9.15723       10.5788       11.0532       11.2546       10.9951       10.1694       9.50277       8.70834       7.54635       6.38630       5.36352       4.46755       3.59412       2.80453       2.12807       1.58469       1.14973
  27  22 4340.8131    0.7375 10.8299 11.0020 -0.0048  0.1595   0.0136   0.4873    0.0267   0.0000   427.4123       23.2101       27.3946      -8.31283       22.3805      -10.9352      -2.13151      -7.62705       22.5904      -14.8676      -7.37497      -5.26257      -1.04881      -5.56193       6.92458      -3.72343       2.47494       3.05558       8.60777       11.4374       13.1717       13.5263       13.8141       13.5404       12.6948       12.0259       10.7755       9.40301       8.11233       6.79495       5.65934       4.48600       3.57407       2.76454       1.97666       1.46847
  28   5 1732.7647    0.3157  0.2993  9.8990 -0.0093  0.0144   0.0111   0.0318    0.0318   0.0000   439.2075     -0.538068       19.0711       1.29392      0.336529     -0.187488       2.78629      0.267591      -1.03383    -0.0632991      0.370259     0.0792961    0.00267684      0.285344     -0.130334     -0.317427     -0.122154      0.109444      0.806272      0.990094       1.09183       1.23029       1.23789       1.22063       1.13864      0.981213       1.07229      0.862577      0.707330      0.611777      0.542783      0.421300      0.332790      0.279090      0.188908      0.129102
  28   6 1910.1476    0.5207  0.4304 10.0963 -0.0012  0.0154   0.0143   0.0357    0.0394   0.0000   439.0918     -0.933639       20.2392      0.758020      -2.12399     -0.985495      0.137810     -0.298367      -2.23430      0.350378     0.0116179      0.458086      0.115128     -0.112632     -0.201331     -0.212058    -0.0720182      0.177673      0.836309       1.14113       1.10438       1.26127       1.31039       1.32179       1.24108       1.13164      0.975456      0.839266      0.778846      0.682138      0.573266      0.452393      0.364576      0.254547      0.191529      0.136098
  28   7 2083.8703    0.7575  0.7153 10.3254  0.0002  0.0188   0.0166   0.0479    0.0540   0.0000   439.8573       1.65531       19.8291       4.36924      -2.24013      -1.83981     -0.483808      0.120987       1.18249     -0.672804     -0.435899      -1.27264     -0.433507     -0.473124      -1.10519     -0.189549      0.317699      0.282141       1.06887       1.40539       1.41664       1.54267       1.61806       1.66724       1.53124       1.39279       1.22180       1.10296      0.954355      0.858983      0.667136      0.527755      0.420751      0.334494      0.249673      0.183138
  28   8 2252.8444    1.0913  0.7236 10.9512 -0.0017  0.0186   0.0238   0.0452    0.0549   0.0000   440.9625     0.0886216       16.0582      0.652708       1.49120      -1.22728    -0.0182883     -0.151789       1.02977      -1.51019     -0.454159     -0.788934      -1.38913     -0.137094      0.724187     -0.263526     -0.189549      0.465817       1.02645       1.37220       1.45057       1.62000       1.48281       1.52091       1.44258       1.40672       1.18176       1.10567      0.963524      0.825717      0.654420      0.539972      0.429494      0.344832      0.249377      0.188685
  28   9 2415.2875    1.4353  0.9687 11.5807 -0.0058  0.0221   0.0278   0.0579    0.0610   0.0000   439.9483       4.42660       21.3581       1.95890       2.04920      -5.22973       2.61713      -1.46622      -2.43334      -4.03673      0.691862      -1.81396     -0.471728      0.920913     0.0326531     -0.350114     -0.289979     -0.216532       1.19861       1.64820       1.75355       1.85609       1.95495       1.91812       1.78627       1.64868       1.46158       1.34711       1.13261      0.967228      0.766400      0.644644      0.487026      0.388469      0.296693      0.223417
  28  10 2573.3998    2.0139  0.9069 12.0304 -0.0023  0.0208   0.0392   0.0513    0.0686   0.0000   437.9472       3.48212       16.8602      -2.67998     -0.284459     -0.303165       3.07665       1.66799       1.76171      -3.23512      0.848277      0.202848     -0.262801      0.237151    -0.0254682     -0.998349      0.406589     0.0812994       1.17227       1.56897       1.74912       1.74199       1.97211       1.78235       1.74086       1.62921       1.40458       1.29200       1.07188      0.888522      0.755598      0.618452      0.481226      0.371339      0.271228      0.203029
  28  11 2729.3938    2.6020  1.1087 12.2445 -0.0001  0.0233   0.0450   0.0573    0.0818   0.0000   441.8123       1.91954       12.7404      -2.79703      -2.20510      0.277382      -2.47205      -1.79240      -1.03147      -1.67203       1.17813      -1.82167     0.0393998     0.0778834      0.262132      0.184448    -0.0776567    0.00315085       1.25193       1.79227       1.89704       1.99451       2.05805       2.00332       1.90026       1.84860       1.50522       1.41970       1.17181       1.02455      0.833956      0.670567      0.510744      0.394526      0.309989      0.229020
  28  12 2883.7494    3.3259  0.8709 13.0907  0.0017  0.0188   0.0658   0.0531    0.0707   0.0000   441.7796       2.54407       14.2163       1.14100     -0.285435      -2.15210      -2.24870      0.901495      -1.92046      0.433611       1.86918     -0.643693     -0.858128      0.858285      0.143563    -0.0776496      0.101042     -0.239131       1.11207       1.46816       1.57892       1.68168       1.65339       1.59006       1.53937       1.46149       1.29263       1.14854       1.03868      0.882326      0.749059      0.603331      0.473225      0.358335      0.261326      0.193858
  28  13 3036.3142    3.7656  0.9705 13.3619 -0.0037  0.0214   0.0704   0.0565    0.0733   0.0000   438.8195       1.70460       17.5103       1.87703     -0.542288      -5.94436       1.07093      -2.15773      -1.63451      -2.37323      -1.27172       1.11987      0.398585     -0.149233     -0.176501      0.128684     -0.188146    -0.0865400       1.14353       1.64640       1.69530       1.83818       1.83184       1.80242       1.66531       1.53461       1.41803       1.25695       1.13944      0.929738      0.788331      0.636360      0.474665      0.384815      0.283900      0.208769
  28  14 3187.2737    3.8920  1.1961 13.4871 -0.0010  0.0245   0.0698   0.0625    0.0780   0.0000   439.0076       4.74317       17.8359       1.19895     -0.248868      -1.48656      -1.33428      -2.96045       1.73384      -3.17614      0.676754     -0.456808     -0.427015      -1.43012     -0.100380      0.128117    -0.0628223      0.229490       1.40744       1.86827       2.03067       2.18237       2.20068       2.04472       1.99710       1.86636       1.72183       1.48136       1.34621       1.08852      0.896219      0.732025      0.561403      0.458421      0.336397      0.258583
  28  15 3337.3652    3.2831  1.5176 13.3851  0.0005  0.0296   0.0558   0.0771    0.0620   0.0000   438.4541       1.26398       16.6060      -3.58732       1.74858      -3.18379     -0.659323      -7.44219       2.44787     -0.609567      0.558997      -2.43548      -1.64300     -0.799974     -0.134808     -0.924361      0.344303      0.355887       1.63507       2.24881       2.43792       2.54272       2.58523       2.45585       2.48851       2.31408       1.95800       1.79388       1.53232       1.27536       1.07708      0.857072      0.682929      0.524284      0.400464      0.293783
  28  16 3486.8344    2.6514  2.3822 12.7882 -0.0001  0.0386   0.0383   0.1025    0.0550   0.0000   442.4084       6.31024       9.02132       4.06536       1.18955      0.570593      -5.39425      -5.32961      0.676199     -0.855095    -0.0949598      -1.99313      -1.00798      0.345085     -0.136887       1.38171      0.642710      0.249451       2.07466       2.71927       3.18977       3.14037       3.34706       3.16577       3.04795       2.89961       2.55154       2.26220       1.98076       1.63837       1.40005       1.11335      0.894556      0.692489      0.504665      0.375964
  28  17 3635.9117    2.0843  3.3847 12.3452  0.0003  0.0474   0.0267   0.1323    0.0415   0.0000   445.1801       6.01004       7.31268      -5.20414      -4.19384       1.37487      -5.77893      -1.27663    -0.0235321      -4.55520       5.69931      -1.13199       1.20808      -1.74344      -1.01613      0.771381      0.960856     -0.455171       2.55544       3.47176       3.85328       4.03433       4.07664       4.04323       3.85951       3.52906       3.22756       2.82222       2.44890       2.04002       1.74599       1.41066       1.11055      0.849830      0.627273      0.459231
  28  18 3784.5235    1.7930  5.1057 11.6309 -0.0018  0.0587   0.0185   0.1589    0.0371   0.0000   432.7442       6.58033       21.7571       3.10654      -5.95977     -0.965282      -4.79480      -9.55586       2.27361      -7.58369       2.26108     -0.132872      -2.78127      -3.24619     -0.284454      0.841715       1.44724     -0.185700       3.13715       4.23013       4.81637       4.96974       4.91602       4.99130       4.52559       4.34399       3.88587       3.60422       3.02167       2.57105       2.15338       1.73677       1.37145       1.07217      0.779913      0.573717
  28  19 3932.8086    1.4000  6.9865 11.3230  0.0006  0.0751   0.0149   0.2151    0.0326   0.0000   436.2875       5.67967       14.7290      -7.60507       9.69723      -14.4699       4.55913      -5.44712       6.91831      -9.24691     -0.956518       2.79543       2.49637       1.39654      -4.34304       1.26356      0.940793      -1.23446       4.14183       5.47542       6.21855       6.48074       6.72940       6.54247       6.17855       5.81282       5.16671       4.56790       3.87958       3.27562       2.69274       2.18714       1.73954       1.35717       1.00115      0.757340
  28  20 4080.6381    1.1053  8.1823 11.2500 -0.0009  0.0954   0.0146   0.2901    0.0310   0.0000   436.1816       22.0655       17.2281      -14.9908      -12.2812      -7.90543      -8.18025      -7.38915      -1.71578       5.87226      -7.25773      -6.16239      -3.05053       2.59596     -0.255432       1.47765     -0.217934     -0.353799       5.14534       6.85844       7.75904       8.08247       8.17526       8.12889       7.64756       7.16568       6.39821       5.79640       4.97704       4.19958       3.48040       2.82855       2.23095       1.74630       1.30004      0.943049
  28  21 4228.3148    0.8309  9.5477 11.1653 -0.0029  0.1325   0.0152   0.4075    0.0297   0.0000   440.0656       16.4687       9.57488      -16.5476      -19.1672       4.06677      -4.33672      -9.25054       14.8545       3.08631      0.971401      -3.66209      -3.12201       1.37850      0.199382       1.68902      0.492136       1.70331       7.06887       9.29105       10.6566       10.9436       11.4083       10.9842       10.3591       9.92828       8.72183       7.96674       6.77184       5.82526       4.81080       3.90969       3.10515       2.41722       1.78577       1.29687
  28  22 4375.6281    0.6366 10.6946 11.0590 -0.0079  0.1780   0.0158   0.5902    0.0274   0.0000   439.0227       28.1025       6.68074       9.52525       8.47745      -25.2596      -9.22621      -16.8540       5.89296       29.2195      -10.2052      -18.7314       7.69614       5.30398      -2.59739      0.250495     -0.892514     -0.410947       9.48159       12.3879       14.4479       14.7943       15.2831       15.0988       14.1159       13.2332       11.9879       10.5737       9.07870       7.72322       6.35515       5.21822       4.08096       3.24147       2.36115       1.78845
  29   6 1930.1916    0.5393  0.4665 10.1587 -0.0056  0.0165   0.0143   0.0354    0.0408   0.0000   440.7173     -0.493907       17.9562    -0.0970037      -1.55611       1.24552      -1.35723      0.980800       1.78923      0.730513     -0.562205      0.897886      0.591980     -0.351053       1.06374      0.402316      0.133047      0.146055      0.945636       1.36015       1.47130       1.64225       1.60843       1.59037       1.46005       1.29395       1.19217       1.06039      0.891036      0.757097      0.615294      0.496571      0.383848      0.302742      0.205961      0.164474
  29   7 2105.3113    0.7802  0.7645 10.3881  0.0002  0.0197   0.0162   0.0489    0.0541   0.0000   441.7841       1.15542       18.0588       1.59540       1.89482    -0.0516480      -1.67953      -1.37882      0.794884       1.16335      -1.00038     -0.151318      0.260306     -0.941576     -0.302535      0.500889   -0.00466701     0.0232347       1.05701       1.51339       1.63947       1.72951       1.85107       1.73536       1.72676       1.54245       1.36153       1.22313       1.03513      0.858955      0.745721      0.552403      0.459845      0.361403      0.268341      0.203208
  29   8 2275.3508    1.1318  0.8642 10.9694 -0.0036  0.0199   0.0222   0.0513    0.0613   0.0000   438.9359      -1.33221       23.8538      -2.19809      -1.94126      -3.99472     -0.512718      -2.04702       2.78381      0.298331      -1.40840      0.376083     0.0513395    -0.0914461     -0.583655     0.0756339      0.645116     -0.285128       1.07056       1.41382       1.62810       1.65978       1.72806       1.56443       1.55207       1.49140       1.33639       1.18090       1.04439      0.895376      0.762790      0.597685      0.483966      0.377599      0.278167      0.215863
  29   9 2439.0839    1.5724  1.0080 11.6291 -0.0015  0.0220   0.0291   0.0565    0.0665   0.0000   438.7865     -0.414335       13.9728      -1.08920      -1.21576      -3.80683     -0.861236      -1.90788     -0.736662     -0.691055      0.294275      -1.90493     -0.580587     -0.913204      0.155957     -0.154976      0.326959      0.256972       1.19548       1.57268       1.70341       1.84795       1.90193       1.89340       1.76600       1.71721       1.46719       1.30166       1.11530      0.966714      0.796499      0.657179      0.504352      0.396416      0.310389      0.234106
  29  10 2598.7277    2.1025  0.8816 12.2477 -0.0001  0.0203   0.0410   0.0500    0.0632   0.0000   440.8475     -0.482327       14.6478     -0.676908       2.06796      -1.21635     -0.553106      -2.73893     -0.171178      -2.38129      0.473409      0.783196      -1.61663     -0.491639      0.696520      0.971121     -0.277857      0.230022       1.07250       1.47416       1.54259       1.67747       1.71175       1.60415       1.56587       1.44741       1.34683       1.22358       1.06489      0.901471      0.742496      0.623086      0.476727      0.390255      0.295400      0.216939
  29  11 2756.2385    2.7849  0.8752 12.7534  0.0001  0.0208   0.0538   0.0496    0.0642   0.0000   440.6419       1.30949       15.6629       1.23265      -2.08973      -1.29110      0.268295      -1.84791       1.37777      -3.05345       2.54519      0.908038      -1.31087    -0.0649257     -0.490564     -0.182324      0.303786      0.503143       1.04092       1.56129       1.53712       1.70811       1.73962       1.73628       1.57122       1.51258       1.37890       1.23578       1.08599      0.891978      0.734365      0.600520      0.482426      0.387868      0.282779      0.213617
  29  12 2911.6869    3.3171  0.8704 13.3309 -0.0050  0.0192   0.0645   0.0511    0.0657   0.0000   440.0785       2.31404       14.9174      0.669020     -0.588159      -3.39442      -2.76797      -2.25672      -1.18324     -0.950121      0.927158      -1.39770      0.937762       1.79669     -0.194214      0.775407      0.199364      0.129394       1.01513       1.36781       1.45181       1.60447       1.63155       1.56972       1.47528       1.38995       1.23036       1.15157      0.980647      0.844026      0.696361      0.590944      0.454667      0.367442      0.265822      0.190650
  29  13 3065.0752    3.7504  0.9374 13.6638 -0.0044  0.0204   0.0721   0.0549    0.0670   0.0000   439.7219       4.93744       12.0641      -3.18307     -0.341238     -0.920976      -3.79309      -5.45099       1.67265      -1.44028     0.0876184       1.30860     -0.451834     -0.384878     -0.687926      0.864260      0.644532     0.0748186       1.16478       1.56691       1.76063       1.82240       1.86492       1.79553       1.69375       1.60109       1.44452       1.29227       1.14125      0.973876      0.783702      0.627025      0.508968      0.392504      0.306223      0.226199
  29  14 3216.8708    3.6504  1.2221 13.6029 -0.0031  0.0249   0.0645   0.0656    0.0660   0.0000   439.2164       8.90171       17.0164      0.991199     -0.154228      -1.24526       1.14971      -3.41697      0.356462      -1.42375      -1.11455      -2.33726       1.15934       1.57896      -1.44447     -0.116942      0.126495    -0.0574768       1.30170       1.83247       1.90565       2.07572       2.04951       2.04120       1.89573       1.85664       1.69084       1.47704       1.29395       1.14321      0.912358      0.775182      0.610075      0.469685      0.354328      0.272877
  29  15 3367.7887    3.1734  1.6412 13.2060 -0.0008  0.0301   0.0492   0.0767    0.0549   0.0000   438.8788       7.16868       9.34310       2.26531       1.55176      -3.78240      -3.26905      -2.16759      -2.02157      -2.08654      -1.16792     -0.217937       1.40575      -1.27674      -1.74411   -0.00819200    -0.0688514      0.156051       1.62222       2.18453       2.30658       2.47319       2.51005       2.44690       2.42425       2.24355       2.03383       1.76852       1.59479       1.34638       1.11843      0.916523      0.717965      0.578311      0.446983      0.327900
  29  16 3518.0511    2.4997  2.6235 12.6972 -0.0026  0.0400   0.0341   0.1059    0.0491   0.0000   439.8121       9.48896       11.9167       3.39870       8.34039      -5.72414     -0.832843      -8.20416      -1.26773      -4.05986      0.192010      -1.98167       1.46052      -2.25520      -3.00808      0.681088      0.680453      0.172406       2.06990       2.77227       3.13524       3.28751       3.37339       3.29858       3.23966       2.90349       2.76712       2.37827       2.01479       1.74711       1.42883       1.18060      0.948827      0.752643      0.557208      0.419639
  29  17 3667.7441    2.0874  3.9386 12.0716  0.0002  0.0493   0.0240   0.1327    0.0415   0.0000   444.0867       5.20504       11.1078       4.97270       5.70981      -1.43165    -0.0223571      -1.57568     -0.266298      -2.64996      0.628509      -3.31106      -2.01429      -2.82947       1.47429      0.254588     -0.488931      0.301846       2.59184       3.46102       3.91053       4.11029       4.17436       4.11999       3.92268       3.67983       3.29419       2.97072       2.55396       2.21112       1.79066       1.52663       1.17590      0.948655      0.692750      0.528684
  29  18 3816.9232    1.6520  5.7607 11.6117 -0.0023  0.0640   0.0172   0.1797    0.0335   0.0000   442.2126      -1.64066       18.4824       5.85780      -2.97455      0.363245       2.26130      -9.00111      0.756789      -6.36020     -0.666719      0.962883       4.10065     -0.775219      0.843162      -2.80405     0.0620496      0.751308       3.36367       4.46824       5.12477       5.20655       5.34602       5.31561       5.02882       4.71080       4.27888       3.84375       3.33997       2.89412       2.36028       1.98134       1.53019       1.22277      0.914909      0.694114
  29  19 3965.9042    1.3100  7.2253 11.4052 -0.0023  0.0793   0.0145   0.2323    0.0297   0.0000   441.3730       6.34457       25.4198       5.06576       4.89372      -2.81584      -6.87720       1.69023       3.12154      -3.79627      -4.91262       6.75108      -2.28697       3.94241      -4.51157    0.00342161     -0.794345     0.0417811       4.10990       5.50088       6.21700       6.42705       6.71476       6.63937       6.18180       5.89492       5.22877       4.75052       4.16313       3.46081       2.94131       2.36179       1.92154       1.50609       1.11811      0.834965
  29  20 4114.4642    1.0559  8.4603 11.2600 -0.0032  0.0994   0.0139   0.2955    0.0288   0.0000   432.0411       11.0853       7.16313       10.7143     -0.230920       3.31150      -22.3912      -4.49363       12.4830      -9.27881      -5.80346      -3.25479       5.20100      -1.63117       1.51374      0.533000       1.93413     -0.513289       5.08747       6.88048       7.75790       8.10111       8.24080       8.17684       7.64110       7.29442       6.63123       5.95015       5.13397       4.39626       3.71265       2.97153       2.41994       1.88574       1.40335       1.07227
  29  21 4262.3732    0.7835  9.7198 11.1752 -0.0097  0.1357   0.0155   0.4405    0.0292   0.0000   434.5543       14.2756       16.5491      -7.61485      -15.1831      -5.53417       17.9271       9.42741      0.856984    -0.0317845      -1.58348      -12.7534       5.56781       8.18273       1.60119      -2.59810       1.08842      -3.38626       6.96724       9.29018       10.4025       11.0870       11.0365       11.1395       10.6267       9.92334       9.07874       7.96949       6.98136       6.02513       4.91991       4.08316       3.26001       2.58866       1.93834       1.46136
  29  22 4410.5266    0.5404  9.8172 11.1328 -0.0116  0.1975   0.0223   0.7896    0.0337   0.0000   437.8434       16.1993       31.6472     -0.293773      -26.5692      -15.9598       34.7281      -4.10337       23.8281      -27.8819       7.38688      -7.14244      -2.35047      -4.46070      -1.20772      0.313404     -0.556237       4.02948       10.0033       13.1620       15.3765       15.7217       16.1873       15.9423       14.9262       14.2795       13.1504       11.7148       10.1202       8.59201       7.31848       5.89547       4.74884       3.81974       2.75117       2.11474
  30   4 1581.9094    0.2214  0.1468  9.8448 -0.0072  0.0108   0.0110   0.0222    0.0256   0.0000   440.5460     -0.998067       20.9780      -1.04000      -2.59136      0.285471       2.70349       1.06436     -0.183164     -0.792257     -0.488900     -0.233941     -0.979544    -0.0461389      0.177131      0.350573      0.139451     -0.127343      0.600746      0.747662      0.947581      0.927450      0.871928      0.969364       1.01583      0.783882      0.762781      0.708068      0.549660      0.456851      0.419317      0.332252      0.271054      0.225274      0.164901      0.126077
  30   5 1770.0117    0.3818  0.3419  9.9185 -0.0058  0.0138   0.0122   0.0317    0.0331   0.0000   442.0220     -0.903720       18.5503      -1.40626      0.342009     -0.267325       2.11447      -1.28439     -0.748318      -1.23870      0.894149      -1.62538     -0.348908      0.971643    -0.0553107     -0.484474      0.206961     -0.224233      0.796645       1.00286       1.22257       1.31622       1.23772       1.28514       1.25888       1.14581       1.01464      0.938015      0.777570      0.640552      0.499125      0.413088      0.358381      0.294819      0.232094      0.171064
  30   6 1949.9625    0.5919  0.4871 10.0792 -0.0037  0.0151   0.0149   0.0366    0.0415   0.0000   439.6133      0.134851       19.9684      0.609168      -2.07531     0.0144891      0.975598   -0.00219457     0.0815848   9.38801e-05      0.191426      0.243781      0.579558     -0.606285     0.0617062      0.193346     -0.495348      0.183556      0.761138       1.01257       1.13508       1.14973       1.26983       1.25160       1.16454       1.09865      0.935289      0.875586      0.751009      0.638552      0.551007      0.437602      0.344213      0.278404      0.209341      0.156668
  30   7 2126.3637    0.8547  0.7351 10.3377 -0.0005  0.0177   0.0175   0.0442    0.0559   0.0000   439.8962      0.157191       20.2383      -2.06355      -3.63687      -1.78292      0.720258      -1.04023      -1.45781      -1.81307      0.744098      0.230874     -0.568867      0.233816     -0.436044     -0.339241      0.202118    -0.0704698      0.966661       1.27003       1.42920       1.56728       1.52781       1.44535       1.38591       1.28666       1.21908       1.09104      0.956852      0.822367      0.707645      0.580314      0.462388      0.374186      0.268410      0.204183
  30   8 2297.3367    1.2203  0.7411 11.2720 -0.0004  0.0185   0.0254   0.0453    0.0511   0.0000   441.0489      0.335351       19.6798       1.69308     -0.422010      -3.79267      -2.01557     -0.374092      -1.76273      -3.01900       1.60185     -0.860809     -0.801341     -0.173876      0.916272     -0.489747     -0.128679      0.594229      0.942411       1.29334       1.38384       1.53044       1.49460       1.40514       1.44861       1.34462       1.24178       1.08014      0.957336      0.826370      0.687497      0.569946      0.455725      0.371197      0.277741      0.204424
  30   9 2462.2775    1.6977  1.0589 11.5576  0.0000  0.0219   0.0300   0.0550    0.0735   0.0000   440.8308     -0.270911       15.6850       1.94931      -3.30165       1.70217     -0.274542      -1.52245       1.64705     -0.846203       1.44918     -0.156947    -0.0719894      0.552384     0.0487995     -0.338749    0.00669073      0.214798       1.16976       1.62204       1.71729       1.79215       1.91631       1.86277       1.82196       1.68747       1.50162       1.30063       1.16798      0.979345      0.847802      0.678282      0.537539      0.430524      0.332280      0.242351
  30  10 2623.5014    2.2344  0.9900 12.1959  0.0010  0.0208   0.0401   0.0533    0.0685   0.0000   438.5650       1.29225       14.9017       1.20865      -2.11963       1.06080      0.255475       1.35050       2.11080       2.23803      0.683551     -0.770717     -0.101642      0.419810     -0.428799    -0.0157966      0.679126      0.163436       1.10094       1.50661       1.67562       1.75162       1.81892       1.68682       1.70774       1.56184       1.42450       1.21263       1.14807      0.942952      0.809303      0.659893      0.530882      0.416072      0.316104      0.238553
  30  11 2782.5273    2.8953  0.9770 12.5598  0.0011  0.0202   0.0520   0.0535    0.0725   0.0000   440.3534      0.918644       18.2239      -2.12676      -4.87221      -3.01648      -2.64417      -1.98158    -0.0593198      -1.48807       1.29784      0.584354     0.0553764     -0.721193     -0.537113      0.292114      0.162116      0.493068       1.14940       1.56311       1.70664       1.73046       1.73530       1.66259       1.52688       1.52066       1.33298       1.30023       1.19404       1.00454      0.873795      0.704296      0.527788      0.422092      0.320036      0.248987
  30  12 2939.2034    3.5162  0.8759 13.1368 -0.0004  0.0186   0.0654   0.0472    0.0646   0.0000   439.9681       5.73034       12.6857     -0.354229     -0.927340       2.08189     -0.922835      -5.41050       1.74911      -1.04182      0.151872      -1.46050     -0.545148      0.463147      0.495838      0.544977     -0.142608      0.296865       1.01899       1.31375       1.43623       1.56615       1.57081       1.51621       1.48117       1.46129       1.29548       1.12898      0.991463      0.830632      0.674361      0.560893      0.450734      0.377553      0.288185      0.212034
  30  13 3093.4106    3.8999  0.9171 13.6900  0.0003  0.0211   0.0727   0.0520    0.0663   0.0000   438.1797       2.79527       17.3691       2.23788      -3.76988      -3.25111     -0.513388      -2.67449       1.34730      -2.25558       1.00088     -0.674435     -0.715073     -0.925904    -0.0384600     -0.246162      0.302355    -0.0803845       1.08044       1.51863       1.59693       1.77418       1.77409       1.71869       1.62417       1.54532       1.42615       1.23900       1.13002      0.938212      0.794236      0.635140      0.484963      0.398227      0.310252      0.244105
  30  14 3246.0892    3.6411  1.3836 13.4502 -0.0022  0.0264   0.0587   0.0716    0.0633   0.0000   440.5768       6.87301       14.4713       1.48779      0.134766      -4.35409      -3.46158      -1.96786       2.22475      -3.52075       1.95749     -0.714270    -0.0351063      0.388151      -1.53658      0.106452    -0.0297637    -0.0177037       1.33007       1.83769       1.92004       2.10313       2.05968       2.14638       2.01761       1.91415       1.68973       1.58934       1.32686       1.17535      0.978316      0.821273      0.636582      0.506261      0.407972      0.294817
  30  15 3397.7479    3.0877  1.7837 13.0970 -0.0034  0.0309   0.0456   0.0787    0.0527   0.0000   440.6215       5.50052       15.6789      0.813473       5.10515      -4.50711      -4.83616      -6.44539      -4.06094      -4.94059       1.10422      0.745974      0.571550     -0.835757     -0.238411      0.911275    -0.0443077     -0.219766       1.64475       2.23142       2.43068       2.46019       2.54705       2.42997       2.36648       2.25246       2.06311       1.87042       1.67144       1.39292       1.22576       1.00599      0.818282      0.635966      0.483728      0.360687
  30  16 3548.8399    2.4624  3.1665 12.3437 -0.0018  0.0407   0.0285   0.1136    0.0449   0.0000   441.0210       8.15316       6.16948     -0.728664       5.63653      -4.80738      0.901815      -1.14945      0.442701      -2.61656       2.53891      -2.80054     -0.340392      0.368795      -1.12971     -0.882349     -0.888430     -0.232916       2.18114       2.90346       3.19397       3.32045       3.28247       3.27811       3.24011       3.02156       2.78465       2.49991       2.16150       1.84453       1.55774       1.27752       1.05469      0.806877      0.635514      0.487415
  30  17 3699.2088    1.9711  4.3323 11.9375 -0.0016  0.0522   0.0219   0.1437    0.0389   0.0000   442.0178       6.51804       14.7067       1.07998      -2.16575      -3.98848      -3.18453     -0.337729       4.50950      -3.48572      -2.82664      -1.84920       1.39259      -1.82055      0.452192       1.75154      0.243630      0.738779       2.63338       3.57457       4.06216       4.24304       4.32038       4.26180       4.13977       3.83896       3.53889       3.08683       2.73470       2.30508       1.92763       1.61396       1.26184       1.01153      0.784287      0.596685
  30  18 3849.1168    1.5996  6.0760 11.5114 -0.0031  0.0648   0.0163   0.1845    0.0328   0.0000   436.8357      0.588090       14.0598      -3.06897      -5.07676      -7.01185       2.38651      -11.1187      -2.36324      -6.09722       5.43681      -9.00002      0.517232     0.0436298      -2.23644       1.16916      0.605286      0.486916       3.32506       4.39661       5.03341       5.17899       5.38775       5.29422       5.01088       4.81472       4.34531       3.83493       3.38580       2.90318       2.44296       2.00145       1.61443       1.26779      0.984294      0.738222
  30  19 3998.4607    1.2390  7.6136 11.3206 -0.0029  0.0843   0.0141   0.2459    0.0295   0.0000   435.9350       8.90828       16.6299      -2.16173      -4.61497       2.73237      -3.55728      -18.4422       21.0078       10.0795     -0.781776      -6.04521      -3.90410     -0.273288       2.20833     0.0863741      -2.27063       1.52898       4.24401       5.63786       6.59679       6.63969       6.96092       6.78679       6.47830       6.12976       5.52094       5.02645       4.38937       3.77688       3.18125       2.64872       2.08872       1.66923       1.27411      0.952461
  30  20 4147.4680    0.9740  9.1770 11.2340 -0.0011  0.1096   0.0143   0.3384    0.0281   0.0000   437.9452       24.8492       29.1131      0.410971      -2.46319      -12.2860      -13.6991      -5.10006       8.32342      -8.92502       2.38304      -5.67797       3.20737       6.39847      -1.46853      -3.70432      -2.04296     -0.621495       5.47056       7.33639       8.42807       8.50975       8.81025       8.66263       8.36386       7.99570       7.17953       6.59488       5.59697       4.88094       4.14661       3.40426       2.71135       2.19236       1.65147       1.26989
  30  21 4296.4422    0.7412 10.3388 11.1426 -0.0034  0.1484   0.0167   0.5116    0.0287   0.0000   437.6875      -2.12840       23.4452       12.9088      -4.13015       6.31890       21.8023      -5.19510      -21.2014       2.40788       5.65120      -5.31029       4.92055       5.98075      -5.19312      -1.02642       2.18708       1.38459       7.31209       9.68942       11.1623       11.6688       11.8013       11.8934       11.3005       10.6390       9.70546       8.74324       7.56977       6.49352       5.62645       4.56638       3.69936       2.92521       2.18336       1.67163
  30  22 4444.7323    0.4379  8.0602 11.1725 -0.0165  0.2122   0.0446   1.4330    0.0592   0.0000   447.6023       52.6643       52.7073       11.3001       30.3970       10.9391      -12.2407      -8.53666      -40.2495      -12.2496       39.1959       41.5559       3.76096      -3.94511       7.49297       11.8925      -9.04338      -6.70159       10.4400       13.6647       15.9854       16.5047       17.2038       16.5757       15.9896       14.9230       13.7374       12.4159       10.8858       9.57904       7.87763       6.61511       5.28605       4.24563       3.15243       2.37968
  31   5 1788.2432    0.4264  0.3427  9.8991  0.0022  0.0126   0.0125   0.0310    0.0338   0.0000   439.0743      0.607708       20.6427     -0.515218      -1.76036      -1.21919     -0.321905       1.00808      0.785423     -0.611736     -0.575076      0.483116    -0.0423376     -0.301413     -0.281403   -0.00431220      0.119647      0.236343      0.675790      0.862302       1.04620       1.08791       1.13565       1.13704       1.02803      0.988828      0.882088      0.780094      0.729482      0.583282      0.498037      0.392732      0.326359      0.248888      0.202204      0.165018
  31   6 1969.4345    0.5721  0.6096 10.0630 -0.0016  0.0168   0.0131   0.0420    0.0455   0.0000   438.9159       1.04226       20.5696     0.0203565      -2.25538      -2.08880     -0.295570      -1.33422     -0.451516      -1.01358      0.935151     0.0523004      0.719786     -0.270545     -0.803744      0.218424      0.176935     -0.124169      0.881012       1.15950       1.17839       1.28570       1.37781       1.35948       1.29874       1.19802       1.11438      0.991527      0.914965      0.746779      0.624667      0.527468      0.438225      0.350080      0.259689      0.204843
  31   7 2147.0279    0.8717  0.7049 10.6216 -0.0022  0.0170   0.0182   0.0441    0.0504   0.0000   439.5453      -2.93112       21.1146     -0.329759      -2.31830      -3.29711      0.736302     -0.908993     -0.139884      0.238924     -0.790251     -0.688244      0.373781     -0.515425    -0.0206520     -0.533170    -0.0834681    -0.0910743      0.895153       1.16372       1.30082       1.38076       1.41110       1.37998       1.36540       1.29695       1.16629       1.05831      0.893472      0.747268      0.652403      0.519987      0.469336      0.341548      0.265822      0.208822
  31   8 2318.9381    1.2732  0.8674 11.1838 -0.0009  0.0190   0.0239   0.0502    0.0578   0.0000   441.1599      -1.13776       20.5860      0.587020      -5.58332      -1.76370       2.23321      -1.33426     -0.971666      0.306943       1.02831      0.282053      0.872545    -0.0158435     0.0346707      0.295988      0.599516    -0.0193507      0.924517       1.28063       1.38470       1.44550       1.47874       1.45659       1.47239       1.38541       1.25173       1.10707      0.992102      0.823885      0.699771      0.599522      0.462908      0.385513      0.292728      0.229533
  31   9 2485.0398    1.7458  0.9182 11.8549 -0.0027  0.0216   0.0324   0.0515    0.0623   0.0000   441.1157      -1.08232       18.9750     -0.351606       1.07629       1.76873     0.0644994      -1.61815       1.50292      -2.14671     -0.159505      0.341712       1.48089     -0.207898     -0.102247     -0.129321      0.380215    -0.0990294       1.22859       1.79561       2.09885       2.30404       2.35624       2.36106       2.18742       2.05034       1.76768       1.54127       1.26703       1.02698      0.830316      0.677293      0.529903      0.420366      0.332636      0.238719
  31  10 2647.8492    2.2735  1.0191 12.3325 -0.0038  0.0221   0.0403   0.0536    0.0682   0.0000   438.6346       2.76179       15.4832       1.67545      0.344784      -1.24767       2.40621     -0.117091      0.493710     -0.320418      -1.20844      -2.34016     -0.812618      0.392246     -0.369981       1.06252     0.0510305     -0.163389       1.04345       1.45503       1.58376       1.72897       1.71943       1.75140       1.67163       1.59357       1.39208       1.27075       1.12235      0.933740      0.816444      0.673459      0.555114      0.432505      0.327028      0.248717
  31  11 2808.3705    3.0706  0.9060 12.8062 -0.0008  0.0194   0.0557   0.0478    0.0657   0.0000   439.9131       3.55372       15.8220      0.904090      -2.39757      -3.05394       2.90305      -1.40100      -1.07851      -1.00373     -0.509900    -0.0369082      0.574497      0.131545      0.116621      0.550909     -0.245161     -0.628234       1.10182       1.52279       1.73084       1.74791       1.79629       1.67109       1.58669       1.47301       1.41512       1.24637       1.15495      0.964128      0.816305      0.672588      0.530155      0.428777      0.327015      0.249620
  31  12 2966.1790    3.7592  0.8743 13.0620 -0.0013  0.0176   0.0688   0.0467    0.0676   0.0000   438.3115       3.55625       14.5583       1.80306      -2.93986      -2.74062     -0.357732      -2.50846       2.40735      -1.39803      0.668909      -1.07705     -0.356233     -0.156907      0.408954     -0.380127    -0.0731396     0.0639628      0.917873       1.19702       1.31775       1.34238       1.36013       1.38038       1.32763       1.31170       1.18468       1.06176      0.926290      0.777843      0.652157      0.564993      0.462279      0.366621      0.280001      0.215737
  31  13 3121.3590    3.8171  1.1438 13.4879 -0.0057  0.0230   0.0662   0.0597    0.0782   0.0000   439.4985       2.88031       14.4367       1.23410      -2.15295      -3.22464      0.741112      -3.18014      -2.01958    0.00977426       3.10103      0.680117    -0.0100002     0.0174933     -0.309991     -0.326221     -0.132680     -0.436754       1.11317       1.57281       1.69053       1.83589       1.84572       1.79199       1.73543       1.65507       1.51994       1.33705       1.19596       1.02626      0.863658      0.717534      0.585873      0.454833      0.353519      0.273759
  31  14 3274.8846    3.6223  1.4253 13.2833 -0.0006  0.0257   0.0561   0.0674    0.0678   0.0000   439.0590       3.84911       14.7266       1.17639      -3.30479      -3.45235     -0.256252      -6.42830       2.89218     -0.191506    0.00398569       1.42559      0.762071      -1.89037     -0.139238      -1.23237     -0.171904    -0.0489247       1.28422       1.72307       1.92785       2.00425       2.07398       2.02967       1.96098       1.90486       1.66469       1.51439       1.36722       1.13818      0.973694      0.809981      0.669246      0.521609      0.398883      0.314242
  31  15 3427.5321    2.9104  1.9952 12.9533 -0.0014  0.0317   0.0397   0.0841    0.0497   0.0000   439.6564       3.52434       14.1779       6.57211     -0.217578     -0.267444      -5.15576      -4.00159       4.48003      -2.14122      -1.16214     0.0277811       1.75453       1.30767      0.811495     -0.753658      0.767933     0.0204890       1.53363       2.16196       2.33189       2.43221       2.57103       2.52492       2.45985       2.28197       2.10406       1.84930       1.66978       1.41917       1.16591       1.01196      0.785445      0.635702      0.495761      0.381256
  31  16 3579.3222    2.3564  3.3808 12.2040 -0.0023  0.0429   0.0255   0.1104    0.0416   0.0000   440.5564       8.61436       2.68329       5.32187       5.47757      -2.95741      -4.23581      -7.91387       1.68750      -3.71873      -2.04309      -3.02151      0.657255       1.40937     -0.971973      -1.79342      0.389385     -0.246829       2.05012       2.82266       3.13831       3.17160       3.43602       3.30689       3.23565       3.02604       2.79660       2.46988       2.19414       1.91272       1.62940       1.36498       1.06344      0.881164      0.666117      0.505379
  31  17 3730.3993    1.9229  4.9384 11.7658 -0.0012  0.0538   0.0190   0.1512    0.0355   0.0000   437.7055       1.25293       13.3713      -3.14821      -5.28454      -15.0542      -2.86301      0.222068       1.86097       1.45659      -3.40346      -4.06489      0.402862       4.14301      -1.23934      -1.32403       1.18723      0.170106       2.58679       3.54982       4.01623       4.13707       4.30645       4.22158       4.07421       3.86272       3.57823       3.14768       2.82484       2.40414       2.06029       1.65300       1.36797       1.06998      0.846213      0.654687
  31  18 3880.8465    1.5170  6.9244 11.3714 -0.0015  0.0700   0.0149   0.1990    0.0320   0.0000   440.4495       8.21573       18.7556      0.658234      -10.2562       1.88191       9.27385      0.825877      -2.75487      -7.39864      -6.12746      -8.66933       1.49555      -1.52324      0.177085       3.42027     -0.370706     -0.449418       3.46814       4.61645       5.24953       5.46366       5.72527       5.56897       5.41565       5.08656       4.64950       4.15404       3.65672       3.16956       2.65842       2.18635       1.77195       1.43465       1.11655      0.843432
  31  19 4031.1447    1.1996  8.3514 11.2732 -0.0019  0.0883   0.0135   0.2630    0.0282   0.0000   438.4302       2.67156       16.0676    0.00246320      -8.08431       1.95598      -4.98808      -7.56173       3.69859    0.00261164      0.165646      -2.64385      -4.56962      -2.66057       5.20623     -0.362938      -1.95117       1.60797       4.31147       5.64848       6.49051       6.78292       6.96550       7.03578       6.67369       6.21096       5.83499       5.05542       4.61267       3.97152       3.36246       2.75586       2.25789       1.83088       1.38180       1.05200
  31  20 4180.4473    0.8913  9.1725 11.2836  0.0020  0.1174   0.0153   0.3744    0.0279   0.0000   452.8246      -7.39974       22.4417       8.95514       12.7562      -4.14370      0.170566      -7.75245      -6.81316       15.5357      -4.52400      -4.90397      -1.33825     -0.549937      -2.41957      -4.04814       1.33636      0.549317       5.68869       7.45826       8.75654       9.00785       9.19043       9.38214       8.66688       8.42389       7.60103       6.92230       6.01515       5.30263       4.42001       3.76589       2.95999       2.41691       1.82869       1.39088
  31  21 4330.1843    0.5948  9.2166 11.2664 -0.0469  0.1641   0.0218   0.6583    0.0341   0.0000   423.8047      -2.81877       37.5766       13.1591      -28.1182       4.59184       32.6946      -18.7452      -29.8120       8.19599       25.7696       8.94853      -3.10347      -7.96548      0.310859    0.00896474      -2.04228      -2.08017       7.82458       10.4519       12.2279       12.3127       13.0908       12.7462       12.3757       11.7008       10.5223       9.58609       8.44729       7.28824       6.36361       5.22209       4.19386       3.41597       2.51550       1.96984
  32   4 1616.4307    0.2461  0.2117  9.7831 -0.0118  0.0215   0.0113   0.0272    0.0261   0.0000   440.6754     -0.693539       21.5770      0.710944      -2.43496      0.381975      0.823421      0.623662     -0.435782     -0.991865     -0.843235      0.341625     -0.211950      0.691159     0.0665641      0.338822     -0.337626      0.124461      0.564683       1.47759      0.870306       1.71509      0.918428       1.74442      0.921239       1.65095      0.793181       1.36620      0.605488      0.952746      0.424190      0.601833      0.316265      0.400407      0.198658      0.187500
  32   5 1806.1613    0.4175  0.3883  9.8780 -0.0074  0.0143   0.0119   0.0315    0.0353   0.0000   440.9506     0.0302258       18.9822      -1.52159      -2.50873       2.34920       1.15438     -0.591188       1.66414    -0.0791240     0.0625455     -0.645308      0.756718     0.0912954     -0.932990      0.228303      0.323820     -0.571202      0.775526      0.894661       1.04543       1.05299       1.10751       1.16305       1.08931       1.04531      0.995336      0.816386      0.761307      0.666404      0.536258      0.476766      0.371110      0.292460      0.256920      0.205456
  32   6 1988.6582    0.6408  0.5572 10.1558 -0.0009  0.0165   0.0146   0.0356    0.0425   0.0000   441.2838     -0.896301       21.0767      0.443189      -4.23830      0.977332      -1.28398      0.706582      0.349034     0.0124164      -2.64258      0.220009      0.233559    -0.0545511      0.122368     -0.326452      0.212057      0.191049      0.794232       1.15339       1.24943       1.28889       1.33972       1.16500       1.21205       1.06359       1.06844      0.937718      0.916498      0.812765      0.697141      0.604797      0.457286      0.373815      0.292800      0.223068
  32   7 2167.3630    0.9142  0.7161 10.5068  0.0002  0.0178   0.0183   0.0415    0.0547   0.0000   440.5066       1.46226       21.7284       1.35737     -0.612148      -2.23870       1.53818      -1.68629      -1.66765     -0.553868       1.46785      0.418323     -0.898073      0.728960    -0.0151083      0.240560      0.471979    -0.0635740      0.868168       1.19193       1.29260       1.39517       1.41832       1.32650       1.25030       1.21758       1.14848       1.04669      0.963888      0.845049      0.713033      0.568866      0.464990      0.354231      0.286555      0.232228
  32   8 2340.0425    1.3103  0.9712 11.0868  0.0010  0.0221   0.0233   0.0519    0.0658   0.0000   439.1608       1.26047       19.4805       2.97125      -1.94303      0.858954      0.310523     -0.902503      -2.50649      0.387546       1.89999      0.937995    -0.0166972     -0.148212     -0.187125     0.0200156   -0.00234280     -0.227624       1.12441       1.67347       1.82657       2.06093       2.03612       2.00332       1.97420       1.84357       1.68523       1.43828       1.22094       1.01850      0.865604      0.713908      0.574001      0.456553      0.347073      0.265550
  32   9 2507.2882    1.8007  1.0321 11.8453 -0.0019  0.0219   0.0314   0.0534    0.0645   0.0000   440.5931       2.98107       21.8275       1.35850      -1.36024      -2.89742       1.20644     -0.735184      -1.54356      -2.77788       3.02704      0.112047     -0.122893      -1.03639     -0.751498      0.544973    -0.0533565     -0.444779       1.05790       1.47958       1.55562       1.74040       1.77007       1.74349       1.66444       1.56146       1.48529       1.31353       1.15506      0.991783      0.809917      0.691617      0.558595      0.464367      0.366397      0.276770
  32  10 2671.7088    2.4253  0.9361 12.5672 -0.0035  0.0208   0.0435   0.0504    0.0593   0.0000   440.0026       1.58905       18.7507       1.53397     -0.157927      -1.40794       2.66908      -3.23685     -0.181982      -2.72071      0.779588      -1.52441      0.114795     -0.368596     -0.219435     -0.855846     0.0869553      0.100715      0.961922       1.37768       1.46947       1.60509       1.59935       1.53329       1.55423       1.48871       1.30497       1.22980       1.06244      0.920611      0.779082      0.633126      0.544499      0.425913      0.327034      0.262046
  32  11 2833.7426    3.0505  0.9335 12.9456 -0.0006  0.0198   0.0550   0.0497    0.0625   0.0000   441.1039       6.03930       18.7623    -0.0996715      0.195957       1.54540    -0.0952819      -3.49271     -0.375385      -1.55647       1.83529     -0.148741      0.325081     -0.427746     -0.285883      0.480148     -0.610874     -0.260873       1.02085       1.46173       1.59652       1.75364       1.80212       1.76252       1.68946       1.53832       1.36204       1.26845       1.09096      0.922024      0.807973      0.697225      0.526697      0.441539      0.328811      0.257823
  32  12 2992.7830    3.7114  0.8551 13.4391 -0.0012  0.0183   0.0683   0.0451    0.0578   0.0000   439.4281       2.45372       16.5728      0.384779      -1.20719      -4.85498      -1.37269      -2.72788      -1.11438      0.756155     0.0323210      0.547341      0.548132      0.213007     -0.296018      0.268138     -0.153889    -0.0592023      0.915562       1.23312       1.36704       1.42739       1.45143       1.48556       1.41003       1.30201       1.20324       1.09857      0.955857      0.849670      0.728260      0.603469      0.504489      0.384641      0.306323      0.232709
  32  13 3148.9296    3.8004  1.1401 13.5761  0.0002  0.0224   0.0656   0.0599    0.0669   0.0000   438.9571       4.97190       18.9415     -0.873398      -3.72565      -3.70293      0.723598    -0.0799519      0.856057      -4.51397      0.242247     -0.336458     -0.945242      -1.16623     -0.212721     0.0479994      0.687646     0.0707169       1.06410       1.47811       1.63047       1.74961       1.77515       1.80431       1.66339       1.63161       1.45655       1.33507       1.16153       1.00015      0.851425      0.706013      0.578504      0.452912      0.366509      0.275025
  32  14 3303.4232    3.4501  1.4592 13.3956 -0.0019  0.0262   0.0537   0.0685    0.0611   0.0000   438.2083       7.41826       12.6768      0.180389       1.88171      -5.79533       2.44830      -3.66288    -0.0134456      -2.65523       2.73896      -1.76307      -1.82577       1.18444       1.56435      -1.29260      0.167008      0.438990       1.29781       1.74634       1.90138       2.02706       2.05423       2.08455       1.99609       1.90425       1.72624       1.62575       1.39669       1.18834       1.02750      0.843109      0.692618      0.559579      0.459223      0.346107
  32  15 3456.8325    2.7626  2.1988 12.8271 -0.0008  0.0340   0.0355   0.0866    0.0454   0.0000   444.5763       5.90743       9.38025      -1.98326       4.86302      -1.48602      -4.31680      -4.33832       2.66202     -0.650098       1.08125      -1.07802      -1.98581      -1.60089      0.144394      0.375523     -0.493604       1.14613       1.59512       2.25605       2.43084       2.56568       2.72407       2.63700       2.53490       2.40160       2.22140       2.00203       1.78630       1.52462       1.30039       1.09254      0.883250      0.705739      0.552919      0.430797
  32  16 3609.4201    2.1873  3.3607 12.3041 -0.0041  0.0414   0.0238   0.1156    0.0361   0.0000   442.3342       7.16138       5.77211      -1.39868      -1.56006      -4.04134      -8.81421      -2.41679       4.10742      -2.44019       1.36727       1.62745      -1.82511     -0.996514      -1.51679      -1.48151      -1.19867      0.465046       2.03287       2.71665       3.03149       3.27066       3.33928       3.32862       3.19797       2.96932       2.80408       2.48502       2.19558       1.90020       1.61723       1.31854       1.10526      0.879366      0.683115      0.533900
  32  17 3761.3448    1.8022  5.2236 11.6734 -0.0019  0.0542   0.0172   0.1556    0.0332   0.0000   436.1097       6.16331       18.5495       7.60604      -7.26857      -6.73377       4.30974      -6.57395      -2.39299      -4.90671       6.30483       1.88016      0.639541       1.72972     -0.840767      0.954695     -0.620373      0.731673       2.62256       3.48456       3.96629       4.15297       4.38198       4.32320       4.13267       3.82478       3.57043       3.22159       2.82842       2.49417       2.08182       1.75509       1.42120       1.14680      0.880160      0.701174
  32  18 3912.3287    1.4454  6.8251 11.3853 -0.0004  0.0699   0.0144   0.2007    0.0304   0.0000   435.6257       11.0062       17.5708      -7.05900      -16.2414      -11.3867       4.83052      0.681984     -0.559348      -5.51174       4.81570      -1.92223       3.18857     -0.405893       2.95172      0.366103     -0.525281      0.217790       3.35537       4.44189       5.03633       5.17972       5.58039       5.39433       5.21949       5.04477       4.51226       4.10479       3.64033       3.18624       2.67925       2.19454       1.82614       1.47063       1.14933      0.897996
  32  19 4063.2694    1.1158  8.3560 11.3103 -0.0010  0.0926   0.0138   0.2784    0.0275   0.0000   434.5800       8.17404       30.2293      -4.57971      -20.4734       3.84933       13.0253      -14.2559      -14.9983      -10.4691       1.70472      0.106731       1.71852       3.04037       3.56052      -2.46463      -1.97514      0.625113       4.33018       5.77051       6.58492       6.84915       7.14407       7.11646       6.81326       6.42678       5.96482       5.32566       4.84473       4.12691       3.54381       3.01159       2.41777       1.98883       1.49207       1.16966
  32  20 4213.5974    0.8062  9.1153 11.2772  0.0042  0.1278   0.0173   0.4278    0.0301   0.0000   434.2022       2.14868       21.7618       5.03832       3.26896      -15.5721      -6.34335       2.23529       5.13241       17.1813       3.13531       12.8787      -7.85452      -3.64422       2.32850      -5.69516      -5.56720       1.07965       5.80630       7.99729       9.03383       9.46426       10.0348       9.66935       9.52932       8.90937       8.14384       7.39950       6.53169       5.73305       4.84384       4.10015       3.35134       2.70210       1.99881       1.59162
  33   3 1425.4226    0.1356  0.0954  9.8081 -0.0213  0.0173   0.0098   0.0225    0.0224   0.0000   441.3677     -0.908487       21.2815     0.0389513      -2.96586       1.61463      0.120153     -0.602302      0.332547     0.0621282     0.0253508      0.123272     0.0139487     -0.138360    -0.0355784    -0.0561117     0.0482858     -0.112120      0.686766       1.33021      0.953728       1.43159       1.05381       1.40626       1.09481       1.37485      0.942854      0.926487      0.745958      0.788771      0.523912      0.480202      0.343088      0.300949      0.244823      0.171984
  33   4 1633.2259    0.2738  0.1548  9.8418 -0.0176  0.0088   0.0131   0.0194    0.0252   0.0000   439.6835     -0.564442       20.1823      0.228701      -3.35758      0.253742      0.492886      0.665991     0.0798354    0.00232472      0.335002      0.642073     -0.662387     -0.443050     -0.270946    -0.0654744      0.118104      0.105655      0.447216      0.619904      0.634380      0.647095      0.636579      0.702462      0.730191      0.700566      0.610796      0.543070      0.453597      0.451706      0.343223      0.290766      0.244893      0.183358      0.163522      0.128283
  33   5 1823.8305    0.4211  0.3714  9.9601 -0.0059  0.0129   0.0118   0.0305    0.0337   0.0000   440.3889     -0.472303       20.8704     -0.585303      -1.75891     -0.993310       2.26520       2.83298    -0.0681125     -0.978405      0.545178     -0.701631     -0.491855      0.296545      0.636821      0.133571     0.0274646      0.195478      0.649797      0.838196       1.00663       1.05339       1.10198       1.08649       1.05799       1.00591      0.895326      0.794190      0.723695      0.612370      0.508257      0.428332      0.348835      0.281532      0.220415      0.165011
  33   6 2007.6038    0.6345  0.5623 10.2878 -0.0010  0.0162   0.0142   0.0375    0.0403   0.0000   439.9033       1.04560       21.7711      -1.31889      -2.40276       1.74413      0.557290      0.725712     0.0840873     -0.349028      0.208550      0.929745     -0.632709     -0.743114     -0.794225    -0.0216190      0.184989     -0.592455      0.866261       1.21894       1.18707       1.22558       1.16023       1.15121       1.18862       1.25023       1.17840       1.05953      0.912451      0.751395      0.578591      0.507438      0.423577      0.375450      0.301726      0.238537
  33   7 2187.3509    0.9587  0.7781 10.6265 -0.0012  0.0176   0.0183   0.0444    0.0541   0.0000   441.7300     -0.600645       20.0066      0.269190      -3.77794     -0.507082     -0.300561      -3.92961       1.85439      0.504710      -1.52073      0.121019     -0.455627     0.0946708     -0.185607      0.495169     0.0273491     -0.199398      0.879464       1.20836       1.35151       1.41670       1.44852       1.47085       1.43024       1.32637       1.21363       1.08884      0.963106      0.826474      0.707087      0.579774      0.481378      0.389457      0.304834      0.229536
  33   8 2360.8809    1.3529  0.9929 11.3737 -0.0015  0.0210   0.0237   0.0536    0.0584   0.0000   440.3913      0.518658       21.9125       3.63615      -2.19239      -7.68505       1.38985     0.0121510       1.62140      -1.12978      0.178605     -0.547178       1.06226     -0.774043     -0.403007    -0.0891812     -0.147783     0.0928007      0.979122       1.32700       1.46614       1.54135       1.56785       1.55223       1.53149       1.50535       1.29436       1.29012       1.04768      0.926767      0.798781      0.659396      0.545105      0.444537      0.363481      0.284609
  33   9 2529.1610    1.8894  1.0840 11.8834  0.0019  0.0214   0.0314   0.0540    0.0652   0.0000   441.2319      0.571391       18.3121      -1.01927      -3.19373      0.606218     -0.748439      -2.87324       1.03979       1.26380     -0.602171     -0.584279      -1.01529     -0.464221      0.120749      0.547016  -0.000671252      0.100983       1.01853       1.35590       1.49845       1.60588       1.64388       1.59171       1.56224       1.47576       1.35594       1.21061       1.13930      0.961619      0.858768      0.729354      0.585595      0.498120      0.386308      0.297507
  33  10 2695.0289    2.5684  1.0288 12.3980 -0.0021  0.0199   0.0435   0.0521    0.0673   0.0000   440.7197       4.55618       19.3282      -2.07078      -3.14385      -1.91220       2.44775      -3.94341      -1.74668     -0.227616      -1.21995      0.672278     -0.968977     -0.639097      0.168951      0.792957     -0.356795    -0.0265252      0.970655       1.30855       1.42037       1.58341       1.64681       1.62410       1.58108       1.41096       1.35943       1.19995       1.06927      0.921841      0.762784      0.651491      0.542161      0.429010      0.343128      0.265839
  33  11 2858.6283    3.2958  0.9314 12.9217 -0.0008  0.0185   0.0569   0.0470    0.0672   0.0000   438.6168     -0.233365       19.2693      0.426919      -2.34061     -0.676393     -0.576611      -3.11396      -1.14023      -2.60386      0.690194      -1.25389       1.06453     -0.395015      0.351739      0.264805      0.141164      0.235280      0.891081       1.18806       1.34011       1.40038       1.47207       1.44415       1.35216       1.34532       1.16203       1.12877      0.976017      0.857683      0.731250      0.620414      0.489001      0.420467      0.323166      0.247390
  33  12 3018.8613    3.7457  0.9149 13.4744 -0.0042  0.0188   0.0696   0.0488    0.0602   0.0000   439.2190       3.73448       20.5996     -0.225504      -1.89978    -0.0529634      0.360720      -6.12711      0.669412     -0.397698      0.301853      -1.07120     -0.751798     -0.607294      0.982326     0.0266128      -1.07805      0.124798      0.932310       1.19975       1.29147       1.47277       1.46967       1.45843       1.41712       1.34713       1.21771       1.11943       1.02533      0.848108      0.725828      0.628684      0.511349      0.420230      0.337453      0.252097
  33  13 3176.1191    3.6866  1.1087 13.7996 -0.0019  0.0223   0.0648   0.0602    0.0586   0.0000   440.3492       7.01507       14.2997      0.849739      -2.70860      -2.03322       1.54138      -3.28944       2.62174      0.156259       1.27490      -1.20234      -1.45243     -0.713354      0.774941      0.692957     -0.583542     -0.415675       1.09421       1.45741       1.58443       1.76313       1.82472       1.77452       1.71334       1.61409       1.50633       1.32263       1.17505       1.04283      0.874472      0.739882      0.624273      0.506646      0.395810      0.297452
  33  14 3331.5299    3.2741  1.6370 13.3578 -0.0013  0.0282   0.0485   0.0746    0.0544   0.0000   440.3905       5.33814       12.6195       1.76025       1.61689      -3.36268      -2.32856      -6.82159       5.13435     -0.983362      -1.75478      0.699562      -1.70273     0.0973250     -0.311292      0.616920     -0.451860     -0.405729       1.29081       1.78833       1.85650       2.04856       2.13478       2.12957       2.03523       1.93600       1.81904       1.60610       1.45820       1.27620       1.07542      0.914807      0.722012      0.607428      0.466645      0.382877
  33  15 3485.7585    2.7074  2.4793 12.6009 -0.0006  0.0336   0.0321   0.0899    0.0467   0.0000   443.9953       9.18012       11.4423       3.29247       10.2603      -5.14170      -4.91228      -3.53022       1.02807      0.103535     -0.482552     -0.914755      -3.84280       1.71189      0.670795    -0.0843548     -0.183229      -1.09375       1.57586       2.09921       2.33801       2.46362       2.59676       2.50072       2.48550       2.31765       2.18313       1.96796       1.74981       1.49829       1.31402       1.10738      0.910641      0.738236      0.583853      0.453849
  33  16 3639.2741    2.0989  3.7321 12.2505 -0.0013  0.0445   0.0221   0.1211    0.0326   0.0000   441.8902       7.70207       10.8966       1.42688       9.92188      -1.88448      -5.76440      -3.79033       7.16358      -8.34039      -7.30325      0.539490       2.22304      0.115370     -0.129705      0.671400     -0.358093     -0.709877       2.07624       2.76371       3.13183       3.21817       3.45040       3.38217       3.28664       3.04036       2.82686       2.60150       2.35614       2.01960       1.74244       1.46360       1.21081      0.970432      0.771991      0.600917
  33  17 3791.9218    1.7238  5.0596 11.7698 -0.0005  0.0539   0.0169   0.1550    0.0315   0.0000   435.0295       6.35514       20.9564       2.40941     -0.389691      -6.43435      -4.10342      -3.73193       1.30965      -6.79653      -4.97875      0.376623      0.601054      -1.53600      -1.81732     0.0150194       1.84101      0.573797       2.56188       3.36888       3.94543       4.05260       4.25334       4.20143       4.01482       3.86963       3.53441       3.22129       2.82793       2.51098       2.10374       1.77470       1.47947       1.16654      0.943383      0.722412
  33  18 3943.7194    1.3959  7.3966 11.3496  0.0003  0.0736   0.0136   0.2129    0.0286   0.0000   439.1780       1.47455       19.4619      -2.45868      -14.1203      -2.60972       5.01648      -3.01489      0.515052       1.71893     -0.780560      -8.09422      -2.15001       3.62797      0.872078     -0.938859     -0.358737     -0.221555       3.39503       4.63999       5.26350       5.40929       5.75700       5.55615       5.48512       5.12466       4.74128       4.36535       3.83294       3.37204       2.87535       2.43533       1.98819       1.61370       1.27623      0.980975
  33  19 4094.9197    1.0251  8.3685 11.3208 -0.0015  0.0974   0.0141   0.2968    0.0276   0.0000   430.2582       13.1005       12.1384      -5.89667       1.35439      -20.9213       1.38548      -19.2779      -7.09529      -10.6273     -0.128353      -3.19254      0.548448       5.39396      -1.70816      -2.80582      -1.88612       1.30116       4.41658       5.90017       6.67778       7.13806       7.55800       7.27245       7.09371       6.74415       6.23342       5.68271       4.97092       4.42018       3.68496       3.20926       2.61099       2.13358       1.62587       1.26333
  33  20 4245.7220    0.7687  9.2879 11.3062 -0.0109  0.1327   0.0183   0.4684    0.0299   0.0000   450.3543       15.3932       34.9462       26.4114      -38.1558      -18.7607       6.44195      -4.33222       6.82361      -10.0482      -9.79639       2.10910      0.393205      -6.19782       7.14485      -7.28883      -7.33902       1.15436       5.93660       8.04219       9.13925       9.49920       10.0828       9.84669       9.74173       9.00304       8.52392       7.60940       6.81803       5.91957       5.07751       4.30967       3.49590       2.89010       2.22739       1.73767
  34   3 1441.1428    0.1472  0.0953  9.7798  0.0382  0.0141   0.0087   0.0179    0.0223   0.0000   441.2605     0.0997211       21.4276      -1.51243      -1.66332      -1.21061      0.107105     -0.867893     -0.339188      0.927235      0.257701     -0.468443    -0.0194992      0.239783     0.0333067     -0.450589      0.217732      0.187047      0.673382      0.859674      0.954402      0.823633       1.13137       1.02211       1.14191      0.901228      0.763502      0.745601      0.666032      0.639714      0.517656      0.495325      0.338926      0.306009      0.212688      0.191604
  34   5 1841.2565    0.4477  0.4263  9.9547 -0.0043  0.0136   0.0120   0.0326    0.0340   0.0000   442.3274      -1.10589       20.7302    -0.0353213      -1.40499     -0.790711       1.47373     -0.812567       2.62437      -1.46461     -0.355899    0.00438950      -1.33878     -0.712509     0.0860416     -0.455617      0.579717     -0.142735      0.675115      0.925343       1.09737       1.14793       1.23337       1.20992       1.17295       1.12016       1.00522      0.917317      0.793312      0.641646      0.564266      0.452229      0.382010      0.301788      0.242971      0.194603
  34   6 2026.3576    0.7096  0.6067 10.1837 -0.0009  0.0152   0.0148   0.0372    0.0456   0.0000   441.2251      0.307934       20.1598       1.66644     -0.206425     0.0785412      -1.05462      0.907364     -0.618029     -0.953511     0.0362005    -0.0152788     -0.982518     -0.628425     -0.329840      0.248301     -0.229458     0.0160581      0.696173      0.916685       1.04428       1.11977       1.14063       1.10552       1.13849       1.04548      0.970396      0.857212      0.802703      0.690222      0.608459      0.476249      0.424735      0.334045      0.282166      0.215846
  34   7 2207.0459    1.0093  0.8012 10.7091 -0.0027  0.0179   0.0189   0.0451    0.0544   0.0000   440.9337      0.592458       22.4653      -1.41916      -4.20950      0.539079       1.85474      -1.71626       1.08227      -2.20071      0.598693       1.62506      0.185452     -0.147358      0.487602     -0.252198     -0.385226    -0.0849925      0.788902       1.10383       1.13263       1.24566       1.33916       1.22859       1.32764       1.15991       1.14285      0.976740      0.909273      0.802580      0.684739      0.565584      0.471306      0.380395      0.309098      0.245479
  34   8 2381.2621    1.4491  1.0283 11.4070  0.0006  0.0205   0.0250   0.0542    0.0592   0.0000   439.0940     -0.434701       20.0200       1.62194      -1.99190       1.67271       1.08438      0.337773      -1.29093      -4.24384       1.23036     -0.815509      -1.05805      -1.47926      0.378300      0.669350      0.100236    -0.0871099      0.949272       1.26176       1.37411       1.44627       1.48221       1.45788       1.48517       1.40182       1.26771       1.20067       1.06656      0.947065      0.777793      0.695835      0.570397      0.463629      0.370716      0.299154
  34   9 2550.6664    1.9676  1.1569 11.9002 -0.0027  0.0215   0.0320   0.0581    0.0683   0.0000   440.2754       3.37659       19.5110      0.425532      -5.31068     -0.356459      -1.81324      -1.23743     -0.870551     -0.720357      -1.02718      -2.19788       1.31212       1.31336      0.803061     -0.309437    -0.0398693    -0.0141107       1.01564       1.39670       1.55928       1.64880       1.68776       1.71175       1.63832       1.54497       1.44056       1.29184       1.16361       1.02581      0.874258      0.727492      0.604649      0.492832      0.384826      0.310702
  34  10 2717.9924    2.5498  1.0169 12.6493  0.0015  0.0205   0.0433   0.0519    0.0591   0.0000   440.7977       3.32154       18.8614       1.62233      -2.43962     -0.597974       1.38906      -2.30711      -1.90975      -1.78016       2.99138     -0.834730     -0.142956     -0.366835      0.259855       1.04369     -0.296615     -0.201729      0.898466       1.23571       1.33308       1.47689       1.50133       1.51507       1.46110       1.36930       1.27620       1.18428       1.07824      0.917767      0.792129      0.653985      0.546385      0.443379      0.361419      0.283981
  34  11 2882.9625    3.2948  0.9496 13.1406 -0.0009  0.0187   0.0568   0.0495    0.0594   0.0000   442.3369       3.51175       19.1852      0.259827      -2.16086      -2.37970      -1.88291      -2.94025       2.56215     -0.247353      -1.27001      0.208311     -0.798906     -0.150687     -0.415054      0.138438      0.456291      0.402203      0.871244       1.19606       1.27843       1.45512       1.37725       1.42597       1.37617       1.34913       1.21347       1.13274       1.00266      0.869624      0.723384      0.641878      0.511992      0.424691      0.343072      0.277208
  34  12 3044.5071    3.8765  0.9388 13.5113 -0.0004  0.0191   0.0678   0.0478    0.0596   0.0000   441.4145       1.64274       14.6354       1.15578      -2.83395      -1.94821      0.775993      -3.17241      -1.74892      -1.15274       2.01606      0.698654     0.0431003     -0.155958      0.230224     -0.197430      0.159794      0.360847      0.857908       1.18644       1.24605       1.34590       1.44668       1.35575       1.37359       1.27296       1.22314       1.09362      0.994911      0.835728      0.744624      0.615204      0.532846      0.418390      0.337509      0.263031
  34  13 3202.8535    3.8327  1.2204 13.5291 -0.0019  0.0235   0.0617   0.0595    0.0687   0.0000   438.8436       4.29462       18.1771       2.51034      -1.57625     -0.436632       2.43718     -0.810389     -0.551324       1.01452      -2.14294     -0.481163      0.515565      0.746277     -0.157447      0.589137     0.0574217      0.376246       1.21298       1.72174       1.96482       2.18307       2.24258       2.28216       2.22990       2.13271       1.96590       1.72030       1.43480       1.15590      0.957449      0.796030      0.667726      0.523419      0.419602      0.341366
  34  14 3359.2888    3.1924  1.5978 13.4088 -0.0034  0.0278   0.0485   0.0736    0.0524   0.0000   438.0431       6.23593       11.4159       2.51142      -2.22861      -2.16955      -2.25104      -1.56875      -5.24488      -3.08921      0.207766      0.299657       2.27455       1.31059     0.0776656     -0.270854    -0.0641594     -0.572618       1.23536       1.71426       1.86190       2.04229       2.15278       2.00813       1.96558       1.89191       1.75155       1.62000       1.45140       1.25653       1.07886      0.926984      0.766079      0.617689      0.492729      0.401413
  34  15 3514.5292    2.5345  2.7062 12.5893  0.0011  0.0357   0.0294   0.0961    0.0427   0.0000   442.2089       6.04707       2.90324     -0.142601      -1.29278      -1.84486      -4.94844      -3.61802      -1.37726    0.00517128     -0.122887      -1.09246      -2.01217      -1.86929     0.0607443       1.73377     -0.510843     0.0874825       1.64447       2.15055       2.48108       2.65427       2.71110       2.71620       2.56893       2.53168       2.32003       2.07408       1.88426       1.61088       1.41101       1.19111      0.974917      0.817958      0.632285      0.496476
  34  16 3668.6952    2.0194  4.2093 12.0701 -0.0007  0.0457   0.0198   0.1303    0.0310   0.0000   436.2717       8.28103       8.89131      -1.72900       2.94733      -1.44752      -8.23417      -6.66914      0.511100    -0.0783654       2.68923      0.437576      -4.54191      0.151158      0.988395     -0.147380     -0.434429      0.322772       2.09140       2.74990       3.19668       3.26788       3.44706       3.43528       3.34718       3.17851       2.96945       2.63450       2.39038       2.04317       1.83459       1.57201       1.26531       1.04664      0.830603      0.646619
  34  17 3822.0839    1.6336  5.9306 11.6322 -0.0019  0.0604   0.0156   0.1715    0.0300   0.0000   443.8798      -1.34756       8.51032      -6.10680      -9.84300       5.49766      -4.41998       5.31506       4.24945      -1.96534      -5.74539      0.100350      -1.47617       3.71835      -1.53329      -2.13554      0.413565      -2.08530       2.67345       3.67654       4.14239       4.35845       4.57699       4.45498       4.35226       4.18127       3.83813       3.49549       3.17019       2.74310       2.37604       2.02109       1.67207       1.34955       1.05517      0.845099
  34  18 3974.6222    1.2873  7.4670 11.4264 -0.0018  0.0787   0.0136   0.2286    0.0268   0.0000   432.6650       6.62451       12.6007      -10.6430       2.67880       18.0162       3.40782      -11.0674      -3.85216      -1.03755      -4.12970      -3.56444       3.47122      -1.71132      -2.45763       1.27838      -1.24750      0.867586       3.47479       4.69648       5.43480       5.49560       5.86878       5.82020       5.68217       5.40104       4.99306       4.52581       4.04938       3.53552       3.10311       2.59382       2.11726       1.75396       1.38413       1.09601
  34  19 4126.5244    1.0023  9.1524 11.2787 -0.0053  0.1056   0.0141   0.3276    0.0271   0.0000   440.7636       15.8615       11.1816       13.2229      -5.73077      -16.5891       23.8907      -21.6199       2.72909       4.53853      -3.19994      -9.03130      -2.44552      -3.19516      0.962320      0.447525      0.731203      -1.51731       4.52210       6.21812       6.91729       7.44680       7.65585       7.58944       7.50993       7.06291       6.58535       5.95356       5.38343       4.77410       4.05514       3.52013       2.86976       2.34967       1.82607       1.43794
  34  20 4277.8256    0.6645  9.2344 11.3280  0.0318  0.1599   0.0269   0.7152    0.0388   0.0000   440.8848       13.6664       21.7855       19.9962      -18.2107      -2.40166       14.4874      -19.7552       9.32929       29.2062      -18.3117      -3.47840       8.59997      -6.57498      -9.85436      -3.83618      -3.56986     -0.788135       6.70318       9.22945       10.7205       10.8365       11.9105       11.6006       11.0985       10.7922       9.84831       8.90707       8.21666       6.98549       6.14855       5.14917       4.23230       3.49426       2.67504       2.12158
  35   6 2044.8435    0.6836  0.6204 10.3773 -0.0025  0.0170   0.0144   0.0362    0.0433   0.0000   439.7846      -2.02116       19.6042       4.47892     -0.929643       2.43296     -0.547979      -1.82629      0.337367      -1.17696     -0.449977     -0.497370      -1.13656     -0.970721     0.0330750      0.979458     0.0640304      0.280699      0.749452       1.03473       1.11579       1.24748       1.28906       1.24015       1.16346       1.12842       1.03659      0.969833      0.845682      0.802195      0.706153      0.620797      0.500936      0.429827      0.337365      0.257210
  35   7 2226.4037    1.0566  0.8301 10.7815 -0.0009  0.0177   0.0191   0.0450    0.0543   0.0000   440.8081       2.91842       21.3448     -0.106990     -0.586613      -3.16649       1.12367      0.396055     -0.350092    -0.0154428     -0.840348      -1.38236     -0.381519     0.0960523     -0.741538     -0.231026      0.150360    -0.0101960      0.803790       1.12481       1.27590       1.35192       1.35830       1.35463       1.29032       1.22996       1.13839       1.05400      0.971442      0.833871      0.741322      0.625277      0.509704      0.425213      0.338142      0.266947
  35   8 2401.3272    1.5048  1.0514 11.4266 -0.0019  0.0206   0.0252   0.0531    0.0635   0.0000   441.1812       2.17593       18.2366      0.587423      -1.53353      -2.30130      -2.90603       1.62020     -0.551348      -2.21412      0.200242     -0.707907      0.810650     -0.207552    -0.0138173      0.739322     -0.405479    -0.0334873      0.947308       1.29766       1.42311       1.55609       1.55365       1.57112       1.45487       1.44820       1.28730       1.23579       1.08037      0.974644      0.846904      0.731335      0.620439      0.510635      0.412389      0.310896
  35   9 2571.8733    2.0530  1.0677 12.2309 -0.0032  0.0209   0.0347   0.0548    0.0608   0.0000   440.2204       2.00481       17.4824       4.71150      -3.87417      -1.99984       1.49544      -4.05598      0.135856     -0.827623     -0.480663       1.46185      0.696928      -2.00904     -0.552443     0.0869246     -0.446144     0.0948101      0.951560       1.27933       1.38351       1.56771       1.60527       1.57937       1.50192       1.50787       1.35522       1.20836       1.12418      0.991818      0.834561      0.691172      0.575009      0.480139      0.407085      0.306136
  35  10 2740.5683    2.7043  0.9597 12.6852 -0.0025  0.0191   0.0467   0.0489    0.0600   0.0000   441.9887       1.11676       21.0535     -0.459426      -3.55488      0.132746       3.32984      -2.88502      -2.60427      -1.55975       1.45530      -1.74886      0.414770     -0.628358    -0.0744157      0.131804     0.0918315      0.615124      0.848424       1.17811       1.23943       1.34620       1.43151       1.40337       1.39025       1.27475       1.22794       1.07447       1.00561      0.850923      0.792031      0.657482      0.530000      0.442692      0.359629      0.285450
  35  11 2906.8692    3.4175  0.9925 12.9984 -0.0042  0.0191   0.0564   0.0475    0.0671   0.0000   439.8931       3.79774       16.2440      0.326857      -1.69239      -3.05950       1.04251      -3.12606      -1.39655       1.07913      0.639791       1.23871     -0.298914     -0.177967     -0.617519      0.204062     -0.275642      0.445725      0.879446       1.18792       1.32508       1.44172       1.48525       1.50336       1.46079       1.33807       1.28439       1.12673       1.00068      0.896385      0.752510      0.651046      0.537930      0.446497      0.353730      0.272994
  35  12 3069.6610    3.9426  0.9476 13.5706 -0.0029  0.0193   0.0677   0.0474    0.0615   0.0000   439.9425       3.82492       16.5266       3.57757       1.70163     -0.941342      -1.68128      -2.57479       3.42830      0.248787      0.785612     -0.459914      -1.43793      -1.95674      0.335681   -0.00162339     -0.339523     -0.199319      0.858428       1.21660       1.30912       1.47984       1.45231       1.46134       1.38857       1.38303       1.23091       1.16834       1.01518      0.901918      0.763189      0.668655      0.536927      0.449348      0.362940      0.277525
  35  13 3229.2519    3.7711  1.2913 13.4778 -0.0045  0.0232   0.0586   0.0606    0.0599   0.0000   438.4657       5.91194       15.9409      -1.20730      -4.14646      -3.72771       1.43023      -6.79954       2.10519     -0.416264    -0.0817155     -0.162846      -2.16101      0.415598       1.95639     -0.573795     -0.665589     0.0788493       1.02707       1.42193       1.53766       1.63617       1.68562       1.67494       1.66614       1.62090       1.49230       1.36619       1.18792       1.04401      0.932875      0.799762      0.652979      0.535752      0.447637      0.339194
  35  14 3386.7460    3.1218  1.7860 13.1329  0.0019  0.0282   0.0429   0.0735    0.0500   0.0000   441.9808       6.21645       13.4297       2.98416      -1.24421      -4.42990      -6.11461      -3.82394      0.658805      -2.04209       1.05157       1.45223     0.0187010     -0.909834     -0.291018      0.712852      0.579542    -0.0741905       1.22669       1.69412       1.86755       1.97381       2.05742       2.08324       1.99666       1.97204       1.70140       1.64459       1.44353       1.26482       1.11970      0.969590      0.809309      0.640235      0.516970      0.409120
  35  15 3542.8831    2.4502  3.1165 12.4116 -0.0005  0.0371   0.0259   0.1049    0.0390   0.0000   444.3845       2.57931       10.2250       3.96417       2.55619      -5.14582      0.948231     -0.939097      0.103986     -0.323931      -2.10098     -0.416560      0.966677      -1.75016     -0.265063     -0.583091      0.299849      0.479615       1.60956       2.17724       2.44939       2.53249       2.72653       2.65884       2.58467       2.52822       2.33323       2.12143       1.93193       1.66869       1.45036       1.22881       1.04348      0.851843      0.688549      0.534401
  35  16 3697.9784    1.8831  4.1214 12.1026 -0.0015  0.0478   0.0197   0.1296    0.0311   0.0000   439.9369       2.99778       11.0788       1.03258    -0.0492813      -1.41496      -1.34057      -4.24065    -0.0520344      -2.72906      -1.31522      -4.10352       1.99878      -1.66969     -0.335065       1.66923     0.0875132     -0.502776       2.11223       2.85971       3.28621       3.38803       3.58853       3.60875       3.45998       3.27440       3.09128       2.73069       2.54173       2.21276       1.91602       1.62473       1.33265       1.11447      0.888323      0.694896
  35  17 3851.8812    1.5743  6.3735 11.5438 -0.0012  0.0617   0.0145   0.1782    0.0284   0.0000   442.0630       12.9159       11.5546      -8.03819    -0.0352953      -5.57370       1.36838      -1.53863      -3.94945     -0.300072      -1.19665      -6.91946       2.82398      0.932613      -3.78251     -0.822200       1.46983    -0.0550307       2.72273       3.58064       4.09620       4.33771       4.55902       4.54285       4.31831       4.17907       3.92988       3.54176       3.21489       2.77141       2.45847       2.08292       1.73601       1.43320       1.11622      0.903377
  35  18 4005.2781    1.2327  8.1200 11.3524 -0.0006  0.0835   0.0135   0.2473    0.0271   0.0000   439.7473       8.64368       10.1601      -12.5099      -7.50437      -13.8942      -2.87322      -9.57148      -6.07054       1.48696       5.18594      -8.27280     -0.627258       4.84818      -1.64648      -1.85536     -0.925204      0.966442       3.61720       4.81560       5.56161       5.84080       6.13343       6.00235       5.89279       5.67577       5.29144       4.75264       4.28778       3.81406       3.30660       2.79709       2.36154       1.95015       1.50211       1.21695
  35  19 4157.7946    0.9176  9.0111 11.2974 -0.0035  0.1108   0.0148   0.3522    0.0276   0.0000   425.7233       15.2076       32.2272      -20.8220      -15.1494      -14.5840       12.6594       2.87830      -3.86874      -12.4729       12.2760      -4.96548       6.03037     -0.842093       1.71415      -5.39869      0.299785       1.44410       4.64791       6.31650       7.20108       7.61340       7.92971       7.85308       7.71547       7.37334       6.87226       6.28880       5.60529       5.01504       4.29073       3.71531       3.07629       2.53876       1.98079       1.57233
  35  20 4309.8500    0.6338  8.9517 11.3313 -0.0771  0.1552   0.0221   0.6377    0.0328   0.0000   433.6200       3.64111       44.1330       25.9163      -17.7896      -7.26376       18.9143       25.6196      -20.3170      -18.4780      0.385400      -2.07962      -3.25849      -13.3504     -0.815794       5.68466      -6.89155      -3.39087       6.32882       8.65110       10.1390       10.3114       11.2994       10.9879       10.6424       10.2352       9.52359       8.60081       7.79791       6.77092       5.85958       5.01427       4.17470       3.47017       2.62313       2.11198
  36   3 1471.8206    0.1726  0.1305  9.7102 -0.0017  0.0129   0.0092   0.0222    0.0222   0.0000   441.7466     0.0157353       21.0055   -0.00681145      -2.95821     -0.452473      0.347642     -0.143646     -0.233628     -0.180199     -0.354250      0.670781     -0.181423      0.231666     -0.556184     -0.153720      0.122821     0.0694554      0.496000      0.745102      0.629159      0.836671      0.815048      0.871650      0.646737      0.871333      0.722192      0.702187      0.548492      0.597213      0.398285      0.432653      0.283439      0.298255      0.214878      0.167133
  36   4 1681.9126    0.3101  0.2460  9.8164 -0.0044  0.0109   0.0104   0.0244    0.0266   0.0000   441.8922     -0.505900       22.0030      -1.34009      -2.68980      0.613463     -0.712840      0.254299     -0.721013     -0.946649      0.118274     -0.318433      0.807785     -0.656029     -0.256778     0.0838957   -0.00800803     0.0640886      0.525815      0.657688      0.789443      0.934404      0.924357      0.942329      0.921429      0.836159      0.798186      0.747893      0.610632      0.518610      0.482420      0.380160      0.284427      0.261600      0.219270      0.168413
  36   5 1875.4347    0.4942  0.4859  9.9064 -0.0001  0.0145   0.0113   0.0344    0.0374   0.0000   440.4651      0.341569       20.4406     -0.416956      -3.44771     0.0720445      -1.29226      0.193771   -0.00573604     -0.497919      0.362894     -0.295075    -0.0213354    -0.0612251    -0.0553737     -0.130702      0.327002     -0.313968      0.631499      0.811180      0.895781       1.01534       1.04471       1.07104       1.00656      0.915197      0.940214      0.822539      0.708580      0.628976      0.554333      0.486164      0.415206      0.345126      0.260434      0.210035
  36   6 2063.0665    0.7292  0.6972 10.2316 -0.0015  0.0166   0.0141   0.0406    0.0465   0.0000   441.6899       1.77533       22.2530      0.276148      -4.69745      -1.01704      0.903523       1.73415     -0.692585      0.286102      -1.55640     -0.808589      0.259437      0.601131     -0.298881      0.419184    -0.0477424     -0.422082      0.712833       1.02004       1.08850       1.18050       1.15891       1.16807       1.12561       1.04648       1.05950      0.955540      0.866332      0.784784      0.666485      0.592649      0.484093      0.408371      0.318659      0.257968
  36   7 2245.5065    1.1260  0.8988 10.7098 -0.0007  0.0177   0.0191   0.0464    0.0585   0.0000   441.3913       1.74505       18.4769      -2.89465      -4.17975     -0.184983      -1.87501      0.999947       1.05412      0.117351      0.429795     -0.517625      0.604683      -1.31014      0.163479      0.835952     -0.111982     -0.463784      0.778752       1.08352       1.15920       1.28784       1.32989       1.31905       1.28137       1.25905       1.16911       1.02515      0.959487      0.785817      0.746497      0.601326      0.514234      0.418781      0.339971      0.270852
  36   8 2421.1434    1.5341  1.0944 11.5747 -0.0016  0.0208   0.0255   0.0566    0.0590   0.0000   440.0754      0.838824       21.3275      -1.51729      -2.54510      -2.27681      -1.01856      -2.20968       2.03271       1.35672      0.285621      -2.69892      -1.03289      0.793355      -1.09582      0.941665     -0.601504      0.568068      0.914454       1.22968       1.39454       1.44432       1.60005       1.56569       1.48522       1.46864       1.29728       1.22261       1.10893      0.939280      0.851084      0.703458      0.581210      0.473449      0.399524      0.315921
  36   9 2592.7817    2.1496  0.9962 12.3373  0.0004  0.0198   0.0361   0.0506    0.0564   0.0000   441.2224       2.03505       17.9332      0.423512      0.166662      0.347860     -0.468626      0.265132      -1.02221     -0.162857      0.964152      0.246583      0.935638      0.608687      0.418999     -0.192007      0.157429     0.0283336      0.842676       1.18220       1.30411       1.41360       1.47444       1.42082       1.41928       1.33129       1.25155       1.16412       1.06427      0.896115      0.796694      0.664355      0.552754      0.454645      0.369940      0.303732
  36  10 2762.7275    2.8623  0.9169 12.8069  0.0008  0.0198   0.0486   0.0467    0.0587   0.0000   441.1481       3.10497       20.1608      -1.76594     -0.782830      -1.10680      0.543794      -3.22182      -1.15682     -0.570605      0.672117     0.0598276      -1.20506     -0.368320     -0.872459     -0.164278    -0.0279912      0.439293      0.801033       1.17541       1.22197       1.30566       1.35529       1.37237       1.23537       1.31680       1.14976       1.09521      0.997919      0.856841      0.826146      0.648931      0.558282      0.450292      0.350823      0.291331
  36  11 2930.3344    3.6445  0.9144 13.2758 -0.0033  0.0180   0.0624   0.0452    0.0578   0.0000   441.0750       4.11332       17.6244     -0.834136     -0.795720      -1.05304       2.70602      -1.37408     -0.193265      -1.89214     -0.611295      -1.72046     -0.948271     -0.165107     -0.150020     -0.596251     -0.128153     0.0637025      0.792339       1.04487       1.16798       1.24058       1.33156       1.22916       1.27126       1.18057       1.06634       1.01512      0.920002      0.841763      0.730342      0.629546      0.533764      0.436798      0.359023      0.288721
  36  12 3094.3575    4.0394  1.0559 13.5373 -0.0049  0.0211   0.0656   0.0510    0.0643   0.0000   441.0178       2.56325       13.3477       2.04955      -2.71961      -2.46959     -0.112538      -4.80519      -2.01154      -1.29819      0.101090      -3.00901     -0.332460     -0.152569       1.14689     -0.341463     -0.332058      0.413659      0.894362       1.27133       1.38214       1.41580       1.47070       1.47951       1.46346       1.37175       1.32639       1.17776       1.13395      0.973380      0.851223      0.736453      0.590273      0.489329      0.398239      0.310826
  36  13 3255.2143    3.6486  1.3114 13.6697 -0.0015  0.0239   0.0581   0.0639    0.0559   0.0000   440.7397       5.29257       14.3050      0.831221      -3.05833      -4.11652      0.404501      -4.77653      -2.98948      -3.46209     -0.655065      0.301063     -0.976558      -1.18869     -0.313293      0.603051    -0.0667328     -0.153559       1.06324       1.40960       1.53320       1.67261       1.77436       1.71703       1.75087       1.67222       1.53671       1.37145       1.21343       1.11877      0.953968      0.819757      0.680062      0.561367      0.444386      0.356150
  36  14 3413.7674    2.9681  2.0124 12.9925 -0.0021  0.0289   0.0379   0.0817    0.0440   0.0000   443.0804       5.93633       10.6514       1.67919       2.10467      -4.96898     -0.772172      -4.61846     0.0436780     -0.490594     0.0449762      -1.43967      0.782681      -1.33581       1.97509     -0.586898      0.834619     -0.217111       1.24517       1.66126       1.92726       1.99516       2.09833       2.01117       2.08508       1.94867       1.77857       1.67954       1.47173       1.34438       1.16034      0.987566      0.851460      0.687786      0.567080      0.443710
  36  15 3570.9102    2.3838  3.1406 12.3740 -0.0030  0.0377   0.0250   0.1010    0.0379   0.0000   441.2706       8.39346       12.0573       3.27231       6.00579      -9.67512      -1.10265      -6.73878      -1.09180      -4.04191       1.36524       2.30395      0.721294      -1.16085     -0.753877      0.438082      -1.14925       1.01646       1.56405       2.15658       2.35292       2.49988       2.64869       2.62465       2.59487       2.47432       2.34898       2.08048       1.92025       1.66056       1.49563       1.26860       1.08790      0.885872      0.697408      0.560041
  36  16 3726.7051    1.9179  5.0835 11.7097 -0.0003  0.0502   0.0166   0.1370    0.0306   0.0000   435.4730       6.99620       19.5075      0.612632      -3.83726      -3.72428       4.91632      -2.45452      -5.51887     -0.563336     -0.118155      0.762113      -3.03454      0.724479      0.942527     -0.864150      0.185780     -0.843889       2.09248       2.82966       3.23296       3.33727       3.60117       3.50986       3.52592       3.34979       3.08715       2.80135       2.56081       2.24397       1.98680       1.68951       1.41782       1.18603      0.929334      0.744864
  36  17 3881.3619    1.4857  7.0557 11.4664 -0.0008  0.0680   0.0137   0.1939    0.0274   0.0000   443.3602       11.9749       13.4268      -5.42347       5.38683      -3.97225      -12.0703      -4.64356       8.78932      -9.55756      -4.32515       6.55459       8.29797      0.232118      -2.64737       1.88483       2.03625     -0.703929       2.82857       3.81835       4.40577       4.58686       4.88526       4.78932       4.68201       4.59654       4.17537       3.93909       3.46034       3.07036       2.67160       2.33061       1.91596       1.60525       1.25825       1.01026
  36  18 4035.6799    1.1525  8.2147 11.3907 -0.0005  0.0868   0.0137   0.2631    0.0263   0.0000   447.4095       14.2628       27.0523     -0.232880      -13.6170      -8.62610     0.0891761      -12.2868      -5.31587      -7.62676      -3.90273      -1.51767       5.41769       1.72293       3.51786      -1.28945      0.560901      0.374937       3.68833       4.82979       5.67699       5.89689       6.23586       6.10172       6.02240       5.69758       5.33669       4.99074       4.44709       3.97870       3.48849       3.02143       2.45612       2.08323       1.63478       1.32124
  36  19 4188.8893    0.8887  9.3348 11.2966  0.0038  0.1154   0.0156   0.3830    0.0279   0.0000   429.8980     -0.598279       19.3246      -17.7959     -0.510026      -7.40536       3.79303      -10.5106      -7.30760      -6.18382      -8.32653       1.44307       2.29282      -8.46084       2.28260       4.16611      0.309532      -2.12868       4.74073       6.45887       7.37011       7.71483       8.30169       8.07663       7.96874       7.60097       7.12799       6.56400       5.84093       5.16283       4.54290       3.86894       3.28671       2.74021       2.12664       1.70993
  37   6 2081.1635    0.7786  0.7132 10.3652 -0.0036  0.0166   0.0149   0.0403    0.0464   0.0000   440.9805      0.883966       19.4695     -0.265459     -0.195328      -1.71047      0.881238      -1.47758       1.14804      0.349521     -0.646727    -0.0203532      0.476635     0.0843284     -0.142229      0.356431     -0.147275      0.303188      0.670613      0.944258      0.974137       1.14686       1.14570       1.17266       1.18270       1.10410       1.04081      0.942649      0.863667      0.708746      0.662955      0.544664      0.472305      0.391652      0.311708      0.244933
  37   7 2264.3973    1.0980  0.8563 11.0032 -0.0007  0.0179   0.0195   0.0460    0.0525   0.0000   441.0639     -0.480628       21.8649      -2.27866      -1.55437       1.18051      -2.81602       1.15737       2.50057      0.321984      0.961492       1.30121      0.482357      0.543922     -0.659905     -0.347078      0.118641     -0.108311      0.754119       1.04218       1.11396       1.26216       1.25496       1.26550       1.23389       1.18904       1.09774       1.04339      0.923847      0.832929      0.718465      0.617091      0.498156      0.427111      0.351401      0.279440
  37   8 2440.6962    1.6054  1.0563 11.6588 -0.0027  0.0202   0.0261   0.0529    0.0595   0.0000   440.2773      -1.14583       23.6973      -3.67757      -4.95730      0.517283     -0.293443      0.839845      -2.47015      0.966456      0.542691     -0.856926      0.178816      0.146551     -0.223069     -0.255298     -0.245307     -0.488940      0.847995       1.16753       1.26233       1.36847       1.43805       1.40414       1.39272       1.35615       1.27766       1.18573       1.06897      0.920384      0.784965      0.670303      0.575685      0.488540      0.392984      0.317342
  37   9 2613.3847    2.2291  1.0610 12.1936 -0.0006  0.0201   0.0353   0.0504    0.0627   0.0000   442.1752       1.23486       17.0010     -0.331532      -1.16579      -2.04567       1.13296      -1.97997     -0.672278      0.352693      0.442344     -0.502998       1.29002     -0.142575      0.526604      0.783940     -0.310071    0.00977510      0.884146       1.20935       1.28036       1.34219       1.36322       1.37656       1.33004       1.35524       1.30756       1.20139       1.10242      0.900560      0.784147      0.690948      0.601678      0.496981      0.432086      0.337238
  37  10 2784.5973    2.9422  1.0081 12.8834 -0.0015  0.0187   0.0483   0.0492    0.0591   0.0000   440.8316       1.92261       20.1113     -0.229630      -1.67919     -0.448562    -0.0700456     -0.523652     -0.332014      0.570169      -1.28009      -1.08728      -1.42368     -0.232222     -0.731374     -0.421104     -0.304617      0.388968      0.827489       1.11135       1.24202       1.33883       1.37770       1.36919       1.34644       1.25835       1.19442       1.10762       1.01293      0.883603      0.775717      0.677298      0.552373      0.476406      0.368674      0.300366
  37  11 2953.3791    3.6514  0.9510 13.3487 -0.0002  0.0190   0.0610   0.0470    0.0596   0.0000   440.8560       3.73949       19.5762     -0.162639      -2.28134      -4.02938     -0.952368     -0.724845     0.0883447      -4.96349     -0.388141       1.65600    -0.0833594   -0.00394977      0.115463     0.0600119     -0.451115      0.268366      0.790654       1.09957       1.15408       1.25002       1.34406       1.30159       1.27427       1.28696       1.11099       1.12349      0.985769      0.890961      0.753598      0.633332      0.514918      0.442425      0.366080      0.304628
  37  12 3118.6094    4.0772  1.1127 13.5147  0.0025  0.0201   0.0630   0.0523    0.0660   0.0000   437.7990       4.23444       20.4231      0.742514      -2.24730       2.57881      -2.25980      -1.44382      0.963802     -0.508361     0.0900389     -0.771503     -0.915546      0.199657      0.159705    -0.0981448     -0.205547     0.0544998      0.888638       1.16541       1.34217       1.42760       1.40696       1.38054       1.37120       1.29699       1.23027       1.16996       1.09942      0.939951      0.833061      0.734989      0.611451      0.517337      0.425020      0.346065
  37  13 3280.6717    3.5022  1.5614 13.4651 -0.0014  0.0249   0.0493   0.0685    0.0472   0.0000   442.6282       7.11274       13.2187      0.666425     -0.766753      -2.28488      -3.33191      -4.19183      0.653706      -2.54887      -1.15599      -1.27906     -0.580885     -0.622698      0.251176     -0.355682     -0.498334      0.457145       1.07356       1.45217       1.57081       1.69050       1.82987       1.80046       1.74290       1.74348       1.58746       1.46174       1.29292       1.12543      0.992559      0.848902      0.733412      0.608813      0.470290      0.397450
  37  14 3440.5064    3.0081  2.1969 12.6782  0.0026  0.0291   0.0348   0.0793    0.0466   0.0000   444.2723       4.11795       12.8131       2.24861       4.28961      -3.61047      -8.25665      -4.59437       3.43245     -0.540234     -0.425176      -1.50230       1.73080     -0.347211      0.931492       1.34136     0.0385717     -0.260898       1.19501       1.66806       1.84159       1.94377       2.09901       1.98762       2.02267       1.93087       1.77226       1.64352       1.49265       1.31166       1.19164       1.01357      0.874338      0.722367      0.577551      0.464270
  37  15 3598.6162    2.1837  3.6003 12.3187 -0.0011  0.0412   0.0221   0.1111    0.0327   0.0000   440.5931       7.75283       13.4468      -1.50483       2.64755      -5.28882      0.753043      -4.33327      -2.02503    0.00195091       2.80445     -0.915735      -2.32071     -0.397948      -1.32016       1.63981     -0.580581      0.356949       1.68210       2.26043       2.58095       2.69797       2.85963       2.83356       2.82715       2.69853       2.52535       2.31731       2.10959       1.84662       1.62082       1.40937       1.16247      0.994491      0.786559      0.642190
  37  16 3755.3672    1.8197  5.7610 11.6497 -0.0008  0.0549   0.0156   0.1526    0.0294   0.0000   436.1402       3.59307       10.4342       9.47822      -1.49735      -3.60814     -0.215149      -6.09325      -7.68615      0.988979       2.54152      -2.34722      0.842412       2.39444       3.10409      0.585347     -0.577206      0.800530       2.24282       3.03971       3.47637       3.60806       3.89273       3.82019       3.76284       3.60193       3.37269       3.09904       2.83815       2.51475       2.16141       1.92119       1.57513       1.31512       1.06247      0.851324
  37  17 3910.9616    1.3974  6.7753 11.5542 -0.0016  0.0677   0.0141   0.1968    0.0266   0.0000   438.8274      0.824437       9.43966       5.82590      -2.58215      -1.77970     0.0442717      -10.6008       11.8328      -6.36736      -2.07345       3.44787       5.14337     -0.779002      -4.26388     0.0147321      -1.92151       3.02108       2.82628       3.83196       4.27499       4.56525       4.76324       4.76712       4.73696       4.53946       4.18963       3.87430       3.49289       3.12060       2.73846       2.36404       1.95085       1.65268       1.32009       1.08072
  37  18 4065.5480    1.0572  7.8570 11.4803 -0.0058  0.0911   0.0147   0.2727    0.0266   0.0000   438.5160      0.839912       11.3353      -18.8831       2.13802       1.24487     -0.760888      -22.5319      -11.3515       9.36950       10.5571      -8.27935       2.10100       6.92605       5.52633       1.61288       1.07819      -1.85312       3.71129       4.88184       5.65222       6.04630       6.36572       6.40953       6.09203       5.89209       5.60742       5.10628       4.64132       4.12132       3.59367       3.10849       2.64533       2.20547       1.71817       1.40437
  38   6 2098.9681    0.8308  0.7374 10.4605 -0.0025  0.0162   0.0155   0.0400    0.0482   0.0000   440.1868      -1.01400       19.8840     -0.375109      -2.10991     0.0791503      -1.12278       2.83089     -0.424768      -2.30996      -1.05772    -0.0554509     -0.614383     -0.391410     -0.672995      0.190652     -0.258775    -0.0224301      0.650768      0.902196      0.978012       1.07418       1.11116       1.09824       1.13268       1.04742      0.990896      0.901457      0.839824      0.740133      0.638284      0.547702      0.470108      0.387953      0.319210      0.256732
  38   7 2282.9317    1.1605  0.9612 10.9431 -0.0022  0.0192   0.0193   0.0483    0.0573   0.0000   441.3894       1.00430       20.9159       1.69502      -3.13085      0.101175     -0.117117     -0.243242      -2.93511     0.0813081     -0.548390      0.644551      0.280838     0.0173248      -1.24935     -0.530967     -0.173871      0.375888      0.806350       1.07289       1.19346       1.28690       1.36641       1.34470       1.29344       1.29878       1.21128       1.13788      0.978494      0.890190      0.756767      0.639939      0.543127      0.452762      0.374036      0.305888
  38   8 2460.0205    1.7315  1.0297 11.8180 -0.0054  0.0199   0.0288   0.0512    0.0588   0.0000   440.7745       1.31026       21.9019      0.319365      -2.38042       1.14715     -0.966203     -0.753201      -2.99439      -3.35946     -0.214869      -1.90542      0.669413     -0.811081     -0.125193     -0.276069      0.265781      0.258086      0.816094       1.15227       1.22972       1.34509       1.43230       1.35313       1.32783       1.27752       1.17925       1.13030       1.02422      0.971477      0.862843      0.727180      0.614707      0.501237      0.427205      0.344128
  38   9 2633.7396    2.3401  1.0080 12.3166 -0.0006  0.0191   0.0369   0.0472    0.0606   0.0000   442.7270       2.76790       20.4625      0.647377      -3.17355     -0.937938      0.373653      -1.68333     0.0683540     -0.616523      0.696452     0.0640956     -0.161684      -1.52556      0.571171      0.762135     -0.552115     -0.333194      0.766757       1.06135       1.17600       1.22262       1.29676       1.28337       1.28981       1.26035       1.16339       1.06600      0.989540      0.864840      0.741863      0.685767      0.534044      0.490943      0.385710      0.311646
  38  10 2806.1438    3.0385  1.0496 12.8411 -0.0014  0.0191   0.0476   0.0489    0.0618   0.0000   440.0952       3.42134       21.5888      0.557756     -0.942364      -3.35502     -0.524044      -2.55713      0.768631      -1.02300     -0.426356     -0.108991      -2.01306     -0.166831     -0.544893     -0.499191      0.457161     -0.693785      0.779485       1.06804       1.19646       1.25129       1.31696       1.32889       1.31499       1.26904       1.17099       1.06811       1.01037      0.865072      0.772771      0.668371      0.562845      0.465799      0.383140      0.311779
  38  11 2975.9608    3.7884  0.9227 13.3860 -0.0049  0.0183   0.0621   0.0430    0.0587   0.0000   441.6157       5.57759       19.1422      0.522175     -0.691782      -1.11123       2.02458      -3.18773       2.44535      -1.36717      -2.25845      -1.32120     -0.727547      0.763470      0.519432      0.257545    0.00548196      0.276178      0.743370       1.05882       1.16763       1.28246       1.38017       1.31487       1.29944       1.24936       1.13526       1.07150      0.957834      0.853592      0.734830      0.652448      0.539157      0.444936      0.363176      0.288737
  38  12 3142.3925    3.9758  1.1376 13.5134 -0.0034  0.0197   0.0620   0.0542    0.0627   0.0000   441.4941       3.70048       15.2840       1.87273      -2.49799      -3.96517      -1.57216    -0.0625876      0.372031      -4.78770       1.03726     -0.367025     -0.903483      0.907823      0.164819       1.02783     0.0650836      0.197485      0.840508       1.13787       1.25531       1.36911       1.40413       1.43892       1.38990       1.30724       1.21365       1.17899       1.04226      0.924795      0.822689      0.715428      0.592424      0.515009      0.409081      0.321479
  38  13 3305.8332    3.4539  1.5592 13.4926  0.0015  0.0249   0.0486   0.0703    0.0483   0.0000   441.5187       4.63633       14.5513      0.238647      -3.29078      -5.23166     0.0280497    -0.0279647     -0.790857      -1.15902       1.91521     -0.215287      -1.12205      0.771720       1.12032      0.105188     0.0974356     -0.560812       1.05357       1.45866       1.63743       1.76374       1.86424       1.90258       1.81781       1.77431       1.62103       1.51716       1.40378       1.20294       1.03437      0.868263      0.717919      0.622158      0.503384      0.414716
  38  14 3466.8234    2.7408  2.5877 12.6969  0.0016  0.0323   0.0297   0.0895    0.0381   0.0000   442.8940       5.35908       8.79359     -0.810810       3.16208      -1.21004      -5.78075      -6.25563       4.63049      -2.80765      -1.81062      -2.28301       2.03985       2.47209      -1.44367      -1.16846      0.280452     -0.450893       1.30027       1.80115       2.00274       2.13769       2.25680       2.23662       2.20585       2.10657       1.99002       1.83520       1.63618       1.49740       1.28257       1.12281      0.956938      0.787244      0.660851      0.519406
  38  15 3625.8689    2.2035  3.9400 12.1380 -0.0011  0.0405   0.0204   0.1138    0.0320   0.0000   443.1480       6.85071       10.7457      0.956179       1.17082      -8.44077      -9.43095       2.10865     -0.586294      -3.22078    -0.0996851      -1.16874      -1.87765     -0.136794     0.0390104      0.972808      -1.56049      0.408148       1.65459       2.20821       2.53030       2.62943       2.80173       2.79795       2.77447       2.65423       2.49677       2.26736       2.08374       1.84658       1.60820       1.42986       1.19146       1.00628      0.810171      0.652866
  38  16 3783.5229    1.7210  5.7235 11.6827 -0.0011  0.0554   0.0151   0.1531    0.0286   0.0000   439.5224       2.98990       19.4553       3.80941      -1.91495      -2.85490       6.15928      -6.23298       2.57871      -3.67328       1.53003      -1.12771       1.85933      -2.07230      0.847479      0.859040      0.628693      0.116321       2.22482       2.98773       3.36834       3.53751       3.77974       3.83233       3.71416       3.61468       3.31776       3.09501       2.81370       2.52596       2.23029       1.88356       1.65274       1.34550       1.12200      0.889008
  38  17 3939.9230    1.2997  6.9354 11.6091 -0.0023  0.0729   0.0145   0.2170    0.0264   0.0000   436.3905       11.2146       18.8472      0.198131      -6.40334      0.730270      -1.50787     -0.479913      -10.3012     -0.416220      0.163398       3.15535      -2.10996      -1.27895      -4.55692      -4.14946      -1.60211      0.576306       2.86031       3.87635       4.45367       4.61917       5.00690       4.85808       4.93794       4.63130       4.34219       4.12547       3.67307       3.30683       2.88923       2.50487       2.12218       1.77911       1.41953       1.18047
  38  18 4095.2645    1.0253  8.9444 11.4605  0.0027  0.1009   0.0157   0.3305    0.0278   0.0000   432.1940       1.79312       29.6249     -0.809006      -14.6461      -10.8632      -2.25914       3.39029      -4.78298      -10.5541     -0.918603      -2.15146      0.145342       9.12741      -6.34253      -1.86895      -1.21176       2.58747       3.91605       5.29180       6.01933       6.35654       6.86035       6.72150       6.60464       6.40201       6.04424       5.59460       5.08853       4.48389       3.94787       3.49975       2.95728       2.44901       1.94831       1.60264
  38  19 4249.7379    0.6294  7.9208 11.5023 -0.0468  0.1485   0.0298   0.6897    0.0416   0.0000   443.0606       14.4499       24.3656      -1.27013      -11.8470      -7.70944       1.57232       18.2246       16.5391      -8.14708      -31.0206      -1.71510       14.5173      -4.40347      -6.62320      -2.80075     -0.146745      0.710308       5.64500       7.52387       8.92136       9.03123       10.3547       9.40796       9.75061       9.32256       8.42841       8.15692       7.12613       6.57974       5.73323       4.97273       4.25982       3.49670       2.82123       2.24232
  39   4 1728.2554    0.3470  0.2939  9.7667 -0.0027  0.0109   0.0098   0.0255    0.0273   0.0000   441.3735     -0.265551       21.4988      0.216877      -4.21196     -0.296312    -0.0883793      0.702078     -0.282261      0.322715      0.121675      0.175826     -0.292835    -0.0925749     0.0935701     -0.354654    -0.0356960      0.107342      0.423690      0.562231      0.683237      0.675912      0.757682      0.724303      0.746317      0.712735      0.631090      0.645307      0.517205      0.512851      0.435486      0.379012      0.321681      0.272429      0.229978      0.180243
  39   6 2116.5657    0.8521  0.7523 10.3878  0.0000  0.0155   0.0155   0.0409    0.0487   0.0000   441.4695     -0.257418       21.0876       1.01939      -4.26199      -2.28345      0.398343       1.29552     -0.695907      0.138993      0.985962      0.921976    -0.0392110      0.725744      -1.14370     -0.421137     -0.290482      0.148016      0.640579      0.855045      0.943911       1.02540       1.10671       1.05708       1.05130       1.03607      0.961941      0.920258      0.813806      0.686732      0.638775      0.548202      0.461162      0.394974      0.322747      0.268544
  39   7 2301.1968    1.2186  0.9803 11.1071 -0.0022  0.0190   0.0201   0.0479    0.0552   0.0000   440.2802      0.869884       21.4166     -0.201881      -3.80007     -0.961821     -0.503449      -2.23689      -1.57762      0.322549      0.181393     -0.128780      0.677046    -0.0866677     -0.204769      0.675470     -0.202428      0.332272      0.797312       1.06089       1.12506       1.31571       1.34425       1.36141       1.33866       1.28575       1.19331       1.10601       1.02307      0.850359      0.768036      0.665554      0.578146      0.481036      0.390677      0.314757
  39   8 2479.0894    1.6898  1.0930 11.8514 -0.0033  0.0203   0.0272   0.0534    0.0575   0.0000   440.1990       2.79542       22.5571       1.02843      -2.54715     -0.412891     -0.553101       1.30356      0.193785      -1.27499       2.82331      -1.38988      0.349043      0.210014      0.590832     -0.684315    -0.0936560      0.418469      0.852775       1.17461       1.27649       1.35811       1.40416       1.40781       1.40917       1.33959       1.27808       1.20774       1.09181      0.980944      0.851619      0.733080      0.609102      0.524562      0.425571      0.352636
  39   9 2653.9001    2.4417  1.0781 12.3486  0.0001  0.0201   0.0376   0.0501    0.0613   0.0000   441.4444       3.51628       20.6046     -0.660123      -1.24121      -3.49256      0.410359      -3.05902     -0.857895     -0.604621     0.0323397      -1.43907     -0.502599     -0.324206      -1.35007      0.174766    -0.0402634    -0.0983512      0.834791       1.16993       1.25845       1.44287       1.38979       1.34791       1.29621       1.26811       1.16888       1.15446       1.04447      0.986619      0.868526      0.811482      0.654855      0.553935      0.448387      0.371240
  39  10 2827.3366    3.1628  0.9851 13.0271 -0.0035  0.0182   0.0502   0.0471    0.0570   0.0000   441.4294       4.07038       19.5322      0.605773      -2.02950      0.262580     -0.575145      -1.81523       1.14734      -2.87503     -0.214968     -0.871480      0.309395     0.0628230     -0.715888     -0.159658    -0.0852158    0.00192603      0.716491       1.00224       1.10993       1.15421       1.22430       1.20409       1.19472       1.20956       1.11244       1.06221      0.931561      0.802333      0.733086      0.628979      0.549901      0.450704      0.363701      0.297890
  39  11 2998.2077    3.8785  0.9482 13.4678 -0.0007  0.0175   0.0627   0.0457    0.0573   0.0000   440.7450       4.70940       17.0878       1.97310      -1.60038      -3.12989      -1.58114      -2.63836     -0.795128      -1.01374     -0.525947      -1.10342     -0.705378      0.556881      0.402546     -0.241716     -0.242889    -0.0426732      0.730334      0.964702       1.04363       1.14639       1.17674       1.20381       1.20230       1.18165       1.08160      0.996263      0.915136      0.792768      0.692647      0.615365      0.524375      0.442735      0.375445      0.297631
  39  12 3165.8113    3.9643  1.2152 13.5220 -0.0062  0.0206   0.0585   0.0546    0.0621   0.0000   440.8257       3.42528       18.3271       1.16652      -2.63680      -5.43694      -1.53926    0.00825447      0.161123      -1.51768      -2.28232      0.900868       2.07681       1.31688      0.811719      0.112470     -0.102068     0.0369604      0.818471       1.12433       1.23767       1.30774       1.38438       1.34891       1.38340       1.33184       1.27708       1.13322       1.04561      0.928616      0.888199      0.739917      0.621384      0.515339      0.427234      0.350598
  39  13 3330.5052    3.4491  1.6575 13.2332 -0.0010  0.0254   0.0453   0.0683    0.0498   0.0000   441.9982       4.01110       12.9678       2.26119     -0.559608      -2.16053     -0.163024      -5.15845      -1.27417      -1.97476      0.905265     -0.412548     -0.139515      0.160500      -1.18723     -0.167734      0.215414     0.0427298      0.983728       1.40100       1.45550       1.62806       1.69116       1.70290       1.69580       1.62901       1.52250       1.45187       1.28417       1.13689       1.01165      0.866766      0.762478      0.628009      0.516073      0.416556
  39  14 3492.6877    2.6739  2.6500 12.7100  0.0032  0.0336   0.0290   0.0902    0.0367   0.0000   445.0561       5.44643       7.76621      -1.96392       2.40146       1.26211      -7.68529      -6.99011       1.35420      -3.81005     -0.364080      -1.21884       1.80888      -1.17198     -0.979537     -0.903279       1.28449       1.55441       1.26446       1.77146       1.97465       2.12302       2.27255       2.23337       2.24158       2.09858       2.00116       1.81609       1.72184       1.48094       1.35603       1.16305      0.994903      0.829491      0.667511      0.544018
  39  15 3652.8121    2.0846  4.2707 12.0291 -0.0006  0.0433   0.0188   0.1191    0.0303   0.0000   438.3445       5.96953       20.3946      0.839189      -1.32431      -9.51050      0.631064       4.47905      0.395718      -5.71089      -1.35381      -1.52854      -1.09943     -0.146523      -1.09341      -1.85358     -0.186620     -0.272334       1.69405       2.25510       2.58913       2.70015       2.98563       2.87070       2.89678       2.77280       2.56310       2.41020       2.17334       1.94740       1.71131       1.49846       1.30468       1.07051      0.881133      0.717743
  39  16 3811.3580    1.6916  6.1455 11.6263 -0.0011  0.0571   0.0149   0.1623    0.0280   0.0000   443.7147       8.26467       17.8937       2.10145      -5.01072       3.55689       4.04058      -7.50271      0.301159      -4.26916      -4.81746      -4.06584      -5.34557      0.289616      0.455136       2.03067      0.307244     -0.659646       2.20912       3.05542       3.43752       3.71543       3.88027       3.88237       3.80241       3.67544       3.46828       3.19207       2.93713       2.61282       2.29243       2.00851       1.72940       1.44184       1.17135      0.951674
  39  17 3968.4733    1.2603  7.3665 11.5572 -0.0022  0.0771   0.0144   0.2244    0.0257   0.0000   435.2886       16.8995       18.9387       7.46414       3.56375      -5.29749       5.22552      -2.67944      -1.77264       3.50152       5.37435    -0.0110912      -3.17635       1.90727      -4.40260      0.858387       2.55003     -0.208241       2.95335       4.05010       4.58504       4.96528       5.15701       5.17372       5.06276       4.92530       4.72792       4.26216       3.96680       3.48625       3.06309       2.69712       2.25759       1.92666       1.55341       1.26649
  39  18 4124.7986    0.9910  9.3917 11.4197  0.0096  0.1090   0.0161   0.3560    0.0278   0.0000   432.5094       18.5537       24.4889       3.01955    -0.0874002      -12.7427      0.916759      -12.5345      -10.0918      -7.08868       3.74025       2.82693       3.71847      -3.76928     -0.664670      -6.28490      -1.06073      -1.84103       4.13835       5.62104       6.47244       6.81616       7.33799       7.12634       7.18325       6.86502       6.44182       6.04185       5.44793       4.93173       4.37294       3.73861       3.23931       2.65087       2.16255       1.78407
  40   5 1941.4084    0.5823  0.5595 10.0453 -0.0024  0.0146   0.0121   0.0349    0.0383   0.0000   441.0589      0.457168       22.4291     -0.438997      -2.57047       1.32874      0.412348      -1.23039     -0.422307     -0.267049      0.198177      0.108488     -0.598841     -0.608020      0.729595    -0.0283638      0.105561    -0.0481186      0.593769      0.826310      0.959322       1.05086       1.11914       1.11130       1.12040       1.06758      0.984999      0.876832      0.814046      0.691959      0.594153      0.514316      0.452162      0.360073      0.300775      0.236706
  40   6 2133.9308    0.8482  0.7987 10.4837 -0.0024  0.0165   0.0148   0.0422    0.0475   0.0000   443.1726      0.373184       19.6564     -0.446243      -1.83715     -0.131738      0.367360       1.32203     -0.269457      -1.51274      0.710569       1.35523    -0.0247460    -0.0388461     -0.419193       1.52757      0.218992     -0.126250      0.651451      0.855790      0.957578       1.03418       1.11738       1.08665       1.03863       1.00481      0.968555      0.925990      0.800425      0.763648      0.684050      0.589157      0.509409      0.448183      0.355318      0.293132
  40   7 2319.3638    1.2929  1.0204 11.0704 -0.0010  0.0188   0.0204   0.0478    0.0574   0.0000   441.5124       1.50996       20.8467      0.433332      -4.16640      -2.00737    -0.0819771   -0.00184291       1.17093    -0.0735511      -1.09747      -1.22679      -1.83216       1.21291      -1.36700     0.0521385      0.407873     -0.156151      0.720315       1.01092       1.09019       1.19894       1.23323       1.22690       1.22683       1.18470       1.10414       1.04348      0.956775      0.877690      0.773241      0.674030      0.574275      0.475079      0.395226      0.319773
  40   8 2497.9367    1.7917  1.0973 11.8229 -0.0010  0.0200   0.0273   0.0502    0.0589   0.0000   441.2332       2.12414       22.4628      -1.37816      -3.25196     -0.225158      0.319258      -1.31045      -1.55994       1.66071     -0.248087      0.210828     -0.111035     0.0269574     -0.624193     -0.750122     -0.131733    -0.0242906      0.774093       1.03779       1.16435       1.26326       1.35297       1.34147       1.32674       1.27799       1.22063       1.10903       1.01257      0.918072      0.806502      0.717512      0.597778      0.513465      0.416886      0.344145
  40   9 2673.8260    2.4855  1.1733 12.3746 -0.0034  0.0203   0.0373   0.0543    0.0672   0.0000   441.5630       1.49348       21.3803      -1.08935      -3.28918     -0.891937      -1.53843      -3.02787      -1.50136      -1.42043     -0.237703     -0.430466     0.0465631     -0.548170      -1.40591     -0.178276     0.0934549     0.0635085      0.785307       1.07653       1.15467       1.29212       1.34145       1.39172       1.27929       1.29361       1.19019       1.15087       1.04939      0.892006      0.831284      0.699638      0.632385      0.511060      0.440555      0.346662
  40  10 2848.3461    3.2576  0.9670 12.9553 -0.0005  0.0175   0.0509   0.0444    0.0583   0.0000   440.7821       2.60380       20.7842     -0.127033     -0.142285     -0.576150      -1.21003      -1.05571       1.11759      -1.92217     -0.777696      -1.53947     -0.719120     -0.324015     -0.102677      0.215975     -0.256134      0.408737      0.690973      0.926325       1.01889       1.13633       1.16179       1.15794       1.17957       1.12616       1.05410      0.971237      0.902080      0.813356      0.688088      0.624775      0.531570      0.441700      0.372014      0.305374
  40  11 3020.1336    3.9070  1.0558 13.3845 -0.0009  0.0187   0.0593   0.0482    0.0600   0.0000   440.7519       4.31926       20.8168      -3.44383      -4.86873      0.137748      0.802656      -1.85928       1.86381      -1.86933     -0.525347     0.0677020     -0.133476     -0.309819       1.36969     -0.513549     -0.506790     -0.268134      0.709832      0.983190       1.05220       1.16674       1.20094       1.19990       1.20413       1.19156       1.10252       1.04591      0.931680      0.847232      0.730866      0.638681      0.548674      0.464365      0.377653      0.310142
  40  12 3188.7627    3.9701  1.2015 13.7142 -0.0034  0.0217   0.0609   0.0556    0.0553   0.0000   441.5973       6.52246       18.5380       1.31814     -0.873471     -0.915852      -2.65329      -3.37231       2.96632      -5.53220      -1.42978      -2.07567      0.724385    -0.0318766     0.0632641     0.0780192       1.05179     0.0563091      0.820620       1.13364       1.22374       1.33794       1.40116       1.34930       1.41025       1.31042       1.27825       1.19095       1.09211      0.945449      0.850469      0.740845      0.648325      0.535186      0.446782      0.369981
  40  13 3354.7511    3.3392  1.7489 13.1479 -0.0001  0.0254   0.0425   0.0685    0.0495   0.0000   441.5363       4.18363       17.2723      -1.83741      0.179856      -2.52899      -1.72536      -2.42496       2.89116      -1.75617       1.54920      -2.10053      -1.27569      0.625294       1.24399    -0.0887477      0.555390      0.694983      0.972692       1.31061       1.47955       1.60528       1.68287       1.69381       1.64342       1.58952       1.50099       1.42485       1.27066       1.15110       1.05167      0.898393      0.764404      0.646092      0.546765      0.444193
  40  14 3518.2262    2.5553  2.9849 12.5871  0.0015  0.0350   0.0260   0.0965    0.0341   0.0000   443.0207       4.46025       9.64682       1.32445       13.3995      -2.24070      -8.19838      -4.44788       3.73861      -5.11037       1.95630     -0.421498     -0.180194     -0.874878      0.275504     -0.505569      0.644571      0.671847       1.31142       1.80645       2.03086       2.12549       2.35519       2.24880       2.32852       2.17308       2.04333       1.90749       1.75487       1.54553       1.39933       1.21162       1.05390      0.889780      0.712758      0.603946
  40  15 3679.4093    1.9644  4.7169 12.0406 -0.0006  0.0470   0.0174   0.1314    0.0266   0.0000   440.6786       13.0273       17.9400      -1.41946       7.19794      -2.39565      -2.65959      -2.27049       2.62324      -3.29414      -1.90155      -3.66465       2.51966       1.97922      0.700031      0.935413      0.406991     0.0883725       1.78219       2.39784       2.74023       2.89342       3.16132       3.07687       3.08841       2.92542       2.80477       2.60111       2.33943       2.11992       1.84638       1.64119       1.41949       1.17645      0.962262      0.786083
  40  16 3838.9465    1.5707  6.1851 11.7357 -0.0006  0.0599   0.0149   0.1733    0.0262   0.0000   441.7738       18.3127       16.2284      -1.07623      -4.61140      -1.00748       4.83353      -6.89338      -3.06855      -6.92481       2.04412       2.50093      -1.65926    0.00739400       5.07106       1.56943      -2.95532     -0.841628       2.25497       3.01422       3.47897       3.61014       3.95736       3.91407       3.82789       3.75325       3.53427       3.24792       2.97742       2.72153       2.35994       2.11079       1.77474       1.52210       1.22805       1.01415
  40  17 3996.9704    1.1913  7.6884 11.5372 -0.0007  0.0800   0.0146   0.2449    0.0263   0.0000   441.4206       11.0054       18.7320      -5.27715      -4.80941       3.56270      -1.67150      -7.26950     -0.448310      -2.21622       4.80414      0.552438      0.636169       2.28256      -1.00288     -0.822208      -1.58675       1.73953       3.06852       4.03914       4.73094       4.92215       5.27451       5.27537       5.20080       5.01792       4.70958       4.42878       4.02989       3.64835       3.21769       2.83090       2.43970       2.04624       1.69182       1.38330
  40  18 4153.8552    0.8685  8.6609 11.5136 -0.0283  0.1161   0.0191   0.4076    0.0304   0.0000   425.8808      -3.44372       36.9256       4.56579      -22.9057       1.24729      -7.56794      -25.5168       16.6339       6.04420      -8.72532      -9.54990       9.37412       5.98239      -3.52406       2.53666     -0.693052      -2.02856       4.18838       5.75105       6.54422       6.99745       7.39450       7.34190       7.29285       7.10872       6.71926       6.19831       5.73293       5.18604       4.56772       3.98009       3.39478       2.92727       2.30124       1.93770
  41   3 1544.3623    0.1973  0.1770  9.7882 -0.0017  0.0100   0.0084   0.0218    0.0218   0.0000   441.0268     -0.396478       22.2609     -0.750234      -2.92816      0.514474       1.51184     -0.766674     -0.739390      -1.03643      0.276894      0.371112     -0.390145      0.525145    -0.0386715      0.412586      0.386062    -0.0501566      0.419323      0.537620      0.617457      0.640551      0.611861      0.671966      0.671413      0.646076      0.616297      0.593608      0.496509      0.490473      0.435942      0.383548      0.324741      0.269727      0.234741      0.198687
  41   4 1758.0531    0.3820  0.3743  9.8908 -0.0030  0.0170   0.0102   0.0298    0.0291   0.0000   441.8537      -1.05843       21.5224      0.498881      -3.15488     -0.300757     -0.779788     -0.301370      0.545213     -0.617031     -0.459660     -0.538910      0.284897      0.289848     -0.103335      0.444390      0.175108    -0.0310070      0.923751       1.41882       1.66844       1.88288       1.86363       1.84695       1.69508       1.48956       1.30779       1.16557      0.981807      0.848280      0.707104      0.636286      0.496154      0.444861      0.357937      0.294396
  41   5 1957.4692    0.6130  0.4937 10.2280 -0.0038  0.0129   0.0130   0.0299    0.0351   0.0000   441.1494      0.429321       19.9438     -0.203494      -2.81024     -0.408731       2.62605     -0.299086     -0.669304     -0.173210      0.760757    -0.0592611    -0.0614629    -0.0501308      0.272170     -0.563342     -0.398530      0.167689      0.493386      0.676337      0.734282      0.842654      0.824530      0.852057      0.881857      0.817249      0.747376      0.754673      0.658326      0.581625      0.516332      0.463623      0.395380      0.335611      0.274384      0.224284
  41   6 2151.1395    0.9260  0.7333 10.6278 -0.0003  0.0157   0.0162   0.0376    0.0468   0.0000   440.9244      0.219791       20.7360     -0.278456      -1.09581     0.0345792      -1.26661     -0.845780       1.23263      -1.37592     -0.571073     -0.120763       1.34045     -0.291929     -0.546046      0.428198    -0.0266766      0.185052      0.605352      0.829412      0.900452      0.953663       1.00847       1.02413      0.980284      0.982567      0.930044      0.875202      0.789351      0.731464      0.630783      0.559971      0.476695      0.418663      0.338305      0.291918
  41   7 2337.1817    1.3153  0.9549 11.3798 -0.0001  0.0188   0.0213   0.0464    0.0516   0.0000   440.9371      0.774412       22.3398     -0.375597      -1.54679      -4.61698      -1.18865       1.15790      0.285566      0.370144      0.365123     -0.289509      0.183748      0.750809     -0.942119     -0.367498      0.101267      0.140375      0.667504      0.968497       1.02774       1.14488       1.18850       1.17832       1.18845       1.13165       1.10045      0.983525      0.966752      0.812926      0.774649      0.640786      0.564977      0.470937      0.389526      0.333294
  41   8 2516.6334    1.9344  1.0694 11.8453 -0.0018  0.0192   0.0294   0.0486    0.0622   0.0000   441.2803       2.77920       23.0596      0.988880      -5.26552     -0.267169       1.58065       1.75165     -0.879435      -2.70644       1.33027      0.570838      0.148091     -0.996165       1.14906    -0.0483284     -0.347748     -0.173450      0.749067       1.00646       1.09775       1.18324       1.21016       1.24875       1.19111       1.20912       1.11907       1.04699      0.973560      0.871630      0.787621      0.690652      0.576168      0.504641      0.416764      0.343076
  41   9 2693.5414    2.5685  1.0708 12.5741  0.0001  0.0190   0.0390   0.0503    0.0591   0.0000   440.7186       1.73549       21.1776      0.221693      -5.52748      -1.15220     -0.168632      -1.27477     -0.945737      0.574943      0.772195     -0.363356     -0.709845     -0.313535     -0.158692      0.589999     -0.261310    -0.0213145      0.726756      0.979919       1.06142       1.17947       1.26525       1.30245       1.24386       1.20990       1.13741       1.07308      0.975077      0.871411      0.757166      0.653768      0.573744      0.492109      0.395892      0.333553
  41  10 2869.0131    3.3765  0.9529 13.1323 -0.0004  0.0174   0.0524   0.0442    0.0561   0.0000   440.9610       3.88761       19.7528      -1.53623     -0.402545       1.53411       1.02490      -2.48804     0.0541331     -0.466755     -0.436060      -1.52625     -0.346485      0.586872      0.565706     0.0314613     0.0627264    -0.0179769      0.664280      0.924285      0.964309       1.09424       1.13831       1.12520       1.09851       1.10174       1.06362      0.973556      0.869287      0.792455      0.706228      0.597288      0.528490      0.439965      0.375783      0.315454
  41  11 3041.6748    3.9448  0.9899 13.6816 -0.0031  0.0180   0.0626   0.0479    0.0531   0.0000   440.8466       3.32479       20.9860      0.489219      -1.01640      -3.73172     -0.129081      -3.21178      0.909760     0.0183239     -0.345572      -1.28940     -0.745459     -0.655056      0.423274      0.974923       1.19609    -0.0837633      0.669383      0.933679      0.985911       1.08167       1.13219       1.16347       1.14541       1.09647       1.06537       1.00473      0.913833      0.821226      0.686391      0.624648      0.529912      0.466520      0.381567      0.309742
  41  12 3211.4097    3.7783  1.2964 13.6033 -0.0006  0.0219   0.0538   0.0567    0.0515   0.0000   439.5921       3.80088       19.9258       1.35970      -1.71537      -2.34048      0.928533      -2.29845      -1.75170      -3.60036       1.69372      -1.02289       1.02609     -0.902466      -1.07505     -0.736201      0.439851      0.243977      0.831644       1.12384       1.23255       1.36847       1.43196       1.41000       1.42004       1.35354       1.31034       1.18057       1.11273      0.987628      0.899420      0.766217      0.664679      0.565165      0.482836      0.398753
  41  13 3378.6199    3.2496  1.9823 13.0502  0.0010  0.0268   0.0384   0.0729    0.0456   0.0000   443.7340       3.34862       12.4360      -2.61977     -0.665454      -5.97286      -1.22059      -3.26594      -1.34116      -2.36312     0.0883334      -1.19459      0.792240      0.260775      0.202229     -0.187949      0.822236      0.325051      0.997791       1.37895       1.51270       1.62660       1.74431       1.73985       1.74167       1.68570       1.60606       1.49155       1.33877       1.21469       1.07200      0.930782      0.821955      0.690183      0.550784      0.462179
  41  14 3543.3729    2.4345  3.2313 12.5356 -0.0004  0.0364   0.0237   0.0999    0.0315   0.0000   440.4153       7.05049       10.5405      -1.29411       6.86651      -2.76323      -3.17780      -3.20510       4.46078      0.676309      0.557394      -3.27822      -2.23978      0.714243      0.271921     -0.520663      0.119068      0.615812       1.35202       1.84574       2.08948       2.18441       2.34828       2.31397       2.26381       2.27373       2.07043       2.02795       1.82987       1.62862       1.48285       1.28241       1.12104      0.937089      0.772899      0.638496
  41  15 3705.8546    1.9778  4.7684 11.9746 -0.0015  0.0460   0.0169   0.1275    0.0268   0.0000   437.3089       4.13263       20.1093     -0.771729      -2.88415      -3.97343      -5.76531      -7.61518     -0.648864      0.411714       2.71053      0.120140     -0.865796      -1.43111      -1.41395      -2.51460      0.974134      0.780168       1.69679       2.32807       2.62298       2.80410       2.97141       2.94019       2.97314       2.84396       2.69612       2.50745       2.29443       2.06357       1.83861       1.64312       1.40744       1.21007      0.979867      0.826994
  41  16 3865.9731    1.4913  6.4252 11.7426 -0.0001  0.0630   0.0147   0.1809    0.0258   0.0000   440.6244       12.7538       12.5940       3.47220      -3.43510      -3.45461       6.11783       1.04491       3.90573      -4.72131      -2.19853       4.08614      0.111644      -1.71362      -1.98905     -0.855486       1.83734     -0.635606       2.32757       3.14224       3.62787       3.80061       4.09349       4.17789       4.00925       3.94026       3.70618       3.44034       3.21050       2.81430       2.54746       2.22263       1.91233       1.64016       1.33073       1.10991
  41  17 4025.0053    1.1260  8.2005 11.5999  0.0020  0.0895   0.0161   0.2869    0.0273   0.0000   433.4982       7.78918       29.3023       2.63742      -8.58018      -11.3811       5.16610      -4.51690     -0.680271      -7.14059      -7.41210      -4.55291      0.249055      -2.99770     -0.424426     -0.622594     0.0382639      -2.03204       3.19957       4.46640       5.05925       5.38992       5.88556       5.67314       5.76459       5.51237       5.19532       4.80814       4.44728       4.02853       3.58576       3.14848       2.69733       2.29792       1.85268       1.52708
  41  18 4183.0603    0.7879  8.6235 11.5883  0.0691  0.1298   0.0298   0.6304    0.0370   0.0000   430.7282       2.01849       18.4365      -1.91762      -15.4609      -9.84657       27.4931      -20.7740      -22.8177       5.06033    -0.0748999      -4.43362       8.69406     -0.801953     -0.747367       1.13170       3.03686      0.251721       4.53407       6.18007       7.30181       7.57464       8.23640       7.99009       8.15770       7.74721       7.35238       6.84319       6.30191       5.75120       5.12906       4.45729       3.88075       3.29485       2.60982       2.20015
  42   4 1772.6282    0.3889  0.3548  9.8858 -0.0028  0.0114   0.0098   0.0276    0.0277   0.0000   440.8835      0.253459       22.4888     -0.297131      -3.99549     -0.741373      0.639552     -0.630749     -0.596721      0.384970     -0.656223       1.05811     -0.257922      0.196308    -0.0423179      0.261162    -0.0935618      0.254655      0.432659      0.560724      0.590284      0.699320      0.675422      0.755405      0.734117      0.661334      0.625780      0.628745      0.564656      0.487971      0.449014      0.414160      0.361850      0.299064      0.251633      0.202281
  42   5 1973.3506    0.6346  0.5861 10.1696 -0.0051  0.0142   0.0126   0.0339    0.0384   0.0000   442.1538     0.0962944       20.5813       1.47299      -1.04133       1.86753      0.519148     -0.428242       1.48423    -0.0959454     -0.912442      -1.58457     -0.699949      0.305553     -0.862218     -0.428691     0.0420688     0.0776621      0.571526      0.764181      0.851102      0.921799      0.912650      0.920290      0.930332      0.876074      0.823243      0.774125      0.745663      0.693883      0.610730      0.569010      0.463985      0.428024      0.360638      0.288897
  42   6 2168.0900    0.9239  0.8386 10.5634 -0.0015  0.0165   0.0153   0.0419    0.0501   0.0000   440.8506     0.0228381       20.6672     -0.218913      -2.71355      0.627037     -0.483349      -1.28894       1.26298      0.241000     -0.419220     -0.266647     -0.900646     0.0485376      0.241538      0.140096      0.417008      0.486748      0.624605      0.857539      0.969745       1.08536       1.12375       1.12530       1.10769       1.07779       1.00851      0.921390      0.847775      0.767583      0.687157      0.599851      0.507272      0.441911      0.374062      0.303152
  42   7 2354.8307    1.3850  0.9892 11.2906 -0.0025  0.0183   0.0217   0.0478    0.0561   0.0000   441.1083       1.94760       20.3433     -0.341532      -2.07411     -0.405440     0.0204842     -0.674749      -1.21803      0.772653      0.940545      -2.34014      -1.09420     0.0439346     -0.328368       1.34708     0.0697623     -0.247012      0.664766      0.912202       1.00224       1.07095       1.12222       1.15293       1.15849       1.09033       1.05449      0.996572      0.895630      0.830588      0.730168      0.643386      0.531756      0.474233      0.399011      0.323980
  42   8 2535.0671    1.9780  1.1666 11.8135  0.0006  0.0197   0.0286   0.0510    0.0645   0.0000   441.1041      0.413291       20.7613       1.66017      -3.51023     -0.934121      -1.08554      -1.32111      0.985931     -0.125137      0.258813      0.866174     -0.807646      -1.28623      0.251913     -0.439223      0.769497     -0.244136      0.725559      0.997544       1.06759       1.16986       1.22257       1.22600       1.20960       1.22165       1.11578       1.07375       1.01735      0.900416      0.780533      0.698277      0.613126      0.514021      0.445973      0.368953
  42   9 2713.0763    2.6264  1.0795 12.5225 -0.0006  0.0193   0.0391   0.0488    0.0606   0.0000   441.7869       3.15155       23.4764       1.28460     -0.599325      -2.27268      0.237162     -0.411544     -0.987712      -1.16773      0.270503      0.394707       1.38152     -0.766410     -0.136873     -0.184517      0.618256    -0.0465079      0.745670       1.03968       1.17381       1.21548       1.35429       1.28778       1.25824       1.23676       1.12831       1.12002       1.00725      0.923129      0.822360      0.710643      0.603979      0.511790      0.438137      0.356798
  42  10 2889.4646    3.3974  0.9972 13.2426 -0.0010  0.0180   0.0526   0.0473    0.0533   0.0000   439.7433       4.38828       22.1277      -1.76834      -3.32605      -1.22333      -1.57357      -1.15460     -0.834434      -1.06373      0.437950     -0.458905   -0.00507687     -0.977383      0.384221      0.437832     -0.526989     -0.230245      0.645583      0.887085      0.954891       1.05683       1.12972       1.10912       1.08780       1.10751       1.01167      0.977991      0.876463      0.782103      0.704732      0.627225      0.554264      0.472954      0.389308      0.321508
  42  11 3062.9972    3.9209  1.0648 13.6041 -0.0026  0.0197   0.0595   0.0478    0.0566   0.0000   441.6664       3.81573       20.5771     -0.723553      -1.22494      0.327514     -0.483553      -2.22428      0.818185     -0.672806      -1.69577      0.715444       1.44748     0.0450583     -0.588336      0.548548      0.642812     -0.373383      0.711129       1.02473       1.09763       1.20070       1.24725       1.24883       1.24020       1.15838       1.14109       1.03936      0.991631      0.862059      0.834774      0.732390      0.614484      0.543170      0.450831      0.363330
  42  12 3233.7396    3.8173  1.3823 13.5046 -0.0025  0.0222   0.0526   0.0583    0.0537   0.0000   440.7454       3.75460       19.1889       2.64557      -2.17548      -1.16432    -0.0407404      -4.64143      -1.35439      -1.73885     -0.462881     0.0188093     -0.469841    -0.0867569     -0.604837     0.0453181      0.239761      0.257490      0.808063       1.09718       1.25008       1.33244       1.42059       1.41597       1.39497       1.37741       1.31459       1.18640       1.09793       1.01070      0.897356      0.801523      0.677891      0.580511      0.476640      0.394385
  42  13 3402.1340    3.0402  2.0188 13.1689 -0.0002  0.0289   0.0368   0.0782    0.0401   0.0000   444.1950       3.68789       14.5919       1.81379       3.91981      -6.22478      -3.44539      -1.57086       4.02764      -3.26780     -0.811764      -2.83214      -1.13064     -0.104494      0.892132     0.0941717     -0.536928     -0.840266      0.994487       1.40985       1.61722       1.65334       1.79798       1.81889       1.79883       1.76794       1.64760       1.56261       1.39249       1.28292       1.13005      0.992385      0.883914      0.715334      0.614578      0.510211
  42  14 3568.1585    2.4238  3.5981 12.3025 -0.0004  0.0378   0.0214   0.1014    0.0303   0.0000   441.7133       7.81719       15.2240       1.43628       2.46083      -12.1967      -4.75795      -2.87248       2.28568      -2.45739      -4.76051    -0.0850202     -0.490513      -3.37686      -1.98588       1.12671      0.682921      0.203094       1.31865       1.85795       2.06021       2.22639       2.41478       2.39131       2.37573       2.29351       2.18954       2.02412       1.87728       1.66658       1.47907       1.34082       1.12483      0.969105      0.788939      0.655833
  42  15 3731.6297    1.8426  5.0203 11.9465 -0.0005  0.0494   0.0160   0.1369    0.0257   0.0000   436.4764       15.7487       17.4248      -3.13964      -7.03763      -6.41931      -1.40251      -3.19779      -1.29029      -6.42443     -0.819996      0.280529      0.704702      -1.25346     -0.732078    -0.0665794     -0.968368       1.92181       1.76074       2.46342       2.74801       2.91282       3.08647       3.09558       3.08161       3.01217       2.84313       2.66056       2.44903       2.20391       1.98834       1.75137       1.49756       1.31018       1.06822      0.886778
  42  16 3892.9709    1.4170  6.7210 11.7179 -0.0030  0.0680   0.0148   0.1905    0.0255   0.0000   442.5880       7.79134       14.0110      -2.91639      -3.86658       5.87824       3.71808      -7.80339      -3.42196      -9.31908       1.14869      0.205848       2.23411      -4.34533       1.48768       1.59693      -1.63052      -1.96082       2.39571       3.27822       3.70246       3.99425       4.24033       4.26098       4.14710       4.18457       3.83767       3.61236       3.32856       3.01201       2.72475       2.38908       2.08945       1.75567       1.43277       1.19150
  42  17 4052.8355    1.0376  8.3159 11.6032 -0.0044  0.0964   0.0186   0.3300    0.0308   0.0000   434.4201       5.00580       28.2570      -1.11435      -21.6822       3.75315       9.31741      -3.51504     0.0347117      0.869636       6.26948       4.43141      -9.82880      -9.34841      0.655691      -2.15560       1.63684      0.992280       3.38320       4.63538       5.25755       5.60045       5.95153       6.03727       5.90827       5.88144       5.46938       5.18289       4.75310       4.24981       3.85193       3.39163       2.94823       2.50347       2.01513       1.69091
  43   4 1787.0281    0.4091  0.3861  9.9212 -0.0032  0.0125   0.0100   0.0284    0.0288   0.0000   441.2930      0.582810       20.5281      -1.19707      -3.93410       1.66382     -0.487139      0.403311      -1.33101     -0.260011      0.252290     -0.407636      0.683544      0.721593      0.279684      0.145776      0.247844      0.125050      0.502670      0.699816      0.763399      0.836655      0.872466      0.846729      0.830745      0.742015      0.700570      0.728436      0.699153      0.715412      0.645073      0.543430      0.450396      0.372539      0.304588      0.243339
  43   5 1989.0428    0.6377  0.6347 10.1472  0.0009  0.0150   0.0118   0.0342    0.0400   0.0000   441.8664     -0.160644       19.7088     -0.414334      -2.90321     -0.933918       1.70466      0.758083      0.596925      0.895108    -0.0949320     -0.303123     -0.396532      0.203205     -0.307095     -0.617663    -0.0117254      0.220205      0.577621      0.705064      0.843183      0.887689      0.886753      0.930662      0.971116      0.901884      0.845163      0.829717      0.781161      0.661963      0.595510      0.536481      0.483968      0.431647      0.370749      0.305093
  43   6 2184.8609    0.9874  0.8408 10.6900 -0.0003  0.0163   0.0162   0.0402    0.0479   0.0000   441.3778       1.32255       21.3590      0.335772      -3.24837     -0.553168      -3.49935     0.0845025      0.312945      0.851733      0.133065     -0.546929      0.315070      0.137841      0.690607      0.454792     -0.170053      0.102350      0.591314      0.801146      0.912338      0.983155       1.04112       1.02151       1.03417       1.02472      0.927889      0.886557      0.827130      0.753366      0.681135      0.581395      0.520177      0.433154      0.379821      0.308499
  43   7 2372.2456    1.4442  1.0266 11.3776 -0.0001  0.0182   0.0218   0.0487    0.0553   0.0000   442.5809      0.465018       20.3192      0.615886      -1.85126       1.47099       1.61432      -1.07095      -1.61108      -2.97990      0.850425     -0.385294     -0.908406     -0.597912      0.137980     -0.489605    -0.0652943      0.428770      0.665674      0.919598      0.973291       1.10360       1.13231       1.15123       1.10828       1.15639       1.06341       1.01824      0.897951      0.837226      0.747195      0.662057      0.549884      0.478933      0.411941      0.338273
  43   8 2553.3540    1.9631  1.0838 12.1959 -0.0026  0.0195   0.0300   0.0505    0.0556   0.0000   439.9028       3.19171       21.6726      -4.19514      -1.69727      -1.17427     -0.628805      -1.15641      -1.92083     -0.524411       1.44953      0.301855     -0.194398      0.776488      0.272171      -1.15774     -0.788323     0.0775465      0.720182      0.996597       1.11650       1.18699       1.29188       1.28231       1.28755       1.26775       1.19256       1.10989       1.03116      0.913596      0.798098      0.710547      0.600784      0.522023      0.430582      0.359732
  43   9 2732.4709    2.7183  1.0248 12.8133 -0.0022  0.0180   0.0416   0.0477    0.0524   0.0000   441.9932      0.853863       22.0630      0.306434     -0.687803      -3.46632     -0.741455      -3.78328     -0.721883      -2.79455      -1.52983    -0.0250318      -1.64566       1.06798     -0.356333      0.140038     -0.674631     -0.410131      0.646437      0.921488       1.01009       1.10215       1.14787       1.15631       1.13760       1.10877       1.04491      0.980059      0.904958      0.802655      0.769771      0.709576      0.599741      0.522168      0.439100      0.364009
  43  10 2909.6999    3.6076  1.0564 13.1692 -0.0006  0.0174   0.0536   0.0479    0.0600   0.0000   442.2461       2.74055       19.0252       1.26062      -3.54268      -1.83463      0.356698      -2.67341     -0.652660     -0.743228       1.42117       1.41667      0.444430       1.74945     -0.211191      0.130738     -0.570652      0.156599      0.654677      0.874431      0.986040       1.08861       1.09611       1.09928       1.05571       1.08713      0.973745      0.942761      0.895770      0.837934      0.739079      0.638037      0.566706      0.486363      0.410926      0.353696
  43  11 3084.0649    4.0494  1.1033 13.5685 -0.0013  0.0197   0.0591   0.0492    0.0574   0.0000   442.6060       3.99674       20.9488     -0.422665      -2.50012     -0.334416      -1.66562      -3.85912       1.18327     0.0991097      0.899620    -0.0140276     -0.412272     -0.417103     -0.216587     -0.262121     -0.432398     -0.584178      0.664395       1.00727      0.969103       1.20104       1.15184       1.27723       1.16392       1.23451       1.11501       1.05196      0.954700      0.858895      0.761240      0.665296      0.583125      0.496919      0.409333      0.340018
  43  12 3255.7153    3.7670  1.4300 13.4834 -0.0015  0.0221   0.0504   0.0590    0.0490   0.0000   442.1755       2.79125       20.5076      0.747357     -0.381491     -0.492782      -1.11490      -6.45656      -1.27140      0.845772      0.679686      -2.47270      0.897192     -0.981686    -0.0990763     -0.304181      0.199428     -0.313365      0.792920       1.09431       1.19540       1.29656       1.33765       1.34701       1.35585       1.34081       1.26967       1.18879       1.08618       1.00661      0.881122      0.795354      0.688222      0.597312      0.505743      0.423579
[truncated: 718,202 more chars]
