# Supplementary material for: Global-Mode Analysis of Full-Disk Data from the Michelson Doppler Imager and the Helioseismic and Magnetic Imager
Source: Sol Phys. 2018 Jan 31;293(2):29. doi: 10.1007/s11207-017-1201-5 (PMC6566312; doi:10.1007/s11207-017-1201-5)
Supplement: Supplementary file 2 — (TAR 362.4 MB) [file 11207_2017_1201_MOESM2_ESM.tar › HMI/hmiv360dasym.7408]

   0  12 1822.2156    0.3604  0.1382 11.6364  0.0000       20.8116  0.0403   0.0506   0.0489    0.1505   0.0000       14.5081     0.0000       0.00000       0.00000       0.00000       0.00000       0.00000       0.00000       0.00000       0.00000       0.00000       0.00000       0.00000
   0  14 2093.6230    0.7742  0.3672 11.3762  0.0000       9.02462  0.0382   0.0679   0.0882    0.2873   0.0000       2.98684     0.0000       0.00000       0.00000       0.00000       0.00000       0.00000       0.00000       0.00000       0.00000       0.00000       0.00000       0.00000
   0  15 2228.7389    1.0508  0.4819 11.9851  0.0000       7.74364  0.0524   0.0838   0.1156    0.2669   0.0000       3.29386     0.0000       0.00000       0.00000       0.00000       0.00000       0.00000       0.00000       0.00000       0.00000       0.00000       0.00000       0.00000
   0  16 2362.8906    1.3385  1.0403 11.1127  0.0000       2.67638  0.0885   0.0821   0.2020    2.1332   0.0000       1.84727     0.0000       0.00000       0.00000       0.00000       0.00000       0.00000       0.00000       0.00000       0.00000       0.00000       0.00000       0.00000
   0  18 2629.8614    1.9595  1.0580 12.3468  0.0000       3.28000  0.0871   0.1216   0.2263    1.4630   0.0000       2.01901     0.0000       0.00000       0.00000       0.00000       0.00000       0.00000       0.00000       0.00000       0.00000       0.00000       0.00000       0.00000
   0  21 3033.9124    4.1054  1.0306 -0.0155  0.0000      0.964626  0.0849   0.2501   0.2311 1000.0000   0.0000       1.51225     0.0000       0.00000       0.00000       0.00000       0.00000       0.00000       0.00000       0.00000       0.00000       0.00000       0.00000       0.00000
   0  22 3168.7745    3.9204  1.1479  6.4233  0.0000      -1.03780  0.0879   0.2370   0.2488 1000.0000   0.0000       1.44789     0.0000       0.00000       0.00000       0.00000       0.00000       0.00000       0.00000       0.00000       0.00000       0.00000       0.00000       0.00000
   0  24 3439.2109    3.2602  2.4212 -1.3829  0.0000     0.0901239  0.1576   0.1650   0.3919 1000.0000   0.0000       1.24433     0.0000       0.00000       0.00000       0.00000       0.00000       0.00000       0.00000       0.00000       0.00000       0.00000       0.00000       0.00000
   1  11 1749.2515    0.3466  0.2200 11.7948  0.0000       12.3088  0.0327   0.0292   0.0579    0.0747   0.0000       7.41680   446.9938       21.0140       0.00000       0.00000       0.00000       0.00000       40.7048       18.5287       0.00000       0.00000       0.00000       0.00000
   1  12 1885.1042    0.4691  0.4074 11.6346  0.0000       13.8497  0.0339   0.0278   0.0702    0.1040   0.0000       3.64424   379.6543       2.90362       0.00000       0.00000       0.00000       0.00000       37.4639       18.0857       0.00000       0.00000       0.00000       0.00000
   1  13 2020.7586    0.6190  0.7484 11.3519  0.0077       4.71813  0.0571   0.0295   0.1120    0.2592   0.0000       1.91420   403.1046      -44.8860       0.00000       0.00000       0.00000       0.00000       64.8702       26.0047       0.00000       0.00000       0.00000       0.00000
   1  14 2156.8119    0.8671  0.8550 11.0664  0.0028       3.56206  0.0490   0.0338   0.0992    0.5050   0.0000       1.21497   374.5501      -20.9197       0.00000       0.00000       0.00000       0.00000       49.6078       24.1136       0.00000       0.00000       0.00000       0.00000
   1  15 2292.0311    1.1471  0.8013 11.7321  0.0000       3.70085  0.0457   0.0429   0.0906    0.4223   0.0000       1.16071   295.7237       16.6773       0.00000       0.00000       0.00000       0.00000       47.9009       22.8367       0.00000       0.00000       0.00000       0.00000
   1  17 2559.2766    1.9184  1.0464 11.8445  0.0000       1.53707  0.0488   0.0670   0.1217    1.4051   0.0000      0.906372   396.8186       4.05009       0.00000       0.00000       0.00000       0.00000       43.3556       25.3495       0.00000       0.00000       0.00000       0.00000
   1  18 2693.4907    2.5896  0.9998  4.9957  0.0000       1.91913  0.0473   0.0861   0.1065 1000.0000   0.0000      0.877052   384.4623       51.5707       0.00000       0.00000       0.00000       0.00000       44.1872       22.5225       0.00000       0.00000       0.00000       0.00000
   1  19 2828.2533    3.0285  1.0767 -0.5693  0.0000       1.43264  0.0495   0.1022   0.1257 1000.0000   0.0000      0.926138   420.6879       43.6454       0.00000       0.00000       0.00000       0.00000       41.1335       24.7487       0.00000       0.00000       0.00000       0.00000
   1  22 3233.4833    3.7093  1.4754  8.4595  0.0000       2.15880  0.0692   0.1132   0.1472  151.6718   0.0000      0.765722   370.9615       99.6430       0.00000       0.00000       0.00000       0.00000       62.9096       31.2481       0.00000       0.00000       0.00000       0.00000
   1  23 3368.7653    3.4031  2.1477  3.8046  0.0000       1.09113  0.0797   0.0837   0.1789 1000.0000   0.0000      0.416559   468.3811       121.576       0.00000       0.00000       0.00000       0.00000       68.7905       38.1916       0.00000       0.00000       0.00000       0.00000
   2  10 1674.5644    0.2270  0.1521 11.7182  0.0000       27.2646  0.0325   0.0179   0.0324    0.0506   0.0000       14.1105   444.7279      -12.8335       7.86685      -2.04885       0.00000       0.00000       26.7876       18.7294       8.13362       2.12921       0.00000       0.00000
   2  11 1810.3227    0.3723  0.2215 11.5951  0.0000       17.8304  0.0209   0.0203   0.0312    0.0619   0.0000       4.70329   411.0820       4.50085       6.48398      -1.01946       0.00000       0.00000       13.7680       11.1304       5.98513       2.16697       0.00000       0.00000
   2  12 1945.8448    0.5299  0.4214 11.5230  0.0000       11.3466  0.0235   0.0217   0.0521    0.0935   0.0000       2.18661   462.5947       13.7057       4.90390      -8.74286       0.00000       0.00000       15.9527       12.8827       6.20521       2.34290       0.00000       0.00000
   2  13 2082.1382    0.6985  0.5232 11.6386  0.0000       6.69141  0.0271   0.0247   0.0509    0.1257   0.0000       1.50984   436.8736      -22.0780       8.00606       10.4440       0.00000       0.00000       15.3365       12.8759       7.83151       2.94411       0.00000       0.00000
   2  14 2217.7282    0.9033  0.6375 11.7768  0.0000       4.80334  0.0278   0.0290   0.0626    0.1712   0.0000       1.17003   461.4289      -3.60526       7.71589     -0.703890       0.00000       0.00000       15.6043       13.6558       7.40030       3.15050       0.00000       0.00000
   2  16 2485.9626    1.7664  0.9133 12.0236  0.0000       1.93764  0.0346   0.0484   0.0782    0.5822   0.0000      0.713555   425.6316       73.7680       6.11700    -0.0932559       0.00000       0.00000       19.2523       16.2457       8.60981       3.39438       0.00000       0.00000
   2  17 2619.7763    2.2247  0.9041 12.2604  0.0000       2.97513  0.0346   0.0595   0.0713    0.6653   0.0000      0.704494   419.0315       34.2946       2.31865       5.44628       0.00000       0.00000       18.6955       16.0532       8.66372       3.43770       0.00000       0.00000
   2  18 2754.5615    2.7835  0.9003 12.8542  0.0000       2.14369  0.0337   0.0758   0.0738    0.6351   0.0000      0.806414   451.7366       29.5233     0.0728253       3.18749       0.00000       0.00000       17.9219       15.6387       8.36618       3.43644       0.00000       0.00000
   2  19 2889.6891    3.4461  0.8797  5.4632  0.0000      0.396795  0.0341   0.0913   0.0699 1000.0000   0.0000      0.737761   455.9226       39.9302       8.98724       1.93912       0.00000       0.00000       18.3753       14.9213       8.49964       3.21897       0.00000       0.00000
   2  20 3024.8629    3.7676  1.1119  0.6379  0.0000      0.347905  0.0401   0.0979   0.0877 1000.0000   0.0000      0.601190   399.3951       67.4919       3.64156      -1.90743       0.00000       0.00000       19.7994       16.4393       9.85842       3.59281       0.00000       0.00000
   2  22 3295.3378    3.5718  1.3808 14.2927  0.0000       2.57861  0.0494   0.0913   0.1093    0.3345   0.0000      0.816119   419.3890       100.446       6.21337       10.5743       0.00000       0.00000       24.9988       20.5835       11.9922       4.33679       0.00000       0.00000
   2  23 3430.8623    3.1224  2.2593 13.0571 -0.0037     0.0345632  0.0619   0.0588   0.1353    0.4387   0.0000      0.310123   433.6644       43.2931      -20.0879       1.73999       0.00000       0.00000       31.8292       25.9631       14.7488       5.37038       0.00000       0.00000
   3   9 1591.5528    0.1717  0.0898 11.6141  0.0000       5.96897  0.0161   0.0127   0.0178    0.0342   0.0000       23.2510   429.8806     -0.753433      0.820865      -2.70689      -1.20510     0.0714234       6.35140       4.32704       4.95593       3.55024       1.45910      0.324275
   3  10 1729.0966    0.3104  0.1411 11.5851  0.0000       25.3104  0.0131   0.0172   0.0234    0.0466   0.0000       7.03927   439.4311      -4.71604       5.95335      -1.81682      0.614193     -0.434696       5.21971       5.48289       3.63375       2.54206      0.926966      0.366052
   3  11 1865.3033    0.4103  0.3173 11.5516  0.0000       15.9446  0.0178   0.0158   0.0362    0.0651   0.0000       3.03050   435.9724       6.04232       10.0418      -3.73613       1.27845      0.419064       7.60123       7.18770       5.51250       3.21027       1.47523      0.421506
   3  12 2001.2827    0.5659  0.4130 11.4950  0.0000       12.4758  0.0199   0.0193   0.0425    0.0882   0.0000       1.79581   438.0262       14.6166     -0.293375      -1.89184       1.76993      0.311579       7.78434       7.96280       5.71924       3.83215       1.54599      0.521380
   3  13 2137.8460    0.7798  0.5834 11.6757  0.0000       7.63047  0.0237   0.0221   0.0461    0.1238   0.0000       1.10166   440.4876       5.90912      -6.32604      -5.15919       1.30410     -0.161199       9.46301       9.25563       6.92595       4.03121       1.87814      0.561611
   3  14 2273.4611    1.0285  0.8006 11.8176  0.0000       4.43365  0.0285   0.0254   0.0603    0.1787   0.0000      0.843552   440.2352      0.132909      -5.09651      -4.08031       1.88312      0.913806       11.1458       10.9737       7.72324       4.53542       1.98231      0.628294
   3  15 2407.7771    1.4352  0.9175 11.8534  0.0000       3.27992  0.0298   0.0336   0.0632    0.3368   0.0000      0.665116   439.1974       26.9432       16.3993      -5.32935      -2.98405     -0.307706       11.2013       11.0335       8.09461       4.83132       2.18071      0.670483
   3  16 2541.8085    1.8712  1.0388 11.8909  0.0000       2.51031  0.0345   0.0417   0.0671    0.5691   0.0000      0.672252   433.3580       5.44872       5.73037       2.25029       1.28910     -0.726034       12.0318       11.7667       8.80079       4.92642       2.37967      0.709392
   3  17 2676.2552    2.4630  0.9176 12.4723  0.0000       1.73412  0.0310   0.0560   0.0593    0.5238   0.0000      0.631942   448.0924       19.7211      -5.11308       4.27763      -4.04182      0.519190       12.6683       11.9389       8.44062       4.64855       2.05112      0.584758
   3  19 2947.1114    3.5762  0.8605 13.7628  0.0000       1.61917  0.0269   0.0835   0.0628    0.3229   0.0000      0.639673   431.3421       20.9481       13.3684       4.05512     -0.955713     -0.591154       10.5332       9.77752       7.77832       4.40389       2.10828      0.578003
   3  20 3082.3934    4.0679  0.9731 13.2770  0.0000      0.417392  0.0307   0.0896   0.0636    0.6676   0.0000      0.635152   418.7450       47.1807    -0.0980135       14.7384       2.69973     -0.267938       11.8761       11.2254       8.26382       4.42753       2.15360      0.607454
   3  21 3217.8854    3.8474  1.3051 13.2971  0.0000      0.420904  0.0389   0.0767   0.0786    0.5608   0.0000      0.527363   424.8507       49.9336       6.87246       7.27960      -3.16023      0.302652       13.2395       13.2861       9.14701       5.64746       2.33640      0.786287
   3  22 3353.6120    3.4457  1.8283 13.0216  0.0000      0.634932  0.0460   0.0578   0.0913    0.3779   0.0000      0.312580   453.3197       48.7958      -4.78907       3.42030      -6.10714      0.314452       15.9931       15.3728       11.3767       6.83011       3.00487      0.908091
   3  23 3489.6765    2.9776  2.7990 12.5277  0.0000      0.489214  0.0580   0.0402   0.1142    0.2551   0.0000      0.171590   427.3700       43.5608       27.7962       6.71271      -5.32180      0.810816       19.6493       19.4368       14.2769       8.40894       3.85074       1.19942
   3  24 3626.6200    2.4107  4.0239 12.5652  0.0000      0.960419  0.0763   0.0294   0.1465    0.1318   0.0000      0.134380   406.5431       64.8856      -45.0907       18.4397      0.251803       1.03610       25.7522       25.2491       18.4626       10.6073       4.93178       1.50282
   3  25 3763.0115    2.0435  5.4133 12.3862  0.0000      0.359971  0.0923   0.0222   0.1878    0.0963   0.0000      0.106661   490.9750       12.2425      -8.54794       24.8566       5.23923      -1.64666       31.5351       30.3010       22.2389       13.2019       5.82430       1.77303
   4   7 1356.3689    0.0852  0.0341 11.7591  0.0000       22.1508  0.0066   0.0114   0.0173    0.0267   0.0000       134.116   427.9503       4.91621       9.48166      -1.04363     -0.306650     -0.205221       2.41839       2.48413       2.04185       1.39682      0.707450      0.447344
   4   9 1640.9382    0.2110  0.1446 11.6138  0.0024       20.4694  0.0131   0.0111   0.0211    0.0337   0.0000       10.8146   433.7367     -0.845286       8.60625      0.196689     0.0994475     0.0702009       4.66375       5.01499       4.02170       2.58245       1.46279      0.679905
   4  10 1778.0533    0.3217  0.2374 11.5603  0.0000       13.8766  0.0135   0.0126   0.0281    0.0414   0.0000       3.76662   432.8358      -6.11001       9.35317       6.50563    -0.0364765      -1.75943       4.75999       4.85754       4.15794       2.85656       1.51820      0.839918
   4  11 1914.7743    0.4895  0.3978 11.4811  0.0000       12.7709  0.0188   0.0143   0.0330    0.0566   0.0000       1.85126   425.7917       2.40031       12.7817      -3.42170      -1.97210       1.28130       5.74524       5.93291       5.46851       3.22742       2.23649       1.00045
   4  12 2051.7241    0.6597  0.4750 11.4926  0.0004       7.75985  0.0180   0.0176   0.0363    0.0775   0.0000       1.18431   431.0200      0.561519       1.22329      -1.73985      -2.78235      0.234777       6.11117       6.30852       5.28557       3.34589       1.90530      0.973478
   4  13 2188.4461    0.8808  0.6668 11.6751  0.0000       5.49692  0.0231   0.0201   0.0450    0.1278   0.0000      0.876038   438.1409      -7.31495       8.94623       1.80848      0.484316      0.184934       6.90340       7.11565       6.18563       4.13932       2.40576       1.24939
   4  14 2324.2416    1.2160  0.6718 12.1006  0.0000       4.50793  0.0229   0.0278   0.0453    0.1614   0.0000      0.780318   427.4349       4.13533      -4.79220       6.85488       1.65750     -0.136708       7.05599       6.98168       5.97066       4.43678       2.68437       1.24371
   4  15 2458.6447    1.5845  0.9800 12.2526  0.0000       2.44259  0.0302   0.0352   0.0642    0.3715   0.0000      0.690762   436.6932       3.62988      -4.85033      -1.96750      -2.58154      -1.31091       8.22707       8.66779       7.19263       5.15546       3.11652       1.47176
   4  16 2593.2109    2.0558  0.8892 12.2653  0.0000       3.86036  0.0274   0.0441   0.0550    0.5194   0.0000      0.630232   421.6543       22.2136       8.04133       6.27966      -3.07771      0.977079       7.63435       8.52481       6.48995       4.89862       2.72329       1.38795
   4  17 2728.5593    2.6159  0.9110 12.7495  0.0000       2.35901  0.0285   0.0547   0.0542    0.5204   0.0000      0.601505   444.4694       16.4951       19.8408       8.68910     0.0259803     -0.503430       8.73414       9.50782       7.50558       4.80060       2.65479       1.35343
   4  18 2864.3060    3.1693  0.8293 13.8108  0.0000       1.59420  0.0236   0.0693   0.0536    0.2659   0.0000      0.714520   437.1382       17.6911       7.03920      0.457075      -2.74616      -1.15208       6.97669       7.68874       6.06730       4.33549       2.44861       1.22814
   4  20 3136.1066    4.0189  1.1237  2.3507  0.0000       1.59260  0.0308   0.0758   0.0614 1000.0000   0.0000      0.421760   436.2258       8.86439       22.2975       6.88537     -0.211368      -1.84721       9.05867       8.79838       7.27010       5.39102       3.07980       1.45349
   4  21 3271.8920    3.6671  1.4116 13.9040  0.0000       1.28976  0.0370   0.0662   0.0743    0.2862   0.0000      0.484936   444.2456       33.2084       3.28845      -1.82884      0.350940      0.515704       9.77966       9.74167       8.60235       5.97087       3.57887       1.79312
   4  22 3408.2159    3.1738  1.9986 13.6717  0.0000      0.588946  0.0455   0.0488   0.0878    0.1775   0.0000      0.299957   443.8775       33.7943       7.63161       3.45867     -0.578332      -2.02095       11.8112       12.4824       10.3878       7.42699       4.42750       2.14883
   4  23 3544.9125    2.7134  3.1370 12.8776  0.0000      0.462668  0.0589   0.0333   0.1078    0.1537   0.0000      0.154400   429.4347       53.0489       6.71367       15.9837      -5.38790      -3.12061       15.3879       16.1306       13.4431       9.20784       5.60058       2.61300
   4  24 3681.8287    2.2927  4.2258 12.5837  0.0000      0.464722  0.0698   0.0254   0.1327    0.1180   0.0000      0.107268   460.5821       43.3096       9.62264       11.7205      -1.03910       1.14390       17.8392       18.9028       15.2698       11.3438       6.76208       3.18451
   4  25 3819.1568    1.9256  5.8473 12.3608  0.0000      0.387310  0.0882   0.0192   0.1717    0.0850   0.0000     0.0808749   432.7632       47.0102      -16.3849       41.3939      -6.69539      -3.18178       22.1005       23.1985       19.6195       13.8772       8.18582       4.10282
   4  26 3956.9202    1.5935  8.0917 11.9806  0.0000      0.457438  0.1124   0.0145   0.2245    0.0738   0.0000     0.0646470   397.9648       43.2752      -16.6578       7.27930       8.85878      -9.20931       26.9895       29.1001       24.2827       17.2015       10.0881       5.09435
   5   8 1545.2961    0.1779  0.0781 11.5357  0.0000       38.7145  0.0074   0.0111   0.0143    0.0307   0.0000       17.7934   434.7739      -1.19147       9.80482      -2.39733      -2.18400    -0.0219717       2.18512       2.06796       1.70109       1.53767       1.25314      0.773541
   5   9 1685.8534    0.2513  0.1560 11.5300  0.0000       21.7587  0.0099   0.0110   0.0198    0.0323   0.0000       6.48736   433.8103      -5.14174       9.50470      -1.25478      -2.75432       1.08116       2.74619       2.81461       2.60571       2.02011       1.37273      0.902630
   5  10 1823.4035    0.3826  0.2864 11.5310  0.0000       13.5879  0.0134   0.0123   0.0275    0.0399   0.0000       2.43897   438.1885      -6.53252       8.48370      0.297581      0.291849      -2.03551       3.43420       3.57838       3.50100       2.54098       1.77847       1.03051
   5  11 1960.6386    0.5152  0.3834 11.4880  0.0000       11.4009  0.0135   0.0143   0.0330    0.0512   0.0000       1.49730   435.1066      -6.52683       8.79310      -1.54686      -1.39343     -0.167755       3.51708       3.79500       3.51337       2.72478       1.76842       1.11269
   5  12 2098.5280    0.7074  0.5541 11.5628  0.0000       7.17705  0.0179   0.0160   0.0354    0.0757   0.0000      0.911570   438.9920       8.09927       12.4269      0.953841    -0.0386393     -0.830714       4.38378       4.97026       4.43672       3.45969       2.20601       1.33326
   5  13 2235.4934    1.0049  0.7310 11.7256  0.0000       5.04682  0.0205   0.0201   0.0429    0.1122   0.0000      0.672775   437.9143      -6.46886      0.831216       2.71898       2.76888     -0.277958       5.13161       5.45122       5.01740       3.80722       2.50377       1.44537
   5  14 2371.1979    1.3690  0.7192 12.1726  0.0000       3.75995  0.0200   0.0276   0.0405    0.1329   0.0000      0.621638   427.9940       5.16739       10.0035      -1.76818      0.847700      -1.23079       4.98009       5.18039       4.64834       3.78237       2.53763       1.50689
   5  15 2506.1474    1.7601  0.8958 12.1865  0.0000       2.00489  0.0236   0.0316   0.0461    0.2208   0.0000      0.525112   441.6443       13.7560       17.1046      -5.51676     -0.179520     -0.476708       5.65176       5.93829       5.27159       4.17072       2.89220       1.73835
   5  16 2641.3112    2.2351  0.9472 12.7922  0.0000       2.31473  0.0252   0.0401   0.0476    0.2317   0.0000      0.540402   429.3022       16.4934       7.44682       2.70334      -2.93942      -1.29608       5.83205       6.33642       5.47168       4.36006       3.04089       1.83672
   5  17 2777.4103    2.7584  0.8577 13.3076  0.0000       1.47798  0.0227   0.0507   0.0454    0.2375   0.0000      0.548732   427.7558       15.8054       2.78333      -2.89181       4.94439     -0.703066       5.73017       6.26155       5.36641       4.14233       2.83175       1.62888
   5  18 2913.7874    3.4292  0.9863 11.6569  0.0000       1.51020  0.0251   0.0612   0.0522    2.0554   0.0000      0.517844   435.3063       39.9900       16.1977       7.40936      -4.75131      -1.98730       5.84060       6.40886       5.78917       4.31182       2.91528       1.76618
   5  22 3459.5226    2.9858  2.4579 12.8154  0.0000      0.196651  0.0464   0.0369   0.0882    0.2587   0.0000      0.209651   430.4773       42.5785      -3.79957      0.178188      -3.13991       2.48637       9.60904       11.0552       9.80333       7.34217       5.08575       2.98971
   5  23 3596.8149    2.5215  3.6995 12.5184  0.0009      0.306448  0.0585   0.0263   0.1132    0.1562   0.0000      0.105867   432.8117       53.6196      -1.28695       15.3399      -6.99995      -6.52997       12.0813       13.8049       11.9310       9.66276       6.39881       3.86737
   5  24 3734.3531    2.1254  5.1777 12.1927  0.0000      0.496269  0.0718   0.0192   0.1396    0.1042   0.0000     0.0720429   463.0037       71.9995       6.74324       9.68924     -0.701070      0.332453       15.0188       16.8793       14.9511       11.6572       7.90638       4.70667
   5  25 3872.1270    1.7930  6.8758 12.0263  0.0000      0.351681  0.0891   0.0144   0.1686    0.0669   0.0000     0.0574585   467.4639       55.3176       11.6330      -1.70043      -5.35567       3.09301       17.7017       20.3885       18.1488       14.1887       9.50680       5.68017
   5  26 4010.1491    1.5537  9.2698 11.8180  0.0000      0.288472  0.1116   0.0117   0.2126    0.0529   0.0000     0.0482195   410.0124       83.8717       6.06817       10.2470      -15.4458       6.20707       21.6824       24.9051       21.9205       17.3020       11.5571       6.89898
   5  27 4147.7020    1.2729 11.6900 11.7567  0.0000    -0.0456134  0.1431   0.0096   0.2773    0.0423   0.0000     0.0493637   395.4217       59.9668       51.5260      -15.4633      -1.48720       1.65631       25.7811       29.7939       26.3430       20.8647       13.8640       8.42094
   6   7 1443.7565    0.1131  0.0524 11.6268  0.0000       43.2021  0.0102   0.0093   0.0142    0.0255   0.0000       46.6967   429.5996       1.36946       13.9433       2.67104      -2.23711      -1.45008       1.72420       1.66283       2.20137       1.98685      0.979456      0.908704
   6   8 1587.4816    0.1820  0.1163 11.6485  0.0000       25.7373  0.0087   0.0093   0.0190    0.0269   0.0000       12.8671   435.0655      0.409303       10.7959       2.95888      0.234476    -0.0808462       2.01646       1.89124       2.06699       1.78158       1.18831      0.762526
   6   9 1727.7761    0.2949  0.2281 11.5091  0.0000       16.7852  0.0108   0.0099   0.0236    0.0326   0.0000       3.63462   437.3211       1.77031       9.04316      0.440133     -0.628242     -0.415358       2.58963       2.87001       2.77488       2.14194       1.62809       1.00625
   6  10 1866.1382    0.4023  0.3444 11.5322  0.0000       9.98776  0.0137   0.0108   0.0278    0.0418   0.0000       1.89631   436.9983       4.73121       8.50484       1.05239       2.59368      -1.36976       3.22164       3.64123       3.20972       2.70157       2.02207       1.26051
   6  11 2004.1326    0.5502  0.4660 11.4886  0.0000       9.19561  0.0152   0.0127   0.0316    0.0565   0.0000       1.13231   441.3277      -2.15594       12.6572      -2.37836      -2.70893      0.140642       3.36228       3.72171       3.49390       2.89939       2.17309       1.41325
   6  12 2142.5829    0.7945  0.6342 11.5850  0.0000       6.34780  0.0176   0.0156   0.0369    0.0782   0.0000      0.761764   438.4059       7.81844       14.0088      -4.43528       1.89140      -1.38147       3.56789       4.02519       3.82948       3.12535       2.29927       1.51306
   6  13 2279.9125    1.0667  0.7112 11.9848  0.0000       4.45132  0.0187   0.0199   0.0384    0.0956   0.0000      0.620536   434.4867      0.335335       8.61867      -1.82127       1.63569      -1.97445       3.86913       4.08823       4.03333       3.31444       2.48981       1.65247
   6  14 2415.6888    1.4368  0.9276 12.1869  0.0000       4.00875  0.0233   0.0241   0.0441    0.1451   0.0000      0.521363   438.2226      -3.03259       5.93328       1.55120       1.00846     -0.178927       4.58374       5.22614       4.64428       3.89265       2.94232       1.90848
   6  15 2551.2042    1.8658  0.9112 13.0808  0.0000       3.75334  0.0236   0.0317   0.0453    0.1128   0.0000      0.563444   433.7418       12.8950       2.69150      -2.37541       2.52924       2.17430       4.91130       5.58595       5.25787       4.13215       2.88175       1.85893
   6  16 2687.2189    2.3826  0.9297 13.2554  0.0000       2.50815  0.0220   0.0395   0.0452    0.1366   0.0000      0.539416   440.1391       2.86420       13.7377       6.49899     -0.803844     -0.649050       4.33154       4.92849       4.53364       3.73185       2.73912       1.82537
   6  17 2823.8437    2.8729  0.9349 13.6473  0.0000       1.26521  0.0227   0.0470   0.0441    0.1445   0.0000      0.486554   440.8242       12.6241       10.4121       14.4804       7.35566       2.47093       4.44959       4.87191       4.49542       3.80956       2.89103       1.95329
   6  18 2960.8076    3.6999  0.8695 13.8037  0.0000       2.13309  0.0208   0.0631   0.0418    0.1903   0.0000      0.495475   445.1028       25.3020       6.27508       10.7388      -2.23765     -0.862082       4.34680       4.94204       4.63423       3.64631       2.56874       1.67049
   6  19 3097.4153    3.8003  0.9642 14.4625  0.0000      0.701207  0.0238   0.0637   0.0471    0.1443   0.0000      0.567379   430.9033       25.9683       23.3103       4.18189      -2.34098      -4.05370       4.68043       5.39972       4.94307       3.98448       2.91963       1.88859
   6  20 3234.1296    3.7060  1.3813 13.9217  0.0033      0.700948  0.0312   0.0553   0.0590    0.2218   0.0000      0.401234   441.8710       34.4398       5.04023       8.84680       5.01377      -2.34120       5.71188       6.39719       5.84402       4.92182       3.52626       2.47150
   6  21 3371.2693    3.3354  1.9433 13.1562  0.0004      0.958888  0.0384   0.0409   0.0686    0.2357   0.0000      0.256727   430.1677       25.0600       2.86543       12.4804     -0.788887       1.89092       6.58552       7.41947       7.27554       5.86743       4.23243       2.85113
   6  22 3508.5680    2.8154  2.7101 13.1795  0.0000      0.519555  0.0468   0.0303   0.0877    0.1316   0.0000      0.162099   435.6827       25.5393       3.71321       5.58372       7.59070      -7.47116       8.00850       9.69652       8.72825       7.46025       5.30298       3.58403
   6  23 3646.4484    2.3708  4.0563 12.4789  0.0000      0.679500  0.0586   0.0210   0.1091    0.1029   0.0000     0.0944031   426.5238       34.4956      -17.2378       4.46839       1.83872      -1.44507       9.84540       11.8797       10.7382       9.09911       6.59951       4.33748
   6  24 3784.3002    1.9766  5.8293 12.1815  0.0000      0.407379  0.0750   0.0154   0.1377    0.0703   0.0000     0.0632625   417.7597       42.6066       16.2635       3.80734      -1.21922       3.82350       12.5767       14.9297       13.6425       11.6675       8.38818       5.65253
   6  25 3922.4727    1.6982  7.4552 12.0584  0.0000      0.318513  0.0893   0.0123   0.1678    0.0502   0.0000     0.0518676   413.0114       60.9005       3.19033       4.58770      -2.76669      -2.90899       14.6698       17.1011       16.1928       13.4419       9.88586       6.59453
   6  26 4060.7860    1.4295 10.4666 11.8061 -0.0002      0.135691  0.1187   0.0097   0.2190    0.0399   0.0000     0.0426107   451.4540       73.8717       23.8874      -4.23334      -23.2761       1.05332       18.6573       22.0593       20.5176       17.1282       12.5771       8.47331
   6  27 4198.9652    1.1878 12.1379 11.7786  0.0000    -0.0695967  0.1461   0.0086   0.2722    0.0354   0.0000     0.0455080   407.7928       50.5363       21.7948      -3.24069      -1.66647       7.27807       21.5569       26.0717       23.8848       19.9741       14.8860       9.96029
   6  28 4338.3761    1.0230 15.5741 11.7082  0.0003    -0.0848721  0.1998   0.0075   0.3582    0.0321   0.0000     0.0476077   429.4331       48.3196       76.5252       35.5769      -7.00714      -3.62478       26.5322       31.7852       29.6914       25.0774       18.2039       12.2370
   7   8 1627.5264    0.2060  0.1437 11.5181  0.0000       22.5635  0.0090   0.0083   0.0176    0.0263   0.0000       7.63618   438.7303     -0.442709       12.6971    -0.0819349      -1.38066      0.159864       1.81293       1.99988       1.73336       1.71373       1.38387      0.943495
   7   9 1767.7032    0.3025  0.2506 11.5652  0.0000       13.8464  0.0111   0.0091   0.0232    0.0322   0.0000       3.12101   433.6351      -1.70843       8.19531      0.509526      -3.55011       1.70606       2.36111       2.81240       2.50313       2.21899       1.65724       1.12771
   7  10 1906.9045    0.4500  0.3611 11.5132  0.0000       13.0224  0.0131   0.0109   0.0246    0.0424   0.0000       1.51625   439.4408      0.112502       8.76715      0.650697     -0.500193      -2.37533       2.70811       3.14869       2.96477       2.48125       1.87280       1.43443
   7  11 2045.9029    0.6286  0.5062 11.5733  0.0000       8.33706  0.0146   0.0128   0.0295    0.0557   0.0000      0.928461   441.4077       1.62825       5.98488       2.94971      -2.84867     -0.102682       2.71080       3.12576       2.97978       2.56889       2.05924       1.43660
   7  12 2184.6489    0.8576  0.5859 11.7842  0.0000       6.83003  0.0160   0.0161   0.0305    0.0732   0.0000      0.730683   431.7164       6.51595       6.60123     -0.535920      -3.44043      -2.43539       2.89809       3.24793       3.14682       2.80310       2.22090       1.46466
   7  13 2322.3045    1.1833  0.7954 12.0771  0.0000       4.17938  0.0191   0.0194   0.0377    0.0990   0.0000      0.547625   436.8700       2.05339       8.73873     -0.313590       2.67810       1.15935       3.43815       3.94681       3.78940       3.25996       2.52168       1.76034
   7  14 2458.3220    1.5422  0.8971 12.5275  0.0000       3.54143  0.0210   0.0242   0.0409    0.1072   0.0000      0.509702   433.7225       8.24284       16.6098      0.373091      -3.38160     -0.726106       3.50536       3.86636       4.03138       3.39679       2.56447       1.86632
   7  15 2594.3912    1.9714  0.9203 12.9589  0.0000       2.61778  0.0205   0.0308   0.0425    0.1219   0.0000      0.482844   437.5442       14.8570       14.7637       13.7225       5.10555     -0.856613       3.50868       4.09946       3.96062       3.35185       2.58606       1.88816
   7  16 2731.2757    2.5911  0.8955 13.5111  0.0000       2.48491  0.0209   0.0401   0.0399    0.1131   0.0000      0.539558   436.1242       12.7298       5.49239       4.44620       1.24826     -0.834387       3.71849       4.35989       3.99902       3.37027       2.67795       1.90572
   7  17 2868.4270    3.1007  0.8996 13.8860  0.0000      0.753031  0.0203   0.0485   0.0406    0.1200   0.0000      0.545560   441.1168       14.5489       12.2507       5.43773     -0.923244      -1.08902       3.64201       4.12683       3.87301       3.34814       2.65100       1.82868
   7  18 3005.7903    3.7772  0.7952 14.3819  0.0000      0.423050  0.0180   0.0620   0.0365    0.1087   0.0000      0.439896   438.7672       15.6424       8.37931       4.14254       1.57980      0.475196       3.25352       3.74352       3.56326       3.22752       2.28785       1.71841
   7  19 3142.9383    3.9351  1.0534 14.2278  0.0000       1.36715  0.0229   0.0582   0.0459    0.1460   0.0000      0.453238   438.6772       23.5829       11.9512       11.9533       3.70467      -2.37106       3.76612       4.36753       4.18243       3.52637       2.78437       1.91795
   7  20 3280.0659    3.6133  1.3986 14.3493  0.0000      0.702612  0.0294   0.0494   0.0537    0.1146   0.0000      0.395402   442.1671       30.3382       11.3037      -4.79107      -2.20508     -0.188935       4.38557       5.19432       4.88667       4.42692       3.35075       2.36592
   7  21 3417.6550    3.2354  2.1455 13.3122  0.0000      0.706463  0.0356   0.0356   0.0654    0.1359   0.0000      0.194985   441.0419       29.5091       16.9870       12.7734      -3.45387       1.27238       5.67968       6.61071       6.27423       5.42001       4.17085       2.90269
   7  22 3555.6786    2.6608  3.2161 12.7223  0.0000      0.644089  0.0458   0.0233   0.0828    0.1047   0.0000      0.118871   438.5489       34.9725       14.0862       6.37946      -2.62590      -1.21724       7.01494       8.37401       7.94573       6.82852       5.20509       3.71331
   7  23 3693.9435    2.2439  4.6348 12.4094  0.0000      0.600841  0.0580   0.0170   0.1071    0.0742   0.0000     0.0754236   446.2971       25.2612       22.3691       15.3552       5.59204      0.273885       8.54014       10.1930       9.81358       8.63130       6.57602       4.70091
   7  24 3832.4931    1.8749  6.5217 12.0623  0.0003      0.446052  0.0731   0.0126   0.1371    0.0555   0.0000     0.0531235   460.4609       26.6843      -9.97341       5.91512       9.88085      -8.13290       10.6163       12.9552       12.1632       10.6235       8.27483       5.99537
   7  25 3970.8731    1.6046  8.5345 11.9287  0.0000      0.238298  0.0894   0.0101   0.1720    0.0411   0.0000     0.0427436   438.3506       13.6735       14.0154       3.35720      -23.0718      -11.8147       12.7980       15.4271       14.6797       12.7227       10.0325       7.13595
   7  26 4109.5081    1.3562 11.2850 11.8013 -0.0001     0.0570572  0.1179   0.0085   0.2218    0.0328   0.0000     0.0375378   422.0581       26.6076       12.6118       42.9785      -3.87182       4.23961       15.8291       19.0442       18.2359       15.9949       12.4073       9.05111
   7  28 4387.3240    0.9610 17.0107 11.7313 -0.0000     -0.269666  0.2144   0.0066   0.3707    0.0271   0.0000     0.0467170   442.1890       53.4533      -17.4113       43.8586       16.9856      -10.1042       23.5078       28.9170       27.4507       24.3287       18.9130       13.8680
   8   6 1372.1612    0.1109  0.0399 11.7037  0.0000       26.6150  0.0054   0.0089   0.0101    0.0200   0.0000       59.8367   432.6452     -0.923265       12.5817      0.459899     -0.700941      0.116601      0.969706       1.13837       1.28641       1.12195      0.896610      0.564604
   8   8 1665.7806    0.2481  0.1508 11.5738  0.0000       16.5721  0.0080   0.0088   0.0155    0.0258   0.0000       5.28223   437.4539      0.699817       11.6078       1.50563      -1.75303      0.485250       1.47769       1.48790       1.55831       1.51614       1.23165      0.845014
   8   9 1806.2657    0.3550  0.2756 11.5361  0.0000       17.0277  0.0104   0.0093   0.0215    0.0325   0.0000       2.29804   435.0391     -0.828276       11.6943       2.11351      -1.66609      0.267128       1.78034       2.15196       2.01833       1.85889       1.49671       1.16384
   8  10 1946.1555    0.5055  0.3797 11.5136  0.0004       12.7501  0.0118   0.0111   0.0238    0.0437   0.0000       1.28953   437.1562      0.303839       9.96291      -1.50648      -3.36453       2.49204       2.01961       2.44004       2.32507       2.08635       1.64942       1.27730
   8  11 2086.2499    0.6833  0.5407 11.5995  0.0000       7.64339  0.0143   0.0125   0.0286    0.0556   0.0000      0.801606   438.1991      0.259788       10.0272      0.309718      -1.04378      -2.97669       2.36438       2.78197       2.87833       2.49133       1.95224       1.44247
   8  12 2225.2802    0.9423  0.7021 11.8871  0.0000       5.96592  0.0164   0.0155   0.0336    0.0743   0.0000      0.614640   436.7540      -2.13727       11.1993       5.83201      0.649233      -1.78195       2.66005       3.15147       3.04617       2.74030       2.23298       1.63351
   8  13 2362.9090    1.3192  0.8561 12.1696  0.0000       2.29638  0.0186   0.0197   0.0374    0.1020   0.0000      0.494211   435.5349       5.19615       10.5333       5.86807       1.84589       1.53788       2.77909       3.28526       3.23181       2.84054       2.33185       1.77873
   8  14 2499.5637    1.6898  0.8642 12.8344  0.0000       2.49905  0.0193   0.0254   0.0368    0.0924   0.0000      0.475731   436.6749       9.66727       12.8334       4.01672       1.53368      -1.53210       2.89289       3.47869       3.37512       3.00403       2.42913       1.83591
   8  15 2636.2548    2.1846  0.9154 13.0725  0.0000       2.21000  0.0194   0.0316   0.0381    0.1155   0.0000      0.467793   437.8140       6.01696       13.3434       2.95209       2.63836      0.217060       2.90700       3.45205       3.38133       3.05990       2.42689       1.82548
   8  16 2773.8833    2.7850  0.8929 13.4766  0.0000       1.16394  0.0188   0.0403   0.0367    0.1207   0.0000      0.434685   441.8742       14.4503       13.9008       7.86003      -1.88520     0.0250308       2.89493       3.28615       3.21620       2.90226       2.43050       1.77714
   8  17 2911.6984    3.3789  0.9097 13.8398  0.0000       1.87666  0.0188   0.0491   0.0374    0.1309   0.0000      0.424082   443.2390       18.1607      -2.37308       7.53000      -3.63179      -1.20943       2.88676       3.29658       3.20676       2.89487       2.29208       1.87676
   8  18 3049.2666    3.9096  0.9401 14.3487  0.0000       1.20627  0.0200   0.0557   0.0379    0.1162   0.0000      0.429653   432.1134       12.7378       2.87597      0.665325      -1.45344      -1.93350       2.94728       3.52963       3.47426       3.06347       2.50630       1.82509
   8  19 3186.8873    3.7445  1.1717 14.5738  0.0000       1.93666  0.0253   0.0511   0.0474    0.1072   0.0000      0.501931   435.9518       21.2467       14.8021       4.21184      -3.83983      -1.41021       3.48264       4.15681       3.90962       3.67667       2.94741       2.13452
   8  20 3324.5181    3.4245  1.5897 14.1570  0.0000      0.459869  0.0305   0.0406   0.0534    0.0895   0.0000      0.331150   435.0349       19.8144       21.8320       3.55009      -2.35071      -2.03499       4.21685       5.13508       4.86149       4.27139       3.53538       2.64475
   8  21 3462.7112    2.9514  2.4333 13.4521  0.0000      0.729399  0.0370   0.0285   0.0665    0.0774   0.0000      0.154625   440.4185       36.9947       15.7450       5.39059       7.10278      -3.14655       5.03873       6.03539       5.79047       5.39734       4.23066       3.20012
   8  22 3601.2971    2.4890  3.4186 12.9909  0.0009      0.663374  0.0461   0.0209   0.0815    0.0665   0.0000      0.109314   430.9496       27.2396       11.8019       19.8367      -6.90868      -8.62820       6.10410       7.24841       7.07135       6.40762       5.22409       3.87485
   8  23 3739.9651    2.0869  5.0349 12.4737  0.0000      0.533384  0.0582   0.0150   0.1063    0.0570   0.0000     0.0690892   420.2658       27.5026       10.1991      -3.36817      -7.05564     -0.384784       7.71857       9.27946       9.02150       8.18427       6.55382       4.96878
   8  24 3878.8007    1.7881  6.9530 12.1046  0.0000      0.311109  0.0722   0.0112   0.1328    0.0443   0.0000     0.0471738   446.6588       17.2312       31.8090       10.2739       3.00892       3.40780       9.35784       11.3589       10.9156       9.86179       8.19879       6.22966
   8  25 4017.8280    1.5083  9.4854 11.8936  0.0000      0.139505  0.0924   0.0088   0.1731    0.0339   0.0000     0.0375156   446.5942       55.3062       18.7405       9.23291     -0.500069      -4.41081       11.4439       13.9501       13.5455       12.2476       10.0468       7.67687
   8  26 4156.6914    1.2979 12.2854 11.7805 -0.0000    -0.0589335  0.1203   0.0076   0.2234    0.0289   0.0000     0.0353587   424.2730       6.24006      0.451082      -2.28545      -1.53555     -0.982144       13.9376       16.9813       16.8987       15.0429       12.2533       9.27543
   8  28 4434.8469    0.8852 17.5616 11.7579 -0.0016     -0.375738  0.2224   0.0057   0.3747    0.0225   0.0000     0.0465545   458.0429       15.4751      -1.59811       16.8683       9.63422       3.62190       21.2481       26.2235       25.7464       23.1310       19.1121       14.5336
   9   5 1254.4068    0.0763  0.0233 11.7440  0.0000       31.3335  0.0055   0.0076   0.0061    0.0182   0.0000       173.151   434.7009     -0.587024       12.1733       2.23358      -1.52313      -1.18446      0.836109       1.04462       1.00286      0.800613      0.812031      0.781530
   9   6 1408.4416    0.1039  0.0446 11.6431  0.0000       32.4534  0.0059   0.0075   0.0093    0.0193   0.0000       53.7391   434.8854      -1.80920       10.5512      -1.27095     -0.464489      0.956090      0.965228       1.08504       1.04814       1.00814      0.796511      0.660897
   9   7 1557.6601    0.1825  0.0950 11.6073  0.0000       22.4264  0.0061   0.0079   0.0118    0.0214   0.0000       11.9653   435.6827      -1.43419       11.2300       1.32283      -1.86357     -0.371974      0.898073       1.02781       1.13705      0.957636      0.843037      0.664234
   9   8 1702.4715    0.2703  0.1916 11.5533  0.0000       22.2175  0.0082   0.0082   0.0175    0.0259   0.0000       3.79806   437.2391      0.278525       12.4415     -0.409410    -0.0652943      0.672432       1.24457       1.42435       1.49324       1.40576       1.19627      0.849299
   9   9 1843.6667    0.4005  0.3031 11.4907  0.0000       15.1204  0.0106   0.0091   0.0194    0.0328   0.0000       1.70169   435.4545       1.10529       12.4915     -0.984108      -1.52869       1.15496       1.63097       1.89137       1.79526       1.82070       1.50216       1.12816
   9  10 1984.2945    0.5597  0.3978 11.5641  0.0000       11.0320  0.0107   0.0113   0.0243    0.0416   0.0000       1.12665   440.9927      0.298479       14.5629      0.226958      -2.27434      -1.44939       1.69663       2.09483       2.00617       1.90203       1.55608       1.18676
   9  11 2125.2042    0.7592  0.5896 11.5436  0.0000       7.75852  0.0145   0.0126   0.0281    0.0655   0.0000      0.702293   437.5105       2.48631       17.5161      -1.95058      -1.98332      -1.66170       2.00152       2.54949       2.43325       2.32734       1.88415       1.48450
   9  12 2264.6288    1.0395  0.6997 12.0596  0.0000       4.22168  0.0152   0.0163   0.0319    0.0705   0.0000      0.557654   436.1177       3.35288       15.5673       3.14189      -4.85351      -2.79401       2.15112       2.56874       2.52605       2.33506       1.97497       1.57312
   9  13 2402.4274    1.4333  0.9088 12.2878  0.0000       3.39410  0.0191   0.0199   0.0356    0.0995   0.0000      0.460871   433.2474       7.04841       10.0243      -4.61370     -0.117245      0.242401       2.69786       3.23671       3.21393       2.92447       2.41029       1.88314
   9  14 2539.6525    1.8334  0.8988 12.9154  0.0000       2.27000  0.0183   0.0257   0.0364    0.0916   0.0000      0.455729   438.5894       11.0987       11.6714       5.33641      0.267912      -1.14785       2.47443       2.95048       2.93867       2.70958       2.23132       1.77297
   9  15 2677.1355    2.3268  0.8980 13.2937  0.0000       2.40512  0.0181   0.0321   0.0355    0.0976   0.0000      0.436037   438.6361       8.11487       17.0890      -2.86063     -0.995759       2.88020       2.44060       2.90665       2.94323       2.65876       2.23519       1.77651
   9  16 2815.2975    3.0086  0.8128 13.7004  0.0000       1.66147  0.0162   0.0428   0.0323    0.0999   0.0000      0.407417   434.8166       12.5016       8.12667       1.81850      -3.04469      -1.04291       2.29244       2.74212       2.67696       2.49346       2.06413       1.58877
   9  17 2953.6753    3.5106  0.9001 14.2460  0.0000       1.74190  0.0183   0.0491   0.0357    0.0958   0.0000      0.428709   442.2867       16.7873       15.9220     -0.275054      -2.03270       2.38699       2.44040       2.99982       2.95482       2.65918       2.22165       1.82147
   9  18 3091.6652    3.8796  0.9074 14.3946  0.0000       1.30898  0.0185   0.0534   0.0350    0.1003   0.0000      0.456898   436.4743       25.6644       14.0364       4.64755      0.605504       1.20234       2.40659       2.97310       2.79669       2.59015       2.23009       1.78791
   9  19 3229.6389    3.7346  1.2891 14.5584  0.0015      0.562444  0.0252   0.0461   0.0469    0.0916   0.0000      0.423321   434.1585       20.5511       9.66581       5.10882      -3.88421       1.45913       3.07504       3.79696       3.56373       3.29113       2.89122       2.26743
   9  20 3367.8772    3.3102  1.8420 14.0449  0.0000      0.368407  0.0302   0.0345   0.0558    0.0701   0.0000      0.239058   434.8504       28.4573       18.7811       7.67449      -2.06051      -3.74654       3.64141       4.50155       4.47794       4.10730       3.38213       2.66733
   9  21 3506.4559    2.8184  2.6070 13.5333  0.0000      0.498089  0.0371   0.0250   0.0669    0.0570   0.0000      0.141013   432.6822       29.6726       15.0009       4.90456      0.845848      -2.74619       4.42123       5.37433       5.28477       4.88151       4.12342       3.26200
   9  22 3645.5376    2.3762  3.8419 12.8567  0.0000      0.594412  0.0460   0.0178   0.0829    0.0520   0.0000     0.0873992   428.0574       28.5783       8.94374       13.9954      -13.8291      -2.74912       5.41661       6.56553       6.51477       5.97923       5.05950       4.02684
   9  23 3784.6420    1.9687  5.4801 12.5527  0.0000      0.420250  0.0587   0.0129   0.1069    0.0405   0.0000     0.0621412   421.0120       36.7606       17.3968       2.91871      -6.63661      0.630291       6.86967       8.29928       8.14796       7.59381       6.40829       5.03925
   9  24 3924.0071    1.6456  7.8197 12.1181  0.0000      0.313078  0.0748   0.0096   0.1397    0.0340   0.0000     0.0420162   427.7963       35.8298       1.99448      -6.79966       6.66979      -3.05217       8.42491       10.4251       10.3581       9.66927       7.96345       6.32366
   9  25 4063.4870    1.4145 10.1702 11.9215  0.0000      0.142050  0.0956   0.0080   0.1778    0.0295   0.0000     0.0366022   440.0102       22.8365      0.712669       14.6464      -24.1927     0.0497665       10.3192       12.7333       12.7048       11.7224       9.81117       7.83356
   9  26 4202.9041    1.1970 12.3117 11.8384  0.0000    -0.0108774  0.1209   0.0070   0.2214    0.0260   0.0000     0.0378359   411.1390       34.2856       25.0753       16.7605      -8.95003      -7.88241       12.2401       15.1778       15.2042       14.2225       11.6605       9.40213
   9  27 4342.3614    1.0019 15.1231 11.7950  0.0000     -0.240978  0.1640   0.0062   0.2921    0.0236   0.0000     0.0417483   441.0406       51.1629       10.7498      -24.5880       10.0456       4.98311       15.2669       18.9564       19.0129       17.4537       14.7767       11.7892
   9  28 4482.1647    0.8294 17.7298 11.7700  0.0010     -0.328574  0.2199   0.0053   0.3688    0.0203   0.0000     0.0472644   395.3616      -12.8495       29.0428       4.03403      -38.3286       2.27981       18.5086       23.2140       23.3552       21.5442       18.0001       14.4832
  10   5 1288.0187    0.0729  0.0241 11.7393  0.0051       15.1093  0.0047   0.0075   0.0096    0.0168   0.0000       161.724   435.3963      -1.52117       12.7378     -0.511011      -1.61979       1.09982      0.582743      0.692686      0.596366      0.658446      0.546148      0.583005
  10   7 1592.9273    0.2061  0.1213 11.5832  0.0015       30.5539  0.0061   0.0076   0.0137    0.0224   0.0000       7.84087   435.0796      -1.06486       12.3619     -0.979626     -0.961866      0.840766      0.904823       1.02433       1.01240      0.986607      0.858340      0.724051
  10   8 1737.8496    0.3092  0.1944 11.5354  0.0000       19.5818  0.0074   0.0086   0.0157    0.0255   0.0000       2.96396   436.4132       1.49574       13.4729     -0.121959      -1.24727       1.45266       1.03665       1.23358       1.24228       1.15067       1.05753      0.875774
  10   9 1880.0622    0.4464  0.3336 11.4398  0.0000       11.7661  0.0099   0.0092   0.0198    0.0343   0.0000       1.30221   437.8693      0.969609       11.9142      0.618319      0.544635      0.927744       1.35175       1.68154       1.65717       1.57378       1.37846       1.11657
  10  10 2021.5690    0.6257  0.4502 11.5432  0.0000       8.88937  0.0113   0.0113   0.0232    0.0452   0.0000      0.827616   437.2105       1.24038       11.7173      -1.75353    -0.0752540     0.0925798       1.52430       1.77853       1.74596       1.66127       1.48308       1.24284
  10  11 2163.0814    0.8568  0.6277 11.5772  0.0000       7.28628  0.0136   0.0131   0.0282    0.0701   0.0000      0.599101   436.0149      -1.31512       13.8300       4.93977      -1.22715      -1.99615       1.71371       2.10877       2.10777       2.02943       1.67883       1.40703
  10  12 2302.9338    1.1561  0.7661 11.9230  0.0000       4.64088  0.0157   0.0164   0.0309    0.0949   0.0000      0.480531   436.3180      0.528215       12.9019       1.81277      -1.71044      0.560925       1.90520       2.37169       2.36948       2.32919       1.95669       1.57726
  10  13 2440.9069    1.5168  0.9195 12.4919  0.0000       3.06959  0.0177   0.0202   0.0357    0.0938   0.0000      0.441128   439.1193       9.19953       15.5872      0.899418     -0.485225       1.16853       2.11590       2.60236       2.65794       2.49006       2.04953       1.74520
  10  14 2578.7720    1.9928  0.9089 12.9141  0.0000       2.57002  0.0175   0.0259   0.0337    0.0962   0.0000      0.400881   440.3493       6.23188       9.59973      -1.31729       1.27312       3.03647       2.10925       2.46404       2.48315       2.36412       2.07026       1.71707
  10  15 2717.1460    2.4491  0.9402 13.5015  0.0000       3.02008  0.0185   0.0322   0.0349    0.0915   0.0000      0.448874   438.8656       11.1262       9.16809       5.99910       6.04677      0.607195       2.29793       2.74839       2.76363       2.68565       2.23727       1.81462
  10  16 2855.7892    3.0953  0.8266 14.0461  0.0000       1.01223  0.0160   0.0422   0.0314    0.0832   0.0000      0.406842   441.6788       12.0529       11.9610      0.593897      -1.11023      -4.01644       1.98345       2.35953       2.38953       2.36329       1.89529       1.61196
  10  17 2994.6603    3.6955  0.8861 14.2504  0.0000       2.23288  0.0171   0.0486   0.0325    0.0952   0.0000      0.399995   440.4908       18.4094       13.4003     -0.836142      -2.04949      -2.25861       2.12993       2.43987       2.49068       2.42801       2.08407       1.65961
  10  18 3133.0488    3.9217  1.0627 14.5179  0.0000      0.904170  0.0207   0.0491   0.0385    0.0993   0.0000      0.446833   439.5922       21.1848       8.70925      0.189443       2.43176       1.54123       2.39620       2.81471       2.74186       2.59953       2.28371       1.90703
  10  19 3271.4755    3.6653  1.3719 14.2118  0.0000      0.792087  0.0240   0.0409   0.0441    0.0921   0.0000      0.312926   436.8263       17.8368       13.0606       6.50530      -2.61063      -6.20908       2.58041       3.19860       3.21514       2.99563       2.63205       2.12247
  10  20 3410.4177    3.1142  2.0310 13.7897  0.0000       1.15668  0.0308   0.0292   0.0547    0.0633   0.0000      0.195631   432.4799       22.3986       6.11732       3.51447       4.29965       1.34155       3.34120       4.06914       4.01733       3.82204       3.33139       2.72495
  10  21 3549.4741    2.6523  3.1014 13.2661  0.0000      0.847555  0.0382   0.0205   0.0707    0.0478   0.0000      0.113567   439.5790       15.6198       18.9403       7.68069      -1.41072      0.748567       4.19045       5.13565       5.11792       4.87961       4.17964       3.36608
  10  22 3688.8995    2.1931  4.4159 12.8392  0.0000      0.763702  0.0485   0.0149   0.0891    0.0391   0.0000     0.0790910   441.1782       23.1985       6.84175      -3.93697      -2.63418     -0.660322       5.18482       6.33032       6.35321       5.99516       5.13074       4.25734
  10  23 3828.3736    1.8615  5.9460 12.4674  0.0000      0.340492  0.0596   0.0114   0.1077    0.0359   0.0000     0.0554222   452.9657       39.8535       12.5368      -1.85303      -7.75355      -5.26526       6.12882       7.60364       7.62268       7.32531       6.28194       5.05633
  10  24 3968.1871    1.5862  8.2554 12.1281  0.0000      0.284454  0.0751   0.0087   0.1394    0.0293   0.0000     0.0393497   432.0083       12.0821       7.10770       2.32762      -24.0383      -9.46264       7.56443       9.48392       9.49636       8.98098       7.77164       6.27828
  10  25 4108.1846    1.3395 10.9172 11.9454  0.0000      0.185458  0.0975   0.0073   0.1842    0.0256   0.0000     0.0351793   440.3783       48.1405       26.1181      -3.29235       2.44090     -0.186773       9.33448       11.7533       11.8055       11.0885       9.60251       7.87654
  10  26 4247.8695    1.1351 13.8164 11.8443  0.0000    -0.0283810  0.1323   0.0064   0.2394    0.0236   0.0000     0.0364704   425.3490       16.3069       2.63963       38.2345       5.06006      -16.4334       11.4418       14.5547       14.5537       14.0206       11.8702       9.69123
  10  27 4387.7785    0.9467 16.2614 11.8252 -0.0007     -0.164148  0.1787   0.0055   0.3032    0.0208   0.0000     0.0417897   400.6779       8.41552       38.6536       33.7609       16.2511       3.02179       14.2572       17.9832       18.2767       17.3256       14.8358       12.1406
  10  28 4527.7883    0.7758 19.7374 11.7809 -0.0007     -0.283419  0.2588   0.0045   0.3949    0.0176   0.0000     0.0490792   446.5585       67.3933       23.4173      -11.8052       7.29487       26.1285       18.6717       23.4835       24.0514       22.5855       19.4912       16.0936
  11   5 1320.4962    0.0901  0.0318 11.7210  0.0000       38.1481  0.0036   0.0073   0.0096    0.0173   0.0000       94.5714   436.3029      -1.94511       11.2896      -2.17182      -2.32520     -0.599204      0.480005      0.547491      0.652497      0.647500      0.586835      0.424805
  11   6 1477.1673    0.1450  0.0672 11.6053  0.0000       34.2749  0.0048   0.0071   0.0103    0.0190   0.0000       20.1084   436.5833     -0.975317       10.6337    -0.0743405     -0.952101       1.26106      0.621003      0.780124      0.763069      0.657609      0.662374      0.550239
  11   7 1627.1272    0.2153  0.1229 11.5701  0.0000       25.1784  0.0060   0.0074   0.0126    0.0214   0.0000       6.91682   435.1330       1.09372       12.1353      -1.85759      0.306102     -0.810988      0.834625      0.940738      0.946600      0.954756      0.818090      0.691649
  11   8 1772.2524    0.3461  0.2251 11.5404  0.0000       14.1843  0.0081   0.0084   0.0159    0.0258   0.0000       2.21215   434.7507      -3.29944       12.0866       1.85723     -0.519417     -0.735526       1.11469       1.47795       1.42785       1.30019       1.13195      0.957847
  11   9 1915.4846    0.4708  0.3592 11.5505  0.0002       12.4309  0.0096   0.0092   0.0207    0.0320   0.0000       1.23236   438.4004       1.74969       12.3801      -3.03582      -1.77412       1.10735       1.21149       1.48642       1.49925       1.48076       1.28709       1.06302
  11  10 2058.0616    0.6629  0.5417 11.5373 -0.0001       8.19246  0.0120   0.0106   0.0257    0.0471   0.0000      0.692660   435.1333      -1.04435       12.4079      -1.06572      -3.32930     -0.232838       1.42693       1.78553       1.81212       1.76084       1.52401       1.25522
  11  11 2199.9272    0.8974  0.6400 11.8353 -0.0001       7.03308  0.0133   0.0133   0.0279    0.0618   0.0000      0.583690   436.9694      0.784316       13.3718       3.55466      -2.92869      0.349088       1.59917       1.96726       2.04672       1.95799       1.63993       1.34686
  11  12 2340.1298    1.2200  0.8009 12.2288  0.0000       4.79028  0.0160   0.0166   0.0312    0.0834   0.0000      0.489010   435.6239       5.85001       9.50250       2.76092      -4.12695      0.744464       1.82753       2.15067       2.24394       2.11258       1.85289       1.59798
  11  13 2478.6284    1.6364  0.9312 12.5854  0.0000       3.15964  0.0180   0.0209   0.0334    0.1016   0.0000      0.438961   434.9738       5.30170       13.9213       3.88525      0.666118      -3.32292       1.94373       2.35141       2.35288       2.29445       1.97420       1.66029
  11  14 2617.0680    2.1123  0.9291 13.1082  0.0000       2.56498  0.0172   0.0266   0.0331    0.0959   0.0000      0.408850   442.3938       11.3538       16.8422       1.25817      0.206947     -0.566151       1.89443       2.23420       2.27790       2.24744       1.97297       1.62776
  11  15 2756.2786    2.6866  0.8975 13.7249  0.0001       2.15710  0.0165   0.0342   0.0328    0.0813   0.0000      0.409942   435.9078       4.47360       12.8680       1.19722      0.698839      -1.85562       1.81488       2.16069       2.16117       2.14708       1.88852       1.59529
  11  16 2895.5125    3.2906  0.8347 14.0435  0.0000       1.86582  0.0151   0.0427   0.0301    0.0832   0.0000      0.385450   433.2216       13.1344       10.9901       7.79255      -1.41514      -1.05223       1.72469       2.00766       2.12914       2.01815       1.77413       1.48742
  11  17 3034.6699    3.8053  0.9241 14.3282  0.0000       1.70435  0.0166   0.0472   0.0329    0.0863   0.0000      0.421600   440.7458       17.1979       16.3342      0.729119      0.261831     -0.296687       1.80649       2.16260       2.15523       2.10634       1.85550       1.60230
  11  18 3173.6098    3.8720  1.0694 14.6228  0.0000      0.651656  0.0198   0.0466   0.0368    0.0860   0.0000      0.441537   434.7964       16.8202       10.2340       1.31190      -5.44563      -2.69421       2.09697       2.51720       2.49211       2.45541       2.12538       1.86008
  11  19 3312.5148    3.5329  1.5589 14.0407  0.0000      0.487379  0.0250   0.0353   0.0443    0.0790   0.0000      0.250465   438.8045       14.5237       12.9828       3.96588      -2.84230      -1.35138       2.56312       3.16576       3.20960       3.08411       2.67493       2.22066
  11  20 3451.9103    3.0567  2.3222 13.5975  0.0000      0.736956  0.0311   0.0256   0.0550    0.0554   0.0000      0.144489   443.2245       20.0721       9.38423       7.55375       1.52285      -6.88350       3.10888       3.74669       3.78654       3.68552       3.28851       2.72378
  11  21 3591.5595    2.5187  3.4619 13.0546  0.0000      0.823562  0.0394   0.0176   0.0692    0.0431   0.0000     0.0892758   435.6657       23.4003       7.68622       1.40060      0.998781      -1.54941       3.84119       4.69787       4.85021       4.63057       4.09884       3.39983
  11  22 3731.3064    2.1272  4.8395 12.6602  0.0000      0.685534  0.0485   0.0132   0.0888    0.0359   0.0000     0.0654418   434.5848       25.6758       8.23559       1.56445      -1.29663      -3.97598       4.67504       5.78236       5.86456       5.68963       4.95529       4.19863
  11  23 3871.3017    1.7639  6.5668 12.3835  0.0001      0.456137  0.0608   0.0101   0.1133    0.0316   0.0000     0.0485995   431.8774       42.9810       12.1840       11.4781       1.39575      -6.41744       5.71096       7.23711       7.20202       7.06078       6.16617       5.14789
  11  24 4011.5203    1.4823  8.6872 12.1307  0.0000      0.327040  0.0756   0.0080   0.1430    0.0265   0.0000     0.0391870   451.8572       29.4426       19.6349       10.1982      0.980744      -3.87839       6.82572       8.66796       8.78778       8.50693       7.46734       6.21459
  11  25 4151.5817    1.2614 11.4907 11.9800  0.0002     0.0771289  0.1013   0.0068   0.1876    0.0230   0.0000     0.0353224   435.9146       28.7523       14.3226      -3.40907      -4.01848      -12.2095       8.62109       10.8513       11.1366       10.7399       9.41934       7.86080
  11  26 4292.2446    1.0773 14.6527 11.8713  0.0001    -0.0254312  0.1399   0.0058   0.2489    0.0212   0.0000     0.0364989   423.0818       13.5276       21.9658      -3.62754      -7.23712      -24.5219       10.6954       13.6836       13.9336       13.3793       11.8203       9.87378
  11  27 4432.2763    0.8939 17.1786 11.8238  0.0008     -0.163560  0.1886   0.0049   0.3130    0.0185   0.0000     0.0413863   433.7785       61.9349       54.9473      -25.7600      -16.4379       2.62927       13.4543       17.0242       17.5643       16.8174       14.8699       12.4077
  11  28 4573.3045    0.7200 19.3845 11.7674  0.0003     -0.134235  0.2534   0.0042   0.3741    0.0164   0.0000     0.0517034   423.6788       34.1740       45.9861       5.81557       44.5964      -13.4059       16.4030       20.8805       21.6036       20.6874       18.0542       15.3042
  12   6 1509.7126    0.1587  0.0669 11.6137  0.0008       35.6735  0.0044   0.0070   0.0087    0.0191   0.0000       17.0851   436.8311     -0.545618       12.8113    -0.0340622      -1.08482    -0.0339927      0.546532      0.603730      0.595094      0.614828      0.586636      0.537924
  12   7 1660.2676    0.2463  0.1546 11.5849  0.0000       16.7291  0.0067   0.0070   0.0127    0.0213   0.0000       4.50260   437.2925      -1.31666       13.4929     -0.713001      -1.97055     -0.243057      0.797010       1.03431       1.07795      0.945300      0.880958      0.795731
  12   8 1805.8277    0.3609  0.2786 11.5582  0.0000       13.3320  0.0088   0.0077   0.0172    0.0265   0.0000       1.85740   436.8427       1.13034       13.6260     -0.743747      -3.92999     -0.212857       1.03497       1.33270       1.31490       1.33009       1.20703       1.00315
  12   9 1950.0451    0.5150  0.3792 11.5491  0.0000       10.3215  0.0098   0.0091   0.0192    0.0343   0.0000       1.02998   437.2761      0.583594       12.6684       2.07464     -0.647538     -0.518484       1.21028       1.49142       1.48301       1.41974       1.30248       1.12067
  12  10 2093.7285    0.7190  0.5382 11.6398  0.0000       7.13370  0.0111   0.0109   0.0243    0.0460   0.0000      0.632268   435.5281      0.962359       13.1997      -3.80722      -2.87488       1.15083       1.23409       1.51318       1.54331       1.54496       1.33442       1.19387
  12  11 2235.9977    0.9648  0.7021 11.8420 -0.0004       6.80817  0.0137   0.0130   0.0273    0.0627   0.0000      0.512975   436.1724       1.79030       10.4926      -3.43343      -1.52181     -0.453849       1.45237       1.74269       1.75198       1.79870       1.61329       1.35130
  12  12 2376.4548    1.3296  0.8666 12.3611  0.0000       4.45690  0.0161   0.0167   0.0314    0.0788   0.0000      0.452382   440.1487      0.917506       10.4878       4.49020     -0.173904     -0.312315       1.63431       1.98047       2.05371       2.00439       1.76282       1.54325
  12  13 2515.5524    1.7808  0.9426 12.6941  0.0000       2.94151  0.0171   0.0215   0.0327    0.1033   0.0000      0.403899   437.0707       3.92420       13.0844     -0.570447      -2.13179      0.723931       1.67544       2.04479       2.10617       2.04449       1.84447       1.61737
  12  14 2654.7263    2.2402  0.9151 13.3893  0.0000       2.81536  0.0169   0.0277   0.0321    0.0898   0.0000      0.417775   439.0813       9.41074       11.7526      -1.64759       1.90701       1.21486       1.70177       2.04533       2.11048       2.07493       1.85706       1.58292
  12  15 2794.6189    2.8324  0.8545 13.8923 -0.0001       2.39153  0.0153   0.0356   0.0303    0.0817   0.0000      0.421302   438.5538       8.34239       12.9796       4.77809     -0.739012       1.00785       1.55148       1.92689       1.89441       1.92986       1.71468       1.43787
  12  16 2934.4602    3.5510  0.8388 14.0973  0.0000       1.15339  0.0146   0.0436   0.0287    0.0857   0.0000      0.372321   439.6202       10.7884       10.4500       3.83826      0.735273      -4.57243       1.55729       1.90018       1.93434       1.90990       1.67572       1.46006
  12  17 3073.9929    3.8950  0.9341 14.4458  0.0000       1.38581  0.0164   0.0461   0.0309    0.0858   0.0000      0.353118   437.2771       14.4801       7.92625     0.0647112       3.08067      -2.61352       1.63097       1.96303       1.98159       1.98832       1.79305       1.52087
  12  18 3213.4359    3.8209  1.2054 14.5470  0.0000       1.69134  0.0207   0.0423   0.0389    0.0819   0.0000      0.387393   438.0876       18.2423       13.1119       3.01775      -2.45535      0.423372       1.89078       2.34048       2.37269       2.33800       2.07496       1.79592
  12  19 3352.8834    3.3715  1.7243 14.1062  0.0000      0.868677  0.0253   0.0310   0.0464    0.0599   0.0000      0.239572   441.0766       22.8445       17.3200       5.13892      -1.21985      -2.12806       2.33688       2.88103       2.95765       2.85897       2.59853       2.18550
  12  20 3492.6723    2.8443  2.5062 13.5245  0.0001      0.674821  0.0310   0.0220   0.0565    0.0463   0.0000      0.135587   440.0902       15.8540       15.9694       2.80614       3.52711     -0.485145       2.84682       3.54906       3.66736       3.54625       3.17916       2.73175
  12  21 3632.8333    2.3716  3.7512 12.9466  0.0000      0.669683  0.0392   0.0152   0.0707    0.0372   0.0000     0.0775947   437.8908       28.4858       12.0400       3.99541      -3.09576     -0.693398       3.50635       4.31696       4.50208       4.37208       3.90975       3.32400
  12  22 3773.1255    1.9807  5.4114 12.6273  0.0000      0.676101  0.0507   0.0114   0.0911    0.0304   0.0000     0.0547056   442.4375       23.3849       8.06891       2.08174      -1.07719     -0.801714       4.47030       5.45315       5.70805       5.60611       4.98266       4.26835
  12  23 3913.5541    1.6685  7.3998 12.3233  0.0000      0.475469  0.0638   0.0089   0.1186    0.0274   0.0000     0.0438777   453.8441       18.7902       2.65256       17.3182      -13.4293      -4.16095       5.44636       6.78914       7.06145       6.87186       6.18632       5.27158
  12  24 4053.7450    1.4110  9.7288 12.0972  0.0000      0.150761  0.0801   0.0073   0.1520    0.0243   0.0000     0.0355002   440.8557       43.3707      -2.33739      -2.73299       5.83672       11.1117       6.59362       8.30671       8.58897       8.39696       7.55529       6.38857
  12  25 4194.5908    1.1699 12.0893 12.0038 -0.0000     0.0988291  0.1072   0.0063   0.1970    0.0217   0.0000     0.0363949   453.3808       29.2299       21.6591       9.54594      -5.22453      -12.0462       8.21529       10.4885       10.8020       10.5858       9.41343       8.03422
  12  26 4334.9422    1.0274 15.2385 11.8918  0.0004     -0.143643  0.1481   0.0053   0.2534    0.0196   0.0000     0.0368843   450.2683       37.7194       6.36239      -4.10220      -4.60409      -20.9488       10.2187       13.0858       13.4791       13.2667       11.7627       10.0810
  12  27 4476.4589    0.8214 17.7233 11.8313 -0.0000    -0.0156215  0.2028   0.0044   0.3190    0.0170   0.0000     0.0447892   430.8911       29.6700       35.2863       38.6985      -2.54099      -15.4476       12.7564       16.1940       16.9812       16.5605       14.7863       12.6750
  13   5 1382.3479    0.1197  0.0438 11.6663  0.0000       12.5615  0.0036   0.0068   0.0081    0.0155   0.0000       40.7490   436.6759      -1.49799       13.5499      0.679355      -1.69273     -0.387343      0.414238      0.500123      0.566770      0.534599      0.469421      0.432572
  13   6 1541.1540    0.1724  0.0828 11.5812  0.0000       41.8588  0.0054   0.0067   0.0094    0.0195   0.0000       12.1291   437.1710     -0.458681       13.5313      0.513442     -0.698332     -0.598979      0.643106      0.781917      0.810276      0.790054      0.762805      0.711445
  13   7 1692.3985    0.2766  0.1700 11.5738  0.0000       21.9466  0.0064   0.0072   0.0126    0.0214   0.0000       3.49826   438.2416     -0.264789       12.1112      0.384363      -1.76596       1.26218      0.723348      0.906999       1.04968       1.04022      0.964102      0.840623
  13   8 1838.7093    0.3955  0.2969 11.5010  0.0000       14.9662  0.0085   0.0078   0.0169    0.0284   0.0000       1.51230   436.5765     -0.553978       14.4219     -0.569169      -1.18468       1.18573      0.951213       1.15309       1.26546       1.21174       1.05406      0.915905
  13   9 1983.9069    0.5746  0.4262 11.4876  0.0000       10.4578  0.0097   0.0094   0.0201    0.0361   0.0000      0.837280   437.6658     -0.750845       13.5894       2.16094      -1.82051      0.268603      0.972280       1.28189       1.30895       1.25503       1.14551       1.00087
  13  10 2128.5973    0.7762  0.5775 11.6649  0.0000       7.51903  0.0115   0.0110   0.0235    0.0470   0.0000      0.585493   437.4986      -1.14406       14.5952       1.35752      -1.81611     -0.168685       1.12460       1.42085       1.43205       1.43117       1.30171       1.12427
  13  11 2271.2939    1.0598  0.7683 11.9412  0.0000       6.51080  0.0141   0.0132   0.0276    0.0622   0.0000      0.476588   437.2333       2.10556       14.0988       1.17706      0.709404       2.75041       1.38050       1.69970       1.77717       1.76816       1.60226       1.35650
  13  12 2411.9375    1.4112  0.8675 12.6049  0.0000       3.25483  0.0152   0.0170   0.0306    0.0649   0.0000      0.421767   437.0340       3.81618       16.0964     -0.421159     -0.759797       2.48875       1.44266       1.73684       1.80520       1.82246       1.62185       1.42042
  13  13 2551.8283    1.8903  0.9354 13.0298  0.0000       3.08616  0.0163   0.0223   0.0315    0.0813   0.0000      0.402701   436.5170       5.93308       14.3373       2.68783      -3.79436     -0.930033       1.53102       1.87616       1.90628       1.91306       1.76953       1.53222
  13  14 2691.7953    2.4432  0.9149 13.2604  0.0000       2.57064  0.0154   0.0288   0.0310    0.1032   0.0000      0.388653   439.1138       8.97460       11.4590       1.19306      -2.17845     -0.621545       1.44107       1.76294       1.79345       1.81741       1.63939       1.42905
  13  15 2832.2892    3.1242  0.8822 13.7063  0.0000       1.55385  0.0150   0.0373   0.0291    0.1080   0.0000      0.379448   438.0818       7.94883       12.6404       4.15232      -1.88873     0.0125742       1.41295       1.75955       1.81081       1.78929       1.61849       1.43303
  13  16 2972.7398    3.6762  0.8482 14.3525 -0.0003       1.52288  0.0147   0.0442   0.0281    0.0831   0.0000      0.379716   438.8354       11.3105       12.5059       1.34553      -2.16301       1.58237       1.38991       1.71161       1.75776       1.72985       1.58880       1.40119
  13  17 3112.6113    3.8961  0.9565 14.5985  0.0000       1.36146  0.0164   0.0446   0.0314    0.0786   0.0000      0.409116   437.4224       12.9507       11.5053       5.83803       4.27525     -0.951207       1.51599       1.94178       1.93611       1.94236       1.77105       1.53039
  13  18 3252.4940    3.6486  1.3369 14.3766  0.0005      0.502768  0.0212   0.0368   0.0393    0.0757   0.0000      0.313473   435.5313       15.3233       9.34604       3.02060     -0.149772      -1.24125       1.79446       2.19745       2.32107       2.26380       2.10437       1.82289
  13  19 3392.5838    3.2108  1.8735 14.0296 -0.0001      0.899003  0.0261   0.0278   0.0465    0.0523   0.0000      0.192641   440.9518       16.5087       6.71393       1.80407     -0.968972     -0.767196       2.16154       2.68098       2.80523       2.74814       2.56290       2.19937
  13  20 3532.8793    2.6840  2.8535 13.4005  0.0000      0.752453  0.0327   0.0190   0.0581    0.0405   0.0000      0.112726   433.3981       22.3377       18.4770       8.86575      -3.78790      -5.54993       2.81331       3.42407       3.54712       3.53954       3.22775       2.79127
  13  21 3673.4800    2.2320  4.2172 12.8866 -0.0001      0.562036  0.0409   0.0134   0.0747    0.0320   0.0000     0.0687172   437.0379       20.5921       22.2331       5.42856      0.144112       2.43824       3.35256       4.28684       4.35890       4.32877       3.97043       3.44599
  13  22 3814.2077    1.8510  6.1346 12.5754  0.0000      0.500984  0.0530   0.0099   0.0990    0.0265   0.0000     0.0468479   435.1905       38.2192       9.55633       10.8267      -2.73625      -7.74926       4.27799       5.35409       5.52781       5.46720       5.02605       4.43057
  13  23 3955.0858    1.5606  7.8046 12.3367 -0.0002      0.443393  0.0655   0.0081   0.1229    0.0246   0.0000     0.0418909   430.0262       31.1634       27.4263       7.85896      -1.08359       4.15651       5.08935       6.54077       6.67679       6.71061       6.10992       5.26930
  13  24 4095.7585    1.3407 10.3340 12.0543  0.0000      0.141434  0.0842   0.0067   0.1562    0.0231   0.0000     0.0349257   435.1217       48.5189       18.4965       14.8599      -2.59003       4.64904       6.24683       7.87506       8.21318       8.12682       7.41293       6.48401
  13  25 4236.8103    1.1381 12.8776 11.9879  0.0000     0.0955790  0.1128   0.0060   0.2023    0.0207   0.0000     0.0348690   445.4021       24.4144      -4.33812       9.90269      -4.55910      -16.8493       7.82858       9.96564       10.3621       10.2639       9.28710       8.14453
  13  26 4377.6831    0.9456 16.6312 11.8934 -0.0007    -0.0593708  0.1683   0.0045   0.2722    0.0172   0.0000     0.0389393   435.4329       53.7861       23.4650       12.3941       10.7440      -11.1369       10.0520       12.9813       13.6961       13.3117       12.1189       10.5553
  13  27 4520.1941    0.8035 19.6132 11.8046 -0.0004     0.0943770  0.2215   0.0040   0.3330    0.0153   0.0000     0.0413452   443.3663       58.4758       23.5039       35.5303       29.3884      -9.82834       12.3847       15.8941       16.6811       16.3525       14.9024       13.1103
  14   5 1411.7259    0.1197  0.0482 11.6329  0.0000       40.4452  0.0053   0.0062   0.0072    0.0163   0.0000       33.1629   437.8542     -0.225698       14.2717      0.996079      -1.66621     -0.268608      0.969021       1.32132       1.33159       1.04896      0.981381      0.974490
  14   6 1571.5817    0.1833  0.0931 11.5986  0.0000       30.7162  0.0048   0.0064   0.0097    0.0182   0.0000       9.72775   437.7838     -0.233051       15.2733     -0.706206      -2.03811      0.281076      0.482135      0.649158      0.670807      0.633303      0.582176      0.508688
  14   7 1723.5459    0.2898  0.2150 11.5454  0.0000       21.7048  0.0074   0.0067   0.0142    0.0218   0.0000       2.72098   437.8079     -0.124961       11.7473     -0.117335      -1.36191      0.205699      0.731427      0.905269      0.937845      0.917685      0.852424      0.826006
  14   8 1870.8890    0.4378  0.3377 11.4771  0.0000       14.6336  0.0088   0.0077   0.0168    0.0289   0.0000       1.24253   439.3067       2.09776       13.0310      -1.43118      -1.80892       1.66123      0.828606       1.04552       1.08495       1.10891       1.00082      0.905654
  14   9 2017.0901    0.6104  0.4713 11.6021  0.0000       8.89623  0.0096   0.0092   0.0211    0.0391   0.0000      0.743853   438.4792      -1.91885       14.0975      -1.31592      -1.50016      0.635710      0.920463       1.13883       1.20258       1.18165       1.09615      0.956858
  14  10 2162.6368    0.8239  0.6297 11.7629  0.0000       6.38197  0.0119   0.0107   0.0240    0.0484   0.0000      0.542605   436.6682     0.0656427       14.1382      0.131534      -2.71267      -1.57557       1.08666       1.32038       1.35942       1.38725       1.25690       1.15172
  14  11 2305.8411    1.1529  0.8156 11.9245  0.0000       5.15088  0.0141   0.0132   0.0272    0.0659   0.0000      0.428247   438.4628       1.07566       12.9855       3.21485      0.323834      -3.32575       1.20374       1.54585       1.53982       1.58713       1.45637       1.28239
  14  12 2446.8514    1.5345  0.9337 12.4859  0.0000       3.50364  0.0153   0.0169   0.0300    0.0725   0.0000      0.380391   441.3663       2.46079       13.8958       1.69484     -0.613542      -2.43637       1.32434       1.62714       1.70749       1.71920       1.55067       1.39226
  14  13 2587.4194    2.0265  0.9296 13.0894  0.0000       2.19508  0.0155   0.0223   0.0291    0.0761   0.0000      0.360122   439.3141       3.53657       10.1148       1.81471      0.505722      0.221834       1.32511       1.68644       1.69969       1.76037       1.58609       1.42516
  14  14 2728.3123    2.5276  0.9144 13.6099 -0.0003       2.28500  0.0154   0.0286   0.0293    0.0826   0.0000      0.370410   436.8279       7.25516       9.76587       2.19239     0.0235972    -0.0405535       1.36231       1.69054       1.73195       1.70620       1.55061       1.44403
  14  15 2869.3626    3.2282  0.9303 13.8475  0.0000       1.66986  0.0149   0.0366   0.0300    0.1061   0.0000      0.362379   435.6528       9.25614       10.5625       2.15714     -0.613331       1.24468       1.31844       1.60314       1.72709       1.69066       1.54588       1.38058
  14  16 3010.2810    3.7840  0.9198 14.2606  0.0000       1.12281  0.0152   0.0427   0.0290    0.1022   0.0000      0.339589   438.5991       8.63014       11.9865       3.74055      -1.10218      -6.39522       1.33216       1.63220       1.69293       1.70040       1.56853       1.41830
  14  17 3150.7402    3.8800  1.0155 14.7849  0.0000       2.17096  0.0171   0.0436   0.0328    0.0760   0.0000      0.404269   439.0858       16.9329       11.4673       1.88006      -1.80284      -2.57088       1.47009       1.79989       1.87725       1.88933       1.71041       1.56016
  14  18 3291.0532    3.4748  1.5508 14.2927  0.0000      0.827422  0.0225   0.0319   0.0411    0.0644   0.0000      0.263723   437.9625       13.5225       8.56519       6.99028      -6.37282     -0.698710       1.80290       2.22803       2.32120       2.30660       2.14600       1.93043
  14  19 3431.7044    3.0294  2.0719 14.1205  0.0001      0.835034  0.0272   0.0248   0.0497    0.0445   0.0000      0.182626   439.4919       17.2380       11.2669       8.85456      0.692410      -2.37382       2.10188       2.61426       2.74662       2.70745       2.49957       2.24385
  14  20 3572.4650    2.5838  3.1964 13.2573  0.0000      0.630671  0.0338   0.0168   0.0606    0.0387   0.0000     0.0968225   435.5680       12.1275       15.8771      -2.86616       4.06920       2.28772       2.63720       3.25299       3.40667       3.41426       3.17444       2.81163
  14  21 3713.4693    2.1151  4.6967 12.8475  0.0000      0.469827  0.0432   0.0119   0.0785    0.0297   0.0000     0.0617707   436.4003       25.3494       18.3542       10.5066      -11.3639       2.10403       3.28724       4.12718       4.28103       4.35211       3.99900       3.53633
  14  22 3854.7132    1.7762  6.5917 12.4763  0.0000      0.368934  0.0543   0.0089   0.1013    0.0255   0.0000     0.0428237   440.0503       15.0301       7.74689       5.94793       3.86298      -5.06674       4.07021       5.17765       5.38864       5.35651       4.97264       4.36278
  14  23 3996.0221    1.4999  8.8843 12.2333  0.0000      0.394149  0.0702   0.0073   0.1313    0.0234   0.0000     0.0351260   448.1085       33.4261       19.1564    -0.0733898      -9.49850       4.36367       5.02532       6.41752       6.68791       6.71106       6.14714       5.51882
  14  24 4137.3363    1.2676 11.1736 12.0591 -0.0001      0.249778  0.0902   0.0062   0.1668    0.0218   0.0000     0.0343887   439.9028       28.6108       6.45791      -5.98423      -7.49418       8.49288       6.13115       7.77564       8.21117       8.15143       7.51648       6.70406
  14  25 4278.6803    1.0611 13.6855 12.0087 -0.0003      0.156153  0.1227   0.0054   0.2133    0.0189   0.0000     0.0373532   424.4308       20.9078       7.64907       14.8964      -7.15639      -1.29643       7.62858       9.72754       10.3257       10.2028       9.46076       8.39543
  14  26 4419.7289    0.8937 16.9711 11.9219  0.0005    -0.0634861  0.1741   0.0042   0.2748    0.0157   0.0000     0.0414629   436.5161       34.1735      0.196440      -14.6777       10.1302       5.51598       9.62495       12.5433       13.1466       13.0070       12.0394       10.6635
  15   3 1086.4013    0.0366  0.0062 11.9110  0.0000       29.3969  0.0037   0.0073   0.0048    0.0135   0.0000       1705.84   437.1022      0.308416       17.8221     -0.660039      -1.94853      0.293500      0.357386      0.391425      0.389242      0.533040      0.384055      0.329333
  15   5 1440.0385    0.1289  0.0654 11.6471  0.0000       31.8138  0.0045   0.0056   0.0090    0.0157   0.0000       24.6365   437.2616      0.148680       14.9208     -0.120542      -1.84545     -0.515397      0.422446      0.521676      0.626382      0.589696      0.483759      0.419387
  15   6 1601.0290    0.2111  0.1227 11.5992  0.0000       30.3818  0.0055   0.0062   0.0104    0.0184   0.0000       6.30328   437.2163     -0.779009       15.1215      0.330608      -2.17673      0.100278      0.509216      0.665197      0.745539      0.697479      0.638726      0.575198
  15   7 1753.8341    0.3276  0.2228 11.5667  0.0000       15.9599  0.0065   0.0071   0.0141    0.0213   0.0000       2.18168   437.9847      0.947135       13.5219       1.34765      -1.30392     0.0681684      0.619529      0.788888      0.802271      0.843768      0.766985      0.693156
  15   8 1902.3968    0.4589  0.3966 11.4610  0.0000       12.8673  0.0091   0.0074   0.0187    0.0296   0.0000       1.04088   437.9660      0.902826       12.4886     0.0549368      -1.67461     -0.837577      0.811364       1.01018       1.04408       1.06890       1.01876      0.896047
  15   9 2049.7063    0.6355  0.4846 11.6271  0.0000       9.72621  0.0093   0.0092   0.0215    0.0381   0.0000      0.728924   437.5491       2.52450       15.3185       1.66330      -2.84464     -0.501864      0.875113       1.09100       1.12492       1.15053       1.06016      0.951185
  15  10 2195.9188    0.9083  0.6623 11.8197  0.0000       6.44821  0.0116   0.0112   0.0238    0.0518   0.0000      0.492947   436.6861       1.47032       12.5086     0.0823196      -2.47815     -0.534739       1.02927       1.27178       1.35678       1.35456       1.24583       1.12078
  15  11 2339.6114    1.2376  0.8313 12.2771  0.0000       4.47600  0.0139   0.0138   0.0274    0.0602   0.0000      0.420524   435.8766    -0.0551871       17.3664      0.346925      0.400362     -0.120901       1.14838       1.40683       1.53248       1.52199       1.41142       1.30653
  15  12 2481.1343    1.6114  1.0044 12.6948  0.0000       2.83529  0.0165   0.0169   0.0308    0.0703   0.0000      0.381558   436.8315       7.08728       15.2485       1.64186      -6.55257     -0.341336       1.25805       1.60416       1.64886       1.68243       1.56336       1.41354
  15  13 2622.4975    2.1459  0.9182 13.2776  0.0000       2.61367  0.0145   0.0232   0.0289    0.0668   0.0000      0.368045   439.9787       6.13532       16.4105       2.32037      -3.16295     -0.287029       1.17551       1.44705       1.52086       1.57259       1.45862       1.31193
  15  14 2764.2443    2.7017  0.9038 13.7613  0.0000       2.06352  0.0146   0.0293   0.0277    0.0700   0.0000      0.369894   436.9411       10.2336       13.5391       1.18668      -2.72872      -3.67539       1.17959       1.47053       1.58259       1.57129       1.44333       1.31040
  15  15 2905.8953    3.3568  0.9277 14.0233  0.0000       1.30391  0.0148   0.0364   0.0285    0.0927   0.0000      0.345783   440.0458       6.68801       11.1869       1.83940      -2.48256      0.342353       1.16866       1.53743       1.54854       1.63042       1.45092       1.33356
  15  16 3047.2110    3.8792  0.9660 14.4406  0.0000       1.64202  0.0154   0.0418   0.0295    0.0918   0.0000      0.358530   438.3936       12.0785       12.3715       2.69122     -0.172508     -0.315233       1.23278       1.54393       1.65461       1.69393       1.52570       1.38506
  15  17 3188.1633    3.8678  1.2125 14.6004  0.0000      0.928779  0.0193   0.0395   0.0358    0.0877   0.0000      0.363154   439.1456       12.4661       13.4118       1.99182      -2.14017      -4.33075       1.42351       1.76450       1.84321       1.87500       1.72204       1.56049
  15  18 3329.0264    3.4566  1.6426 14.3162  0.0000      0.893288  0.0227   0.0306   0.0424    0.0640   0.0000      0.229457   440.9213       17.1823       8.32289       1.96627      0.664666      -3.05237       1.63017       2.09186       2.19569       2.19821       2.02152       1.87163
  15  19 3470.2065    2.9290  2.4858 13.7700  0.0000      0.824675  0.0295   0.0213   0.0516    0.0456   0.0000      0.133465   439.4935       18.3653       12.3365       4.95044      -2.92525       1.32974       2.12634       2.69224       2.80518       2.84053       2.64350       2.37197
  15  20 3611.6774    2.4302  3.6901 13.1499  0.0000      0.804836  0.0363   0.0148   0.0655    0.0359   0.0000     0.0813659   441.5186       19.7474       16.7838       6.82040       6.59373      -5.21322       2.56840       3.26189       3.38196       3.45407       3.21763       2.90857
  15  21 3753.0899    2.0466  5.3060 12.6407  0.0000      0.564859  0.0445   0.0106   0.0832    0.0295   0.0000     0.0515340   440.5474       23.1449       12.9375       10.7208       1.45908      -2.20414       3.19451       4.06239       4.26234       4.30145       4.02153       3.59662
  15  22 3894.7315    1.7130  7.1402 12.4091  0.0000      0.493508  0.0564   0.0083   0.1042    0.0242   0.0000     0.0394138   441.5151       19.6427       8.99693      -4.29066       6.87670      -11.0541       3.89649       4.96051       5.19961       5.27140       4.90024       4.39036
  15  23 4036.3755    1.4333  9.2785 12.2117  0.0000      0.398315  0.0717   0.0068   0.1335    0.0220   0.0000     0.0339883   439.3061       12.2662     -0.568238       8.70554       15.0677       5.62133       4.79127       6.18696       6.45999       6.49444       6.10091       5.49945
  15  24 4178.3735    1.2257 11.9546 12.0467  0.0000      0.368697  0.0946   0.0058   0.1727    0.0201   0.0000     0.0328521   436.1145       30.6451       23.1591       2.83251       1.86605      -7.24704       5.77687       7.48572       7.86827       7.91364       7.39660       6.61617
  15  25 4320.2225    1.0304 15.0075 11.9830  0.0000      0.251145  0.1329   0.0048   0.2261    0.0175   0.0000     0.0358449   433.9662       29.0150       2.55121      -14.9373      -2.15895      -9.37594       7.52302       9.66078       10.2208       10.2248       9.57707       8.62905
  15  26 4461.9127    0.8318 17.5284 11.9200 -0.0002      0.110028  0.1834   0.0039   0.2800    0.0145   0.0000     0.0429507   426.0740       26.1847       9.85713       14.4426      -18.8805     -0.505454       9.26019       11.8944       12.7348       12.7948       11.7982       10.6340
  16   4 1293.7514    0.0804  0.0340 11.7385  0.0000       21.4560  0.0039   0.0055   0.0078    0.0136   0.0000       100.792   437.8648     -0.445904       16.9680      0.247232      -1.98560     0.0358278      0.352759      0.404721      0.420592      0.476814      0.431201      0.360745
  16   5 1467.2874    0.1412  0.0786 11.6578  0.0000       30.2691  0.0047   0.0056   0.0096    0.0154   0.0000       18.1536   437.9172      -1.27011       16.0817     -0.236190      -1.69612     -0.489170      0.404190      0.515508      0.618275      0.542187      0.567743      0.493289
  16   6 1629.5267    0.2461  0.1458 11.5845  0.0000       19.9655  0.0054   0.0063   0.0110    0.0179   0.0000       4.49110   436.8877       1.43305       14.8081     0.0962122     -0.671717     -0.733212      0.483550      0.648442      0.662766      0.674868      0.663973      0.594615
  16   7 1783.3071    0.3561  0.2613 11.5046  0.0000       12.5491  0.0070   0.0068   0.0144    0.0225   0.0000       1.65845   437.0504     -0.292174       13.8505     -0.738994      -2.22051      0.795528      0.633212      0.777697      0.824344      0.836266      0.795303      0.680029
  16   8 1933.2093    0.5037  0.4028 11.4841  0.0000       11.4835  0.0089   0.0076   0.0172    0.0300   0.0000      0.920006   437.9387      0.682912       11.7848      -1.20781      -1.11906     -0.129064      0.786599      0.971703       1.04049       1.06447       1.00325      0.903505
  16   9 2081.7243    0.7184  0.5297 11.5726  0.0000       9.13425  0.0099   0.0094   0.0200    0.0414   0.0000      0.600552   438.1798      0.728650       13.7209    0.00159743     -0.934450      0.818057      0.825822       1.05213       1.10508       1.12732       1.04562      0.957830
  16  10 2228.4872    0.9788  0.7003 11.8858  0.0000       5.54693  0.0119   0.0115   0.0237    0.0590   0.0000      0.440218   436.8787       4.03642       9.27665      -1.84249     -0.174107      0.921175      0.965457       1.23886       1.32221       1.32421       1.22980       1.11550
  16  11 2372.7206    1.3341  0.8843 12.3473  0.0000       4.19996  0.0142   0.0141   0.0272    0.0628   0.0000      0.394125   437.7725       4.07295       13.5539       2.94550       1.05171       1.24106       1.06700       1.35745       1.44032       1.43471       1.35955       1.26066
  16  12 2514.9395    1.7677  0.9356 12.8733  0.0000       2.54094  0.0149   0.0182   0.0280    0.0665   0.0000      0.362698   438.1426       5.23364       13.7533       1.76831     0.0257230      0.311939       1.11938       1.41138       1.50933       1.52626       1.43745       1.28446
  16  13 2657.0623    2.2954  0.9173 13.4833  0.0000       2.54411  0.0144   0.0240   0.0277    0.0643   0.0000      0.357605   440.7885       5.32517       13.7170       2.27191      -1.48164      -1.20550       1.11938       1.39371       1.46089       1.46925       1.41855       1.30783
  16  14 2799.6296    2.8875  0.8719 13.8477  0.0000       2.15915  0.0135   0.0304   0.0262    0.0645   0.0000      0.349217   437.9178       7.77716       8.43766       1.76413      -2.02192      -1.84695      0.996272       1.26149       1.37322       1.34546       1.30265       1.16108
  16  15 2941.9148    3.4827  0.8575 14.3906  0.0000       1.73559  0.0134   0.0378   0.0262    0.0656   0.0000      0.354560   438.7946       11.7431       10.9990       4.47717      -1.21561      -2.74462       1.05542       1.30806       1.32822       1.40925       1.32703       1.21371
  16  16 3083.6086    3.8427  1.0064 14.6483  0.0000       1.34771  0.0156   0.0401   0.0304    0.0779   0.0000      0.391008   440.0397       12.1983       11.0513      0.921598     -0.683388     -0.798803       1.12037       1.43825       1.50214       1.54442       1.41417       1.33488
  16  17 3225.1049    3.8164  1.2445 14.5980  0.0000      0.425533  0.0192   0.0376   0.0354    0.0856   0.0000      0.339191   441.2611       12.8400       13.6993       5.18453      -2.07708       2.41291       1.30508       1.69099       1.67538       1.78607       1.69932       1.52519
  16  18 3366.5992    3.3522  1.8567 14.0252  0.0000      0.838878  0.0235   0.0276   0.0437    0.0679   0.0000      0.174515   439.4694       16.4379       15.0230       6.71865     -0.522967      -1.09787       1.63390       2.04933       2.19131       2.19537       2.10274       1.87653
  16  19 3508.2264    2.7953  2.8271 13.5059  0.0000      0.731467  0.0298   0.0189   0.0555    0.0469   0.0000      0.107161   439.6951       13.7465       13.5887       7.92544      -1.76911      -3.75827       2.07869       2.58210       2.72516       2.74217       2.59077       2.41706
  16  20 3650.1006    2.3253  3.9970 13.0340 -0.0001      0.596105  0.0369   0.0133   0.0678    0.0348   0.0000     0.0688640   441.2126       10.7264       8.18262       5.95505      -2.89846      -1.49907       2.49875       3.19739       3.35077       3.41342       3.19063       2.92712
  16  21 3792.1458    1.9640  5.7571 12.4980  0.0000      0.593409  0.0462   0.0096   0.0838    0.0288   0.0000     0.0443940   437.6359       14.2588       16.6293       4.58482      0.275088      -2.26039       3.06098       3.91717       4.12031       4.23407       4.00174       3.59470
  16  22 3934.0340    1.6471  7.8296 12.2511  0.0000      0.410340  0.0588   0.0075   0.1072    0.0238   0.0000     0.0348025   436.6730       24.2473       13.6865      0.829846       10.0408      -2.39385       3.77998       4.86527       5.13915       5.22469       4.90763       4.48188
  16  23 4076.4366    1.3682 10.3578 12.1448 -0.0001      0.440847  0.0775   0.0062   0.1438    0.0202   0.0000     0.0322877   442.1581       21.5585       11.3608       7.60451      -4.29406     0.0854960       4.70031       6.09858       6.43927       6.52031       6.19616       5.60941
  16  24 4218.3584    1.1639 12.8540 12.0413  0.0001      0.233945  0.1019   0.0053   0.1833    0.0186   0.0000     0.0334862   438.2194       12.5086       9.84548      -7.26895     -0.242639       4.28334       5.73097       7.38883       7.88233       8.00022       7.46583       6.80850
  16  25 4360.4282    0.9628 15.6199 11.9876 -0.0003      0.127018  0.1424   0.0043   0.2336    0.0158   0.0000     0.0379023   429.8986       43.9964       3.94766      -9.94543       10.1882      -23.5652       7.26872       9.34267       10.0030       10.0466       9.58058       8.65295
  17   4 1318.0343    0.0917  0.0424 11.7003  0.0000       44.7974  0.0038   0.0052   0.0076    0.0143   0.0000       66.0997   438.6271     -0.222348       17.2304     -0.469637      -2.31123     -0.347160      0.310916      0.382701      0.398672      0.463964      0.512342      0.461137
  17   5 1493.4947    0.1433  0.0893 11.6168  0.0000       27.9765  0.0049   0.0051   0.0096    0.0152   0.0000       15.3501   438.4072    -0.0165718       16.5874     -0.332004      -1.37094      0.422687      0.399954      0.499104      0.554379      0.609347      0.547843      0.491698
  17   6 1657.0683    0.2593  0.1597 11.5712  0.0000       20.6801  0.0053   0.0062   0.0116    0.0180   0.0000       3.77564   438.3715     -0.815907       14.4377      0.434008      -1.76516     -0.829482      0.474271      0.574174      0.656696      0.647751      0.629666      0.580025
  17   7 1812.0196    0.3815  0.2853 11.5276  0.0000       13.6744  0.0071   0.0068   0.0146    0.0226   0.0000       1.45526   438.4242     -0.770590       15.7432      -1.25593      -1.91527     0.0631150      0.599484      0.728573      0.783162      0.768874      0.760327      0.696081
  17   8 1963.3936    0.5318  0.4620 11.5470  0.0000       10.7622  0.0093   0.0075   0.0190    0.0310   0.0000      0.804102   437.8985       1.58644       13.4967     -0.364431     -0.993634     -0.555874      0.768402      0.965744       1.03221       1.03867       1.02385      0.900688
  17   9 2113.0936    0.7564  0.6024 11.6968  0.0000       7.86261  0.0105   0.0092   0.0215    0.0404   0.0000      0.561046   438.7325     -0.400839       13.9409     -0.759097      -2.14652      0.414683      0.804024       1.01985       1.05887       1.11293       1.02118      0.966626
  17  10 2260.4483    1.0608  0.7721 11.9642  0.0000       5.62953  0.0127   0.0115   0.0244    0.0572   0.0000      0.423909   439.2575       2.28085       15.7073       1.15334      -1.52118     -0.956001      0.922391       1.18609       1.25890       1.30211       1.24390       1.14237
  17  11 2405.1408    1.4307  0.8732 12.5441  0.0000       3.98788  0.0136   0.0149   0.0264    0.0625   0.0000      0.381106   439.3871       4.78041       12.9613       1.24346     -0.469493      -2.69701      0.967862       1.23156       1.30842       1.35382       1.26781       1.17055
  17  12 2548.2117    1.8672  0.9441 13.1143  0.0000       2.55090  0.0146   0.0189   0.0278    0.0618   0.0000      0.369405   440.8142       5.32107       13.1732       2.05417      -1.81985      -1.55659       1.04171       1.31169       1.43722       1.42798       1.39495       1.30990
  17  13 2691.1598    2.4176  0.9233 13.4933  0.0000       2.12076  0.0138   0.0242   0.0270    0.0637   0.0000      0.348730   439.0611       7.67566       14.5676       2.77313       1.31373      0.134104      0.982422       1.23463       1.29079       1.35446       1.25941       1.18808
  17  14 2834.4420    3.0606  0.8728 14.0194  0.0000       1.77450  0.0128   0.0318   0.0260    0.0630   0.0000      0.347669   438.7415       8.49930       14.3285       2.76258      -1.74853     -0.344631      0.948755       1.18197       1.27906       1.30411       1.17278       1.13260
  17  15 2977.3519    3.6166  0.9320 14.2683  0.0000       1.02337  0.0141   0.0361   0.0262    0.0698   0.0000      0.344189   438.8984       8.78693       12.1216       1.85700       1.15909       1.85886      0.991603       1.25245       1.28515       1.34870       1.25994       1.19079
  17  16 3119.5289    3.8853  1.0508 14.6792  0.0000      0.978053  0.0155   0.0385   0.0305    0.0722   0.0000      0.316471   437.9841       9.87748       12.7385       4.04354      -3.92695      -1.39862       1.07566       1.31790       1.42092       1.43964       1.34788       1.25896
  17  17 3261.6333    3.6469  1.4351 14.5133  0.0000       2.04656  0.0202   0.0331   0.0371    0.0686   0.0000      0.283274   437.9712       12.6981       14.7796       5.90661      0.827980      -2.20959       1.30947       1.69333       1.73199       1.79292       1.73639       1.58475
  17  18 3403.5770    3.2423  2.0666 13.9679  0.0000      0.390707  0.0247   0.0252   0.0454    0.0614   0.0000      0.173580   439.3662       16.5153       11.7714       2.48285      -1.68120      -3.12220       1.58952       2.01970       2.09082       2.17790       2.02360       1.88926
  17  19 3545.7587    2.6949  3.0579 13.3763  0.0000      0.552857  0.0308   0.0173   0.0564    0.0465   0.0000     0.0883981   437.8593       19.1309       13.5894       6.18864     -0.950173      -5.80842       1.99154       2.54934       2.70641       2.73802       2.57312       2.38832
  17  20 3688.2532    2.2633  4.5126 12.7380  0.0000      0.585896  0.0381   0.0118   0.0694    0.0359   0.0000     0.0540818   439.4752       20.5463       12.6878       4.75912      -9.03813       1.00307       2.41383       3.08009       3.26970       3.36096       3.19905       2.92681
  17  21 3830.6698    1.8888  6.2790 12.4491  0.0000      0.534194  0.0476   0.0088   0.0887    0.0264   0.0000     0.0398622   438.1699       19.0947       13.4940       7.67459      -1.45750      -3.57321       2.95327       3.76676       3.98502       4.12060       3.91654       3.60421
  17  22 3973.1126    1.5814  8.5750 12.1969  0.0000      0.415952  0.0618   0.0068   0.1134    0.0217   0.0000     0.0325179   441.8270       17.2980       12.1088       15.9661       1.05083      -6.42303       3.68233       4.78137       5.05821       5.18680       4.92456       4.51320
  17  23 4115.7570    1.3173 11.0923 12.0837 -0.0001      0.352687  0.0813   0.0057   0.1485    0.0192   0.0000     0.0307167   436.9867       20.2031     -0.687232       4.33512      -9.96452      -10.5714       4.54893       5.87939       6.25798       6.34215       6.03995       5.54187
  17  24 4258.2297    1.1048 13.5194 12.0323  0.0000      0.274047  0.1095   0.0049   0.1913    0.0173   0.0000     0.0335435   432.2539       17.5633       22.9277       6.27721       8.08177      0.286808       5.66244       7.33640       7.88332       7.96099       7.59807       7.01481
  17  25 4400.9955    0.8910 16.4060 11.9761  0.0002      0.205963  0.1568   0.0039   0.2488    0.0147   0.0000     0.0410036   448.8794       19.2827       5.45934       5.23597      -3.47726      -6.96197       7.34188       9.51085       10.1977       10.3960       9.91998       9.03772
  18   5 1518.7379    0.1750  0.0792 11.6206  0.0000       21.4603  0.0039   0.0059   0.0079    0.0148   0.0000       10.1992   438.5837     -0.458737       16.7004      0.574900      -1.68358      0.370092      0.297790      0.442034      0.449526      0.495627      0.463560      0.408142
  18   6 1683.6899    0.2671  0.1765 11.5611  0.0000       23.8565  0.0055   0.0060   0.0118    0.0181   0.0000       3.38294   439.2720     -0.588919       15.7425       1.23088      -2.64844       1.02198      0.445154      0.550056      0.561578      0.597620      0.574444      0.528925
  18   7 1840.0395    0.4080  0.3469 11.5142  0.0000       14.8768  0.0079   0.0065   0.0162    0.0241   0.0000       1.22228   438.7643      0.213396       13.6850       1.13521      -1.86102     -0.180353      0.598380      0.806848      0.822010      0.851775      0.843928      0.731105
  18   8 1992.9332    0.5804  0.4751 11.5181  0.0000       9.42794  0.0090   0.0077   0.0181    0.0329   0.0000      0.700732   438.7740     -0.491500       13.9996      0.481106      -2.25640     0.0560867      0.693834      0.851141      0.941962      0.961279      0.875898      0.829587
  18   9 2143.8196    0.8156  0.6124 11.8001  0.0000       7.54066  0.0106   0.0095   0.0202    0.0399   0.0000      0.520820   438.1519       2.35816       15.4352       1.55330      -1.57732      -1.60674      0.763659      0.963643       1.02687       1.03508      0.993320      0.934228
  18  10 2291.7538    1.1404  0.7605 12.1348 -0.0000       5.39958  0.0118   0.0123   0.0235    0.0550   0.0000      0.403831   439.4385       5.17455       13.1686     -0.261896      -1.08679      0.735267      0.816297       1.03949       1.10509       1.14960       1.09695      0.995098
  18  11 2436.9567    1.5144  0.9538 12.6814  0.0000       3.51191  0.0148   0.0149   0.0275    0.0619   0.0000      0.378934   438.9904       1.57692       14.4368     -0.421370      -1.29529      0.978099      0.968510       1.24758       1.31626       1.36343       1.30770       1.19915
  18  12 2580.9695    2.0157  0.8988 13.2912  0.0000       3.22490  0.0133   0.0202   0.0258    0.0566   0.0000      0.355540   436.3601       4.29789       15.1830     0.0790470     -0.948857      -1.50336      0.908583       1.14021       1.19071       1.26882       1.18115       1.09301
  18  13 2724.8176    2.5447  0.8930 13.7669  0.0000       1.71686  0.0132   0.0253   0.0259    0.0571   0.0000      0.359824   437.8876       6.95908       14.9636       1.36594      -1.50239     -0.218326      0.878364       1.13785       1.20467       1.24278       1.18668       1.11317
  18  14 2868.7791    3.2523  0.9191 13.8176  0.0000       1.33951  0.0134   0.0313   0.0249    0.0753   0.0000      0.305226   436.2084       7.25493       11.8778       2.71631      -3.05252      -1.74330      0.897277       1.13874       1.15994       1.21110       1.16082       1.10551
  18  15 3012.2582    3.7512  0.9336 14.4654  0.0000       1.93139  0.0134   0.0370   0.0268    0.0643   0.0000      0.338310   439.1055       9.90397       13.2463      0.673489      -2.21843      -1.10454      0.914688       1.14004       1.22789       1.26584       1.20296       1.10787
  18  16 3154.9991    3.8655  1.1074 14.7750  0.0000      0.870285  0.0164   0.0367   0.0309    0.0650   0.0000      0.367295   438.9746       12.7364       15.1660       4.14427      0.371439      -1.04774       1.03682       1.33431       1.38063       1.43724       1.39068       1.29409
  18  17 3297.5358    3.5192  1.4831 14.4949  0.0000      0.753278  0.0201   0.0299   0.0365    0.0571   0.0000      0.244732   438.9045       11.0083       13.1532       9.46445      -1.94321     -0.656014       1.24403       1.59222       1.66211       1.74178       1.67145       1.56013
  18  18 3440.3020    3.0407  2.2307 13.8616  0.0000       1.24048  0.0255   0.0218   0.0463    0.0513   0.0000      0.144388   438.3367       15.8079       16.7805       5.67587      0.292455      0.448945       1.52362       1.95868       2.07172       2.11312       2.02890       1.89476
  18  19 3582.9711    2.5881  3.4409 13.1142  0.0000      0.682834  0.0323   0.0152   0.0574    0.0447   0.0000     0.0796879   438.4142       17.8636       14.3081     -0.645546      -3.29728       1.94151       1.91722       2.49365       2.63587       2.71583       2.59249       2.42872
  18  20 3725.7373    2.1610  4.9152 12.6929  0.0000      0.554107  0.0399   0.0108   0.0724    0.0320   0.0000     0.0505132   439.3623       21.8446       15.7915       10.3487       1.61500      -1.47347       2.38942       3.02474       3.23920       3.32781       3.19256       2.97392
  18  21 3868.6495    1.7873  6.9758 12.3492 -0.0001      0.472557  0.0504   0.0078   0.0939    0.0237   0.0000     0.0362311   438.4496       17.1448       5.25114       15.6224      -1.54623      -3.16781       2.94408       3.78685       4.05109       4.14849       3.98550       3.69076
  18  22 4011.5647    1.5198  9.4524 12.1070 -0.0002      0.366507  0.0654   0.0062   0.1197    0.0203   0.0000     0.0296857   442.3198       18.1009       5.95675       7.11719       6.38095       2.72783       3.60022       4.70092       4.97270       5.13485       4.96332       4.58845
  18  23 4154.5156    1.2439 11.3779 12.0725  0.0000      0.303827  0.0842   0.0053   0.1526    0.0181   0.0000     0.0316536   446.5023       25.5623       5.57863     -0.472507      -3.88938      0.489883       4.38105       5.71611       6.10811       6.28749       5.94013       5.54882
  18  24 4297.6053    1.0521 14.7298 12.0141  0.0000      0.239953  0.1214   0.0043   0.2049    0.0159   0.0000     0.0327643   443.7541       31.3121      -5.96590      -3.63125       2.69151      0.236049       5.64446       7.31641       7.82575       8.04243       7.74688       7.12755
  18  25 4441.4134    0.8328 16.9132 11.9728 -0.0006      0.469654  0.1614   0.0037   0.2568    0.0138   0.0000     0.0419919   438.6271       9.71364       1.13232       22.1043       6.97911      -4.42375       7.01328       9.14762       9.88681       10.1159       9.68473       8.96365
  19   4 1364.3286    0.1026  0.0484 11.6709  0.0000       25.6638  0.0035   0.0050   0.0078    0.0132   0.0000       41.8063   438.6447     -0.377906       18.5909     -0.883638      -1.71416    -0.0762394      0.295799      0.343316      0.351582      0.382615      0.348455      0.408882
  19   5 1543.0643    0.1770  0.0942 11.6128  0.0000       35.5416  0.0045   0.0054   0.0079    0.0155   0.0000       9.63323   439.0450      0.208480       18.0183     -0.983335      -2.30823      0.387905      0.365050      0.470716      0.512075      0.536089      0.515495      0.483192
  19   6 1709.3929    0.2856  0.2190 11.5463  0.0000       21.2081  0.0062   0.0056   0.0127    0.0189   0.0000       2.58209   438.8650      0.474560       17.0219     -0.785348      -1.30449     -0.507011      0.473165      0.579203      0.642402      0.670519      0.614073      0.599117
  19   7 1867.3500    0.4487  0.3471 11.4989  0.0000       12.7273  0.0076   0.0066   0.0148    0.0251   0.0000       1.06037   438.5862      0.272196       13.6679      0.689320      -2.27717      0.225371      0.553128      0.693988      0.754036      0.802344      0.760027      0.704647
  19   8 2021.8588    0.6207  0.5035 11.5763 -0.0000       9.93490  0.0089   0.0079   0.0186    0.0327   0.0000      0.655206   437.3520     -0.429672       14.3695     -0.351315     -0.203645      0.770631      0.629676      0.797400      0.859755      0.899181      0.838410      0.817807
  19   9 2173.8557    0.8812  0.6630 11.8185  0.0000       6.59471  0.0105   0.0097   0.0214    0.0426   0.0000      0.461376   438.9801     0.0877791       12.8809     -0.647968      -1.07546      -2.42289      0.709485      0.944304      0.982650       1.04576       1.00423      0.918591
  19  10 2322.4432    1.1994  0.8253 12.2929  0.0000       4.47119  0.0125   0.0121   0.0242    0.0509   0.0000      0.389761   438.7203       3.39276       14.3173       2.26450     -0.850842     0.0543193      0.799082       1.02665       1.06260       1.12173       1.07157       1.02836
  19  11 2468.2639    1.6098  0.9269 12.8150  0.0000       3.66062  0.0138   0.0155   0.0262    0.0588   0.0000      0.375310   439.1026       4.56560       13.5463       1.48186      -1.44868       1.05994      0.882014       1.11190       1.19863       1.24218       1.16553       1.08674
  19  12 2613.1684    2.1861  0.9230 13.2329  0.0000       1.93654  0.0130   0.0210   0.0255    0.0691   0.0000      0.328041   437.8092       2.73247       14.0270      -1.25180     -0.154189      -2.25715      0.844564       1.06329       1.16076       1.17397       1.11372       1.07019
  19  13 2758.0679    2.7748  0.9445 13.7066  0.0000       1.82455  0.0133   0.0262   0.0254    0.0634   0.0000      0.331692   439.3749       3.35647       13.8289       2.87826     -0.602250      -1.15749      0.821316       1.05765       1.14164       1.17987       1.12022       1.05681
  19  14 2902.6180    3.4086  0.8625 14.1835  0.0000      0.963439  0.0123   0.0330   0.0237    0.0611   0.0000      0.337171   439.7452       7.01899       13.0558       3.12755      -1.78387      -1.32795      0.813784       1.02381       1.09256       1.14179       1.08000       1.02618
  19  15 3046.6486    3.8305  0.9532 14.5706  0.0000      0.856452  0.0137   0.0363   0.0260    0.0620   0.0000      0.305101   437.9127       8.01165       11.4846       4.19748      -1.35726      -2.11758      0.860841       1.10992       1.13543       1.23102       1.16592       1.11843
  19  16 3190.0647    3.8270  1.2547 14.5816  0.0000       2.05551  0.0177   0.0329   0.0314    0.0612   0.0000      0.287254   441.3817       10.0672       12.3058       6.19626       1.04996      -1.29990       1.02277       1.30661       1.35430       1.43803       1.37245       1.28224
  19  17 3333.1431    3.4365  1.7005 14.2868  0.0000       1.27423  0.0204   0.0259   0.0381    0.0468   0.0000      0.203138   439.4530       14.1016       13.3824       2.44514       1.45512      -2.92283       1.20798       1.53288       1.64202       1.69578       1.64556       1.52717
  19  18 3476.4650    2.9280  2.5626 13.6593  0.0000       1.29987  0.0265   0.0186   0.0474    0.0423   0.0000      0.119462   438.2091       13.7166       9.53612       5.70458      0.492346      -4.23804       1.51492       1.92736       2.05380       2.15571       2.05298       1.93604
  19  19 3619.7188    2.4599  3.7262 12.9992  0.0000      0.729114  0.0325   0.0132   0.0593    0.0389   0.0000     0.0728231   436.5260       13.9466       16.1738       1.22489       2.52004       5.55789       1.84130       2.37071       2.55003       2.61817       2.55786       2.38166
  19  20 3762.9964    2.0588  5.4934 12.5526  0.0000      0.488566  0.0416   0.0094   0.0765    0.0292   0.0000     0.0442144   437.0048       23.6068       7.74597      -1.88061      -2.93911     -0.338674       2.33942       3.00113       3.22919       3.34269       3.23553       3.00781
  19  21 3906.2793    1.7481  7.6047 12.2147  0.0000      0.365564  0.0517   0.0071   0.0960    0.0225   0.0000     0.0314146   441.3283       26.5916       19.5061       1.65631     -0.682535      -8.24269       2.83726       3.67749       3.91311       4.07759       3.95930       3.68296
  19  22 4049.7320    1.4482  9.9487 12.1100 -0.0002      0.318891  0.0679   0.0057   0.1237    0.0186   0.0000     0.0287894   441.6514       17.0426       11.6204      0.364690      -1.22709       5.20356       3.51935       4.57427       4.90256       5.09234       4.91564       4.57466
  19  23 4193.1943    1.2087 12.7167 12.0610  0.0000      0.316424  0.0943   0.0048   0.1637    0.0168   0.0000     0.0304742   433.6232       15.5264       10.4049       2.97116       6.68787    -0.0797813       4.48031       5.81848       6.26198       6.47011       6.26055       5.85503
  19  24 4336.3750    0.9957 15.2278 12.0065  0.0000      0.245602  0.1280   0.0039   0.2075    0.0147   0.0000     0.0345766   430.6541       20.2775       26.8159       7.75194       15.1471      -1.80511       5.52284       7.25175       7.85102       8.06883       7.77883       7.24973
  20   3 1193.6557    0.0642  0.0220 11.8298  0.0000       64.0199  0.0043   0.0053   0.0056    0.0127   0.0000       221.454   438.9698     -0.438980       19.8820    -0.0392333      -2.44390    -0.0738278      0.243636      0.381994      0.415018      0.335088      0.389644      0.341898
  20   4 1386.4881    0.1186  0.0590 11.6643  0.0000       30.7464  0.0039   0.0050   0.0076    0.0132   0.0000       30.6567   439.4032     -0.252412       18.5794      0.501972      -2.68962     -0.235772      0.337933      0.471885      0.638398      0.667510      0.698577      0.551511
  20   5 1566.5610    0.2000  0.1113 11.5886  0.0002       31.0103  0.0042   0.0054   0.0090    0.0154   0.0000       7.16980   439.4064     -0.842899       17.5425      0.830008      -1.24913     0.0184398      0.309228      0.406803      0.430026      0.454031      0.433155      0.379343
  20   6 1734.2329    0.3157  0.2401 11.5328  0.0000       20.0770  0.0061   0.0057   0.0129    0.0191   0.0000       2.13791   439.2607      -1.32595       17.2335    -0.0479625      -1.67742      -1.40410      0.433769      0.556642      0.608241      0.638807      0.611608      0.575894
  20   7 1893.9676    0.4764  0.3704 11.5374  0.0000       13.5828  0.0072   0.0068   0.0157    0.0246   0.0000      0.978062   438.6377     -0.783192       15.4474      0.319488      -2.36521      -1.01464      0.505471      0.648962      0.700096      0.750669      0.714471      0.678508
  20   8 2050.1440    0.6697  0.5429 11.6337  0.0000       8.90054  0.0092   0.0079   0.0189    0.0342   0.0000      0.588043   438.3811      0.385021       15.2907      0.699463      -1.19363       1.08615      0.605050      0.781220      0.825019      0.883955      0.825932      0.793978
  20   9 2203.2601    0.9294  0.7213 11.9070  0.0000       6.26220  0.0110   0.0098   0.0222    0.0460   0.0000      0.428944   438.6721      0.786184       14.6700       1.47891      -1.84709      0.855845      0.692471      0.891356      0.936990      0.991114      0.948322      0.912373
  20  10 2352.5322    1.2953  0.8983 12.3363  0.0000       4.37315  0.0129   0.0123   0.0250    0.0546   0.0000      0.359197   438.7856       2.82862       14.6689       2.18121     -0.438641     0.0565941      0.772183      0.976640       1.02972       1.11437       1.04837       1.03576
  20  11 2499.0970    1.7643  0.9806 12.7033  0.0000       3.83482  0.0136   0.0162   0.0261    0.0690   0.0000      0.337019   437.9358       3.93170       15.5346       2.59526      -1.12553      -1.78612      0.806193       1.01273       1.08796       1.15167       1.11940       1.06006
  20  12 2644.9474    2.2797  0.9678 13.3460  0.0000       1.89771  0.0135   0.0209   0.0259    0.0639   0.0000      0.336520   437.9268       2.92761       12.6448       1.49474      -1.30098      0.102611      0.810611       1.05468       1.12142       1.17196       1.13482       1.08491
  20  13 2790.8041    2.9033  0.8914 13.8491  0.0000       1.51931  0.0123   0.0273   0.0237    0.0584   0.0000      0.310635   437.9670       5.68458       14.9547       1.98664      -2.98078     -0.448392      0.762917      0.985583       1.07182       1.09873       1.05455       1.01531
  20  14 2936.0791    3.5281  0.8344 14.5285  0.0000       1.55745  0.0116   0.0347   0.0234    0.0502   0.0000      0.327284   439.3202       5.78212       11.9490       2.43737       1.03705      -1.62023      0.718756      0.935792      0.959139       1.01377      0.972189      0.940030
  20  15 3080.6065    3.9220  0.9762 14.5862  0.0000       1.34339  0.0133   0.0358   0.0261    0.0592   0.0000      0.354319   437.9059       7.36281       14.5890       2.12848      -1.31783     -0.683582      0.783545      0.985268       1.05016       1.11329       1.05550       1.03125
  20  16 3224.5613    3.7773  1.2420 14.7454  0.0000      0.336300  0.0173   0.0323   0.0315    0.0550   0.0000      0.320901   440.6438       11.0342       12.1279       3.31468      -1.88388     -0.974915      0.959773       1.22538       1.28307       1.36870       1.30007       1.22021
  20  17 3368.2820    3.2609  1.8755 14.1910  0.0000      0.725964  0.0213   0.0228   0.0390    0.0384   0.0000      0.159138   439.1849       16.5891       10.8679       2.87167       1.55027      -1.42568       1.18141       1.49383       1.60038       1.67659       1.62196       1.54017
  20  18 3512.1296    2.7698  2.8357 13.6334  0.0000      0.831398  0.0270   0.0164   0.0506    0.0339   0.0000     0.0996652   436.9990       16.1983       17.0144       4.46588      -2.54741      -2.69976       1.48942       1.92517       2.05763       2.16509       2.09269       1.94811
  20  19 3656.0500    2.2976  4.1719 12.9959 -0.0000      0.746231  0.0343   0.0116   0.0633    0.0308   0.0000     0.0611408   437.3796       16.8980       15.0024       6.34134      0.260270      -2.79680       1.86484       2.39562       2.59479       2.68680       2.60746       2.46145
  20  20 3799.8531    1.9593  5.8893 12.5041  0.0000      0.585210  0.0425   0.0086   0.0784    0.0259   0.0000     0.0411372   439.7121       18.2398       12.4809       9.04860       1.94502      -7.55790       2.27058       2.96161       3.17378       3.28544       3.19440       2.99919
  20  21 3943.4682    1.6421  8.2186 12.2164  0.0000      0.294893  0.0550   0.0063   0.1016    0.0198   0.0000     0.0313161   438.2413       15.8736       10.8323       1.89664       2.91629      -4.22885       2.84863       3.66843       3.96243       4.10905       3.99868       3.75344
  20  22 4087.3508    1.3875 10.7360 12.0863  0.0000      0.280349  0.0721   0.0052   0.1315    0.0173   0.0000     0.0278932   441.0824       11.4469       20.0933       2.13166      -3.93498      -4.74578       3.54032       4.56941       4.91937       5.08205       4.98764       4.68792
  20  23 4231.3001    1.1596 13.6466 12.0292  0.0000      0.273453  0.1010   0.0043   0.1726    0.0154   0.0000     0.0300925   443.3184       22.9540     0.0396793       9.31053       5.78912      -2.20724       4.40288       5.78447       6.22426       6.47923       6.29296       5.93909
  20  24 4375.3092    0.9464 16.1360 11.9771 -0.0000      0.261597  0.1361   0.0036   0.2152    0.0135   0.0000     0.0370989   431.7373       27.9836       4.05875       19.9111       15.5899      -2.55762       5.46530       7.14128       7.79475       8.05217       7.84707       7.35886
  21   3 1213.5933    0.0746  0.0225 11.7824 -0.0093      -3.50478  0.0032   0.0053   0.0055    0.0117   0.0000       155.996   439.2463     -0.238280       19.8939     -0.282634      -2.00420      0.246667      0.254312      0.287281      0.254942      0.272737      0.260514      0.265308
  21   4 1408.0700    0.1252  0.0648 11.6520  0.0000       24.2109  0.0034   0.0049   0.0087    0.0129   0.0000       21.1403   439.6922      -1.13837       19.2048      0.387710      -2.64519    -0.0975649      0.235341      0.273867      0.310817      0.314560      0.300406      0.289464
  21   5 1589.3009    0.2094  0.1358 11.5668  0.0000       32.0676  0.0049   0.0051   0.0098    0.0157   0.0000       5.52713   439.0386     -0.306519       18.6315     -0.137647      -2.20279    -0.0863415      0.323328      0.453762      0.472731      0.520764      0.508900      0.443041
  21   6 1758.2582    0.3406  0.2639 11.5339  0.0000       18.5389  0.0065   0.0057   0.0128    0.0194   0.0000       1.80054   439.6993     -0.384890       18.0755     -0.128077      -1.61022      0.743398      0.450646      0.573345      0.630047      0.634655      0.611794      0.593229
  21   7 1919.9014    0.5096  0.4306 11.5738  0.0000       11.8570  0.0080   0.0066   0.0167    0.0257   0.0000      0.848611   439.8018     -0.651156       14.4368     -0.597251      -1.16195      0.445626      0.511822      0.654964      0.734630      0.742483      0.709606      0.679485
  21   8 2077.8294    0.7218  0.5447 11.7295 -0.0000       8.28597  0.0090   0.0082   0.0178    0.0332   0.0000      0.555409   439.1058      0.978567       14.7384       1.70661      -1.34349       1.33343      0.571412      0.721157      0.805785      0.798606      0.816191      0.764695
  21   9 2232.0172    0.9919  0.7215 12.0880  0.0000       5.66561  0.0107   0.0102   0.0219    0.0443   0.0000      0.424068   437.4816       2.94256       14.9835       1.61862      -1.08447     -0.403431      0.650836      0.828937      0.872528      0.944244      0.899918      0.860056
  21  10 2382.0170    1.3680  0.9091 12.4435  0.0000       4.24686  0.0125   0.0127   0.0250    0.0533   0.0000      0.350553   438.0133       1.64318       15.4235       1.71418     -0.101265     -0.260454      0.732692      0.930707      0.983709       1.04360       1.01070      0.964901
  21  11 2529.4111    1.8295  0.9876 12.9984  0.0000       2.85673  0.0133   0.0165   0.0262    0.0576   0.0000      0.327158   437.8426       2.85746       14.4635       1.90248      -2.08987      -1.63351      0.758603      0.963773       1.03564       1.10392       1.07704       1.00939
  21  12 2676.2936    2.3978  0.9741 13.4844  0.0000       2.09153  0.0133   0.0216   0.0257    0.0610   0.0000      0.330997   438.0532       3.45537       12.6509       2.76186     -0.934663       1.66228      0.783381       1.01628       1.09188       1.12373       1.09562       1.03079
  21  13 2823.0671    3.0843  0.8575 13.9287  0.0000       1.66003  0.0116   0.0290   0.0228    0.0642   0.0000      0.307117   438.3448       5.84658       13.4958       1.72354      -1.33065      -1.64975      0.698069      0.869466      0.935085      0.979150      0.955831      0.916336
  21  14 2969.0164    3.5943  0.9566 14.4762  0.0000       1.56912  0.0132   0.0326   0.0246    0.0551   0.0000      0.323812   439.3578       8.05570       13.8472       4.17738      -1.41957      -4.16194      0.764869      0.956796       1.02012       1.07313       1.03071       1.00878
  21  15 3114.0704    3.9220  1.0799 14.7116  0.0000       1.06988  0.0144   0.0344   0.0283    0.0578   0.0000      0.325427   438.2339       6.14438       16.4001       2.61403      0.402364      0.648902      0.806389       1.04619       1.09499       1.14477       1.11529       1.06811
  21  16 3258.7084    3.7115  1.3930 14.6357  0.0000       1.07155  0.0179   0.0292   0.0324    0.0480   0.0000      0.261836   437.2607       11.2141       14.8475       1.15763      -1.44244      -2.07260      0.948035       1.24964       1.31651       1.36193       1.31777       1.27622
  21  17 3403.0518    3.1653  1.9498 14.1895  0.0000      0.732237  0.0222   0.0212   0.0384    0.0350   0.0000      0.162585   438.9286       12.6033       17.0114       2.23191    -0.0550560       3.30424       1.14113       1.49541       1.54873       1.66887       1.59924       1.51007
  21  18 3547.5134    2.6227  3.0984 13.5409  0.0001      0.994956  0.0284   0.0144   0.0511    0.0283   0.0000     0.0881200   436.6190       16.2339       14.9942       3.65210      -2.91045      0.203899       1.45314       1.90226       2.02962       2.15060       2.10051       1.99582
  21  19 3691.9721    2.2287  4.5210 12.8919  0.0000      0.743801  0.0352   0.0105   0.0640    0.0274   0.0000     0.0552764   441.2807       19.2756       19.1791       2.22338      -1.70179     -0.988734       1.81874       2.34553       2.54779       2.66431       2.59712       2.47763
  21  20 3836.1720    1.8624  6.3953 12.4686 -0.0000      0.520404  0.0444   0.0076   0.0812    0.0224   0.0000     0.0377435   438.0979       22.0572       18.2942     0.0202243      0.773297      -2.26641       2.27288       2.92980       3.17752       3.32954       3.26938       3.07969
  21  21 3980.4079    1.5807  9.0040 12.1785  0.0000      0.333355  0.0583   0.0058   0.1068    0.0182   0.0000     0.0291985   436.1177       20.9443       8.79627       3.25980     -0.382430      0.531869       2.83181       3.65939       4.00804       4.14721       4.05368       3.86200
  21  22 4124.6290    1.3249 11.4701 12.0732 -0.0000      0.204101  0.0780   0.0047   0.1373    0.0162   0.0000     0.0287076   436.2084       19.4371       22.5425       9.99308      -4.45634     -0.901467       3.49772       4.59916       4.96385       5.12386       5.01548       4.74503
  21  23 4268.6943    1.0930 14.2308 12.0360  0.0000      0.133734  0.1085   0.0039   0.1803    0.0144   0.0000     0.0315226   438.2184       26.0133       6.97559      -6.24486      -6.99043       12.9196       4.38798       5.77810       6.23893       6.54284       6.35508       6.02508
  21  24 4413.1787    0.8926 16.7851 11.9855 -0.0001      0.179107  0.1477   0.0033   0.2227    0.0128   0.0000     0.0383925   448.6280       16.0964       5.88664       10.8801      -16.8710       3.51277       5.43465       7.10109       7.78974       8.07407       7.87257       7.49419
  22   3 1233.1172    0.0819  0.0210 11.7626  0.0000       38.6431  0.0028   0.0058   0.0049    0.0117   0.0000       134.658   439.4745    -0.0281891       19.5977     -0.351216      -2.23991     -0.203216      0.181417      0.230834      0.225799      0.256503      0.253581      0.215121
  22   4 1429.1324    0.1267  0.0751 11.6436  0.0000       31.6382  0.0041   0.0046   0.0087    0.0129   0.0000       21.1508   439.2691     -0.496712       19.7462   -0.00326983      -1.75555     -0.104012      0.288243      0.349736      0.408827      0.395946      0.399379      0.403426
  22   5 1611.3560    0.2352  0.1211 11.5927  0.0000       26.7006  0.0043   0.0056   0.0080    0.0151   0.0000       4.99977   440.0458     0.0241633       19.4700     -0.172056      -2.35930      0.169409      0.296531      0.381722      0.413728      0.428802      0.427326      0.402348
  22   6 1781.5917    0.3721  0.2788 11.4975  0.0000       16.8747  0.0063   0.0058   0.0126    0.0198   0.0000       1.51459   439.0601    -0.0968090       18.5014     -0.126902      -1.16255       1.24704      0.393556      0.498616      0.559067      0.571863      0.577657      0.566865
  22   7 1945.1335    0.5504  0.4375 11.5528  0.0000       10.6203  0.0077   0.0069   0.0161    0.0267   0.0000      0.753325   439.4237      0.226950       17.1362     -0.680434      -1.91663     -0.668490      0.483431      0.626764      0.659374      0.686384      0.658934      0.655416
  22   8 2104.8366    0.7575  0.6201 11.7486  0.0000       7.22122  0.0096   0.0081   0.0192    0.0355   0.0000      0.502265   438.7274     -0.117930       15.6276     -0.750465      -3.17001      0.232303      0.567279      0.730264      0.795676      0.831363      0.825354      0.787333
  22   9 2260.1030    1.0762  0.8050 12.0306  0.0000       5.22496  0.0111   0.0102   0.0228    0.0487   0.0000      0.378521   438.8888       1.80437       17.5932       1.13139      -2.49686     -0.563392      0.627053      0.803780      0.855073      0.921412      0.893907      0.850674
  22  10 2410.9296    1.4599  0.9521 12.5047  0.0000       3.49518  0.0127   0.0132   0.0252    0.0607   0.0000      0.337735   437.5552       2.08262       12.7613      0.936469     -0.178323      -1.15307      0.685190      0.876081      0.953043      0.985684      0.958248      0.920434
  22  11 2559.3080    1.9550  0.9741 13.0318  0.0000       2.54156  0.0129   0.0171   0.0249    0.0584   0.0000      0.318532   437.6471       2.38633       13.7592       1.42747      0.122703     0.0581110      0.682793      0.890770      0.955343       1.00048      0.984641      0.917613
  22  12 2707.2397    2.5424  0.9184 13.5616  0.0000       2.46177  0.0121   0.0228   0.0234    0.0607   0.0000      0.311290   438.0152       4.14279       15.0280       2.04490      -1.28050      -2.60917      0.671677      0.843855      0.925435      0.947111      0.953333      0.913896
  22  13 2854.8789    3.2180  0.9002 14.0977  0.0000       1.87700  0.0119   0.0288   0.0235    0.0571   0.0000      0.313185   438.5245       5.11209       14.1556       2.64987      -2.55631     -0.210657      0.668292      0.871456      0.939492      0.984917      0.956414      0.929177
  22  14 3001.5449    3.7690  0.9004 14.6306  0.0000       1.72130  0.0121   0.0344   0.0231    0.0512   0.0000      0.345213   437.1369       4.94291       14.4353       2.97270     -0.881097      -2.89513      0.650002      0.842958      0.876594      0.933617      0.917990      0.883211
  22  15 3147.1527    3.9555  1.1152 14.6727  0.0000      0.662134  0.0146   0.0332   0.0278    0.0600   0.0000      0.322044   437.9423       8.26195       15.6920       2.63235     -0.783221     0.0605170      0.782016      0.986667       1.04475       1.10147       1.07359       1.02558
  22  16 3292.3749    3.5959  1.4879 14.5028  0.0000      0.646637  0.0176   0.0268   0.0333    0.0450   0.0000      0.216319   439.8250       9.52406       12.3060       3.42907       1.72698      -2.03992      0.878201       1.13017       1.21095       1.29715       1.25597       1.20025
  22  17 3437.4989    3.0449  2.1996 14.0081  0.0000       1.00035  0.0225   0.0186   0.0406    0.0312   0.0000      0.131638   441.6244       13.2023       9.62739      0.869549       2.33235     -0.645757       1.12526       1.47288       1.56829       1.65053       1.60484       1.53522
  22  18 3582.4478    2.5165  3.4100 13.3605  0.0000      0.726730  0.0289   0.0127   0.0523    0.0256   0.0000     0.0752685   435.9409       16.5871       14.6252       4.67233      -4.23439      -2.74699       1.41662       1.82563       1.98172       2.08279       2.01955       1.95595
  22  19 3727.5412    2.1139  4.8106 12.9305  0.0000      0.769306  0.0363   0.0096   0.0667    0.0233   0.0000     0.0521266   443.2782       14.8044       14.8301       7.44894      -5.38785      -1.98157       1.77174       2.28844       2.46497       2.60351       2.53398       2.43284
  22  20 3872.3494    1.7845  7.0807 12.3875 -0.0000      0.532790  0.0466   0.0069   0.0858    0.0203   0.0000     0.0341336   439.2305       10.7355       16.4675      0.167140       2.31928      -5.43238       2.23720       2.89184       3.12280       3.30905       3.21586       3.07456
  22  21 4016.8161    1.5025  9.5105 12.2013 -0.0001      0.282599  0.0613   0.0054   0.1125    0.0169   0.0000     0.0290712   437.8403       19.0408       10.9142       3.12495       4.53501      -1.81641       2.80230       3.66117       4.01630       4.16345       4.10743       3.90965
  22  22 4161.6828    1.2492 12.0498 12.1137 -0.0003      0.252754  0.0840   0.0044   0.1458    0.0150   0.0000     0.0295850   438.5833       16.2272       22.3257       8.53573      -5.57450     -0.943287       3.48209       4.59638       4.94625       5.20729       5.07726       4.83406
  22  23 4306.4974    1.0304 14.7392 12.0499 -0.0002      0.244859  0.1155   0.0036   0.1880    0.0134   0.0000     0.0344021   435.8994       27.1555       11.2222      -8.70809      -1.38831     -0.979340       4.36129       5.74516       6.24893       6.51251       6.39868       6.08595
  23   3 1252.2393    0.0763  0.0276 11.7519  0.0010       30.8990  0.0037   0.0051   0.0080    0.0115   0.0000       124.598   439.4115     -0.434287       20.1973     -0.204248      -2.76971      0.337349      0.200757      0.339218      0.500198      0.416939      0.484210      0.525434
  23   4 1449.6933    0.1458  0.0756 11.6087  0.0000       27.3738  0.0033   0.0048   0.0081    0.0127   0.0000       16.5404   439.9989      0.472821       20.2340     -0.116489      -2.52840     -0.356343      0.211692      0.256076      0.297711      0.323247      0.306480      0.306374
  23   5 1632.8048    0.2316  0.1780 11.5692  0.0000       19.8649  0.0053   0.0048   0.0111    0.0153   0.0000       3.90778   439.9764     -0.875866       19.1578       1.46395      -2.77129     -0.473001      0.319300      0.408623      0.440364      0.480859      0.506869      0.457938
  23   6 1804.2499    0.3930  0.2964 11.5246  0.0000       16.6916  0.0063   0.0058   0.0127    0.0203   0.0000       1.33634   439.7407     -0.325938       17.8472      0.360028      -1.18787      -1.25009      0.394482      0.497784      0.536460      0.569646      0.562123      0.535097
  23   7 1969.7013    0.5603  0.4864 11.6371  0.0000       10.3043  0.0084   0.0066   0.0169    0.0271   0.0000      0.722659   440.1532     -0.726040       17.8609      0.126056      -2.95039     -0.248337      0.484352      0.622050      0.672056      0.732783      0.704492      0.664880
  23   8 2131.2142    0.8117  0.6509 11.7911  0.0000       7.70951  0.0097   0.0083   0.0192    0.0359   0.0000      0.479797   439.0244      0.492531       15.2696       1.39761      -2.70095     -0.762553      0.554586      0.718420      0.787442      0.842394      0.814678      0.770145
  23   9 2287.5959    1.1386  0.8536 12.1707  0.0000       4.85741  0.0117   0.0104   0.0230    0.0480   0.0000      0.377524   438.2046      0.465025       16.8201      0.353572     -0.384373      -1.53741      0.623219      0.804128      0.861353      0.914177      0.879003      0.870081
  23  10 2439.2974    1.5982  0.9751 12.5786  0.0000       3.62413  0.0130   0.0137   0.0243    0.0609   0.0000      0.322295   439.3501       1.08336       15.1142      0.850803     -0.856584      -1.05533      0.650129      0.865555      0.910523      0.976619      0.939607      0.917721
  23  11 2588.7963    2.0734  0.9795 13.1835  0.0000       3.33115  0.0128   0.0177   0.0242    0.0569   0.0000      0.314406   438.8528       4.44596       17.2445       2.55531      -1.03241      -1.06904      0.658401      0.853850      0.919813      0.963225      0.949312      0.918880
  23  12 2737.7349    2.6592  0.9120 13.8137  0.0000       2.49397  0.0117   0.0235   0.0233    0.0516   0.0000      0.311601   438.6203       4.35161       14.4092       1.82080      -1.51693    -0.0924512      0.619208      0.809254      0.867670      0.921304      0.893275      0.867177
  23  13 2886.2081    3.3202  0.9204 14.2524  0.0000       2.02326  0.0120   0.0292   0.0234    0.0546   0.0000      0.325731   439.8337       6.77949       13.8699      0.978513      -2.47195     -0.354677      0.633546      0.816159      0.869642      0.926003      0.903712      0.892865
  23  14 3033.5630    3.8354  0.9329 14.6630  0.0000       1.14365  0.0121   0.0337   0.0240    0.0549   0.0000      0.320345   439.2437       6.52654       13.9330       3.30606      -2.48224      -2.52178      0.658075      0.842099      0.892955      0.947921      0.943805      0.905714
  23  15 3179.8615    3.8781  1.1976 14.6754  0.0000      0.940877  0.0151   0.0312   0.0287    0.0563   0.0000      0.290680   439.3096       7.11597       12.7634       4.95016      -1.45576     -0.660988      0.741213      0.964519       1.04693       1.09639       1.05883       1.01544
  23  16 3325.7194    3.4456  1.6477 14.4163 -0.0005      0.908243  0.0187   0.0237   0.0335    0.0380   0.0000      0.194284   438.3933       8.92390       13.6196       5.13546      -1.36236      -1.97122      0.890340       1.17872       1.26904       1.32921       1.29249       1.24935
  23  17 3471.4875    2.9211  2.5550 13.7325 -0.0000      0.754168  0.0237   0.0160   0.0424    0.0288   0.0000      0.104984   439.0151       10.5823       13.0916      0.892723      0.293363      -1.90046       1.13850       1.48493       1.59100       1.67843       1.63556       1.59525
  23  18 3617.1517    2.4247  3.7343 13.2435  0.0000      0.784517  0.0299   0.0114   0.0538    0.0230   0.0000     0.0656048   441.0454       13.1115       16.6900       5.81776      -3.83464      -4.66966       1.41208       1.84645       1.98933       2.08572       2.06107       2.00529
  23  19 3762.5516    2.0278  5.3878 12.7662  0.0000      0.643237  0.0380   0.0085   0.0694    0.0213   0.0000     0.0452129   441.7234       14.5032       11.4505       3.49478     -0.178577     -0.604248       1.76034       2.29970       2.47553       2.62462       2.60509       2.49297
  23  20 3907.8321    1.6939  7.5675 12.4063  0.0000      0.388031  0.0486   0.0063   0.0907    0.0179   0.0000     0.0327482   440.1892       23.4063       18.3186       6.60174      -1.67746      0.565809       2.20217       2.87387       3.10475       3.27457       3.22558       3.10225
  23  21 4053.1391    1.4251 10.1200 12.1860 -0.0001      0.311525  0.0654   0.0050   0.1174    0.0158   0.0000     0.0286993   435.3265       17.2436       12.3441       1.29531      -2.93860       1.62963       2.77717       3.63294       3.99461       4.15885       4.10339       3.92596
  23  22 4198.2268    1.1984 12.6999 12.1180  0.0003      0.232577  0.0893   0.0041   0.1521    0.0142   0.0000     0.0297138   440.0340       16.7457       12.0537       11.5215       2.13823      -4.56854       3.47876       4.58215       4.99262       5.21585       5.17406       4.95539
  23  23 4343.4557    0.9672 15.3028 12.0523  0.0001      0.272791  0.1229   0.0034   0.1964    0.0126   0.0000     0.0367859   446.6029       19.3467      -5.98568      -2.03698       3.12401      -17.2813       4.36671       5.72065       6.26878       6.56096       6.49173       6.23725
  24   3 1271.0052    0.0884  0.0324 11.7414  0.0000       52.8481  0.0031   0.0048   0.0053    0.0118   0.0000       82.6454   439.3601     -0.716759       19.7545     -0.109200      -2.22629     -0.479711      0.226625      0.313561      0.318358      0.370333      0.310176      0.328999
  24   4 1469.8000    0.1509  0.0805 11.6381  0.0000       41.1805  0.0040   0.0047   0.0073    0.0131   0.0000       14.9223   440.0876     -0.210445       20.2308     -0.221675      -2.70740     -0.248160      0.281370      0.336614      0.357305      0.346370      0.335272      0.328342
  24   5 1653.7082    0.2578  0.1815 11.5830  0.0000       26.2782  0.0052   0.0050   0.0104    0.0157   0.0000       3.35082   440.1799     -0.627700       20.3771      0.508438      -2.56293      0.623938      0.311804      0.370294      0.440441      0.447167      0.448596      0.429528
  24   6 1826.3583    0.4158  0.3298 11.5131  0.0000       15.9648  0.0064   0.0058   0.0135    0.0207   0.0000       1.19091   440.3989      0.263535       18.9496      0.107814      -2.98490      0.652855      0.372083      0.492719      0.527916      0.557758      0.574500      0.538899
  24   7 1993.6634    0.6115  0.5008 11.5779  0.0000       10.4078  0.0080   0.0069   0.0166    0.0287   0.0000      0.629587   440.7094      0.526874       16.7445      0.801681     -0.338980     -0.356418      0.442314      0.571277      0.628409      0.669359      0.646178      0.624662
  24   8 2156.8613    0.8591  0.6780 11.8128  0.0000       7.00645  0.0097   0.0084   0.0191    0.0386   0.0000      0.446857   439.6356      0.692198       16.9032     -0.181057      -2.44013      -1.16337      0.514696      0.667870      0.736823      0.762960      0.772129      0.736158
  24   9 2314.4290    1.2258  0.8620 12.4368  0.0000       4.72126  0.0115   0.0110   0.0230    0.0427   0.0000      0.378062   439.0289      0.471244       15.6712      0.237360      -1.94486     -0.432620      0.584915      0.752033      0.810977      0.857311      0.839270      0.820217
  24  10 2467.1834    1.6570  1.0321 12.6652  0.0000       3.59083  0.0135   0.0137   0.0248    0.0615   0.0000      0.322693   439.6864       2.93856       15.0723       1.57689     -0.971107     -0.516121      0.644403      0.850169      0.928415      0.992042      0.991398      0.952277
  24  11 2617.7775    2.1593  1.0011 13.3839  0.0000       2.72949  0.0130   0.0181   0.0243    0.0548   0.0000      0.321463   439.4826       3.34527       14.2641      0.306907     -0.584683     -0.513104      0.638908      0.834507      0.889913      0.948487      0.929368      0.901154
  24  12 2767.8348    2.8163  0.9470 13.8029  0.0000       2.10809  0.0119   0.0239   0.0229    0.0542   0.0000      0.301126   438.8782       5.30306       15.1789       2.40303      -1.23846     -0.184638      0.595992      0.777296      0.832127      0.901119      0.871779      0.871736
  24  13 2917.0861    3.4372  0.8853 14.3782  0.0000       1.67133  0.0113   0.0300   0.0220    0.0511   0.0000      0.323137   438.8029       6.70727       16.7363       3.30585     -0.673019      -1.12501      0.587796      0.736803      0.798436      0.845520      0.832662      0.799486
  24  14 3065.1498    3.9270  1.0024 14.6521  0.0000      0.866220  0.0131   0.0325   0.0240    0.0553   0.0000      0.315210   438.9148       7.06819       13.6540       3.80805     -0.102840      -1.23264      0.643030      0.823420      0.902413      0.953256      0.929947      0.901590
  24  15 3212.1433    3.8011  1.2682 14.7152  0.0000      0.974642  0.0157   0.0295   0.0292    0.0530   0.0000      0.271658   439.9047       9.26380       13.0186      0.488438     -0.400890      -1.24006      0.731764      0.953915       1.02360       1.09068       1.06617       1.04703
  24  16 3358.6496    3.3727  1.7939 14.3490  0.0000      0.788469  0.0190   0.0219   0.0349    0.0343   0.0000      0.178828   438.4364       10.6874       13.0143       1.86262      -1.83725      -1.38435      0.865075       1.13142       1.21414       1.29289       1.26452       1.24607
  24  17 3505.0704    2.7778  2.7411 13.7556  0.0000      0.411627  0.0246   0.0147   0.0443    0.0255   0.0000     0.0979322   440.3317       11.0548       14.7023       1.62349      0.902486      -1.55020       1.10767       1.44917       1.55697       1.65123       1.62691       1.57628
  24  18 3651.4503    2.3228  4.0006 13.1942  0.0000      0.725914  0.0305   0.0105   0.0555    0.0208   0.0000     0.0580097   440.3741       15.9228       13.7915       7.34020    -0.0867400      -1.35718       1.37493       1.80838       1.95557       2.08297       2.04178       1.97596
  24  19 3797.3466    1.9370  5.9443 12.6829  0.0000      0.558809  0.0402   0.0076   0.0726    0.0190   0.0000     0.0402714   441.1303       13.1648       15.3632       2.79419      -1.97604      -2.01730       1.74403       2.32301       2.50937       2.64123       2.59162       2.52754
  24  20 3943.1971    1.6171  8.0686 12.3816  0.0000      0.403444  0.0514   0.0058   0.0940    0.0168   0.0000     0.0318693   439.2630       15.1216       14.6268       8.82672   -0.00260629     -0.425661       2.19362       2.89711       3.15907       3.31481       3.28713       3.16347
  24  21 4088.9480    1.3522 10.9446 12.1840 -0.0004      0.304389  0.0712   0.0046   0.1261    0.0149   0.0000     0.0295069   441.8771       17.9223       14.4076       1.98766       5.14489      -8.74145       2.82512       3.67524       4.01888       4.22880       4.23040       4.04966
  24  22 4234.2638    1.1455 13.7336 12.0999 -0.0001      0.156861  0.0973   0.0037   0.1638    0.0133   0.0000     0.0299671   441.3454       20.1642       12.5329     -0.962988      -3.23676       5.46086       3.49853       4.63872       5.05963       5.31485       5.25146       5.10694
  24  23 4380.5704    0.9244 16.0365 12.0370  0.0000      0.344373  0.1287   0.0032   0.1994    0.0118   0.0000     0.0365244   446.3810       26.0267       7.38976       2.77564       8.27587       10.1859       4.27686       5.65416       6.21929       6.48522       6.42485       6.21082
  25   3 1289.4115    0.0937  0.0379 11.7192  0.0000       6.59608  0.0030   0.0045   0.0054    0.0109   0.0000       65.4449   440.0047     -0.449091       20.4942     -0.481514      -2.25920    -0.0532090      0.162728      0.199536      0.237009      0.208541      0.223509      0.218590
  25   4 1489.4629    0.1632  0.0834 11.6286  0.0000       31.0313  0.0035   0.0047   0.0075    0.0127   0.0000       12.0483   440.0439      0.273699       20.8762     -0.362578      -2.16771      0.352782      0.219389      0.297301      0.304625      0.326575      0.332766      0.329714
  25   5 1674.1224    0.2794  0.1874 11.5643  0.0000       24.0354  0.0050   0.0051   0.0097    0.0157   0.0000       2.88569   439.9041     -0.134166       19.7566     -0.447947      -2.32164      0.678061      0.284106      0.367154      0.397300      0.433589      0.417272      0.411699
  25   6 1847.9497    0.4373  0.3714 11.5236  0.0000       14.7690  0.0069   0.0057   0.0141    0.0215   0.0000       1.05024   439.8912     -0.319318       19.4086      0.401329      -3.31793     -0.512471      0.397672      0.515309      0.559653      0.603241      0.599309      0.596269
  25   7 2017.0184    0.6474  0.5435 11.5966  0.0000       9.71898  0.0084   0.0069   0.0167    0.0300   0.0000      0.573495   440.3153     -0.185228       19.0625      -1.09894      -2.27387     -0.271211      0.452360      0.577117      0.644120      0.681479      0.683670      0.657525
  25   8 2181.8579    0.9081  0.7406 11.8520  0.0002       7.14017  0.0102   0.0084   0.0200    0.0408   0.0000      0.412717   440.6303       1.75769       17.4420     0.0312741      -2.57922      0.325512      0.509435      0.667510      0.722267      0.771897      0.762573      0.729242
  25   9 2340.6417    1.2936  0.8953 12.4643  0.0000       4.68298  0.0118   0.0111   0.0225    0.0452   0.0000      0.366686   438.7807       1.59762       15.7942       2.17987     -0.919601     -0.591634      0.567694      0.722073      0.783040      0.841653      0.845558      0.807638
  25  10 2494.4883    1.7598  0.9912 12.9697  0.0002       2.95801  0.0128   0.0145   0.0237    0.0513   0.0000      0.334676   438.9277       2.78635       16.4130       2.28675      -2.24155     -0.336498      0.586385      0.755690      0.823910      0.869167      0.865644      0.860943
  25  11 2646.3334    2.3167  0.9928 13.3886  0.0000       2.21092  0.0124   0.0189   0.0236    0.0592   0.0000      0.306168   439.1106       2.55117       14.7609       1.89085      -1.18713      -2.27184      0.587948      0.748946      0.811371      0.877260      0.857987      0.850382
  25  12 2797.4461    2.9211  0.9609 13.8538  0.0000       1.47342  0.0120   0.0239   0.0223    0.0551   0.0000      0.302730   439.6109       4.55055       14.4877       1.57907      -1.01747     -0.961476      0.588983      0.752151      0.819277      0.895246      0.875727      0.867338
  25  13 2947.5298    3.6582  0.8867 14.3827  0.0000      0.877498  0.0107   0.0311   0.0216    0.0526   0.0000      0.278735   438.7579       5.20386       13.7444       1.02974      -1.35926      0.213534      0.534526      0.690242      0.734636      0.796140      0.771132      0.760506
  25  14 3096.3159    4.0118  1.0106 14.8717  0.0000       1.28578  0.0128   0.0335   0.0245    0.0500   0.0000      0.327568   440.5442       7.27225       15.9851       2.11414      -1.89617      0.211322      0.601511      0.777205      0.828147      0.900561      0.880711      0.847759
  25  15 3244.0170    3.7516  1.3150 14.7067  0.0000      0.439428  0.0158   0.0282   0.0291    0.0487   0.0000      0.257921   439.3858       8.92306       12.9499       4.25846      -2.28500      -1.46347      0.720672      0.925690       1.00100       1.07774       1.04442       1.03148
  25  16 3391.3073    3.2435  1.8913 14.3473  0.0003       1.07067  0.0196   0.0205   0.0357    0.0328   0.0000      0.160482   439.3189       10.1165       12.1393       2.55910      -2.39669      -2.08790      0.844700       1.11935       1.17976       1.27827       1.25567       1.22022
  25  17 3538.3220    2.6890  3.0170 13.6547  0.0001      0.460260  0.0251   0.0133   0.0460    0.0234   0.0000     0.0879346   438.0455       10.4087       13.5706       5.27306      -3.94168     -0.609045       1.10058       1.42113       1.56236       1.64643       1.61617       1.58076
  25  18 3685.2499    2.2176  4.3783 13.1424  0.0000      0.569424  0.0322   0.0094   0.0578    0.0190   0.0000     0.0531910   437.5667       14.9231       13.1376       6.44632      -2.03779       1.29572       1.37345       1.81943       1.98856       2.09480       2.06509       2.00840
  25  19 3831.8019    1.8646  6.4379 12.6439  0.0000      0.516973  0.0416   0.0069   0.0757    0.0175   0.0000     0.0365127   434.6038       14.9427       13.3934       2.17535       4.29948      -2.25106       1.75520       2.27997       2.51974       2.63740       2.65494       2.56883
  25  20 3978.1591    1.5569  8.9141 12.3449  0.0000      0.405443  0.0551   0.0054   0.1007    0.0157   0.0000     0.0297220   437.4886       19.4747       10.0141       4.95776      -1.02354      -1.43140       2.21695       2.89504       3.19471       3.36679       3.33882       3.24769
  25  21 4124.4727    1.3122 11.3170 12.1960 -0.0000      0.306314  0.0741   0.0044   0.1293    0.0144   0.0000     0.0296881   438.0776       16.1470       7.74016       6.29306      -4.34059      -4.07734       2.77772       3.70494       4.01820       4.27270       4.24591       4.10066
  25  22 4270.2116    1.0850 14.3603 12.0993 -0.0003      0.167100  0.1063   0.0034   0.1705    0.0126   0.0000     0.0338561   440.9155       17.3038       14.7510       10.6161       1.22267       5.10566       3.56323       4.72537       5.19036       5.41411       5.41358       5.21321
  26   3 1307.4817    0.0891  0.0468 11.7181  0.0002       23.1576  0.0035   0.0042   0.0073    0.0109   0.0000       61.3392   440.0970     -0.115755       20.3784     -0.439754      -2.31625     0.0673881      0.187636      0.234481      0.265046      0.303644      0.283980      0.298352
  26   4 1508.7110    0.1772  0.0873 11.6182  0.0003       33.6677  0.0036   0.0048   0.0070    0.0128   0.0000       10.3714   440.0870     -0.347708       19.9546    -0.0525509      -2.42677    -0.0301106      0.262696      0.338260      0.423104      0.419688      0.401179      0.375407
  26   5 1694.0725    0.2942  0.2198 11.5274  0.0000       24.0031  0.0053   0.0049   0.0109    0.0161   0.0000       2.38380   439.8928    -0.0471214       19.4689     -0.196903      -2.58265      0.308852      0.289131      0.396287      0.440018      0.467348      0.465359      0.457772
  26   6 1869.0944    0.4610  0.3916 11.5277  0.0000       14.1616  0.0068   0.0057   0.0145    0.0220   0.0000      0.951641   440.3895      0.873301       19.0223      0.714314     -0.950964    -0.0652330      0.371995      0.478251      0.530677      0.557432      0.554678      0.531734
  26   7 2039.8176    0.6853  0.5850 11.5775  0.0000       8.55179  0.0084   0.0069   0.0174    0.0314   0.0000      0.533840   440.6516      0.451901       19.1854      0.356670      -1.77868     -0.728582      0.426095      0.549653      0.608143      0.647782      0.632016      0.621915
  26   8 2206.1699    0.9809  0.7591 11.9387  0.0000       6.33965  0.0100   0.0088   0.0198    0.0413   0.0000      0.393354   439.8668       1.56560       16.1581       1.96297      -1.92491     0.0577660      0.485432      0.635453      0.700263      0.738813      0.716425      0.711116
  26   9 2366.2124    1.3629  0.9294 12.5755  0.0000       5.04213  0.0117   0.0114   0.0230    0.0453   0.0000      0.346029   439.8385       2.36461       17.5934      0.693656     -0.956674     -0.835557      0.538077      0.714409      0.763022      0.828594      0.816596      0.794689
  26  10 2521.3331    1.8493  1.0121 13.0658  0.0000       3.08626  0.0126   0.0149   0.0238    0.0514   0.0000      0.320194   439.5170       4.48528       15.7494       1.75001      0.950592     -0.347823      0.571721      0.730341      0.778932      0.844996      0.859416      0.820825
  26  11 2674.4756    2.4127  1.0396 13.6017  0.0000       2.24628  0.0127   0.0195   0.0248    0.0564   0.0000      0.310459   437.9615       3.29252       15.2753       1.65558     -0.980637      -2.10617      0.576223      0.745158      0.789961      0.853185      0.842293      0.836592
  26  12 2826.6762    3.1109  0.8947 14.1414  0.0000       1.67720  0.0110   0.0260   0.0213    0.0486   0.0000      0.314883   438.0159       4.25385       15.0388       3.08305      -2.41531      0.291671      0.529343      0.692846      0.745738      0.796094      0.790152      0.779097
  26  13 2977.5337    3.7649  0.9258 14.4750  0.0000      0.944570  0.0112   0.0310   0.0218    0.0514   0.0000      0.309885   439.0842       4.91845       14.2698       1.55858      -1.76501     -0.766811      0.531393      0.697184      0.751226      0.794575      0.781882      0.764701
  26  14 3127.0322    3.9254  1.1371 14.6669  0.0000      0.533621  0.0139   0.0305   0.0258    0.0571   0.0000      0.307520   439.1296       6.89288       15.7071       2.63212      -2.65793     -0.608863      0.601628      0.786430      0.846757      0.907416      0.899627      0.878831
  26  15 3275.5332    3.7172  1.4731 14.4752  0.0000      0.476671  0.0165   0.0254   0.0297    0.0456   0.0000      0.210139   440.5602       7.85738       15.1983       2.29603      -2.63138      -1.49150      0.720958      0.931015       1.01363       1.07728       1.08523       1.04805
  26  16 3423.5276    3.1125  2.1765 14.1590  0.0000      0.561933  0.0210   0.0180   0.0382    0.0293   0.0000      0.135369   440.6927       8.44196       12.8982       4.94177      -1.46724      -2.49215      0.867773       1.15078       1.24200       1.33358       1.31564       1.28089
  26  17 3571.2075    2.5685  3.2366 13.5182  0.0000      0.394224  0.0263   0.0122   0.0467    0.0228   0.0000     0.0786901   440.4654       14.6809       14.8910       4.71925      -2.41044      -3.42977       1.09770       1.42303       1.55679       1.64526       1.66485       1.61683
  26  18 3718.7439    2.1402  4.9266 12.9944  0.0000      0.457377  0.0337   0.0084   0.0615    0.0179   0.0000     0.0457010   439.5745       10.4739       12.4699      0.473947      -3.73011      -6.53350       1.37549       1.80825       1.96759       2.09742       2.09566       2.05324
  26  19 3865.8537    1.7758  7.0084 12.5930  0.0000      0.474474  0.0441   0.0063   0.0801    0.0163   0.0000     0.0341492   435.5419       16.7745       13.8030       3.33232       3.59596      -2.76368       1.76405       2.31821       2.54278       2.67550       2.69441       2.62078
  26  20 4012.7738    1.4892  9.5892 12.3293  0.0000      0.334405  0.0590   0.0050   0.1070    0.0149   0.0000     0.0293494   432.8632       17.9341       12.1525       1.64825     -0.701856      -5.60719       2.23270       2.95394       3.20709       3.38526       3.40587       3.29342
  26  21 4159.5360    1.2520 12.2756 12.1854  0.0000      0.282187  0.0817   0.0040   0.1388    0.0134   0.0000     0.0292240   439.3684       12.6899       10.6763       4.65503       4.84283      -8.11864       2.84164       3.74017       4.11593       4.33278       4.35306       4.17312
  26  22 4306.2904    1.0181 14.6175 12.1000  0.0000      0.343382  0.1100   0.0032   0.1746    0.0119   0.0000     0.0356469   439.0325       25.2969       17.5449       3.26440     -0.792019       3.92611       3.50847       4.65618       5.17014       5.38591       5.37895       5.21320
  27   3 1325.2222    0.0993  0.0411 11.7093  0.0000       27.2406  0.0036   0.0043   0.0055    0.0108   0.0000       54.7304   440.4233     -0.487471       20.4266      0.311634      -2.68729     -0.307878      0.237747      0.352078      0.350761      0.378670      0.395985      0.346002
  27   4 1527.5638    0.1835  0.1069 11.5967 -0.0004       34.2956  0.0037   0.0045   0.0077    0.0130   0.0000       8.13459   440.3053     -0.143862       20.6486   0.000244964      -2.55760      0.204865      0.206785      0.260507      0.290315      0.308671      0.312460      0.309379
  27   5 1713.6117    0.3199  0.2263 11.5419  0.0000       20.3811  0.0050   0.0051   0.0105    0.0161   0.0000       2.04321   440.0802     -0.151212       20.1536      0.248182      -2.31219     0.0110772      0.261738      0.346987      0.384487      0.415842      0.401253      0.393606
  27   6 1889.8330    0.4847  0.4247 11.5452  0.0000       13.3975  0.0072   0.0057   0.0145    0.0222   0.0000      0.868005   439.9934      0.967588       20.0267      0.103363      -3.23628      0.275191      0.364972      0.467322      0.514735      0.548337      0.555752      0.532734
  27   7 2062.1450    0.7323  0.5869 11.6694  0.0000       9.14667  0.0083   0.0072   0.0168    0.0315   0.0000      0.507550   440.7390     -0.277124       19.2935      0.436954      -2.45169      -1.09899      0.394468      0.517254      0.575878      0.607457      0.606309      0.603506
  27   8 2229.8541    1.0265  0.8194 11.9921  0.0000       5.99777  0.0104   0.0088   0.0210    0.0440   0.0000      0.382366   439.6874       1.16664       17.3433      0.634361      -1.01247      0.524159      0.480343      0.619787      0.683672      0.717999      0.722305      0.696328
  27   9 2391.1027    1.4647  0.9630 12.5823  0.0000       3.63630  0.0118   0.0117   0.0229    0.0487   0.0000      0.329593   440.4680       2.20050       16.8948      0.675273      -2.87160     -0.305076      0.519623      0.678551      0.727696      0.791372      0.780263      0.763264
  27  10 2547.6565    1.9379  1.0222 13.2512 -0.0000       2.95161  0.0125   0.0153   0.0237    0.0475   0.0000      0.316831   439.2456       3.44028       16.5484     0.0878152      -1.23055    0.00986355      0.545484      0.696329      0.771070      0.815988      0.831294      0.804066
  27  11 2702.1808    2.5152  0.9950 13.7534  0.0000       2.12090  0.0121   0.0199   0.0231    0.0487   0.0000      0.310458   438.8968       3.92284       16.3321       3.22150      -1.21868      -1.16419      0.529934      0.708158      0.755999      0.809346      0.806427      0.792760
  27  12 2855.4594    3.2163  0.9238 14.1616  0.0000       1.68068  0.0112   0.0259   0.0215    0.0539   0.0000      0.294886   438.1847       5.62434       14.3980       1.22275      -1.64586      -1.02104      0.506963      0.652201      0.715742      0.765796      0.772305      0.744292
  27  13 3007.1659    3.8209  0.9615 14.5603  0.0000       1.35753  0.0114   0.0304   0.0221    0.0499   0.0000      0.282725   440.0391       6.75780       14.2273       1.98477      -1.42533     -0.704840      0.507865      0.657507      0.707112      0.754379      0.747582      0.744502
  27  14 3157.4247    3.9064  1.1769 14.8345  0.0000       1.62430  0.0144   0.0297   0.0262    0.0498   0.0000      0.297775   439.2257       7.46222       15.2955       4.04161      -1.51860   -0.00320300      0.590452      0.767079      0.841236      0.886309      0.892869      0.871491
  27  15 3306.6890    3.5678  1.6198 14.5256  0.0001       1.04559  0.0171   0.0232   0.0317    0.0375   0.0000      0.199165   439.5285       8.58631       15.8966       2.51706     -0.205341      -1.75122      0.693183      0.903755      0.983172       1.06109       1.03287       1.03044
  27  16 3455.4772    2.9638  2.3257 14.0529  0.0000      0.864551  0.0216   0.0164   0.0386    0.0286   0.0000      0.123416   437.5973       9.49043       14.1693       3.98402      -2.19532      -3.22969      0.879238       1.14869       1.26648       1.34577       1.36408       1.31998
  27  17 3603.8374    2.4624  3.6088 13.3951  0.0000      0.622213  0.0272   0.0110   0.0501    0.0216   0.0000     0.0698192   438.5946       8.87621       16.7871       6.51033       2.67786      -2.77828       1.09337       1.43331       1.56893       1.68059       1.69550       1.64234
  27  18 3751.8784    2.0558  5.3380 12.8670  0.0001      0.403666  0.0346   0.0077   0.0641    0.0174   0.0000     0.0426999   440.9251       10.1992       11.8516       5.77557      -3.35214       2.16227       1.37784       1.79730       1.97044       2.10131       2.08820       2.04475
  27  19 3899.6870    1.7050  7.5742 12.5403  0.0000      0.433176  0.0459   0.0058   0.0846    0.0153   0.0000     0.0320858   434.9330       12.6489       12.5616       4.95579       1.59273      -3.60487       1.76457       2.32080       2.55717       2.72235       2.73169       2.67210
  27  20 4046.8908    1.4150 10.0669 12.3447 -0.0004      0.260829  0.0629   0.0046   0.1120    0.0140   0.0000     0.0304843   435.9419       14.3609       14.5568     -0.937863      -5.68973      -6.55227       2.25080       2.97769       3.26569       3.47663       3.49997       3.37942
  27  21 4194.3135    1.1992 13.0057 12.1938  0.0000      0.204130  0.0882   0.0036   0.1464    0.0126   0.0000     0.0299047   436.5575       8.38825       20.8473       9.65713      -2.36667       1.33015       2.85533       3.79800       4.18135       4.46981       4.41844       4.31403
  27  22 4341.3597    0.9793 15.5017 12.0847 -0.0004      0.269829  0.1196   0.0030   0.1837    0.0114   0.0000     0.0352297   439.0032       26.8225       10.9263      0.324636       3.94931      -9.87994       3.57516       4.74745       5.22993       5.54118       5.54401       5.38228
  28   4 1546.0442    0.1923  0.1237 11.5960 -0.0002       33.8794  0.0042   0.0044   0.0082    0.0130   0.0000       6.98987   440.4316     -0.261953       21.0283      0.431008      -2.96969     -0.420603      0.226420      0.307686      0.327012      0.373519      0.374536      0.355977
  28   5 1732.7837    0.3232  0.2654 11.5297  0.0000       20.1870  0.0056   0.0048   0.0118    0.0166   0.0000       1.80267   439.3379      0.139864       20.6481      0.886377      -1.92475     0.0237473      0.273319      0.349533      0.399696      0.420463      0.420595      0.424241
  28   6 1910.2263    0.5169  0.4210 11.5742  0.0000       12.8877  0.0069   0.0059   0.0140    0.0225   0.0000      0.795124   440.6384      0.213100       20.3173      0.688716      -2.46123      0.668005      0.343093      0.441467      0.490020      0.519797      0.523680      0.519921
  28   7 2084.0083    0.7572  0.6454 11.7137  0.0000       8.95463  0.0087   0.0071   0.0180    0.0326   0.0000      0.486393   440.4169      0.993797       18.6873    -0.0120920      -1.03745     -0.615036      0.394722      0.506662      0.546959      0.595167      0.592554      0.582880
  28   8 2252.9415    1.0828  0.8523 12.1159  0.0000       6.32876  0.0108   0.0090   0.0208    0.0424   0.0000      0.379655   440.3069       1.20576       18.8595       1.11610      -1.26309     -0.397708      0.457942      0.597390      0.660505      0.697551      0.714433      0.696166
  28   9 2415.4319    1.5353  1.0222 12.6617  0.0000       3.57981  0.0121   0.0119   0.0238    0.0492   0.0000      0.333329   439.9166      0.859671       16.7019      0.168869      -2.75876     -0.281164      0.501572      0.664276      0.731400      0.797121      0.784002      0.777082
  28  10 2573.4772    2.0513  1.0402 13.4167  0.0000       2.51933  0.0127   0.0158   0.0236    0.0462   0.0000      0.314453   439.1386       2.30725       16.6632      0.628698      -1.54066      0.163170      0.527925      0.685307      0.740273      0.807698      0.795479      0.785345
  28  11 2729.4650    2.6450  0.9818 13.9155  0.0000       2.59685  0.0116   0.0208   0.0225    0.0462   0.0000      0.308727   439.7372       4.06453       16.8937       1.12933      -1.48406      0.357208      0.495662      0.652361      0.709227      0.775576      0.765913      0.772215
  28  12 2883.8202    3.3935  0.9340 14.2145  0.0000       1.24280  0.0109   0.0267   0.0214    0.0523   0.0000      0.290755   438.5267       5.05779       16.0300       1.89248      -1.52445     -0.728822      0.485529      0.621162      0.668471      0.717870      0.712046      0.705301
  28  13 3036.3515    3.8955  0.9725 14.7349  0.0000       1.60135  0.0115   0.0305   0.0222    0.0469   0.0000      0.302409   439.9979       6.88504       15.5300       1.72724      -2.56097     -0.737935      0.490714      0.639509      0.691356      0.750611      0.755067      0.743232
  28  14 3187.3264    3.9189  1.2287 14.7132  0.0000      0.622828  0.0145   0.0284   0.0257    0.0518   0.0000      0.264410   439.3884       6.63183       14.3836       2.78608     -0.168597      -1.13095      0.582975      0.760722      0.806474      0.884218      0.887395      0.887228
  28  15 3337.4985    3.4507  1.7515 14.4331  0.0000       1.17411  0.0177   0.0213   0.0321    0.0337   0.0000      0.165340   440.3539       9.01088       14.7652       1.39144     -0.802150      -1.39596      0.697225      0.920154      0.981320       1.06702       1.05509       1.05582
  28  16 3487.0404    2.8968  2.6712 13.8193  0.0000      0.878698  0.0225   0.0147   0.0409    0.0266   0.0000     0.0997850   439.9561       10.6107       13.4747       2.20230      0.497203      0.859652      0.867076       1.14012       1.24263       1.34013       1.33457       1.32087
  28  17 3636.1021    2.3680  3.9075 13.2572  0.0000      0.647614  0.0284   0.0101   0.0514    0.0211   0.0000     0.0619763   440.2487       9.18875       12.0044       2.25173      -1.36860      -2.16483       1.07217       1.42648       1.54485       1.64674       1.67660       1.65233
  28  18 3784.6842    1.9614  5.7262 12.8070  0.0000      0.390631  0.0363   0.0071   0.0665    0.0165   0.0000     0.0400083   441.9556       13.3842       11.4598       5.56581       1.80733      -2.89073       1.37867       1.80376       1.98091       2.09740       2.13202       2.07951
  28  19 3933.1376    1.6383  8.0690 12.5027  0.0000      0.399533  0.0486   0.0054   0.0883    0.0146   0.0000     0.0310086   439.6414       11.8314       14.2611       6.53094      -2.98288      -2.15765       1.77179       2.33591       2.56908       2.72160       2.76127       2.72345
  28  20 4080.9805    1.3659 10.7281 12.3415 -0.0002      0.328594  0.0672   0.0043   0.1191    0.0133   0.0000     0.0305188   438.7380       10.3677       14.4385       5.74624      -3.36883      -3.34696       2.27675       3.02071       3.31463       3.51588       3.56958       3.46064
  28  21 4228.7873    1.1319 13.6993 12.1987  0.0000      0.218495  0.0971   0.0033   0.1552    0.0120   0.0000     0.0315364   440.4956       9.68701       16.6788       3.47328      -7.83829      -6.47903       2.95281       3.90755       4.33361       4.57702       4.56835       4.51341
  28  22 4376.9655    0.9449 16.3783 12.0547  0.0007      0.386231  0.1243   0.0029   0.1897    0.0111   0.0000     0.0347837   435.8847       22.4449       12.3334       2.57520      -2.66154      -3.00984       3.49508       4.64800       5.15848       5.41553       5.47254       5.33874
  29   3 1359.7833    0.1127  0.0529 11.6978  0.0000       36.5538  0.0029   0.0042   0.0061    0.0108   0.0000       35.1397   440.6930     -0.568370       20.7035    -0.0642204      -2.36184      0.488317      0.144612      0.180279      0.189021      0.206835      0.218066      0.224375
  29   4 1564.1523    0.2009  0.1345 11.5714  0.0000       34.2497  0.0043   0.0042   0.0081    0.0132   0.0000       5.98100   440.8197     -0.243031       19.9784     0.0816537      -2.34277     -0.295049      0.220343      0.274475      0.307956      0.319425      0.328931      0.325474
  29   5 1751.5938    0.3534  0.2929 11.5191  0.0000       18.9154  0.0057   0.0049   0.0119    0.0169   0.0000       1.50735   440.6342      0.235599       20.2983      0.487993      -2.81207     -0.723517      0.275865      0.363356      0.393959      0.440650      0.437922      0.448553
  29   6 1930.2786    0.5428  0.4754 11.5547  0.0000       11.0942  0.0073   0.0058   0.0150    0.0242   0.0000      0.704609   440.9644    -0.0994181       20.9805     -0.692167      -1.54362      -1.15255      0.340700      0.457762      0.499135      0.531904      0.540263      0.535366
  29   7 2105.4516    0.8069  0.6441 11.7383  0.0000       8.19608  0.0086   0.0073   0.0169    0.0334   0.0000      0.460391   440.7467       1.26094       20.4141      0.158130      -2.50621       1.76518      0.375013      0.498121      0.544292      0.585305      0.597553      0.590431
  29   8 2275.4906    1.1605  0.8936 12.1241  0.0000       5.63369  0.0107   0.0092   0.0213    0.0459   0.0000      0.355476   440.6715      0.869208       19.1453       1.35350      -2.34061     -0.141756      0.446115      0.582938      0.654850      0.698544      0.701044      0.682993
  29   9 2439.2014    1.6152  1.0318 12.8407  0.0000       3.87367  0.0123   0.0123   0.0233    0.0470   0.0000      0.332034   438.9820       2.13537       17.3051       1.13048      -1.59982      -1.88672      0.495234      0.637912      0.702309      0.760263      0.750184      0.749223
  29  10 2598.8129    2.1404  1.0497 13.4292  0.0000       2.91798  0.0124   0.0161   0.0233    0.0475   0.0000      0.319081   439.5575       3.40789       14.7312       2.74917      -1.23839      0.368231      0.491856      0.654035      0.710254      0.760526      0.759427      0.750719
  29  11 2756.2559    2.7800  0.9937 13.9489  0.0000       1.50836  0.0114   0.0212   0.0221    0.0477   0.0000      0.290444   439.8231       3.91900       15.5222       1.87887      -1.81890      -1.49846      0.464762      0.611776      0.660506      0.726594      0.713382      0.711331
  29  12 2911.7627    3.4703  0.9618 14.3168  0.0000       1.63337  0.0111   0.0269   0.0214    0.0528   0.0000      0.288561   439.7240       5.74394       16.6573       3.34063      -1.10866    -0.0758388      0.466848      0.616792      0.663784      0.722569      0.710117      0.702773
  29  13 3065.1039    3.9808  1.0525 14.7296  0.0000       1.09551  0.0121   0.0301   0.0235    0.0517   0.0000      0.286995   438.8267       7.53557       15.4072       2.28430      -2.25372      0.297245      0.482590      0.638820      0.692316      0.751622      0.748660      0.741275
  29  14 3216.9601    3.8923  1.2903 14.6284  0.0000       1.42267  0.0142   0.0269   0.0265    0.0475   0.0000      0.252565   438.6714       6.84474       15.2725       2.23748      -2.98279      -3.25733      0.548726      0.725517      0.769300      0.841346      0.856409      0.835382
  29  15 3367.7654    3.3309  1.8938 14.3728  0.0000      0.573204  0.0182   0.0193   0.0329    0.0292   0.0000      0.158946   439.2903       10.1037       13.8185       2.87250     -0.727621      -1.01066      0.683002      0.903787      0.989692       1.05736       1.06528       1.05215
  29  16 3518.1970    2.7614  2.8935 13.7498 -0.0000      0.705463  0.0235   0.0132   0.0424    0.0237   0.0000     0.0867566   438.9412       9.65544       13.2291       3.40645      -2.49231      -2.85338      0.872733       1.16859       1.26912       1.37908       1.39215       1.35831
  29  17 3668.0258    2.2828  4.3561 13.1309 -0.0000      0.681934  0.0298   0.0092   0.0544    0.0197   0.0000     0.0530985   440.9451       8.04794       14.1065       2.31840      -4.05326      0.113074       1.08892       1.45392       1.58849       1.69525       1.70841       1.66951
  29  18 3817.2362    1.8997  6.2586 12.6934 -0.0000      0.393585  0.0382   0.0065   0.0694    0.0160   0.0000     0.0361178   442.0228       10.5882       16.4846       5.55370     0.0457946      -5.51451       1.39326       1.83738       2.01556       2.15554       2.15102       2.13640
  29  19 3966.3163    1.5968  8.9655 12.4018  0.0000      0.409929  0.0520   0.0049   0.0940    0.0141   0.0000     0.0285737   436.6103       12.8485       16.5350       4.01922      -1.51429      -3.35873       1.82008       2.39393       2.63281       2.81110       2.85817       2.80557
  29  20 4114.7718    1.3283 11.5411 12.3017  0.0002      0.306683  0.0727   0.0040   0.1249    0.0129   0.0000     0.0294785   435.8567       8.37681       18.0788       8.11878     -0.832342      -5.99874       2.32320       3.07866       3.39036       3.60080       3.66576       3.59717
  29  21 4263.3549    1.0827 14.2246 12.1777  0.0002      0.329532  0.1019   0.0031   0.1602    0.0114   0.0000     0.0339633   439.9475       16.5735       12.5145       8.59520       10.5761      0.411178       2.96239       3.89749       4.32362       4.59832       4.63875       4.53693
  30   3 1376.6118    0.1152  0.0567 11.6631  0.0000       17.4784  0.0029   0.0040   0.0063    0.0104   0.0000       30.3547   440.7686     -0.355570       20.9955      0.447489      -2.67336     -0.221517      0.142106      0.184989      0.215678      0.222268      0.219372      0.221303
  30   4 1581.9217    0.2186  0.1510 11.5786  0.0000       28.2797  0.0042   0.0042   0.0089    0.0131   0.0000       4.82020   440.4879     -0.327439       20.8355      0.267724      -2.88601    -0.0384512      0.201883      0.253229      0.291621      0.305524      0.321068      0.320979
  30   5 1770.0898    0.3723  0.3039 11.5135  0.0000       17.5795  0.0058   0.0049   0.0116    0.0174   0.0000       1.34253   440.1519      0.275276       20.6695      0.128546      -2.39572    -0.0265219      0.272546      0.348882      0.387123      0.410756      0.412722      0.415433
  30   6 1950.0392    0.5594  0.4973 11.5578  0.0000       11.8120  0.0073   0.0057   0.0152    0.0245   0.0000      0.688286   440.3030      0.556858       21.2618     -0.133029      -2.42522      0.783795      0.334224      0.427017      0.472713      0.510075      0.514479      0.502434
  30   7 2126.4771    0.8369  0.6980 11.7985  0.0000       7.19439  0.0089   0.0073   0.0179    0.0346   0.0000      0.427707   440.2619       1.97214       19.9643     -0.200201      -3.70131      0.564719      0.383690      0.492952      0.550144      0.585591      0.597513      0.595085
  30   8 2297.4944    1.1890  0.9169 12.3640  0.0000       5.65313  0.0112   0.0093   0.0214    0.0412   0.0000      0.365636   440.2979       1.56876       18.4238       1.49242      -2.35803     -0.391570      0.442755      0.581321      0.640803      0.697446      0.686251      0.681307
  30   9 2462.4194    1.6731  1.0651 12.9511  0.0000       3.88778  0.0125   0.0125   0.0234    0.0459   0.0000      0.323179   439.8320       1.98652       17.4487      0.896328      -2.16855     -0.857386      0.472553      0.616720      0.676290      0.736473      0.737825      0.726275
  30  10 2623.6198    2.2452  1.0314 13.5231  0.0000       2.70262  0.0120   0.0167   0.0226    0.0468   0.0000      0.314013   441.0435       3.17207       17.2902      0.910520      -1.08935     0.0463055      0.459520      0.612424      0.660388      0.708600      0.726805      0.709591
  30  11 2782.5895    2.9393  0.9543 14.0641  0.0000       1.57804  0.0108   0.0223   0.0210    0.0450   0.0000      0.287077   439.8012       4.43001       15.7180      0.957705      -2.12900     -0.120856      0.442193      0.583168      0.636536      0.693630      0.679482      0.684095
  30  12 2939.2285    3.5942  0.9043 14.5574  0.0000       1.99015  0.0104   0.0279   0.0203    0.0442   0.0000      0.313057   439.6144       5.37768       16.1287       3.04980      -2.32393      -1.56394      0.433925      0.563484      0.602095      0.653115      0.655318      0.667572
  30  13 3093.4694    4.0012  1.0394 14.7254  0.0000      0.344429  0.0119   0.0296   0.0224    0.0511   0.0000      0.289036   438.9624       6.44793       16.0435      0.815183      -1.59775      0.795719      0.461118      0.606803      0.666422      0.721713      0.715932      0.713842
  30  14 3246.1425    3.7817  1.4679 14.5904  0.0000      0.988232  0.0155   0.0241   0.0274    0.0390   0.0000      0.187554   440.0873       8.37604       14.4413       1.38376      -1.11970      -3.06628      0.565511      0.753043      0.810069      0.873885      0.870673      0.862439
  30  15 3397.9188    3.2257  2.0189 14.1940  0.0000       1.12756  0.0185   0.0176   0.0328    0.0281   0.0000      0.133426   439.3971       7.85951       15.0550       2.91091      -1.00518      -2.65095      0.672453      0.879294      0.969757       1.05161       1.04048       1.03663
  30  16 3549.1373    2.6544  3.2148 13.5949  0.0000       1.06944  0.0242   0.0118   0.0442    0.0215   0.0000     0.0788008   440.2114       9.77017       15.8136       1.85771     -0.793314      -1.69417      0.867938       1.13950       1.24454       1.33847       1.34085       1.32649
  30  17 3699.5733    2.1974  4.8155 12.9487  0.0000      0.643466  0.0310   0.0082   0.0565    0.0188   0.0000     0.0471108   439.0865       12.1381       13.7410       3.80328     -0.342462      -2.23749       1.09356       1.43953       1.58902       1.70265       1.73858       1.71720
  30  18 3849.4459    1.8174  6.7568 12.6618  0.0000      0.475215  0.0404   0.0060   0.0735    0.0149   0.0000     0.0350607   442.5211       12.3486       16.5252       8.49613      -2.01503      -3.67094       1.39551       1.84396       2.03289       2.18932       2.20365       2.16598
  30  19 3998.9581    1.5138  9.4619 12.3943 -0.0001      0.308628  0.0561   0.0045   0.0996    0.0135   0.0000     0.0298843   441.3084       8.62697       12.6244       6.17297      0.207412      -1.94573       1.82383       2.42808       2.66326       2.85104       2.88212       2.82322
  30  20 4148.1576    1.2681 12.4196 12.2652 -0.0001      0.266048  0.0805   0.0036   0.1331    0.0124   0.0000     0.0295639   438.0471       14.9359       10.8415       10.6635      -2.93255      -5.67264       2.40117       3.20128       3.51628       3.77557       3.81890       3.76336
  30  21 4297.2329    1.0381 14.8839 12.1474 -0.0000      0.419292  0.1063   0.0030   0.1625    0.0111   0.0000     0.0346575   438.3361       16.4200       21.6335       4.16132      -6.43341      0.780586       2.86528       3.81505       4.24848       4.51311       4.59189       4.50890
  31   2 1164.9732    0.0608  0.0357 11.7985 -0.0002       29.5520  0.0040   0.0038   0.0071    0.0098   0.0000       180.650   440.4574     -0.255932       21.3612      0.167443      -2.16318    -0.0293693      0.158608      0.203009      0.250154      0.277647      0.290767      0.254656
  31   3 1393.1636    0.1217  0.0608 11.6699  0.0000       26.7166  0.0031   0.0040   0.0060    0.0104   0.0000       26.3133   441.1164     -0.556361       20.9119     -0.117536      -2.61835      0.116456      0.135466      0.176884      0.200206      0.211662      0.209824      0.209593
  31   4 1599.3486    0.2304  0.1577 11.5620  0.0000       31.3105  0.0043   0.0043   0.0085    0.0132   0.0000       4.18799   440.9830     0.0368560       20.8595     -0.256413      -2.62866     -0.189990      0.203916      0.273393      0.306541      0.337704      0.334566      0.323334
  31   5 1788.2945    0.3950  0.3211 11.5388  0.0000       17.4388  0.0056   0.0050   0.0121    0.0173   0.0000       1.23241   440.5339      0.246637       21.3736     -0.206553      -2.50171      0.126865      0.259368      0.334628      0.363013      0.396575      0.402314      0.392985
  31   6 1969.5294    0.5977  0.5376 11.5611  0.0000       11.9941  0.0077   0.0058   0.0155    0.0256   0.0000      0.620839   440.8351      0.158140       20.1682    0.00819162      -2.97632     -0.103027      0.328919      0.442632      0.459728      0.517116      0.522429      0.518448
  31   7 2147.1489    0.8705  0.7579 11.7556  0.0000       7.39628  0.0094   0.0072   0.0185    0.0377   0.0000      0.412526   441.2004       1.02773       19.5416      0.598162      -2.25590      0.309546      0.372046      0.488466      0.541627      0.578856      0.583637      0.573301
  31   8 2319.0752    1.2643  0.9739 12.4002  0.0000       5.32019  0.0116   0.0095   0.0215    0.0430   0.0000      0.355012   440.5998      0.998174       18.7400       1.14576      -2.43379      0.445066      0.443231      0.573446      0.622366      0.683020      0.664501      0.681762
  31   9 2485.1001    1.7793  1.0473 13.0843  0.0000       2.62917  0.0121   0.0131   0.0226    0.0458   0.0000      0.317377   439.9108       2.63976       17.9297      0.576797      -2.55186     -0.573561      0.459207      0.601993      0.657154      0.711082      0.709020      0.709531
  31  10 2647.9225    2.3491  1.0659 13.6060 -0.0000       2.30119  0.0122   0.0171   0.0226    0.0476   0.0000      0.299108   440.6294       3.55103       16.2662      0.134478      -2.14943      0.790675      0.465089      0.611697      0.658939      0.728332      0.724162      0.708855
  31  11 2808.4571    3.0829  0.9779 14.0990  0.0000       2.07392  0.0109   0.0228   0.0208    0.0459   0.0000      0.286077   440.1146       4.11934       16.9168      0.201768      -3.11148      0.176811      0.422668      0.560789      0.602712      0.659611      0.659913      0.659740
  31  12 2966.2538    3.7156  0.9744 14.5019  0.0000       1.55944  0.0110   0.0275   0.0206    0.0482   0.0000      0.280068   440.5291       5.92856       15.8599       2.63562      -1.38151     -0.257825      0.434127      0.558726      0.602475      0.663837      0.649842      0.655474
  31  13 3121.4695    4.0285  1.1851 14.5341  0.0000       1.37293  0.0132   0.0278   0.0236    0.0583   0.0000      0.288489   439.8845       5.13703       16.2777       2.76430      -1.06355     -0.383698      0.480584      0.644023      0.683484      0.737102      0.742126      0.744397
  31  14 3274.9405    3.7220  1.4857 14.6729  0.0000      0.338967  0.0155   0.0238   0.0281    0.0381   0.0000      0.214082   438.4856       8.15305       15.6622       2.61165      -3.26649      -1.32559      0.535975      0.718467      0.773877      0.843735      0.842887      0.845151
  31  15 3427.5987    3.1196  2.2741 14.1240  0.0000      0.847584  0.0197   0.0158   0.0352    0.0244   0.0000      0.109137   439.1074       8.99362       15.4156       3.15508      -1.37858      0.504012      0.684379      0.911915      0.997542       1.07840       1.10631       1.06877
  31  16 3579.5792    2.5565  3.4367 13.5468 -0.0000      0.882590  0.0251   0.0109   0.0455    0.0199   0.0000     0.0710196   439.9173       10.6612       15.5353       3.70056      -3.93263      0.790281      0.869180       1.14530       1.25958       1.36078       1.36535       1.35253
  31  17 3730.8658    2.1042  5.1917 12.9106 -0.0000      0.663439  0.0327   0.0075   0.0587    0.0173   0.0000     0.0444965   438.4615       7.59352       14.5933       5.58843     -0.823766     -0.289510       1.11491       1.48397       1.62646       1.75421       1.76145       1.76704
  31  18 3881.2727    1.7546  7.6948 12.5028  0.0000      0.383359  0.0435   0.0054   0.0795    0.0144   0.0000     0.0304232   439.4832       12.3940       18.9890       1.46775      -3.12413      -3.87280       1.46177       1.91952       2.12312       2.28474       2.31584       2.29997
  31  19 4031.4685    1.4616  9.9284 12.3824 -0.0000      0.364389  0.0591   0.0043   0.1037    0.0130   0.0000     0.0295065   442.1562       11.1399       13.7277       2.48220      -2.84669       5.36889       1.83453       2.43988       2.67871       2.88791       2.92486       2.89498
  31  20 4181.2924    1.2195 12.9442 12.2408  0.0001      0.328692  0.0845   0.0033   0.1372    0.0120   0.0000     0.0328773   436.0194       14.6216       17.7371       3.60812       3.78561      -6.96482       2.40284       3.16912       3.50918       3.75815       3.81726       3.77406
  32   2 1179.5366    0.0700  0.0292 11.8018  0.0059      -2.75800  0.0025   0.0040   0.0067    0.0095   0.0000       148.339   440.7229     -0.447034       20.9051      0.329565      -3.13733    -0.0579225      0.122903      0.161906      0.184145      0.212249      0.216105      0.274241
  32   3 1409.4276    0.1313  0.0711 11.6527  0.0000       33.1720  0.0030   0.0039   0.0069    0.0106   0.0000       19.2863   441.1216     -0.234210       21.1817     -0.100800      -2.51223     0.0334833      0.130932      0.163210      0.191582      0.199921      0.197456      0.181909
  32   4 1616.4495    0.2468  0.1648 11.5566 -0.0000       28.3876  0.0041   0.0044   0.0087    0.0131   0.0000       3.62284   441.2280     -0.259128       20.7792      0.252415      -2.46241      0.308814      0.196845      0.255429      0.271455      0.287050      0.296295      0.291802
  32   5 1806.2231    0.4143  0.3497 11.4949  0.0000       15.4170  0.0060   0.0049   0.0121    0.0183   0.0000       1.08279   440.5284     -0.469849       20.4560     -0.308412      -3.05587     -0.531021      0.267920      0.352196      0.389369      0.414963      0.430940      0.425348
  32   6 1988.7393    0.6172  0.5616 11.5899 -0.0000       10.2856  0.0076   0.0058   0.0158    0.0260   0.0000      0.583395   441.3820     -0.404652       19.7561     0.0707499      -3.11204     -0.555808      0.309496      0.404346      0.442992      0.492245      0.487862      0.503867
  32   7 2167.4735    0.9143  0.7689 11.9109 -0.0000       7.85981  0.0093   0.0074   0.0187    0.0355   0.0000      0.424439   440.7435       2.07849       19.9815      0.668527      -1.97345     -0.136679      0.363255      0.466471      0.512549      0.547869      0.560554      0.553621
  32   8 2340.1775    1.3466  1.0101 12.3955  0.0000       3.96499  0.0116   0.0098   0.0218    0.0469   0.0000      0.331849   440.0606       1.00004       19.2889      0.681423      -2.33564      -1.36015      0.420783      0.555716      0.604247      0.656976      0.657413      0.650427
  32   9 2507.3842    1.8746  1.1090 13.0135  0.0000       2.96712  0.0122   0.0132   0.0232    0.0505   0.0000      0.302546   440.2883       2.79974       18.8501      0.406574      -2.05482     -0.936953      0.442858      0.572707      0.635287      0.679530      0.686801      0.678975
  32  10 2671.7438    2.4795  0.9934 13.7956  0.0000       2.01839  0.0112   0.0182   0.0212    0.0434   0.0000      0.309487   440.3101       2.59241       17.7382      0.722177      -2.71110      0.116984      0.414957      0.553716      0.607480      0.652825      0.666212      0.671082
  32  11 2833.8025    3.1680  1.0003 14.1422 -0.0001       1.42290  0.0111   0.0228   0.0210    0.0470   0.0000      0.288917   440.6030       4.20547       16.9669       2.25414      -1.77904      -1.42970      0.412820      0.542211      0.602794      0.645187      0.652139      0.654935
  32  12 2992.8212    3.8183  0.9720 14.6988  0.0000       1.30858  0.0107   0.0282   0.0212    0.0424   0.0000      0.303619   438.8084       5.48994       16.0280       2.01648      -1.49766      -1.36286      0.405104      0.531087      0.573842      0.626404      0.629172      0.640621
  32  13 3149.0109    4.0576  1.2168 14.6993  0.0000      0.570642  0.0130   0.0276   0.0244    0.0494   0.0000      0.268681   439.7803       6.90645       15.8932       2.14451      -1.88949     -0.716561      0.460505      0.611091      0.669073      0.711483      0.732174      0.738804
  32  14 3303.4514    3.6039  1.6524 14.5290  0.0000      0.618007  0.0161   0.0213   0.0291    0.0347   0.0000      0.167265   439.0524       7.47148       15.2628       3.31844      -1.61456      -1.35651      0.552886      0.741860      0.797347      0.865539      0.868820      0.866129
  32  15 3457.0103    3.0155  2.4493 13.9810  0.0000      0.878249  0.0201   0.0146   0.0360    0.0236   0.0000     0.0993587   439.6057       9.54148       14.2712       4.66629      -1.56215      -2.92993      0.680882      0.901580      0.997905       1.07453       1.08243       1.07723
  32  16 3609.8225    2.4570  3.8654 13.3336  0.0000      0.886893  0.0260   0.0096   0.0474    0.0184   0.0000     0.0589873   438.6444       11.5808       15.8643       5.46235      -2.70944      -3.20132      0.883995       1.15212       1.27024       1.36523       1.38279       1.37319
  32  17 3761.7093    2.0350  5.6455 12.8259 -0.0000      0.630806  0.0339   0.0068   0.0615    0.0161   0.0000     0.0411057   438.8296       10.4506       12.6705       3.95131     -0.102960      -5.46893       1.11615       1.47720       1.64593       1.75572       1.78910       1.76160
  32  18 3912.9168    1.6886  7.9694 12.5072  0.0000      0.337847  0.0454   0.0051   0.0824    0.0140   0.0000     0.0310050   438.5316       10.9212       16.7543       4.99305      -1.29345      0.791490       1.45296       1.93635       2.11400       2.30145       2.34234       2.31779
  32  19 4063.7272    1.4213 10.8342 12.3332  0.0005      0.372645  0.0642   0.0039   0.1112    0.0126   0.0000     0.0288559   439.0637       13.4198       17.7903       3.71654       1.14695     -0.926475       1.89586       2.50613       2.78531       2.97960       3.04415       2.98842
  32  20 4213.8315    1.1461 13.3273 12.2331 -0.0005      0.260727  0.0911   0.0031   0.1447    0.0115   0.0000     0.0345015   439.6520       8.25535       16.5721       12.4429      0.315371      -4.47367       2.44749       3.22646       3.60891       3.84595       3.89111       3.87742
  33   2 1193.8793    0.0662  0.0370 11.8139  0.0000       43.3220  0.0035   0.0038   0.0077    0.0097   0.0000       141.430   440.7811     -0.295934       20.9425      0.403690      -3.11528     0.0378350      0.143723      0.222644      0.251200      0.273396      0.306841      0.302596
  33   3 1425.4218    0.1424  0.0706 11.6749  0.0000       25.4856  0.0031   0.0040   0.0058    0.0103   0.0000       17.4253   440.8753     -0.426522       21.2546      0.238040      -2.66741      0.164784      0.136945      0.177839      0.205113      0.229514      0.232891      0.247060
  33   4 1633.2513    0.2590  0.1850 11.5738  0.0000       25.2081  0.0043   0.0043   0.0090    0.0132   0.0000       3.04575   440.9203     -0.395400       21.0360     -0.355616      -2.68779    -0.0252841      0.191195      0.245718      0.276861      0.303926      0.295863      0.293004
  33   5 1823.9045    0.4257  0.3875 11.5003  0.0000       15.4677  0.0062   0.0048   0.0129    0.0190   0.0000      0.978113   440.3879     -0.927846       21.4966      0.638214      -2.93495     0.0808106      0.270273      0.354589      0.397903      0.421650      0.430765      0.429908
  33   6 2007.7102    0.6409  0.5959 11.6462  0.0000       10.4595  0.0078   0.0058   0.0161    0.0264   0.0000      0.559444   440.7033      0.568058       21.0895     0.0841039      -3.00730      -1.11293      0.318178      0.418858      0.454990      0.499505      0.506863      0.509553
  33   7 2187.4854    0.9704  0.8019 11.9300  0.0000       7.52939  0.0094   0.0076   0.0186    0.0385   0.0000      0.387302   440.4259       1.27126       21.9827      0.255033      -1.87669      0.918036      0.352388      0.459433      0.508440      0.551343      0.564811      0.564030
  33   8 2360.9649    1.4116  1.0086 12.6362  0.0000       4.36468  0.0114   0.0102   0.0217    0.0424   0.0000      0.337853   440.3117       2.32703       20.4186     -0.346462      -2.37474      0.624116      0.402317      0.529790      0.582597      0.636642      0.631567      0.641130
  33   9 2529.2793    1.9371  1.0923 13.1759  0.0000       2.99376  0.0120   0.0136   0.0229    0.0480   0.0000      0.306957   441.2267       3.05757       19.1200      0.335847      -1.41696      -1.23372      0.426882      0.562040      0.620281      0.661342      0.670812      0.675973
  33  10 2695.1582    2.5660  1.1063 13.6746  0.0000       2.34402  0.0122   0.0176   0.0223    0.0511   0.0000      0.284096   441.1888       3.11459       18.6464      0.790116      -2.49983    0.00791913      0.420598      0.561871      0.606076      0.671373      0.679642      0.678916
  33  11 2858.7063    3.3641  0.9786 14.2478  0.0000       2.24218  0.0105   0.0240   0.0203    0.0479   0.0000      0.287655   441.1181       4.37141       18.4212       2.25083      -1.63327      -1.35536      0.394212      0.514646      0.560042      0.609273      0.613156      0.610687
  33  12 3018.9229    3.9034  1.0335 14.6813  0.0000      0.971376  0.0112   0.0275   0.0213    0.0452   0.0000      0.294177   439.2389       4.83805       17.3412       2.18577      -2.33993     -0.723960      0.400145      0.519978      0.564584      0.612457      0.622571      0.615543
  33  13 3176.2087    4.0392  1.2140 14.8254  0.0000      0.958952  0.0131   0.0270   0.0240    0.0448   0.0000      0.270267   439.4636       6.69556       15.4678       2.05844      -1.68493      -1.89551      0.441578      0.588237      0.629407      0.696540      0.696042      0.691838
  33  14 3331.5776    3.5437  1.8334 14.3951  0.0000      0.522791  0.0167   0.0193   0.0300    0.0305   0.0000      0.154453   439.0010       6.23980       17.6095       2.78154      -1.26672     -0.621973      0.551999      0.726916      0.799190      0.870072      0.873555      0.875094
  33  15 3486.0024    2.9270  2.7776 13.7938 -0.0000      0.649670  0.0209   0.0131   0.0382    0.0228   0.0000     0.0825536   438.6264       9.32320       13.8507       1.46018      -1.44446      -2.11988      0.684981      0.919776      0.994248       1.08037       1.10519       1.09156
  33  16 3639.5673    2.3761  4.1094 13.2825  0.0000      0.666673  0.0269   0.0089   0.0482    0.0172   0.0000     0.0529957   442.7053       10.9691       15.4674       2.25842      -1.98530      -4.76326      0.871381       1.14775       1.29511       1.39298       1.40495       1.40889
  33  17 3792.3598    1.9712  6.2602 12.7587  0.0000      0.590146  0.0357   0.0062   0.0652    0.0150   0.0000     0.0353822   439.7401       13.7762       15.9818       3.02019      -3.92516      -2.84066       1.13864       1.49172       1.66109       1.77701       1.81760       1.79996
  33  18 3944.1670    1.6393  8.6551 12.4508 -0.0000      0.407631  0.0486   0.0047   0.0860    0.0135   0.0000     0.0297717   440.9322       11.6887       14.8685       4.37775      -2.09162      -3.94830       1.48787       1.96504       2.17442       2.34504       2.39237       2.37636
  33  19 4095.3929    1.3559 11.3117 12.3380 -0.0003      0.287332  0.0685   0.0036   0.1159    0.0122   0.0000     0.0292503   438.9900       18.0947       13.6677       1.76756      -4.29320      0.488758       1.90917       2.54347       2.80428       3.01520       3.09410       3.05537
  33  20 4247.0650    1.1151 14.6441 12.2268  0.0000      0.510502  0.0985   0.0029   0.1535    0.0109   0.0000     0.0328559   443.0050       8.47195       8.77430       3.89202      -4.03891      -1.76727       2.46516       3.28409       3.66854       3.91723       4.00186       3.95611
  34   2 1208.0030    0.0796  0.0281 11.7511  0.0000       46.8491  0.0022   0.0041   0.0050    0.0095   0.0000       118.716   441.2177     -0.509092       20.8532      0.209851      -2.59834     -0.303011     0.0863446      0.111891      0.131532      0.151860      0.142647      0.129708
  34   3 1441.1576    0.1443  0.0939 11.6296  0.0002       33.1050  0.0037   0.0037   0.0071    0.0106   0.0000       13.7067   441.5762    -0.0496076       21.2886     -0.258810      -3.14050      0.184047      0.153187      0.202143      0.213060      0.233781      0.251695      0.243896
  34   4 1649.7550    0.2668  0.2141 11.5478  0.0000       21.6664  0.0049   0.0041   0.0095    0.0133   0.0000       2.67053   440.9068     -0.320699       21.3069     0.0612079      -3.12657     0.0729852      0.217085      0.287649      0.314887      0.341446      0.349729      0.332792
  34   5 1841.3283    0.4533  0.3892 11.5287  0.0000       15.8369  0.0061   0.0050   0.0125    0.0184   0.0000      0.933422   440.7068      0.127711       20.5953      0.215298      -2.99093     -0.616417      0.246564      0.323114      0.355426      0.383799      0.401656      0.383654
  34   6 2026.4375    0.6905  0.5973 11.5957  0.0000       8.94395  0.0075   0.0060   0.0158    0.0287   0.0000      0.493988   440.8727      0.353044       20.5040      0.496237      -2.94801      0.263088      0.296951      0.381758      0.425452      0.464972      0.473273      0.476300
  34   7 2207.1508    1.0153  0.8232 12.0175  0.0000       6.76604  0.0095   0.0077   0.0186    0.0369   0.0000      0.376003   440.5403    -0.0719158       20.7551      0.572276      -2.16285     -0.122359      0.334589      0.452048      0.493174      0.536409      0.543826      0.547964
  34   8 2381.3781    1.4549  1.0407 12.7812 -0.0000       4.54945  0.0118   0.0104   0.0223    0.0409   0.0000      0.342507   440.4741      0.960912       21.4776      0.931004      -3.09517    -0.0910914      0.401782      0.532779      0.579547      0.628937      0.638176      0.639355
  34   9 2550.7895    2.0085  1.1368 13.2846  0.0000       3.13307  0.0126   0.0137   0.0229    0.0468   0.0000      0.311892   441.1425       3.09400       19.3761       1.58605      -2.25080      -1.38181      0.419871      0.547418      0.611699      0.662711      0.668920      0.677417
  34  10 2718.0979    2.6761  1.0630 13.8230  0.0000       2.06597  0.0114   0.0185   0.0217    0.0462   0.0000      0.295545   440.3204       3.61007       18.5896       1.44765      -2.15729     -0.729947      0.395098      0.511950      0.566703      0.615080      0.624851      0.632494
  34  11 2883.0556    3.4994  0.9844 14.3464  0.0000       1.77862  0.0105   0.0247   0.0201    0.0464   0.0000      0.280623   440.4156       4.14895       17.5539       1.47463      -1.89287      -1.42008      0.373543      0.487163      0.528865      0.576329      0.583371      0.584928
  34  12 3044.5606    4.0022  1.0434 14.7999  0.0001       1.44005  0.0113   0.0279   0.0212    0.0434   0.0000      0.302341   440.2838       5.99342       18.0978       1.60280      -1.05314    -0.0762719      0.391291      0.518125      0.553980      0.606899      0.617229      0.625504
  34  13 3202.9416    3.9575  1.3027 14.7496  0.0000      0.527038  0.0134   0.0253   0.0246    0.0417   0.0000      0.239986   440.7432       6.73224       16.9519       1.43686      -1.36491     -0.347706      0.448014      0.591818      0.642480      0.695159      0.705908      0.698811
  34  14 3359.3857    3.4325  1.9412 14.2780  0.0000      0.774286  0.0168   0.0180   0.0308    0.0294   0.0000      0.134509   440.6188       7.76919       14.7563       2.58977      -1.51355      -1.07601      0.543922      0.719859      0.782883      0.851457      0.858750      0.864979
  34  15 3514.6592    2.8140  2.9794 13.7153  0.0000      0.652304  0.0219   0.0120   0.0389    0.0218   0.0000     0.0786351   440.0307       7.59372       13.8641       2.20571    -0.0512293      -1.03656      0.705510      0.937765       1.03235       1.12080       1.13934       1.13756
  34  16 3669.0627    2.2867  4.5592 13.1315  0.0000      0.611309  0.0280   0.0080   0.0514    0.0164   0.0000     0.0477835   439.6305       9.27994       17.1110       4.21355      -4.96506     -0.264517      0.887606       1.18178       1.29977       1.41716       1.43243       1.43025
  34  17 3822.4326    1.8953  6.7711 12.7146  0.0000      0.418451  0.0373   0.0057   0.0691    0.0139   0.0000     0.0331937   438.7981       12.2867       15.5526       8.31122      -6.07531      -4.43756       1.15360       1.52307       1.69196       1.83061       1.87116       1.85961
  34  18 3975.1405    1.5751  9.1988 12.4212 -0.0002      0.363561  0.0517   0.0043   0.0909    0.0130   0.0000     0.0294071   443.5499       10.4360       11.8089       6.73287      -2.86348      -1.75489       1.49259       1.99524       2.21181       2.39072       2.42807       2.41362
  34  19 4126.8921    1.3202 12.1275 12.2912  0.0002      0.216001  0.0750   0.0033   0.1211    0.0117   0.0000     0.0310741   437.5642       12.3463       19.0371       3.75733      -5.59438      -2.75848       1.94716       2.62532       2.89807       3.12615       3.17179       3.18352
  35   2 1221.9276    0.0680  0.0363 11.7706  0.0000       14.1968  0.0030   0.0035   0.0068    0.0092   0.0000       126.932   440.9390    -0.0561998       21.4202     -0.374248      -3.00892     -0.189861      0.112788      0.136423      0.171285      0.180532      0.175475      0.175872
  35   3 1456.6236    0.1508  0.0909 11.6477  0.0000       28.0523  0.0033   0.0037   0.0070    0.0104   0.0000       13.0592   441.4759     -0.112648       21.2146      0.305387      -2.75945     -0.291072      0.124950      0.167166      0.194867      0.199236      0.202149      0.203797
  35   4 1665.9754    0.2851  0.2259 11.5625  0.0000       22.7126  0.0048   0.0041   0.0096    0.0134   0.0000       2.34808   441.4299     -0.521497       21.9230   -0.00785268      -2.55465     0.0299640      0.193224      0.244560      0.278615      0.301236      0.318001      0.318683
  35   5 1858.5080    0.4770  0.3997 11.5496  0.0000       12.6773  0.0060   0.0050   0.0124    0.0192   0.0000      0.834667   441.2293     -0.150485       21.1349      0.381260      -2.51788     -0.293903      0.242173      0.304633      0.349199      0.374392      0.373515      0.380910
  35   6 2044.9529    0.7019  0.6474 11.7071  0.0000       9.99066  0.0082   0.0059   0.0161    0.0276   0.0000      0.503718   441.7942      0.390484       21.4930      0.414660      -2.12190     0.0838215      0.299101      0.400758      0.434980      0.479958      0.487980      0.490595
  35   7 2226.5387    1.0532  0.8666 12.1344  0.0001       5.95467  0.0097   0.0079   0.0195    0.0374   0.0000      0.369500   441.4871       1.36955       21.5565      0.651894      -2.20895     -0.372342      0.343442      0.451814      0.499108      0.531971      0.549440      0.547780
  35   8 2401.4485    1.5142  1.0625 12.7980  0.0000       3.88515  0.0117   0.0105   0.0220    0.0423   0.0000      0.323204   441.3190       2.66263       20.2190      0.662172      -1.73114      0.302017      0.380389      0.506893      0.558620      0.610064      0.626323      0.625541
  35   9 2571.9928    2.1241  1.1209 13.3476  0.0002       3.73341  0.0122   0.0143   0.0224    0.0465   0.0000      0.313852   440.5509       2.94570       20.0718     -0.658063      -1.61174     -0.958800      0.388766      0.526754      0.561018      0.624107      0.626410      0.635513
  35  10 2740.6663    2.7998  1.0686 13.9108  0.0000       2.05980  0.0113   0.0190   0.0213    0.0460   0.0000      0.289513   440.7139       3.22617       19.1705      0.899827      -1.84866      0.240814      0.380049      0.492083      0.549329      0.594856      0.611003      0.607488
  35  11 2906.9624    3.5972  0.9639 14.5871  0.0000       2.11750  0.0103   0.0254   0.0196    0.0413   0.0000      0.292579   440.7278       3.48482       17.5349       2.16364      -2.05385      -1.91020      0.352504      0.454979      0.496865      0.551158      0.545637      0.557902
  35  12 3069.7388    3.9991  1.1091 14.8005 -0.0001       1.17128  0.0118   0.0270   0.0223    0.0449   0.0000      0.305507   440.5979       5.76070       17.3395       1.16299     -0.519929     -0.926486      0.383787      0.502303      0.557910      0.596547      0.608705      0.613245
  35  13 3229.2962    3.8793  1.4055 14.8582  0.0000      0.635942  0.0139   0.0239   0.0261    0.0346   0.0000      0.216249   440.6503       5.70803       16.8400       2.74851      -2.32434      -1.98808      0.444846      0.586904      0.634567      0.710599      0.705511      0.710653
  35  14 3386.8830    3.2974  2.0430 14.3557  0.0000       1.03982  0.0175   0.0168   0.0315    0.0252   0.0000      0.128817   440.2551       8.37566       15.9151       3.39780      -1.91862      0.334106      0.545814      0.725322      0.796628      0.865650      0.895066      0.879409
  35  15 3543.0621    2.6983  3.3100 13.6496  0.0000      0.759059  0.0229   0.0108   0.0418    0.0192   0.0000     0.0721474   439.6687       9.65612       16.4122       3.01333     -0.966963      -1.99205      0.702566      0.938035       1.03080       1.12400       1.12604       1.13914
  35  16 3698.2621    2.2260  4.9283 13.0011  0.0000      0.629927  0.0290   0.0074   0.0526    0.0162   0.0000     0.0427683   438.8251       9.57148       16.0497       2.06657     0.0472654      0.926928      0.892836       1.18194       1.30715       1.41066       1.44536       1.44871
  35  17 3852.3438    1.8113  7.0528 12.7020 -0.0000      0.405326  0.0392   0.0054   0.0711    0.0136   0.0000     0.0334855   440.7390       13.6400       15.2963       5.19224      -2.98621      -1.62457       1.16170       1.54242       1.71881       1.84670       1.89550       1.88533
  35  18 4005.7571    1.5270  9.8717 12.4221 -0.0002      0.340686  0.0554   0.0040   0.0971    0.0125   0.0000     0.0291775   442.2343       14.8331       12.7490       4.60502      -2.30402       2.54509       1.53397       2.04237       2.26175       2.43993       2.49273       2.48347
  35  19 4158.3140    1.2360 12.7350 12.3175 -0.0000      0.250155  0.0818   0.0031   0.1304    0.0111   0.0000     0.0341576   436.1894       6.24143       16.0628       6.85541      -3.18952      -4.28658       2.00247       2.68563       2.96040       3.21117       3.29581       3.28018
  36   2 1235.6606    0.0805  0.0348 11.7652  0.0058      -1.79984  0.0026   0.0037   0.0051    0.0090   0.0000       95.2080   441.2486    -0.0943326       21.3758      0.216063      -3.16092    -0.0954066      0.120934      0.168037      0.196131      0.196185      0.191427      0.186983
  36   3 1471.8512    0.1608  0.0975 11.6263  0.0000       32.8474  0.0034   0.0037   0.0068    0.0105   0.0000       10.2786   441.4884     -0.211779       21.5434    -0.0956266      -3.09184     -0.186313      0.127525      0.179749      0.195215      0.212887      0.207347      0.215432
  36   4 1681.9438    0.2981  0.2553 11.5412  0.0000       21.7995  0.0050   0.0041   0.0105    0.0138   0.0000       2.02652   441.2287     -0.581951       21.4336      0.125172      -2.53373     -0.110096      0.189426      0.249774      0.280770      0.304245      0.300819      0.315602
  36   5 1875.5033    0.4966  0.4404 11.5760  0.0000       12.6014  0.0063   0.0050   0.0131    0.0194   0.0000      0.776783   441.3386     -0.496389       20.7842      0.395858      -3.05653    -0.0882979      0.239988      0.321860      0.351126      0.387500      0.396087      0.395047
  36   6 2063.2198    0.7400  0.6522 11.6956 -0.0001       9.27702  0.0078   0.0061   0.0159    0.0289   0.0000      0.473642   441.2766      0.137673       21.6826      0.763352      -2.75999      0.270198      0.280434      0.366226      0.399573      0.439591      0.450494      0.455185
  36   7 2245.6406    1.1098  0.8938 12.1344  0.0000       5.81084  0.0096   0.0080   0.0196    0.0387   0.0000      0.354618   440.9763      0.253789       21.3407     -0.585220      -1.99003     -0.289350      0.321334      0.425995      0.469927      0.516901      0.511736      0.520049
  36   8 2421.2731    1.6006  1.0760 12.8335  0.0000       3.64533  0.0115   0.0109   0.0219    0.0444   0.0000      0.311458   441.3306       2.00556       21.3251       1.24076      -2.19861      0.966460      0.369943      0.485919      0.536587      0.593696      0.600523      0.598958
  36   9 2592.9113    2.1868  1.1310 13.4251  0.0000       3.61835  0.0120   0.0145   0.0222    0.0466   0.0000      0.295304   441.6820       2.05631       20.0152      0.556012      -2.30941     -0.633794      0.375087      0.504893      0.548566      0.613960      0.619139      0.623722
  36  10 2762.8578    2.9105  1.0821 14.0089 -0.0001       2.48612  0.0114   0.0195   0.0213    0.0452   0.0000      0.297960   440.6959       3.00232       20.4687       2.04009      -2.97946     -0.923739      0.367567      0.484632      0.527651      0.586093      0.594005      0.598481
  36  11 2930.4071    3.6474  0.9985 14.6320  0.0000       1.63525  0.0104   0.0252   0.0203    0.0410   0.0000      0.300656   441.4158       4.38853       18.0692       1.22623      -2.56907      -1.03072      0.346564      0.455619      0.500673      0.549407      0.555440      0.559872
  36  12 3094.4334    4.0758  1.1525 14.8638 -0.0001      0.958330  0.0123   0.0270   0.0224    0.0450   0.0000      0.297052   440.8255       4.90753       16.6635       2.28433      -1.74775     -0.947664      0.388983      0.509867      0.552172      0.613630      0.628625      0.633633
  36  13 3255.2385    3.8149  1.4700 14.8048  0.0000      0.758644  0.0145   0.0225   0.0257    0.0324   0.0000      0.207600   439.8902       6.66864       14.4838       1.65340      -2.73689    -0.0339180      0.438017      0.584174      0.626683      0.691568      0.712494      0.716077
  36  14 3413.9261    3.2497  2.2564 14.1774  0.0000      0.853757  0.0180   0.0153   0.0322    0.0232   0.0000      0.111565   439.9404       8.68239       14.1136       3.88820      -1.59319      -1.54870      0.542223      0.724231      0.799172      0.871499      0.900526      0.899988
  36  15 3571.0921    2.6260  3.5560 13.4889  0.0000      0.700443  0.0234   0.0100   0.0423    0.0188   0.0000     0.0637087   439.5340       8.94500       15.8865       3.05228     -0.724519      -3.96212      0.698871      0.929875       1.03386       1.10804       1.15176       1.13553
  36  16 3727.0336    2.1536  5.4015 12.9264  0.0000      0.512802  0.0305   0.0068   0.0555    0.0152   0.0000     0.0388389   440.1542       9.25849       15.9953       2.69244    -0.0349454      -1.02316      0.909361       1.20104       1.34286       1.44621       1.50157       1.49508
  36  17 3881.9502    1.7609  7.7366 12.6506  0.0000      0.385327  0.0421   0.0050   0.0761    0.0131   0.0000     0.0316059   439.6568       12.2036       14.4934       1.76725      -2.80314      -2.28639       1.19523       1.58440       1.76258       1.89849       1.96354       1.95364
  36  18 4036.0360    1.4726 10.3417 12.4237  0.0007      0.273683  0.0592   0.0038   0.1014    0.0121   0.0000     0.0298160   440.8104       7.15453       18.2942       9.20322      -8.91332      -4.34581       1.56665       2.06069       2.30805       2.49423       2.55166       2.57527
  36  19 4189.3253    1.1825 12.9788 12.3279 -0.0006      0.290350  0.0857   0.0029   0.1341    0.0107   0.0000     0.0344075   439.6568       13.7349       18.1217     -0.777155      -1.04694      -5.20571       2.03808       2.71724       3.03149       3.26540       3.34281       3.36249
  37   2 1249.2011    0.0838  0.0373 11.7636  0.0005       16.9009  0.0026   0.0036   0.0052    0.0090   0.0000       86.9911   441.4955     -0.218781       21.3550     0.0786811      -2.71386     -0.151833     0.0943453      0.125448      0.141365      0.159715      0.163590      0.174508
  37   3 1486.8200    0.1676  0.0953 11.6192  0.0000       32.4990  0.0030   0.0038   0.0068    0.0104   0.0000       10.0671   441.7019     -0.400838       21.4925    -0.0380994      -2.88139    -0.0751804      0.118177      0.151607      0.178670      0.190524      0.196500      0.193470
  37   4 1697.6225    0.3163  0.2555 11.5557  0.0000       20.6284  0.0048   0.0041   0.0101    0.0138   0.0000       1.88585   441.1824     0.0567408       21.6391      0.157245      -2.44108     -0.118009      0.181955      0.238603      0.266747      0.290929      0.295425      0.294309
  37   5 1892.2894    0.5254  0.4676 11.5068  0.0000       11.6006  0.0064   0.0050   0.0131    0.0212   0.0000      0.676955   441.0946     -0.237813       21.8266     0.0526159      -2.70475     0.0300143      0.237482      0.312847      0.346240      0.371241      0.377826      0.388806
  37   6 2081.2597    0.7896  0.6652 11.7129  0.0000       9.00621  0.0077   0.0063   0.0158    0.0301   0.0000      0.442326   440.4796       1.09668       21.9788     -0.171004      -2.47259   -0.00163866      0.271664      0.358269      0.394571      0.421955      0.435667      0.447233
  37   7 2264.4952    1.1554  0.9547 12.2880  0.0000       6.13233  0.0105   0.0081   0.0198    0.0378   0.0000      0.355115   441.5511      0.743604       20.9255       1.14759      -2.70454      0.222684      0.336306      0.435963      0.491107      0.537217      0.552637      0.570190
  37   8 2440.8252    1.6678  1.1617 12.8459  0.0000       3.72632  0.0122   0.0109   0.0229    0.0459   0.0000      0.310848   441.5952       1.77365       20.5492    -0.0704643      -2.42338     -0.317163      0.374853      0.487631      0.543033      0.587142      0.602360      0.605683
  37   9 2613.4849    2.2727  1.1486 13.6030  0.0000       2.66028  0.0121   0.0149   0.0224    0.0430   0.0000      0.302450   441.1692       2.64045       20.7416       2.20845      -2.29721      -1.46240      0.363743      0.481191      0.533176      0.573135      0.598013      0.601731
  37  10 2784.6817    3.0188  1.0931 14.0374  0.0000       2.32472  0.0112   0.0197   0.0211    0.0462   0.0000      0.274465   440.7126       3.48475       19.2930      0.728280      -2.50672     -0.763256      0.348852      0.453625      0.503735      0.548229      0.559628      0.568811
  37  11 2953.4507    3.7881  1.0830 14.5157  0.0000       2.27918  0.0111   0.0248   0.0208    0.0462   0.0000      0.284100   441.0927       4.60547       19.2648       1.14007      -2.82123     -0.787548      0.345711      0.455147      0.495969      0.554254      0.550010      0.561581
  37  12 3118.6882    4.0618  1.1901 14.8868  0.0000       1.16932  0.0123   0.0263   0.0227    0.0437   0.0000      0.272948   440.5554       6.87039       18.2117       2.63862      -2.29743     -0.262220      0.372297      0.483647      0.538446      0.588854      0.599250      0.603442
  37  13 3280.8338    3.7365  1.6540 14.6335  0.0000       1.43621  0.0149   0.0204   0.0272    0.0291   0.0000      0.178886   440.8023       7.85529       15.3230       3.23531      -2.34978      -1.21604      0.448262      0.596365      0.655326      0.710126      0.738014      0.743253
  37  14 3440.6253    3.1111  2.4645 14.0984  0.0000      0.772705  0.0187   0.0138   0.0338    0.0208   0.0000      0.106224   440.2899       10.4376       15.4964       4.22289      -1.20317    -0.0459546      0.550519      0.729603      0.814907      0.878264      0.902464      0.912964
  37  15 3598.7705    2.5363  3.8514 13.3516 -0.0000      0.618711  0.0240   0.0091   0.0437    0.0180   0.0000     0.0563934   439.1974       9.41541       15.7084       3.92030      -1.34157      -2.48903      0.709712      0.941778       1.04143       1.13072       1.16691       1.17254
  37  16 3755.5752    2.0615  5.7429 12.8967  0.0000      0.478602  0.0321   0.0063   0.0580    0.0144   0.0000     0.0372182   438.9942       9.68384       17.5031       4.47932      0.752382     -0.597262      0.929418       1.23924       1.38119       1.49419       1.54757       1.54774
  37  17 3911.3228    1.6972  8.2570 12.6017 -0.0002      0.416511  0.0448   0.0046   0.0809    0.0128   0.0000     0.0314885   438.2371       8.69942       15.6280       6.64046      -2.90306      -1.20756       1.21302       1.60493       1.79334       1.92362       1.99108       1.99127
  37  18 4065.9311    1.4080 11.0653 12.4194 -0.0001      0.258618  0.0653   0.0035   0.1091    0.0117   0.0000     0.0306408   438.3891       12.0630       12.6132       5.95640      -7.44386      -5.59985       1.61575       2.14822       2.41304       2.58958       2.67484       2.66968
  37  19 4220.3402    1.1667 14.0849 12.2889  0.0005      0.397257  0.0911   0.0028   0.1386    0.0103   0.0000     0.0328517   441.7845       14.5787       11.3650       10.9873       3.96726      0.666993       2.03530       2.73014       3.05891       3.28346       3.37058       3.38487
  38   2 1262.5583    0.0888  0.0461 11.7518  0.0000       33.5502  0.0033   0.0035   0.0061    0.0091   0.0000       65.7897   441.5453     -0.374517       21.4937      0.166647      -2.88735      0.251217      0.113510      0.195183      0.199539      0.297525      0.265785      0.313754
  38   3 1501.5645    0.1723  0.1147 11.6218  0.0000       25.0409  0.0037   0.0036   0.0069    0.0103   0.0000       8.58825   441.5489     -0.196786       21.6043      0.103836      -2.64153      0.183910      0.139271      0.174480      0.202320      0.217976      0.223464      0.218166
  38   4 1713.0814    0.3312  0.2614 11.5371  0.0000       22.0533  0.0047   0.0042   0.0098    0.0140   0.0000       1.72255   441.4968     -0.475881       21.1906     -0.228499      -3.05768      0.233832      0.176123      0.225850      0.251667      0.282326      0.287634      0.285232
  38   5 1908.8802    0.5336  0.5080 11.5420 -0.0000       12.4100  0.0068   0.0049   0.0137    0.0214   0.0000      0.668837   441.4499      0.397092       21.9755      0.742678      -2.07100     -0.217646      0.241410      0.310655      0.348494      0.379638      0.390997      0.396953
  38   6 2099.0786    0.8093  0.7172 11.8613  0.0000       8.78721  0.0082   0.0063   0.0167    0.0292   0.0000      0.438412   441.2769      0.180226       21.8470    -0.0486552      -3.14266      0.212746      0.275221      0.361194      0.394652      0.440311      0.450805      0.457329
  38   7 2283.0556    1.2058  0.9268 12.4032  0.0000       5.30924  0.0100   0.0084   0.0192    0.0372   0.0000      0.345947   441.0605      0.575171       20.4441    -0.0130235      -2.24408      0.446582      0.321117      0.427193      0.464773      0.521434      0.531471      0.545478
  38   8 2460.1144    1.7146  1.1900 12.9636  0.0000       3.50264  0.0124   0.0110   0.0226    0.0431   0.0000      0.303801   441.0779       2.27234       20.9856      0.743286      -2.33403     -0.598820      0.356126      0.477690      0.522578      0.577936      0.580094      0.586228
  38   9 2633.8277    2.3826  1.1336 13.5418  0.0000       2.07513  0.0118   0.0152   0.0212    0.0465   0.0000      0.298098   441.6675       2.21470       20.3293       2.11425      -2.28541     -0.183834      0.347073      0.454165      0.499527      0.551863      0.558218      0.567671
  38  10 2806.1940    3.1162  1.0813 14.2079  0.0000       1.52910  0.0110   0.0203   0.0208    0.0430   0.0000      0.297302   440.7712       3.55896       19.9610       1.91772      -2.65684     -0.356274      0.337157      0.438935      0.472051      0.527195      0.528776      0.542494
  38  11 2976.0159    3.8396  1.0732 14.5524  0.0000      0.903753  0.0108   0.0248   0.0204    0.0458   0.0000      0.280692   441.3595       4.97533       19.2584       1.40582      -1.62237     -0.893726      0.333326      0.436788      0.473167      0.521302      0.535909      0.537269
  38  12 3142.4677    4.1741  1.2093 14.9022 -0.0002      0.773755  0.0121   0.0262   0.0225    0.0422   0.0000      0.247373   440.8657       6.94610       18.2329       1.41704      -2.72670     -0.326811      0.353488      0.476337      0.518782      0.569376      0.570729      0.582238
  38  13 3305.9287    3.6869  1.7879 14.5497 -0.0000       1.23561  0.0155   0.0191   0.0275    0.0273   0.0000      0.149437   440.3172       6.42513       17.9045       1.29245      -2.21810      -1.22400      0.447088      0.596920      0.653432      0.712196      0.739887      0.739018
  38  14 3466.9799    3.0166  2.6345 14.0761  0.0000      0.921941  0.0193   0.0129   0.0352    0.0193   0.0000     0.0976559   440.5728       8.38528       16.5490       4.64476      -2.29206      -1.43422      0.553704      0.730781      0.811190      0.888737      0.905276      0.910664
  38  15 3626.1277    2.4497  4.1545 13.2800  0.0000      0.693213  0.0250   0.0084   0.0453    0.0166   0.0000     0.0529116   440.3561       9.37184       17.1233       4.40471      -2.17361      -1.46268      0.713318      0.942002       1.05359       1.13326       1.17191       1.17831
  38  16 3783.7556    2.0142  6.1783 12.8037  0.0000      0.440449  0.0332   0.0058   0.0608    0.0140   0.0000     0.0348064   439.6700       8.65297       18.1610       1.65463      -2.62435      0.752458      0.925451       1.24135       1.37121       1.48437       1.53662       1.54459
  38  17 3940.3469    1.6562  8.8493 12.5485 -0.0001      0.444846  0.0480   0.0043   0.0844    0.0126   0.0000     0.0303621   437.9271       11.3000       14.6631       3.32638      -2.93908      -1.60891       1.25106       1.66384       1.84829       1.99806       2.05931       2.06160
  38  18 4095.7147    1.3583 11.5953 12.4134 -0.0001      0.267598  0.0702   0.0032   0.1131    0.0113   0.0000     0.0338748   440.7937       12.4807       14.1377       1.32270      -7.36781       1.84637       1.65193       2.20607       2.45856       2.64931       2.73960       2.75765
  39   2 1275.7358    0.0914  0.0502 11.7096  0.0000       12.6677  0.0028   0.0034   0.0062    0.0088   0.0000       55.4760   441.5193     -0.311706       21.2681     0.0976921      -3.11878     0.0569955      0.100398      0.132358      0.151960      0.161727      0.183716      0.192483
  39   3 1516.0640    0.1863  0.1290 11.6355  0.0003       31.7064  0.0036   0.0036   0.0077    0.0105   0.0000       6.95946   441.7752     -0.371766       21.1790      0.181040      -2.95126      0.248729      0.137413      0.172142      0.190633      0.208550      0.221875      0.225874
  39   4 1728.2951    0.3484  0.2858 11.5469  0.0000       21.0560  0.0049   0.0042   0.0102    0.0144   0.0000       1.49391   441.4334     0.0915865       21.4152     -0.173784      -3.39331      0.551785      0.185175      0.241117      0.276520      0.293499      0.305412      0.299306
  39   5 1925.2710    0.5548  0.5233 11.5752 -0.0000       12.3374  0.0067   0.0049   0.0139    0.0215   0.0000      0.640490   441.3184      0.242040       21.0933      0.683039      -3.07743      0.306501      0.235554      0.302818      0.340637      0.366320      0.376363      0.375924
  39   6 2116.6718    0.8420  0.7333 11.8199  0.0000       7.80709  0.0082   0.0063   0.0163    0.0310   0.0000      0.412998   441.0116       1.16680       20.6441      0.460703      -3.04592      -1.01707      0.261889      0.347411      0.378882      0.430339      0.423778      0.434143
  39   7 2301.3607    1.2573  1.0374 12.3007  0.0000       4.79052  0.0109   0.0083   0.0203    0.0424   0.0000      0.326934   441.0030       1.26259       20.2734     -0.169328      -2.08516     -0.500701      0.319847      0.420933      0.464171      0.509832      0.521113      0.527029
  39   8 2479.1586    1.7816  1.1491 13.1200  0.0000       2.87390  0.0120   0.0114   0.0223    0.0425   0.0000      0.315000   440.6519       1.88222       20.9222       1.34491      -3.54637     -0.774762      0.350066      0.455505      0.501252      0.551097      0.570794      0.575601
  39   9 2654.0017    2.4989  1.1565 13.5728  0.0000       2.51761  0.0116   0.0156   0.0216    0.0473   0.0000      0.292825   440.5336       1.78565       20.9424    -0.0811732      -1.51206      -1.33162      0.337328      0.440584      0.494674      0.538473      0.549494      0.564750
  39  10 2827.4048    3.2588  1.0904 14.2863  0.0000       1.44463  0.0110   0.0209   0.0205    0.0447   0.0000      0.275615   440.9406       4.49998       21.3248       1.40265      -2.41690      -1.38554      0.331997      0.436269      0.485489      0.527117      0.538135      0.544250
  39  11 2998.2869    3.9539  1.0555 14.7713  0.0000       1.65032  0.0106   0.0257   0.0202    0.0406   0.0000      0.308136   441.1566       4.68549       19.5600       1.19333      -1.94639     -0.891593      0.316818      0.416517      0.463125      0.507544      0.515042      0.516758
  39  12 3165.8290    4.1176  1.2992 14.8437 -0.0006      0.396068  0.0127   0.0245   0.0228    0.0379   0.0000      0.248870   441.3360       5.51384       17.7006       2.34266      -3.03585     -0.925039      0.364255      0.481309      0.528563      0.576635      0.597762      0.603964
  39  13 3330.5650    3.5806  1.8525 14.5263 -0.0005      0.720148  0.0156   0.0180   0.0280    0.0258   0.0000      0.138097   440.1349       5.52985       17.3161       2.18674      -2.22598      -1.66112      0.441505      0.589721      0.649195      0.712521      0.728492      0.739308
  39  14 3492.9332    2.9378  2.9907 13.8220  0.0000      0.870732  0.0202   0.0115   0.0367    0.0183   0.0000     0.0775449   441.5881       8.14295       16.8319       2.76399      -1.79975     -0.501774      0.559790      0.739399      0.821145      0.884250      0.925059      0.926631
  39  15 3653.1696    2.3894  4.7060 13.1985 -0.0001      0.570726  0.0267   0.0076   0.0484    0.0150   0.0000     0.0451687   441.1428       10.5707       16.7922       3.57845      -3.70769      -2.46261      0.737820      0.982606       1.10085       1.18362       1.21956       1.21596
  39  16 3811.6755    1.9486  6.8513 12.7638  0.0000      0.467733  0.0358   0.0054   0.0653    0.0131   0.0000     0.0327141   439.4858       10.3777       17.3963       3.20226      -1.67792      -3.21326      0.950870       1.26816       1.42422       1.54421       1.58287       1.59188
  39  17 3968.9388    1.6066  9.5850 12.5430  0.0000      0.352308  0.0529   0.0039   0.0899    0.0120   0.0000     0.0301992   440.6609       12.4837       12.4712       1.27627      -2.38636      -1.21494       1.30407       1.72097       1.93298       2.09005       2.14345       2.17492
  39  18 4125.3134    1.2945 12.2556 12.4274 -0.0004      0.400152  0.0765   0.0030   0.1206    0.0107   0.0000     0.0345193   442.1208       13.0894       16.4657       9.18582      -3.23472     -0.423154       1.69636       2.28534       2.53563       2.73620       2.82424       2.85287
  40   2 1288.7341    0.0988  0.0403 11.7114  0.0000       25.0449  0.0022   0.0036   0.0049    0.0088   0.0000       55.9241   441.7009    -0.0358814       21.5367    0.00854847      -2.82707    -0.0771715     0.0769257     0.0989010      0.106256      0.124518      0.130870      0.127004
  40   3 1530.3288    0.1959  0.1205 11.6193  0.0000       26.3622  0.0034   0.0037   0.0067    0.0103   0.0000       6.53536   441.8067     -0.328423       21.2216    -0.0273305      -3.30296     -0.558589      0.122682      0.160552      0.182248      0.192937      0.201677      0.211569
  40   4 1743.2937    0.3581  0.3102 11.5397  0.0000       18.2547  0.0050   0.0041   0.0108    0.0147   0.0000       1.36853   441.4961      0.141960       21.5596      0.222868      -3.41617     0.0453893      0.183448      0.239992      0.270014      0.291593      0.294015      0.300008
  40   5 1941.5008    0.5750  0.5417 11.5420  0.0000       10.9076  0.0067   0.0049   0.0141    0.0224   0.0000      0.588692   441.6669      0.691595       21.5280      0.209640      -2.83677     0.0402237      0.224455      0.297820      0.327918      0.352600      0.365494      0.371221
  40   6 2134.0761    0.8846  0.7680 11.8891  0.0000       7.87417  0.0084   0.0065   0.0168    0.0310   0.0000      0.404723   441.3174      0.232339       21.0963      0.563196      -2.23956     -0.182739      0.260811      0.348043      0.378915      0.421311      0.424654      0.445082
  40   7 2319.4467    1.3088  0.9983 12.4450  0.0000       4.45117  0.0103   0.0086   0.0198    0.0392   0.0000      0.328795   441.2013       1.63774       21.4115      0.747959      -2.47856     -0.484354      0.300140      0.393644      0.441815      0.491804      0.496408      0.503392
  40   8 2498.0615    1.8744  1.1997 13.0615  0.0000       3.80959  0.0120   0.0115   0.0222    0.0431   0.0000      0.292321   441.0258       2.28969       21.0052       1.35213      -2.19765      -1.40559      0.335985      0.441687      0.486905      0.530640      0.545330      0.545801
  40   9 2673.9037    2.5474  1.1681 13.8365  0.0000       2.20206  0.0119   0.0159   0.0217    0.0429   0.0000      0.297694   440.6242       3.71074       21.0813      0.415003      -1.70468      -1.91342      0.337101      0.445004      0.488504      0.540107      0.549635      0.551971
  40  10 2848.3847    3.3427  1.0591 14.3925 -0.0000       1.88866  0.0105   0.0214   0.0199    0.0401   0.0000      0.286830   441.3823       3.52292       20.7496      0.702976      -1.82698     -0.631417      0.304527      0.400810      0.447678      0.479265      0.489800      0.504246
  40  11 3020.1898    4.0508  1.1199 14.8270  0.0000       1.16423  0.0112   0.0254   0.0208    0.0413   0.0000      0.280218   441.3151       4.38905       20.1710       1.31381      -1.95351     -0.352464      0.324110      0.421019      0.465933      0.502173      0.517150      0.534110
  40  12 3188.8875    4.0844  1.3751 14.8367  0.0008       1.18349  0.0130   0.0234   0.0235    0.0341   0.0000      0.220519   441.2354       6.35894       18.8003       2.92906      -2.96503      -2.53268      0.362000      0.482907      0.531646      0.579215      0.606896      0.602410
  40  13 3354.8606    3.5427  2.0235 14.2652  0.0000      0.998717  0.0159   0.0165   0.0284    0.0254   0.0000      0.128422   440.4384       6.74923       17.6974       2.12347      -2.10597      -1.26621      0.431439      0.583832      0.636527      0.714929      0.725965      0.734928
  40  14 3518.4618    2.8399  3.1534 13.8329  0.0000      0.782130  0.0211   0.0108   0.0377    0.0171   0.0000     0.0762123   440.8882       7.44593       17.0623       2.76743      -2.38332      -1.00617      0.560093      0.753486      0.828580      0.903806      0.939282      0.941932
  40  15 3679.8037    2.2867  4.9251 13.1938 -0.0000      0.554322  0.0277   0.0071   0.0502    0.0140   0.0000     0.0453840   439.6465       9.27059       15.1778       3.35237     -0.173198     -0.225654      0.745473      0.979291       1.09737       1.19165       1.23478       1.23056
  40  16 3839.1616    1.8848  7.3348 12.7666  0.0003      0.301367  0.0383   0.0050   0.0687    0.0126   0.0000     0.0325156   440.3899       8.42705       16.0995       4.29463      -1.58760      -2.52069      0.989438       1.32169       1.47516       1.59897       1.64576       1.66232
  40  17 3997.2272    1.5529 10.1963 12.5380  0.0000      0.275936  0.0573   0.0037   0.0955    0.0117   0.0000     0.0303903   439.0842       10.4779       12.4262       4.57288      0.752471       1.37528       1.33795       1.77524       1.97980       2.15317       2.21829       2.23279
  40  18 4154.4314    1.2702 12.9411 12.4168  0.0000      0.367550  0.0804   0.0029   0.1231    0.0103   0.0000     0.0332966   441.1631       14.0155       13.5642       3.41414       2.78446      -3.10407       1.69698       2.28296       2.56353       2.77830       2.86785       2.87633
  41   2 1301.5688    0.0977  0.0546 11.7013  0.0000       12.7426  0.0028   0.0033   0.0060    0.0087   0.0000       45.3269   441.7511      0.105178       21.4689     -0.100042      -2.96339     0.0594132     0.0976417      0.118132      0.144079      0.157384      0.154240      0.140340
  41   3 1544.3749    0.2057  0.1412 11.6058  0.0000       24.4085  0.0036   0.0036   0.0074    0.0104   0.0000       5.32907   441.7546     -0.305156       21.3758      0.377501      -3.19978     -0.161381      0.125676      0.162337      0.183332      0.196350      0.207922      0.210778
  41   4 1758.0927    0.3747  0.3426 11.5411  0.0000       17.2138  0.0053   0.0040   0.0112    0.0152   0.0000       1.22903   441.2994     -0.398281       21.0627     0.0640218      -2.97872     0.0330218      0.186732      0.238770      0.274567      0.296537      0.309478      0.305501
  41   5 1957.5632    0.6100  0.5572 11.5884 -0.0000       11.0291  0.0067   0.0051   0.0139    0.0231   0.0000      0.555239   441.3614      0.638711       21.6043      0.110077      -3.06513     -0.606661      0.215970      0.283905      0.317644      0.343629      0.357476      0.361427
  41   6 2151.2602    0.9144  0.8006 11.9118 -0.0000       7.15459  0.0084   0.0065   0.0171    0.0322   0.0000      0.380987   441.4659     0.0313887       21.3138       1.25221      -2.83365     -0.262112      0.259194      0.343371      0.379063      0.418298      0.425212      0.435864
  41   7 2337.3265    1.3481  1.0736 12.5837  0.0000       5.30335  0.0111   0.0087   0.0208    0.0392   0.0000      0.332947   441.7649       2.04860       21.8752      0.282995      -2.89644      0.437521      0.310572      0.412158      0.448690      0.492667      0.509136      0.522491
  41   8 2516.7112    1.9264  1.1764 13.3266  0.0002       3.43632  0.0119   0.0120   0.0222    0.0392   0.0000      0.307930   441.2865       1.82668       20.6978       1.55340      -2.83576      -1.09457      0.329015      0.439038      0.479981      0.529874      0.544044      0.553833
  41   9 2693.6396    2.6465  1.1416 13.8671  0.0000       2.37855  0.0113   0.0164   0.0212    0.0428   0.0000      0.305092   442.2658       3.59140       20.5189       1.77576      -2.38876     -0.581282      0.314757      0.419639      0.465991      0.510752      0.514530      0.522507
  41  10 2869.0481    3.4689  1.0391 14.4323  0.0000       1.09357  0.0103   0.0220   0.0192    0.0405   0.0000      0.291626   441.1859       3.55231       20.7438       1.43001      -3.25733      -1.36543      0.291014      0.385026      0.421085      0.461263      0.475758      0.481101
  41  11 3041.7906    4.0745  1.1303 14.8161  0.0000       1.04492  0.0110   0.0253   0.0207    0.0420   0.0000      0.267891   441.0814       4.66753       21.1058       2.83045      -2.99649      -1.25983      0.313310      0.411750      0.451507      0.498403      0.515442      0.523964
  41  12 3211.5231    4.0544  1.4535 14.7596 -0.0000       1.00905  0.0131   0.0222   0.0239    0.0326   0.0000      0.203581   441.4035       5.79404       19.0614       2.33143      -3.06557      -1.67774      0.357451      0.479032      0.519628      0.574270      0.584837      0.590120
  41  13 3378.7402    3.3923  2.1658 14.3685  0.0000      0.737117  0.0165   0.0153   0.0305    0.0218   0.0000      0.121752   441.3489       7.58243       17.7544       2.33569      -1.92423      -1.89905      0.435358      0.585150      0.646629      0.700178      0.724834      0.736632
  41  14 3543.6126    2.7585  3.4342 13.7005  0.0000      0.733131  0.0216   0.0099   0.0394    0.0162   0.0000     0.0659510   440.6982       7.28969       16.4267       2.07394      -1.62286      -2.87318      0.565482      0.755745      0.838703      0.928958      0.948390      0.955081
  41  15 3706.0782    2.2360  5.2058 13.1052  0.0000      0.558910  0.0284   0.0066   0.0518    0.0137   0.0000     0.0432981   441.4129       9.46490       16.5976       3.54223      -2.40638      -1.06528      0.739838      0.985757       1.09488       1.19150       1.24218       1.24731
  41  16 3866.3546    1.8253  7.8397 12.7375 -0.0000      0.241298  0.0411   0.0047   0.0728    0.0123   0.0000     0.0325480   440.2577       8.66833       16.2408       4.81883      -3.63727      -3.18872       1.01842       1.35560       1.51505       1.63643       1.70578       1.71398
  41  17 4025.3237    1.4911 10.5667 12.5363 -0.0001      0.261002  0.0604   0.0034   0.0996    0.0113   0.0000     0.0330013   438.9052       10.4466       19.8192     -0.975163      -4.11327     -0.856472       1.35762       1.81277       2.02778       2.19358       2.26565       2.29420
  42   2 1314.2400    0.1019  0.0626 11.7130  0.0000       2.97010  0.0031   0.0032   0.0065    0.0086   0.0000       38.5162   441.8363     -0.255316       21.5463    -0.0510321      -3.35177    -0.0516865      0.100144      0.146505      0.158569      0.168851      0.190573      0.189861
  42   3 1558.2084    0.2154  0.1569 11.6006  0.0000       24.0477  0.0038   0.0035   0.0075    0.0106   0.0000       4.49211   442.0343    -0.0639387       21.4184     0.0205715      -2.81841      0.295350      0.133388      0.165215      0.186354      0.207031      0.207904      0.213398
  42   4 1772.6897    0.3984  0.3468 11.5360  0.0000       18.9633  0.0051   0.0042   0.0111    0.0153   0.0000       1.12919   441.1801    -0.0914428       21.6004      0.338360      -3.45197   -0.00476439      0.173860      0.222208      0.251522      0.275015      0.283201      0.290766
  42   5 1973.4258    0.6248  0.5820 11.6413 -0.0000       10.9448  0.0070   0.0050   0.0140    0.0230   0.0000      0.548474   441.3293      0.855385       21.3942      0.326029      -2.80715     -0.853656      0.219274      0.292239      0.320241      0.358589      0.368003      0.375686
  42   6 2168.2410    0.9592  0.8226 11.9724  0.0000       7.01600  0.0085   0.0066   0.0171    0.0324   0.0000      0.371063   441.7849       1.07160       20.9897       1.12755      -2.52158     -0.318400      0.246053      0.331311      0.361828      0.398332      0.411073      0.417976
  42   7 2354.9666    1.4187  1.0900 12.5730  0.0000       5.09234  0.0110   0.0089   0.0205    0.0408   0.0000      0.319481   441.2794       1.37792       21.4595     -0.499614      -3.33956     -0.542661      0.298336      0.398369      0.440127      0.491372      0.498888      0.509151
  42   8 2535.1791    2.0440  1.1813 13.2644  0.0000       2.85379  0.0115   0.0123   0.0214    0.0425   0.0000      0.290468   441.5084       1.71338       21.4652      0.668082      -2.09393      0.102457      0.306395      0.400614      0.441189      0.488155      0.495971      0.511429
  42   9 2713.1742    2.7457  1.1625 13.8499  0.0000       2.05315  0.0113   0.0166   0.0209    0.0447   0.0000      0.284516   442.0668       3.40424       21.0063       1.11683      -2.57957     -0.810834      0.308947      0.407688      0.447888      0.493625      0.507415      0.520640
  42  10 2889.5354    3.5291  1.0492 14.6120 -0.0000       1.53281  0.0102   0.0223   0.0198    0.0376   0.0000      0.299476   441.7929       4.94125       21.4290       1.07459      -2.75364     -0.323356      0.291446      0.382366      0.420923      0.463793      0.478245      0.491133
  42  11 3063.0699    4.1848  1.1509 14.8377  0.0000      0.868958  0.0113   0.0254   0.0204    0.0435   0.0000      0.269665   440.7612       5.01059       20.8880      0.867711      -2.94567     -0.917237      0.304520      0.401846      0.443144      0.483031      0.491652      0.504542
  42  12 3233.8386    3.9614  1.5224 14.8140 -0.0000       1.08857  0.0134   0.0212   0.0244    0.0293   0.0000      0.188449   441.5212       6.66096       19.3840       2.15151      -1.74565     -0.857048      0.355767      0.469607      0.521327      0.565783      0.583345      0.592821
  42  13 3402.2661    3.3415  2.3565 14.2651  0.0000      0.940653  0.0173   0.0143   0.0310    0.0207   0.0000      0.108388   441.9482       5.72487       18.8092       2.37980     -0.942767     -0.146583      0.450988      0.603921      0.662968      0.730809      0.752474      0.760768
  42  14 3568.4138    2.6793  3.7061 13.6084  0.0000      0.751181  0.0224   0.0092   0.0407    0.0157   0.0000     0.0612549   440.1127       9.67725       17.4074       3.89958      -2.63807      -1.64405      0.577701      0.775704      0.859173      0.941902      0.971015      0.974500
  42  15 3732.0011    2.1590  5.9175 12.9805  0.0000      0.537224  0.0306   0.0059   0.0564    0.0129   0.0000     0.0379648   442.5201       8.40045       16.9970       2.24383     -0.807835     -0.871612      0.771851       1.02328       1.14607       1.24452       1.29072       1.30945
  42  16 3893.3845    1.7552  8.3477 12.7239 -0.0000      0.309914  0.0445   0.0043   0.0777    0.0120   0.0000     0.0331393   441.2865       10.3084       14.1467       6.67466       2.88521      -1.95134       1.04923       1.39758       1.55783       1.69416       1.75998       1.77890
  42  17 4053.1356    1.4342 11.2539 12.5199  0.0002      0.316063  0.0662   0.0031   0.1050    0.0109   0.0000     0.0347993   441.0894       10.0870       17.8153       4.39478      -3.26913      -4.34972       1.39281       1.86832       2.09916       2.27364       2.37376       2.38186
  43   1 1041.7056    0.0454  0.0159 11.9036  0.0008      -1.22992  0.0035   0.0038   0.0040    0.0081   0.0000       579.690   440.3188     -0.639526       21.8110      0.199301      -2.99605     -0.371597      0.102952      0.151125      0.171751      0.184465      0.201018      0.201889
  43   2 1326.7390    0.1041  0.0651 11.7003  0.0001       44.3423  0.0032   0.0032   0.0061    0.0090   0.0000       33.7638   441.8700     -0.449326       21.5709    -0.0668482      -3.23429      0.107467      0.108005      0.135250      0.152708      0.165433      0.178839      0.187313
  43   3 1571.8223    0.2218  0.1685 11.5852  0.0001       28.6425  0.0038   0.0035   0.0081    0.0109   0.0000       4.20907   442.1250    -0.0804900       21.5506     -0.213991      -2.78982      0.281793      0.124868      0.159250      0.185489      0.199807      0.203240      0.220735
  43   4 1787.0797    0.4080  0.3590 11.5424  0.0000       16.7611  0.0053   0.0042   0.0109    0.0156   0.0000       1.05059   441.7910      0.607641       21.7998     -0.179255      -2.98259    -0.0365563      0.177234      0.235085      0.264845      0.287955      0.300088      0.311476
  43   5 1989.1573    0.6530  0.5944 11.6076  0.0000       10.2240  0.0068   0.0051   0.0140    0.0241   0.0000      0.516520   441.7932      0.117933       21.9290      0.507248      -2.91221     -0.311064      0.205822      0.270592      0.296758      0.331582      0.344232      0.352805
  43   6 2185.0038    0.9879  0.8658 12.0511  0.0000       6.86390  0.0089   0.0066   0.0177    0.0320   0.0000      0.374402   441.6466       1.12738       20.6204      0.540628      -2.75647      0.217636      0.250655      0.326432      0.365522      0.402296      0.414929      0.422069
  43   7 2372.3589    1.4627  1.1145 12.7074  0.0000       4.39250  0.0111   0.0091   0.0210    0.0399   0.0000      0.324100   440.8689       2.05354       21.4172    -0.0826652      -3.11983      -1.44616      0.296319      0.388763      0.436602      0.488359      0.499525      0.506363
  43   8 2553.4534    2.0824  1.2032 13.3531  0.0000       2.76756  0.0115   0.0124   0.0216    0.0400   0.0000      0.280690   442.1109       2.46879       21.4569       1.69295      -2.10932     -0.191611      0.300169      0.405236      0.442236      0.490489      0.508041      0.519792
  43   9 2732.5384    2.8302  1.1434 14.0640  0.0000       2.43559  0.0111   0.0172   0.0207    0.0399   0.0000      0.285010   440.9297       3.70309       21.0960      0.978796      -2.87345     -0.328131      0.293584      0.388956      0.420809      0.472117      0.485891      0.493215
  43  10 2909.7855    3.6404  1.0803 14.6193  0.0000       2.23732  0.0104   0.0225   0.0196    0.0390   0.0000      0.292781   441.2987       4.22558       20.7984       2.01442      -2.95597     -0.832099      0.280078      0.368023      0.406686      0.453031      0.462335      0.471368
  43  11 3084.1054    4.1710  1.2216 14.8620  0.0000      0.906250  0.0116   0.0245   0.0213    0.0396   0.0000      0.277078   441.0502       4.80493       19.1156       2.15926      -2.09410      -1.45189      0.302733      0.400711      0.439501      0.488498      0.504827      0.505148
  43  12 3255.8303    3.9399  1.6134 14.7784 -0.0000      0.774877  0.0137   0.0203   0.0251    0.0274   0.0000      0.177178   441.4605       6.33426       19.6901       1.76446      -2.80710      -1.26039      0.350307      0.471284      0.514983      0.562664      0.577147      0.595214
  43  13 3425.4172    3.2451  2.5377 14.1349  0.0000      0.853076  0.0177   0.0131   0.0322    0.0193   0.0000     0.0973394   441.1026       6.86787       19.5243       1.06645      -3.05255      -2.35264      0.445029      0.594687      0.654259      0.717666      0.739250      0.750531
  43  14 3592.7646    2.5931  3.9553 13.5767  0.0000      0.676556  0.0232   0.0086   0.0426    0.0150   0.0000     0.0576200   442.0713       8.54491       19.1511       1.19386      -1.42180     -0.124439      0.587467      0.777990      0.875534      0.952966      0.982998      0.999022
  43  15 3757.5484    2.0967  6.0678 13.0140 -0.0000      0.460146  0.0317   0.0058   0.0579    0.0127   0.0000     0.0380427   440.2529       7.56608       17.1034       2.41028      -2.37162      -2.11557      0.776308       1.04036       1.15799       1.25358       1.31206       1.33266
  43  16 3920.0426    1.7166  8.8919 12.6710  0.0000      0.355595  0.0477   0.0040   0.0815    0.0119   0.0000     0.0333633   440.3281       8.76850       16.9032       6.86972     -0.940977     -0.447282       1.07714       1.43331       1.61068       1.74317       1.81540       1.82869
  43  17 4080.5795    1.3844 11.7753 12.5045 -0.0006      0.243223  0.0711   0.0030   0.1095    0.0106   0.0000     0.0346369   441.8720       11.6256       19.6998       1.13105      -2.90702      -1.45577       1.44030       1.93290       2.16810       2.35796       2.45555       2.48713
  44   1 1051.9299    0.0468  0.0177 11.9072  0.0000       29.3721  0.0032   0.0037   0.0048    0.0080   0.0000       525.696   440.4284      0.273908       22.1528     -0.440011      -3.40097     -0.397607      0.101883      0.127598      0.158433      0.151964      0.167154      0.196490
  44   2 1339.0797    0.1143  0.0638 11.6873  0.0000       33.3254  0.0028   0.0032   0.0056    0.0087   0.0000       30.0478   441.9900     -0.333224       21.8835      0.211322      -3.05663    -0.0492724     0.0867117      0.114276      0.131215      0.137356      0.144880      0.146287
  44   3 1585.2332    0.2286  0.1817 11.5753  0.0000       31.4861  0.0039   0.0034   0.0083    0.0109   0.0000       3.84209   441.8909     -0.404151       22.0731      0.171975      -2.78458     0.0961732      0.129282      0.170686      0.191982      0.200998      0.213360      0.218877
  44   4 1801.3024    0.4231  0.4018 11.5420  0.0000       15.4142  0.0056   0.0041   0.0118    0.0161   0.0000      0.952528   442.0131     -0.186556       21.5773      0.141088      -2.48142    -0.0509254      0.174547      0.232084      0.260398      0.289454      0.294330      0.301583
  44   5 2004.7129    0.6715  0.6285 11.6738 -0.0000       11.1799  0.0071   0.0051   0.0146    0.0241   0.0000      0.517739   441.4836      0.812345       21.2273     0.0398461      -2.42465     -0.213391      0.209249      0.279261      0.313132      0.336947      0.354419      0.352264
  44   6 2201.5712    1.0394  0.9111 11.9949  0.0000       6.51661  0.0092   0.0067   0.0175    0.0358   0.0000      0.342919   441.7251       1.03997       21.5514     -0.186124      -3.12113     -0.256203      0.249092      0.339652      0.368455      0.411312      0.425854      0.432580
  44   7 2389.5980    1.5197  1.1335 12.8506 -0.0000       4.93891  0.0112   0.0093   0.0211    0.0380   0.0000      0.328965   441.4965       1.14354       20.8779      0.135200      -2.72095      0.625585      0.289967      0.386177      0.428006      0.463190      0.484651      0.493012
  44   8 2571.5721    2.1512  1.1907 13.5337  0.0000       2.21170  0.0116   0.0129   0.0213    0.0387   0.0000      0.302872   442.1192       2.67159       21.3958      0.678218      -3.05118     -0.416036      0.294924      0.395863      0.434664      0.481037      0.486101      0.501888
  44   9 2751.6778    2.9314  1.1309 13.9953  0.0000       1.50454  0.0107   0.0175   0.0200    0.0427   0.0000      0.285564   441.3569       3.67045       20.9012       1.15171      -2.93455      -1.99416      0.274133      0.362797      0.399030      0.444665      0.453311      0.468235
  44  10 2929.7618    3.7622  1.0901 14.6506  0.0000      0.981229  0.0104   0.0228   0.0195    0.0391   0.0000      0.272966   441.0383       4.49431       21.0001       1.02649      -2.03442      -1.31356      0.271052      0.358091      0.390861      0.436263      0.446564      0.460201
  44  11 3104.9576    4.1865  1.2103 15.0189  0.0000       1.27884  0.0115   0.0247   0.0213    0.0364   0.0000      0.261537   441.9485       4.82120       20.5404       2.71139      -2.25280      -1.00868      0.292057      0.392565      0.423155      0.473128      0.488563      0.500506
  44  12 3277.5700    3.8897  1.7429 14.5907  0.0000      0.855693  0.0140   0.0187   0.0254    0.0269   0.0000      0.153736   441.0978       6.60809       19.5264       1.78261      -2.76511      -1.76294      0.352062      0.471208      0.519547      0.570178      0.589171      0.604849
  44  13 3448.2832    3.1450  2.7469 14.1022  0.0000       1.10003  0.0185   0.0122   0.0337    0.0179   0.0000     0.0911027   441.0001       7.44226       18.5214       3.59256      -1.89946      -1.50170      0.456528      0.608973      0.676052      0.742985      0.767711      0.781991
  44  14 3616.7499    2.5084  4.4073 13.4279  0.0000      0.617860  0.0248   0.0077   0.0449    0.0142   0.0000     0.0525582   440.8380       7.12308       18.8940       1.63924      -2.93958      -1.51429      0.604822      0.805480      0.903655      0.981171       1.02358       1.03382
  44  15 3782.7499    2.0366  6.5611 12.9708  0.0000      0.478524  0.0342   0.0053   0.0613    0.0125   0.0000     0.0369483   440.5101       9.20154       19.1631       3.17295     -0.198098     -0.821629      0.810477       1.07674       1.20840       1.31815       1.37180       1.39425
  44  16 3946.2519    1.6723  9.4320 12.6572  0.0001      0.343890  0.0514   0.0037   0.0854    0.0116   0.0000     0.0334163   441.9909       8.74541       17.9987       4.09051      -6.22550      -2.77689       1.09547       1.47184       1.65232       1.79050       1.86628       1.88834
  44  17 4107.9584    1.3450 12.5283 12.4980  0.0005      0.332202  0.0761   0.0028   0.1165    0.0102   0.0000     0.0356642   441.0406       8.62267       16.8748       5.41607      0.737324      -4.56637       1.46867       1.97157       2.21131       2.39691       2.50784       2.54586
  45   1 1062.0337    0.0524  0.0284 11.9128  0.0013       23.9499  0.0054   0.0036   0.0064    0.0080   0.0000       331.756   440.5429     -0.477492       21.3749      0.128500      -3.31357     -0.181511      0.267243      0.434116      0.401554      0.526600      0.458692      0.484884
  45   2 1351.2746    0.1174  0.0718 11.6879  0.0000       24.5132  0.0030   0.0032   0.0060    0.0086   0.0000       25.8038   441.8861     -0.189653       21.5377     0.0952719      -2.94828     -0.132706     0.0934246      0.125647      0.134377      0.144216      0.148701      0.148096
  45   3 1598.4350    0.2449  0.1751 11.5792  0.0000       27.2270  0.0037   0.0036   0.0076    0.0109   0.0000       3.48436   442.0041      0.135701       21.7944      0.234211      -3.04163    -0.0198050      0.122646      0.152223      0.175891      0.185950      0.198875      0.187095
  45   4 1815.3601    0.4429  0.3920 11.5354  0.0000       15.2957  0.0053   0.0042   0.0111    0.0162   0.0000      0.911475   441.9726      0.407878       21.4722     -0.254781      -2.99548     0.0257435      0.163834      0.217947      0.245702      0.270553      0.277906      0.279552
  45   5 2020.1278    0.6982  0.6519 11.6589  0.0000       10.9745  0.0071   0.0052   0.0145    0.0252   0.0000      0.487816   442.1899     0.0257032       21.2467      0.327855      -3.10830     -0.239802      0.207011      0.278277      0.304954      0.340813      0.352611      0.355064
  45   6 2217.9148    1.0656  0.9265 12.1759  0.0000       6.09999  0.0093   0.0068   0.0179    0.0337   0.0000      0.353868   441.5482       1.12137       20.9445      0.361828      -3.21583      0.498352      0.249238      0.329342      0.360685      0.400319      0.413430      0.414319
  45   7 2406.6089    1.5838  1.1962 12.7371  0.0000       3.71727  0.0114   0.0092   0.0213    0.0408   0.0000      0.298208   441.9986       1.40295       21.2794      0.306983      -2.73774     -0.270315      0.284019      0.382371      0.420753      0.463909      0.479085      0.491332
  45   8 2589.5611    2.2470  1.2454 13.4062  0.0000       2.70849  0.0116   0.0128   0.0211    0.0407   0.0000      0.266795   441.3656       2.40777       20.4134       1.73886      -2.88408      -1.20625      0.286587      0.383725      0.420638      0.472399      0.485309      0.498522
  45   9 2770.6587    3.0282  1.1215 14.1837  0.0000       1.74683  0.0107   0.0180   0.0197    0.0395   0.0000      0.297727   441.1213       3.47175       21.9271      0.806164      -2.98719     -0.263012      0.270063      0.360421      0.389307      0.442041      0.451223      0.471422
  45  10 2949.5633    3.8539  1.0995 14.6426  0.0000      0.902251  0.0104   0.0228   0.0191    0.0401   0.0000      0.280287   441.4778       4.34772       21.6427       1.46740      -3.48316      -1.56317      0.265301      0.352065      0.390675      0.426200      0.444928      0.447383
  45  11 3125.5056    4.2189  1.2794 14.8361  0.0000      0.837719  0.0115   0.0235   0.0216    0.0370   0.0000      0.231999   441.4183       5.05829       20.6100       1.68516      -2.57323      -1.01125      0.287042      0.383073      0.416199      0.465964      0.474634      0.486158
  45  12 3299.0558    3.7860  1.8542 14.5317  0.0000      0.954988  0.0142   0.0175   0.0262    0.0250   0.0000      0.136709   441.3617       6.18792       20.7573       2.26773      -3.75697      -1.09728      0.350841      0.470365      0.514718      0.567742      0.590984      0.601804
  45  13 3470.7669    3.0560  2.9744 14.0351 -0.0001       1.09620  0.0191   0.0113   0.0351    0.0167   0.0000     0.0831106   441.6463       6.33247       19.8859       3.58783      -2.00725      -1.63666      0.461222      0.611441      0.685198      0.743348      0.771155      0.779491
  45  14 3640.3627    2.4589  4.7222 13.3580  0.0000      0.586990  0.0256   0.0072   0.0468    0.0138   0.0000     0.0485006   440.1921       8.21113       17.8786       5.47738      -1.12477      -2.57850      0.612894      0.811267      0.909642      0.990429       1.03110       1.05449
  45  15 3807.5732    1.9616  7.1031 12.9625 -0.0004      0.556000  0.0371   0.0049   0.0665    0.0122   0.0000     0.0377120   441.8276       6.50676       18.7027       2.70120      -3.63968      -1.25378      0.843313       1.12493       1.26684       1.38542       1.44147       1.46645
  45  16 3972.1441    1.6168  9.8863 12.6734  0.0002      0.269062  0.0549   0.0035   0.0902    0.0113   0.0000     0.0354906   439.5302       7.25575       16.6612       5.18648      0.130659      -1.93102       1.12432       1.50833       1.69192       1.84556       1.92054       1.95400
  46   1 1072.0036    0.0480  0.0169 11.8873  0.0001       53.6703  0.0032   0.0036   0.0037    0.0079   0.0000       520.213   440.5824     -0.221416       21.5895      0.317822      -3.28937    -0.0623159     0.0900009      0.127862      0.128634      0.149889      0.146671      0.173600
  46   2 1363.3045    0.1253  0.0687 11.6745  0.0000       19.5760  0.0026   0.0033   0.0058    0.0085   0.0000       23.7331   442.1330     -0.349120       21.8327     0.0172688      -3.28265    -0.0842459     0.0841975      0.108961      0.126835      0.136148      0.136309      0.140071
  46   3 1611.4493    0.2464  0.2133 11.5689  0.0000       28.8808  0.0043   0.0034   0.0087    0.0112   0.0000       3.04925   442.1642     -0.157428       21.8883      0.429398      -3.23908     0.0859946      0.135347      0.175536      0.205525      0.218099      0.231572      0.226354
  46   4 1829.2611    0.4592  0.4344 11.5158  0.0001       15.4419  0.0058   0.0041   0.0116    0.0169   0.0000      0.818630   441.8299      0.108753       21.7278      0.221271      -2.78230    0.00866086      0.170330      0.226491      0.256611      0.281124      0.294553      0.293098
  46   5 2035.3634    0.7235  0.6929 11.6787  0.0000       10.3009  0.0074   0.0052   0.0149    0.0257   0.0000      0.462280   441.8938    -0.0865073       21.5057      0.251925      -2.64745    -0.0549884      0.203200      0.269156      0.302660      0.334008      0.345907      0.356004
  46   6 2234.0929    1.1033  0.9963 12.1842  0.0000       5.97194  0.0098   0.0069   0.0186    0.0353   0.0000      0.343546   441.5376      0.831816       21.4891      0.287322      -3.20284      0.709085      0.248927      0.328448      0.366563      0.400320      0.420084      0.430274
  46   7 2423.4988    1.6386  1.1843 12.9086  0.0000       4.68276  0.0113   0.0096   0.0209    0.0378   0.0000      0.304521   441.0406       1.68187       20.5293      0.321982      -2.17047      -1.67624      0.265678      0.358465      0.395191      0.441181      0.445705      0.458700
  46   8 2607.3917    2.3238  1.2427 13.5348  0.0000       2.90197  0.0114   0.0131   0.0209    0.0380   0.0000      0.269659   441.7951       2.79399       21.3192       1.17927      -3.03108     -0.678957      0.280167      0.369993      0.411454      0.452860      0.468531      0.476601
  46   9 2789.4729    3.1186  1.1212 14.2131  0.0000       1.65756  0.0104   0.0184   0.0198    0.0401   0.0000      0.293738   441.9144       3.46671       21.9131       1.82471      -1.42069      0.178338      0.259095      0.348731      0.380876      0.427661      0.435880      0.450724
  46  10 2969.1872    3.9503  1.1120 14.6855  0.0000      0.964531  0.0103   0.0232   0.0194    0.0408   0.0000      0.264228   441.6437       4.17732       20.6755       1.03169      -2.67777      -1.33618      0.260059      0.339696      0.374720      0.415676      0.425897      0.440758
  46  11 3145.9061    4.1865  1.3450 14.9391  0.0000       1.55901  0.0120   0.0228   0.0218    0.0323   0.0000      0.228177   441.3399       5.35527       20.9070       1.31359      -1.85063     -0.110869      0.286862      0.387694      0.424589      0.469603      0.483088      0.496244
  46  12 3320.2499    3.7629  1.9497 14.4638  0.0000      0.730564  0.0145   0.0167   0.0264    0.0236   0.0000      0.135195   441.3650       6.36773       18.9879       2.58825      -2.25397     -0.676093      0.349856      0.462021      0.512160      0.565179      0.590199      0.597951
  46  13 3493.0117    3.0072  3.2101 13.8607 -0.0001      0.946002  0.0196   0.0105   0.0356    0.0166   0.0000     0.0700247   441.0351       5.68340       19.3906       2.78726      -3.09561      -1.56427      0.458950      0.621278      0.682106      0.756933      0.780407      0.798756
  46  14 3663.6760    2.3865  5.0232 13.2698 -0.0000      0.583012  0.0268   0.0067   0.0486    0.0135   0.0000     0.0455827   441.3492       6.76272       18.2892       3.33743      -2.59207     -0.926932      0.618550      0.828201      0.926322       1.01417       1.05777       1.06953
  46  15 3832.0861    1.9450  7.6772 12.8742  0.0003      0.604361  0.0399   0.0046   0.0695    0.0124   0.0000     0.0365675   440.2452       11.2882       18.0405       4.18079      -4.53910      -1.05978      0.874811       1.16470       1.30983       1.42100       1.48975       1.51679
  46  16 3997.6140    1.5578 10.4296 12.6808 -0.0002      0.232490  0.0602   0.0033   0.0962    0.0109   0.0000     0.0372013   440.7644       10.7234       16.5157       6.05559      -1.45448      0.474370       1.17081       1.57305       1.76676       1.92475       2.01362       2.04638
  47   1 1081.8570    0.0598  0.0244 11.8783  0.0000       29.9950  0.0028   0.0034   0.0054    0.0078   0.0000       283.303   440.8519      0.139973       21.5135     -0.168158      -3.09088      0.188047     0.0703256     0.0995185      0.113128      0.122913      0.134718      0.116730
  47   2 1375.1919    0.1209  0.0763 11.6755  0.0000       35.8931  0.0031   0.0031   0.0058    0.0086   0.0000       22.7718   442.0096     -0.224459       21.9396      0.157867      -3.38637    -0.0973858     0.0898250      0.120683      0.134215      0.147681      0.156457      0.159397
  47   3 1624.2647    0.2604  0.2210 11.5503  0.0000       24.8550  0.0041   0.0034   0.0087    0.0113   0.0000       2.71605   441.8193   -0.00518393       21.8256    -0.0874621      -3.20206    -0.0638875      0.123411      0.161259      0.184030      0.198382      0.206898      0.205593
  47   4 1843.0025    0.4738  0.4294 11.5626  0.0000       14.4476  0.0055   0.0042   0.0115    0.0167   0.0000      0.803062   442.0491      0.161453       21.3730     -0.422601      -2.74908      0.259792      0.159911      0.210219      0.238825      0.263432      0.279729      0.289408
  47   5 2050.4494    0.7473  0.7084 11.7545  0.0000       8.97847  0.0075   0.0052   0.0149    0.0262   0.0000      0.444257   441.6540      0.431572       21.8386      0.920373      -2.88242     -0.529594      0.200089      0.266985      0.291783      0.327260      0.337642      0.345717
  47   6 2250.0653    1.1409  0.9848 12.2969  0.0000       5.57546  0.0097   0.0070   0.0183    0.0343   0.0000      0.344094   441.9443       1.41556       21.2471       1.08412      -2.55048      0.212362      0.239737      0.318382      0.357235      0.392329      0.408100      0.422162
  47   7 2440.1026    1.7131  1.2447 12.8960  0.0000       3.19987  0.0113   0.0095   0.0212    0.0375   0.0000      0.277875   442.0263       1.66988       21.2980       1.03100      -2.94687     -0.260784      0.269449      0.358596      0.399006      0.442190      0.454416      0.471638
  47   8 2625.0562    2.3948  1.2451 13.5266  0.0000       2.34809  0.0113   0.0133   0.0207    0.0392   0.0000      0.261873   441.6431       2.37329       21.2211       1.33824      -2.46065      0.166206      0.270001      0.364229      0.398305      0.444245      0.462953      0.480988
  47   9 2808.1223    3.2379  1.1523 14.2325  0.0000       1.77936  0.0107   0.0186   0.0196    0.0420   0.0000      0.272633   441.6405       3.69209       20.5409       1.75230      -2.95901     -0.232140      0.257267      0.343073      0.380080      0.421129      0.436849      0.448064
  47  10 2988.6080    4.0037  1.1326 14.8255  0.0000       1.56614  0.0104   0.0233   0.0196    0.0388   0.0000      0.292783   441.2450       4.78273       21.0833       1.48108      -1.84705     -0.456506      0.254245      0.335922      0.368665      0.410779      0.422979      0.436452
  47  11 3165.9940    4.1873  1.3835 14.9701  0.0000      0.527314  0.0121   0.0223   0.0221    0.0301   0.0000      0.234360   441.1827       4.99662       20.6804       2.21226      -2.52842     -0.667259      0.284638      0.381319      0.418686      0.461065      0.476237      0.486745
  47  12 3341.2503    3.6361  2.0987 14.4852  0.0000      0.576404  0.0152   0.0156   0.0279    0.0214   0.0000      0.119960   441.5334       6.15527       20.2942       1.63600      -2.60615      -1.26536      0.356815      0.475749      0.525793      0.581593      0.605119      0.622949
  47  13 3514.9173    2.9612  3.3956 13.7979 -0.0000      0.655432  0.0199   0.0099   0.0363    0.0162   0.0000     0.0628703   440.6917       7.63577       20.0658       3.24335      -1.67107      -1.96385      0.462648      0.624245      0.694611      0.763577      0.792822      0.809897
  47  14 3686.6560    2.3503  5.4084 13.2559 -0.0000      0.608630  0.0281   0.0064   0.0510    0.0131   0.0000     0.0430345   441.4341       9.46075       19.3593       3.73489      -1.89049     -0.141123      0.640737      0.856190      0.956695       1.04976       1.10311       1.12115
  47  15 3856.0199    1.8996  8.3225 12.8849  0.0006      0.400060  0.0443   0.0043   0.0749    0.0120   0.0000     0.0364172   443.8351       8.41062       16.6964       1.23212      -2.79121      0.746251      0.915086       1.22336       1.37765       1.49475       1.56531       1.59491
  47  16 4023.0463    1.4927 10.7867 12.7042 -0.0004      0.388501  0.0643   0.0031   0.1005    0.0105   0.0000     0.0382269   442.5802       8.78324       15.6572      0.666391      -2.60134      -1.46933       1.20843       1.61207       1.83623       1.98788       2.07935       2.12729
  48   1 1091.6073    0.0533  0.0287 11.8618  0.0000       35.6190  0.0037   0.0034   0.0054    0.0078   0.0000       299.640   440.8281     0.0116286       21.8130     -0.309785      -3.14661     0.0899333     0.0902860      0.121683      0.129592      0.146358      0.151634      0.153776
  48   2 1386.9295    0.1333  0.0834 11.6538  0.0000       29.3276  0.0030   0.0031   0.0060    0.0086   0.0000       18.4048   442.1472     -0.374494       22.1068      0.253425      -2.88786    -0.0311009     0.0856433      0.115598      0.119652      0.138525      0.144461      0.152731
  48   3 1636.9055    0.2777  0.2314 11.5406  0.0000       26.9542  0.0042   0.0035   0.0086    0.0115   0.0000       2.39728   442.1800   -0.00653405       22.0565     0.0530705      -2.77134      0.111823      0.122281      0.161473      0.182630      0.201863      0.217091      0.220578
  48   4 1856.5974    0.4896  0.4692 11.5655  0.0000       13.8237  0.0058   0.0042   0.0120    0.0174   0.0000      0.746788   441.7299     0.0124965       21.8666      0.297811      -3.29158    -0.0181134      0.162993      0.213416      0.241942      0.264546      0.279850      0.281624
  48   5 2065.3798    0.7705  0.7581 11.6890  0.0000       8.78144  0.0076   0.0052   0.0157    0.0279   0.0000      0.422420   442.2481      0.625502       21.3650      0.698908      -3.15264     -0.187580      0.200813      0.265173      0.293690      0.320712      0.333753      0.345411
  48   6 2265.8606    1.1828  1.0266 12.3428  0.0000       5.51650  0.0100   0.0071   0.0187    0.0355   0.0000      0.343992   441.8655       1.75327       21.1995      0.835202      -2.57716      0.655116      0.236613      0.319909      0.351228      0.392446      0.402524      0.413388
  48   7 2456.6145    1.7611  1.1969 13.1170  0.0000       3.32241  0.0112   0.0100   0.0207    0.0361   0.0000      0.297228   441.6376       1.99815       21.5659      0.436961      -1.97594     -0.154061      0.261459      0.356192      0.394822      0.428550      0.450065      0.461197
  48   8 2642.5432    2.4612  1.2193 13.7859  0.0000       2.30403  0.0112   0.0138   0.0205    0.0363   0.0000      0.273665   441.7511       2.69974       21.0865      0.921658      -2.87064     -0.793465      0.261716      0.348463      0.385029      0.429166      0.447720      0.463524
  48   9 2826.6119    3.3781  1.1378 14.2774  0.0000       1.99117  0.0103   0.0192   0.0192    0.0414   0.0000      0.274543   441.6080       3.47540       21.0898      0.847154      -1.93985     -0.168462      0.244992      0.327472      0.356016      0.399258      0.411308      0.423825
  48  10 3007.8456    4.0950  1.1356 14.8423  0.0000       1.16606  0.0105   0.0236   0.0194    0.0390   0.0000      0.301790   441.1332       4.12521       21.5058       2.16659      -2.49628      -1.43712      0.242984      0.326027      0.351058      0.390570      0.406661      0.417871
  48  11 3185.9824    4.2039  1.4445 14.7674  0.0000      0.415955  0.0120   0.0212   0.0219    0.0316   0.0000      0.195850   442.0273       5.56560       20.6284       1.39171      -3.08884     -0.748923      0.281075      0.376827      0.414429      0.458027      0.468473      0.488377
  48  12 3362.0788    3.5705  2.2245 14.3575  0.0000      0.814240  0.0157   0.0145   0.0282    0.0209   0.0000      0.113601   442.2925       7.38260       19.8284       1.81311      -1.95946     -0.872601      0.355964      0.478399      0.531846      0.586053      0.604357      0.622185
  48  13 3536.5862    2.8786  3.6976 13.6799  0.0000      0.382760  0.0208   0.0091   0.0381    0.0153   0.0000     0.0599348   441.9559       7.11865       20.6742       2.13201      -2.85641      -3.90399      0.468987      0.629730      0.697122      0.772691      0.805140      0.818910
  48  14 3709.3435    2.2735  5.8965 13.1729  0.0000      0.529339  0.0302   0.0059   0.0546    0.0130   0.0000     0.0393148   440.2629       8.13276       19.8707       3.78621      -3.10087      -1.47988      0.658955      0.889246      0.985083       1.07307       1.12563       1.15067
  48  15 3879.8629    1.8043  8.4139 12.9328 -0.0005      0.468886  0.0467   0.0041   0.0780    0.0117   0.0000     0.0399451   440.7396       9.07721       18.9928       2.63254      -3.11748      -1.30653      0.931562       1.24340       1.39434       1.52910       1.59327       1.62278
  49   1 1101.2513    0.0609  0.0283 11.8610  0.0000       20.7565  0.0025   0.0033   0.0055    0.0077   0.0000       236.470   440.8541     -0.203232       21.7242     0.0869317      -3.10046     -0.271828     0.0698165     0.0911212      0.110865      0.123293      0.131682      0.123538
  49   2 1398.5196    0.1320  0.0885 11.6336  0.0000       34.1968  0.0033   0.0030   0.0061    0.0087   0.0000       17.3591   442.1481    -0.0552496       22.0396    -0.0605306      -3.48804    -0.0312893      0.113082      0.162403      0.182241      0.197985      0.203801      0.205704
  49   3 1649.3619    0.2865  0.2448 11.5645  0.0000       25.9840  0.0043   0.0035   0.0090    0.0115   0.0000       2.23674   442.1575     -0.192848       21.9565   -0.00317269      -3.03195      0.315251      0.118967      0.165430      0.178230      0.203747      0.208931      0.213834
  49   4 1870.0461    0.5035  0.5019 11.5576 -0.0000       13.1290  0.0060   0.0041   0.0125    0.0183   0.0000      0.701501   442.3333     -0.358479       21.7405      0.469876      -3.08569     -0.325555      0.166426      0.222543      0.245020      0.271775      0.287053      0.293002
  49   5 2080.1779    0.8128  0.7566 11.7875  0.0000       9.19435  0.0076   0.0054   0.0152    0.0275   0.0000      0.413293   441.9896      0.710501       21.9140      0.216445      -3.03514      0.404082      0.194741      0.261248      0.286271      0.314472      0.325742      0.336782
  49   6 2281.4819    1.2467  1.0775 12.3186 -0.0000       5.67499  0.0101   0.0073   0.0190    0.0377   0.0000      0.322322   441.9298       1.85204       21.8824      0.738354      -2.22096     -0.346690      0.241076      0.319998      0.355033      0.394430      0.407708      0.420387
  49   7 2472.9835    1.8218  1.2048 13.1711  0.0000       3.74535  0.0111   0.0103   0.0205    0.0360   0.0000      0.298167   441.4289       1.88610       21.6674      0.944271      -2.51216     -0.475536      0.248625      0.331407      0.370484      0.411398      0.421513      0.436430
  49   8 2659.9270    2.5316  1.2148 13.8115 -0.0000       2.07693  0.0108   0.0141   0.0206    0.0365   0.0000      0.272275   441.5772       3.21500       21.2350       1.39671      -3.03882     -0.403283      0.252608      0.338180      0.371753      0.409887      0.425478      0.441580
  49   9 2844.9375    3.3742  1.1475 14.4964  0.0000       1.82880  0.0106   0.0193   0.0197    0.0376   0.0000      0.278439   441.6251       3.14168       21.4826       1.21538      -2.10014     -0.641300      0.247709      0.332501      0.358296      0.405231      0.413773      0.428327
  49  10 3026.9185    4.1171  1.2085 14.8173 -0.0002       1.54337  0.0107   0.0227   0.0199    0.0368   0.0000      0.266647   441.2727       4.26518       21.5371       2.48136      -2.79285     -0.565156      0.248272      0.327315      0.361557      0.401129      0.416748      0.426647
  49  11 3205.8107    4.1427  1.5303 14.7886  0.0000      0.778588  0.0124   0.0203   0.0224    0.0289   0.0000      0.183073   441.9816       5.86842       21.9330       1.40471      -2.86385     -0.986989      0.282471      0.382088      0.420827      0.471115      0.490091      0.495129
  49  12 3382.7627    3.4762  2.3795 14.2678  0.0000       1.11336  0.0158   0.0136   0.0290    0.0198   0.0000      0.103422   441.9022       6.86568       20.9543       1.86253      -2.49134     -0.921701      0.358048      0.479064      0.532215      0.588354      0.611459      0.621015
  49  13 3558.1070    2.7672  3.8002 13.6926  0.0000      0.507285  0.0215   0.0086   0.0393    0.0147   0.0000     0.0637713   442.9780       7.97965       20.0819       2.73845      -2.08739      -1.14908      0.470446      0.629352      0.709824      0.771667      0.802137      0.823893
  49  14 3731.7165    2.2294  6.2162 13.1644  0.0000      0.451114  0.0316   0.0056   0.0570    0.0127   0.0000     0.0392358   441.2881       8.25435       21.2713       4.70660      -3.31818      -2.05814      0.671037      0.891045       1.00981       1.09271       1.15811       1.17973
  49  15 3903.3049    1.7828  9.1814 12.9095  0.0000      0.538038  0.0508   0.0038   0.0834    0.0114   0.0000     0.0405532   444.0865       8.69425       19.9954       3.93700      -1.43851      -2.40090      0.967546       1.29835       1.46410       1.59553       1.68132       1.71656
  50   1 1110.7839    0.0662  0.0263 11.8454  0.0010       41.4700  0.0026   0.0033   0.0045    0.0076   0.0000       209.210   440.9387     -0.338004       21.8015     0.0767172      -3.07323     -0.185765     0.0943666      0.134652      0.142333      0.149368      0.148236      0.180206
  50   2 1409.9755    0.1430  0.0944 11.6481  0.0000       55.2066  0.0030   0.0030   0.0062    0.0091   0.0000       14.3866   442.0292    -0.0189210       22.0147      0.256308      -3.32842    -0.0529911     0.0828328      0.110313      0.121541      0.140322      0.140830      0.145212
  50   3 1661.6461    0.3039  0.2489 11.5468  0.0000       22.4375  0.0041   0.0035   0.0087    0.0116   0.0000       1.98576   442.0430     -0.317044       21.5454      0.267664      -3.03061     0.0289647      0.118662      0.158118      0.174091      0.194424      0.201390      0.207596
  50   4 1883.3794    0.5279  0.4949 11.5684 -0.0000       13.7218  0.0057   0.0043   0.0121    0.0184   0.0000      0.677569   442.1990      0.123840       21.8404      0.687961      -2.42159     -0.382990      0.159819      0.213502      0.238342      0.258008      0.273110      0.273198
  50   5 2094.8059    0.8300  0.7870 11.8908  0.0000       8.66873  0.0078   0.0055   0.0157    0.0272   0.0000      0.413116   442.1266      0.446246       22.0376    0.00571640      -2.91531     -0.403556      0.193797      0.257520      0.286796      0.318879      0.330124      0.340064
  50   6 2296.9064    1.2657  1.0944 12.4496  0.0000       5.11716  0.0102   0.0074   0.0195    0.0367   0.0000      0.331642   441.9379       1.41287       21.8276      0.404651      -2.99520     -0.271808      0.232949      0.312043      0.349291      0.384364      0.396981      0.406740
  50   7 2489.1571    1.8834  1.2349 13.2298  0.0000       3.00773  0.0112   0.0104   0.0204    0.0347   0.0000      0.280688   441.6630       2.39410       21.2095      0.780043      -2.96683      0.211663      0.251799      0.336604      0.376632      0.419364      0.436620      0.448442
  50   8 2677.1699    2.6186  1.2139 13.8535  0.0000       2.60846  0.0108   0.0144   0.0198    0.0369   0.0000      0.266252   442.0157       2.80370       20.6923      0.528709      -2.16693    -0.0475715      0.241088      0.324451      0.358546      0.401396      0.413193      0.425289
  50   9 2863.1029    3.5302  1.1153 14.4644  0.0000       1.83255  0.0099   0.0199   0.0188    0.0378   0.0000      0.286149   441.6955       3.77159       21.2873       1.43229      -2.42010     -0.516320      0.228354      0.304391      0.337545      0.371116      0.378128      0.395940
  50  10 3045.7941    4.1699  1.1920 14.8528  0.0000      0.926192  0.0106   0.0229   0.0195    0.0376   0.0000      0.276833   441.2376       4.49856       22.0993       1.02126      -3.20009     -0.878992      0.238480      0.314149      0.347232      0.384117      0.396201      0.413173
  50  11 3225.4058    4.1257  1.5738 14.7642  0.0000      0.583009  0.0124   0.0196   0.0227    0.0279   0.0000      0.174009   441.5977       4.58820       21.8173       2.13544      -2.16362     -0.589062      0.278207      0.374135      0.411628      0.459603      0.472632      0.486223
  50  12 3403.1485    3.4128  2.5442 14.2875  0.0000      0.737441  0.0165   0.0129   0.0302    0.0182   0.0000     0.0928247   440.9499       6.03824       20.2460       2.46285      -2.15245      -1.15107      0.361477      0.482797      0.536761      0.589587      0.615510      0.634489
  50  13 3579.4104    2.7100  4.2189 13.5703  0.0000      0.676493  0.0227   0.0079   0.0412    0.0144   0.0000     0.0536316   441.9389       7.15058       20.0415       3.02058      -2.22568      -1.75349      0.492111      0.658848      0.736099      0.807609      0.845226      0.862660
  50  14 3753.8624    2.1587  6.6188 13.1595  0.0003      0.445405  0.0341   0.0052   0.0598    0.0124   0.0000     0.0413982   441.4659       7.86767       17.8687       4.00399      -4.21308      -3.67277      0.690531      0.926411       1.04612       1.14343       1.20322       1.22781
  50  15 3926.3399    1.7249  9.5160 12.9185  0.0000      0.367380  0.0543   0.0036   0.0865    0.0112   0.0000     0.0406755   443.0892       7.90405       17.0165       6.69235     -0.859650      -2.62846      0.982399       1.32810       1.49386       1.63052       1.71371       1.74807
  51   1 1120.2132    0.0598  0.0384 11.8341  0.0000       37.4766  0.0033   0.0031   0.0066    0.0076   0.0000       192.214   440.7178     -0.113255       21.9173     -0.339097      -3.03288      0.356031     0.0761413      0.105358      0.123376      0.131740      0.140454      0.135368
  51   2 1421.2857    0.1484  0.0906 11.6649  0.0000       23.6499  0.0029   0.0031   0.0056    0.0084   0.0000       14.2609   442.2951     -0.239532       22.0151      0.176301      -3.24923     -0.278672     0.0783468     0.0977396      0.109279      0.128598      0.127228      0.130300
  51   3 1673.7607    0.3180  0.2588 11.5564  0.0000       21.6292  0.0041   0.0036   0.0086    0.0118   0.0000       1.79856   441.9896      0.244866       22.1392      0.150575      -3.06749     -0.182996      0.117499      0.155530      0.171708      0.189755      0.202658      0.211925
  51   4 1896.5699    0.5506  0.5364 11.5657  0.0000       13.2153  0.0061   0.0042   0.0125    0.0190   0.0000      0.631581   442.3816     0.0275253       21.6070     -0.221176      -3.47252     -0.301939      0.155781      0.204431      0.234505      0.259006      0.270604      0.280269
  51   5 2109.3021    0.8594  0.8505 11.7903 -0.0000       7.57155  0.0082   0.0054   0.0160    0.0305   0.0000      0.379650   442.2208      0.807143       21.8356      0.399685      -2.56260     -0.777874      0.197770      0.261653      0.292301      0.323207      0.331070      0.342293
  51   6 2312.1516    1.3219  1.1415 12.5511  0.0000       5.29734  0.0106   0.0075   0.0199    0.0362   0.0000      0.323776   441.8569      0.730963       20.7601     0.0631764      -3.19109     -0.901436      0.235596      0.315782      0.357000      0.387750      0.404893      0.411998
  51   7 2505.2196    1.9510  1.2659 13.1840 -0.0000       3.43085  0.0112   0.0104   0.0203    0.0349   0.0000      0.270488   441.8443       1.74626       21.2576      0.727769      -2.22656      0.117788      0.242227      0.323505      0.359844      0.404335      0.418871      0.428618
  51   8 2694.2533    2.7005  1.2293 13.9325  0.0000       2.15086  0.0108   0.0146   0.0201    0.0360   0.0000      0.269485   441.7707       3.70936       21.9894      0.851249      -3.08863     -0.426534      0.237573      0.315644      0.352634      0.392237      0.410181      0.418691
  51   9 2881.1106    3.5788  1.1154 14.5107 -0.0002       1.54869  0.0099   0.0200   0.0186    0.0389   0.0000      0.273550   441.8366       4.19479       22.5569       1.56154      -3.11871     -0.427678      0.229156      0.304562      0.336027      0.376036      0.384910      0.400587
  51  10 3064.5041    4.2132  1.2651 14.8613  0.0000       1.13999  0.0109   0.0222   0.0198    0.0346   0.0000      0.235248   441.8533       4.71849       21.5208       1.93411      -1.83357     -0.961173      0.238609      0.320981      0.348298      0.389189      0.398241      0.414610
  51  11 3244.9300    4.0413  1.7257 14.6562  0.0000       1.19001  0.0130   0.0181   0.0238    0.0250   0.0000      0.163126   441.7887       4.80156       21.3757       1.76446      -2.46793     -0.560714      0.277287      0.377616      0.410658      0.458463      0.467999      0.487162
  51  12 3423.4181    3.3432  2.6956 14.2065  0.0000      0.598487  0.0171   0.0121   0.0305    0.0175   0.0000     0.0934491   441.1750       6.26975       20.7735       2.24242      -2.33735      -1.28812      0.364185      0.486018      0.543340      0.595534      0.629595      0.643883
  51  13 3600.3950    2.6533  4.5834 13.4571 -0.0001      0.462681  0.0238   0.0073   0.0431    0.0141   0.0000     0.0489604   442.2594       7.54062       20.6811       2.39725     -0.270665     -0.923625      0.501242      0.671284      0.753024      0.830728      0.869020      0.895012
  51  14 3775.6977    2.1117  6.9613 13.1424  0.0001      0.341016  0.0364   0.0049   0.0631    0.0124   0.0000     0.0407470   440.8522       8.69369       19.3860      0.324999      -4.54792      -1.87296      0.716926      0.964306       1.07850       1.17828       1.22600       1.25573
  51  15 3949.0889    1.6614  9.9899 12.9125 -0.0004      0.338111  0.0593   0.0034   0.0917    0.0109   0.0000     0.0428105   441.4887       7.75088       20.2976       4.53155      -2.09335      -5.10885       1.02430       1.37133       1.55155       1.69509       1.77118       1.82194
  52   1 1129.5384    0.0694  0.0305 11.8339  0.0000       60.3122  0.0022   0.0031   0.0052    0.0076   0.0000       173.751   440.8853     -0.213012       21.7751      0.196864      -3.42929    -0.0253456     0.0556233     0.0796126     0.0824233     0.0896928      0.100320      0.106642
  52   2 1432.4568    0.1542  0.0959 11.6477  0.0000       32.2897  0.0027   0.0031   0.0062    0.0085   0.0000       12.6315   442.2295     -0.231293       22.1335     0.0649835      -3.20184      0.243208     0.0767903     0.0960159      0.111872      0.127561      0.130792      0.142119
  52   3 1685.7198    0.3212  0.2976 11.5284  0.0000       21.4858  0.0046   0.0034   0.0093    0.0121   0.0000       1.63643   442.1700    -0.0754709       22.2102      0.212134      -3.26864      0.335561      0.124425      0.160387      0.182924      0.202583      0.210535      0.211914
  52   4 1909.6404    0.5618  0.5565 11.5680 -0.0000       12.3276  0.0061   0.0042   0.0127    0.0198   0.0000      0.606439   441.8517      0.209308       21.5001      0.220215      -2.83301     -0.333428      0.154107      0.208753      0.227816      0.256933      0.262041      0.275932
  52   5 2123.6359    0.8887  0.8330 11.9210 -0.0001       7.61855  0.0079   0.0056   0.0159    0.0288   0.0000      0.385856   442.1797      0.442968       21.7994      0.116880      -3.15432     -0.121252      0.188845      0.246755      0.278364      0.308073      0.323565      0.331538
  52   6 2327.2248    1.3734  1.1720 12.5337 -0.0000       4.45495  0.0107   0.0076   0.0198    0.0383   0.0000      0.315985   442.0466      0.796187       21.6954      0.876301      -2.92515     -0.277382      0.234644      0.308740      0.349966      0.386274      0.403506      0.416783
  52   7 2521.1159    2.0013  1.2882 13.2668  0.0007       3.14775  0.0112   0.0105   0.0202    0.0346   0.0000      0.254249   441.9016       1.77469       21.6791     -0.157373      -2.39298     -0.752700      0.240698      0.322308      0.350388      0.392731      0.411209      0.421759
  52   8 2711.2564    2.7724  1.2378 13.9954  0.0000       3.03452  0.0109   0.0148   0.0196    0.0353   0.0000      0.258197   441.6990       2.30724       20.5211       1.08321      -3.05536     0.0537913      0.236169      0.314422      0.345856      0.385841      0.402970      0.419608
  52   9 2898.9335    3.6727  1.1639 14.5521  0.0000       1.86769  0.0102   0.0200   0.0190    0.0382   0.0000      0.302842   442.0456       3.56414       21.7044       1.19016      -2.98739     -0.645049      0.222191      0.292928      0.321383      0.356465      0.374912      0.386651
  52  10 3083.0481    4.2675  1.2661 14.9758 -0.0000      0.420530  0.0110   0.0224   0.0197    0.0328   0.0000      0.240286   441.8334       3.83178       21.6797       1.71647      -2.79839      -1.22694      0.233301      0.316414      0.343313      0.383832      0.399242      0.415003
  52  11 3264.2762    4.0001  1.7645 14.6626  0.0000       1.33988  0.0130   0.0176   0.0236    0.0245   0.0000      0.142024   442.2986       5.84894       21.0394       1.96640      -2.79380     -0.188374      0.279674      0.378265      0.417674      0.464633      0.487135      0.496074
  52  12 3443.5206    3.2421  2.8512 14.1359 -0.0000      0.641021  0.0172   0.0112   0.0318    0.0168   0.0000     0.0868999   442.0977       5.82449       20.7682       1.47784      -3.36331      -1.37287      0.363960      0.487442      0.545618      0.604630      0.631216      0.644491
  52  13 3621.3250    2.5583  4.7766 13.4654  0.0000      0.545150  0.0248   0.0069   0.0449    0.0136   0.0000     0.0491825   440.8782       7.07603       21.5944       4.78013      -1.27028      -1.26446      0.506314      0.680313      0.758657      0.834177      0.878429      0.898408
  52  14 3797.4480    2.0340  7.3067 13.1575 -0.0006      0.404778  0.0392   0.0046   0.0667    0.0123   0.0000     0.0424535   441.5801       9.17580       22.1416       3.25895      -3.74265     -0.926461      0.733802      0.990170       1.10635       1.21948       1.27696       1.30399
  52  15 3971.9812    1.6316 10.5736 12.9056  0.0003      0.528768  0.0626   0.0032   0.0956    0.0106   0.0000     0.0423452   439.9481       8.03002       20.1529       1.34320      -1.77109      -2.61816       1.04770       1.40704       1.59046       1.73443       1.82499       1.86884
  53   1 1138.7624    0.0650  0.0349 11.8172  0.0000       6.22532  0.0026   0.0030   0.0058    0.0074   0.0000       172.388   440.9219    -0.0968650       21.9506      0.276058      -3.63135      0.629201     0.0661984     0.0934447     0.0970098      0.107717      0.118524      0.126020
  53   2 1443.4902    0.1600  0.1186 11.6258  0.0000       27.2704  0.0033   0.0029   0.0067    0.0085   0.0000       10.0572   442.2520     -0.259412       22.1217      0.109649      -3.18574     0.0676861     0.0862779      0.111331      0.124888      0.134061      0.149748      0.144413
  53   3 1697.5185    0.3281  0.2980 11.5522  0.0000       21.9816  0.0045   0.0034   0.0094    0.0122   0.0000       1.60453   442.2070     -0.182441       22.4756     -0.144906      -3.39911     -0.296254      0.118376      0.156869      0.176177      0.195199      0.200043      0.210966
  53   4 1922.6031    0.5790  0.5745 11.5451  0.0000       13.4264  0.0062   0.0042   0.0127    0.0205   0.0000      0.588453   442.1678      0.326296       21.5242      0.181991      -3.31788     -0.147957      0.152730      0.202990      0.231730      0.257435      0.266098      0.273439
  53   5 2137.8342    0.9144  0.8953 11.9246 -0.0000       7.49243  0.0084   0.0055   0.0165    0.0302   0.0000      0.376737   441.8209      0.669425       21.6661    -0.0366674      -2.74429     -0.427580      0.187467      0.250372      0.279170      0.308262      0.323207      0.333805
  53   6 2342.1578    1.4116  1.1485 12.6752  0.0000       4.99713  0.0105   0.0079   0.0196    0.0361   0.0000      0.327999   441.4084       2.24896       21.9900       1.01114      -3.07415     0.0592468      0.220679      0.298332      0.328453      0.371200      0.385020      0.394064
  53   7 2536.8611    2.0869  1.3345 13.2188 -0.0000       2.74309  0.0112   0.0105   0.0203    0.0337   0.0000      0.241177   441.8553       2.49506       21.7454       1.37245      -3.03651      0.105869      0.234407      0.312588      0.348472      0.387414      0.405799      0.415687
  53   8 2728.0615    2.8888  1.2290 13.9757  0.0000       2.48266  0.0104   0.0153   0.0194    0.0372   0.0000      0.267881   441.8675       3.09025       20.9813       1.46612      -2.84839      -1.36619      0.224003      0.297446      0.326636      0.368297      0.383343      0.397921
  53   9 2916.6001    3.7824  1.1332 14.6181  0.0000      0.830614  0.0098   0.0205   0.0184    0.0376   0.0000      0.285127   442.0327       3.57480       21.9683       1.16596      -2.25138     -0.578270      0.209403      0.279411      0.307433      0.345173      0.356330      0.367421
  53  10 3101.4768    4.2236  1.2808 15.0255  0.0000      0.661474  0.0109   0.0220   0.0202    0.0315   0.0000      0.232112   441.5556       4.16410       21.0956       2.58068      -1.73793     -0.280742      0.229520      0.303962      0.339774      0.376477      0.389580      0.405606
  53  11 3283.4065    3.8994  1.8678 14.6695  0.0000       1.00198  0.0134   0.0166   0.0244    0.0222   0.0000      0.137687   441.2984       5.04221       21.5269       1.23185      -1.80279      -1.07561      0.279687      0.375942      0.415993      0.461567      0.476397      0.494148
  53  12 3463.4675    3.1715  3.0815 13.9693 -0.0000      0.620429  0.0180   0.0104   0.0323    0.0166   0.0000     0.0763445   441.8774       6.23638       20.3536       3.00877      -1.84130      -1.07323      0.372880      0.496982      0.556344      0.610932      0.640972      0.655427
  53  13 3642.0655    2.5155  5.1369 13.3862  0.0000      0.490483  0.0258   0.0065   0.0472    0.0135   0.0000     0.0455260   440.8113       7.55471       20.2926       1.50645      -3.43208      -2.72875      0.517722      0.692538      0.774517      0.850672      0.896208      0.917508
  53  14 3818.9861    2.0068  8.0114 13.0895  0.0001      0.490847  0.0434   0.0043   0.0712    0.0122   0.0000     0.0426552   441.6865       8.85634       21.4341       3.13145      -2.19049      -1.37045      0.780841       1.05904       1.18733       1.30699       1.37756       1.40428
  54   1 1147.9050    0.0688  0.0341 11.8105 -0.0000       20.3880  0.0024   0.0030   0.0049    0.0073   0.0000       162.226   441.0078     -0.198740       21.6883     0.0685036      -3.15319     -0.296050     0.0583523     0.0792127     0.0902803     0.0954999      0.108126      0.109357
  54   2 1454.4011    0.1666  0.1183 11.6533  0.0002       27.7494  0.0031   0.0030   0.0065    0.0085   0.0000       9.32040   442.2677     -0.284651       22.0135    -0.0176586      -3.30026     -0.230656     0.0837797      0.103858      0.116345      0.130522      0.140686      0.147485
  54   3 1709.1658    0.3470  0.3276 11.5201  0.0000       21.5716  0.0046   0.0034   0.0098    0.0126   0.0000       1.40045   442.2745     0.0218922       21.9279     -0.119896      -3.34164      0.290123      0.120448      0.160098      0.181963      0.199202      0.205267      0.212317
  54   4 1935.4262    0.5958  0.6082 11.5878 -0.0000       13.3384  0.0065   0.0042   0.0131    0.0205   0.0000      0.576461   442.0392     0.0604154       22.1100      0.103677      -3.09756    -0.0877206      0.156559      0.206430      0.231263      0.258765      0.267698      0.274923
  54   5 2151.8964    0.9539  0.8959 11.9565  0.0000       7.49406  0.0082   0.0057   0.0162    0.0307   0.0000      0.362789   442.2430      0.861858       22.0157      0.738622      -3.38072      0.148501      0.187733      0.247574      0.278714      0.309159      0.326690      0.334587
  54   6 2356.9145    1.4553  1.2172 12.6759  0.0000       4.89846  0.0107   0.0078   0.0200    0.0346   0.0000      0.301737   442.1671       1.83044       21.3116      0.825309      -3.07094     -0.362055      0.217684      0.295001      0.326009      0.363203      0.376979      0.395816
  54   7 2552.5090    2.1068  1.2851 13.4856  0.0000       2.82427  0.0110   0.0110   0.0205    0.0326   0.0000      0.266776   441.8736       2.19333       21.3869       1.09523      -3.27467     -0.549977      0.229203      0.303162      0.335511      0.370968      0.388413      0.396556
  54   8 2744.7663    2.9595  1.2090 14.1480  0.0000       1.93403  0.0104   0.0157   0.0191    0.0348   0.0000      0.264092   442.2282       2.11895       21.6678       1.40725      -2.79412     -0.605966      0.217769      0.291828      0.322957      0.356946      0.371957      0.384639
  54   9 2934.1691    3.8904  1.1636 14.6446  0.0000       1.54268  0.0100   0.0208   0.0185    0.0388   0.0000      0.262543   441.5897       3.86258       21.3109       1.50658      -2.78801     -0.346272      0.209236      0.279670      0.306972      0.346231      0.357406      0.369392
  54  10 3119.7658    4.3010  1.3937 14.7920 -0.0000       1.53573  0.0110   0.0208   0.0205    0.0312   0.0000      0.204540   441.8566       4.69590       21.0393       1.49571      -2.67284     -0.446304      0.229972      0.309731      0.340972      0.379836      0.391736      0.408217
  54  11 3302.4146    3.8467  1.9351 14.6532  0.0000       1.06676  0.0136   0.0160   0.0249    0.0211   0.0000      0.144107   441.6765       5.76697       21.4960       1.65398      -2.57744      -2.11217      0.277161      0.372462      0.411827      0.454768      0.473424      0.490484
  54  12 3483.2855    3.1078  3.2770 13.9124 -0.0000      0.588632  0.0183   0.0098   0.0339    0.0159   0.0000     0.0726428   441.8074       6.99628       21.4874       2.15282      -3.30391      -1.99788      0.375847      0.500571      0.562168      0.615203      0.655565      0.672487
  54  13 3662.5486    2.4570  5.5224 13.3253  0.0000      0.425924  0.0274   0.0060   0.0494    0.0133   0.0000     0.0447313   441.2788       7.15906       23.3426       1.83630      -1.92804      -2.26544      0.539127      0.723200      0.815169      0.888247      0.938991      0.961491
  54  14 3840.1210    1.9533  8.3758 13.0676  0.0006      0.302018  0.0457   0.0040   0.0744    0.0120   0.0000     0.0438832   440.9409       7.16821       21.1733       3.82816      -3.77678      -3.01301      0.787113       1.05551       1.19413       1.30355       1.38077       1.40759
  55   1 1156.9470    0.0621  0.0346 11.8019  0.0000       41.5583  0.0027   0.0030   0.0051    0.0074   0.0000       182.071   440.9512     -0.188580       21.8262     0.0277880      -3.35361    -0.0763954     0.0670891     0.0903249     0.0984804      0.116409      0.118613      0.116965
  55   2 1465.1655    0.1704  0.1220 11.6221  0.0000       30.3425  0.0031   0.0029   0.0066    0.0086   0.0000       8.86853   442.2819    -0.0176167       22.2004      0.291801      -3.02086    -0.0460562     0.0771898     0.0957712      0.112849      0.124668      0.132539      0.132757
  55   3 1720.6706    0.3524  0.3501 11.4999  0.0000       21.3881  0.0048   0.0033   0.0101    0.0131   0.0000       1.30606   442.1356    -0.0542421       22.1811     0.0297540      -3.33790     -0.217820      0.120312      0.162406      0.178789      0.195812      0.207322      0.211677
  55   4 1948.1407    0.6245  0.6444 11.5798  0.0000       11.4809  0.0066   0.0042   0.0134    0.0217   0.0000      0.524188   442.1899      0.617318       22.1431      0.475671      -3.51805     0.0942609      0.157433      0.211881      0.237122      0.261851      0.270524      0.279471
  55   5 2165.7898    0.9776  0.9370 12.0583 -0.0002       7.17975  0.0086   0.0057   0.0168    0.0299   0.0000      0.372645   442.4025      0.704941       21.6775     0.0298789      -3.15004     -0.498810      0.185462      0.252013      0.277484      0.313447      0.324277      0.335212
  55   6 2371.5119    1.5297  1.2257 12.6621  0.0000       4.44410  0.0106   0.0080   0.0193    0.0356   0.0000      0.276939   441.6656       1.56124       20.8526      0.678172      -1.61879     -0.337497      0.210058      0.284342      0.310225      0.351524      0.362785      0.378427
  55   7 2568.0662    2.2046  1.3234 13.3913  0.0000       3.12326  0.0109   0.0110   0.0200    0.0332   0.0000      0.245864   442.2057       1.94136       21.7176     -0.119258      -3.14423      -1.27284      0.223184      0.295361      0.327138      0.367261      0.382865      0.399603
  55   8 2761.3171    3.0076  1.2074 14.2468  0.0000       1.63695  0.0105   0.0159   0.0191    0.0344   0.0000      0.274610   441.5344       2.90542       21.3123       1.07210      -2.65126     -0.311456      0.212262      0.288469      0.317776      0.357173      0.372780      0.385786
  55   9 2951.5724    3.9185  1.2061 14.7839  0.0000       1.41116  0.0103   0.0205   0.0189    0.0337   0.0000      0.254010   441.6630       4.30121       21.8327       1.49325      -2.52843     -0.934481      0.209466      0.277894      0.310501      0.346025      0.358317      0.374965
  55  10 3137.8859    4.2975  1.3860 14.8698  0.0000       1.53212  0.0110   0.0209   0.0202    0.0305   0.0000      0.210206   441.7861       5.03451       21.3258       1.39196      -2.58976      -1.56269      0.225922      0.305626      0.335886      0.379462      0.391716      0.399527
  55  11 3321.3113    3.7897  2.1076 14.4525 -0.0000      0.949903  0.0141   0.0148   0.0254    0.0211   0.0000      0.122720   441.7209       6.10702       21.1702       2.02297      -2.07138     -0.146823      0.279661      0.381368      0.418587      0.468976      0.487487      0.505036
  55  12 3502.9394    3.0225  3.4766 13.8405  0.0000      0.700578  0.0191   0.0091   0.0347    0.0152   0.0000     0.0678727   441.9839       6.60243       21.9461       2.10000      -2.17081     -0.219219      0.378242      0.505404      0.565916      0.620247      0.653285      0.666372
  55  13 3682.9389    2.3922  5.6376 13.3342 -0.0003      0.427074  0.0284   0.0059   0.0505    0.0132   0.0000     0.0466330   441.3219       6.81198       22.2537       4.17068      -4.53384      -1.37574      0.543610      0.722160      0.813331      0.891910      0.947412      0.966487
  55  14 3861.2568    1.8863  8.6609 13.0766 -0.0002      0.309834  0.0489   0.0038   0.0776    0.0116   0.0000     0.0447160   443.1133       6.80420       20.2358       4.31254      -2.23387      -1.63634      0.806613       1.08636       1.22584       1.33855       1.40987       1.44144
  56   1 1165.8976    0.0728  0.0397 11.8033  0.0000       14.1447  0.0025   0.0029   0.0054    0.0073   0.0000       124.660   440.8763    -0.0876208       22.0544    -0.0386119      -3.54466     0.0379922     0.0599251     0.0725037     0.0913506      0.101690      0.109832      0.116624
  56   2 1475.8046    0.1734  0.1389 11.6134  0.0000       31.5093  0.0033   0.0028   0.0071    0.0087   0.0000       7.74723   442.3115     -0.220393       22.1459    -0.0860739      -3.43044      0.530404     0.0856920      0.111095      0.122783      0.139052      0.141114      0.145523
  56   3 1732.0332    0.3741  0.3521 11.5436  0.0000       20.6740  0.0047   0.0034   0.0098    0.0129   0.0000       1.22978   442.1514     -0.139475       22.0747      0.207996      -3.33774    -0.0617653      0.115341      0.152883      0.174542      0.188523      0.202733      0.210232
  56   4 1960.7623    0.6422  0.6394 11.6784  0.0000       12.1651  0.0065   0.0044   0.0131    0.0211   0.0000      0.524118   442.3603      0.444562       22.0173     -0.173803      -3.17746     -0.281524      0.150336      0.202102      0.225313      0.252542      0.265971      0.268778
  56   5 2179.5681    1.0141  0.9476 12.1031  0.0000       7.48505  0.0086   0.0058   0.0167    0.0306   0.0000      0.365369   442.3304      0.355075       21.7303      0.503210      -3.10035      0.256437      0.181629      0.242016      0.265963      0.297120      0.308794      0.324797
  56   6 2385.9461    1.5754  1.2340 12.8466  0.0000       3.43166  0.0106   0.0082   0.0198    0.0333   0.0000      0.293538   442.0321       1.34720       22.1035      0.816212      -2.99986     -0.698984      0.209707      0.282346      0.313646      0.352236      0.364538      0.382431
  56   7 2583.4358    2.2722  1.3095 13.5218  0.0000       2.38771  0.0109   0.0113   0.0196    0.0327   0.0000      0.244312   442.1954       2.10035       21.4336      0.526465      -3.28060      0.110454      0.216466      0.289134      0.323788      0.358288      0.371654      0.388399
  56   8 2777.7948    3.0940  1.2203 14.2735 -0.0000       2.14761  0.0102   0.0160   0.0191    0.0325   0.0000      0.266661   441.8356       3.13628       21.6014      0.810148      -3.10357     -0.551991      0.203046      0.272470      0.301941      0.335712      0.348610      0.364601
  56   9 2968.8060    4.0038  1.2239 14.6734  0.0000       1.25797  0.0101   0.0204   0.0186    0.0364   0.0000      0.246809   441.8344       3.40159       21.5034       2.01068      -3.34475     -0.766385      0.207629      0.273807      0.308886      0.339954      0.355906      0.362382
  56  10 3155.8536    4.2554  1.4582 14.8980  0.0000       1.09504  0.0113   0.0199   0.0207    0.0275   0.0000      0.194500   441.7495       4.80298       21.7044       2.20648      -2.89608     -0.243433      0.224377      0.301632      0.335400      0.370330      0.383480      0.400566
  56  11 3340.0459    3.7240  2.2165 14.4398  0.0000      0.913022  0.0143   0.0141   0.0261    0.0198   0.0000      0.111474   441.4614       5.54070       21.2142       2.58987      -2.84378     -0.748348      0.282597      0.378379      0.422477      0.466299      0.486941      0.501094
  56  12 3522.4446    2.9400  3.8383 13.7648  0.0000      0.689591  0.0200   0.0084   0.0371    0.0145   0.0000     0.0602664   441.7652       6.77348       20.8115      0.985236      -1.13028    -0.0843967      0.388992      0.521296      0.579978      0.642216      0.674051      0.691485
  56  13 3703.1588    2.3311  6.0256 13.3224  0.0000      0.448765  0.0305   0.0055   0.0535    0.0131   0.0000     0.0458362   441.4724       8.46645       21.7856      0.581787      -2.58241      -1.53354      0.557935      0.752620      0.844758      0.924062      0.974518       1.00783
  56  14 3882.2533    1.8383  9.1725 13.0811 -0.0007      0.375338  0.0527   0.0036   0.0822    0.0112   0.0000     0.0450892   441.2682       7.49823       23.0938       1.81210      -2.90942      -6.29479      0.841185       1.12650       1.26697       1.38927       1.46570       1.50739
  57   1 1174.7644    0.0754  0.0403 11.7786  0.0000       62.5931  0.0024   0.0028   0.0054    0.0074   0.0000       112.115   440.9354    -0.0936080       21.5781     0.0519331      -3.43268    -0.0161090     0.0613864     0.0863447      0.102697      0.109676      0.112076      0.118857
  57   2 1486.3286    0.1787  0.1491 11.6393  0.0000       37.9122  0.0036   0.0028   0.0071    0.0088   0.0000       7.28648   442.3742     -0.307670       21.9646     0.0855846      -3.19221    -0.0455337     0.0883611      0.115197      0.132072      0.141404      0.152066      0.161512
  57   3 1743.2469    0.3835  0.3860 11.5230  0.0000       18.3489  0.0050   0.0034   0.0104    0.0135   0.0000       1.11171   442.2542    -0.0826943       22.2184     0.0403817      -3.07593      0.155367      0.118671      0.160908      0.176903      0.196577      0.208105      0.214386
  57   4 1973.2610    0.6619  0.6537 11.6577  0.0000       10.7319  0.0065   0.0044   0.0132    0.0218   0.0000      0.498909   442.5565      0.279223       22.1276      0.308143      -2.93122     -0.325875      0.147982      0.196721      0.220384      0.244305      0.253274      0.265449
  57   5 2193.1818    1.0526  1.0053 12.1237  0.0000       7.04499  0.0090   0.0059   0.0173    0.0318   0.0000      0.351775   442.1240      0.952541       21.5099      0.336656      -3.19442     -0.599593      0.183266      0.245863      0.275614      0.304385      0.316558      0.333410
  57   6 2400.2949    1.5966  1.2874 12.8954  0.0000       4.08531  0.0108   0.0081   0.0201    0.0308   0.0000      0.275045   442.3214       1.26376       22.1221      0.504084      -2.18828     -0.611580      0.211442      0.283600      0.314696      0.352493      0.368089      0.386661
  57   7 2598.7410    2.3161  1.3066 13.6484  0.0000       3.11748  0.0107   0.0116   0.0200    0.0305   0.0000      0.254502   442.3401       1.89556       21.7497       1.04229      -2.79330     0.0674796      0.208077      0.279155      0.310054      0.345863      0.357821      0.374082
  57   8 2794.1095    3.1936  1.2486 14.2287  0.0000       1.92955  0.0101   0.0161   0.0191    0.0336   0.0000      0.253991   442.0793       3.14212       22.1816      0.840830      -2.45697     -0.366084      0.202780      0.267539      0.296019      0.328163      0.344984      0.357041
  57   9 2985.9248    4.0689  1.1802 14.8408  0.0000       1.21414  0.0099   0.0212   0.0184    0.0359   0.0000      0.264511   441.7713       3.67929       21.1705       1.81840      -2.80627     -0.908677      0.200617      0.269404      0.295848      0.330666      0.344993      0.356022
  57  10 3173.6821    4.2303  1.4737 14.8999  0.0000       1.14284  0.0112   0.0197   0.0208    0.0274   0.0000      0.193606   441.9533       4.59031       21.6548       2.03447      -1.79363     -0.793037      0.220453      0.295818      0.327942      0.364682      0.384867      0.394616
  57  11 3358.6657    3.6561  2.3564 14.3359  0.0001      0.825665  0.0147   0.0132   0.0264    0.0189   0.0000      0.103377   442.2047       5.87703       21.2814       3.09169      -1.48058     -0.582781      0.284720      0.380738      0.427100      0.470268      0.497725      0.511666
  57  12 3541.7937    2.8711  3.9665 13.7478  0.0000      0.576605  0.0207   0.0080   0.0376    0.0141   0.0000     0.0590943   442.2124       6.85525       21.5559       2.56455      -2.90800     -0.685837      0.388928      0.525633      0.589409      0.652914      0.687700      0.708341
  57  13 3723.2610    2.2804  6.4389 13.2740 -0.0001      0.467896  0.0326   0.0051   0.0569    0.0131   0.0000     0.0448211   441.2515       8.64728       22.3784       4.01030      -3.37021      -1.78725      0.580537      0.778212      0.874880      0.965177       1.01795       1.04543
  57  14 3903.0330    1.8102  9.6011 13.0747  0.0003      0.404600  0.0553   0.0035   0.0846    0.0109   0.0000     0.0447054   442.8201       5.51259       23.3727       4.79267      -2.56030      -2.47759      0.854129       1.15202       1.29732       1.41951       1.50596       1.53645
  58   1 1183.5440    0.0822  0.0479 11.7819  0.0006       43.2395  0.0026   0.0028   0.0057    0.0073   0.0000       86.3321   441.0451     -0.163179       21.8700     0.0274167      -3.41162     0.0982364     0.0537875     0.0739780     0.0881998     0.0917854      0.101774     0.0981465
  58   2 1496.7101    0.1914  0.1331 11.6092  0.0000       35.0833  0.0030   0.0030   0.0063    0.0087   0.0000       6.70383   442.2886     -0.177886       21.8599      0.264099      -3.21858     0.0249852     0.0746600     0.0961332      0.112888      0.125664      0.137207      0.137950
  58   3 1754.3534    0.3970  0.3959 11.5263 -0.0000       19.1378  0.0050   0.0034   0.0102    0.0137   0.0000       1.06100   441.9646      0.265564       21.8145     -0.135271      -3.34439    -0.0683969      0.117469      0.154560      0.176861      0.195480      0.207032      0.210135
  58   4 1985.6582    0.6791  0.6918 11.6607  0.0000       10.6959  0.0067   0.0044   0.0136    0.0227   0.0000      0.479602   442.5867      0.133136       21.8839      0.286592      -2.86519    -0.0892378      0.147750      0.197577      0.219039      0.245826      0.262819      0.269685
  58   5 2206.6522    1.0787  1.0250 12.1768  0.0000       6.28097  0.0091   0.0059   0.0174    0.0320   0.0000      0.350398   442.2623      0.783403       22.2963      0.709184      -2.92118      0.188166      0.181328      0.241745      0.267481      0.302360      0.315189      0.325703
  58   6 2414.4576    1.6523  1.3154 12.8778  0.0000       3.53407  0.0107   0.0082   0.0200    0.0319   0.0000      0.258013   442.2745       1.36226       22.1715      0.709346      -3.42775     -0.472246      0.208313      0.279664      0.309450      0.344712      0.359818      0.375052
  58   7 2613.8993    2.3874  1.3234 13.6997  0.0000       2.58610  0.0108   0.0118   0.0197    0.0305   0.0000      0.249557   441.9986       2.52707       21.1523      0.672320      -2.74442     0.0830367      0.209615      0.278307      0.308138      0.343285      0.360003      0.372328
  58   8 2810.3080    3.2539  1.2567 14.2241  0.0000       1.84083  0.0102   0.0162   0.0187    0.0344   0.0000      0.246826   442.1874       3.30138       21.8037       1.37885      -2.75761     0.0775082      0.200439      0.265184      0.294737      0.329475      0.344292      0.360281
  58   9 3002.8970    4.1297  1.2439 14.8305  0.0000       1.27263  0.0101   0.0207   0.0187    0.0333   0.0000      0.251568   442.0613       3.66663       21.3627       1.32832      -2.58834     -0.278102      0.195350      0.262175      0.290033      0.325889      0.337597      0.349749
  58  10 3191.3472    4.2185  1.5834 14.8199  0.0000      0.804021  0.0117   0.0186   0.0212    0.0257   0.0000      0.176858   442.3639       4.67398       21.5666       2.04494      -3.05481      -1.29363      0.223556      0.301447      0.330426      0.369055      0.385327      0.395690
  58  11 3377.0963    3.5875  2.4918 14.2988  0.0000      0.597380  0.0151   0.0124   0.0273    0.0180   0.0000     0.0945577   442.0668       6.10348       21.9253       1.96279      -2.05581     -0.609049      0.284254      0.387844      0.429086      0.477566      0.500568      0.517303
  58  12 3561.0725    2.8120  4.3065 13.6300  0.0000      0.609903  0.0218   0.0075   0.0392    0.0141   0.0000     0.0529759   441.3881       6.68458       20.7356       2.31356      -2.54841      -2.35532      0.404753      0.545810      0.614364      0.671973      0.710835      0.730526
  58  13 3743.2614    2.2318  6.8500 13.2568 -0.0003      0.484076  0.0355   0.0048   0.0597    0.0129   0.0000     0.0469348   442.9773       8.64383       20.5343       3.06205      -3.91688      -1.02641      0.605591      0.809508      0.909712       1.00564       1.05804       1.09091
  58  14 3923.4816    1.7475 10.0264 13.0841  0.0004      0.222904  0.0591   0.0033   0.0888    0.0106   0.0000     0.0455470   442.1199       7.94542       21.4070      0.991795      -3.67579      -2.58202      0.886055       1.19531       1.35215       1.48487       1.56825       1.60983
  59   1 1192.2430    0.0827  0.0504 11.7798  0.0000       14.0791  0.0032   0.0028   0.0058    0.0072   0.0000       83.3340   441.0152     -0.283102       21.8475     -0.174534      -3.45300      0.254499     0.0896951      0.119165      0.138844      0.143865      0.154854      0.162019
  59   2 1506.9683    0.2000  0.1556 11.6060  0.0000       29.2544  0.0033   0.0029   0.0069    0.0088   0.0000       5.58956   442.2838     -0.164791       22.1690      0.173422      -3.11978     -0.177151     0.0826577      0.104156      0.115717      0.128243      0.135351      0.141423
  59   3 1765.3393    0.4098  0.4087 11.5235 -0.0000       18.4611  0.0050   0.0034   0.0104    0.0142   0.0000      0.990408   442.3722     -0.162930       21.9661      0.238839      -2.90210     -0.140764      0.119692      0.154059      0.180213      0.193050      0.205179      0.216243
  59   4 1997.9738    0.7036  0.6944 11.6808  0.0000       10.5499  0.0067   0.0045   0.0132    0.0228   0.0000      0.468641   442.2819      0.420717       22.0020      0.666143      -3.29974     -0.238168      0.143156      0.190271      0.214621      0.240358      0.249649      0.261658
  59   5 2220.0101    1.1030  1.0413 12.2600 -0.0000       6.62345  0.0092   0.0060   0.0174    0.0313   0.0000      0.352108   442.4465      0.510629       22.0082     0.0487108      -2.85543     -0.208722      0.177440      0.240753      0.266741      0.296564      0.311121      0.324842
  59   6 2428.5091    1.7145  1.3391 12.8807  0.0010       3.82836  0.0108   0.0083   0.0199    0.0325   0.0000      0.253116   442.2118       1.14866       22.1042      0.776136      -2.83217     -0.179074      0.203716      0.270032      0.303791      0.336875      0.353467      0.360480
  59   7 2628.9675    2.4610  1.3523 13.6700  0.0000       2.61290  0.0106   0.0117   0.0197    0.0305   0.0000      0.237856   442.0523       2.09109       21.5868       1.20329      -2.93789     -0.762675      0.204699      0.272290      0.306946      0.337337      0.353537      0.367932
  59   8 2826.3408    3.3866  1.2330 14.3360 -0.0000       1.34682  0.0100   0.0169   0.0183    0.0350   0.0000      0.258998   441.9077       2.84446       21.4971      0.920635      -3.50151    -0.0441226      0.190304      0.254050      0.278497      0.315243      0.327966      0.342427
  59   9 3019.7256    4.1690  1.2544 14.8980  0.0000      0.920240  0.0101   0.0206   0.0186    0.0317   0.0000      0.241730   442.2533       3.90626       22.0890       1.63528      -2.54656      -1.04489      0.193010      0.259416      0.287683      0.321954      0.332185      0.349239
  59  10 3208.9494    4.1971  1.6423 14.8423  0.0000      0.845505  0.0118   0.0181   0.0215    0.0242   0.0000      0.165497   441.9720       4.64447       21.8308       1.25708      -2.54101     -0.909147      0.222997      0.301881      0.332016      0.377185      0.388140      0.400297
  59  11 3395.4663    3.4955  2.5892 14.2462  0.0000      0.560793  0.0152   0.0118   0.0281    0.0176   0.0000     0.0917431   442.2192       5.74314       20.8719       1.49491      -2.05242      -1.01189      0.284484      0.382419      0.425120      0.471865      0.497635      0.516292
  59  12 3580.1474    2.7662  4.5587 13.5808  0.0000      0.531644  0.0225   0.0071   0.0409    0.0140   0.0000     0.0500639   441.9578       5.67664       22.0735       1.96144      -1.67695      0.164561      0.407493      0.547841      0.616187      0.677323      0.717661      0.733786
  59  13 3763.0196    2.1802  7.3765 13.2519  0.0006      0.450794  0.0385   0.0045   0.0639    0.0126   0.0000     0.0459963   442.9497       8.08582       22.5228       3.49982      -2.46457      -1.90132      0.623177      0.834705      0.940936       1.03705       1.10285       1.13095
  60   1 1200.8534    0.0794  0.0422 11.7745  0.0000       56.5735  0.0025   0.0028   0.0048    0.0072   0.0000       95.3574   440.9300     -0.168651       21.9772    0.00538748      -3.50887     0.0126639     0.0537032     0.0825733     0.0834884     0.0977800     0.0970126      0.100247
  60   2 1517.1163    0.2025  0.1672 11.5971  0.0001       33.2155  0.0034   0.0028   0.0072    0.0089   0.0000       5.23104   442.2163     -0.304669       22.0194     0.0584336      -3.42492     0.0756037     0.0883253      0.114138      0.129037      0.141385      0.151805      0.154690
  60   3 1776.1961    0.4264  0.4203 11.5358  0.0000       18.8083  0.0050   0.0035   0.0103    0.0140   0.0000      0.943058   442.3054     0.0301308       21.8042      0.449499      -3.54580     -0.230184      0.112766      0.151469      0.173060      0.186216      0.195638      0.205439
  60   4 2010.1744    0.7262  0.7492 11.6716 -0.0001       9.99273  0.0070   0.0044   0.0139    0.0243   0.0000      0.441727   442.4491      0.501920       21.9053      0.574471      -2.53959    -0.0377526      0.149617      0.194627      0.220802      0.243344      0.257019      0.264798
  60   5 2233.2145    1.1464  1.1045 12.3295  0.0000       6.14548  0.0096   0.0061   0.0181    0.0320   0.0000      0.343905   442.3867      0.828728       21.5427      0.592997      -3.16489     -0.706562      0.179472      0.239539      0.266419      0.301463      0.311984      0.322542
  60   6 2442.4443    1.7588  1.3516 12.9928  0.0000       3.91367  0.0107   0.0084   0.0198    0.0301   0.0000      0.246910   442.2022       1.34673       21.7657       1.00758      -3.09634     -0.128714      0.200148      0.266940      0.297622      0.333114      0.345489      0.367387
  60   7 2643.9243    2.5264  1.3636 13.7790  0.0003       2.51729  0.0108   0.0119   0.0195    0.0289   0.0000      0.240373   442.3481       1.91564       21.9459       1.27150      -2.73022     -0.406106      0.200897      0.264708      0.295349      0.333154      0.346562      0.361538
  60   8 2842.2958    3.4344  1.2530 14.4543  0.0000       1.45659  0.0101   0.0169   0.0185    0.0322   0.0000      0.260291   442.0620       2.69246       21.6716       1.42531      -2.46193     -0.486367      0.187517      0.251660      0.281985      0.314310      0.327450      0.342857
  60   9 3036.4235    4.2442  1.2866 14.8224 -0.0000      0.895284  0.0101   0.0204   0.0185    0.0324   0.0000      0.236878   442.0392       3.73890       21.7544       1.43713      -2.97465     -0.303181      0.185747      0.253179      0.278747      0.313553      0.321967      0.336793
  60  10 3226.3673    4.1684  1.7369 14.7002  0.0000      0.561372  0.0120   0.0171   0.0217    0.0236   0.0000      0.146230   441.8485       5.03208       21.6883       1.97279      -2.43734     -0.214177      0.220300      0.298932      0.331450      0.371343      0.391929      0.404523
  60  11 3413.7260    3.4137  2.8223 14.1423  0.0000      0.718525  0.0160   0.0109   0.0292    0.0168   0.0000     0.0814273   442.2883       5.48825       21.0750       1.91394      -1.85364      -1.07742      0.289801      0.393935      0.436376      0.486660      0.514732      0.529230
  60  12 3599.1505    2.6928  4.8457 13.5419 -0.0000      0.495079  0.0236   0.0067   0.0429    0.0137   0.0000     0.0503356   441.7398       6.96327       21.5951       1.93051      -3.12999      -1.02835      0.418327      0.559569      0.634887      0.699331      0.737470      0.760699
  60  13 3782.6245    2.0960  7.4540 13.2696 -0.0010      0.362790  0.0402   0.0043   0.0654    0.0123   0.0000     0.0487549   442.9361       4.85684       21.3635       4.23980      -1.39680      -2.26297      0.631219      0.854530      0.961016       1.06144       1.11579       1.15386
  61   1 1209.3931    0.0877  0.0510 11.7579  0.1148      -6.68731  0.0024   0.0028   0.0055    0.0071   0.0000       77.6051   440.9480     -0.110336       21.9780      0.227038      -3.51745      0.117031     0.0522542     0.0670727     0.0800887     0.0815801     0.0859288     0.0907818
  61   2 1527.1342    0.2080  0.1713 11.6052  0.0000       33.2417  0.0034   0.0028   0.0071    0.0089   0.0000       4.92354   442.1526     -0.378158       22.1431      0.131836      -3.26899     0.0904465     0.0773175      0.102469      0.115577      0.128403      0.138388      0.141155
  61   3 1786.9225    0.4386  0.4290 11.5482  0.0000       16.2743  0.0050   0.0035   0.0103    0.0144   0.0000      0.894725   442.4516      0.161266       22.1247      0.121260      -3.37918     0.0514023      0.113853      0.151110      0.170449      0.191355      0.205166      0.210382
  61   4 2022.2718    0.7466  0.7444 11.7504 -0.0000       10.3520  0.0068   0.0045   0.0140    0.0237   0.0000      0.445171   442.4121      0.718266       22.0684      0.435223      -3.72770      0.176457      0.141188      0.190291      0.210538      0.237872      0.248377      0.258614
  61   5 2246.2761    1.1815  1.1277 12.3136  0.0000       5.41386  0.0096   0.0062   0.0183    0.0334   0.0000      0.334527   442.1819      0.701242       21.1673      0.259252      -2.97626     -0.146988      0.178331      0.236935      0.267698      0.299109      0.314374      0.328922
  61   6 2456.2392    1.8000  1.3284 13.1354 -0.0001       3.80625  0.0106   0.0087   0.0199    0.0288   0.0000      0.261138   442.2816       1.41344       21.8891       1.35766      -2.61006     -0.343573      0.193429      0.257699      0.285697      0.316941      0.333243      0.345750
  61   7 2658.7843    2.6075  1.3324 13.8091  0.0000       2.53900  0.0103   0.0123   0.0194    0.0300   0.0000      0.239989   442.1858       2.22776       22.3045       1.08716      -3.36644     -0.587711      0.190023      0.253440      0.281660      0.315370      0.326770      0.339226
  61   8 2858.1178    3.5663  1.2594 14.3736 -0.0007       1.73645  0.0099   0.0171   0.0181    0.0346   0.0000      0.243847   442.2124       2.76244       22.0235      0.719317      -2.84743     -0.728062      0.184899      0.245517      0.274925      0.306859      0.317759      0.333824
  61   9 3053.0003    4.2423  1.3075 14.8847  0.0000      0.940824  0.0102   0.0202   0.0187    0.0310   0.0000      0.237789   441.9684       4.24806       22.0656      0.614584      -2.75448     -0.676780      0.190313      0.254434      0.280115      0.311009      0.328317      0.338812
  61  10 3243.6997    4.1377  1.8011 14.7195 -0.0000      0.629064  0.0123   0.0167   0.0223    0.0226   0.0000      0.142575   442.0253       4.06717       21.0177       2.67455      -2.66427     -0.835055      0.221512      0.298668      0.327745      0.372809      0.382738      0.397757
  61  11 3431.8596    3.3493  2.9821 14.1206  0.0000      0.863666  0.0167   0.0104   0.0298    0.0162   0.0000     0.0772901   442.7706       5.14767       21.4448       2.70546      -2.61574      -1.53343      0.296427      0.403495      0.446685      0.497464      0.522084      0.542740
  61  12 3618.0089    2.6023  5.0346 13.5677 -0.0002      0.507644  0.0248   0.0064   0.0449    0.0133   0.0000     0.0515188   441.1287       6.82155       21.7897       1.81091      -2.47931      -3.05735      0.430030      0.579137      0.647537      0.721845      0.761378      0.784947
  61  13 3802.2299    2.0666  7.9291 13.2694  0.0002      0.490939  0.0428   0.0041   0.0690    0.0120   0.0000     0.0475584   443.0937       7.19791       21.0929       1.61665      -3.55097      -1.35282      0.647544      0.872231      0.980660       1.09023       1.13774       1.18253
  62   1 1217.8538    0.0888  0.0526 11.7670  0.0000       45.8583  0.0024   0.0027   0.0054    0.0071   0.0000       68.2498   440.9441    -0.0382881       22.2143      0.129436      -3.39138     -0.199822     0.0543685     0.0700450     0.0842813     0.0873648     0.0974982     0.0927633
  62   2 1537.0351    0.2187  0.1873 11.5817  0.0000       31.0589  0.0035   0.0028   0.0075    0.0090   0.0000       4.20979   442.1256     -0.286844       22.2773      0.145646      -3.50235     -0.266688     0.0776184      0.105679      0.120050      0.128794      0.135493      0.141586
  62   3 1797.5741    0.4481  0.4514 11.5486  0.0000       17.0869  0.0051   0.0035   0.0106    0.0147   0.0000      0.851836   442.2459   -0.00756796       22.2568      0.185428      -3.28097     -0.113622      0.112879      0.150014      0.165234      0.186752      0.199065      0.204308
  62   4 2034.2745    0.7527  0.8028 11.7743  0.0000       9.77780  0.0073   0.0044   0.0147    0.0245   0.0000      0.437747   442.6172      0.437611       21.3687      0.347793      -2.90574     -0.666477      0.144482      0.194743      0.218562      0.239121      0.250600      0.260135
  62   5 2259.2272    1.2165  1.1457 12.4516 -0.0000       5.67107  0.0099   0.0064   0.0184    0.0328   0.0000      0.337962   442.5568      0.682812       21.5531      0.626560      -3.01818     -0.347598      0.176801      0.241413      0.266411      0.300877      0.313055      0.325344
  62   6 2469.9167    1.8661  1.3945 13.0947 -0.0000       3.66833  0.0107   0.0086   0.0196    0.0286   0.0000      0.234026   441.9832       1.70640       22.4000      0.336068      -2.77599     -0.681873      0.191613      0.257328      0.284221      0.318836      0.331662      0.343804
  62   7 2673.5374    2.6536  1.3386 13.8943  0.0000       2.44390  0.0104   0.0124   0.0192    0.0290   0.0000      0.234351   442.4127       2.32932       22.0337       1.24746      -3.34067     -0.101582      0.187712      0.252431      0.279068      0.316464      0.326882      0.340400
  62   8 2873.8481    3.6199  1.2216 14.5883  0.0000       1.99613  0.0097   0.0178   0.0180    0.0332   0.0000      0.257004   442.0469       3.35992       21.4410       1.35693      -3.63650     -0.667643      0.177350      0.238412      0.264764      0.296649      0.308090      0.321937
  62   9 3069.4499    4.2656  1.3497 14.9536  0.0005       1.17388  0.0102   0.0199   0.0194    0.0278   0.0000      0.225075   442.1366       4.08867       21.8548      0.974250      -2.82892     -0.234122      0.185748      0.246182      0.275359      0.308244      0.325770      0.336730
  62  10 3260.9388    4.0767  1.8737 14.7476 -0.0000       1.01985  0.0127   0.0160   0.0225    0.0211   0.0000      0.140274   441.9273       5.34667       22.1111       1.73357      -3.69495    -0.0593811      0.226172      0.306008      0.334830      0.372659      0.391374      0.407098
  62  11 3449.8338    3.2883  3.2066 14.0414  0.0000      0.817812  0.0170   0.0097   0.0313    0.0155   0.0000     0.0722241   442.2488       6.10117       22.2838       2.27312      -2.76818     -0.582646      0.301067      0.401818      0.452490      0.501250      0.531439      0.548686
  62  12 3636.7584    2.5621  5.3123 13.5477  0.0000      0.580199  0.0260   0.0061   0.0463    0.0132   0.0000     0.0513172   442.4311       5.81765       21.2391       3.25324      -1.58706      -2.09087      0.440638      0.590466      0.665746      0.733595      0.780240      0.805850
  62  13 3821.4609    2.0135  8.3343 13.2841  0.0004      0.285847  0.0461   0.0039   0.0724    0.0116   0.0000     0.0490765   442.2964       7.27146       20.4151       2.50038       1.91495      -1.51897      0.669077      0.901864       1.02254       1.12545       1.19529       1.22749
  63   1 1226.2358    0.0872  0.0568 11.7659  0.0000       19.8934  0.0027   0.0026   0.0056    0.0070   0.0000       67.0299   441.0557     -0.143946       21.9715      0.244489      -3.34427     0.0407222     0.0574939     0.0739341     0.0880157     0.0982528      0.102259     0.0981596
  63   2 1546.8165    0.2230  0.1880 11.5939  0.0002       32.5969  0.0035   0.0028   0.0071    0.0091   0.0000       4.12221   442.2829     -0.136552       21.9176      0.164832      -3.40290     0.0777241     0.0769308      0.106191      0.117328      0.131594      0.137453      0.142661
  63   3 1808.1042    0.4693  0.4631 11.5346  0.0001       15.4759  0.0051   0.0035   0.0105    0.0152   0.0000      0.800379   442.4095      0.312309       22.0249      0.135817      -3.60296     -0.355908      0.111506      0.148370      0.168758      0.186089      0.199319      0.200529
  63   4 2046.1768    0.7741  0.8122 11.8350  0.0000       9.77178  0.0073   0.0045   0.0145    0.0242   0.0000      0.429552   442.5388      0.656088       22.0461     -0.126651      -3.25080     -0.177981      0.144956      0.192934      0.214896      0.241472      0.251899      0.265147
  63   5 2272.0473    1.2528  1.1665 12.5104  0.0000       5.77533  0.0099   0.0065   0.0184    0.0327   0.0000      0.338455   442.5121      0.660599       21.6043      0.232818      -2.61884     -0.535124      0.175292      0.238124      0.260634      0.296036      0.312024      0.326480
  63   6 2483.4567    1.9289  1.4001 13.1297  0.0000       2.73526  0.0107   0.0088   0.0194    0.0294   0.0000      0.228353   442.5957       1.56325       21.8590      0.717634      -3.09363     -0.148497      0.190942      0.253750      0.283184      0.320742      0.333708      0.345660
  63   7 2688.1835    2.7274  1.3769 13.8826 -0.0001       2.43922  0.0104   0.0125   0.0193    0.0291   0.0000      0.224922   442.4963       2.73633       22.2036      0.297843      -3.01959     -0.194561      0.181293      0.245573      0.270658      0.305142      0.319316      0.333036
  63   8 2889.4264    3.7048  1.2547 14.5767  0.0000       1.42690  0.0097   0.0177   0.0182    0.0316   0.0000      0.244448   442.5015       3.28518       21.7570       1.42233      -3.15088     -0.232126      0.172291      0.234571      0.257835      0.290986      0.301363      0.317773
  63   9 3085.7840    4.3284  1.3887 14.8883  0.0000       1.29837  0.0104   0.0196   0.0188    0.0291   0.0000      0.207411   442.0488       4.34215       21.9589       1.85218      -2.99594      -1.32475      0.184669      0.247718      0.278445      0.312327      0.327936      0.341919
  63  10 3278.0129    4.0001  1.9740 14.6907  0.0000      0.844936  0.0128   0.0152   0.0234    0.0201   0.0000      0.132680   441.9343       4.86794       21.4979       2.03231      -2.35908     -0.975324      0.223845      0.302072      0.338855      0.377645      0.398337      0.412158
  63  11 3467.7083    3.2257  3.3165 14.0055 -0.0000      0.724229  0.0174   0.0093   0.0316    0.0153   0.0000     0.0688975   442.2690       6.23321       21.3368       1.42761      -2.94486     -0.623802      0.302554      0.407838      0.453385      0.506695      0.527947      0.551541
  63  12 3655.3429    2.4932  5.4890 13.5565  0.0004      0.551319  0.0273   0.0058   0.0479    0.0131   0.0000     0.0513332   441.3367       5.86295       21.9281       3.05697      -2.95859      -1.50299      0.445798      0.600482      0.676448      0.746821      0.791513      0.819085
  63  13 3840.8026    1.9454  8.7569 13.2908 -0.0000      0.338157  0.0499   0.0037   0.0767    0.0112   0.0000     0.0502101   442.8317       5.25978       21.6281       2.78230      -4.34491      -1.59056      0.699624      0.941473       1.06715       1.18645       1.24801       1.29305
  64   1 1234.5439    0.0923  0.0544 11.7330  0.0000       29.4371  0.0025   0.0026   0.0051    0.0069   0.0000       60.0264   441.0081     -0.115325       21.9355      0.224175      -3.28033     -0.242069     0.0521814     0.0669676     0.0732180     0.0788992     0.0839397     0.0914032
  64   2 1556.4952    0.2311  0.2099 11.5750  0.0000       34.6097  0.0037   0.0028   0.0076    0.0093   0.0000       3.65864   442.0472     -0.178923       22.0999    -0.0161757      -3.22983    0.00599697     0.0825971      0.108363      0.123065      0.139056      0.144805      0.149456
  64   3 1818.5310    0.4715  0.4864 11.5936  0.0000       16.7940  0.0052   0.0035   0.0110    0.0149   0.0000      0.803972   442.4967     -0.174033       22.1741      0.149180      -3.31940     0.0320595      0.109995      0.146738      0.167433      0.181678      0.195246      0.201177
  64   4 2057.9692    0.8027  0.8456 11.8451  0.0000       8.58259  0.0074   0.0046   0.0149    0.0250   0.0000      0.412405   442.5732      0.415886       21.8781      0.530367      -3.47869     0.0565384      0.143482      0.189545      0.210939      0.236079      0.250129      0.259618
  64   5 2284.7239    1.3004  1.2072 12.4224 -0.0000       5.19400  0.0099   0.0064   0.0184    0.0334   0.0000      0.316458   442.6516       1.23458       21.9265      0.383286      -3.16686     -0.150289      0.173388      0.230850      0.257224      0.290069      0.306321      0.320151
  64   6 2496.9117    1.9654  1.4274 13.1962 -0.0002       2.78564  0.0108   0.0088   0.0196    0.0280   0.0000      0.222339   442.3150       1.92692       21.9305      0.562686      -2.96694     -0.556413      0.188037      0.253233      0.281968      0.313494      0.326254      0.342112
  64   7 2702.7649    2.8008  1.3411 13.9732 -0.0000       2.61644  0.0100   0.0129   0.0191    0.0288   0.0000      0.237109   442.6253       2.46514       21.8199       1.30839      -3.31532     -0.590584      0.177378      0.238256      0.266381      0.297009      0.307279      0.322589
  64   8 2904.8677    3.7646  1.2760 14.5694 -0.0000       1.27148  0.0097   0.0177   0.0180    0.0322   0.0000      0.239870   442.4828       3.00054       22.0210       1.23730      -2.66017     -0.349744      0.171884      0.230702      0.256239      0.289214      0.301097      0.313309
  64   9 3101.9945    4.3191  1.3750 15.0309  0.0000       1.00520  0.0104   0.0198   0.0190    0.0270   0.0000      0.214355   442.2305       3.71028       21.7456       1.23554      -3.36005     -0.815027      0.182059      0.242928      0.267634      0.301890      0.313046      0.330729
  64  10 3295.0149    3.9421  2.0260 14.7116 -0.0001       1.01704  0.0129   0.0147   0.0237    0.0191   0.0000      0.129654   441.9482       5.07644       21.5596       2.79161      -2.98504     -0.685964      0.222802      0.299407      0.330840      0.370450      0.389253      0.406594
  64  11 3485.4270    3.1565  3.5516 13.9491 -0.0000      0.554475  0.0180   0.0087   0.0330    0.0146   0.0000     0.0656619   441.8492       6.55664       20.8522       2.35692      -2.29794     -0.778516      0.308294      0.411542      0.464385      0.514005      0.539735      0.559324
  64  12 3673.8146    2.4345  5.9241 13.5300 -0.0003      0.528594  0.0295   0.0055   0.0517    0.0129   0.0000     0.0499262   441.3576       6.92607       22.4672       2.64406      -3.20686      -1.04763      0.468803      0.628539      0.710323      0.785810      0.820439      0.852097
  64  13 3859.9271    1.8969  9.0187 13.2840 -0.0003      0.341349  0.0519   0.0036   0.0790    0.0110   0.0000     0.0502678   443.4862       7.66310       20.4575       3.50947      -2.10774      -2.23375      0.708147      0.959473       1.08562       1.19570       1.26183       1.30008
  65   1 1242.7771    0.0958  0.0590 11.7388  0.0000       36.2470  0.0025   0.0026   0.0053    0.0070   0.0000       53.6607   440.9917    -0.0263039       22.0574      0.210826      -3.45732      0.177890     0.0488225     0.0703061     0.0707004     0.0868458     0.0866294     0.0950826
  65   2 1566.0483    0.2311  0.2201 11.5703 -0.0000       35.7604  0.0037   0.0027   0.0080    0.0093   0.0000       3.52355   442.1369     0.0236916       22.0978      0.268533      -3.42364      0.302644     0.0828470      0.108586      0.126745      0.138269      0.142043      0.151425
  65   3 1828.8564    0.4853  0.5292 11.5732  0.0000       14.5134  0.0055   0.0034   0.0117    0.0157   0.0000      0.733861   442.2263      0.227473       22.2560      0.231612      -3.19599     -0.131914      0.115591      0.151625      0.169539      0.187300      0.199817      0.207222
  65   4 2069.6858    0.8224  0.8744 11.8412  0.0000       8.90229  0.0076   0.0046   0.0151    0.0260   0.0000      0.402690   442.7178      0.208219       21.8750      0.416443      -3.11949     -0.608804      0.144060      0.188629      0.214375      0.239583      0.252267      0.264492
  65   5 2297.2786    1.3259  1.2685 12.5342  0.0000       4.87939  0.0102   0.0064   0.0189    0.0297   0.0000      0.301205   442.4401       1.00430       21.8098      0.500271      -3.10228     -0.359033      0.173547      0.231128      0.258118      0.287013      0.309525      0.321598
  65   6 2510.2963    2.0135  1.4409 13.2227 -0.0001       2.87471  0.0107   0.0089   0.0196    0.0276   0.0000      0.221791   442.0533       1.72791       22.0086      0.589680      -3.04609     -0.657154      0.184024      0.248552      0.277473      0.308533      0.322685      0.339397
  65   7 2717.1899    2.8970  1.3535 13.9767  0.0000       2.14865  0.0101   0.0131   0.0187    0.0298   0.0000      0.223636   442.6561       2.71885       21.6215      0.751072      -2.84960     -0.379103      0.175623      0.235150      0.261502      0.292952      0.307178      0.318012
  65   8 2920.2374    3.8561  1.2733 14.7065  0.0002       1.67391  0.0098   0.0181   0.0180    0.0304   0.0000      0.243430   442.4642       3.41034       22.2988       1.49760      -3.15009     -0.379612      0.169160      0.227964      0.253109      0.282740      0.297660      0.307254
  65   9 3118.0716    4.3912  1.4174 14.9297  0.0000       1.08000  0.0103   0.0194   0.0189    0.0277   0.0000      0.208872   442.4851       4.63783       22.4277       1.36448      -2.66574     -0.260424      0.179676      0.238583      0.267589      0.298648      0.310277      0.326974
  65  10 3311.8451    3.8884  2.1730 14.5585  0.0000      0.554627  0.0132   0.0138   0.0241    0.0190   0.0000      0.115813   442.5224       5.28321       21.4302       1.67470      -2.75210      -1.44405      0.226191      0.302417      0.337958      0.378854      0.401144      0.413314
  65  11 3503.0984    3.0709  3.6965 13.9515  0.0000      0.513544  0.0187   0.0084   0.0341    0.0141   0.0000     0.0622455   442.3385       5.75410       20.6654       2.16606      -1.96076      -1.16548      0.309051      0.419414      0.470597      0.525198      0.546899      0.569737
  65  12 3692.1873    2.3861  6.2994 13.5197  0.0000      0.489731  0.0319   0.0051   0.0545    0.0127   0.0000     0.0497659   441.3868       7.14981       21.6538       1.82556      -2.48323      -1.13867      0.486991      0.651322      0.742723      0.810564      0.867524      0.897997
  66   1 1250.9331    0.0978  0.0654 11.7415  0.0000       20.6310  0.0029   0.0026   0.0052    0.0069   0.0000       47.6500   441.0705     -0.246346       21.9481    -0.0883380      -3.56471     0.0288056     0.0627664     0.0858354     0.0934199      0.100792      0.107410      0.113303
  66   2 1575.4951    0.2401  0.2298 11.5869  0.0000       32.3996  0.0038   0.0027   0.0079    0.0093   0.0000       3.17613   442.1292     -0.173622       22.1679    -0.0457867      -3.50567     0.0384587     0.0804971      0.108596      0.122016      0.135767      0.143538      0.148096
  66   3 1839.0996    0.5018  0.5322 11.6068  0.0000       14.9953  0.0055   0.0035   0.0114    0.0156   0.0000      0.717518   442.2253    -0.0862838       22.0927      0.482018      -3.62726      0.191888      0.108580      0.143320      0.164326      0.180798      0.195044      0.202334
  66   4 2081.3045    0.8498  0.9089 11.8901  0.0000       8.05990  0.0079   0.0046   0.0152    0.0266   0.0000      0.397006   442.3044      0.394003       22.3811      0.463146      -3.17654     -0.187478      0.142349      0.191145      0.214331      0.238574      0.251756      0.263661
  66   5 2309.7240    1.3541  1.2514 12.6486  0.0000       5.04364  0.0101   0.0066   0.0188    0.0294   0.0000      0.303594   442.7169      0.757413       22.4198      0.245379      -3.33722     -0.350948      0.168570      0.226456      0.256346      0.283293      0.298303      0.312091
  66   6 2523.5533    2.0624  1.4637 13.3466 -0.0001       2.99985  0.0108   0.0090   0.0198    0.0263   0.0000      0.221232   442.5716       2.03496       21.9147      0.368348      -2.58389     -0.160874      0.181431      0.245965      0.273002      0.304373      0.317679      0.335923
  66   7 2731.5601    2.9371  1.3561 14.0825  0.0000       2.42359  0.0102   0.0133   0.0184    0.0287   0.0000      0.230075   442.3192       2.18138       22.0633      0.668434      -2.96353     -0.314818      0.173211      0.231147      0.259221      0.293046      0.303211      0.318295
  66   8 2935.4565    3.9153  1.2868 14.7430 -0.0001       1.26466  0.0098   0.0181   0.0180    0.0298   0.0000      0.240009   442.2825       3.06846       21.8066       1.47296      -2.90533     -0.888345      0.167122      0.222999      0.244319      0.275163      0.289227      0.300733
  66   9 3134.0596    4.3372  1.4758 14.9708 -0.0002       1.29239  0.0105   0.0188   0.0195    0.0253   0.0000      0.195222   442.5754       4.55688       21.9011       2.14082      -3.25461      -1.30060      0.177896      0.240007      0.267126      0.298431      0.313048      0.331013
  66  10 3328.6200    3.7951  2.2271 14.6261  0.0000      0.758552  0.0135   0.0133   0.0247    0.0176   0.0000      0.119944   442.3542       5.31050       22.1243       1.85416      -2.36114     -0.514963      0.224979      0.303888      0.338251      0.378445      0.397905      0.412576
  66  11 3520.6095    2.9987  3.9507 13.9275  0.0000      0.446309  0.0197   0.0079   0.0356    0.0137   0.0000     0.0604339   442.0822       5.85632       20.5812       1.91728      -2.88837     -0.910589      0.320073      0.428367      0.483536      0.534156      0.567441      0.586130
  66  12 3710.4758    2.3380  6.5554 13.5218 -0.0001      0.527721  0.0335   0.0049   0.0567    0.0126   0.0000     0.0501557   442.9841       6.30604       21.6542       4.12730      -3.07718     -0.860530      0.491872      0.664748      0.748702      0.826236      0.881706      0.912668
  67   1 1259.0347    0.0957  0.0737 11.7142  0.0000       52.4819  0.0030   0.0025   0.0062    0.0071   0.0000       44.3877   441.0329    -0.0835664       22.1282     0.0199934      -3.10616     -0.209395     0.0602564     0.0724421     0.0846069     0.0990615      0.102787      0.109258
  67   2 1584.8303    0.2511  0.2387 11.5773  0.0000       28.4788  0.0037   0.0027   0.0081    0.0093   0.0000       2.91138   442.2343      0.189864       22.1852     0.0795211      -3.43159     -0.147119     0.0795213      0.105268      0.119823      0.131234      0.143063      0.146506
  67   3 1849.2268    0.5156  0.5439 11.6044  0.0000       13.3424  0.0055   0.0035   0.0114    0.0162   0.0000      0.694633   442.4706      0.185572       22.0803      0.288682      -3.16336     -0.280952      0.110213      0.147074      0.165046      0.184477      0.194548      0.200901
  67   4 2092.8213    0.8653  0.9325 11.9389  0.0000       8.55055  0.0080   0.0047   0.0156    0.0264   0.0000      0.399807   442.4288      0.341423       21.9370     0.0367805      -3.61878     -0.494669      0.141368      0.189368      0.211070      0.238089      0.251236      0.263623
  67   5 2322.0305    1.4062  1.2790 12.6530  0.0000       4.84587  0.0101   0.0066   0.0187    0.0293   0.0000      0.287836   442.6712       1.21178       22.4089     0.0920097      -3.29406     -0.148533      0.166512      0.224117      0.250943      0.283404      0.295773      0.305891
  67   6 2536.7323    2.1339  1.4593 13.3326  0.0000       3.09099  0.0106   0.0092   0.0194    0.0268   0.0000      0.217257   442.5002       1.81949       21.6040      0.898497      -3.28127     -0.531243      0.175054      0.235213      0.263290      0.292031      0.310948      0.326207
  67   7 2745.7941    3.0049  1.3498 14.1838  0.0000       1.92234  0.0101   0.0136   0.0186    0.0278   0.0000      0.237664   442.2861       2.93523       22.2801      0.995763      -3.50711     -0.550085      0.168218      0.226946      0.252998      0.283452      0.295282      0.312674
  67   8 2950.5801    3.9978  1.3052 14.7878 -0.0000       1.43958  0.0097   0.0183   0.0179    0.0288   0.0000      0.240742   442.3835       3.21575       21.8580       1.23831      -2.75483     -0.228009      0.164677      0.221620      0.247590      0.272799      0.287451      0.299293
  67   9 3149.8861    4.3272  1.5229 14.9516 -0.0000      0.607828  0.0107   0.0183   0.0196    0.0244   0.0000      0.187926   442.2819       3.67694       21.5973       1.07758      -2.62937     -0.980628      0.177496      0.239248      0.262866      0.297667      0.313611      0.323767
  67  10 3345.2626    3.7496  2.4081 14.4420  0.0001      0.712798  0.0139   0.0123   0.0253    0.0175   0.0000     0.0997953   442.2944       5.13074       20.9755       2.26072      -2.64957      -1.18657      0.228222      0.307589      0.344560      0.383040      0.405430      0.423465
  67  11 3538.0648    2.9424  4.1437 13.8667  0.0000      0.457080  0.0204   0.0075   0.0369    0.0137   0.0000     0.0597636   442.5844       5.60474       21.1126       2.16677      -2.79338      0.157678      0.326676      0.440548      0.494507      0.551776      0.583193      0.602322
  67  12 3728.4697    2.2962  6.9154 13.4703  0.0005      0.328777  0.0359   0.0046   0.0594    0.0126   0.0000     0.0501121   442.4729       5.75970       21.7885       2.86202      -3.69340      -1.68222      0.511701      0.693425      0.778376      0.865007      0.916044      0.947337
  68   1 1267.0538    0.0989  0.0766 11.7168  0.0000       40.7014  0.0029   0.0024   0.0066    0.0070   0.0000       41.3868   440.8654    -0.0235961       22.1213   -0.00540143      -3.49285      0.107079     0.0567131     0.0730201     0.0888901     0.0976065      0.109763      0.115831
  68   2 1594.0518    0.2629  0.2464 11.5720  0.0000       26.1693  0.0038   0.0028   0.0079    0.0094   0.0000       2.60945   441.8935     -0.199059       22.2714     0.0840198      -3.20079    -0.0411835     0.0793811      0.103199      0.117425      0.128949      0.138703      0.143063
  68   3 1859.3043    0.5335  0.5650 11.5610  0.0000       14.8233  0.0056   0.0035   0.0114    0.0170   0.0000      0.648453   442.2215     0.0950497       22.4693      0.102825      -3.40721     -0.162120      0.107809      0.142350      0.161697      0.176497      0.187807      0.198944
  68   4 2104.2542    0.8909  0.9200 11.9923  0.0000       8.37566  0.0077   0.0048   0.0153    0.0261   0.0000      0.393261   442.7722      0.261915       22.3112      0.200281      -3.48565      0.115081      0.136958      0.185534      0.208688      0.232071      0.246777      0.256067
  68   5 2334.2319    1.4288  1.3245 12.6607  0.0001       4.46206  0.0103   0.0065   0.0189    0.0283   0.0000      0.279718   442.4880       1.19216       22.3258      0.247078      -2.75107     -0.337066      0.167618      0.227899      0.253055      0.283655      0.294002      0.305231
  68   6 2549.8017    2.1661  1.4750 13.4081  0.0000       2.47013  0.0106   0.0092   0.0195    0.0262   0.0000      0.214626   442.8522       2.07113       22.0447      0.704323      -2.69632     0.0371383      0.173665      0.234971      0.261490      0.292848      0.309871      0.323279
  68   7 2759.9648    3.0931  1.3465 14.2280  0.0000       2.34629  0.0099   0.0139   0.0185    0.0276   0.0000      0.250800   442.3822       2.53692       21.9181       1.37111      -2.88166     -0.564116      0.162514      0.218016      0.242403      0.273834      0.287090      0.301037
  68   8 2965.5608    4.0494  1.2899 14.8031  0.0000      0.614120  0.0096   0.0184   0.0177    0.0294   0.0000      0.237763   442.3742       3.42749       21.8923      0.973292      -3.15477     -0.414210      0.157527      0.214803      0.235008      0.265357      0.275634      0.288825
  68   9 3165.6712    4.3484  1.6040 14.8815  0.0000      0.855412  0.0108   0.0176   0.0201    0.0236   0.0000      0.162137   442.3677       3.80602       21.8215      0.844054      -2.26224     -0.658800      0.176114      0.240600      0.266262      0.299926      0.310656      0.327522
  68  10 3361.8298    3.7005  2.5858 14.3217 -0.0000      0.781295  0.0142   0.0116   0.0262    0.0172   0.0000     0.0910799   442.2443       4.95290       21.0942       2.42312      -1.97855      -1.01886      0.229449      0.309990      0.344483      0.384015      0.407220      0.422058
  68  11 3555.3920    2.8656  4.4352 13.8230  0.0000      0.534375  0.0216   0.0071   0.0389    0.0135   0.0000     0.0573439   442.1356       6.37512       20.9135       1.37832      -3.37119      -1.18603      0.335656      0.452865      0.509784      0.564263      0.601905      0.622513
  68  12 3746.5907    2.2178  7.2464 13.4854 -0.0010      0.530365  0.0387   0.0044   0.0620    0.0122   0.0000     0.0523052   441.9430       5.92308       20.7535       4.03704      -1.17683    -0.0144430      0.530004      0.714974      0.807733      0.891870      0.949502      0.986051
  69   1 1275.0225    0.1021  0.0741 11.7110  0.0000       54.8119  0.0028   0.0025   0.0057    0.0070   0.0000       38.8145   440.9329     -0.269040       22.1519      0.176886      -3.29545      0.196750     0.0541315     0.0718060     0.0830515     0.0937536      0.104166      0.101862
  69   2 1603.1732    0.2698  0.2557 11.5742  0.0000       25.9145  0.0039   0.0027   0.0079    0.0095   0.0000       2.46469   441.9446    -0.0899126       22.0269    -0.0666536      -3.04964      0.101277     0.0791730      0.102115      0.119510      0.133761      0.136536      0.142611
  69   3 1869.2829    0.5398  0.6062 11.5697  0.0000       14.4808  0.0058   0.0035   0.0121    0.0173   0.0000      0.632233   442.2526    -0.0117804       22.1399      0.453928      -3.40921     -0.339701      0.110388      0.145252      0.165630      0.182412      0.192259      0.199070
  69   4 2115.5890    0.9177  0.9868 11.9494  0.0000       8.28848  0.0081   0.0048   0.0160    0.0276   0.0000      0.379884   442.5397      0.565756       22.1203     -0.298587      -3.45179     -0.116276      0.138358      0.184151      0.204619      0.230078      0.240113      0.250283
  69   5 2346.3376    1.4785  1.3131 12.7536  0.0000       4.94640  0.0100   0.0068   0.0189    0.0279   0.0000      0.276172   442.6494       1.36476       21.8832      0.797686      -3.03736     -0.227254      0.159831      0.216387      0.243028      0.273598      0.289493      0.302171
  69   6 2562.7737    2.2443  1.4503 13.4961  0.0000       2.88297  0.0105   0.0096   0.0190    0.0263   0.0000      0.220530   442.5590       1.75607       21.7989      0.918302      -3.29350     -0.765079      0.170817      0.230309      0.257728      0.290371      0.305162      0.315149
  69   7 2774.0340    3.1757  1.3566 14.2596 -0.0000       2.22711  0.0098   0.0140   0.0182    0.0273   0.0000      0.235698   442.5825       2.32214       22.0590      0.867643      -2.91074      -1.26700      0.159344      0.215048      0.237878      0.268348      0.280353      0.294009
  69   8 2980.4828    4.0783  1.3131 14.8841  0.0000      0.967275  0.0097   0.0184   0.0180    0.0277   0.0000      0.231947   442.5021       3.11221       21.8437       1.12587      -3.21070     -0.844975      0.158414      0.213196      0.235018      0.265299      0.278156      0.291636
  69   9 3181.3203    4.3037  1.6346 14.8880 -0.0000       1.15524  0.0110   0.0171   0.0200    0.0226   0.0000      0.166883   442.5127       4.26391       21.7524       1.78113      -2.32198      -1.40054      0.176800      0.237287      0.262314      0.293607      0.312263      0.323666
  69  10 3378.2588    3.6349  2.6861 14.3510 -0.0000      0.655214  0.0147   0.0112   0.0268    0.0162   0.0000     0.0920781   442.8387       4.87140       21.1560       1.54468      -2.08842      -1.21595      0.233707      0.314262      0.353338      0.388775      0.417138      0.431169
  69  11 3572.6285    2.8332  4.7465 13.7599 -0.0000      0.503220  0.0227   0.0067   0.0406    0.0135   0.0000     0.0557331   442.0141       5.02171       20.8456       3.99294      -2.34122     -0.336902      0.346430      0.467883      0.526587      0.582002      0.622129      0.646041
  69  12 3764.4160    2.1857  7.6965 13.4844  0.0010      0.245034  0.0413   0.0042   0.0651    0.0117   0.0000     0.0514128   442.0707       5.73639       21.8683       4.08746      -1.22428     -0.170469      0.542151      0.736322      0.832822      0.921163      0.979203       1.01504
  70   1 1282.9153    0.1041  0.0784 11.7053  0.0000       27.9680  0.0028   0.0024   0.0063    0.0068   0.0000       36.0706   441.0380     -0.114434       22.0579    -0.0624541      -3.34930      0.193874     0.0526817     0.0728209     0.0839189     0.0879403     0.0968036      0.102291
  70   2 1612.1939    0.2797  0.2677 11.5665  0.0000       27.7119  0.0039   0.0028   0.0082    0.0096   0.0000       2.27388   442.0842     -0.136045       21.9803      0.133083      -3.58514     -0.163148     0.0797185      0.104763      0.121348      0.134034      0.143087      0.151278
  70   3 1879.1792    0.5560  0.6146 11.6040 -0.0000       13.6033  0.0059   0.0035   0.0120    0.0174   0.0000      0.613760   442.4115      0.134858       22.1860      0.166303      -3.21158    -0.0596077      0.109173      0.147799      0.165782      0.185445      0.196108      0.204184
  70   4 2126.8231    0.9398  1.0091 11.9608 -0.0000       7.56402  0.0083   0.0048   0.0159    0.0290   0.0000      0.370792   442.5963      0.512137       22.2257      0.419674      -3.80706     -0.276241      0.139076      0.184378      0.208503      0.232238      0.246256      0.255671
  70   5 2358.2814    1.5178  1.4181 12.6383  0.0000       3.89641  0.0104   0.0065   0.0191    0.0278   0.0000      0.242526   442.6777       1.22210       21.9350      0.782645      -3.13281     -0.819706      0.165057      0.223381      0.247815      0.280430      0.291749      0.305944
  70   6 2575.6765    2.2792  1.4685 13.5615  0.0000       2.71806  0.0105   0.0096   0.0192    0.0246   0.0000      0.219607   442.4816       2.15416       22.0643      0.839729      -2.98244     -0.502870      0.166416      0.223941      0.249966      0.280205      0.291829      0.308326
  70   7 2787.9920    3.2340  1.3572 14.2820  0.0000       1.85514  0.0097   0.0141   0.0182    0.0274   0.0000      0.223117   442.2179       2.24875       22.4356      0.808989      -2.58108     -0.362134      0.156402      0.210405      0.233290      0.262923      0.273074      0.287665
  70   8 2995.2879    4.1561  1.3278 14.8778  0.0000       1.42224  0.0097   0.0184   0.0178    0.0274   0.0000      0.226652   442.5455       3.77811       22.3116       1.63146      -2.66165     -0.648752      0.155998      0.208749      0.229997      0.259085      0.273499      0.284645
  70   9 3196.8715    4.3006  1.7308 14.8242 -0.0001       1.14220  0.0112   0.0165   0.0204    0.0218   0.0000      0.156645   442.1347       4.67381       21.7742       1.29866      -3.48914     -0.852311      0.177509      0.239958      0.266738      0.296743      0.314998      0.327701
  70  10 3394.6028    3.5398  2.8098 14.3150  0.0000      0.661385  0.0151   0.0105   0.0274    0.0155   0.0000     0.0890533   442.2999       4.77622       21.8698       2.12002      -2.41286     -0.754642      0.235640      0.315682      0.358233      0.393758      0.421317      0.438329
  70  11 3589.7479    2.7315  4.8935 13.7903 -0.0001      0.424036  0.0238   0.0064   0.0424    0.0131   0.0000     0.0577748   442.2800       5.01593       21.1770       1.69516      -3.65643     -0.606207      0.353987      0.478439      0.539630      0.601979      0.633281      0.659810
  70  12 3782.2914    2.0890  7.7609 13.5075 -0.0000      0.281320  0.0434   0.0040   0.0676    0.0115   0.0000     0.0543503   441.2820       4.40825       23.2134       3.38246      -1.50650      -2.29986      0.558411      0.750015      0.851203      0.939638      0.996378       1.03565
  71   1 1290.7399    0.1143  0.0849 11.7051 -0.0000       25.9760  0.0027   0.0024   0.0060    0.0068   0.0000       29.3323   440.8586     -0.161820       21.9907     0.0982996      -3.66888     -0.360511     0.0530119     0.0673739     0.0785934     0.0945744     0.0987731      0.106129
  71   2 1621.1070    0.2813  0.2841 11.5821  0.0000       23.5574  0.0041   0.0027   0.0083    0.0097   0.0000       2.18080   441.8434    -0.0249338       22.3752     -0.151941      -3.58289     -0.120230     0.0823831      0.106052      0.122682      0.133591      0.144480      0.148173
  71   3 1888.9930    0.5640  0.6255 11.6722  0.0000       12.9592  0.0058   0.0035   0.0123    0.0172   0.0000      0.610976   442.1379     -0.174296       22.4014      0.113717      -3.51935    -0.0451861      0.108037      0.143494      0.159295      0.181213      0.190531      0.197249
  71   4 2137.9500    0.9669  1.0101 12.0684  0.0000       7.80356  0.0083   0.0049   0.0160    0.0282   0.0000      0.378305   442.6513      0.468916       22.6266      0.462816      -3.69333     -0.483662      0.136644      0.184259      0.205047      0.232434      0.243296      0.255529
  71   5 2370.1611    1.5684  1.3711 12.8122  0.0000       3.96667  0.0102   0.0069   0.0188    0.0274   0.0000      0.260858   442.6564       1.20416       22.3649      0.251016      -2.96618      0.190443      0.158724      0.216780      0.239703      0.269062      0.283164      0.298283
  71   6 2588.4897    2.3482  1.5412 13.4690  0.0001       2.39177  0.0106   0.0095   0.0194    0.0259   0.0000      0.202121   442.5523       1.71212       22.1272      0.345454      -3.01217     -0.226415      0.163984      0.221267      0.248539      0.278265      0.293895      0.305461
  71   7 2801.8748    3.3348  1.3384 14.3526  0.0000       1.64340  0.0096   0.0146   0.0178    0.0279   0.0000      0.227596   442.5526       2.66789       22.0925      0.997716      -3.19194   -0.00582204      0.153907      0.207000      0.230962      0.260297      0.273185      0.285768
  71   8 3009.9778    4.2217  1.3593 14.8775  0.0000       1.23459  0.0096   0.0184   0.0180    0.0277   0.0000      0.217091   442.2497       3.17587       21.3167       1.29399      -2.93309     -0.206486      0.152281      0.206153      0.229717      0.259814      0.268858      0.279667
  71   9 3212.3194    4.2308  1.7823 14.9004  0.0000      0.984520  0.0115   0.0160   0.0209    0.0201   0.0000      0.152915   442.5606       4.01687       22.1974       1.23484      -3.12115     -0.610286      0.178520      0.241503      0.268486      0.301131      0.314479      0.334532
  71  10 3410.8622    3.5050  2.9960 14.2500  0.0001      0.689938  0.0156   0.0101   0.0283    0.0154   0.0000     0.0793040   442.4674       4.66736       21.9296       2.08248      -3.23342     -0.480905      0.240519      0.326996      0.364228      0.406850      0.430211      0.447061
  71  11 3606.7709    2.6728  5.1586 13.7811 -0.0002      0.548833  0.0253   0.0062   0.0445    0.0133   0.0000     0.0567436   442.5024       4.82856       21.4178       3.46641      -3.20564      -1.50041      0.367676      0.493595      0.559927      0.619994      0.657918      0.684798
  71  12 3800.0100    2.0500  8.1599 13.5093 -0.0003      0.422571  0.0461   0.0039   0.0711    0.0112   0.0000     0.0549701   442.0453       7.40747       20.1812       1.86597      -3.43689      -2.94440      0.580926      0.789333      0.897181      0.983494       1.04735       1.09439
  72   1 1298.5070    0.1107  0.0885 11.6936  0.0000       30.6862  0.0030   0.0024   0.0060    0.0068   0.0000       28.8132   440.9358    -0.0913537       22.1647     0.0735857      -3.50962      0.268595     0.0558562     0.0773772     0.0844892     0.0918058      0.102447      0.105244
  72   2 1629.9286    0.2940  0.2982 11.5635  0.0000       24.9852  0.0040   0.0027   0.0086    0.0098   0.0000       1.97745   442.0459     -0.261112       22.1763     0.0785206      -3.55403     0.0529421     0.0801292      0.106935      0.121158      0.133225      0.141527      0.147631
  72   3 1898.7292    0.5860  0.6211 11.6398  0.0000       12.9019  0.0057   0.0036   0.0119    0.0180   0.0000      0.585378   442.3391      0.394288       22.2721      0.166323      -2.93310      0.232984      0.104189      0.139650      0.156241      0.173335      0.185335      0.193416
  72   4 2149.0182    0.9934  1.0610 12.0888  0.0000       7.75174  0.0086   0.0049   0.0164    0.0285   0.0000      0.371548   442.7047      0.454750       22.3374      0.409419      -2.52428     -0.214778      0.135358      0.183545      0.205826      0.230147      0.240416      0.252720
  72   5 2381.9276    1.6081  1.4511 12.7982  0.0000       3.93380  0.0105   0.0068   0.0191    0.0263   0.0000      0.239073   442.5140       1.19658       22.5645      0.595661      -3.11397     -0.157786      0.158220      0.215550      0.242654      0.271659      0.284533      0.299373
  72   6 2601.2335    2.3915  1.5165 13.6195 -0.0005       2.78406  0.0106   0.0097   0.0192    0.0242   0.0000      0.209238   442.5745       1.73901       22.0406      0.516214      -3.39494     -0.597932      0.163795      0.220916      0.249009      0.277901      0.289547      0.304798
  72   7 2815.6556    3.3796  1.3819 14.3357  0.0000       1.78858  0.0098   0.0143   0.0179    0.0271   0.0000      0.220689   442.5799       2.63810       22.1151       1.14533      -3.17566     -0.917645      0.152382      0.202979      0.228422      0.254552      0.271861      0.282163
  72   8 3024.5503    4.2338  1.3772 14.8983 -0.0000       1.29311  0.0097   0.0180   0.0180    0.0263   0.0000      0.216495   442.7593       3.81167       22.4209       1.76232      -2.88952     -0.107614      0.153058      0.205100      0.229523      0.257493      0.273252      0.283025
  72   9 3227.6421    4.2618  1.8370 14.8239  0.0000      0.826816  0.0115   0.0157   0.0209    0.0203   0.0000      0.148839   442.1739       4.65227       22.0364       1.70552      -2.90913      -1.12768      0.177037      0.238670      0.268143      0.299672      0.314681      0.328462
  72  10 3427.0124    3.4355  3.1180 14.2590  0.0000      0.481280  0.0160   0.0097   0.0293    0.0148   0.0000     0.0768101   442.8355       4.81369       20.8952       2.41130      -2.81829     -0.464214      0.241718      0.328230      0.367550      0.409514      0.437547      0.454582
  72  11 3623.6591    2.6433  5.4640 13.7393  0.0002      0.533072  0.0267   0.0058   0.0466    0.0133   0.0000     0.0534076   442.7879       6.09690       21.9220       1.89215      -2.54694     -0.656702      0.374669      0.505283      0.571715      0.636688      0.675701      0.702876
  72  12 3817.6933    1.9943  8.3871 13.4573 -0.0002      0.581062  0.0481   0.0037   0.0737    0.0113   0.0000     0.0564009   442.8551       5.59317       21.6747       3.01974      -1.86609     -0.285437      0.592316      0.800027      0.916477       1.00144       1.07586       1.11148
  73   1 1306.2145    0.1160  0.0742 11.6860  0.0000       30.8375  0.0024   0.0025   0.0050    0.0067   0.0000       29.7044   440.9287     -0.122816       22.0997      0.102729      -3.38152     -0.102208     0.0441539     0.0598878     0.0687882     0.0772654     0.0791939     0.0824239
  73   2 1638.6363    0.3038  0.3040 11.5716  0.0000       22.4975  0.0040   0.0028   0.0085    0.0099   0.0000       1.85594   441.9112     0.0374866       22.0457      0.103041      -3.28142     0.0262621     0.0794133      0.103580      0.117599      0.130746      0.139703      0.141908
  73   3 1908.4205    0.5980  0.6815 11.6080  0.0000       13.0346  0.0062   0.0036   0.0125    0.0190   0.0000      0.557562   442.2880      0.287335       22.0428    -0.0323934      -3.29977      0.188683      0.108792      0.147682      0.166734      0.187118      0.195359      0.205198
  73   4 2159.9560    1.0190  1.0742 12.1113  0.0000       6.80537  0.0087   0.0050   0.0163    0.0292   0.0000      0.367382   442.4661      0.514569       22.3133      0.278598      -3.44190     -0.574594      0.136447      0.185021      0.205801      0.230513      0.245039      0.259200
  73   5 2393.5808    1.6540  1.4751 12.8303  0.0000       3.38713  0.0104   0.0068   0.0192    0.0261   0.0000      0.231412   442.6204       1.25243       22.0411      0.611985      -2.66737     -0.310563      0.158479      0.211629      0.234070      0.265318      0.282595      0.292938
  73   6 2613.8855    2.4650  1.5347 13.5651 -0.0000       2.58679  0.0103   0.0099   0.0189    0.0251   0.0000      0.195224   442.6728       1.69714       22.4432       1.50341      -3.13158     -0.399461      0.158350      0.212918      0.240141      0.268995      0.282789      0.295756
  73   7 2829.3384    3.4864  1.3726 14.4133  0.0000       1.82134  0.0096   0.0149   0.0178    0.0274   0.0000      0.215677   442.2051       2.71983       21.6227      0.667509      -3.13695     -0.574720      0.148584      0.200508      0.223606      0.253497      0.263844      0.276483
  73   8 3039.0491    4.3408  1.4347 14.8609 -0.0000       1.72262  0.0100   0.0180   0.0178    0.0260   0.0000      0.208434   442.9529       3.54866       21.9956       1.60299      -2.77461      -1.07248      0.151113      0.203571      0.224870      0.250735      0.264102      0.279232
  73   9 3242.8760    4.1880  1.8976 14.7895 -0.0000      0.608624  0.0117   0.0150   0.0214    0.0195   0.0000      0.145752   442.4478       4.33575       21.8264       1.23197      -3.25364     -0.819884      0.175950      0.238458      0.265809      0.296508      0.312679      0.328014
  73  10 3443.0959    3.3386  3.2999 14.1777 -0.0000      0.563975  0.0166   0.0091   0.0305    0.0145   0.0000     0.0739934   442.0269       5.18055       21.3748       1.48890      -2.33840      -1.35811      0.245956      0.335574      0.373589      0.417468      0.444115      0.461691
  73  11 3640.4497    2.6125  5.8240 13.6953  0.0004      0.370851  0.0288   0.0055   0.0493    0.0132   0.0000     0.0531246   443.2107       5.90633       22.0589       1.94793      -1.94166     -0.488324      0.389696      0.528049      0.594565      0.662806      0.699930      0.727489
  74   1 1313.8554    0.1156  0.0827 11.6937  0.0003       19.9440  0.0028   0.0024   0.0052    0.0066   0.0000       28.0560   441.0190     -0.260523       22.1154      0.347527      -3.38184    -0.0742717     0.0500763     0.0682426     0.0746514     0.0873410     0.0876967     0.0957580
  74   2 1647.2648    0.3082  0.3264 11.5574  0.0000       21.3524  0.0042   0.0027   0.0089    0.0102   0.0000       1.74223   441.9967     0.0460437       22.2009    -0.0115901      -3.37711     0.0506478     0.0780781      0.103295      0.120543      0.129300      0.140993      0.148879
  74   3 1918.0256    0.6048  0.6852 11.7082  0.0000       13.3542  0.0062   0.0036   0.0127    0.0181   0.0000      0.571119   442.2938     0.0218964       22.4154      0.257209      -3.47374    0.00438915      0.107876      0.141140      0.161607      0.179819      0.193547      0.198771
  74   4 2170.8185    1.0299  1.1083 12.2301  0.0000       6.88585  0.0090   0.0050   0.0170    0.0286   0.0000      0.374202   442.7291      0.343850       22.0832      0.700104      -3.47539     -0.893950      0.137337      0.184839      0.208770      0.232448      0.248897      0.260293
  74   5 2405.1649    1.6627  1.4591 12.9402 -0.0003       3.83397  0.0104   0.0069   0.0194    0.0254   0.0000      0.247338   442.5375      0.988700       22.0024       1.27150      -3.34572    -0.0829509      0.155828      0.211231      0.233796      0.263183      0.276843      0.291058
  74   6 2626.4314    2.5099  1.5120 13.7833  0.0000       1.99323  0.0104   0.0102   0.0190    0.0235   0.0000      0.210696   442.3430       2.11257       21.9360      0.247484      -3.21687     -0.454470      0.155593      0.211188      0.234120      0.264231      0.277605      0.289236
  74   7 2842.9407    3.5465  1.3850 14.4624  0.0000       1.48800  0.0098   0.0149   0.0175    0.0270   0.0000      0.226660   442.7760       2.69401       21.8498       1.03542      -2.86855     -0.972726      0.149458      0.201510      0.223665      0.250643      0.264507      0.279738
  74   8 3053.3956    4.3102  1.4524 14.9145 -0.0003      0.689218  0.0099   0.0177   0.0181    0.0247   0.0000      0.197609   442.8593       3.53736       21.3815       1.16093      -3.82339     -0.509623      0.149891      0.200775      0.224293      0.253025      0.265503      0.279075
  74   9 3258.0568    4.1485  1.9835 14.7801  0.0000      0.866873  0.0119   0.0144   0.0218    0.0186   0.0000      0.126597   442.5063       4.36092       21.6009       2.22069      -1.60456      -1.00004      0.178183      0.241152      0.271362      0.303210      0.317214      0.330309
  74  10 3459.0750    3.3029  3.4956 14.1024  0.0000      0.704060  0.0171   0.0086   0.0311    0.0146   0.0000     0.0686798   442.7584       5.12038       22.0314       1.83605      -2.13906     -0.550185      0.250298      0.339202      0.382348      0.428577      0.452339      0.468250
  74  11 3657.2070    2.4993  5.8940 13.7481 -0.0004      0.534165  0.0302   0.0052   0.0507    0.0127   0.0000     0.0582207   442.5475       5.56256       20.6043       3.58480      -3.23181      -2.76663      0.396234      0.532502      0.604306      0.670403      0.709258      0.741749
  75   0  883.1259    0.0271  0.0095 12.0662  0.0000       359.969  0.0039   0.0041   0.0042    0.0066   0.0000       3914.65   437.1144      0.715366       21.2751      0.384954      -3.56942      0.333692     0.0790229      0.116908      0.127234      0.121827      0.120392      0.131274
  75   1 1321.4386    0.1239  0.0929 11.6921  0.0000       32.2290  0.0027   0.0024   0.0058    0.0067   0.0000       23.2050   440.8541    -0.0518364       22.1059    -0.0406246      -3.44595     0.0831648     0.0495541     0.0642554     0.0712407     0.0828805     0.0847381     0.0858102
  75   2 1655.7950    0.3145  0.3286 11.5509 -0.0000       26.4530  0.0042   0.0027   0.0086    0.0103   0.0000       1.71934   441.9279     0.0500299       22.2734      0.128078      -3.45509     0.0313118     0.0769812      0.105668      0.118433      0.134385      0.141593      0.150058
  75   3 1927.5389    0.6288  0.7226 11.6577  0.0000       11.4256  0.0064   0.0036   0.0128    0.0200   0.0000      0.520459   442.2944     0.0796003       22.2773      0.375350      -3.47615     -0.231513      0.107929      0.142113      0.164076      0.180568      0.194056      0.203055
  75   4 2181.6263    1.0639  1.1635 12.2120  0.0000       7.24452  0.0093   0.0051   0.0173    0.0302   0.0000      0.357309   442.5243      0.583414       22.4117      0.317567      -3.28323     -0.384463      0.138548      0.185710      0.208785      0.233089      0.245310      0.255856
  75   5 2416.6567    1.7198  1.4785 12.9374 -0.0005       4.29445  0.0104   0.0070   0.0191    0.0255   0.0000      0.242330   442.5880      0.976630       22.2262      0.578866      -2.94854   -0.00148840      0.154354      0.207806      0.232567      0.261409      0.275176      0.286515
  75   6 2638.9280    2.5642  1.5429 13.7175  0.0000       1.70738  0.0104   0.0101   0.0190    0.0243   0.0000      0.207681   443.0236       1.65394       22.0625      0.750050      -2.72019     -0.528073      0.155139      0.206531      0.233244      0.260591      0.278542      0.287509
  75   7 2856.4421    3.6183  1.3608 14.5462 -0.0001       1.23582  0.0096   0.0153   0.0175    0.0266   0.0000      0.218545   442.7262       2.77732       22.4298      0.968823      -2.94501     -0.719199      0.144604      0.192884      0.216088      0.241839      0.254698      0.265160
  75   8 3067.7063    4.3746  1.4320 15.0048  0.0000       1.51660  0.0099   0.0180   0.0179    0.0240   0.0000      0.204581   442.6468       3.79696       22.3748       1.49446      -2.78055     -0.842649      0.147422      0.201227      0.222859      0.251052      0.263946      0.279789
  75   9 3273.1261    4.0934  2.1149 14.7411  0.0000      0.825330  0.0122   0.0137   0.0227    0.0173   0.0000      0.128588   442.8780       3.99578       21.9045       1.71460      -2.65289     -0.863905      0.179940      0.242772      0.270792      0.303387      0.322828      0.335718
  75  10 3474.8996    3.2148  3.6409 14.1285 -0.0001      0.501035  0.0178   0.0083   0.0324    0.0138   0.0000     0.0685376   442.7548       5.13424       21.2300       1.89500      -1.93773      -1.94018      0.255280      0.347328      0.386018      0.432472      0.456286      0.476783
  75  11 3673.8359    2.5059  6.3762 13.6906  0.0000      0.550659  0.0323   0.0050   0.0533    0.0126   0.0000     0.0539591   442.7117       5.62478       21.6200       2.91752      -1.90767      -1.01322      0.412955      0.558400      0.630368      0.700917      0.746524      0.777017
  76   1 1328.9597    0.1244  0.1006 11.6866 -0.0002       36.5332  0.0029   0.0023   0.0061    0.0068   0.0000       21.2541   440.8232     -0.109343       22.0641      0.115499      -3.62192     0.0660913     0.0538227     0.0691176     0.0794651     0.0866379     0.0951052      0.100995
  76   2 1664.2361    0.3246  0.3373 11.5590  0.0000       26.0198  0.0042   0.0027   0.0086    0.0104   0.0000       1.61329   441.8102     -0.132463       22.4722      0.175823      -3.70893    -0.0727723     0.0770391      0.100774      0.117755      0.127255      0.138101      0.142233
  76   3 1937.0251    0.6454  0.7149 11.6933  0.0000       12.7522  0.0062   0.0037   0.0126    0.0195   0.0000      0.525108   442.2960      0.208970       22.3591      0.387246      -3.43617     -0.359586      0.106081      0.142327      0.159875      0.179392      0.191965      0.197792
  76   4 2192.2665    1.0799  1.1808 12.3162  0.0000       6.13650  0.0095   0.0051   0.0174    0.0286   0.0000      0.360692   442.9648      0.673039       21.7148      0.438340      -3.83091     -0.301969      0.137058      0.186574      0.209816      0.236706      0.246446      0.258148
  76   5 2428.0215    1.7489  1.4914 13.1580  0.0001       4.21872  0.0105   0.0072   0.0196    0.0231   0.0000      0.240017   442.5047       1.15498       22.1505      0.899781      -3.00758     -0.388880      0.153111      0.207872      0.229971      0.258847      0.275176      0.289508
  76   6 2651.3806    2.6078  1.4902 13.8901 -0.0000       2.55470  0.0102   0.0105   0.0188    0.0233   0.0000      0.218091   442.7699       2.14270       22.2097       1.06135      -3.11775     0.0314442      0.149200      0.200477      0.226073      0.252543      0.270190      0.283173
  76   7 2869.8662    3.6948  1.3748 14.5449  0.0000       1.61737  0.0094   0.0154   0.0175    0.0267   0.0000      0.222508   443.0024       2.80432       22.0215      0.913702      -2.73265     -0.805280      0.140147      0.187427      0.209090      0.234774      0.248757      0.262620
  76   8 3081.8591    4.4104  1.4786 14.9398  0.0000       1.06226  0.0098   0.0177   0.0182    0.0245   0.0000      0.190460   442.7825       3.59725       21.7109       1.30452      -3.18281     -0.850979      0.144232      0.194862      0.218738      0.244313      0.256525      0.270206
  76   9 3288.1188    4.0378  2.1659 14.7120  0.0000      0.982808  0.0124   0.0133   0.0228    0.0175   0.0000      0.118716   442.3925       4.61456       22.5270       1.55999      -2.53140     -0.993442      0.179367      0.241781      0.268201      0.300467      0.319604      0.331101
  76  10 3490.7080    3.1580  3.9465 14.0456  0.0000      0.606593  0.0188   0.0078   0.0342    0.0139   0.0000     0.0669901   442.3632       4.90438       22.7486       1.81322      -3.12082      -1.33901      0.264334      0.358679      0.403980      0.444866      0.473782      0.493221
  76  11 3690.2829    2.4250  6.5868 13.6969  0.0001      0.344918  0.0342   0.0047   0.0555    0.0124   0.0000     0.0570135   442.3745       5.36407       21.6263       1.80982     -0.600322      0.321715      0.421643      0.573559      0.644881      0.716199      0.765816      0.795386
  77   1 1336.4241    0.1261  0.1026 11.6654  0.0000       36.7854  0.0030   0.0023   0.0060    0.0068   0.0000       20.4995   440.8297     -0.162976       22.2563      0.217962      -3.48478     0.0226549     0.0502977     0.0671017     0.0787556     0.0849550     0.0921858     0.0956632
  77   2 1672.5793    0.3350  0.3509 11.5278 -0.0001       21.5978  0.0043   0.0027   0.0087    0.0107   0.0000       1.47323   441.8157     -0.101328       22.2620      0.226332      -3.81428      0.208962     0.0788997      0.105044      0.117831      0.128777      0.140248      0.147478
  77   3 1946.4233    0.6609  0.7592 11.6674  0.0000       11.0006  0.0065   0.0036   0.0131    0.0206   0.0000      0.501576   442.1459     0.0223700       22.2957      0.366152      -3.42571     0.0233188      0.105464      0.143230      0.160487      0.179921      0.188498      0.195933
  77   4 2202.8640    1.1105  1.1834 12.3331  0.0009       6.31716  0.0093   0.0052   0.0175    0.0288   0.0000      0.361081   442.7130      0.648724       22.2199      0.482300      -3.37377      0.375053      0.132844      0.179400      0.200786      0.227138      0.240030      0.250247
  77   5 2439.3134    1.7890  1.5391 13.1231  0.0000       3.78938  0.0107   0.0072   0.0194    0.0230   0.0000      0.230892   442.5793       1.81145       22.1631      0.772148      -3.09924     -0.271607      0.153203      0.208891      0.232095      0.261463      0.275080      0.288073
  77   6 2663.7201    2.6834  1.5098 13.8544  0.0000       2.09296  0.0101   0.0106   0.0186    0.0241   0.0000      0.211559   442.7304       2.54112       22.0067      0.374153      -3.85290     -0.283594      0.145526      0.198590      0.221593      0.250348      0.262980      0.275812
  77   7 2883.1981    3.7662  1.4004 14.5853  0.0000       1.17229  0.0095   0.0154   0.0176    0.0253   0.0000      0.222759   443.0950       2.62632       22.0140       1.01837      -3.00861      -1.27735      0.136473      0.183139      0.204637      0.228339      0.241173      0.253035
  77   8 3095.9332    4.4015  1.5217 14.9800  0.0000      0.710460  0.0101   0.0174   0.0183    0.0231   0.0000      0.186901   442.6153       3.36328       22.0418      0.939259      -3.27541    -0.0978986      0.146759      0.197584      0.220993      0.248315      0.260309      0.270611
  77   9 3302.9744    4.0111  2.3377 14.5676  0.0000      0.712145  0.0128   0.0125   0.0234    0.0172   0.0000      0.102150   442.7410       4.24636       21.5989       1.68139      -2.65770      -1.04255      0.182889      0.246077      0.276512      0.308272      0.327751      0.343350
  77  10 3506.4158    3.0855  4.0041 14.0668 -0.0001      0.608959  0.0193   0.0076   0.0347    0.0134   0.0000     0.0682093   442.3623       5.03351       22.1651       1.65250      -2.67842    -0.0857666      0.265127      0.357122      0.403979      0.448777      0.474421      0.499942
  77  11 3706.6165    2.3775  6.9376 13.6772  0.0004      0.253371  0.0368   0.0045   0.0586    0.0122   0.0000     0.0577074   442.6629       4.99577       22.5771       1.68952      -2.57630      -1.42716      0.440498      0.596530      0.678248      0.751549      0.797331      0.835492
  78   1 1343.8297    0.1292  0.1114 11.6767  0.0000       43.3639  0.0031   0.0023   0.0063    0.0068   0.0000       18.4583   440.8409    -0.0948196       22.0227      0.176775      -3.54258    -0.0544285     0.0540850     0.0743719     0.0845003     0.0936219     0.0985754      0.100060
  78   2 1680.8371    0.3394  0.3695 11.5477 -0.0000       22.4413  0.0043   0.0027   0.0091    0.0109   0.0000       1.44842   441.9298    -0.0762851       22.1918      0.101453      -3.42556     0.0642529     0.0776691      0.101855      0.116872      0.130329      0.140531      0.146444
  78   3 1955.7712    0.6683  0.7549 11.7755 -0.0001       12.1830  0.0065   0.0037   0.0129    0.0195   0.0000      0.520849   442.1385     0.0674174       22.2474      0.176170      -3.19330     -0.153452      0.104153      0.138584      0.156915      0.175271      0.187479      0.196130
  78   4 2213.3755    1.1515  1.2214 12.2950  0.0000       6.56702  0.0093   0.0052   0.0173    0.0293   0.0000      0.331764   442.6587      0.765143       22.1988      0.220970      -3.29194     -0.131809      0.131880      0.178176      0.199241      0.224359      0.237938      0.246853
  78   5 2450.5282    1.8456  1.5515 13.1051  0.0000       3.81809  0.0104   0.0072   0.0193    0.0238   0.0000      0.219145   442.3517       1.49829       22.3479      0.261665      -3.59726     -0.592978      0.148860      0.198817      0.223511      0.251122      0.263967      0.278706
  78   6 2676.0080    2.7797  1.5371 13.8000 -0.0000       2.21680  0.0100   0.0107   0.0185    0.0249   0.0000      0.204983   442.7902       2.27775       22.3101      0.371450      -3.75230     -0.934252      0.144198      0.193618      0.216463      0.244074      0.258751      0.269873
  78   7 2896.4250    3.8131  1.3753 14.6664  0.0000      0.987524  0.0095   0.0157   0.0172    0.0257   0.0000      0.229249   443.0271       3.04247       22.3401       1.17870      -3.31380     -0.660604      0.135692      0.183411      0.204222      0.229977      0.245755      0.255401
  78   8 3109.9389    4.4310  1.5519 14.9346  0.0000      0.786579  0.0100   0.0171   0.0186    0.0233   0.0000      0.181390   442.8413       3.78711       21.8302       1.27285      -2.79869     -0.708425      0.143885      0.194585      0.216454      0.242900      0.255949      0.268271
  78   9 3317.7505    3.9184  2.3809 14.6205  0.0000      0.609350  0.0129   0.0121   0.0240    0.0163   0.0000      0.107025   443.0326       4.47970       21.6163       1.55776      -2.88073     -0.448602      0.183867      0.246896      0.275833      0.309282      0.327715      0.341449
  78  10 3521.9849    3.0650  4.3547 14.0029  0.0000      0.428093  0.0205   0.0072   0.0369    0.0137   0.0000     0.0609290   443.2532       4.67091       22.0273       2.39246      -3.07201     -0.587134      0.275834      0.373996      0.423361      0.469454      0.501279      0.520884
  78  11 3723.1033    2.3095  7.0193 13.7069 -0.0009      0.479934  0.0379   0.0044   0.0599    0.0120   0.0000     0.0583169   442.7674       5.75768       20.6051       2.54689      -3.20641      -2.06816      0.445414      0.603509      0.680953      0.757950      0.807350      0.843346
  79   1 1351.1776    0.1321  0.1094 11.6786  0.0000       19.6279  0.0028   0.0023   0.0063    0.0066   0.0000       17.7646   440.6725     -0.104881       22.1880      0.105147      -3.61163     -0.205615     0.0508169     0.0692188     0.0808365     0.0874870     0.0942173     0.0965201
  79   2 1689.0000    0.3499  0.3907 11.5370  0.0000       22.6063  0.0045   0.0027   0.0093    0.0112   0.0000       1.33808   441.7797     0.0109576       22.4428     0.0517368      -3.53157      0.282041     0.0773016      0.102609      0.117417      0.130907      0.138887      0.146757
  79   3 1965.0561    0.6894  0.8035 11.7572 -0.0000       11.6153  0.0067   0.0037   0.0134    0.0206   0.0000      0.489096   442.2372     0.0647270       21.9048      0.223888      -3.45831    -0.0992595      0.105168      0.141618      0.160546      0.179304      0.186471      0.195677
  79   4 2223.7749    1.1691  1.2393 12.4628  0.0000       6.16293  0.0095   0.0053   0.0176    0.0266   0.0000      0.337744   442.7638      0.825779       22.0737      0.195893      -3.39452    -0.0777260      0.132019      0.179975      0.201004      0.226901      0.241002      0.250922
  79   5 2461.6302    1.8825  1.5956 13.1455  0.0000       3.24491  0.0104   0.0072   0.0197    0.0225   0.0000      0.213388   442.5086       1.35993       22.7812      0.924239      -3.10160     0.0814983      0.147155      0.197502      0.222344      0.252738      0.266160      0.279625
  79   6 2688.2138    2.8147  1.5305 13.9427  0.0000       2.03069  0.0100   0.0109   0.0184    0.0235   0.0000      0.205465   442.7928       1.87765       22.1250      0.903547      -3.78197      0.274917      0.142472      0.194177      0.215001      0.243511      0.257345      0.272144
  79   7 2909.5850    3.8925  1.4265 14.5977  0.0002       1.19117  0.0095   0.0155   0.0175    0.0258   0.0000      0.202533   442.8346       2.86655       22.5042       1.05595      -2.92541     -0.594648      0.136178      0.181959      0.203332      0.228161      0.244025      0.256411
  79   8 3123.9011    4.3803  1.6392 14.9536  0.0000       1.40437  0.0104   0.0163   0.0191    0.0209   0.0000      0.171865   442.8275       3.33638       22.2134       1.79373      -2.80146     -0.353290      0.145358      0.195286      0.217472      0.246901      0.258282      0.272266
  79   9 3332.4808    3.8848  2.5155 14.4987  0.0000      0.823938  0.0133   0.0115   0.0241    0.0165   0.0000      0.104330   442.8188       4.68493       21.7396      0.938334      -2.50099     -0.682098      0.185573      0.250005      0.280059      0.312332      0.334049      0.348649
  79  10 3537.4940    3.0081  4.5077 14.0229  0.0001      0.350743  0.0214   0.0069   0.0381    0.0135   0.0000     0.0632737   443.3670       4.90350       22.0591       1.98568      -2.60340      -1.16176      0.282557      0.383623      0.433173      0.482932      0.513077      0.535133
  79  11 3739.3436    2.2773  7.4717 13.7055  0.0006      0.435573  0.0405   0.0042   0.0628    0.0115   0.0000     0.0568731   443.2606       4.36458       21.8938       2.16370      -2.92116     -0.178727      0.461159      0.622086      0.709618      0.785092      0.840560      0.872428
  80   1 1358.4761    0.1368  0.1101 11.6837  0.0000       32.3154  0.0028   0.0023   0.0059    0.0067   0.0000       16.4083   440.8297     -0.158116       22.2621     0.0208386      -3.53745     -0.146612     0.0488968     0.0619832     0.0715625     0.0816872     0.0877551     0.0895302
  80   2 1697.0884    0.3588  0.4140 11.5464  0.0000       22.7401  0.0046   0.0027   0.0097    0.0115   0.0000       1.28326   441.8183     0.0819942       22.4085     0.0101106      -3.45218      0.157193     0.0775910      0.103625      0.118625      0.130658      0.140274      0.146089
  80   3 1974.2504    0.6961  0.8257 11.7818 -0.0001       10.4626  0.0068   0.0037   0.0137    0.0211   0.0000      0.483422   442.2588      0.343688       22.0880      0.151918      -3.10132    -0.0988519      0.105685      0.143212      0.160357      0.179756      0.190444      0.200445
  80   4 2234.0876    1.1937  1.2922 12.4276  0.0000       5.71714  0.0095   0.0052   0.0178    0.0260   0.0000      0.312672   442.5349      0.676287       22.4556      0.563943      -3.44765     -0.492561      0.132568      0.178339      0.200466      0.223164      0.237466      0.252549
  80   5 2472.6859    1.9410  1.5752 13.2484  0.0001       3.32578  0.0105   0.0075   0.0193    0.0226   0.0000      0.215678   442.4983       1.74318       22.4444      0.759370      -3.79022     -0.328640      0.145998      0.199930      0.224185      0.250641      0.266917      0.277009
  80   6 2700.3532    2.8613  1.5422 14.0671 -0.0000       2.11976  0.0102   0.0110   0.0184    0.0221   0.0000      0.209761   442.9108       2.05196       22.0201      0.867819      -2.75000     0.0903661      0.141071      0.188645      0.211904      0.238085      0.254782      0.269264
  80   7 2922.6639    3.9370  1.4284 14.6628  0.0000       1.29146  0.0095   0.0155   0.0172    0.0249   0.0000      0.204867   443.1358       3.34786       22.0410       1.24936      -3.00500     -0.740957      0.133233      0.177437      0.198847      0.224579      0.239000      0.249126
  80   8 3137.7101    4.4096  1.6631 14.9704  0.0000       1.14698  0.0104   0.0162   0.0189    0.0205   0.0000      0.163759   442.8776       3.65197       22.6980       1.31262      -3.31887      -1.02390      0.144468      0.195280      0.217261      0.245414      0.258697      0.271877
  80   9 3347.1179    3.8416  2.6372 14.4671  0.0000      0.917136  0.0135   0.0110   0.0249    0.0158   0.0000     0.0989267   442.7590       4.42980       21.6039       1.87848      -2.72159     -0.844043      0.185784      0.252006      0.281764      0.314258      0.333952      0.348464
  80  10 3552.8943    2.9108  4.6682 14.0639  0.0003      0.253246  0.0227   0.0066   0.0402    0.0132   0.0000     0.0683240   442.3375       4.97392       22.3722       2.37259      -2.37540      -1.39765      0.291554      0.391581      0.447557      0.497387      0.531936      0.553837
  80  11 3755.3871    2.2197  7.7266 13.6920  0.0001      0.270498  0.0428   0.0040   0.0650    0.0112   0.0000     0.0569855   442.5561       4.78297       21.7022       3.35806      -1.37294     -0.318514      0.472666      0.642151      0.726916      0.808109      0.857360      0.889813
  81   1 1365.7147    0.1398  0.1157 11.6658  0.0000       37.4278  0.0029   0.0023   0.0060    0.0067   0.0000       15.2855   440.8088    -0.0409179       22.1960    -0.0654392      -3.47649     -0.130403     0.0511872     0.0680269     0.0766234     0.0830574     0.0886688     0.0928101
  81   2 1705.1034    0.3713  0.4116 11.5353 -0.0001       23.4853  0.0045   0.0027   0.0095    0.0116   0.0000       1.23568   441.6350      0.125794       22.4398     0.0353794      -3.74187    -0.0616690     0.0757707     0.0999650      0.113727      0.126987      0.135558      0.141024
  81   3 1983.4236    0.7068  0.8802 11.7399 -0.0000       10.5340  0.0072   0.0036   0.0142    0.0223   0.0000      0.470856   442.3459      0.369973       22.3720    -0.0387291      -3.56117     0.0678230      0.106818      0.144590      0.162690      0.183804      0.195498      0.205478
  81   4 2244.3252    1.2229  1.2965 12.5097  0.0002       5.52182  0.0096   0.0053   0.0178    0.0254   0.0000      0.316556   442.4706      0.871221       22.2252      0.449858      -3.86175     -0.370027      0.130824      0.177204      0.198779      0.224311      0.236206      0.251178
  81   5 2483.6481    1.9763  1.6112 13.2618  0.0000       3.14457  0.0105   0.0075   0.0195    0.0221   0.0000      0.210692   442.7346       1.25195       22.1776      0.589729      -3.19980     -0.578659      0.143360      0.193138      0.217552      0.246592      0.257297      0.269715
  81   6 2712.4123    2.9127  1.5214 14.0850  0.0000       1.93297  0.0099   0.0112   0.0183    0.0226   0.0000      0.209633   442.8600       2.11695       21.7240       1.11715      -3.25690     -0.129315      0.136188      0.183369      0.206707      0.232106      0.244625      0.258458
  81   7 2935.6139    3.9946  1.4569 14.7648  0.0000       1.11434  0.0096   0.0157   0.0175    0.0230   0.0000      0.208687   442.9050       2.79417       22.3259      0.789211      -3.61117     -0.411138      0.132162      0.178574      0.197777      0.224595      0.235274      0.245328
  81   8 3151.4150    4.4499  1.6866 14.9174  0.0001      0.852526  0.0104   0.0161   0.0188    0.0208   0.0000      0.162698   442.7346       3.34102       22.7247       1.14210      -2.89889      -1.00861      0.143283      0.191985      0.215127      0.242173      0.256225      0.266691
  81   9 3361.6662    3.7527  2.7836 14.4826  0.0000      0.553262  0.0141   0.0105   0.0260    0.0150   0.0000     0.0884296   442.7355       4.44443       21.5696       1.36963      -2.97004      -1.16421      0.190422      0.258871      0.289713      0.323680      0.343863      0.359412
  81  10 3568.3300    2.8477  4.9042 14.0248 -0.0007      0.665062  0.0241   0.0063   0.0420    0.0132   0.0000     0.0655865   442.7076       5.53120       21.5775       2.08239      -2.28101      -1.71497      0.301973      0.405066      0.461907      0.509988      0.544192      0.570764
  82   1 1372.9018    0.1424  0.1161 11.6637  0.0000       26.5637  0.0028   0.0023   0.0059    0.0066   0.0000       14.6834   440.8383    -0.0912078       22.2573     0.0761429      -3.58164     -0.123849     0.0453968     0.0606640     0.0686243     0.0774897     0.0811642     0.0877724
  82   2 1713.0264    0.3720  0.4406 11.5536  0.0000       22.4938  0.0049   0.0027   0.0097    0.0118   0.0000       1.20261   441.5881     0.0923900       22.2215     0.0193701      -3.63660     -0.353255     0.0793594      0.106342      0.119045      0.129854      0.142602      0.150459
  82   3 1992.5287    0.7297  0.8998 11.7788 -0.0000       10.6145  0.0072   0.0037   0.0146    0.0224   0.0000      0.463136   442.2767      0.436011       22.3573     -0.353227      -3.49213      0.445464      0.105135      0.142238      0.159344      0.176914      0.187574      0.198551
  82   4 2254.4570    1.2491  1.3481 12.5070  0.0000       5.30464  0.0097   0.0053   0.0181    0.0248   0.0000      0.299244   442.5201      0.871514       22.3515      0.606924      -3.60731    -0.0667905      0.131397      0.176700      0.199772      0.224149      0.237429      0.248725
  82   5 2494.5332    2.0191  1.6241 13.3132  0.0000       2.85984  0.0106   0.0075   0.0192    0.0219   0.0000      0.207475   442.6777       1.44866       22.7403      0.629216      -2.79534     -0.437152      0.143581      0.192903      0.217327      0.244915      0.261070      0.270751
  82   6 2724.3986    2.9861  1.5461 14.0642  0.0000       1.93692  0.0099   0.0113   0.0182    0.0231   0.0000      0.210409   442.8616       2.46364       22.0844      0.772521      -3.98818    -0.0227253      0.135644      0.182794      0.205594      0.231748      0.243516      0.256865
  82   7 2948.5137    4.0270  1.4275 14.8521  0.0000      0.710653  0.0095   0.0160   0.0174    0.0236   0.0000      0.217047   442.7513       2.65408       22.1887      0.887655      -2.96635     -0.551855      0.130766      0.173810      0.194548      0.219350      0.229811      0.240669
  82   8 3165.0808    4.4203  1.7210 14.9489 -0.0000      0.739902  0.0104   0.0158   0.0193    0.0206   0.0000      0.153189   443.1731       3.77849       22.1545       1.16824      -2.45484     -0.696290      0.142058      0.193226      0.215358      0.242534      0.252973      0.266816
  82   9 3376.1511    3.7032  2.9312 14.4356  0.0000      0.644798  0.0146   0.0101   0.0266    0.0150   0.0000     0.0842631   442.9583       4.86121       21.7637       1.28090      -2.23576      -1.04293      0.195111      0.261283      0.295982      0.329946      0.349780      0.365776
  82  10 3583.5749    2.8569  5.2503 13.9834  0.0002      0.522598  0.0256   0.0061   0.0439    0.0134   0.0000     0.0610028   443.4573       5.13781       21.5995       1.70323      -2.29307      -1.92510      0.313554      0.420841      0.477571      0.530175      0.569899      0.594988
  83   1 1380.0352    0.1400  0.1224 11.6597 -0.0000       36.5722  0.0029   0.0022   0.0062    0.0067   0.0000       14.7308   440.6316     -0.157501       22.2680     0.0664669      -3.83201    0.00246012     0.0481726     0.0630560     0.0719572     0.0802365     0.0857556     0.0934008
  83   2 1720.8709    0.3897  0.4525 11.5317  0.0000       21.2396  0.0047   0.0027   0.0098    0.0122   0.0000       1.10218   441.5167     0.0307469       22.3467      0.146649      -3.73404     -0.238575     0.0775105      0.102027      0.118425      0.131863      0.142245      0.146435
  83   3 2001.5683    0.7507  0.9137 11.7751  0.0000       10.7588  0.0073   0.0037   0.0144    0.0231   0.0000      0.453975   442.3356      0.290605       22.3259      0.358704      -3.33484     -0.299145      0.103911      0.140260      0.157172      0.176455      0.187316      0.196811
  83   4 2264.5273    1.2875  1.3795 12.4948  0.0000       4.75686  0.0097   0.0053   0.0180    0.0250   0.0000      0.281934   442.6744       1.25077       22.1565      0.466384      -3.48478    -0.0664387      0.131149      0.175112      0.197763      0.220270      0.234601      0.245540
  83   5 2505.3552    2.0508  1.6644 13.3635  0.0000       2.95649  0.0107   0.0075   0.0194    0.0208   0.0000      0.204014   442.3841       1.60559       22.2340      0.458474      -3.42868     -0.529370      0.143549      0.192157      0.214727      0.242834      0.256229      0.270400
  83   6 2736.3344    3.0495  1.5631 14.0705  0.0000       1.88751  0.0099   0.0113   0.0181    0.0233   0.0000      0.193127   442.8799       2.41951       22.2168       1.50737      -2.85729     -0.479315      0.133567      0.182102      0.203876      0.228378      0.242624      0.256376
  83   7 2961.3486    4.1116  1.4578 14.8164  0.0002       1.43341  0.0095   0.0159   0.0173    0.0233   0.0000      0.212751   442.9889       3.09395       21.9969      0.800947      -3.12950     -0.595563      0.127648      0.172774      0.193319      0.217303      0.229975      0.240049
  83   8 3178.6341    4.4009  1.7836 14.8988 -0.0001      0.659335  0.0106   0.0152   0.0194    0.0198   0.0000      0.156136   442.8731       3.75539       22.0288       1.28373      -3.06084     -0.473499      0.142344      0.192389      0.217226      0.241341      0.255928      0.269603
  83   9 3390.5380    3.6230  3.0079 14.4546  0.0000      0.590015  0.0149   0.0098   0.0275    0.0145   0.0000     0.0845620   443.2181       4.39893       21.8503       1.61764      -2.88899     -0.912409      0.194324      0.264423      0.295156      0.330558      0.349896      0.366201
  83  10 3598.7467    2.7780  5.4255 13.9750 -0.0003      0.433540  0.0269   0.0057   0.0456    0.0131   0.0000     0.0629116   443.1066       4.54390       21.8513       2.13380      -2.79602     -0.559911      0.315900      0.426468      0.485159      0.536596      0.571959      0.600663
  84   1 1387.1170    0.1455  0.1300 11.6423  0.0000       53.6583  0.0031   0.0022   0.0061    0.0069   0.0000       12.9425   440.6049     -0.132797       22.2250     0.0718736      -3.68136     -0.130325     0.0492587     0.0681480     0.0785315     0.0851910     0.0910482     0.0976206
  84   2 1728.6431    0.3912  0.4485 11.5541  0.0000       22.2234  0.0047   0.0027   0.0098    0.0119   0.0000       1.12644   441.7141     0.0247427       22.4309      0.192833      -3.43950    0.00665757     0.0756204      0.101494      0.115894      0.128849      0.140667      0.149183
  84   3 2010.5552    0.7558  0.9199 11.8642  0.0000       10.3129  0.0074   0.0038   0.0144    0.0224   0.0000      0.462775   442.2054      0.647216       22.2998      0.290915      -3.37976      0.159829      0.103270      0.139802      0.157176      0.175472      0.187257      0.196866
  84   4 2274.5067    1.3035  1.4061 12.5672  0.0000       5.03303  0.0099   0.0053   0.0182    0.0241   0.0000      0.283473   442.7748      0.897303       22.2957     0.0221202      -3.43397     -0.463128      0.130250      0.177036      0.199556      0.223725      0.237782      0.250098
  84   5 2516.0867    2.0869  1.6528 13.4368  0.0000       2.64806  0.0106   0.0077   0.0195    0.0209   0.0000      0.207953   442.5783       1.22714       22.6390      0.496316      -3.27593     -0.103970      0.140637      0.189963      0.213600      0.241777      0.254327      0.270630
  84   6 2748.1984    3.1202  1.5490 14.1932 -0.0003       1.93803  0.0098   0.0117   0.0181    0.0221   0.0000      0.202114   442.8284       2.44480       22.2700      0.700274      -3.42857     -0.246883      0.129769      0.175254      0.195993      0.220065      0.234913      0.244758
  84   7 2974.0717    4.1562  1.4781 14.8632 -0.0004       1.17713  0.0096   0.0159   0.0173    0.0225   0.0000      0.202374   442.9516       2.94844       22.3856      0.863325      -3.19470    -0.0393448      0.129407      0.172512      0.194034      0.217158      0.230314      0.241338
  84   8 3192.1608    4.3565  1.9064 14.8822 -0.0001      0.983321  0.0110   0.0146   0.0203    0.0185   0.0000      0.141110   443.0561       3.80780       22.0366       1.39965      -3.05448      -1.05790      0.144700      0.193604      0.217992      0.243741      0.258694      0.271945
  84   9 3404.8833    3.5666  3.1874 14.4078  0.0000      0.665780  0.0155   0.0093   0.0284    0.0141   0.0000     0.0859561   442.3918       4.67054       21.9303       2.38928      -2.04085     -0.387452      0.199864      0.270160      0.304116      0.340671      0.361654      0.377895
  84  10 3613.7731    2.7372  5.8870 13.9459  0.0012      0.231062  0.0299   0.0053   0.0487    0.0129   0.0000     0.0632588   442.7394       3.93889       22.2482       2.00908      -2.00701      -1.74920      0.336982      0.455053      0.517275      0.573899      0.614848      0.644461
  85   1 1394.1383    0.1524  0.1336 11.6348  0.0000       33.1024  0.0029   0.0022   0.0062    0.0068   0.0000       11.6575   440.7043     -0.182469       22.1813    -0.0215225      -3.59427    -0.0648999     0.0483394     0.0654876     0.0732915     0.0806266     0.0864932     0.0930268
  85   2 1736.3380    0.4055  0.4580 11.5329  0.0000       20.9484  0.0047   0.0027   0.0095    0.0124   0.0000       1.04356   441.6006      0.101689       22.0940      0.243131      -3.37129     -0.321805     0.0741900     0.0989157      0.111444      0.126187      0.132195      0.139002
  85   3 2019.4864    0.7788  0.9401 11.8420  0.0000       9.96289  0.0073   0.0038   0.0146    0.0232   0.0000      0.446973   442.1594      0.490772       22.3666     -0.192022      -3.40656     -0.184850      0.101381      0.137025      0.154465      0.172313      0.180822      0.190582
[truncated: 227,272 more chars]
