# Supplementary material for: Global-Mode Analysis of Full-Disk Data from the Michelson Doppler Imager and the Helioseismic and Magnetic Imager
Source: Sol Phys. 2018 Jan 31;293(2):29. doi: 10.1007/s11207-017-1201-5 (PMC6566312; doi:10.1007/s11207-017-1201-5)
Supplement: Supplementary file 2 — (TAR 362.4 MB) [file 11207_2017_1201_MOESM2_ESM.tar › HMI/hmiv72dasym.7912.36]

   0  20 2899.1015    3.2771  0.6423  5.3997  0.0000      0.665266  0.1537   0.4546   0.2212 1000.0000   0.0000       3.26139    -0.0000       0.00000       0.00000       0.00000       0.00000       0.00000       0.00000       0.00000       0.00000       0.00000       0.00000       0.00000       0.00000       0.00000       0.00000       0.00000       0.00000       0.00000       0.00000       0.00000       0.00000       0.00000       0.00000       0.00000       0.00000       0.00000       0.00000       0.00000       0.00000       0.00000       0.00000       0.00000       0.00000       0.00000       0.00000       0.00000       0.00000       0.00000       0.00000       0.00000       0.00000       0.00000       0.00000       0.00000       0.00000       0.00000       0.00000       0.00000       0.00000       0.00000       0.00000       0.00000       0.00000       0.00000       0.00000       0.00000       0.00000       0.00000       0.00000       0.00000       0.00000       0.00000       0.00000       0.00000       0.00000       0.00000       0.00000       0.00000       0.00000       0.00000       0.00000       0.00000
   1  13 2020.8789    0.6192  0.4673 10.0507  0.0000       11.4852  0.1012   0.0838   0.1869    0.2602   0.0000       6.09363   354.5382      -5.42704       0.00000       0.00000       0.00000       0.00000       0.00000       0.00000       0.00000       0.00000       0.00000       0.00000       0.00000       0.00000       0.00000       0.00000       0.00000       0.00000       0.00000       0.00000       0.00000       0.00000       0.00000       0.00000       0.00000       0.00000       0.00000       0.00000       0.00000       0.00000       0.00000       0.00000       0.00000       0.00000       0.00000       0.00000       92.4801       56.9415       0.00000       0.00000       0.00000       0.00000       0.00000       0.00000       0.00000       0.00000       0.00000       0.00000       0.00000       0.00000       0.00000       0.00000       0.00000       0.00000       0.00000       0.00000       0.00000       0.00000       0.00000       0.00000       0.00000       0.00000       0.00000       0.00000       0.00000       0.00000       0.00000       0.00000       0.00000       0.00000       0.00000       0.00000
   1  14 2156.9057    0.8973  0.5897 10.0635  0.0000       6.42700  0.1138   0.0814   0.1475    0.4198   0.0000       3.82751   445.4887       8.50830       0.00000       0.00000       0.00000       0.00000       0.00000       0.00000       0.00000       0.00000       0.00000       0.00000       0.00000       0.00000       0.00000       0.00000       0.00000       0.00000       0.00000       0.00000       0.00000       0.00000       0.00000       0.00000       0.00000       0.00000       0.00000       0.00000       0.00000       0.00000       0.00000       0.00000       0.00000       0.00000       0.00000       0.00000       101.454       59.9048       0.00000       0.00000       0.00000       0.00000       0.00000       0.00000       0.00000       0.00000       0.00000       0.00000       0.00000       0.00000       0.00000       0.00000       0.00000       0.00000       0.00000       0.00000       0.00000       0.00000       0.00000       0.00000       0.00000       0.00000       0.00000       0.00000       0.00000       0.00000       0.00000       0.00000       0.00000       0.00000       0.00000       0.00000
   1  15 2292.1375    1.1758  0.8216  9.3555  0.0000       2.85110  0.0966   0.0990   0.2254    1.7402   0.0000       2.56495   391.5611       66.0940       0.00000       0.00000       0.00000       0.00000       0.00000       0.00000       0.00000       0.00000       0.00000       0.00000       0.00000       0.00000       0.00000       0.00000       0.00000       0.00000       0.00000       0.00000       0.00000       0.00000       0.00000       0.00000       0.00000       0.00000       0.00000       0.00000       0.00000       0.00000       0.00000       0.00000       0.00000       0.00000       0.00000       0.00000       83.4864       56.5139       0.00000       0.00000       0.00000       0.00000       0.00000       0.00000       0.00000       0.00000       0.00000       0.00000       0.00000       0.00000       0.00000       0.00000       0.00000       0.00000       0.00000       0.00000       0.00000       0.00000       0.00000       0.00000       0.00000       0.00000       0.00000       0.00000       0.00000       0.00000       0.00000       0.00000       0.00000       0.00000       0.00000       0.00000
   1  17 2559.1752    2.0043  1.0549  8.6254  0.0024       4.18464  0.1112   0.1531   0.2703    5.5717   0.0000       2.36119   526.8739       45.0866       0.00000       0.00000       0.00000       0.00000       0.00000       0.00000       0.00000       0.00000       0.00000       0.00000       0.00000       0.00000       0.00000       0.00000       0.00000       0.00000       0.00000       0.00000       0.00000       0.00000       0.00000       0.00000       0.00000       0.00000       0.00000       0.00000       0.00000       0.00000       0.00000       0.00000       0.00000       0.00000       0.00000       0.00000       110.683       53.0574       0.00000       0.00000       0.00000       0.00000       0.00000       0.00000       0.00000       0.00000       0.00000       0.00000       0.00000       0.00000       0.00000       0.00000       0.00000       0.00000       0.00000       0.00000       0.00000       0.00000       0.00000       0.00000       0.00000       0.00000       0.00000       0.00000       0.00000       0.00000       0.00000       0.00000       0.00000       0.00000       0.00000       0.00000
   1  22 3233.4457    3.6682  1.2068 12.5388  0.0000       3.82116  0.1391   0.3152   0.3709    1.8317   0.0000       2.84850   408.3400       203.871       0.00000       0.00000       0.00000       0.00000       0.00000       0.00000       0.00000       0.00000       0.00000       0.00000       0.00000       0.00000       0.00000       0.00000       0.00000       0.00000       0.00000       0.00000       0.00000       0.00000       0.00000       0.00000       0.00000       0.00000       0.00000       0.00000       0.00000       0.00000       0.00000       0.00000       0.00000       0.00000       0.00000       0.00000       123.187       64.4666       0.00000       0.00000       0.00000       0.00000       0.00000       0.00000       0.00000       0.00000       0.00000       0.00000       0.00000       0.00000       0.00000       0.00000       0.00000       0.00000       0.00000       0.00000       0.00000       0.00000       0.00000       0.00000       0.00000       0.00000       0.00000       0.00000       0.00000       0.00000       0.00000       0.00000       0.00000       0.00000       0.00000       0.00000
   2  11 1810.3715    0.3926  0.2310  9.9823  0.0000       10.1983  0.0444   0.0578   0.1203    0.1499   0.0000       9.38069   452.4867       13.7950       7.98503       8.32985       0.00000       0.00000       0.00000       0.00000       0.00000       0.00000       0.00000       0.00000       0.00000       0.00000       0.00000       0.00000       0.00000       0.00000       0.00000       0.00000       0.00000       0.00000       0.00000       0.00000       0.00000       0.00000       0.00000       0.00000       0.00000       0.00000       0.00000       0.00000       0.00000       0.00000       0.00000       0.00000       40.2993       29.4119       12.6264       3.95495       0.00000       0.00000       0.00000       0.00000       0.00000       0.00000       0.00000       0.00000       0.00000       0.00000       0.00000       0.00000       0.00000       0.00000       0.00000       0.00000       0.00000       0.00000       0.00000       0.00000       0.00000       0.00000       0.00000       0.00000       0.00000       0.00000       0.00000       0.00000       0.00000       0.00000       0.00000       0.00000
   2  14 2217.6912    1.0841  0.5701  9.1794  0.0000       5.39415  0.0560   0.0833   0.1376    0.7784   0.0000       2.13340   426.8328       21.4490      -15.2915      -9.74183       0.00000       0.00000       0.00000       0.00000       0.00000       0.00000       0.00000       0.00000       0.00000       0.00000       0.00000       0.00000       0.00000       0.00000       0.00000       0.00000       0.00000       0.00000       0.00000       0.00000       0.00000       0.00000       0.00000       0.00000       0.00000       0.00000       0.00000       0.00000       0.00000       0.00000       0.00000       0.00000       33.2802       25.8373       16.0981       5.56497       0.00000       0.00000       0.00000       0.00000       0.00000       0.00000       0.00000       0.00000       0.00000       0.00000       0.00000       0.00000       0.00000       0.00000       0.00000       0.00000       0.00000       0.00000       0.00000       0.00000       0.00000       0.00000       0.00000       0.00000       0.00000       0.00000       0.00000       0.00000       0.00000       0.00000       0.00000       0.00000
   2  17 2619.8128    1.9291  0.8889 11.6619  0.0014       2.30417  0.1008   0.1240   0.1696    0.5016   0.0000       2.10324   422.7298      -9.88903      -22.2822       8.84710       0.00000       0.00000       0.00000       0.00000       0.00000       0.00000       0.00000       0.00000       0.00000       0.00000       0.00000       0.00000       0.00000       0.00000       0.00000       0.00000       0.00000       0.00000       0.00000       0.00000       0.00000       0.00000       0.00000       0.00000       0.00000       0.00000       0.00000       0.00000       0.00000       0.00000       0.00000       0.00000       62.5945       46.2458       25.0717       7.94227       0.00000       0.00000       0.00000       0.00000       0.00000       0.00000       0.00000       0.00000       0.00000       0.00000       0.00000       0.00000       0.00000       0.00000       0.00000       0.00000       0.00000       0.00000       0.00000       0.00000       0.00000       0.00000       0.00000       0.00000       0.00000       0.00000       0.00000       0.00000       0.00000       0.00000       0.00000       0.00000
   2  18 2754.6070    2.5831  0.9981 11.4274  0.0000       2.73920  0.0837   0.1619   0.1921    1.1454   0.0000       1.91470   486.6014       22.2278       7.29625       16.5324       0.00000       0.00000       0.00000       0.00000       0.00000       0.00000       0.00000       0.00000       0.00000       0.00000       0.00000       0.00000       0.00000       0.00000       0.00000       0.00000       0.00000       0.00000       0.00000       0.00000       0.00000       0.00000       0.00000       0.00000       0.00000       0.00000       0.00000       0.00000       0.00000       0.00000       0.00000       0.00000       42.8577       38.2003       19.9365       8.34988       0.00000       0.00000       0.00000       0.00000       0.00000       0.00000       0.00000       0.00000       0.00000       0.00000       0.00000       0.00000       0.00000       0.00000       0.00000       0.00000       0.00000       0.00000       0.00000       0.00000       0.00000       0.00000       0.00000       0.00000       0.00000       0.00000       0.00000       0.00000       0.00000       0.00000       0.00000       0.00000
   2  22 3295.2972    3.4439  1.8995 10.8489  0.0449      0.534570  0.1329   0.1888   0.3095    0.9618   0.0000      0.964389   427.7582       46.8255      -59.9040       16.9051       0.00000       0.00000       0.00000       0.00000       0.00000       0.00000       0.00000       0.00000       0.00000       0.00000       0.00000       0.00000       0.00000       0.00000       0.00000       0.00000       0.00000       0.00000       0.00000       0.00000       0.00000       0.00000       0.00000       0.00000       0.00000       0.00000       0.00000       0.00000       0.00000       0.00000       0.00000       0.00000       59.7514       56.8983       30.0401       13.3425       0.00000       0.00000       0.00000       0.00000       0.00000       0.00000       0.00000       0.00000       0.00000       0.00000       0.00000       0.00000       0.00000       0.00000       0.00000       0.00000       0.00000       0.00000       0.00000       0.00000       0.00000       0.00000       0.00000       0.00000       0.00000       0.00000       0.00000       0.00000       0.00000       0.00000       0.00000       0.00000
   2  23 3430.7981    3.2630  2.5702 -2.8108  0.0000     0.0954479  0.1427   0.1224   0.3058 1000.0000   0.0000      0.549390   487.3253       182.307       7.03104       4.54197       0.00000       0.00000       0.00000       0.00000       0.00000       0.00000       0.00000       0.00000       0.00000       0.00000       0.00000       0.00000       0.00000       0.00000       0.00000       0.00000       0.00000       0.00000       0.00000       0.00000       0.00000       0.00000       0.00000       0.00000       0.00000       0.00000       0.00000       0.00000       0.00000       0.00000       0.00000       0.00000       66.4891       54.9512       37.7633       13.4889       0.00000       0.00000       0.00000       0.00000       0.00000       0.00000       0.00000       0.00000       0.00000       0.00000       0.00000       0.00000       0.00000       0.00000       0.00000       0.00000       0.00000       0.00000       0.00000       0.00000       0.00000       0.00000       0.00000       0.00000       0.00000       0.00000       0.00000       0.00000       0.00000       0.00000       0.00000       0.00000
   2  24 3566.9856    2.7770  3.1119 10.8169  0.0000     0.0689047  0.1806   0.1058   0.3477    0.9153   0.0000      0.423182   395.8520       79.6190      -62.8325       23.4691       0.00000       0.00000       0.00000       0.00000       0.00000       0.00000       0.00000       0.00000       0.00000       0.00000       0.00000       0.00000       0.00000       0.00000       0.00000       0.00000       0.00000       0.00000       0.00000       0.00000       0.00000       0.00000       0.00000       0.00000       0.00000       0.00000       0.00000       0.00000       0.00000       0.00000       0.00000       0.00000       100.107       75.9616       42.8698       13.8258       0.00000       0.00000       0.00000       0.00000       0.00000       0.00000       0.00000       0.00000       0.00000       0.00000       0.00000       0.00000       0.00000       0.00000       0.00000       0.00000       0.00000       0.00000       0.00000       0.00000       0.00000       0.00000       0.00000       0.00000       0.00000       0.00000       0.00000       0.00000       0.00000       0.00000       0.00000       0.00000
   3  10 1729.1108    0.3124  0.2074  9.7695  0.0000       22.5285  0.0375   0.0365   0.0829    0.1074   0.0000       12.1704   438.6550       10.9532       16.7181     -0.112609       1.36188       1.04264       0.00000       0.00000       0.00000       0.00000       0.00000       0.00000       0.00000       0.00000       0.00000       0.00000       0.00000       0.00000       0.00000       0.00000       0.00000       0.00000       0.00000       0.00000       0.00000       0.00000       0.00000       0.00000       0.00000       0.00000       0.00000       0.00000       0.00000       0.00000       0.00000       0.00000       17.7342       15.3379       12.1829       6.46360       3.49733      0.858355       0.00000       0.00000       0.00000       0.00000       0.00000       0.00000       0.00000       0.00000       0.00000       0.00000       0.00000       0.00000       0.00000       0.00000       0.00000       0.00000       0.00000       0.00000       0.00000       0.00000       0.00000       0.00000       0.00000       0.00000       0.00000       0.00000       0.00000       0.00000       0.00000       0.00000
   3  12 2001.2530    0.5736  0.4419 10.1096  0.0000       9.55611  0.0551   0.0414   0.1012    0.1918   0.0000       3.74779   433.6787       2.40613      -21.1404      -1.34309      -7.23206      -1.13974       0.00000       0.00000       0.00000       0.00000       0.00000       0.00000       0.00000       0.00000       0.00000       0.00000       0.00000       0.00000       0.00000       0.00000       0.00000       0.00000       0.00000       0.00000       0.00000       0.00000       0.00000       0.00000       0.00000       0.00000       0.00000       0.00000       0.00000       0.00000       0.00000       0.00000       22.2608       19.4395       16.4641       10.7893       4.77823       1.33538       0.00000       0.00000       0.00000       0.00000       0.00000       0.00000       0.00000       0.00000       0.00000       0.00000       0.00000       0.00000       0.00000       0.00000       0.00000       0.00000       0.00000       0.00000       0.00000       0.00000       0.00000       0.00000       0.00000       0.00000       0.00000       0.00000       0.00000       0.00000       0.00000       0.00000
   3  13 2137.7209    0.7738  0.4966  9.7895  0.0000       4.18901  0.0593   0.0518   0.0952    0.2968   0.0000       2.38233   448.4212      -27.5954       1.06033       1.52261       6.49082     -0.774458       0.00000       0.00000       0.00000       0.00000       0.00000       0.00000       0.00000       0.00000       0.00000       0.00000       0.00000       0.00000       0.00000       0.00000       0.00000       0.00000       0.00000       0.00000       0.00000       0.00000       0.00000       0.00000       0.00000       0.00000       0.00000       0.00000       0.00000       0.00000       0.00000       0.00000       30.7602       29.3659       17.8603       8.83562       3.59712       1.21325       0.00000       0.00000       0.00000       0.00000       0.00000       0.00000       0.00000       0.00000       0.00000       0.00000       0.00000       0.00000       0.00000       0.00000       0.00000       0.00000       0.00000       0.00000       0.00000       0.00000       0.00000       0.00000       0.00000       0.00000       0.00000       0.00000       0.00000       0.00000       0.00000       0.00000
   3  14 2273.5362    1.1156  0.6992  9.4753  0.0000       5.01722  0.0861   0.0631   0.0985    0.7387   0.0000       1.70831   370.0536      -5.50961       16.8475       5.05257      -5.64672       3.87825       0.00000       0.00000       0.00000       0.00000       0.00000       0.00000       0.00000       0.00000       0.00000       0.00000       0.00000       0.00000       0.00000       0.00000       0.00000       0.00000       0.00000       0.00000       0.00000       0.00000       0.00000       0.00000       0.00000       0.00000       0.00000       0.00000       0.00000       0.00000       0.00000       0.00000       25.7355       31.1496       17.2887       14.6178       4.44755       2.36261       0.00000       0.00000       0.00000       0.00000       0.00000       0.00000       0.00000       0.00000       0.00000       0.00000       0.00000       0.00000       0.00000       0.00000       0.00000       0.00000       0.00000       0.00000       0.00000       0.00000       0.00000       0.00000       0.00000       0.00000       0.00000       0.00000       0.00000       0.00000       0.00000       0.00000
   3  15 2407.7617    1.3587  1.1036  9.4666  0.0000       3.03297  0.0897   0.0681   0.1605    1.4978   0.0000       1.45175   478.1223       21.9981       20.8655      -6.25722       3.21605       1.33013       0.00000       0.00000       0.00000       0.00000       0.00000       0.00000       0.00000       0.00000       0.00000       0.00000       0.00000       0.00000       0.00000       0.00000       0.00000       0.00000       0.00000       0.00000       0.00000       0.00000       0.00000       0.00000       0.00000       0.00000       0.00000       0.00000       0.00000       0.00000       0.00000       0.00000       31.6401       31.0131       21.2822       14.0563       5.35775       1.94288       0.00000       0.00000       0.00000       0.00000       0.00000       0.00000       0.00000       0.00000       0.00000       0.00000       0.00000       0.00000       0.00000       0.00000       0.00000       0.00000       0.00000       0.00000       0.00000       0.00000       0.00000       0.00000       0.00000       0.00000       0.00000       0.00000       0.00000       0.00000       0.00000       0.00000
   3  17 2676.3646    2.3620  0.8845 12.0429  0.0000       3.67367  0.0691   0.1326   0.1395    0.4142   0.0000       1.95259   448.5290       2.34551      -5.74282      -2.41969       5.49142     -0.141559       0.00000       0.00000       0.00000       0.00000       0.00000       0.00000       0.00000       0.00000       0.00000       0.00000       0.00000       0.00000       0.00000       0.00000       0.00000       0.00000       0.00000       0.00000       0.00000       0.00000       0.00000       0.00000       0.00000       0.00000       0.00000       0.00000       0.00000       0.00000       0.00000       0.00000       26.3803       25.9004       19.5016       10.2582       5.34181       1.56854       0.00000       0.00000       0.00000       0.00000       0.00000       0.00000       0.00000       0.00000       0.00000       0.00000       0.00000       0.00000       0.00000       0.00000       0.00000       0.00000       0.00000       0.00000       0.00000       0.00000       0.00000       0.00000       0.00000       0.00000       0.00000       0.00000       0.00000       0.00000       0.00000       0.00000
   3  18 2811.4969    3.1855  0.8742 10.6691  0.0000    -0.0561515  0.0694   0.1630   0.1296    1.8291   0.0000       1.77977   432.6505       28.6903      -14.8628       11.8417     -0.512471      -2.54080       0.00000       0.00000       0.00000       0.00000       0.00000       0.00000       0.00000       0.00000       0.00000       0.00000       0.00000       0.00000       0.00000       0.00000       0.00000       0.00000       0.00000       0.00000       0.00000       0.00000       0.00000       0.00000       0.00000       0.00000       0.00000       0.00000       0.00000       0.00000       0.00000       0.00000       29.5600       27.3822       19.6110       10.4459       4.36781       1.19520       0.00000       0.00000       0.00000       0.00000       0.00000       0.00000       0.00000       0.00000       0.00000       0.00000       0.00000       0.00000       0.00000       0.00000       0.00000       0.00000       0.00000       0.00000       0.00000       0.00000       0.00000       0.00000       0.00000       0.00000       0.00000       0.00000       0.00000       0.00000       0.00000       0.00000
   3  19 2947.1277    3.5479  1.1429 10.5916  0.0000     -0.727241  0.0858   0.1652   0.1782    2.9681   0.0000       2.19777   453.6824       64.3366      0.404323       15.8026      -3.04144      0.312391       0.00000       0.00000       0.00000       0.00000       0.00000       0.00000       0.00000       0.00000       0.00000       0.00000       0.00000       0.00000       0.00000       0.00000       0.00000       0.00000       0.00000       0.00000       0.00000       0.00000       0.00000       0.00000       0.00000       0.00000       0.00000       0.00000       0.00000       0.00000       0.00000       0.00000       28.1866       29.2736       18.7266       11.2083       4.81704       1.73975       0.00000       0.00000       0.00000       0.00000       0.00000       0.00000       0.00000       0.00000       0.00000       0.00000       0.00000       0.00000       0.00000       0.00000       0.00000       0.00000       0.00000       0.00000       0.00000       0.00000       0.00000       0.00000       0.00000       0.00000       0.00000       0.00000       0.00000       0.00000       0.00000       0.00000
   3  20 3082.6095    4.0281  1.0475 12.0013  0.0000       2.80400  0.0781   0.1974   0.1539    1.1293   0.0000       1.88886   453.1453       63.0105       12.6632       14.3903       3.60023      0.758020       0.00000       0.00000       0.00000       0.00000       0.00000       0.00000       0.00000       0.00000       0.00000       0.00000       0.00000       0.00000       0.00000       0.00000       0.00000       0.00000       0.00000       0.00000       0.00000       0.00000       0.00000       0.00000       0.00000       0.00000       0.00000       0.00000       0.00000       0.00000       0.00000       0.00000       29.6958       30.0548       20.5050       11.3778       5.09999       1.65396       0.00000       0.00000       0.00000       0.00000       0.00000       0.00000       0.00000       0.00000       0.00000       0.00000       0.00000       0.00000       0.00000       0.00000       0.00000       0.00000       0.00000       0.00000       0.00000       0.00000       0.00000       0.00000       0.00000       0.00000       0.00000       0.00000       0.00000       0.00000       0.00000       0.00000
   3  21 3217.9373    3.6494  1.3389 12.2526  0.0000      0.283965  0.0872   0.1625   0.1980    0.6564   0.0000       1.37215   420.7789      -19.4741       2.36122      -18.3402       2.18825      0.624384       0.00000       0.00000       0.00000       0.00000       0.00000       0.00000       0.00000       0.00000       0.00000       0.00000       0.00000       0.00000       0.00000       0.00000       0.00000       0.00000       0.00000       0.00000       0.00000       0.00000       0.00000       0.00000       0.00000       0.00000       0.00000       0.00000       0.00000       0.00000       0.00000       0.00000       30.7907       29.3036       22.4459       13.0918       5.84446       1.70227       0.00000       0.00000       0.00000       0.00000       0.00000       0.00000       0.00000       0.00000       0.00000       0.00000       0.00000       0.00000       0.00000       0.00000       0.00000       0.00000       0.00000       0.00000       0.00000       0.00000       0.00000       0.00000       0.00000       0.00000       0.00000       0.00000       0.00000       0.00000       0.00000       0.00000
   3  22 3353.6244    3.2602  1.5673 12.8224  0.0147      0.275158  0.1152   0.1506   0.2174    0.3257   0.0000       1.27066   486.1816       46.2808       21.4026      -15.7865     -0.551749    -0.0594404       0.00000       0.00000       0.00000       0.00000       0.00000       0.00000       0.00000       0.00000       0.00000       0.00000       0.00000       0.00000       0.00000       0.00000       0.00000       0.00000       0.00000       0.00000       0.00000       0.00000       0.00000       0.00000       0.00000       0.00000       0.00000       0.00000       0.00000       0.00000       0.00000       0.00000       38.9752       39.2946       27.4784       16.4759       7.05867       2.32020       0.00000       0.00000       0.00000       0.00000       0.00000       0.00000       0.00000       0.00000       0.00000       0.00000       0.00000       0.00000       0.00000       0.00000       0.00000       0.00000       0.00000       0.00000       0.00000       0.00000       0.00000       0.00000       0.00000       0.00000       0.00000       0.00000       0.00000       0.00000       0.00000       0.00000
   3  23 3489.7445    2.8048  2.8821 11.2566  0.0009      0.343568  0.1374   0.0897   0.2656    0.3755   0.0000      0.385608   363.0231       19.1893       2.54234       2.34532       20.6495      -1.08518       0.00000       0.00000       0.00000       0.00000       0.00000       0.00000       0.00000       0.00000       0.00000       0.00000       0.00000       0.00000       0.00000       0.00000       0.00000       0.00000       0.00000       0.00000       0.00000       0.00000       0.00000       0.00000       0.00000       0.00000       0.00000       0.00000       0.00000       0.00000       0.00000       0.00000       49.9923       45.0029       35.0105       21.2333       9.16932       2.53306       0.00000       0.00000       0.00000       0.00000       0.00000       0.00000       0.00000       0.00000       0.00000       0.00000       0.00000       0.00000       0.00000       0.00000       0.00000       0.00000       0.00000       0.00000       0.00000       0.00000       0.00000       0.00000       0.00000       0.00000       0.00000       0.00000       0.00000       0.00000       0.00000       0.00000
   3  24 3626.5396    2.4653  3.4536 11.1133  0.0032      0.575944  0.1548   0.0732   0.3052    0.3062   0.0000      0.349736   570.5236       140.275      -20.2364       55.4408       4.36815      -1.58470       0.00000       0.00000       0.00000       0.00000       0.00000       0.00000       0.00000       0.00000       0.00000       0.00000       0.00000       0.00000       0.00000       0.00000       0.00000       0.00000       0.00000       0.00000       0.00000       0.00000       0.00000       0.00000       0.00000       0.00000       0.00000       0.00000       0.00000       0.00000       0.00000       0.00000       53.2922       53.2433       37.6449       21.2089       9.85143       3.08128       0.00000       0.00000       0.00000       0.00000       0.00000       0.00000       0.00000       0.00000       0.00000       0.00000       0.00000       0.00000       0.00000       0.00000       0.00000       0.00000       0.00000       0.00000       0.00000       0.00000       0.00000       0.00000       0.00000       0.00000       0.00000       0.00000       0.00000       0.00000       0.00000       0.00000
   3  25 3763.1945    2.0986  5.5620 10.5991  0.0007      0.276028  0.2076   0.0483   0.3993    0.2197   0.0000      0.212546   354.8427       96.6802       53.0148       39.8482     -0.241885      -2.77989       0.00000       0.00000       0.00000       0.00000       0.00000       0.00000       0.00000       0.00000       0.00000       0.00000       0.00000       0.00000       0.00000       0.00000       0.00000       0.00000       0.00000       0.00000       0.00000       0.00000       0.00000       0.00000       0.00000       0.00000       0.00000       0.00000       0.00000       0.00000       0.00000       0.00000       69.0233       67.1333       50.6723       30.0419       13.8343       4.15189       0.00000       0.00000       0.00000       0.00000       0.00000       0.00000       0.00000       0.00000       0.00000       0.00000       0.00000       0.00000       0.00000       0.00000       0.00000       0.00000       0.00000       0.00000       0.00000       0.00000       0.00000       0.00000       0.00000       0.00000       0.00000       0.00000       0.00000       0.00000       0.00000       0.00000
   4  11 1914.7560    0.4469  0.3516  9.8924 -0.0021       17.5171  0.0487   0.0323   0.0678    0.1122   0.0000       5.05752   422.8179       26.8304       6.61616       7.50967      -4.54352       2.70998     -0.269258    -0.0240734       0.00000       0.00000       0.00000       0.00000       0.00000       0.00000       0.00000       0.00000       0.00000       0.00000       0.00000       0.00000       0.00000       0.00000       0.00000       0.00000       0.00000       0.00000       0.00000       0.00000       0.00000       0.00000       0.00000       0.00000       0.00000       0.00000       0.00000       0.00000       13.9980       15.7084       13.8195       7.97425       5.58063       2.40513       1.21014      0.282357       0.00000       0.00000       0.00000       0.00000       0.00000       0.00000       0.00000       0.00000       0.00000       0.00000       0.00000       0.00000       0.00000       0.00000       0.00000       0.00000       0.00000       0.00000       0.00000       0.00000       0.00000       0.00000       0.00000       0.00000       0.00000       0.00000       0.00000       0.00000
   4  12 2051.6408    0.6182  0.5091  9.8915 -0.0075       7.65718  0.0491   0.0373   0.0873    0.1772   0.0000       2.62105   444.2079       24.1732       24.3105     -0.318871      -14.7309      -1.41467      0.963303    -0.0746682       0.00000       0.00000       0.00000       0.00000       0.00000       0.00000       0.00000       0.00000       0.00000       0.00000       0.00000       0.00000       0.00000       0.00000       0.00000       0.00000       0.00000       0.00000       0.00000       0.00000       0.00000       0.00000       0.00000       0.00000       0.00000       0.00000       0.00000       0.00000       14.0304       16.5274       12.1111       10.4497       5.57834       3.02047      0.980373      0.327615       0.00000       0.00000       0.00000       0.00000       0.00000       0.00000       0.00000       0.00000       0.00000       0.00000       0.00000       0.00000       0.00000       0.00000       0.00000       0.00000       0.00000       0.00000       0.00000       0.00000       0.00000       0.00000       0.00000       0.00000       0.00000       0.00000       0.00000       0.00000
   4  13 2188.5219    0.8433  0.6652 10.0110  0.0011       7.32582  0.0823   0.0442   0.1004    0.2710   0.0000       2.60577   452.4208      -11.6896       19.6799       6.29472      -1.25976      -4.17217     -0.263287      0.225751       0.00000       0.00000       0.00000       0.00000       0.00000       0.00000       0.00000       0.00000       0.00000       0.00000       0.00000       0.00000       0.00000       0.00000       0.00000       0.00000       0.00000       0.00000       0.00000       0.00000       0.00000       0.00000       0.00000       0.00000       0.00000       0.00000       0.00000       0.00000       21.8062       18.8552       16.0502       15.4045       10.3248       3.73363       1.39937      0.350796       0.00000       0.00000       0.00000       0.00000       0.00000       0.00000       0.00000       0.00000       0.00000       0.00000       0.00000       0.00000       0.00000       0.00000       0.00000       0.00000       0.00000       0.00000       0.00000       0.00000       0.00000       0.00000       0.00000       0.00000       0.00000       0.00000       0.00000       0.00000
   4  14 2324.2994    1.0653  1.0062 10.4839  0.0001       5.77252  0.0788   0.0518   0.1648    0.3453   0.0000       2.19186   420.9168       35.7676       12.7303       18.8833       4.30071      -1.24039      0.729286     -0.210795       0.00000       0.00000       0.00000       0.00000       0.00000       0.00000       0.00000       0.00000       0.00000       0.00000       0.00000       0.00000       0.00000       0.00000       0.00000       0.00000       0.00000       0.00000       0.00000       0.00000       0.00000       0.00000       0.00000       0.00000       0.00000       0.00000       0.00000       0.00000       23.8999       25.5859       21.1745       12.6670       7.34998       3.42039       1.28544      0.343226       0.00000       0.00000       0.00000       0.00000       0.00000       0.00000       0.00000       0.00000       0.00000       0.00000       0.00000       0.00000       0.00000       0.00000       0.00000       0.00000       0.00000       0.00000       0.00000       0.00000       0.00000       0.00000       0.00000       0.00000       0.00000       0.00000       0.00000       0.00000
   4  15 2458.7094    1.4906  0.9661 10.5672  0.0037       2.38147  0.0740   0.0782   0.1408    0.8456   0.0000       1.68796   435.0822       4.47353      0.671088       15.1283      -9.82367      -2.97318       2.69991      0.182143       0.00000       0.00000       0.00000       0.00000       0.00000       0.00000       0.00000       0.00000       0.00000       0.00000       0.00000       0.00000       0.00000       0.00000       0.00000       0.00000       0.00000       0.00000       0.00000       0.00000       0.00000       0.00000       0.00000       0.00000       0.00000       0.00000       0.00000       0.00000       18.3546       21.4211       17.0231       12.3807       7.63302       3.59439       1.55285      0.433801       0.00000       0.00000       0.00000       0.00000       0.00000       0.00000       0.00000       0.00000       0.00000       0.00000       0.00000       0.00000       0.00000       0.00000       0.00000       0.00000       0.00000       0.00000       0.00000       0.00000       0.00000       0.00000       0.00000       0.00000       0.00000       0.00000       0.00000       0.00000
   4  17 2728.5998    2.6255  0.7969 11.4303  0.0036       2.69387  0.0673   0.1260   0.1251    0.6897   0.0000       1.45454   436.8117       7.62074       21.3711       15.7832      -11.2041      -4.05883      -1.33841     0.0194361       0.00000       0.00000       0.00000       0.00000       0.00000       0.00000       0.00000       0.00000       0.00000       0.00000       0.00000       0.00000       0.00000       0.00000       0.00000       0.00000       0.00000       0.00000       0.00000       0.00000       0.00000       0.00000       0.00000       0.00000       0.00000       0.00000       0.00000       0.00000       22.4164       19.3130       15.2520       13.0418       7.60658       3.74243       1.09178      0.338888       0.00000       0.00000       0.00000       0.00000       0.00000       0.00000       0.00000       0.00000       0.00000       0.00000       0.00000       0.00000       0.00000       0.00000       0.00000       0.00000       0.00000       0.00000       0.00000       0.00000       0.00000       0.00000       0.00000       0.00000       0.00000       0.00000       0.00000       0.00000
   4  18 2864.3025    3.2522  0.8289 12.2715 -0.0023      0.501401  0.0606   0.1527   0.1065    0.4525   0.0000       1.42545   400.9072       29.9885      0.142407       5.59060       2.01618     -0.143588     -0.966197   -0.00358032       0.00000       0.00000       0.00000       0.00000       0.00000       0.00000       0.00000       0.00000       0.00000       0.00000       0.00000       0.00000       0.00000       0.00000       0.00000       0.00000       0.00000       0.00000       0.00000       0.00000       0.00000       0.00000       0.00000       0.00000       0.00000       0.00000       0.00000       0.00000       18.2250       18.2744       15.0844       10.9298       6.71087       3.00181       1.18813      0.293924       0.00000       0.00000       0.00000       0.00000       0.00000       0.00000       0.00000       0.00000       0.00000       0.00000       0.00000       0.00000       0.00000       0.00000       0.00000       0.00000       0.00000       0.00000       0.00000       0.00000       0.00000       0.00000       0.00000       0.00000       0.00000       0.00000       0.00000       0.00000
   4  19 3000.3062    3.8696  1.0230 11.1776  0.0015       1.68494  0.0667   0.1706   0.1344    1.7967   0.0000      0.958683   427.9878       47.6508       24.1254       9.95153       11.7510    -0.0276892   -0.00744488      0.109283       0.00000       0.00000       0.00000       0.00000       0.00000       0.00000       0.00000       0.00000       0.00000       0.00000       0.00000       0.00000       0.00000       0.00000       0.00000       0.00000       0.00000       0.00000       0.00000       0.00000       0.00000       0.00000       0.00000       0.00000       0.00000       0.00000       0.00000       0.00000       17.2414       18.0336       16.2442       11.7185       7.80415       3.47054       1.49676      0.362214       0.00000       0.00000       0.00000       0.00000       0.00000       0.00000       0.00000       0.00000       0.00000       0.00000       0.00000       0.00000       0.00000       0.00000       0.00000       0.00000       0.00000       0.00000       0.00000       0.00000       0.00000       0.00000       0.00000       0.00000       0.00000       0.00000       0.00000       0.00000
   4  20 3136.2265    4.0132  1.1442 13.1466 -0.0002       3.05049  0.0979   0.1874   0.1519    0.4300   0.0000       1.20698   442.0401       74.2631       17.0935      -3.97445       7.00326      -2.08277      0.993808      0.111940       0.00000       0.00000       0.00000       0.00000       0.00000       0.00000       0.00000       0.00000       0.00000       0.00000       0.00000       0.00000       0.00000       0.00000       0.00000       0.00000       0.00000       0.00000       0.00000       0.00000       0.00000       0.00000       0.00000       0.00000       0.00000       0.00000       0.00000       0.00000       21.4787       30.4333       20.3794       17.3316       7.52525       5.42833       1.53657      0.660222       0.00000       0.00000       0.00000       0.00000       0.00000       0.00000       0.00000       0.00000       0.00000       0.00000       0.00000       0.00000       0.00000       0.00000       0.00000       0.00000       0.00000       0.00000       0.00000       0.00000       0.00000       0.00000       0.00000       0.00000       0.00000       0.00000       0.00000       0.00000
   4  22 3408.0929    3.2851  2.1845 11.7743  0.0104     -0.155136  0.1359   0.1045   0.1913    0.3809   0.0000      0.551283   389.2508       55.8996      -1.98474       28.4004     -0.331409      0.135786    -0.0742890    -0.0725173       0.00000       0.00000       0.00000       0.00000       0.00000       0.00000       0.00000       0.00000       0.00000       0.00000       0.00000       0.00000       0.00000       0.00000       0.00000       0.00000       0.00000       0.00000       0.00000       0.00000       0.00000       0.00000       0.00000       0.00000       0.00000       0.00000       0.00000       0.00000       28.6320       33.8799       30.3284       18.0188       13.7506       5.36163       2.86958      0.694910       0.00000       0.00000       0.00000       0.00000       0.00000       0.00000       0.00000       0.00000       0.00000       0.00000       0.00000       0.00000       0.00000       0.00000       0.00000       0.00000       0.00000       0.00000       0.00000       0.00000       0.00000       0.00000       0.00000       0.00000       0.00000       0.00000       0.00000       0.00000
   4  23 3544.8367    2.6298  2.7321 12.0623  0.0018      0.320018  0.1282   0.0850   0.2580    0.2155   0.0000      0.470242   474.7565       19.7486      -21.4067       10.2124       2.48412      -7.05267      -2.54125     -0.431002       0.00000       0.00000       0.00000       0.00000       0.00000       0.00000       0.00000       0.00000       0.00000       0.00000       0.00000       0.00000       0.00000       0.00000       0.00000       0.00000       0.00000       0.00000       0.00000       0.00000       0.00000       0.00000       0.00000       0.00000       0.00000       0.00000       0.00000       0.00000       34.1819       34.7907       29.1558       21.0195       12.4349       5.92126       2.19705      0.562709       0.00000       0.00000       0.00000       0.00000       0.00000       0.00000       0.00000       0.00000       0.00000       0.00000       0.00000       0.00000       0.00000       0.00000       0.00000       0.00000       0.00000       0.00000       0.00000       0.00000       0.00000       0.00000       0.00000       0.00000       0.00000       0.00000       0.00000       0.00000
   4  24 3681.9486    2.3143  3.9177 11.1851 -0.0011      0.141481  0.1538   0.0612   0.2834    0.2422   0.0000      0.259415   399.4223       33.0816       8.06066       30.0538      -26.9688       3.86084       1.85687    -0.0205000       0.00000       0.00000       0.00000       0.00000       0.00000       0.00000       0.00000       0.00000       0.00000       0.00000       0.00000       0.00000       0.00000       0.00000       0.00000       0.00000       0.00000       0.00000       0.00000       0.00000       0.00000       0.00000       0.00000       0.00000       0.00000       0.00000       0.00000       0.00000       39.5035       43.2967       35.9390       24.8189       14.7636       7.35271       2.93884      0.779469       0.00000       0.00000       0.00000       0.00000       0.00000       0.00000       0.00000       0.00000       0.00000       0.00000       0.00000       0.00000       0.00000       0.00000       0.00000       0.00000       0.00000       0.00000       0.00000       0.00000       0.00000       0.00000       0.00000       0.00000       0.00000       0.00000       0.00000       0.00000
   5  11 1960.6302    0.4761  0.4167 10.0137 -0.0185       6.22828  0.0548   0.0318   0.0874    0.1307   0.0000       3.62769   429.6773      -9.73055       3.35444      -6.11845       6.83522      -1.82364      0.485886      -1.04753    0.00519134     -0.126341       0.00000       0.00000       0.00000       0.00000       0.00000       0.00000       0.00000       0.00000       0.00000       0.00000       0.00000       0.00000       0.00000       0.00000       0.00000       0.00000       0.00000       0.00000       0.00000       0.00000       0.00000       0.00000       0.00000       0.00000       0.00000       0.00000       14.7767       15.8290       13.4409       10.5752       5.50752       3.72758       2.07792      0.898114      0.227300     0.0604831       0.00000       0.00000       0.00000       0.00000       0.00000       0.00000       0.00000       0.00000       0.00000       0.00000       0.00000       0.00000       0.00000       0.00000       0.00000       0.00000       0.00000       0.00000       0.00000       0.00000       0.00000       0.00000       0.00000       0.00000       0.00000       0.00000
   5  12 2098.5397    0.7325  0.6403  9.7097 -0.0029       7.85049  0.0698   0.0364   0.0953    0.1945   0.0000       1.94131   444.7583       21.6483       24.1398       19.7289       6.25048      -2.97911      -1.19446      0.670293    -0.0244163    -0.0349603       0.00000       0.00000       0.00000       0.00000       0.00000       0.00000       0.00000       0.00000       0.00000       0.00000       0.00000       0.00000       0.00000       0.00000       0.00000       0.00000       0.00000       0.00000       0.00000       0.00000       0.00000       0.00000       0.00000       0.00000       0.00000       0.00000       12.1764       21.8388       10.0722       15.7419       6.80062       6.80260       1.70329       1.49394      0.228031      0.150460       0.00000       0.00000       0.00000       0.00000       0.00000       0.00000       0.00000       0.00000       0.00000       0.00000       0.00000       0.00000       0.00000       0.00000       0.00000       0.00000       0.00000       0.00000       0.00000       0.00000       0.00000       0.00000       0.00000       0.00000       0.00000       0.00000
   5  13 2235.4695    0.9930  0.6756 10.2221 -0.0156       4.91378  0.0519   0.0510   0.0907    0.2568   0.0000       1.41899   447.7995      -2.13018       28.0113      -1.79729      -10.5103     -0.493394       2.11601       1.70799     -0.448350    -0.0247409       0.00000       0.00000       0.00000       0.00000       0.00000       0.00000       0.00000       0.00000       0.00000       0.00000       0.00000       0.00000       0.00000       0.00000       0.00000       0.00000       0.00000       0.00000       0.00000       0.00000       0.00000       0.00000       0.00000       0.00000       0.00000       0.00000       14.7400       15.9050       13.4447       9.90694       6.98012       3.96629       1.78740      0.821366      0.301107     0.0606575       0.00000       0.00000       0.00000       0.00000       0.00000       0.00000       0.00000       0.00000       0.00000       0.00000       0.00000       0.00000       0.00000       0.00000       0.00000       0.00000       0.00000       0.00000       0.00000       0.00000       0.00000       0.00000       0.00000       0.00000       0.00000       0.00000
   5  14 2371.1402    1.3076  0.8502 10.5214  0.0027       4.22378  0.0634   0.0590   0.1185    0.3253   0.0000       1.43957   444.6838       4.86227      -1.82847      -6.91859       4.29470      -6.44857       1.92585     -0.316305     -0.524878     -0.137301       0.00000       0.00000       0.00000       0.00000       0.00000       0.00000       0.00000       0.00000       0.00000       0.00000       0.00000       0.00000       0.00000       0.00000       0.00000       0.00000       0.00000       0.00000       0.00000       0.00000       0.00000       0.00000       0.00000       0.00000       0.00000       0.00000       15.8752       16.3065       14.2643       11.0835       7.63945       4.73048       2.18104      0.935305      0.298261     0.0694162       0.00000       0.00000       0.00000       0.00000       0.00000       0.00000       0.00000       0.00000       0.00000       0.00000       0.00000       0.00000       0.00000       0.00000       0.00000       0.00000       0.00000       0.00000       0.00000       0.00000       0.00000       0.00000       0.00000       0.00000       0.00000       0.00000
   5  15 2506.2564    1.6484  0.7754 11.4332 -0.0054       5.98136  0.0550   0.0785   0.1036    0.2237   0.0000       1.74370   450.8310       12.2650       2.62357       10.6162       8.59472      -6.07842       4.50350     -0.143649     -0.324503    -0.0417888       0.00000       0.00000       0.00000       0.00000       0.00000       0.00000       0.00000       0.00000       0.00000       0.00000       0.00000       0.00000       0.00000       0.00000       0.00000       0.00000       0.00000       0.00000       0.00000       0.00000       0.00000       0.00000       0.00000       0.00000       0.00000       0.00000       12.3414       13.0246       11.5089       9.77491       6.60286       3.95624       1.97314      0.813402      0.258124     0.0621365       0.00000       0.00000       0.00000       0.00000       0.00000       0.00000       0.00000       0.00000       0.00000       0.00000       0.00000       0.00000       0.00000       0.00000       0.00000       0.00000       0.00000       0.00000       0.00000       0.00000       0.00000       0.00000       0.00000       0.00000       0.00000       0.00000
   5  16 2641.3418    2.1812  0.8926 11.2905 -0.0179       2.29280  0.0685   0.0998   0.1055    0.5750   0.0000       1.34243   427.9579       28.3605       10.5535       16.8964      -5.04074      -3.60097      -2.24187      0.165249      0.500010      0.118764       0.00000       0.00000       0.00000       0.00000       0.00000       0.00000       0.00000       0.00000       0.00000       0.00000       0.00000       0.00000       0.00000       0.00000       0.00000       0.00000       0.00000       0.00000       0.00000       0.00000       0.00000       0.00000       0.00000       0.00000       0.00000       0.00000       18.1107       20.8173       18.0512       11.9959       7.81785       4.23095       2.07591      0.949144      0.336094     0.0730093       0.00000       0.00000       0.00000       0.00000       0.00000       0.00000       0.00000       0.00000       0.00000       0.00000       0.00000       0.00000       0.00000       0.00000       0.00000       0.00000       0.00000       0.00000       0.00000       0.00000       0.00000       0.00000       0.00000       0.00000       0.00000       0.00000
   5  18 2913.7528    3.3651  1.0671 11.4483  0.0165       1.05880  0.0747   0.1438   0.1233    0.8917   0.0000       1.59268   434.9443       49.0559      -7.51182      0.814463       1.33785      -4.97721     -0.385670     -0.949139    -0.0759792     -0.193533       0.00000       0.00000       0.00000       0.00000       0.00000       0.00000       0.00000       0.00000       0.00000       0.00000       0.00000       0.00000       0.00000       0.00000       0.00000       0.00000       0.00000       0.00000       0.00000       0.00000       0.00000       0.00000       0.00000       0.00000       0.00000       0.00000       14.8576       16.4222       13.8010       11.7364       8.40258       4.75037       2.66961      0.973042      0.349037     0.0875844       0.00000       0.00000       0.00000       0.00000       0.00000       0.00000       0.00000       0.00000       0.00000       0.00000       0.00000       0.00000       0.00000       0.00000       0.00000       0.00000       0.00000       0.00000       0.00000       0.00000       0.00000       0.00000       0.00000       0.00000       0.00000       0.00000
   5  20 3186.5050    3.9318  0.9392 13.5168 -0.0264       2.49860  0.0731   0.1944   0.1356    0.4166   0.0000       1.23656   456.5140       31.5099       2.31424       9.50417      0.430049      -7.38617      -2.95864      -1.40108      0.355928     -0.186612       0.00000       0.00000       0.00000       0.00000       0.00000       0.00000       0.00000       0.00000       0.00000       0.00000       0.00000       0.00000       0.00000       0.00000       0.00000       0.00000       0.00000       0.00000       0.00000       0.00000       0.00000       0.00000       0.00000       0.00000       0.00000       0.00000       17.6220       17.3677       15.7578       12.8455       8.58089       5.12939       2.66268       1.08346      0.337361     0.0768429       0.00000       0.00000       0.00000       0.00000       0.00000       0.00000       0.00000       0.00000       0.00000       0.00000       0.00000       0.00000       0.00000       0.00000       0.00000       0.00000       0.00000       0.00000       0.00000       0.00000       0.00000       0.00000       0.00000       0.00000       0.00000       0.00000
   5  21 3322.8827    3.7090  1.6600  1.5239  0.0000      0.979767  0.0939   0.1295   0.1511 1000.0000   0.0000      0.700182   427.0647       63.6343      -2.61403      -2.28061      -14.5027       13.7779       0.00000       0.00000       0.00000       0.00000       0.00000       0.00000       0.00000       0.00000       0.00000       0.00000       0.00000       0.00000       0.00000       0.00000       0.00000       0.00000       0.00000       0.00000       0.00000       0.00000       0.00000       0.00000       0.00000       0.00000       0.00000       0.00000       0.00000       0.00000       0.00000       0.00000       18.8307       22.9536       20.5616       15.8188       11.4677       5.83707       4.07202       1.41730      0.577025      0.132749       0.00000       0.00000       0.00000       0.00000       0.00000       0.00000       0.00000       0.00000       0.00000       0.00000       0.00000       0.00000       0.00000       0.00000       0.00000       0.00000       0.00000       0.00000       0.00000       0.00000       0.00000       0.00000       0.00000       0.00000       0.00000       0.00000
   5  22 3459.6046    3.1001  2.0954 11.8345 -0.0003      0.356521  0.1002   0.0978   0.1909    0.4808   0.0000      0.568782   464.8084       42.7729       20.3227       4.48986      -5.81475      -6.69055      -1.15954     -0.285662      0.413150     0.0907738       0.00000       0.00000       0.00000       0.00000       0.00000       0.00000       0.00000       0.00000       0.00000       0.00000       0.00000       0.00000       0.00000       0.00000       0.00000       0.00000       0.00000       0.00000       0.00000       0.00000       0.00000       0.00000       0.00000       0.00000       0.00000       0.00000       20.2561       23.9758       20.4395       16.5003       10.9408       6.92687       3.28654       1.51520      0.496688      0.127485       0.00000       0.00000       0.00000       0.00000       0.00000       0.00000       0.00000       0.00000       0.00000       0.00000       0.00000       0.00000       0.00000       0.00000       0.00000       0.00000       0.00000       0.00000       0.00000       0.00000       0.00000       0.00000       0.00000       0.00000       0.00000       0.00000
   5  23 3596.9414    2.5811  3.5359 11.0668 -0.0017      0.365936  0.1223   0.0617   0.2595    0.3386   0.0000      0.251935   395.8519       24.3447      -6.27261       11.2238      -2.77571      -6.78432       2.21997      0.126339      0.320071    -0.0808501       0.00000       0.00000       0.00000       0.00000       0.00000       0.00000       0.00000       0.00000       0.00000       0.00000       0.00000       0.00000       0.00000       0.00000       0.00000       0.00000       0.00000       0.00000       0.00000       0.00000       0.00000       0.00000       0.00000       0.00000       0.00000       0.00000       26.5955       28.3589       26.9079       20.4077       14.4086       8.79354       4.34447       1.96530      0.650912      0.136359       0.00000       0.00000       0.00000       0.00000       0.00000       0.00000       0.00000       0.00000       0.00000       0.00000       0.00000       0.00000       0.00000       0.00000       0.00000       0.00000       0.00000       0.00000       0.00000       0.00000       0.00000       0.00000       0.00000       0.00000       0.00000       0.00000
   5  25 3871.5812    1.7175  6.3239 10.7712  0.0024    0.00338790  0.1913   0.0351   0.3934    0.1319   0.0000      0.150100   516.4272      -10.1328       37.2808      -70.9594       3.37189      0.928502       3.04431      0.192696     -0.885264     -0.482220       0.00000       0.00000       0.00000       0.00000       0.00000       0.00000       0.00000       0.00000       0.00000       0.00000       0.00000       0.00000       0.00000       0.00000       0.00000       0.00000       0.00000       0.00000       0.00000       0.00000       0.00000       0.00000       0.00000       0.00000       0.00000       0.00000       39.6720       45.2596       39.5570       31.4844       21.2014       12.5911       6.67456       2.77648      0.957711      0.227037       0.00000       0.00000       0.00000       0.00000       0.00000       0.00000       0.00000       0.00000       0.00000       0.00000       0.00000       0.00000       0.00000       0.00000       0.00000       0.00000       0.00000       0.00000       0.00000       0.00000       0.00000       0.00000       0.00000       0.00000       0.00000       0.00000
   5  26 4010.1696    1.5845  9.0998 10.2217 -0.0021      0.232608  0.2469   0.0262   0.4653    0.1147   0.0000     0.0953589   435.4767       89.3804      -5.01627       28.0101       32.3375       4.10079      -8.25527      -8.62613     -0.757169     -0.103866       0.00000       0.00000       0.00000       0.00000       0.00000       0.00000       0.00000       0.00000       0.00000       0.00000       0.00000       0.00000       0.00000       0.00000       0.00000       0.00000       0.00000       0.00000       0.00000       0.00000       0.00000       0.00000       0.00000       0.00000       0.00000       0.00000       49.1107       56.9335       49.1920       38.7567       25.7484       16.0383       7.55000       3.55637       1.14845      0.278194       0.00000       0.00000       0.00000       0.00000       0.00000       0.00000       0.00000       0.00000       0.00000       0.00000       0.00000       0.00000       0.00000       0.00000       0.00000       0.00000       0.00000       0.00000       0.00000       0.00000       0.00000       0.00000       0.00000       0.00000       0.00000       0.00000
   6  12 2142.5822    0.7399  0.6606 10.1163  0.0039       6.20067  0.0617   0.0366   0.0991    0.1568   0.0000       2.03134   438.0852      -24.7047       17.0341      -5.39360       4.53234     -0.556086    -0.0367101     -0.723729     0.0313490     -0.272114    -0.0442269    -0.0382039       0.00000       0.00000       0.00000       0.00000       0.00000       0.00000       0.00000       0.00000       0.00000       0.00000       0.00000       0.00000       0.00000       0.00000       0.00000       0.00000       0.00000       0.00000       0.00000       0.00000       0.00000       0.00000       0.00000       0.00000       16.4413       19.8031       16.6559       13.2571       7.53022       4.08375       2.35684       1.23265      0.542284      0.184122     0.0542713     0.0124209       0.00000       0.00000       0.00000       0.00000       0.00000       0.00000       0.00000       0.00000       0.00000       0.00000       0.00000       0.00000       0.00000       0.00000       0.00000       0.00000       0.00000       0.00000       0.00000       0.00000       0.00000       0.00000       0.00000       0.00000
   6  13 2279.9584    1.1930  0.6191 10.4045  0.0019       4.52686  0.0451   0.0534   0.0779    0.2042   0.0000       1.35873   434.2595       9.77184       17.3994       5.10305       2.53027       3.86148      0.657272      0.942822      0.101095    -0.0260343    -0.0480979    0.00490923       0.00000       0.00000       0.00000       0.00000       0.00000       0.00000       0.00000       0.00000       0.00000       0.00000       0.00000       0.00000       0.00000       0.00000       0.00000       0.00000       0.00000       0.00000       0.00000       0.00000       0.00000       0.00000       0.00000       0.00000       8.71171       10.2670       9.43391       8.08115       6.42696       3.52685       2.59059       1.33646      0.615290      0.199249     0.0765554     0.0149271       0.00000       0.00000       0.00000       0.00000       0.00000       0.00000       0.00000       0.00000       0.00000       0.00000       0.00000       0.00000       0.00000       0.00000       0.00000       0.00000       0.00000       0.00000       0.00000       0.00000       0.00000       0.00000       0.00000       0.00000
   6  14 2415.7865    1.3467  1.0199 10.9205 -0.0060       4.60129  0.0674   0.0526   0.1140    0.2390   0.0000       1.47221   425.2198       17.6303       10.8985      -5.23495      -6.45912       6.25094      0.348599     -0.589340     -0.576138    -0.0262310     0.0379195    0.00940982       0.00000       0.00000       0.00000       0.00000       0.00000       0.00000       0.00000       0.00000       0.00000       0.00000       0.00000       0.00000       0.00000       0.00000       0.00000       0.00000       0.00000       0.00000       0.00000       0.00000       0.00000       0.00000       0.00000       0.00000       12.6028       13.5539       12.3515       10.1295       8.55212       5.47140       3.08269       1.48822      0.678101      0.263301     0.0813202     0.0159322       0.00000       0.00000       0.00000       0.00000       0.00000       0.00000       0.00000       0.00000       0.00000       0.00000       0.00000       0.00000       0.00000       0.00000       0.00000       0.00000       0.00000       0.00000       0.00000       0.00000       0.00000       0.00000       0.00000       0.00000
   6  15 2551.2148    1.7974  1.1444 11.2445  0.0005       3.29544  0.0774   0.0681   0.1112    0.2941   0.0000       1.21723   426.7627      -2.85828       19.4523      -10.2838      -14.1043       6.56058      0.567387       1.35245       1.12862     -0.182370     -0.149389   -0.00151364       0.00000       0.00000       0.00000       0.00000       0.00000       0.00000       0.00000       0.00000       0.00000       0.00000       0.00000       0.00000       0.00000       0.00000       0.00000       0.00000       0.00000       0.00000       0.00000       0.00000       0.00000       0.00000       0.00000       0.00000       13.9296       13.9251       13.9173       12.4967       8.58433       5.22672       3.65621       1.99502      0.915978      0.291974     0.0895304     0.0175448       0.00000       0.00000       0.00000       0.00000       0.00000       0.00000       0.00000       0.00000       0.00000       0.00000       0.00000       0.00000       0.00000       0.00000       0.00000       0.00000       0.00000       0.00000       0.00000       0.00000       0.00000       0.00000       0.00000       0.00000
   6  16 2687.3707    2.3766  0.9605 11.5573 -0.0112       4.82290  0.0573   0.0972   0.1017    0.3596   0.0000       1.20087   420.0886       14.3062       13.3077      -10.3575       1.19132       2.36539       1.80968      -1.61565       1.13861     -0.190657     0.0743251    -0.0389889       0.00000       0.00000       0.00000       0.00000       0.00000       0.00000       0.00000       0.00000       0.00000       0.00000       0.00000       0.00000       0.00000       0.00000       0.00000       0.00000       0.00000       0.00000       0.00000       0.00000       0.00000       0.00000       0.00000       0.00000       11.1425       12.6062       11.7812       9.53486       7.06338       4.71318       2.60925       1.46655      0.610540      0.249960     0.0768211     0.0164859       0.00000       0.00000       0.00000       0.00000       0.00000       0.00000       0.00000       0.00000       0.00000       0.00000       0.00000       0.00000       0.00000       0.00000       0.00000       0.00000       0.00000       0.00000       0.00000       0.00000       0.00000       0.00000       0.00000       0.00000
   6  17 2823.8647    2.9185  1.0864 11.7439 -0.0036      0.878056  0.0608   0.1075   0.1135    0.4260   0.0000       1.17129   425.1547       18.3957       31.8569      -7.30334      -4.17978       7.45325       3.09692      0.442015      -1.11024     -0.572637   -0.00190286    0.00781629       0.00000       0.00000       0.00000       0.00000       0.00000       0.00000       0.00000       0.00000       0.00000       0.00000       0.00000       0.00000       0.00000       0.00000       0.00000       0.00000       0.00000       0.00000       0.00000       0.00000       0.00000       0.00000       0.00000       0.00000       10.6099       12.2786       11.1553       9.64044       7.08368       4.39041       2.84981       1.44524      0.708367      0.242366     0.0778038     0.0177068       0.00000       0.00000       0.00000       0.00000       0.00000       0.00000       0.00000       0.00000       0.00000       0.00000       0.00000       0.00000       0.00000       0.00000       0.00000       0.00000       0.00000       0.00000       0.00000       0.00000       0.00000       0.00000       0.00000       0.00000
   6  18 2960.8819    3.3061  0.9758 12.1430 -0.0024       2.38102  0.0563   0.1255   0.1044    0.3343   0.0000       1.14748   450.5686       33.2972       2.17830       10.0641       4.14956      -2.29729       1.00819      -1.85649      0.596500     0.0652137   -0.00444362    -0.0135885       0.00000       0.00000       0.00000       0.00000       0.00000       0.00000       0.00000       0.00000       0.00000       0.00000       0.00000       0.00000       0.00000       0.00000       0.00000       0.00000       0.00000       0.00000       0.00000       0.00000       0.00000       0.00000       0.00000       0.00000       10.2971       12.2126       11.2756       9.06725       6.57060       4.07625       2.54013       1.31039      0.625928      0.220028     0.0745929     0.0154182       0.00000       0.00000       0.00000       0.00000       0.00000       0.00000       0.00000       0.00000       0.00000       0.00000       0.00000       0.00000       0.00000       0.00000       0.00000       0.00000       0.00000       0.00000       0.00000       0.00000       0.00000       0.00000       0.00000       0.00000
   6  19 3097.5050    3.5606  0.9626 13.2041 -0.0050       2.09485  0.0618   0.1566   0.1173    0.2663   0.0000       1.34571   434.4509       19.9097       28.0395      -28.4314      -13.6312      -2.15918       1.74059      -3.80059      -1.32504     -0.209633     0.0797686   -0.00270054       0.00000       0.00000       0.00000       0.00000       0.00000       0.00000       0.00000       0.00000       0.00000       0.00000       0.00000       0.00000       0.00000       0.00000       0.00000       0.00000       0.00000       0.00000       0.00000       0.00000       0.00000       0.00000       0.00000       0.00000       12.8494       15.7141       13.5782       10.6395       7.84917       4.87783       2.78687       1.48245      0.631299      0.240497     0.0825105     0.0177074       0.00000       0.00000       0.00000       0.00000       0.00000       0.00000       0.00000       0.00000       0.00000       0.00000       0.00000       0.00000       0.00000       0.00000       0.00000       0.00000       0.00000       0.00000       0.00000       0.00000       0.00000       0.00000       0.00000       0.00000
   6  20 3234.1823    3.3968  1.6037 12.5044 -0.0046       1.42124  0.0831   0.1060   0.1496    0.2923   0.0000      0.824734   444.4554       86.2005       13.0371      -8.18844       3.77688       5.41599      -6.16017      0.103936      0.480832     -0.277100     0.0284683  -0.000574301       0.00000       0.00000       0.00000       0.00000       0.00000       0.00000       0.00000       0.00000       0.00000       0.00000       0.00000       0.00000       0.00000       0.00000       0.00000       0.00000       0.00000       0.00000       0.00000       0.00000       0.00000       0.00000       0.00000       0.00000       14.4297       16.4734       15.1113       12.5993       10.0420       6.42894       3.94268       1.92057      0.906219      0.328044      0.112526     0.0229324       0.00000       0.00000       0.00000       0.00000       0.00000       0.00000       0.00000       0.00000       0.00000       0.00000       0.00000       0.00000       0.00000       0.00000       0.00000       0.00000       0.00000       0.00000       0.00000       0.00000       0.00000       0.00000       0.00000       0.00000
   6  21 3371.2661    3.2688  1.8928 12.0527 -0.0050       1.70065  0.0951   0.0988   0.1647    0.3902   0.0000      0.787360   410.8768       30.1915      -6.60829      0.757231      0.529029      -5.13796       1.18832     -0.776358      0.133259     -0.380235   -0.00278104     0.0182289       0.00000       0.00000       0.00000       0.00000       0.00000       0.00000       0.00000       0.00000       0.00000       0.00000       0.00000       0.00000       0.00000       0.00000       0.00000       0.00000       0.00000       0.00000       0.00000       0.00000       0.00000       0.00000       0.00000       0.00000       17.0237       19.1517       16.2601       14.2735       11.3310       7.70670       4.38789       2.05573      0.954922      0.347509      0.109404     0.0242412       0.00000       0.00000       0.00000       0.00000       0.00000       0.00000       0.00000       0.00000       0.00000       0.00000       0.00000       0.00000       0.00000       0.00000       0.00000       0.00000       0.00000       0.00000       0.00000       0.00000       0.00000       0.00000       0.00000       0.00000
   6  22 3508.4993    2.8093  2.8514 11.4147 -0.0005     0.0622239  0.1158   0.0672   0.1970    0.3089   0.0000      0.377305   449.1021       44.6733      -8.52075      -6.09478       5.70714       4.22590      -3.40745      -6.01968       1.03740     -0.456975      0.166709    -0.0333189       0.00000       0.00000       0.00000       0.00000       0.00000       0.00000       0.00000       0.00000       0.00000       0.00000       0.00000       0.00000       0.00000       0.00000       0.00000       0.00000       0.00000       0.00000       0.00000       0.00000       0.00000       0.00000       0.00000       0.00000       18.9938       22.7830       21.0495       17.2761       13.3130       8.51526       5.29241       2.61630       1.28512      0.472840      0.157752     0.0319424       0.00000       0.00000       0.00000       0.00000       0.00000       0.00000       0.00000       0.00000       0.00000       0.00000       0.00000       0.00000       0.00000       0.00000       0.00000       0.00000       0.00000       0.00000       0.00000       0.00000       0.00000       0.00000       0.00000       0.00000
   6  23 3646.5358    2.3141  3.9489 11.0206  0.0016      0.539883  0.1317   0.0488   0.2547    0.2180   0.0000      0.215905   392.6081       8.85087       13.9606      -4.27545      -6.51082      -6.96616       2.48157     -0.263786      0.819303     -0.695914     -0.258290    -0.0246307       0.00000       0.00000       0.00000       0.00000       0.00000       0.00000       0.00000       0.00000       0.00000       0.00000       0.00000       0.00000       0.00000       0.00000       0.00000       0.00000       0.00000       0.00000       0.00000       0.00000       0.00000       0.00000       0.00000       0.00000       23.1822       25.8496       24.5240       21.0378       15.1379       10.3624       6.19737       3.15737       1.51067      0.561654      0.167686     0.0353778       0.00000       0.00000       0.00000       0.00000       0.00000       0.00000       0.00000       0.00000       0.00000       0.00000       0.00000       0.00000       0.00000       0.00000       0.00000       0.00000       0.00000       0.00000       0.00000       0.00000       0.00000       0.00000       0.00000       0.00000
   6  24 3784.2808    1.9817  5.7890 10.6528  0.0011      0.252545  0.1753   0.0353   0.3046    0.1513   0.0000      0.148657   434.5299       5.00962       17.9095       25.4335      -9.78425       9.76569      -2.36091       1.18867       1.36132    -0.0259505      0.181621    -0.0443722       0.00000       0.00000       0.00000       0.00000       0.00000       0.00000       0.00000       0.00000       0.00000       0.00000       0.00000       0.00000       0.00000       0.00000       0.00000       0.00000       0.00000       0.00000       0.00000       0.00000       0.00000       0.00000       0.00000       0.00000       28.7280       32.7997       30.9080       25.9158       20.4974       13.4562       8.06554       4.35645       1.88798      0.748909      0.239090     0.0475643       0.00000       0.00000       0.00000       0.00000       0.00000       0.00000       0.00000       0.00000       0.00000       0.00000       0.00000       0.00000       0.00000       0.00000       0.00000       0.00000       0.00000       0.00000       0.00000       0.00000       0.00000       0.00000       0.00000       0.00000
   7  11 2045.9423    0.5622  0.4975 10.2091 -0.0029       6.95029  0.0415   0.0293   0.0781    0.1059   0.0000       2.53407   438.4346      -9.45855       15.5665       8.12266       7.06950      0.603289      -5.96000      0.905469       1.56060      0.121068     -0.134095      0.149652     0.0161356   -0.00837774       0.00000       0.00000       0.00000       0.00000       0.00000       0.00000       0.00000       0.00000       0.00000       0.00000       0.00000       0.00000       0.00000       0.00000       0.00000       0.00000       0.00000       0.00000       0.00000       0.00000       0.00000       0.00000       7.48433       9.20295       8.08120       7.17501       5.69693       3.90236       2.64102       1.48250      0.899926      0.344443      0.154402     0.0519624     0.0151254    0.00318344       0.00000       0.00000       0.00000       0.00000       0.00000       0.00000       0.00000       0.00000       0.00000       0.00000       0.00000       0.00000       0.00000       0.00000       0.00000       0.00000       0.00000       0.00000       0.00000       0.00000       0.00000       0.00000
   7  12 2184.5990    0.8455  0.5517 10.2735 -0.0079       3.37030  0.0344   0.0384   0.0706    0.1629   0.0000       1.58434   427.7352       4.90144       7.54879       4.04327      -8.95472      -3.31180      -2.08796     -0.919927     -0.561077      0.182046     -0.178731     0.0853655   -0.00880121   -0.00211144       0.00000       0.00000       0.00000       0.00000       0.00000       0.00000       0.00000       0.00000       0.00000       0.00000       0.00000       0.00000       0.00000       0.00000       0.00000       0.00000       0.00000       0.00000       0.00000       0.00000       0.00000       0.00000       6.61792       7.76164       7.64672       6.40255       4.80911       3.50075       2.19437       1.28544      0.666429      0.328537      0.134531     0.0505571     0.0133591    0.00258160       0.00000       0.00000       0.00000       0.00000       0.00000       0.00000       0.00000       0.00000       0.00000       0.00000       0.00000       0.00000       0.00000       0.00000       0.00000       0.00000       0.00000       0.00000       0.00000       0.00000       0.00000       0.00000
   7  13 2322.1194    1.1258  0.8259 10.4525 -0.0020       1.26458  0.0508   0.0425   0.0910    0.2210   0.0000       1.33845   417.7745      -1.70696       8.58969       5.44113      -3.17360      -1.90830     -0.977402      0.166086     -0.283420      0.379530    -0.0140365     -0.113073    -0.0325628    0.00507938       0.00000       0.00000       0.00000       0.00000       0.00000       0.00000       0.00000       0.00000       0.00000       0.00000       0.00000       0.00000       0.00000       0.00000       0.00000       0.00000       0.00000       0.00000       0.00000       0.00000       0.00000       0.00000       8.80994       8.95376       8.93405       8.84022       6.25607       4.39492       2.82261       1.88927       1.03964      0.483212      0.182976     0.0627108     0.0153678    0.00321849       0.00000       0.00000       0.00000       0.00000       0.00000       0.00000       0.00000       0.00000       0.00000       0.00000       0.00000       0.00000       0.00000       0.00000       0.00000       0.00000       0.00000       0.00000       0.00000       0.00000       0.00000       0.00000
   7  14 2458.2703    1.5254  0.8352 11.0997 -0.0099       2.42831  0.0530   0.0587   0.0926    0.2261   0.0000       1.20103   430.5738      -2.91148      -6.41222       2.24614       5.89334      0.815061      -4.86617       3.33093     -0.917028     -0.680812      0.379256     0.0200318    -0.0117972   -0.00188755       0.00000       0.00000       0.00000       0.00000       0.00000       0.00000       0.00000       0.00000       0.00000       0.00000       0.00000       0.00000       0.00000       0.00000       0.00000       0.00000       0.00000       0.00000       0.00000       0.00000       0.00000       0.00000       9.74124       11.3542       9.92335       8.71517       7.06579       5.12336       3.21722       1.96169      0.947656      0.440804      0.167776     0.0631491     0.0168125    0.00356189       0.00000       0.00000       0.00000       0.00000       0.00000       0.00000       0.00000       0.00000       0.00000       0.00000       0.00000       0.00000       0.00000       0.00000       0.00000       0.00000       0.00000       0.00000       0.00000       0.00000       0.00000       0.00000
   7  15 2594.3709    2.0598  0.8016 11.8474 -0.0114       2.04024  0.0520   0.0840   0.0936    0.2055   0.0000       1.21281   467.0319       8.80927       4.90809       4.89318       12.6443      -4.15955     -0.255085    -0.0560479       1.24393     -0.881476     -0.101848     -0.124588     0.0112260   -0.00319552       0.00000       0.00000       0.00000       0.00000       0.00000       0.00000       0.00000       0.00000       0.00000       0.00000       0.00000       0.00000       0.00000       0.00000       0.00000       0.00000       0.00000       0.00000       0.00000       0.00000       0.00000       0.00000       11.7300       12.4671       10.8794       9.51718       7.72041       6.06734       3.85959       1.90117      0.960123      0.409428      0.177289     0.0539719     0.0159763    0.00321277       0.00000       0.00000       0.00000       0.00000       0.00000       0.00000       0.00000       0.00000       0.00000       0.00000       0.00000       0.00000       0.00000       0.00000       0.00000       0.00000       0.00000       0.00000       0.00000       0.00000       0.00000       0.00000
   7  16 2731.3064    2.4736  1.1265 11.7990 -0.0047       1.83607  0.0662   0.0817   0.1096    0.2916   0.0000       1.11698   434.9068      -14.8804       12.7964      -5.99260      -5.13144      -2.50224       3.96443     -0.316353      0.894256     -0.992233     -0.307148    -0.0554186   -0.00813023   -0.00385422       0.00000       0.00000       0.00000       0.00000       0.00000       0.00000       0.00000       0.00000       0.00000       0.00000       0.00000       0.00000       0.00000       0.00000       0.00000       0.00000       0.00000       0.00000       0.00000       0.00000       0.00000       0.00000       9.96754       11.5862       11.1990       9.60994       7.65019       5.06626       3.70281       1.97206       1.07983      0.540121      0.220162     0.0698910     0.0219067    0.00393571       0.00000       0.00000       0.00000       0.00000       0.00000       0.00000       0.00000       0.00000       0.00000       0.00000       0.00000       0.00000       0.00000       0.00000       0.00000       0.00000       0.00000       0.00000       0.00000       0.00000       0.00000       0.00000
   7  17 2868.4736    3.0792  0.8298 12.6527 -0.0056       2.26222  0.0501   0.1190   0.0864    0.2060   0.0000       1.18145   430.5345       22.1498       9.20055       8.81313       3.58798       5.69044       5.47876     -0.221167     0.0302232      0.170605     -0.188871     0.0275552    -0.0360617    0.00220239       0.00000       0.00000       0.00000       0.00000       0.00000       0.00000       0.00000       0.00000       0.00000       0.00000       0.00000       0.00000       0.00000       0.00000       0.00000       0.00000       0.00000       0.00000       0.00000       0.00000       0.00000       0.00000       9.43947       10.0757       9.50888       8.25999       6.53067       4.80797       3.23533       1.73487      0.863838      0.449703      0.174017     0.0567673     0.0154357    0.00287729       0.00000       0.00000       0.00000       0.00000       0.00000       0.00000       0.00000       0.00000       0.00000       0.00000       0.00000       0.00000       0.00000       0.00000       0.00000       0.00000       0.00000       0.00000       0.00000       0.00000       0.00000       0.00000
   7  18 3005.8092    3.4130  1.0033 12.7968 -0.0038       1.48686  0.0572   0.1261   0.1098    0.2439   0.0000       1.22039   447.6349       27.8797       5.47110       15.9713      -8.70081       2.24862      -7.53758       2.26218      -1.54054      0.112795    -0.0604492     0.0475983  -0.000891566    0.00235918       0.00000       0.00000       0.00000       0.00000       0.00000       0.00000       0.00000       0.00000       0.00000       0.00000       0.00000       0.00000       0.00000       0.00000       0.00000       0.00000       0.00000       0.00000       0.00000       0.00000       0.00000       0.00000       10.1052       11.2990       11.2413       9.61232       6.93126       5.62071       3.60767       1.88340      0.958663      0.489485      0.207240     0.0733507     0.0183683    0.00342569       0.00000       0.00000       0.00000       0.00000       0.00000       0.00000       0.00000       0.00000       0.00000       0.00000       0.00000       0.00000       0.00000       0.00000       0.00000       0.00000       0.00000       0.00000       0.00000       0.00000       0.00000       0.00000
   7  19 3142.9493    3.7878  1.1484 12.9802 -0.0144      0.714568  0.0677   0.1301   0.1149    0.2754   0.0000      0.999627   442.2842       28.1930       14.8251      -4.29769       8.78347       2.43490       2.66240      -1.05631      0.711563      -1.56018     -0.116162     -0.145572    -0.0182257   -0.00339619       0.00000       0.00000       0.00000       0.00000       0.00000       0.00000       0.00000       0.00000       0.00000       0.00000       0.00000       0.00000       0.00000       0.00000       0.00000       0.00000       0.00000       0.00000       0.00000       0.00000       0.00000       0.00000       9.39744       11.6349       10.6436       9.23314       7.39209       5.28206       3.66888       1.88948       1.04543      0.509703      0.224218     0.0713426     0.0224221    0.00450779       0.00000       0.00000       0.00000       0.00000       0.00000       0.00000       0.00000       0.00000       0.00000       0.00000       0.00000       0.00000       0.00000       0.00000       0.00000       0.00000       0.00000       0.00000       0.00000       0.00000       0.00000       0.00000
   7  20 3279.9270    3.4031  1.1883 13.0839 -0.0036      -1.75180  0.0773   0.1224   0.1122    0.2179   0.0000       1.06563   428.1453       30.2303       17.8858      -5.61894      -14.4231       3.37454       2.69409      -2.51903       1.07936     -0.927555      0.201888     -0.128135     0.0138617   -0.00134782       0.00000       0.00000       0.00000       0.00000       0.00000       0.00000       0.00000       0.00000       0.00000       0.00000       0.00000       0.00000       0.00000       0.00000       0.00000       0.00000       0.00000       0.00000       0.00000       0.00000       0.00000       0.00000       13.1390       15.3224       14.9747       12.6418       8.98716       6.10752       4.20509       2.18817       1.25789      0.621458      0.268151     0.0818882     0.0231342    0.00423401       0.00000       0.00000       0.00000       0.00000       0.00000       0.00000       0.00000       0.00000       0.00000       0.00000       0.00000       0.00000       0.00000       0.00000       0.00000       0.00000       0.00000       0.00000       0.00000       0.00000       0.00000       0.00000
   7  21 3417.8037    3.0723  1.9794 12.2000  0.0018       1.13293  0.0872   0.0845   0.1498    0.2318   0.0000      0.713357   430.3937       52.9697       16.7297       10.5680      -6.94717     -0.664795      0.269852      -1.00115     -0.570670     -0.267181      0.157487     -0.225595    -0.0242499   -0.00218596       0.00000       0.00000       0.00000       0.00000       0.00000       0.00000       0.00000       0.00000       0.00000       0.00000       0.00000       0.00000       0.00000       0.00000       0.00000       0.00000       0.00000       0.00000       0.00000       0.00000       0.00000       0.00000       13.0729       14.7576       13.9096       12.2050       10.1032       7.27868       4.55228       2.84920       1.46106      0.674009      0.261892      0.101617     0.0276405    0.00535623       0.00000       0.00000       0.00000       0.00000       0.00000       0.00000       0.00000       0.00000       0.00000       0.00000       0.00000       0.00000       0.00000       0.00000       0.00000       0.00000       0.00000       0.00000       0.00000       0.00000       0.00000       0.00000
   7  23 3694.1395    2.2098  4.5360 11.0243 -0.0030      0.852755  0.1371   0.0414   0.2521    0.1608   0.0000      0.186635   401.5723       21.1289      -20.5887       45.9456       12.1141      -4.95352      -2.07153       2.66089     -0.945376      -2.66678     -0.444454     -0.275732    0.00906431    0.00276754       0.00000       0.00000       0.00000       0.00000       0.00000       0.00000       0.00000       0.00000       0.00000       0.00000       0.00000       0.00000       0.00000       0.00000       0.00000       0.00000       0.00000       0.00000       0.00000       0.00000       0.00000       0.00000       19.8249       24.8665       22.3457       20.5483       15.6070       11.7597       7.37182       4.45171       2.34782       1.11042      0.463705      0.168180     0.0463020     0.0100370       0.00000       0.00000       0.00000       0.00000       0.00000       0.00000       0.00000       0.00000       0.00000       0.00000       0.00000       0.00000       0.00000       0.00000       0.00000       0.00000       0.00000       0.00000       0.00000       0.00000       0.00000       0.00000
   7  26 4109.7154    1.3425 10.5169 10.3480 -0.0028      0.107529  0.2593   0.0200   0.4893    0.0702   0.0000     0.0952172   466.6090       51.8175      -2.90553       14.0835       61.7446      -9.22179      -16.3755       12.3288       1.62864      -2.04923      -1.22760     -0.739895     0.0704324    -0.0291213       0.00000       0.00000       0.00000       0.00000       0.00000       0.00000       0.00000       0.00000       0.00000       0.00000       0.00000       0.00000       0.00000       0.00000       0.00000       0.00000       0.00000       0.00000       0.00000       0.00000       0.00000       0.00000       35.5332       42.1848       41.5120       35.3512       28.3647       20.6335       13.1116       8.22797       4.23759       2.09858      0.840476      0.315898     0.0857003     0.0159466       0.00000       0.00000       0.00000       0.00000       0.00000       0.00000       0.00000       0.00000       0.00000       0.00000       0.00000       0.00000       0.00000       0.00000       0.00000       0.00000       0.00000       0.00000       0.00000       0.00000       0.00000       0.00000
   8  10 1946.0997    0.4634  0.4022 10.0054 -0.0022       9.82458  0.0367   0.0244   0.0587    0.0871   0.0000       3.08657   430.6610       4.17222       11.4758      -10.8656      -2.26320       12.2081      -1.06817      -5.44471       1.10942      0.487406    0.00191895     -0.121256    -0.0253741    0.00624835   -0.00191463   -0.00152069       0.00000       0.00000       0.00000       0.00000       0.00000       0.00000       0.00000       0.00000       0.00000       0.00000       0.00000       0.00000       0.00000       0.00000       0.00000       0.00000       0.00000       0.00000       0.00000       0.00000       5.42479       7.28009       6.43316       6.71698       4.32780       3.92834       2.54088       1.80409      0.899492      0.528965      0.256597      0.125440     0.0436081     0.0154257    0.00339671   0.000878012       0.00000       0.00000       0.00000       0.00000       0.00000       0.00000       0.00000       0.00000       0.00000       0.00000       0.00000       0.00000       0.00000       0.00000       0.00000       0.00000       0.00000       0.00000       0.00000       0.00000
   8  11 2086.2483    0.6778  0.4728 10.1408 -0.0109       6.83844  0.0332   0.0332   0.0630    0.1111   0.0000       1.82592   430.0007     -0.123220       3.16717       2.83417     -0.363321      -1.19009      -2.11898      -2.52561      0.675222     -0.698331     -0.456840      0.126719     0.0723409    -0.0256032   -0.00295923  -0.000540185       0.00000       0.00000       0.00000       0.00000       0.00000       0.00000       0.00000       0.00000       0.00000       0.00000       0.00000       0.00000       0.00000       0.00000       0.00000       0.00000       0.00000       0.00000       0.00000       0.00000       4.84305       6.83559       6.37236       5.55675       4.54791       3.41787       2.30362       1.53947      0.900908      0.451525      0.250775     0.0961477     0.0437387     0.0145962    0.00397081   0.000750266       0.00000       0.00000       0.00000       0.00000       0.00000       0.00000       0.00000       0.00000       0.00000       0.00000       0.00000       0.00000       0.00000       0.00000       0.00000       0.00000       0.00000       0.00000       0.00000       0.00000
   8  12 2225.3404    1.0011  0.6305 10.3167 -0.0061       6.12755  0.0375   0.0403   0.0694    0.1486   0.0000       1.36796   421.4748       7.72364       6.98919       10.9186      -5.75447      -4.04011       4.37994     -0.496960      -1.83555     -0.812016      0.285109   -0.00549228     0.0174099     0.0113523   -0.00332421  -7.47357e-05       0.00000       0.00000       0.00000       0.00000       0.00000       0.00000       0.00000       0.00000       0.00000       0.00000       0.00000       0.00000       0.00000       0.00000       0.00000       0.00000       0.00000       0.00000       0.00000       0.00000       5.60793       6.82967       6.44302       5.92339       5.05705       3.66236       2.33164       1.72847       1.00471      0.546346      0.277855      0.101813     0.0402785     0.0148966    0.00370435   0.000698394       0.00000       0.00000       0.00000       0.00000       0.00000       0.00000       0.00000       0.00000       0.00000       0.00000       0.00000       0.00000       0.00000       0.00000       0.00000       0.00000       0.00000       0.00000       0.00000       0.00000
   8  13 2363.0377    1.3003  0.6998 10.9400 -0.0114       6.63893  0.0687   0.0519   0.0843    0.1476   0.0000       1.55189   436.6772       8.78633       13.9827       8.59123      0.984094       4.57020     -0.237616       1.16763      0.718304      0.186162    -0.0475711     -0.207749     0.0543577     0.0226326   -0.00359179  -0.000342007       0.00000       0.00000       0.00000       0.00000       0.00000       0.00000       0.00000       0.00000       0.00000       0.00000       0.00000       0.00000       0.00000       0.00000       0.00000       0.00000       0.00000       0.00000       0.00000       0.00000       9.76621       9.01366       11.3596       8.25009       7.08007       7.44176       4.73940       2.51228       2.17703       1.00497      0.261500      0.215574      0.100166     0.0286681    0.00516483   0.000820470       0.00000       0.00000       0.00000       0.00000       0.00000       0.00000       0.00000       0.00000       0.00000       0.00000       0.00000       0.00000       0.00000       0.00000       0.00000       0.00000       0.00000       0.00000       0.00000       0.00000
   8  14 2499.5733    1.7509  0.8379 11.4149 -0.0030       3.10007  0.0505   0.0631   0.0858    0.1809   0.0000       1.26168   434.2484       19.2030    0.00713714       6.92209       10.3085      -2.28195       1.38038       3.64975      0.444493     -0.283998     -0.234774    -0.0842494     0.0760780    -0.0109912   -0.00124728  -0.000576144       0.00000       0.00000       0.00000       0.00000       0.00000       0.00000       0.00000       0.00000       0.00000       0.00000       0.00000       0.00000       0.00000       0.00000       0.00000       0.00000       0.00000       0.00000       0.00000       0.00000       7.01509       8.44392       7.88993       7.94891       5.70390       4.87393       3.53740       2.27746       1.14604      0.676543      0.315524      0.162526     0.0549170     0.0179366    0.00426983   0.000941313       0.00000       0.00000       0.00000       0.00000       0.00000       0.00000       0.00000       0.00000       0.00000       0.00000       0.00000       0.00000       0.00000       0.00000       0.00000       0.00000       0.00000       0.00000       0.00000       0.00000
   8  15 2636.2179    2.0416  0.9053 11.8623 -0.0125       1.71968  0.0569   0.0808   0.0935    0.1855   0.0000       1.18211   433.2098       33.5336       5.42578       9.79180      -5.88277      0.988299       5.34477      -1.63069     0.0785954      0.841352     -0.103297     -0.120592    -0.0495468    0.00163896    0.00230695  -0.000464954       0.00000       0.00000       0.00000       0.00000       0.00000       0.00000       0.00000       0.00000       0.00000       0.00000       0.00000       0.00000       0.00000       0.00000       0.00000       0.00000       0.00000       0.00000       0.00000       0.00000       9.97589       8.26910       11.5199       11.1215       6.97915       4.86430       5.26398       2.97484       1.17550      0.866098      0.570062      0.238636     0.0832447     0.0197647    0.00484828   0.000785324       0.00000       0.00000       0.00000       0.00000       0.00000       0.00000       0.00000       0.00000       0.00000       0.00000       0.00000       0.00000       0.00000       0.00000       0.00000       0.00000       0.00000       0.00000       0.00000       0.00000
   8  16 2773.8432    2.6677  0.8667 11.9209 -0.0071       1.31865  0.0469   0.0933   0.0883    0.2395   0.0000       1.05303   442.5100       27.8165     0.0185876      -4.47626      -2.30370      -2.69346      -4.68989       2.29489      0.227144     -0.781437      0.276508     -0.127642    0.00165495    0.00835018   0.000487851  -0.000998168       0.00000       0.00000       0.00000       0.00000       0.00000       0.00000       0.00000       0.00000       0.00000       0.00000       0.00000       0.00000       0.00000       0.00000       0.00000       0.00000       0.00000       0.00000       0.00000       0.00000       7.76453       9.26185       8.88799       7.72919       6.28226       4.64141       3.14592       1.85636       1.23704      0.585771      0.287143      0.110709     0.0497415     0.0143441    0.00410050   0.000742184       0.00000       0.00000       0.00000       0.00000       0.00000       0.00000       0.00000       0.00000       0.00000       0.00000       0.00000       0.00000       0.00000       0.00000       0.00000       0.00000       0.00000       0.00000       0.00000       0.00000
   8  17 2911.6240    3.3275  0.9798 12.5241 -0.0014      0.154489  0.0532   0.1104   0.0945    0.2468   0.0000       1.14080   433.3567       29.2105       4.77639       10.7216      0.899091       4.48817       1.41658      -2.65227     -0.258432     0.0241417     -0.323023     -0.166697     0.0341608   -0.00401030   -0.00813706    0.00168575       0.00000       0.00000       0.00000       0.00000       0.00000       0.00000       0.00000       0.00000       0.00000       0.00000       0.00000       0.00000       0.00000       0.00000       0.00000       0.00000       0.00000       0.00000       0.00000       0.00000       8.70777       10.4191       9.29812       8.69651       6.85714       5.08041       3.53643       2.20686       1.21676      0.658258      0.297261      0.132347     0.0445381     0.0146004    0.00376377   0.000801591       0.00000       0.00000       0.00000       0.00000       0.00000       0.00000       0.00000       0.00000       0.00000       0.00000       0.00000       0.00000       0.00000       0.00000       0.00000       0.00000       0.00000       0.00000       0.00000       0.00000
   8  18 3049.3174    3.6081  0.9300 12.8189 -0.0046      0.935577  0.0495   0.1215   0.0906    0.2046   0.0000       1.19628   444.8017       10.5580       19.4745       15.8006       6.04074      -8.90213      -8.70331      -3.67260     -0.759435     -0.411658     -0.247704    -0.0165038    -0.0296722    -0.0182048  -0.000791514  -1.52282e-05       0.00000       0.00000       0.00000       0.00000       0.00000       0.00000       0.00000       0.00000       0.00000       0.00000       0.00000       0.00000       0.00000       0.00000       0.00000       0.00000       0.00000       0.00000       0.00000       0.00000       6.79688       8.08410       7.71873       7.06631       5.80467       4.70395       3.21076       2.18349       1.09259      0.652422      0.311117      0.141053     0.0483032     0.0185064    0.00416796   0.000838989       0.00000       0.00000       0.00000       0.00000       0.00000       0.00000       0.00000       0.00000       0.00000       0.00000       0.00000       0.00000       0.00000       0.00000       0.00000       0.00000       0.00000       0.00000       0.00000       0.00000
   8  20 3324.7358    3.4174  1.5730 12.4670  0.0046       1.14308  0.0719   0.0953   0.1249    0.1978   0.0000      0.617638   441.9275       40.3850       18.9065      -4.69284       2.30279     -0.704092       6.59982      -4.64101       1.97601   -0.00727475     -0.936057     -0.120792      0.108910     0.0524071   -0.00192109   -0.00309651       0.00000       0.00000       0.00000       0.00000       0.00000       0.00000       0.00000       0.00000       0.00000       0.00000       0.00000       0.00000       0.00000       0.00000       0.00000       0.00000       0.00000       0.00000       0.00000       0.00000       9.53164       11.2377       10.2913       9.86967       7.82752       6.56610       4.33764       2.92902       1.59959      0.879693      0.419587      0.180285     0.0672992     0.0235223    0.00538254    0.00115217       0.00000       0.00000       0.00000       0.00000       0.00000       0.00000       0.00000       0.00000       0.00000       0.00000       0.00000       0.00000       0.00000       0.00000       0.00000       0.00000       0.00000       0.00000       0.00000       0.00000
   8  21 3462.8600    2.9560  2.4060 11.9185 -0.0071      0.953841  0.0907   0.0664   0.1534    0.1586   0.0000      0.392820   418.6256       28.7186       8.54552       16.4588      -11.0769      -22.0278      -1.01216      -3.87298       1.18131      -1.90322     -0.372690     -0.289937     -0.163221    -0.0400202    0.00684537   0.000930297       0.00000       0.00000       0.00000       0.00000       0.00000       0.00000       0.00000       0.00000       0.00000       0.00000       0.00000       0.00000       0.00000       0.00000       0.00000       0.00000       0.00000       0.00000       0.00000       0.00000       12.5297       15.4412       14.4126       12.5054       10.3304       8.04406       5.63360       3.51442       1.92130       1.01123      0.509874      0.216037     0.0829944     0.0274361    0.00728175    0.00135190       0.00000       0.00000       0.00000       0.00000       0.00000       0.00000       0.00000       0.00000       0.00000       0.00000       0.00000       0.00000       0.00000       0.00000       0.00000       0.00000       0.00000       0.00000       0.00000       0.00000
   8  22 3601.4454    2.4495  3.1020 11.7878 -0.0048      0.989044  0.1079   0.0511   0.1806    0.1217   0.0000      0.316113   448.0231       31.0313      -3.25332       10.1379       20.7106      -6.03642      -12.1577      -9.91117       2.62313       1.75801      0.869315     -0.302118    -0.0281857    -0.0103314    -0.0131638   -0.00263467       0.00000       0.00000       0.00000       0.00000       0.00000       0.00000       0.00000       0.00000       0.00000       0.00000       0.00000       0.00000       0.00000       0.00000       0.00000       0.00000       0.00000       0.00000       0.00000       0.00000       14.2327       16.3050       16.6490       14.2211       12.4721       9.36105       6.43176       4.33974       2.44389       1.30540      0.673283      0.271695      0.107031     0.0369907    0.00929594    0.00151273       0.00000       0.00000       0.00000       0.00000       0.00000       0.00000       0.00000       0.00000       0.00000       0.00000       0.00000       0.00000       0.00000       0.00000       0.00000       0.00000       0.00000       0.00000       0.00000       0.00000
   8  23 3739.8142    2.0432  4.8999 11.1382 -0.0010      0.469457  0.1356   0.0346   0.2481    0.1070   0.0000      0.175189   412.4740       9.45804     -0.132442       25.3666      -24.8590      -17.2721       11.7543      -1.97629      -1.79893   0.000618007     0.0751366      0.269442    -0.0674106    -0.0316307     0.0213442  -0.000868897       0.00000       0.00000       0.00000       0.00000       0.00000       0.00000       0.00000       0.00000       0.00000       0.00000       0.00000       0.00000       0.00000       0.00000       0.00000       0.00000       0.00000       0.00000       0.00000       0.00000       18.5903       21.8751       20.1236       19.6899       16.1740       11.6811       7.94796       5.30049       3.30425       1.75883      0.841013      0.341320      0.129179     0.0412544     0.0112446    0.00212814       0.00000       0.00000       0.00000       0.00000       0.00000       0.00000       0.00000       0.00000       0.00000       0.00000       0.00000       0.00000       0.00000       0.00000       0.00000       0.00000       0.00000       0.00000       0.00000       0.00000
   8  25 4017.5129    1.5279 10.2285 10.2187  0.0001     0.0926311  0.2161   0.0195   0.4122    0.0741   0.0000     0.0750304   433.0918       46.0316      -10.7764      -17.8579       29.8797       19.4809       2.11731      -3.44690     -0.371437       3.07571      0.152642      0.415141    -0.0177120    -0.0261823     0.0198953  -0.000333982       0.00000       0.00000       0.00000       0.00000       0.00000       0.00000       0.00000       0.00000       0.00000       0.00000       0.00000       0.00000       0.00000       0.00000       0.00000       0.00000       0.00000       0.00000       0.00000       0.00000       26.9597       33.1051       32.3991       28.4277       23.9695       18.0759       12.8632       8.15846       4.80714       2.52844       1.29901      0.546055      0.217823     0.0708817     0.0192201    0.00329414       0.00000       0.00000       0.00000       0.00000       0.00000       0.00000       0.00000       0.00000       0.00000       0.00000       0.00000       0.00000       0.00000       0.00000       0.00000       0.00000       0.00000       0.00000       0.00000       0.00000
   8  26 4157.2991    1.2421 11.7323 10.2832 -0.0033      0.120403  0.2782   0.0173   0.4919    0.0599   0.0000     0.0880644   411.2742       12.0713       83.6723      -12.5850      -12.5490      -4.82557       8.73686      -9.54185      -7.46480       5.04286    -0.0350127      0.681814     -0.231324    -0.0270213    0.00117260   -0.00369435       0.00000       0.00000       0.00000       0.00000       0.00000       0.00000       0.00000       0.00000       0.00000       0.00000       0.00000       0.00000       0.00000       0.00000       0.00000       0.00000       0.00000       0.00000       0.00000       0.00000       32.1285       38.4478       38.4080       34.3471       28.6375       22.0097       15.6921       10.1260       5.90517       3.26181       1.59750      0.714549      0.270500     0.0891760     0.0231535    0.00400183       0.00000       0.00000       0.00000       0.00000       0.00000       0.00000       0.00000       0.00000       0.00000       0.00000       0.00000       0.00000       0.00000       0.00000       0.00000       0.00000       0.00000       0.00000       0.00000       0.00000
   9   8 1702.4837    0.2625  0.1502  9.8568 -0.0276       36.5986  0.0241   0.0348   0.0504    0.0632   0.0000       9.09863   433.1919      0.593982       6.50324       2.89848       1.80870      -1.11042       2.31618     -0.811654     0.0718136     0.0213363     0.0969732      0.177323    -0.0747125    0.00705263    0.00921480   -0.00597476   -0.00105676  -0.000102962       0.00000       0.00000       0.00000       0.00000       0.00000       0.00000       0.00000       0.00000       0.00000       0.00000       0.00000       0.00000       0.00000       0.00000       0.00000       0.00000       0.00000       0.00000       4.67864       3.64875       4.76714       4.62060       3.18922       2.89430       2.53524       1.58722      0.825257      0.447425      0.284009      0.171954     0.0771124     0.0269587    0.00863131    0.00264258   0.000552861   0.000119057       0.00000       0.00000       0.00000       0.00000       0.00000       0.00000       0.00000       0.00000       0.00000       0.00000       0.00000       0.00000       0.00000       0.00000       0.00000       0.00000       0.00000       0.00000
   9  11 2125.2499    0.7214  0.7316 10.0795 -0.0051       6.20248  0.0498   0.0280   0.0860    0.1417   0.0000       1.56070   440.3584      -2.17233       12.0939      -4.89792       7.42389      -3.62962       3.44158       3.96302       1.20432      0.340761     -0.239173     -0.355554    -0.0463240     0.0766237   -0.00168261   -0.00292410    0.00151194  -0.000262135       0.00000       0.00000       0.00000       0.00000       0.00000       0.00000       0.00000       0.00000       0.00000       0.00000       0.00000       0.00000       0.00000       0.00000       0.00000       0.00000       0.00000       0.00000       5.45550       8.67154       6.82963       7.38187       5.76658       5.18358       3.16334       2.75286       1.42887      0.995284      0.468773      0.259042      0.106791     0.0484880     0.0149009    0.00612624    0.00127428   0.000305089       0.00000       0.00000       0.00000       0.00000       0.00000       0.00000       0.00000       0.00000       0.00000       0.00000       0.00000       0.00000       0.00000       0.00000       0.00000       0.00000       0.00000       0.00000
   9  12 2264.6485    1.0379  0.7391 10.2149 -0.0003       5.15281  0.0385   0.0365   0.0788    0.1674   0.0000       1.13896   430.0648       7.12351       14.5378      -13.3199      -6.98507       2.48103       3.14926     -0.956560     -0.929667     0.0638775     -0.455066    -0.0242812   -0.00937015    -0.0128765   -0.00643900    0.00391392  -0.000342675   0.000151800       0.00000       0.00000       0.00000       0.00000       0.00000       0.00000       0.00000       0.00000       0.00000       0.00000       0.00000       0.00000       0.00000       0.00000       0.00000       0.00000       0.00000       0.00000       5.08146       6.39086       6.60326       5.68419       5.09982       3.67559       2.86146       1.98248       1.14161      0.765623      0.369176      0.202691     0.0898710     0.0403081     0.0118365    0.00425527    0.00107296   0.000171071       0.00000       0.00000       0.00000       0.00000       0.00000       0.00000       0.00000       0.00000       0.00000       0.00000       0.00000       0.00000       0.00000       0.00000       0.00000       0.00000       0.00000       0.00000
   9  13 2402.4879    1.3754  0.8096 10.9524 -0.0003       4.93346  0.0470   0.0477   0.0777    0.1626   0.0000       1.21196   424.4937       7.69032       12.4008       2.08792      -1.68136      0.148963      -5.97100       2.26231      0.520825     -0.814114       1.30722    -0.0859721    -0.0248611    0.00274905    0.00731130    0.00630608    0.00184062  -0.000367481       0.00000       0.00000       0.00000       0.00000       0.00000       0.00000       0.00000       0.00000       0.00000       0.00000       0.00000       0.00000       0.00000       0.00000       0.00000       0.00000       0.00000       0.00000       6.55117       6.67104       8.20612       6.94913       5.81571       4.87739       3.22676       2.59358       1.58681      0.693022      0.522822      0.287325      0.108991     0.0420311     0.0185340    0.00533843    0.00104522   0.000148682       0.00000       0.00000       0.00000       0.00000       0.00000       0.00000       0.00000       0.00000       0.00000       0.00000       0.00000       0.00000       0.00000       0.00000       0.00000       0.00000       0.00000       0.00000
   9  14 2539.6189    1.8553  0.9664 11.4170  0.0034       1.24181  0.0486   0.0588   0.0852    0.1929   0.0000       1.00088   431.1404       3.59555       13.6087       13.1524      -8.88548       5.81275      -5.44544      0.992972       1.19255     -0.512171     -0.564837      0.384607    0.00367137    -0.0377011    0.00999908    0.00257971   2.40982e-05  -8.70631e-05       0.00000       0.00000       0.00000       0.00000       0.00000       0.00000       0.00000       0.00000       0.00000       0.00000       0.00000       0.00000       0.00000       0.00000       0.00000       0.00000       0.00000       0.00000       5.66706       7.30894       7.36631       6.60116       5.69653       4.39992       3.39530       2.15932       1.42183      0.892519      0.440604      0.233671      0.100180     0.0470825     0.0155449    0.00491188    0.00128933   0.000210579       0.00000       0.00000       0.00000       0.00000       0.00000       0.00000       0.00000       0.00000       0.00000       0.00000       0.00000       0.00000       0.00000       0.00000       0.00000       0.00000       0.00000       0.00000
   9  15 2677.1273    2.2599  0.9356 11.9459  0.0048       2.59442  0.0530   0.0738   0.0909    0.1835   0.0000       1.11645   449.7846       21.1262      -7.45358      -2.80109     -0.204197       1.16349      -10.1318       1.67406       3.11287     -0.899063      -1.30134    -0.0760865    0.00435176    -0.0930494    0.00883697   0.000203809   -0.00174152  -5.54017e-05       0.00000       0.00000       0.00000       0.00000       0.00000       0.00000       0.00000       0.00000       0.00000       0.00000       0.00000       0.00000       0.00000       0.00000       0.00000       0.00000       0.00000       0.00000       6.87229       7.56050       7.32747       7.01024       5.62652       5.12540       4.02140       2.55431       1.60956      0.952547      0.481644      0.245966      0.109543     0.0481496     0.0156331    0.00438981   0.000980374   0.000185950       0.00000       0.00000       0.00000       0.00000       0.00000       0.00000       0.00000       0.00000       0.00000       0.00000       0.00000       0.00000       0.00000       0.00000       0.00000       0.00000       0.00000       0.00000
   9  16 2815.3515    2.9360  0.8705 12.2069 -0.0088       1.12354  0.0463   0.1023   0.0770    0.2099   0.0000       1.08863   447.6206       11.1953       14.9324      0.133553       2.50492      -2.72490       3.86706       2.71066       1.67526     -0.966907      0.289964     -0.207615    -0.0600114     0.0121544    -0.0111584    0.00861961  -0.000511102   0.000224222       0.00000       0.00000       0.00000       0.00000       0.00000       0.00000       0.00000       0.00000       0.00000       0.00000       0.00000       0.00000       0.00000       0.00000       0.00000       0.00000       0.00000       0.00000       5.80435       6.61885       7.15633       5.97394       5.55886       4.24541       3.32507       2.39059       1.31496      0.812995      0.445219      0.223465      0.110148     0.0420529     0.0143119    0.00508700    0.00115620   0.000170454       0.00000       0.00000       0.00000       0.00000       0.00000       0.00000       0.00000       0.00000       0.00000       0.00000       0.00000       0.00000       0.00000       0.00000       0.00000       0.00000       0.00000       0.00000
   9  17 2953.7526    3.2969  0.9403 12.8466 -0.0035       1.20358  0.0465   0.1087   0.0884    0.1710   0.0000      0.846308   440.2793       18.4524       3.60214       6.32249      -5.64101      -3.58152      -5.00588       2.01324       1.53918     -0.276591     -0.222848      0.132356     0.0876685    -0.0639172     0.0170640  -5.65807e-05   0.000236284   0.000172963       0.00000       0.00000       0.00000       0.00000       0.00000       0.00000       0.00000       0.00000       0.00000       0.00000       0.00000       0.00000       0.00000       0.00000       0.00000       0.00000       0.00000       0.00000       5.93425       7.04045       6.72895       6.12479       5.47071       4.42561       3.57860       2.31293       1.49539      0.796573      0.448843      0.220664      0.100890     0.0407203     0.0150930    0.00421760    0.00114200   0.000186961       0.00000       0.00000       0.00000       0.00000       0.00000       0.00000       0.00000       0.00000       0.00000       0.00000       0.00000       0.00000       0.00000       0.00000       0.00000       0.00000       0.00000       0.00000
   9  18 3091.5405    3.5483  1.0250 13.1546 -0.0040     -0.970706  0.0544   0.1133   0.0933    0.1704   0.0000       1.07798   445.2248       13.5276       11.7390      -5.86354       7.00721      -5.59320      -3.14987      -1.65607      -1.54787      -1.86553     -0.239294     -0.478368     0.0223561    -0.0225033   -0.00230382    0.00174536   -0.00126134  -1.75539e-05       0.00000       0.00000       0.00000       0.00000       0.00000       0.00000       0.00000       0.00000       0.00000       0.00000       0.00000       0.00000       0.00000       0.00000       0.00000       0.00000       0.00000       0.00000       6.58112       7.46496       7.92696       7.25881       6.16138       4.79482       3.14733       2.19239       1.51640      0.971166      0.502762      0.250639      0.109043     0.0453360     0.0163286    0.00486473    0.00107262   0.000179199       0.00000       0.00000       0.00000       0.00000       0.00000       0.00000       0.00000       0.00000       0.00000       0.00000       0.00000       0.00000       0.00000       0.00000       0.00000       0.00000       0.00000       0.00000
   9  19 3229.7476    3.6444  1.2499 13.2318  0.0064       2.48941  0.0683   0.1111   0.1077    0.1807   0.0000       1.39834   430.2286       35.6994       7.01306       7.90681       4.52741       1.49513      -1.69210      -2.33756      -1.51381      -1.04506      0.356382     -0.337212     -0.116543     0.0505858    0.00332149    -0.0105220   -0.00101239   0.000182394       0.00000       0.00000       0.00000       0.00000       0.00000       0.00000       0.00000       0.00000       0.00000       0.00000       0.00000       0.00000       0.00000       0.00000       0.00000       0.00000       0.00000       0.00000       8.33980       10.8159       10.2510       10.0995       8.10888       5.58764       4.16347       2.74626       1.81245       1.07463      0.607290      0.294397      0.135246     0.0516007     0.0181101    0.00532706    0.00149676   0.000267966       0.00000       0.00000       0.00000       0.00000       0.00000       0.00000       0.00000       0.00000       0.00000       0.00000       0.00000       0.00000       0.00000       0.00000       0.00000       0.00000       0.00000       0.00000
   9  20 3367.9640    3.2719  1.8162 12.6998 -0.0003      0.703816  0.0762   0.0809   0.1302    0.1452   0.0000      0.637935   449.6175       21.9521       7.94122     -0.299903       8.58390      -8.17200      -5.89658      -1.54592    -0.0529092      -1.08750      0.125427      0.248708      0.358329     -0.124192    -0.0400884   -0.00315351   5.58052e-05   7.33647e-05       0.00000       0.00000       0.00000       0.00000       0.00000       0.00000       0.00000       0.00000       0.00000       0.00000       0.00000       0.00000       0.00000       0.00000       0.00000       0.00000       0.00000       0.00000       9.32242       11.4983       10.9485       10.3871       8.48302       6.67493       5.00269       3.43415       2.11603       1.15216      0.694887      0.323178      0.164786     0.0565977     0.0222247    0.00635122    0.00159417   0.000287582       0.00000       0.00000       0.00000       0.00000       0.00000       0.00000       0.00000       0.00000       0.00000       0.00000       0.00000       0.00000       0.00000       0.00000       0.00000       0.00000       0.00000       0.00000
   9  21 3506.5381    2.7016  2.8665 11.8912 -0.0069      0.560534  0.0957   0.0529   0.1604    0.1135   0.0000      0.298085   457.5385       48.9116      -24.3953       14.4029       3.62196      -1.45211      -10.4064      -4.82521      0.243179       1.39449       1.00168     -0.415835     0.0890647    -0.0649077   -0.00475393    0.00344122   -0.00177256   -0.00135610       0.00000       0.00000       0.00000       0.00000       0.00000       0.00000       0.00000       0.00000       0.00000       0.00000       0.00000       0.00000       0.00000       0.00000       0.00000       0.00000       0.00000       0.00000       11.7862       13.1590       13.6231       13.1238       10.8319       7.95452       5.88959       3.98137       2.61163       1.62383      0.894854      0.429649      0.202912     0.0777713     0.0266453    0.00774129    0.00190900   0.000314167       0.00000       0.00000       0.00000       0.00000       0.00000       0.00000       0.00000       0.00000       0.00000       0.00000       0.00000       0.00000       0.00000       0.00000       0.00000       0.00000       0.00000       0.00000
   9  22 3645.7390    2.3429  3.7998 11.5978 -0.0021      0.643975  0.1059   0.0429   0.1951    0.0977   0.0000      0.212649   418.5935       9.89393      -17.3342       29.8101       13.5198      -21.8032      -3.50568      -3.71333      -1.13357     -0.156454       1.84955     -0.724304     -0.264707    -0.0214882    -0.0283559    0.00357871    0.00118385  -0.000338232       0.00000       0.00000       0.00000       0.00000       0.00000       0.00000       0.00000       0.00000       0.00000       0.00000       0.00000       0.00000       0.00000       0.00000       0.00000       0.00000       0.00000       0.00000       12.9657       15.5494       14.8333       14.0813       12.0453       9.35718       6.83390       4.71997       2.94954       1.77257      0.946105      0.468224      0.208983     0.0835521     0.0285440    0.00898136    0.00223212   0.000388901       0.00000       0.00000       0.00000       0.00000       0.00000       0.00000       0.00000       0.00000       0.00000       0.00000       0.00000       0.00000       0.00000       0.00000       0.00000       0.00000       0.00000       0.00000
   9  23 3784.6925    1.9570  5.4103 11.0617 -0.0038      0.575433  0.1355   0.0303   0.2385    0.0873   0.0000      0.141726   426.6616       36.2455       12.5983       4.59354      -14.4349       9.04624       5.30855       2.96881     -0.916274     -0.881803      0.793053      -1.67331      0.271818      0.228790    -0.0412449    -0.0136327   -0.00280073    0.00171037       0.00000       0.00000       0.00000       0.00000       0.00000       0.00000       0.00000       0.00000       0.00000       0.00000       0.00000       0.00000       0.00000       0.00000       0.00000       0.00000       0.00000       0.00000       15.9689       19.2008       19.2256       17.1556       15.1899       11.8342       8.84901       6.10529       3.77726       2.21856       1.18840      0.618555      0.266339      0.112075     0.0389764     0.0123880    0.00306956   0.000489823       0.00000       0.00000       0.00000       0.00000       0.00000       0.00000       0.00000       0.00000       0.00000       0.00000       0.00000       0.00000       0.00000       0.00000       0.00000       0.00000       0.00000       0.00000
   9  24 3923.8135    1.6400  7.7402 10.6213 -0.0018      0.272369  0.1700   0.0218   0.3167    0.0715   0.0000     0.0981418   482.9143       31.1542       10.9445       30.4579      -30.9426      -8.96903      -3.63359      -19.9231      -6.07343      0.372250       2.63511      0.142180      0.187062    -0.0479638    -0.0790266    -0.0252546    0.00262616   0.000937924       0.00000       0.00000       0.00000       0.00000       0.00000       0.00000       0.00000       0.00000       0.00000       0.00000       0.00000       0.00000       0.00000       0.00000       0.00000       0.00000       0.00000       0.00000       19.5472       23.1668       23.4992       21.3406       18.4552       14.7029       10.9766       7.30966       4.76440       2.83333       1.51584      0.737747      0.341846      0.142039     0.0507187     0.0152006    0.00376274   0.000596847       0.00000       0.00000       0.00000       0.00000       0.00000       0.00000       0.00000       0.00000       0.00000       0.00000       0.00000       0.00000       0.00000       0.00000       0.00000       0.00000       0.00000       0.00000
  10  10 2021.5618    0.5876  0.4613 10.0777 -0.0118       8.01903  0.0354   0.0301   0.0646    0.0954   0.0000       1.93979   441.5240       3.87929       7.58887     -0.185187       3.46229     -0.858224      -1.82213      -1.01037      -1.16368      -1.04344    -0.0756136    -0.0771717     0.0271926     0.0194660    -0.0137027    -0.0155214    0.00116353   -0.00107245   0.000439018   8.92716e-05       0.00000       0.00000       0.00000       0.00000       0.00000       0.00000       0.00000       0.00000       0.00000       0.00000       0.00000       0.00000       0.00000       0.00000       0.00000       0.00000       5.46179       6.18657       5.89583       4.45062       4.67434       4.47600       3.54786       2.67889       1.65275      0.968970      0.514356      0.254952      0.131615     0.0609436     0.0251898    0.00931698    0.00356458    0.00106545   0.000229037   3.13661e-05       0.00000       0.00000       0.00000       0.00000       0.00000       0.00000       0.00000       0.00000       0.00000       0.00000       0.00000       0.00000       0.00000       0.00000       0.00000       0.00000
  10  12 2302.9535    1.0721  0.9406 10.2308 -0.0048       2.96801  0.0513   0.0345   0.0842    0.2241   0.0000       1.22879   435.5543      -5.45810       16.4722     -0.955868       11.6770      -2.16012     -0.525038      -4.36942      -2.77316     -0.435347     -0.882698     -0.646768     -0.352090     0.0576277     0.0351270   -0.00649431   -0.00450307    0.00186426   0.000258560   3.63931e-05       0.00000       0.00000       0.00000       0.00000       0.00000       0.00000       0.00000       0.00000       0.00000       0.00000       0.00000       0.00000       0.00000       0.00000       0.00000       0.00000       5.61527       7.25117       7.18072       6.46938       6.28978       4.33897       3.60481       2.45327       1.69378       1.07342      0.607211      0.351943      0.178377     0.0794635     0.0330800     0.0127577    0.00416338    0.00128484   0.000343847   4.78545e-05       0.00000       0.00000       0.00000       0.00000       0.00000       0.00000       0.00000       0.00000       0.00000       0.00000       0.00000       0.00000       0.00000       0.00000       0.00000       0.00000
  10  13 2440.8654    1.5254  0.9618 10.9982  0.0014       1.34339  0.0510   0.0474   0.0830    0.1948   0.0000       1.05556   440.1206       2.80696       8.12028       5.90264       2.85233       3.74027      -8.98339      0.121811      -3.64879       1.42592     -0.977657      0.111012      0.267304     0.0874134    -0.0473643     0.0108515   -0.00339311    0.00196833  -0.000217638  -2.75683e-05       0.00000       0.00000       0.00000       0.00000       0.00000       0.00000       0.00000       0.00000       0.00000       0.00000       0.00000       0.00000       0.00000       0.00000       0.00000       0.00000       5.53679       6.98336       6.48952       6.63854       5.40281       4.89911       3.70563       2.55853       1.83112       1.14846      0.671882      0.353273      0.177728     0.0808160     0.0360439     0.0139725    0.00477541    0.00129519   0.000293216   5.65658e-05       0.00000       0.00000       0.00000       0.00000       0.00000       0.00000       0.00000       0.00000       0.00000       0.00000       0.00000       0.00000       0.00000       0.00000       0.00000       0.00000
  10  14 2578.8004    1.9941  0.8749 11.7163 -0.0054       2.06976  0.0443   0.0633   0.0776    0.1625   0.0000      0.979190   441.0070       5.31245       8.95578       7.22975      -1.95883      -6.06929      -1.16569     -0.778739      -2.79640     -0.554900     0.0683133     -0.275687     0.0615907    -0.0615328     0.0621034    -0.0125105   0.000109707  -0.000492144  -0.000262258  -7.16402e-05       0.00000       0.00000       0.00000       0.00000       0.00000       0.00000       0.00000       0.00000       0.00000       0.00000       0.00000       0.00000       0.00000       0.00000       0.00000       0.00000       6.23131       7.42606       7.38542       6.67795       5.76563       4.74223       3.39327       2.34448       1.62594       1.01488      0.578197      0.301805      0.156183     0.0624952     0.0300572     0.0107183    0.00372128    0.00102793   0.000229624   3.57568e-05       0.00000       0.00000       0.00000       0.00000       0.00000       0.00000       0.00000       0.00000       0.00000       0.00000       0.00000       0.00000       0.00000       0.00000       0.00000       0.00000
  10  15 2717.0957    2.4244  0.8113 11.8676 -0.0023       1.00861  0.0407   0.0777   0.0749    0.1802   0.0000      0.926435   433.0993       8.97231       18.1070      0.792854      -3.72486      0.288310       5.29943     -0.637480      -1.55898     -0.329862     -0.339580    -0.0761766      0.100514     0.0554427    -0.0403411    -0.0216733    0.00473664   0.000807448   0.000339458   4.69195e-05       0.00000       0.00000       0.00000       0.00000       0.00000       0.00000       0.00000       0.00000       0.00000       0.00000       0.00000       0.00000       0.00000       0.00000       0.00000       0.00000       5.07707       5.96285       6.42321       5.80379       5.13124       3.86123       2.94735       2.14964       1.31306      0.891113      0.540758      0.276542      0.145566     0.0716587     0.0306413     0.0106513    0.00361193    0.00111474   0.000241953   3.55138e-05       0.00000       0.00000       0.00000       0.00000       0.00000       0.00000       0.00000       0.00000       0.00000       0.00000       0.00000       0.00000       0.00000       0.00000       0.00000       0.00000
  10  16 2855.8827    3.0835  0.8452 12.3729  0.0011       2.33160  0.0422   0.0966   0.0709    0.1860   0.0000      0.955300   439.9920      0.509470       21.7947      -3.91536      -6.95279       10.7235      -1.35774      -3.97340      -1.79624      0.268320   -0.00795602   -0.00920307    0.00885756    0.00470741   -0.00149885   -0.00244245   -0.00324350    0.00203655  -0.000229653   1.05876e-05       0.00000       0.00000       0.00000       0.00000       0.00000       0.00000       0.00000       0.00000       0.00000       0.00000       0.00000       0.00000       0.00000       0.00000       0.00000       0.00000       4.99961       6.15349       6.01830       5.52825       5.13014       4.13663       3.11202       2.30774       1.56018      0.939647      0.579379      0.292192      0.161382     0.0642222     0.0307617     0.0102565    0.00403390    0.00113946   0.000267258   4.27456e-05       0.00000       0.00000       0.00000       0.00000       0.00000       0.00000       0.00000       0.00000       0.00000       0.00000       0.00000       0.00000       0.00000       0.00000       0.00000       0.00000
  10  17 2994.6772    3.5958  0.8641 12.6088  0.0005      0.482821  0.0434   0.1133   0.0772    0.1934   0.0000      0.885411   438.0005       10.0512       13.0997      -1.42609       2.08785       3.31517     -0.869658      -2.85255       1.13648      -1.23348     -0.500894    -0.0761786      0.203334     0.0129471    -0.0525085   -0.00655270   0.000869424  -0.000703689  -6.26636e-05  -1.40804e-05       0.00000       0.00000       0.00000       0.00000       0.00000       0.00000       0.00000       0.00000       0.00000       0.00000       0.00000       0.00000       0.00000       0.00000       0.00000       0.00000       4.86191       6.01490       6.62056       5.27667       5.52276       3.92973       3.19925       2.34997       1.48461       1.00074      0.558106      0.314690      0.171372     0.0693758     0.0339662     0.0122989    0.00402042    0.00134093   0.000314928   3.99804e-05       0.00000       0.00000       0.00000       0.00000       0.00000       0.00000       0.00000       0.00000       0.00000       0.00000       0.00000       0.00000       0.00000       0.00000       0.00000       0.00000
  10  18 3133.1411    3.6935  1.1100 13.2551 -0.0069       2.24191  0.0601   0.1120   0.1008    0.1788   0.0000       1.01535   431.5669       15.1718       8.76669       8.65779      -3.27213      0.845243       1.21457     -0.839663      -1.45909      -1.56845     0.0518389     -0.173998      0.164530    -0.0386223    0.00904154    -0.0111299    0.00299400    0.00171038  -8.14343e-05   2.16320e-05       0.00000       0.00000       0.00000       0.00000       0.00000       0.00000       0.00000       0.00000       0.00000       0.00000       0.00000       0.00000       0.00000       0.00000       0.00000       0.00000       7.32673       8.44665       7.81694       6.97013       6.66930       5.79602       4.66651       3.15054       2.21449       1.28921      0.730083      0.400524      0.180316     0.0843800     0.0323400     0.0142839    0.00478039    0.00125409   0.000330336   4.85266e-05       0.00000       0.00000       0.00000       0.00000       0.00000       0.00000       0.00000       0.00000       0.00000       0.00000       0.00000       0.00000       0.00000       0.00000       0.00000       0.00000
  10  19 3271.4665    3.6522  1.2660 12.8276  0.0068      0.991243  0.0600   0.1014   0.0996    0.1954   0.0000      0.968762   429.6123       43.5494       16.8981       9.71201       3.92841       4.67541      -4.58671     -0.296443       3.60849      -1.99958      -1.24343      0.266231     -0.280025    -0.0201827    0.00390932    0.00155266   -0.00391924  -0.000789378  -9.92682e-06  -9.83273e-05       0.00000       0.00000       0.00000       0.00000       0.00000       0.00000       0.00000       0.00000       0.00000       0.00000       0.00000       0.00000       0.00000       0.00000       0.00000       0.00000       6.07232       7.75697       7.98190       7.36448       6.32188       5.10302       4.10717       2.76982       1.94654       1.16396      0.711785      0.386033      0.182986      0.101308     0.0377291     0.0160782    0.00541900    0.00149164   0.000372327   5.84726e-05       0.00000       0.00000       0.00000       0.00000       0.00000       0.00000       0.00000       0.00000       0.00000       0.00000       0.00000       0.00000       0.00000       0.00000       0.00000       0.00000
  10  20 3410.3399    3.1129  2.0087 12.4447  0.0078      0.511104  0.0758   0.0697   0.1256    0.1227   0.0000      0.450153   443.8349       42.6158       5.86034       14.8170      -2.48634      -8.54158      -1.87183       1.16698       1.35889      -3.89974      -2.10058      0.619004     -0.104529     -0.150100    -0.0270757    0.00871394   -0.00949385   -0.00249143  -0.000253085  -1.19931e-05       0.00000       0.00000       0.00000       0.00000       0.00000       0.00000       0.00000       0.00000       0.00000       0.00000       0.00000       0.00000       0.00000       0.00000       0.00000       0.00000       8.14494       9.40525       10.4652       8.92017       8.15561       6.75110       4.90422       3.71788       2.48703       1.51515      0.889340      0.496905      0.251605      0.116584     0.0478130     0.0191698    0.00690990    0.00200137   0.000418834   5.86146e-05       0.00000       0.00000       0.00000       0.00000       0.00000       0.00000       0.00000       0.00000       0.00000       0.00000       0.00000       0.00000       0.00000       0.00000       0.00000       0.00000
  10  21 3549.5464    2.6452  2.8798 11.9795 -0.0000       1.36927  0.0864   0.0511   0.1606    0.0981   0.0000      0.288016   427.0101       17.0610       7.37732       17.2936       16.7604       3.69258       6.21752      -5.31692       1.38444      -2.62693      -2.15959    0.00761014     0.0412603     -0.275403    -0.0632705  -0.000721304     0.0132791  -0.000309167  -0.000165351   0.000112657       0.00000       0.00000       0.00000       0.00000       0.00000       0.00000       0.00000       0.00000       0.00000       0.00000       0.00000       0.00000       0.00000       0.00000       0.00000       0.00000       9.40794       11.2078       11.7411       10.4842       9.71108       7.77842       5.86007       4.20438       2.88896       1.80328       1.08263      0.583840      0.302023      0.132349     0.0584981     0.0219052    0.00776589    0.00222783   0.000519174   7.61341e-05       0.00000       0.00000       0.00000       0.00000       0.00000       0.00000       0.00000       0.00000       0.00000       0.00000       0.00000       0.00000       0.00000       0.00000       0.00000       0.00000
  10  22 3688.7159    2.1631  4.0298 11.4144  0.0023      0.442356  0.1080   0.0352   0.1916    0.0847   0.0000      0.214103   446.7154       37.0598       16.0101       5.96981      -3.99860      -2.72880       4.46970      -8.73770      -4.93128      -1.28110      0.987028      0.279229     -0.240798     -0.269353     0.0405055     0.0189910    0.00472293   0.000565454   0.000124175  -4.91781e-05       0.00000       0.00000       0.00000       0.00000       0.00000       0.00000       0.00000       0.00000       0.00000       0.00000       0.00000       0.00000       0.00000       0.00000       0.00000       0.00000       11.4355       14.4016       14.7403       13.6011       11.9191       9.21450       7.32188       4.88101       3.50807       2.08124       1.28650      0.690894      0.353893      0.167358     0.0705797     0.0270518    0.00943112    0.00252824   0.000659852   9.84112e-05       0.00000       0.00000       0.00000       0.00000       0.00000       0.00000       0.00000       0.00000       0.00000       0.00000       0.00000       0.00000       0.00000       0.00000       0.00000       0.00000
  10  23 3828.4035    1.8763  6.1804 10.9216 -0.0022      0.339380  0.1412   0.0259   0.2453    0.0740   0.0000      0.113277   426.0287       34.2366     -0.928999      -1.45725       1.10999       11.2265       7.25429      -2.91681      0.408927       4.52887      -1.22119      -1.63837    -0.0773368     -0.165407     -0.215672    0.00509284    0.00793460   -0.00138550   -0.00163486   4.41306e-05       0.00000       0.00000       0.00000       0.00000       0.00000       0.00000       0.00000       0.00000       0.00000       0.00000       0.00000       0.00000       0.00000       0.00000       0.00000       0.00000       14.5347       18.2570       17.6895       17.1012       14.6117       12.3060       9.57660       6.78666       4.45565       2.89326       1.68358      0.899537      0.440117      0.220654     0.0919352     0.0353823     0.0116177    0.00342557   0.000801333   0.000135856       0.00000       0.00000       0.00000       0.00000       0.00000       0.00000       0.00000       0.00000       0.00000       0.00000       0.00000       0.00000       0.00000       0.00000       0.00000       0.00000
  10  24 3968.0623    1.6232  7.8292 10.6275 -0.0018      0.370527  0.1664   0.0208   0.2962    0.0654   0.0000     0.0934697   414.9346       47.4676       58.3541       14.4406      -14.8679      -5.35313      -1.78139      0.627838       6.27873       1.73843     -0.258779      0.170430      -1.01182     -0.162964     -0.112276     0.0474518    -0.0142748   -0.00231774   0.000373248  -2.41686e-05       0.00000       0.00000       0.00000       0.00000       0.00000       0.00000       0.00000       0.00000       0.00000       0.00000       0.00000       0.00000       0.00000       0.00000       0.00000       0.00000       17.0011       21.0279       21.0149       19.6472       17.4962       14.3840       11.1320       7.98671       5.38916       3.31145       1.98880       1.05639      0.544653      0.252454      0.108379     0.0405600     0.0143309    0.00409538   0.000974019   0.000151955       0.00000       0.00000       0.00000       0.00000       0.00000       0.00000       0.00000       0.00000       0.00000       0.00000       0.00000       0.00000       0.00000       0.00000       0.00000       0.00000
  10  25 4107.8115    1.3275 10.7539 10.3838 -0.0008     0.0254275  0.2226   0.0163   0.4028    0.0532   0.0000     0.0820805   431.6624       78.4467      -17.2995      -31.0790       25.9368       5.73599      0.254341      -5.58023       1.70489      -5.70789      -2.14914       2.60703      0.170215     0.0123637      0.102337    -0.0115708   -0.00545665    0.00673253    0.00185514  -0.000336122       0.00000       0.00000       0.00000       0.00000       0.00000       0.00000       0.00000       0.00000       0.00000       0.00000       0.00000       0.00000       0.00000       0.00000       0.00000       0.00000       20.8895       25.6496       26.9663       24.6876       21.8984       17.9601       13.7471       9.94429       6.64877       4.30168       2.52403       1.39231      0.717680      0.333270      0.147035     0.0559672     0.0188610    0.00553595    0.00125236   0.000189847       0.00000       0.00000       0.00000       0.00000       0.00000       0.00000       0.00000       0.00000       0.00000       0.00000       0.00000       0.00000       0.00000       0.00000       0.00000       0.00000
  10  27 4388.4645    0.9326 16.1153 10.2421  0.0020    -0.0666409  0.4052   0.0123   0.6960    0.0440   0.0000     0.0918111   429.3358       129.625       76.6677      0.555077      0.245490       20.9671       15.4230      -9.18717       11.6104       7.75003      -3.79111      -4.41986      -1.09223      0.429881     -0.468361      0.222854    -0.0229252    -0.0128513    0.00301447   0.000550063       0.00000       0.00000       0.00000       0.00000       0.00000       0.00000       0.00000       0.00000       0.00000       0.00000       0.00000       0.00000       0.00000       0.00000       0.00000       0.00000       31.6274       40.4584       40.2514       39.9710       33.2500       28.3147       21.7807       15.7995       10.7572       6.88901       4.10835       2.28542       1.17407      0.559554      0.240668     0.0927211     0.0309781    0.00868396    0.00195344   0.000328468       0.00000       0.00000       0.00000       0.00000       0.00000       0.00000       0.00000       0.00000       0.00000       0.00000       0.00000       0.00000       0.00000       0.00000       0.00000       0.00000
  11  11 2199.9417    0.9354  0.6977 10.3877 -0.0127       5.73064  0.0352   0.0343   0.0755    0.1329   0.0000       1.24806   432.9749       4.48728       4.05504     -0.237979       1.05420      -3.37814       2.40280      -2.80171      -2.32265      -1.17424      0.429336     -0.612412     0.0533990     0.0803968     0.0376418   -0.00385758    0.00301964   -0.00323579  -0.000419468   0.000115215   1.96216e-05  -3.10682e-06       0.00000       0.00000       0.00000       0.00000       0.00000       0.00000       0.00000       0.00000       0.00000       0.00000       0.00000       0.00000       0.00000       0.00000       4.10967       4.91836       4.62540       5.04105       4.40384       3.62873       2.59283       2.14837       1.51510      0.995500      0.583789      0.397525      0.202138      0.109707     0.0490071     0.0210185    0.00748793    0.00296059   0.000843002   0.000263404   5.34290e-05   9.74453e-06       0.00000       0.00000       0.00000       0.00000       0.00000       0.00000       0.00000       0.00000       0.00000       0.00000       0.00000       0.00000       0.00000       0.00000
  11  12 2340.1723    1.2162  0.8523 10.5621 -0.0127       4.92854  0.0436   0.0406   0.0777    0.1998   0.0000      0.953975   439.4180      0.842606       1.73673       7.92609       5.52263      -2.18776     -0.446767     -0.304011     -0.820699      0.736070      0.688115      0.318330      0.129129    -0.0896415     0.0110746    -0.0467103    -0.0304112   0.000185246    0.00138317   8.80252e-05   6.75128e-05   3.72257e-06       0.00000       0.00000       0.00000       0.00000       0.00000       0.00000       0.00000       0.00000       0.00000       0.00000       0.00000       0.00000       0.00000       0.00000       4.40470       6.05349       5.32523       5.80136       4.49190       4.39662       3.55590       2.67642       1.80601       1.19294      0.780656      0.424887      0.237169      0.115013     0.0624931     0.0260125     0.0114877    0.00365980    0.00125408   0.000333246   7.35355e-05   1.44757e-05       0.00000       0.00000       0.00000       0.00000       0.00000       0.00000       0.00000       0.00000       0.00000       0.00000       0.00000       0.00000       0.00000       0.00000
  11  13 2478.6928    1.6506  0.9549 11.1192 -0.0067       3.36127  0.0449   0.0506   0.0779    0.2281   0.0000      0.988385   432.9898       5.94352       4.61054       4.65740       2.34526     -0.504560      -2.10710      -1.42444       1.78820      -1.16118      -1.03720     -0.211629    -0.0510747    -0.0161965    -0.0526957   -0.00114970   -0.00810638   -0.00356884   -0.00152875   0.000298772   8.01812e-05   3.57677e-06       0.00000       0.00000       0.00000       0.00000       0.00000       0.00000       0.00000       0.00000       0.00000       0.00000       0.00000       0.00000       0.00000       0.00000       5.03045       5.59806       5.58670       5.78942       5.17716       4.19483       3.46972       2.46517       1.71002       1.17013      0.806353      0.449103      0.234271      0.122613     0.0591959     0.0270445    0.00982328    0.00339716    0.00108825   0.000274954   6.56441e-05   9.88385e-06       0.00000       0.00000       0.00000       0.00000       0.00000       0.00000       0.00000       0.00000       0.00000       0.00000       0.00000       0.00000       0.00000       0.00000
  11  14 2617.0255    1.9494  1.0151 11.9735 -0.0100       1.98748  0.0496   0.0588   0.0899    0.1616   0.0000       1.09318   445.6619       8.66770     -0.275645      -10.4913       5.68861       5.26618      -3.46459      -3.68166     -0.738748      -1.72434     -0.212752     0.0869107      0.132495     -0.142358    -0.0422854    -0.0314389   -0.00556094   -0.00405925  -0.000107697   6.47926e-05  -5.88379e-05   1.00162e-05       0.00000       0.00000       0.00000       0.00000       0.00000       0.00000       0.00000       0.00000       0.00000       0.00000       0.00000       0.00000       0.00000       0.00000       5.27823       6.36451       6.16089       6.14262       5.55437       4.65374       3.60942       2.63470       1.70382       1.29555      0.830856      0.491648      0.231274      0.128087     0.0555714     0.0281439    0.00953342    0.00373972    0.00106856   0.000330494   6.86573e-05   1.14112e-05       0.00000       0.00000       0.00000       0.00000       0.00000       0.00000       0.00000       0.00000       0.00000       0.00000       0.00000       0.00000       0.00000       0.00000
  11  15 2756.2243    2.6054  0.8845 12.5360 -0.0217       2.24091  0.0437   0.0815   0.0755    0.1417   0.0000       1.19908   436.8983       19.9234       11.5337       3.83305      -4.69745       3.06625       3.61836       2.53279      0.219449     -0.153897      0.980018      -1.14903     0.0535717    -0.0872353     0.0611246    -0.0123189    -0.0141691    0.00165493   0.000631966  -0.000225552   0.000155559  -2.76887e-05       0.00000       0.00000       0.00000       0.00000       0.00000       0.00000       0.00000       0.00000       0.00000       0.00000       0.00000       0.00000       0.00000       0.00000       4.79943       6.14013       6.22745       5.88846       5.04519       4.52446       3.26952       2.35455       1.59217       1.15592      0.704107      0.422374      0.225458      0.109300     0.0521745     0.0230998     0.0101170    0.00361962    0.00111438   0.000316428   6.60187e-05   1.12501e-05       0.00000       0.00000       0.00000       0.00000       0.00000       0.00000       0.00000       0.00000       0.00000       0.00000       0.00000       0.00000       0.00000       0.00000
  11  16 2895.4995    3.2598  0.7829 12.9223 -0.0056      0.195611  0.0417   0.1054   0.0687    0.1369   0.0000       1.14216   440.5551       18.8635       20.5791      -6.39963      -1.65229       2.37717       6.85530      -1.61533      0.168061      -1.00744      0.632127     -0.164612      0.417568    -0.0227243    0.00704729    -0.0197190   -0.00783361   -0.00496302   0.000229177  -0.000277483   0.000101130  -2.82775e-06       0.00000       0.00000       0.00000       0.00000       0.00000       0.00000       0.00000       0.00000       0.00000       0.00000       0.00000       0.00000       0.00000       0.00000       4.51802       6.63672       6.17891       6.51112       5.00335       4.60771       2.96972       2.53888       1.44583       1.19100      0.575408      0.454004      0.187267      0.130076     0.0473512     0.0270024    0.00818003    0.00420043   0.000951411   0.000380330   6.28722e-05   1.43840e-05       0.00000       0.00000       0.00000       0.00000       0.00000       0.00000       0.00000       0.00000       0.00000       0.00000       0.00000       0.00000       0.00000       0.00000
  11  17 3034.6950    3.8324  0.8301 12.9601 -0.0044      0.451591  0.0481   0.1183   0.0693    0.1682   0.0000      0.791525   430.2291       9.48596       3.32600       9.30803       2.94043      -6.27895       1.41890      -3.91980       3.03165      -2.22607     -0.140141      0.150266      0.261278     -0.227520   -0.00104192     0.0243994     0.0117839    0.00117045  -0.000123572  -0.000347251  -3.69588e-05  -6.05094e-06       0.00000       0.00000       0.00000       0.00000       0.00000       0.00000       0.00000       0.00000       0.00000       0.00000       0.00000       0.00000       0.00000       0.00000       4.52172       6.44198       5.41442       6.21925       5.08896       4.79437       3.32233       2.49316       1.88744       1.27407      0.885513      0.462575      0.309344      0.110841     0.0758464     0.0209558     0.0141196    0.00346406    0.00147247   0.000351486   7.99973e-05   1.57393e-05       0.00000       0.00000       0.00000       0.00000       0.00000       0.00000       0.00000       0.00000       0.00000       0.00000       0.00000       0.00000       0.00000       0.00000
  11  18 3173.6700    3.7850  0.9668 12.9938 -0.0016       1.84783  0.0526   0.1208   0.0918    0.1727   0.0000      0.882682   436.7069       16.1344       8.17262       6.04415       8.94403     -0.494060       5.02463      -1.20016       1.92790      -1.68532      -1.32166      0.201309      0.122902    0.00925023    -0.0111122    -0.0243865   -0.00922180    0.00742715  -0.000304002  -0.000139241  -0.000126225   1.56429e-05       0.00000       0.00000       0.00000       0.00000       0.00000       0.00000       0.00000       0.00000       0.00000       0.00000       0.00000       0.00000       0.00000       0.00000       7.11527       7.75806       5.88316       5.96242       6.51274       5.96356       4.67297       3.18243       2.31831       1.65116       1.07628      0.599971      0.294590      0.127637     0.0546700     0.0215987    0.00873417    0.00309115   0.000978755   0.000264588   6.36778e-05   1.02858e-05       0.00000       0.00000       0.00000       0.00000       0.00000       0.00000       0.00000       0.00000       0.00000       0.00000       0.00000       0.00000       0.00000       0.00000
  11  19 3312.6295    3.3920  1.4418 12.8028 -0.0022       1.09150  0.0624   0.0842   0.0997    0.1518   0.0000      0.822112   440.4725       34.1383       8.83584       9.94044     -0.784686       3.29660      0.363618    -0.0522719      0.360355    0.00237183     -0.833897     -0.372117     -0.187102    -0.0193010     0.0244050    -0.0622043   -0.00636948    0.00179484    0.00234685   0.000410895  -0.000122717  -6.02837e-06       0.00000       0.00000       0.00000       0.00000       0.00000       0.00000       0.00000       0.00000       0.00000       0.00000       0.00000       0.00000       0.00000       0.00000       6.35127       7.83932       7.94202       7.48383       7.03791       5.42301       3.99289       2.91881       2.02210       1.40723      0.904324      0.530144      0.292728      0.145454     0.0670200     0.0287509     0.0113812    0.00394459    0.00131779   0.000377138   8.24616e-05   1.19006e-05       0.00000       0.00000       0.00000       0.00000       0.00000       0.00000       0.00000       0.00000       0.00000       0.00000       0.00000       0.00000       0.00000       0.00000
  11  20 3451.8536    2.9325  2.3056 12.0123 -0.0017      0.348659  0.0825   0.0568   0.1252    0.1157   0.0000      0.380422   442.9669       23.0142       14.3461       5.23273       9.87915     -0.755179      -7.07016      0.636637       1.91715      0.794944     -0.873268     -0.153492      0.146401     -0.190187     -0.216630     0.0159104    0.00229714   -0.00774102  -0.000501025   2.25239e-05  -0.000234915  -1.04390e-05       0.00000       0.00000       0.00000       0.00000       0.00000       0.00000       0.00000       0.00000       0.00000       0.00000       0.00000       0.00000       0.00000       0.00000       7.19949       10.4924       8.80876       10.2251       7.73930       7.50272       5.39137       4.27089       2.93255       1.86223       1.28123      0.668947      0.413996      0.176552      0.108209     0.0366483     0.0186908    0.00545015    0.00212524   0.000522996   0.000119988   2.56201e-05       0.00000       0.00000       0.00000       0.00000       0.00000       0.00000       0.00000       0.00000       0.00000       0.00000       0.00000       0.00000       0.00000       0.00000
  11  21 3591.5467    2.4160  2.9127 11.8965 -0.0059      0.381753  0.0884   0.0439   0.1518    0.0936   0.0000      0.269111   451.5498       24.6240      -14.1105       17.9104       7.10838       1.71681       2.13688      -3.10195       4.71669      -2.63622     0.0927907     -0.141378     0.0988548     -0.568900    -0.0188392     0.0144528   -0.00843382   -0.00280980    0.00217115  -0.000129810   1.37689e-05   1.08352e-05       0.00000       0.00000       0.00000       0.00000       0.00000       0.00000       0.00000       0.00000       0.00000       0.00000       0.00000       0.00000       0.00000       0.00000       9.48493       11.5656       12.1813       11.4658       9.83016       8.04168       6.20569       4.48753       3.05358       2.04485       1.29110      0.757038      0.398781      0.206271      0.103694     0.0437256     0.0178253    0.00638050    0.00197655   0.000537103   0.000114398   1.71478e-05       0.00000       0.00000       0.00000       0.00000       0.00000       0.00000       0.00000       0.00000       0.00000       0.00000       0.00000       0.00000       0.00000       0.00000
  11  22 3731.4579    2.0324  4.6532 11.2205  0.0021      0.684587  0.1134   0.0299   0.2001    0.0717   0.0000      0.156853   445.0451       43.1179       8.53239       17.9442      0.708095       1.87035      -5.38294      -3.49119      0.199132      0.306755       1.82654      -1.26767      0.140307     0.0709901     -0.183436     -0.106565   -0.00174035   -0.00687848   -0.00246762    0.00134413   0.000389334   2.85518e-07       0.00000       0.00000       0.00000       0.00000       0.00000       0.00000       0.00000       0.00000       0.00000       0.00000       0.00000       0.00000       0.00000       0.00000       11.1551       13.4664       14.1101       13.4424       11.4533       9.82502       7.69753       5.82009       3.94846       2.62037       1.61606      0.963926      0.503433      0.267151      0.132142     0.0574932     0.0228135    0.00841162    0.00261173   0.000725210   0.000148986   2.34593e-05       0.00000       0.00000       0.00000       0.00000       0.00000       0.00000       0.00000       0.00000       0.00000       0.00000       0.00000       0.00000       0.00000       0.00000
  11  23 3871.3798    1.7051  6.1999 11.0527 -0.0043      0.457738  0.1380   0.0235   0.2589    0.0593   0.0000      0.125726   443.8793       19.8235       12.5057      -7.51599      0.634032      -9.67239       5.44389      -3.59232      -8.83254      -10.2581       2.63315      -1.81658     -0.822178     -0.923195    -0.0714244    -0.0331434   -0.00787582   -0.00262819    0.00320471   6.03601e-05  -0.000166878   3.59010e-05       0.00000       0.00000       0.00000       0.00000       0.00000       0.00000       0.00000       0.00000       0.00000       0.00000       0.00000       0.00000       0.00000       0.00000       13.4203       16.1686       16.7435       16.1909       14.2175       11.9603       9.34878       6.78767       4.81801       3.25387       2.06749       1.20509      0.661170      0.333522      0.162785     0.0699744     0.0289160     0.0102164    0.00325846   0.000864449   0.000190527   2.89623e-05       0.00000       0.00000       0.00000       0.00000       0.00000       0.00000       0.00000       0.00000       0.00000       0.00000       0.00000       0.00000       0.00000       0.00000
  11  25 4151.4357    1.2153 10.9640 10.4209 -0.0012   0.000929064  0.2210   0.0153   0.4193    0.0503   0.0000     0.0812530   437.6351      -12.6321      -62.9856       29.4416       37.4313      -2.13467       7.04503       8.34399       11.5915       7.52296      -1.35111      0.126236      -1.13775      0.184148     -0.387560     0.0305044     0.0451916     0.0291584    0.00318367   -0.00161949   0.000233384   2.11164e-05       0.00000       0.00000       0.00000       0.00000       0.00000       0.00000       0.00000       0.00000       0.00000       0.00000       0.00000       0.00000       0.00000       0.00000       19.4526       24.6267       24.3667       24.0470       21.8413       17.7810       14.5514       10.6670       7.70416       5.12015       3.17922       1.93874       1.05624      0.552186      0.267699      0.115129     0.0461320     0.0169619    0.00519975    0.00144340   0.000332065   4.92069e-05       0.00000       0.00000       0.00000       0.00000       0.00000       0.00000       0.00000       0.00000       0.00000       0.00000       0.00000       0.00000       0.00000       0.00000
  11  26 4292.1734    1.0366 13.7743 10.3567 -0.0022    -0.0456147  0.3093   0.0135   0.5439    0.0446   0.0000     0.0862357   412.1798       45.8115      -40.0637      -29.2609       24.5623       37.8589      -11.2362      -33.8458       15.4164       8.41044      -1.38742      -3.48679     -0.842951     -0.397241     -0.138025      0.186415    -0.0127588   -0.00412112  -0.000816394    0.00165130  -0.000573495  -2.06842e-05       0.00000       0.00000       0.00000       0.00000       0.00000       0.00000       0.00000       0.00000       0.00000       0.00000       0.00000       0.00000       0.00000       0.00000       24.3126       31.2473       31.4432       30.3765       27.4732       22.6503       18.4634       13.6046       9.67212       6.44355       4.08449       2.42421       1.31745      0.688822      0.333561      0.147757     0.0589902     0.0215446    0.00683207    0.00187408   0.000425163   6.25203e-05       0.00000       0.00000       0.00000       0.00000       0.00000       0.00000       0.00000       0.00000       0.00000       0.00000       0.00000       0.00000       0.00000       0.00000
  11  27 4432.0652    0.8947 17.4667 10.2309 -0.0051     -0.197744  0.4390   0.0106   0.7097    0.0404   0.0000     0.0945247   454.4823      -10.3424       10.7288       44.8890       29.4312      -23.3884       7.92119       40.5124      -18.6973      -1.49808       2.49519       3.81601       1.20912      -1.13593      0.260897   -0.00279642    -0.0797999    -0.0185939   -0.00166026  -0.000717288  -0.000640728   2.60957e-05       0.00000       0.00000       0.00000       0.00000       0.00000       0.00000       0.00000       0.00000       0.00000       0.00000       0.00000       0.00000       0.00000       0.00000       30.7526       38.0412       40.3189       38.4101       34.7777       28.8817       22.6036       17.5708       12.4318       8.23621       5.32097       3.13724       1.81792      0.962721      0.448278      0.206838     0.0803909     0.0288598    0.00942154    0.00250446   0.000524306   7.59826e-05       0.00000       0.00000       0.00000       0.00000       0.00000       0.00000       0.00000       0.00000       0.00000       0.00000       0.00000       0.00000       0.00000       0.00000
  12  10 2093.7457    0.7288  0.4842 10.1897 -0.0056       8.05499  0.0290   0.0293   0.0552    0.0906   0.0000       1.63163   435.6897      -5.83769       8.88874      -2.44996       1.54757      -4.13300      -1.83020      0.427040       1.45071      -1.50570      0.813768     -0.103541      0.243013     0.0479084     0.0287545    0.00259679     0.0166622   -0.00225976   -0.00331792  -0.000229101   0.000118866  -3.78002e-05   2.61849e-06   3.51806e-06       0.00000       0.00000       0.00000       0.00000       0.00000       0.00000       0.00000       0.00000       0.00000       0.00000       0.00000       0.00000       3.52891       4.37006       4.67106       4.23976       3.89630       3.32979       2.50623       1.91151       1.33050      0.911836      0.648690      0.393501      0.208267      0.126392     0.0581764     0.0276574     0.0141188    0.00546391    0.00195866   0.000754210   0.000228803   5.84599e-05   1.15551e-05   1.64437e-06       0.00000       0.00000       0.00000       0.00000       0.00000       0.00000       0.00000       0.00000       0.00000       0.00000       0.00000       0.00000
  12  11 2235.9586    0.9484  0.6674 10.5544 -0.0001       6.93507  0.0417   0.0326   0.0639    0.1152   0.0000       1.37162   441.1144       3.40892       7.21379     -0.797738      -2.32102       6.16346      -5.65102     0.0646465     0.0470051       1.70486     -0.797740     -0.132583      0.597268    -0.0582337    -0.0447257     0.0362057   -0.00355701   -0.00144568   -0.00104332    0.00116318  -0.000237446   1.42840e-05   3.67641e-05  -1.18684e-06       0.00000       0.00000       0.00000       0.00000       0.00000       0.00000       0.00000       0.00000       0.00000       0.00000       0.00000       0.00000       5.03917       6.04509       6.06766       5.53936       4.91555       4.25639       3.74295       2.81727       2.07262       1.47768      0.860305      0.446339      0.303191      0.156706     0.0827970     0.0350269     0.0168847    0.00748433    0.00302515   0.000861535   0.000282108   7.19465e-05   1.55641e-05   2.11892e-06       0.00000       0.00000       0.00000       0.00000       0.00000       0.00000       0.00000       0.00000       0.00000       0.00000       0.00000       0.00000
  12  13 2515.6044    1.7560  0.9881 10.9302  0.0016       2.26374  0.0513   0.0476   0.0735    0.2513   0.0000      0.850766   442.9384      0.869986       11.7054      -6.89927       5.17258       4.87039      -3.76360     0.0212961       1.21939      0.707135      -1.13020      0.478369     -0.177188    -0.0273403     0.0767895     0.0367508    0.00895467    0.00430989   -0.00198346   3.78292e-05  -0.000172104  -6.55002e-05   2.59080e-06  -1.40339e-06       0.00000       0.00000       0.00000       0.00000       0.00000       0.00000       0.00000       0.00000       0.00000       0.00000       0.00000       0.00000       4.89800       5.53567       5.85025       6.07403       5.57398       4.42596       3.49736       2.88858       2.36054       1.51412      0.822062      0.543771      0.352133      0.213465      0.115162     0.0546774     0.0212212    0.00879624    0.00341721    0.00120519   0.000351348   9.03729e-05   1.90962e-05   2.73283e-06       0.00000       0.00000       0.00000       0.00000       0.00000       0.00000       0.00000       0.00000       0.00000       0.00000       0.00000       0.00000
  12  14 2654.7538    2.1490  0.8588 11.8668 -0.0113       1.73030  0.0428   0.0696   0.0750    0.1924   0.0000      0.946009   438.9405       10.1455       15.9511       1.55970       5.84688      -8.97312      -6.06438      -1.05737       2.29256      -2.59923     -0.659787      -1.70423     -0.334630     -0.177684     0.0988267    -0.0405629     0.0108417     0.0105122   -0.00390837  -0.000522568   0.000119548  -1.05025e-05  -1.95076e-05  -3.66301e-06       0.00000       0.00000       0.00000       0.00000       0.00000       0.00000       0.00000       0.00000       0.00000       0.00000       0.00000       0.00000       3.88085       4.85205       5.38312       4.66132       4.67888       4.01216       2.96415       2.42339       1.83877       1.13993      0.859041      0.543810      0.270246      0.186211     0.0822898     0.0409100     0.0202505    0.00828169    0.00254930    0.00119211   0.000372032   9.16715e-05   1.82902e-05   2.45115e-06       0.00000       0.00000       0.00000       0.00000       0.00000       0.00000       0.00000       0.00000       0.00000       0.00000       0.00000       0.00000
  12  15 2794.5857    2.8250  0.7930 12.6217 -0.0095       1.33494  0.0432   0.0871   0.0687    0.1535   0.0000      0.970464   443.3774       22.4997       7.25318       1.23186      -8.48283       11.4297       2.53342      -5.58262      -3.30630      -1.02999    -0.0999044     -0.506575     -0.532704    -0.0133716    -0.0528849    -0.0349001    -0.0330515   -0.00486665   -0.00136110  -0.000604334  -0.000419446  -9.70415e-05   1.32323e-05   6.23421e-06       0.00000       0.00000       0.00000       0.00000       0.00000       0.00000       0.00000       0.00000       0.00000       0.00000       0.00000       0.00000       4.51574       4.98724       5.86872       6.04916       4.32117       4.10768       3.84589       2.54315       1.82732       1.38829      0.870007      0.481895      0.318220      0.172173     0.0860531     0.0421409     0.0218052     0.0100644    0.00386566    0.00113416   0.000319205   7.14164e-05   1.61002e-05   2.49090e-06       0.00000       0.00000       0.00000       0.00000       0.00000       0.00000       0.00000       0.00000       0.00000       0.00000       0.00000       0.00000
  12  16 2934.5540    3.3368  0.8592 12.9509 -0.0024       2.14725  0.0404   0.0975   0.0678    0.1387   0.0000      0.939467   439.7809       12.2269       14.6773       13.1697      -2.98158      -5.39876       1.45380     -0.568120      0.130637      -2.34881      0.605263     -0.175328      0.557370    -0.0558231    -0.0480877    0.00770604    0.00789952   -0.00498646    0.00461181   -0.00120319   0.000143569  -0.000105016  -3.10875e-05   7.50013e-08       0.00000       0.00000       0.00000       0.00000       0.00000       0.00000       0.00000       0.00000       0.00000       0.00000       0.00000       0.00000       4.08630       5.07231       5.74700       5.18911       4.59324       4.07033       2.98662       2.28447       1.58086       1.14111      0.741863      0.459458      0.277242      0.145901     0.0766431     0.0358002     0.0170507    0.00709362    0.00288554   0.000986602   0.000309738   8.03539e-05   1.47723e-05   2.14470e-06       0.00000       0.00000       0.00000       0.00000       0.00000       0.00000       0.00000       0.00000       0.00000       0.00000       0.00000       0.00000
  12  17 3074.0655    3.7875  0.8759 13.2502 -0.0065       2.07598  0.0415   0.1076   0.0694    0.1374   0.0000      0.879669   442.1081       24.7500       5.77741       7.86917      -2.03168     -0.176777      -1.66181      -6.09812       1.85871      -2.39692     -0.192254     -0.720639      0.449564     -0.143614    -0.0431758    -0.0393117    0.00330765    0.00355071   -0.00297978   1.98291e-05   4.32721e-05   1.89670e-05  -8.19947e-06   1.03330e-06       0.00000       0.00000       0.00000       0.00000       0.00000       0.00000       0.00000       0.00000       0.00000       0.00000       0.00000       0.00000       4.39364       4.93074       4.86973       5.31511       4.96380       3.81853       2.89723       2.52983       2.00972       1.27246      0.756252      0.452485      0.308563      0.188562     0.0979200     0.0449998     0.0187361    0.00721204    0.00263742   0.000898201   0.000284811   6.73647e-05   1.52272e-05   2.22978e-06       0.00000       0.00000       0.00000       0.00000       0.00000       0.00000       0.00000       0.00000       0.00000       0.00000       0.00000       0.00000
  12  18 3213.5540    3.6226  1.2455 13.0772 -0.0067       2.48115  0.0565   0.0973   0.0910    0.1519   0.0000      0.951279   430.4244       33.9190       22.9905       12.1722      -7.78826      -3.26501      -10.0284      -5.88863      -2.73118     -0.516032      0.944402     -0.100264     -0.345144      0.127038    -0.0526270    -0.0158788    -0.0359144    -0.0195404  -2.48110e-05   -0.00164332  -0.000165140  -0.000105910  -1.35006e-06   4.10929e-06       0.00000       0.00000       0.00000       0.00000       0.00000       0.00000       0.00000       0.00000       0.00000       0.00000       0.00000       0.00000       4.93892       5.76331       6.37990       6.25564       5.09900       5.10668       3.81866       2.85202       2.21031       1.53657      0.949903      0.671314      0.379971      0.189919      0.105667     0.0546095     0.0214206    0.00962480    0.00393055    0.00143286   0.000385772   9.31748e-05   1.75992e-05   3.07508e-06       0.00000       0.00000       0.00000       0.00000       0.00000       0.00000       0.00000       0.00000       0.00000       0.00000       0.00000       0.00000
  12  19 3352.8674    3.2177  1.7089 12.7812 -0.0054      0.156044  0.0654   0.0709   0.1132    0.1085   0.0000      0.675845   449.1518       31.8895       14.1095       9.00137      0.139907      -3.51477      -3.04135       1.52095     -0.730427     -0.821071      -2.67535      -1.80714      0.992851      0.100140     0.0180929     0.0279515    0.00331657   -0.00725925  -0.000471494   0.000730064  -0.000104627   6.00327e-07   3.38802e-05   3.20146e-07       0.00000       0.00000       0.00000       0.00000       0.00000       0.00000       0.00000       0.00000       0.00000       0.00000       0.00000       0.00000       6.11291       7.28094       7.77580       7.17152       6.25796       5.56104       4.65570       3.58127       2.66830       1.74887       1.11594      0.721603      0.390558      0.206198      0.111721     0.0583184     0.0246532     0.0104627    0.00405521    0.00145454   0.000418036   0.000105828   2.21536e-05   3.05342e-06       0.00000       0.00000       0.00000       0.00000       0.00000       0.00000       0.00000       0.00000       0.00000       0.00000       0.00000       0.00000
  12  20 3492.6808    2.7878  2.3909 12.3066 -0.0027      0.440627  0.0769   0.0536   0.1290    0.0940   0.0000      0.327415   455.1888       32.2652      -3.08364       23.0946      -2.98897      -11.3165     -0.643052     -0.588645       2.53703      -4.92100      0.851627      -1.70592      0.196142   -0.00612353     -0.135503     -0.134844   -0.00923723     0.0244761   -0.00135722    0.00156393   0.000675152   6.59956e-05  -3.67570e-05   2.44217e-06       0.00000       0.00000       0.00000       0.00000       0.00000       0.00000       0.00000       0.00000       0.00000       0.00000       0.00000       0.00000       7.19761       9.11573       9.14374       8.73340       7.85945       6.62354       5.43767       4.24943       2.99726       2.11252       1.31397      0.823149      0.461307      0.258965      0.133525     0.0646200     0.0298201     0.0120970    0.00454988    0.00158077   0.000470628   0.000130316   2.64968e-05   3.84365e-06       0.00000       0.00000       0.00000       0.00000       0.00000       0.00000       0.00000       0.00000       0.00000       0.00000       0.00000       0.00000
  12  21 3633.1813    2.3136  3.7908 11.5171 -0.0002      0.855794  0.0950   0.0356   0.1667    0.0736   0.0000      0.176037   436.4687       26.0763       12.3604       7.49599       9.48598      -7.00779       8.34350      -9.41900     -0.461803      -4.60926      -1.06820     -0.972286      0.242666     0.0906804     0.0253601     -0.119054    -0.0851132    -0.0106982    0.00530297    0.00455905   0.000134529  -2.78659e-05  -6.78628e-05  -6.50856e-06       0.00000       0.00000       0.00000       0.00000       0.00000       0.00000       0.00000       0.00000       0.00000       0.00000       0.00000       0.00000       8.44918       10.9018       10.6424       11.0058       9.51196       8.24038       6.60466       5.09819       3.62009       2.56485       1.65271       1.02544      0.605836      0.333294      0.176728     0.0818775     0.0394796     0.0155490    0.00611663    0.00201331   0.000610381   0.000164812   3.50243e-05   5.63682e-06       0.00000       0.00000       0.00000       0.00000       0.00000       0.00000       0.00000       0.00000       0.00000       0.00000       0.00000       0.00000
  12  22 3773.2500    1.8706  5.6501 11.1578  0.0005      0.652900  0.1234   0.0250   0.2259    0.0593   0.0000      0.132205   427.8074       33.1572       2.22745       7.67663      -1.87427       5.72711       3.13703      -8.45757      -3.20799      -3.07224     -0.833134      -1.81100      0.401166     -0.555829     -0.294847      0.192457      0.103706   -0.00719630    0.00527715   -0.00339769  -0.000983421  -3.16955e-05   5.60034e-06   1.57284e-05       0.00000       0.00000       0.00000       0.00000       0.00000       0.00000       0.00000       0.00000       0.00000       0.00000       0.00000       0.00000       10.6035       13.1306       13.5871       13.3838       12.3676       10.2639       8.42564       6.32311       4.74293       3.21457       2.11595       1.37812      0.771635      0.439717      0.226336      0.112209     0.0500822     0.0205782    0.00769055    0.00281404   0.000818317   0.000217818   4.79352e-05   6.67411e-06       0.00000       0.00000       0.00000       0.00000       0.00000       0.00000       0.00000       0.00000       0.00000       0.00000       0.00000       0.00000
  12  27 4477.2348    0.8268 17.4744 10.1960 -0.0032      0.109412  0.4483   0.0095   0.6986    0.0374   0.0000      0.103382   434.8420       84.3475      -15.4827       6.53852      -15.3781      -21.3369       2.66313       19.5779       14.0421       13.8531      -9.12205     -0.805005       2.84709      -2.46603     -0.783927     -0.147106     0.0803594     0.0672439     0.0278997     0.0152316   -0.00164731  -0.000168131  -0.000134419  -3.41446e-05       0.00000       0.00000       0.00000       0.00000       0.00000       0.00000       0.00000       0.00000       0.00000       0.00000       0.00000       0.00000       27.6592       34.9531       37.6046       35.1987       33.2081       27.9368       23.0902       17.7757       13.1820       9.19022       6.21847       3.84705       2.34925       1.29599      0.689356      0.343679      0.153877     0.0660664     0.0252973    0.00851509    0.00264489   0.000668420   0.000137065   1.81779e-05       0.00000       0.00000       0.00000       0.00000       0.00000       0.00000       0.00000       0.00000       0.00000       0.00000       0.00000       0.00000
  13  10 2128.5918    0.7473  0.6318 10.2451 -0.0067       8.27049  0.0364   0.0264   0.0628    0.0986   0.0000       1.52802   431.8009       7.02178       23.7285      -2.99329       3.30348      -2.02821      0.926290      0.764271      0.233942     -0.811117      0.518291     -0.775728     -0.377223    -0.0437282     -0.174448     0.0121841     0.0529296    0.00456632    0.00560567  -0.000465581   0.000675137  -7.11628e-06  -0.000232076  -1.80287e-06  -9.20199e-07  -1.23730e-06       0.00000       0.00000       0.00000       0.00000       0.00000       0.00000       0.00000       0.00000       0.00000       0.00000       3.31852       4.36640       4.12839       4.37957       3.94332       3.76916       2.83468       2.14739       1.64384       1.15195      0.920964      0.549735      0.370823      0.202237      0.119126     0.0548525     0.0280080     0.0124981    0.00548300    0.00214298   0.000820968   0.000250960   9.14318e-05   1.71421e-05   4.02040e-06   6.71226e-07       0.00000       0.00000       0.00000       0.00000       0.00000       0.00000       0.00000       0.00000       0.00000       0.00000
  13  11 2271.2788    1.0490  0.7005 10.7855 -0.0093       5.00319  0.0353   0.0331   0.0633    0.1161   0.0000       1.19001   434.5155       1.02895       11.5108       2.37134      0.815398     -0.527971       1.18283      -2.13348       3.73589     -0.189509     -0.892178      -1.03859     -0.149150     0.0463547   -0.00259426    -0.0571858     0.0104728     0.0120000    0.00183230   -0.00534923   2.80680e-05   0.000226618   9.44492e-05  -2.39365e-05  -5.37905e-06  -1.12175e-07       0.00000       0.00000       0.00000       0.00000       0.00000       0.00000       0.00000       0.00000       0.00000       0.00000       3.41691       3.98275       4.22560       4.19293       3.73093       3.45024       2.86195       1.97565       1.70511       1.19592      0.793868      0.523931      0.335106      0.192002      0.103074     0.0566148     0.0263853     0.0115686    0.00488321    0.00224896   0.000808547   0.000257272   6.88107e-05   1.58278e-05   3.54577e-06   4.81851e-07       0.00000       0.00000       0.00000       0.00000       0.00000       0.00000       0.00000       0.00000       0.00000       0.00000
  13  12 2411.8814    1.3808  0.9677 11.0404 -0.0100       2.91320  0.0429   0.0376   0.0791    0.1508   0.0000      0.917151   435.1412       5.35112       21.6781      -8.21162      -2.21760      -1.72321       1.68194      0.529180      0.738625      -2.80754       1.06383      0.347481      0.273111    -0.0640265    0.00730229    -0.0219433     0.0369994     0.0194388    0.00216499  -0.000319550   0.000691630  -0.000162081  -6.08966e-05  -1.01375e-05   2.53024e-06  -2.27419e-07       0.00000       0.00000       0.00000       0.00000       0.00000       0.00000       0.00000       0.00000       0.00000       0.00000       3.89818       4.64273       4.94454       5.17450       4.68065       3.78636       3.13503       2.44914       1.82138       1.39242      0.868084      0.577141      0.364933      0.217679      0.123252     0.0677317     0.0326585     0.0146467    0.00616947    0.00246873   0.000878400   0.000272360   7.57896e-05   2.04602e-05   4.08133e-06   5.84484e-07       0.00000       0.00000       0.00000       0.00000       0.00000       0.00000       0.00000       0.00000       0.00000       0.00000
  13  13 2551.8852    1.8395  0.9448 11.3907 -0.0095       2.94089  0.0445   0.0512   0.0693    0.1981   0.0000      0.908411   441.0319       10.3681       10.4207       13.7312       1.86762       1.33433      -1.46982      -4.88993      0.428246     -0.687245       1.60906     -0.672648      0.391596      0.128760     0.0947447    0.00215850     0.0120498  -0.000415321     0.0104338   7.27796e-05  -0.000272891  -0.000279782  -7.49083e-06   9.12484e-06  -2.85654e-06  -3.93723e-08       0.00000       0.00000       0.00000       0.00000       0.00000       0.00000       0.00000       0.00000       0.00000       0.00000       4.25023       5.00059       4.86994       5.16280       4.76421       4.12207       3.08268       2.61801       1.97948       1.45512      0.935221      0.559661      0.378189      0.229777      0.133065     0.0675787     0.0323604     0.0130404    0.00586277    0.00218206   0.000807591   0.000245167   7.52186e-05   1.80241e-05   3.35297e-06   5.32599e-07       0.00000       0.00000       0.00000       0.00000       0.00000       0.00000       0.00000       0.00000       0.00000       0.00000
  13  14 2691.8534    2.3282  0.9046 12.1871 -0.0045       3.52779  0.0404   0.0666   0.0729    0.1612   0.0000       1.02941   441.0305       7.66484       4.03441       2.78609       5.49559      -1.79668      -2.79028      -3.55941     -0.661900      -2.38475       1.19336     -0.945327     -0.223976   -0.00727551     0.0872694     0.0254293    -0.0108697   -0.00987033   -0.00286617  -0.000335668    0.00102297  -0.000276792  -6.52896e-05   1.15887e-05  -1.42264e-06   4.41466e-07       0.00000       0.00000       0.00000       0.00000       0.00000       0.00000       0.00000       0.00000       0.00000       0.00000       3.79380       4.56162       4.73560       4.67540       4.30891       3.78297       3.02654       2.37815       1.79588       1.26601      0.905510      0.552033      0.346558      0.205174      0.112980     0.0575332     0.0276384     0.0126875    0.00549459    0.00219261   0.000775735   0.000257643   7.89102e-05   1.79837e-05   3.68624e-06   5.24888e-07       0.00000       0.00000       0.00000       0.00000       0.00000       0.00000       0.00000       0.00000       0.00000       0.00000
  13  16 2972.8110    3.5799  0.8717 13.0398 -0.0113       2.68506  0.0358   0.1035   0.0713    0.1621   0.0000      0.875072   440.4980       12.1397       15.3853       6.09770       3.94295       5.89350       1.39417      -4.52974      0.105887      -1.63142      -1.52671      -1.37374      0.158786    -0.0356238      0.103486    0.00309338    0.00634908    -0.0106025    0.00417374  -0.000975172  -0.000704447   0.000232054  -4.28170e-06   1.21256e-05  -5.68928e-07   6.48444e-07       0.00000       0.00000       0.00000       0.00000       0.00000       0.00000       0.00000       0.00000       0.00000       0.00000       3.55119       4.39435       4.50804       4.46394       4.06961       3.62268       2.78252       2.23395       1.67609       1.19249      0.807527      0.522096      0.322524      0.187193      0.108537     0.0539707     0.0259351     0.0123832    0.00494790    0.00197763   0.000743969   0.000238808   7.21558e-05   1.68663e-05   3.30961e-06   5.10138e-07       0.00000       0.00000       0.00000       0.00000       0.00000       0.00000       0.00000       0.00000       0.00000       0.00000
  13  18 3252.5662    3.5716  1.2837 13.1231 -0.0067      0.867261  0.0530   0.0871   0.0883    0.1416   0.0000      0.717263   434.7504       30.7522       15.2965       4.60236      -5.23512       2.44367      -1.90748     -0.513028       1.39645      -2.95634      0.658577     -0.698708    -0.0131536     0.0227798     0.0562574    -0.0424239    -0.0171062    0.00551924   0.000843210   -0.00355587   -0.00120424   0.000559071   2.39375e-05  -1.48911e-05   3.42623e-06  -5.34245e-07       0.00000       0.00000       0.00000       0.00000       0.00000       0.00000       0.00000       0.00000       0.00000       0.00000       4.46928       5.92569       5.64819       5.73112       5.39010       4.56343       3.78726       3.11338       2.37657       1.70584       1.10560      0.710034      0.447611      0.254832      0.148612     0.0776749     0.0363022     0.0174726    0.00665995    0.00283746    0.00105146   0.000340604   0.000103709   2.68703e-05   5.54840e-06   8.17419e-07       0.00000       0.00000       0.00000       0.00000       0.00000       0.00000       0.00000       0.00000       0.00000       0.00000
  13  19 3392.7524    3.0275  1.9122 12.8105 -0.0041       1.72529  0.0661   0.0632   0.1147    0.0885   0.0000      0.482049   432.6590       20.2935       22.6866       18.4290      -2.15922      -1.56285      -10.0819      -3.93579      -1.95329       2.54566      0.280349      -1.28096     -0.590990     -0.340989     0.0643759     0.0421581     -0.125550    0.00570925     0.0112010   -0.00352103  -0.000515860   0.000519689   0.000195007  -5.15725e-05  -1.29073e-05  -9.94763e-07       0.00000       0.00000       0.00000       0.00000       0.00000       0.00000       0.00000       0.00000       0.00000       0.00000       5.33711       6.60005       7.02220       7.08818       6.26011       5.45696       4.36718       3.62758       2.59631       1.85698       1.26224      0.841554      0.507118      0.298577      0.171403     0.0882759     0.0455974     0.0211831    0.00913072    0.00340429    0.00126422   0.000414348   0.000121363   3.03728e-05   5.66187e-06   8.70297e-07       0.00000       0.00000       0.00000       0.00000       0.00000       0.00000       0.00000       0.00000       0.00000       0.00000
  13  20 3533.0322    2.6724  2.8577 11.9261 -0.0018       1.16729  0.0765   0.0432   0.1320    0.0812   0.0000      0.273787   438.2815       50.4556       3.25487       15.8421      -6.14266      -6.18449      -2.20507      -6.97077      -1.44228      -6.18183      -1.12651     -0.635413      0.751863    -0.0257548      0.168634      0.109570   -0.00406621   -0.00872443     0.0170744  -0.000753309   -0.00181043   0.000607589   1.09689e-05   7.64559e-06  -1.44129e-05  -7.72279e-08       0.00000       0.00000       0.00000       0.00000       0.00000       0.00000       0.00000       0.00000       0.00000       0.00000       6.44566       7.78029       8.33036       8.22363       7.55973       6.52037       5.34883       4.13164       3.17896       2.21959       1.53079       1.02862      0.626272      0.365078      0.208996      0.106409     0.0546387     0.0247008     0.0107418    0.00404824    0.00155291   0.000502149   0.000143209   3.48568e-05   7.17064e-06   9.64620e-07       0.00000       0.00000       0.00000       0.00000       0.00000       0.00000       0.00000       0.00000       0.00000       0.00000
  13  21 3673.4109    2.2343  4.0793 11.4861  0.0017      0.398180  0.0952   0.0316   0.1676    0.0671   0.0000      0.173499   443.1924       21.7454      -1.57726       31.6423      -9.01167      -14.7989      -12.6340      -6.26088       7.20562      -2.26685      -3.24033       2.68556     -0.974686     -0.303091     -0.287182      0.148641    -0.0185406    0.00324382    -0.0150975   -0.00287185   0.000697083   0.000441031  -0.000202305   7.01482e-05  -1.42135e-05   4.34829e-07       0.00000       0.00000       0.00000       0.00000       0.00000       0.00000       0.00000       0.00000       0.00000       0.00000       7.85992       10.0255       10.0522       10.2044       9.31292       8.13264       6.77531       5.33621       3.81843       2.89939       1.93213       1.29131      0.778176      0.460952      0.251126      0.130410     0.0631792     0.0299678     0.0128092    0.00516083    0.00183930   0.000602217   0.000172056   4.71814e-05   9.24471e-06   1.35036e-06       0.00000       0.00000       0.00000       0.00000       0.00000       0.00000       0.00000       0.00000       0.00000       0.00000
  13  22 3814.3008    1.8814  5.7679 11.0284 -0.0040      0.434006  0.1197   0.0233   0.2070    0.0611   0.0000      0.107548   422.8375       29.8364       3.32212       15.3762       3.41705      -4.08969      -2.21377       6.84937      -2.74602      -6.90677     -0.451327      0.967923      0.739625      0.101042    -0.0175619     -0.130022    -0.0909223    -0.0455859    0.00621201   -0.00390695  -0.000452104  -0.000720061  -2.51802e-05   0.000166124   9.76148e-06  -9.59367e-07       0.00000       0.00000       0.00000       0.00000       0.00000       0.00000       0.00000       0.00000       0.00000       0.00000       9.67858       12.1027       12.6079       12.6557       11.7238       9.82975       8.34825       6.42105       4.85522       3.46853       2.40431       1.51997      0.971379      0.560566      0.320361      0.166868     0.0806104     0.0392726     0.0160681    0.00660111    0.00235401   0.000746473   0.000224792   5.59402e-05   1.18706e-05   1.59472e-06       0.00000       0.00000       0.00000       0.00000       0.00000       0.00000       0.00000       0.00000       0.00000       0.00000
  13  23 3955.2350    1.5229  7.7733 10.9237 -0.0043      0.495725  0.1568   0.0186   0.2824    0.0482   0.0000     0.0995460   455.1880       66.3645       24.0583     -0.454939       14.8126      -7.70021      -20.9577      -3.58424       4.76705       1.14759      -4.03511      -1.16267       1.00687      0.753678     -0.437073     -0.305359     0.0891590      0.120507    -0.0193647  -0.000701232   -0.00125369    0.00124102   0.000211291   7.98469e-05  -1.08669e-05  -6.30429e-07       0.00000       0.00000       0.00000       0.00000       0.00000       0.00000       0.00000       0.00000       0.00000       0.00000       11.9916       15.3567       16.4045       15.9314       14.7012       12.7130       10.5730       8.24406       6.11172       4.38770       3.09638       1.98672       1.24615      0.726903      0.404940      0.213060      0.102950     0.0508050     0.0210124    0.00875032    0.00310504    0.00102853   0.000305792   7.59722e-05   1.53657e-05   2.07867e-06       0.00000       0.00000       0.00000       0.00000       0.00000       0.00000       0.00000       0.00000       0.00000       0.00000
  14   9 2017.0748    0.5772  0.4768 10.0937 -0.0082       8.70225  0.0370   0.0221   0.0543    0.0856   0.0000       1.86598   440.3534       4.96434       8.62687       7.27279      -3.29047     -0.416764       5.20718      -1.40804      -1.12858     -0.117973      -1.03378      0.108480      0.237522    -0.0125209    -0.0973774     0.0803283     0.0701957    -0.0416853   0.000332346    0.00213557    0.00214817  -0.000485880  -9.89149e-05   0.000180718   6.20388e-06  -6.91076e-06   1.20070e-06   2.85345e-08       0.00000       0.00000       0.00000       0.00000       0.00000       0.00000       0.00000       0.00000       3.71703       3.51839       4.07004       5.07220       3.91192       3.09547       3.29949       2.58726       1.74549       1.38758       1.16432      0.653521      0.324535      0.250103      0.192563     0.0957509     0.0422108     0.0215996     0.0124522    0.00624207    0.00229974   0.000773712   0.000234672   6.33298e-05   1.64515e-05   3.56755e-06   8.25918e-07   1.19524e-07       0.00000       0.00000       0.00000       0.00000       0.00000       0.00000       0.00000       0.00000
  14  11 2305.8464    1.1329  0.8308 10.7198 -0.0212       5.57435  0.0383   0.0331   0.0683    0.1283   0.0000       1.08098   434.1637       4.93767       17.1934     0.0121602       3.89884      -2.39508      -3.33687       1.55266     -0.809768      -1.67579     -0.756777      0.637050      0.526335     -0.141283    -0.0654864      0.202348    -0.0546846     0.0233221   -0.00701951   -0.00624267  -0.000469955   0.000571167   7.69527e-05  -0.000204629  -2.45838e-05   1.16508e-05  -1.25649e-06  -9.43796e-08       0.00000       0.00000       0.00000       0.00000       0.00000       0.00000       0.00000       0.00000       3.26499       4.07705       4.17558       4.38979       3.93224       3.45965       2.77163       2.38045       1.81278       1.30002      0.883777      0.626669      0.380769      0.251780      0.130922     0.0819945     0.0417058     0.0227897    0.00940985    0.00456798    0.00165952   0.000674868   0.000208016   7.94386e-05   1.90396e-05   5.03145e-06   8.83748e-07   1.37547e-07       0.00000       0.00000       0.00000       0.00000       0.00000       0.00000       0.00000       0.00000
  14  12 2446.8106    1.4993  0.9570 10.9228 -0.0003       1.84284  0.0413   0.0389   0.0704    0.1581   0.0000      0.882349   437.0210     -0.252289       7.19446       2.72693       1.89856     -0.732879      -6.73449      0.526077      0.635260      -2.23774    -0.0297354     -0.597050     -0.471062     -0.224005      0.264995     0.0817251     -0.100867     0.0181962   2.04955e-05   -0.00452960  -0.000238280   0.000615558  -0.000432632  -1.59305e-05   5.89474e-06  -8.06188e-06  -6.41613e-07  -1.61743e-07       0.00000       0.00000       0.00000       0.00000       0.00000       0.00000       0.00000       0.00000       3.41286       4.44605       4.91525       4.48462       4.30370       4.04673       2.94712       2.59255       1.90871       1.30465       1.02243      0.672470      0.410644      0.271891      0.157771     0.0833819     0.0470595     0.0233237    0.00986502    0.00523888    0.00193142   0.000716933   0.000267833   9.45622e-05   2.66389e-05   5.96885e-06   1.03373e-06   1.49325e-07       0.00000       0.00000       0.00000       0.00000       0.00000       0.00000       0.00000       0.00000
  14  13 2587.4527    1.9684  0.8716 12.0163 -0.0007       3.25028  0.0432   0.0546   0.0648    0.1179   0.0000      0.987274   441.6056       7.97092       13.4167     -0.471650       6.53627       2.04280      -5.87427      0.900480       3.89754     -0.151490      -1.15038     0.0205226     -0.599652      0.231519    -0.0743201    -0.0317912    -0.0591438   -0.00819529     0.0209392   -0.00107974   -0.00122311   0.000385809  -0.000104952   5.54408e-05   2.02902e-05   8.85685e-06   4.05716e-07   3.16518e-08       0.00000       0.00000       0.00000       0.00000       0.00000       0.00000       0.00000       0.00000       3.46387       3.84013       4.31260       4.59002       4.17620       3.45731       3.06814       2.43886       1.86779       1.35576      0.925035      0.667858      0.463752      0.270157      0.145279     0.0859520     0.0479684     0.0255554     0.0110850    0.00515496    0.00195931   0.000797112   0.000253538   7.64669e-05   2.07176e-05   5.26912e-06   9.74430e-07   1.25937e-07       0.00000       0.00000       0.00000       0.00000       0.00000       0.00000       0.00000       0.00000
  14  14 2728.4048    2.5445  0.9109 12.0337  0.0036       3.94373  0.0395   0.0704   0.0708    0.1761   0.0000       1.15223   439.0842       8.89869       9.73976       2.53036       1.11878      -5.95958      -3.74324     -0.856896      0.698664     0.0805516      -1.24332     -0.937454      0.349751     -0.530363     0.0137642     -0.111443    -0.0232396    -0.0220387     0.0159180    0.00257059  -0.000621128  -0.000212142   0.000629619   7.69220e-05  -2.67663e-05  -4.64609e-06   1.17272e-06  -2.12068e-07       0.00000       0.00000       0.00000       0.00000       0.00000       0.00000       0.00000       0.00000       3.07972       4.22092       4.25959       4.58518       3.76840       3.73245       2.78032       2.27134       1.72580       1.27921      0.878984      0.613136      0.420839      0.236222      0.150482     0.0741080     0.0468779     0.0199404     0.0108153    0.00393684    0.00202228   0.000654958   0.000290267   7.60661e-05   2.30585e-05   5.00753e-06   9.66427e-07   1.68116e-07       0.00000       0.00000       0.00000       0.00000       0.00000       0.00000       0.00000       0.00000
  14  15 2869.3131    2.9035  0.8853 12.7897 -0.0087     -0.265616  0.0375   0.0806   0.0721    0.1450   0.0000       1.06005   446.2825       8.91464       18.5539       6.21966      -2.34048      -3.39947      -1.28945     -0.249496     -0.770250      -2.59247       1.75555     -0.570269     -0.116442     -0.199097    -0.0470126    -0.0217778    0.00683484    -0.0109921    -0.0214926    0.00284105   0.000835971  -0.000231137  -0.000240997  -6.57519e-05   3.27335e-05  -4.18207e-08  -1.47268e-06  -7.60441e-08       0.00000       0.00000       0.00000       0.00000       0.00000       0.00000       0.00000       0.00000       2.92214       4.09483       4.01338       4.25468       3.76756       3.48354       2.80211       2.34284       1.74413       1.30404      0.947677      0.606101      0.408374      0.246556      0.142414     0.0849425     0.0398426     0.0225433    0.00970864    0.00476778    0.00173251   0.000768499   0.000242826   8.13900e-05   2.38115e-05   5.53135e-06   1.09794e-06   1.69567e-07       0.00000       0.00000       0.00000       0.00000       0.00000       0.00000       0.00000       0.00000
  14  16 3010.2677    3.5751  0.8871 12.8996 -0.0073     0.0509956  0.0402   0.0968   0.0694    0.1739   0.0000      0.891733   434.2813       13.0320       11.0337     -0.890219       3.84708       2.70062      -2.27157      -3.70672     -0.460870      -1.06076      0.529958     0.0118853       1.12509     -0.232984    -0.0258530    -0.0684004    -0.0432051   -0.00529528    0.00248713    0.00625919   -0.00284887  -0.000701048   0.000254508  -5.48695e-06  -1.64502e-05  -2.88584e-06   3.06843e-06   9.29288e-08       0.00000       0.00000       0.00000       0.00000       0.00000       0.00000       0.00000       0.00000       3.47943       4.58724       4.74904       4.30583       4.07939       3.70118       3.25078       2.50884       1.95546       1.44486      0.986133      0.690544      0.427458      0.257819      0.140904     0.0765846     0.0420005     0.0194663    0.00978862    0.00394651    0.00183856   0.000667217   0.000254806   7.99205e-05   2.06733e-05   5.30555e-06   1.07179e-06   1.32381e-07       0.00000       0.00000       0.00000       0.00000       0.00000       0.00000       0.00000       0.00000
  14  17 3150.7435    3.6822  1.0794 13.1654 -0.0061     -0.295602  0.0466   0.0952   0.0806    0.1696   0.0000      0.911347   438.0262       14.0132       8.52769       6.22299       3.41874      -3.07549      -4.74251     -0.532684       2.13801     -0.701090     -0.937603     -0.460238     -0.140876    -0.0687086     0.0739554     -0.132064    -0.0631488    -0.0120091    0.00899899   -0.00868222    0.00328760   0.000977310   0.000309517   0.000156644  -1.02375e-05  -1.87728e-06   8.36218e-07   3.46165e-07       0.00000       0.00000       0.00000       0.00000       0.00000       0.00000       0.00000       0.00000       3.79212       4.65932       4.60807       4.96765       4.62630       3.97947       3.37301       2.50298       2.22968       1.57422       1.15174      0.651821      0.454114      0.280913      0.184133      0.105112     0.0511987     0.0261686     0.0108301    0.00545286    0.00197577   0.000827854   0.000269270   8.24733e-05   2.43935e-05   4.90785e-06   1.21757e-06   1.58793e-07       0.00000       0.00000       0.00000       0.00000       0.00000       0.00000       0.00000       0.00000
  14  18 3291.0333    3.4394  1.4031 12.9300 -0.0022     0.0941602  0.0580   0.0763   0.0949    0.1263   0.0000      0.579033   435.5051       25.0696       7.57070       12.1258      -16.0614      -6.41493       3.49369      -10.4945      -6.66675      -2.02436     -0.322208      -1.44280     0.0148295      0.197982    -0.0707509     0.0921346    -0.0259194    -0.0263861   0.000851555    0.00225893    0.00145807  -0.000939280  -0.000366941   0.000122417  -3.49340e-05   9.54850e-06  -2.99128e-06   3.61223e-08       0.00000       0.00000       0.00000       0.00000       0.00000       0.00000       0.00000       0.00000       3.94383       5.54358       5.72654       5.57394       5.38596       4.87094       3.57516       3.49934       2.32398       1.85970       1.32587      0.786206      0.618076      0.332062      0.205555      0.118428     0.0634764     0.0293922     0.0167099    0.00534926    0.00291784    0.00103934   0.000364205   0.000107613   3.89313e-05   8.63964e-06   1.47644e-06   2.27990e-07       0.00000       0.00000       0.00000       0.00000       0.00000       0.00000       0.00000       0.00000
  14  19 3431.6965    3.0260  2.1167 12.3601 -0.0007      0.636824  0.0658   0.0552   0.1143    0.1019   0.0000      0.350564   431.6305       18.5917       20.9714      0.125033       3.61051       12.9825      -3.85330      -9.27667       8.36870       3.09238      -1.84900     -0.882557       1.09990     -0.143951     -0.266977     -0.174782     0.0822235     0.0483878     0.0255517   -0.00808587  -7.63260e-05   0.000184205   0.000198058   5.89518e-05  -5.53962e-07   7.84973e-06   1.12560e-06   5.36829e-07       0.00000       0.00000       0.00000       0.00000       0.00000       0.00000       0.00000       0.00000       4.91022       6.58703       6.55996       6.74770       6.26083       5.38851       4.65160       3.57212       2.98856       2.19978       1.46596      0.987540      0.594875      0.413279      0.221718      0.137195     0.0693081     0.0331070     0.0161438    0.00639531    0.00297564    0.00111435   0.000377666   0.000131445   3.23481e-05   8.69457e-06   1.77482e-06   2.39641e-07       0.00000       0.00000       0.00000       0.00000       0.00000       0.00000       0.00000       0.00000
  14  20 3572.4086    2.4974  3.3014 11.9796 -0.0036      0.494719  0.0836   0.0381   0.1492    0.0719   0.0000      0.223798   437.0364       27.0158       3.51077      -2.62923      -4.29122      -7.34738       3.25839      -6.34486      -3.13882       1.46010       1.16090      -2.50786     -0.220474      0.106856      0.149713     0.0151811    -0.0956728    -0.0322097     0.0171504    -0.0114778   0.000233321   0.000362406  -0.000283097   1.24728e-07   1.23906e-05   1.66188e-05  -1.74759e-06   2.79306e-07       0.00000       0.00000       0.00000       0.00000       0.00000       0.00000       0.00000       0.00000       6.47683       8.15951       8.36250       8.32310       7.86261       6.66884       6.05774       4.67303       3.76956       2.69365       1.93980       1.26359      0.817677      0.494897      0.295214      0.160724     0.0845897     0.0430568     0.0191732    0.00915235    0.00351767    0.00139041   0.000479728   0.000148397   4.25005e-05   9.99536e-06   2.17706e-06   2.66183e-07       0.00000       0.00000       0.00000       0.00000       0.00000       0.00000       0.00000       0.00000
  14  21 3713.8359    2.0730  4.7113 11.3958 -0.0018      0.655384  0.1011   0.0275   0.1841    0.0624   0.0000      0.136300   422.4028       37.4663     -0.230130       3.32021      -6.93522      -13.3907      -5.91589      -6.59159       4.35523      0.267357     -0.811635      0.884920     -0.175992      0.590844      0.257778    -0.0489474     0.0949137   -0.00841195     0.0100672    0.00802391   -0.00306886  -0.000403019   0.000270441   6.12777e-05   1.11754e-05   1.49769e-05   4.07991e-06  -5.07118e-07       0.00000       0.00000       0.00000       0.00000       0.00000       0.00000       0.00000       0.00000       7.75641       9.92728       10.2718       10.1115       9.60005       8.50672       7.16598       5.71822       4.27846       3.25993       2.27393       1.56214       1.00664      0.619594      0.356584      0.200831      0.102859     0.0516573     0.0244534     0.0106458    0.00447062    0.00173657   0.000590947   0.000190252   5.30723e-05   1.33079e-05   2.53176e-06   3.39352e-07       0.00000       0.00000       0.00000       0.00000       0.00000       0.00000       0.00000       0.00000
  14  22 3854.7101    1.7230  6.1313 11.1046 -0.0025      0.575871  0.1257   0.0211   0.2245    0.0508   0.0000      0.114588   436.9869       33.1301       14.8334       12.6389      -10.3206       3.41721      -2.32458       1.62444       2.48399      -4.94778      -4.81358      -3.69153       2.42504     -0.134233     -0.336842      0.105727     0.0419563     0.0103259     0.0259210    -0.0135704  -0.000521387    0.00260197    0.00130762  -3.37728e-05   8.90612e-06   8.08389e-06   4.74084e-07  -4.18951e-07       0.00000       0.00000       0.00000       0.00000       0.00000       0.00000       0.00000       0.00000       9.10439       11.7864       12.0777       12.1874       11.2690       10.0336       8.43997       6.89149       5.38699       3.92693       2.86738       1.78496       1.19490      0.729733      0.435108      0.243275      0.127088     0.0637703     0.0291508     0.0134205    0.00543443    0.00210513   0.000713713   0.000228707   6.81016e-05   1.55977e-05   3.16758e-06   4.27830e-07       0.00000       0.00000       0.00000       0.00000       0.00000       0.00000       0.00000       0.00000
  14  23 3995.9924    1.4780  8.0975 10.8112 -0.0037      0.444846  0.1559   0.0172   0.2800    0.0481   0.0000     0.0929928   423.4673       55.9270       23.7896       3.00268      0.334254      -6.97902      -14.0805      -10.4171      -6.14606      -2.07612       1.90887      -7.08324      -1.72440     0.0200189      0.271363      0.333689     -0.127121      0.116959      0.122364    -0.0510300   -0.00343783   -0.00345558    0.00107714   0.000341595   4.02223e-05   4.04197e-06  -3.24951e-06   3.96070e-07       0.00000       0.00000       0.00000       0.00000       0.00000       0.00000       0.00000       0.00000       11.0914       14.2118       15.0112       14.6719       14.0229       12.1868       10.4902       8.60484       6.57698       4.87098       3.42384       2.35037       1.52339      0.921899      0.545709      0.300342      0.164163     0.0810830     0.0393642     0.0169643    0.00716135    0.00267097   0.000959678   0.000298194   8.55430e-05   2.07555e-05   3.95161e-06   5.08935e-07       0.00000       0.00000       0.00000       0.00000       0.00000       0.00000       0.00000       0.00000
  14  25 4278.7186    1.0237 14.4037 10.4294 -0.0004      0.168904  0.2980   0.0118   0.5129    0.0400   0.0000     0.0836403   431.9220       14.7986       48.7105      -31.5062      -33.6831       15.7523      -23.6472       18.7200       8.17803      -16.8855       11.4546      -1.19714      -1.43203     -0.862417      0.255182      0.411572     -0.312999     0.0514824     0.0193405    -0.0149629   -0.00932307   0.000690754  -8.90480e-05  -0.000509952   0.000161224   3.51982e-05  -8.54594e-06  -2.05577e-08       0.00000       0.00000       0.00000       0.00000       0.00000       0.00000       0.00000       0.00000       18.2340       22.8089       24.6703       24.6379       22.8434       20.4289       16.9656       13.6954       10.7665       7.82179       5.62936       3.89399       2.47585       1.58127      0.929641      0.520517      0.282688      0.141528     0.0667038     0.0301611     0.0123662    0.00461986    0.00164663   0.000524085   0.000139571   3.27319e-05   6.24445e-06   8.23053e-07       0.00000       0.00000       0.00000       0.00000       0.00000       0.00000       0.00000       0.00000
  15   8 1902.4351    0.4520  0.3405 10.0207 -0.0316       15.6289  0.0390   0.0261   0.0486    0.0643   0.0000       2.89117   438.1885      -5.32598       11.5298       4.84670      -2.05167      -2.34544     -0.688218      0.384008     0.0433947     -0.906851      0.636753      0.741445     -0.302278     -0.460406      0.114910      0.120614     0.0339995    -0.0545796    0.00436065    0.00470890   -0.00802025   -0.00302454   0.000347974   0.000108691  -5.08595e-05   1.24661e-05   2.19021e-06  -1.91412e-06  -4.63791e-08  -3.91922e-08       0.00000       0.00000       0.00000       0.00000       0.00000       0.00000       2.61003       4.08380       3.69408       4.54509       4.15403       3.18359       3.06029       2.58374       1.93083       1.60024      0.976900      0.981670      0.402511      0.412190      0.163198      0.143354     0.0562596     0.0439783     0.0184571    0.00938133    0.00577021    0.00182082   0.000693628   0.000271733   7.04045e-05   3.47706e-05   4.76090e-06   2.08082e-06   3.40448e-07   5.00309e-08       0.00000       0.00000       0.00000       0.00000       0.00000       0.00000
  15   9 2049.6957    0.6150  0.5221  9.9820 -0.0145       7.00606  0.0347   0.0221   0.0503    0.0964   0.0000       1.54887   437.1922       6.91582       14.2137      -2.42968       3.90586       4.10556       2.67349     -0.650555     -0.718486      -1.70415      0.526172      0.230317     -0.381234     0.0175230    0.00424751     -0.120848     0.0213682     0.0255988    0.00930174   -0.00401258    0.00331223  -0.000419533   8.39027e-06  -0.000204847   3.82023e-05  -1.61709e-05  -3.50025e-06  -1.65709e-08  -1.71456e-08   3.18794e-08       0.00000       0.00000       0.00000       0.00000       0.00000       0.00000       2.90443       3.61303       4.00742       4.08033       3.21836       3.36876       2.83326       2.21798       1.90259       1.43008      0.974620      0.666726      0.479647      0.249872      0.169687      0.111995     0.0551955     0.0251256     0.0149064    0.00788922    0.00312322    0.00131354   0.000583264   0.000232921   7.66178e-05   2.09358e-05   5.27804e-06   1.09007e-06   2.23892e-07   3.46945e-08       0.00000       0.00000       0.00000       0.00000       0.00000       0.00000
  15  10 2195.9317    0.8123  0.7506 10.4331 -0.0132       7.82871  0.0351   0.0243   0.0678    0.0998   0.0000       1.35599   439.0357      -1.86433       12.1316       4.43170      -3.64228       1.49058       1.54452      0.702369       1.44227      0.699215      0.269523    -0.0868163    -0.0312703     -0.402674  -0.000645616     0.0487152    -0.0904417     0.0123504    -0.0157621    -0.0186996    0.00533118   1.74185e-07  -0.000558251   0.000193684   3.53690e-05  -2.30620e-05   1.71904e-06  -1.63911e-06   3.54158e-07  -3.90888e-08       0.00000       0.00000       0.00000       0.00000       0.00000       0.00000       3.11660       3.57263       3.54092       3.72381       3.81076       3.13367       2.60521       2.38754       1.95977       1.39043      0.957879      0.681468      0.493245      0.304347      0.173801     0.0993815     0.0586051     0.0339060     0.0172397    0.00779200    0.00335323    0.00126454   0.000481545   0.000178053   5.62618e-05   1.75032e-05   5.15363e-06   1.19006e-06   2.15849e-07   2.71070e-08       0.00000       0.00000       0.00000       0.00000       0.00000       0.00000
  15  11 2339.6609    1.1915  0.8270 10.7556 -0.0135       2.84472  0.0385   0.0325   0.0628    0.1349   0.0000      0.931680   438.7748      0.413083       16.6386      -1.70840      -5.78376     -0.169319      -2.36911      -6.45182       1.00755      -2.87973      0.694582    -0.0152604     -0.582395      0.288806     0.0714588     0.0414126      0.167608     0.0281936    -0.0212237   -0.00568406    0.00666291  -7.04243e-05   0.000329169  -0.000168430   0.000133038  -8.48993e-05   9.03029e-07   1.73167e-06   2.44281e-07  -1.97178e-08       0.00000       0.00000       0.00000       0.00000       0.00000       0.00000       3.10275       3.92366       4.34555       4.33469       4.05234       3.36787       2.95252       2.53911       1.82191       1.42837      0.975129      0.691607      0.482754      0.284950      0.170913      0.114225     0.0546829     0.0320551     0.0163967    0.00790310    0.00383631    0.00140042   0.000583920   0.000233919   6.45359e-05   2.18619e-05   5.90244e-06   1.44656e-06   2.45066e-07   3.16648e-08       0.00000       0.00000       0.00000       0.00000       0.00000       0.00000
  15  12 2481.2242    1.6849  0.8633 11.2792 -0.0083       4.52650  0.0366   0.0441   0.0657    0.1347   0.0000      0.833296   441.8895       7.69390       13.6987       2.85895      -5.47316     -0.437206     -0.697193     -0.721693     -0.294182     -0.988093      0.284448      -1.00773    -0.0859408     -0.160138     -0.240612     -0.133859    -0.0422212    0.00964581   -0.00610630    -0.0102891    0.00238109  -0.000596890   0.000549697   5.31880e-05   4.20253e-05  -3.64771e-05   2.00581e-06  -9.80286e-07   2.08387e-07   5.52902e-08       0.00000       0.00000       0.00000       0.00000       0.00000       0.00000       2.76505       3.79483       3.69158       3.82181       3.58491       3.30798       2.80938       2.24448       1.85382       1.34206       1.01249      0.665393      0.507095      0.273076      0.189535      0.106018     0.0581811     0.0326945     0.0152917    0.00804989    0.00320325    0.00147189   0.000511709   0.000227049   7.09844e-05   2.07956e-05   6.61082e-06   1.31210e-06   2.84611e-07   3.85984e-08       0.00000       0.00000       0.00000       0.00000       0.00000       0.00000
  15  13 2622.5193    2.0505  0.9456 11.7325 -0.0033       2.59429  0.0387   0.0515   0.0705    0.1370   0.0000      0.876017   436.9530       9.34992       4.74856      0.664900      -6.25135       1.15606       2.26051      -1.11460      0.852497      -1.33031      -1.41864     -0.966055      0.426260      0.294772     -0.108554    0.00658362     0.0395178    0.00681984   -0.00104953    -0.0118412   -0.00170664   -0.00137201   0.000140538   0.000250555   7.78932e-06  -1.65815e-05  -3.10718e-06  -1.95148e-07  -4.99626e-08  -1.93198e-08       0.00000       0.00000       0.00000       0.00000       0.00000       0.00000       2.91513       3.73444       3.91604       4.14895       3.55234       3.39454       2.79296       2.35673       1.87465       1.40357      0.932499      0.704478      0.489361      0.294960      0.170305      0.104639     0.0561024     0.0313951     0.0167623    0.00791521    0.00354833    0.00135355   0.000585229   0.000222751   7.26503e-05   2.18445e-05   5.64652e-06   1.32030e-06   2.41534e-07   3.68988e-08       0.00000       0.00000       0.00000       0.00000       0.00000       0.00000
  15  14 2764.2307    2.7495  0.9170 12.4736 -0.0156       2.35425  0.0457   0.0742   0.0666    0.1440   0.0000      0.933864   433.0336       15.0128       7.81728       3.00586     -0.811487      -3.43340       5.48070      -3.90219      -1.09964      0.997005      0.882572      -1.14437     0.0107314    -0.0516969     0.0597610      0.118694    -0.0766734     0.0186626    0.00871126   -0.00421889    0.00675534   -0.00306282   0.000110081  -0.000416360   3.11427e-05  -1.19146e-06  -4.33287e-06  -9.16318e-07  -2.45933e-07   1.81265e-08       0.00000       0.00000       0.00000       0.00000       0.00000       0.00000       3.66119       4.60254       4.43059       4.26382       3.75099       3.40287       3.51082       2.90203       2.39805       1.79858       1.29720      0.862287      0.519900      0.301075      0.199327      0.106898     0.0642784     0.0307043     0.0155657    0.00805924    0.00330059    0.00156676   0.000558475   0.000201923   7.01084e-05   1.83613e-05   5.62054e-06   1.22530e-06   2.57600e-07   3.26657e-08       0.00000       0.00000       0.00000       0.00000       0.00000       0.00000
  15  15 2905.9566    3.2681  0.8527 12.8793 -0.0103       2.68067  0.0367   0.0898   0.0661    0.1459   0.0000      0.876481   442.1393       11.0731       17.9877      -3.39094       3.61703       1.28785      -2.43317      -1.26585       2.94672      -3.47763     -0.596656      -1.08494     -0.136976     -0.306912      0.150337     -0.182012    -0.0556069     0.0113333  -0.000467686    0.00287003    0.00328383   -0.00132941  -0.000332434  -1.99146e-05  -0.000100914   9.86637e-06  -4.76157e-06  -9.98731e-07  -1.10946e-08   1.77935e-08       0.00000       0.00000       0.00000       0.00000       0.00000       0.00000       2.97143       3.64076       3.84762       4.15574       3.59796       3.28916       2.99096       2.27938       1.71898       1.32732      0.978542      0.682015      0.467551      0.311702      0.182205      0.100064     0.0578883     0.0323804     0.0152276    0.00741742    0.00333131    0.00159521   0.000593730   0.000215133   6.73164e-05   1.96768e-05   5.20023e-06   1.19992e-06   2.40026e-07   3.33914e-08       0.00000       0.00000       0.00000       0.00000       0.00000       0.00000
  15  16 3047.2471    3.6527  0.9206 13.2805 -0.0105       1.24015  0.0421   0.1013   0.0679    0.1529   0.0000      0.760852   438.7354       16.9032       15.3517       5.10630       3.67606      -2.17082       1.23176       2.42906       1.85229     -0.162612      0.321003      0.728634       1.03168     0.0598597     -0.104978     -0.190992    -0.0116916     0.0340718  -0.000282443    0.00464825   -0.00666342  -0.000907559  -0.000230941  -6.69416e-05   1.21747e-05   1.07392e-05  -4.56682e-06  -2.30897e-07  -1.17427e-07   6.04508e-08       0.00000       0.00000       0.00000       0.00000       0.00000       0.00000       3.46462       4.64992       4.69451       4.74080       4.13356       3.94483       3.22938       2.72497       2.06401       1.55139       1.16597      0.742480      0.517636      0.320777      0.198700      0.106040     0.0648184     0.0313493     0.0169140    0.00721300    0.00360179    0.00147202   0.000638963   0.000205402   7.65941e-05   2.20228e-05   6.51571e-06   1.32579e-06   2.51502e-07   3.87412e-08       0.00000       0.00000       0.00000       0.00000       0.00000       0.00000
  15  17 3188.0542    3.8624  1.1639 13.3115 -0.0074      -2.71463  0.0515   0.0966   0.0815    0.1766   0.0000      0.880014   439.3779       15.4969       6.90872      -4.33858      -9.50641     -0.502188      -2.94228      -3.36446      -3.31094      0.196829     -0.625860     -0.519559      0.221022      0.133291   -0.00119744    -0.0607773     0.0375233    -0.0139178    -0.0320280  -0.000468974   -0.00261829    0.00197349  -0.000180404  -0.000168351  -8.59105e-05  -3.55263e-05   2.85832e-06   1.38020e-06   1.94443e-07  -2.82600e-10       0.00000       0.00000       0.00000       0.00000       0.00000       0.00000       3.86830       4.32996       4.77588       4.99181       4.88806       4.04090       3.52613       2.91848       2.29722       1.68522       1.19727      0.852095      0.633528      0.403549      0.233942      0.123099     0.0788044     0.0450715     0.0221942     0.0101154    0.00440795    0.00194688   0.000725965   0.000260984   8.73440e-05   2.48553e-05   7.17459e-06   1.59726e-06   2.87589e-07   3.46622e-08       0.00000       0.00000       0.00000       0.00000       0.00000       0.00000
  15  18 3329.0843    3.3354  1.5379 13.0363 -0.0048       1.40802  0.0558   0.0745   0.0976    0.1168   0.0000      0.795078   437.4103       27.4229       15.9666       8.36298       9.82370       5.61675      0.669957     -0.940709      -2.20772      -8.06294      0.117534     -0.485527     -0.182355      0.315000     0.0582063      0.254245    -0.0615969     0.0884204     0.0132418    -0.0106756   -0.00695646    0.00187035  -0.000651391   0.000208552  -0.000141408   3.22216e-05   2.72964e-06   2.57431e-06  -1.49346e-07  -6.24418e-08       0.00000       0.00000       0.00000       0.00000       0.00000       0.00000       4.05281       4.88300       4.87356       5.23638       5.04074       4.44869       3.65156       3.05898       2.48945       2.02035       1.34029      0.947785      0.612574      0.414773      0.248546      0.154934     0.0852741     0.0465509     0.0229195     0.0102383    0.00471855    0.00185811   0.000767782   0.000279280   9.07818e-05   2.84086e-05   7.08421e-06   1.80135e-06   3.15441e-07   4.37293e-08       0.00000       0.00000       0.00000       0.00000       0.00000       0.00000
  15  19 3470.2421    2.8053  2.3843 12.3952 -0.0074      0.673417  0.0682   0.0505   0.1261    0.0920   0.0000      0.361149   443.7468       25.3378      0.325000       1.96038      -7.89072      0.881175       16.3079       5.66064      -4.88098       3.10988       4.89826     -0.460651      0.642815      0.109092    -0.0997530    -0.0291009      0.115901    -0.0229779     0.0192449   -0.00394759   -0.00242386   0.000487451   0.000328883   0.000247522   5.42651e-05   2.42448e-05   2.64498e-06  -2.29819e-06  -2.43204e-07  -3.15926e-08       0.00000       0.00000       0.00000       0.00000       0.00000       0.00000       5.14387       6.15989       6.34609       6.67088       6.09212       5.22056       4.71957       4.07264       3.24880       2.40734       1.70259       1.16850      0.804523      0.505232      0.290341      0.167376     0.0969967     0.0564088     0.0280318     0.0131869    0.00583920    0.00244597   0.000923561   0.000341810   0.000108484   3.31482e-05   8.85960e-06   2.07663e-06   3.92904e-07   5.24124e-08       0.00000       0.00000       0.00000       0.00000       0.00000       0.00000
  15  20 3611.6408    2.3484  3.5904 11.7705 -0.0037      0.648103  0.0848   0.0340   0.1500    0.0724   0.0000      0.197258   438.2014       31.9087       17.3776       10.8403      -7.97199      -2.54081       14.0858      -1.63991      0.883912      -3.49225      0.866697      -1.93022     -0.869245      0.263708     -0.191292     -0.251986    -0.0959009    -0.0157653     0.0202819   -0.00243385   -0.00815893   -0.00447973    0.00169967   0.000357573  -0.000280494  -2.41720e-06  -1.22722e-05   1.01371e-06  -2.57655e-07  -4.55590e-08       0.00000       0.00000       0.00000       0.00000       0.00000       0.00000       6.14359       7.91295       8.23930       8.44323       7.87853       7.05993       5.88927       4.78030       3.76873       2.84595       2.00822       1.43537      0.956855      0.614439      0.372326      0.221511      0.122874     0.0664150     0.0337083     0.0158411    0.00722542    0.00295519    0.00119055   0.000440281   0.000147852   4.49189e-05   1.17404e-05   2.79727e-06   5.17849e-07   6.99096e-08       0.00000       0.00000       0.00000       0.00000       0.00000       0.00000
  15  21 3753.1704    1.9873  5.2052 11.2256 -0.0028      0.555473  0.1058   0.0241   0.1853    0.0574   0.0000      0.121409   439.9425       35.4365       3.95302      -3.98539      -1.24602       12.9301      -15.0782      -10.1993       5.29187      0.170451      0.576259      -2.83587      -1.50683     -0.733056      0.148870      0.159369      0.314140     -0.151499   -0.00480370    0.00860906    -0.0155910    0.00155225   -0.00389998    0.00129167   0.000445252   6.68074e-05  -1.96627e-05  -4.57203e-06   6.58199e-07  -2.64850e-09       0.00000       0.00000       0.00000       0.00000       0.00000       0.00000       7.36446       9.49671       10.0993       10.2001       9.54148       8.33690       7.19311       5.97626       4.73496       3.50812       2.56840       1.74842       1.19977      0.739994      0.467172      0.270139      0.153243     0.0821103     0.0422337     0.0200366    0.00929361    0.00379832    0.00152552   0.000555462   0.000187753   5.59074e-05   1.57668e-05   3.53948e-06   6.77879e-07   8.59613e-08       0.00000       0.00000       0.00000       0.00000       0.00000       0.00000
  15  22 3894.6811    1.6917  6.6755 11.0149 -0.0026      0.465480  0.1259   0.0193   0.2272    0.0487   0.0000     0.0953277   447.3420       31.4608      -2.39147       3.45451     -0.628701       5.00452       1.97354      -5.91211      -1.36300      -7.57811     -0.397021       1.85163       1.81860     -0.663968    -0.0487604      0.120505     0.0824485     -0.157367     -0.148104    -0.0283159    0.00290762   -0.00513739  -0.000126301   -0.00141124  -2.78251e-05   4.97397e-05   9.97582e-07   3.99207e-06   1.33496e-07   7.80812e-08       0.00000       0.00000       0.00000       0.00000       0.00000       0.00000       8.73933       11.0727       11.5066       11.7999       10.9735       9.85522       8.59414       7.05247       5.56104       4.32733       3.06582       2.16576       1.41874      0.919808      0.565215      0.336769      0.185130      0.100743     0.0496873     0.0245893     0.0107666    0.00473450    0.00180734   0.000687552   0.000223967   6.83193e-05   1.79490e-05   4.30286e-06   7.88300e-07   1.03334e-07       0.00000       0.00000       0.00000       0.00000       0.00000       0.00000
  15  23 4036.5027    1.4349  9.1398 10.7580 -0.0016      0.485215  0.1618   0.0157   0.3014    0.0435   0.0000     0.0801949   438.8545       49.5569      -21.2497      -18.6885       31.9300      -8.22513       6.26924       6.18648       11.1759      -3.77927     -0.279061    -0.0651995       3.07452      -1.36372      0.691803     0.0119835     -0.125681     -0.157163     0.0415417   -0.00757751    0.00261269    0.00241088    0.00310187    0.00102939   0.000194269   4.40031e-05  -8.44798e-06   4.57897e-07  -7.11043e-07   3.59057e-08       0.00000       0.00000       0.00000       0.00000       0.00000       0.00000       11.0727       13.8627       14.7668       14.6953       13.7460       12.5030       10.7536       8.87003       6.97384       5.33676       3.82129       2.67320       1.79843       1.14805      0.699461      0.410353      0.228051      0.124329     0.0613830     0.0302001     0.0132130    0.00581810    0.00223740   0.000847265   0.000276613   8.43345e-05   2.26471e-05   5.23855e-06   9.49843e-07   1.22345e-07       0.00000       0.00000       0.00000       0.00000       0.00000       0.00000
  15  24 4178.2805    1.1776 11.6080 10.5387 -0.0017      0.304567  0.2155   0.0129   0.3957    0.0418   0.0000     0.0843871   447.5951       3.84011       21.6287       6.20158      -2.03947       11.6629       7.59320      -2.85386      0.862895      -5.12223      -3.13114      0.165617     -0.846217      0.700694     -0.341955      0.174680     -0.105096     -0.150094     0.0677969  -0.000476288    -0.0369136    0.00198704   -0.00226052   -0.00125170   1.47107e-05   1.54223e-05   8.70723e-06   5.00052e-06  -2.80236e-08   1.25233e-07       0.00000       0.00000       0.00000       0.00000       0.00000       0.00000       13.3384       16.9567       17.9532       18.2851       17.0012       15.3324       13.3988       10.9612       8.72802       6.58803       4.83628       3.36880       2.24371       1.46660      0.871268      0.532662      0.293467      0.153969     0.0797718     0.0390280     0.0170488    0.00741521    0.00297447    0.00108377   0.000356409   0.000111827   2.91903e-05   6.77446e-06   1.26506e-06   1.61452e-07       0.00000       0.00000       0.00000       0.00000       0.00000       0.00000
  15  25 4319.7347    1.0191 14.9562 10.4496 -0.0048    -0.0147423  0.3125   0.0107   0.5146    0.0360   0.0000     0.0824257   386.4743       25.8750       30.3466       24.2015      -8.05633      -4.31845       4.07946      -8.01546      -8.42740      -12.2995       2.46966       2.06208       3.70382      -2.12695      -1.34492     -0.690143     -0.335061     -0.312553      0.220383     0.0617588    -0.0262833   -0.00735198    0.00963418    0.00175155   -0.00127969   7.53853e-05   8.44499e-05   9.30304e-06   1.83662e-06  -7.92893e-08       0.00000       0.00000       0.00000       0.00000       0.00000       0.00000       17.1773       22.5831       23.9016       23.9263       22.2206       20.3910       17.6474       14.4578       11.6806       8.74652       6.38591       4.58353       2.96991       1.92750       1.21828      0.692774      0.398344      0.210983      0.106627     0.0519201     0.0236581     0.0102525    0.00397944    0.00147108   0.000519000   0.000153893   4.04910e-05   9.30515e-06   1.71979e-06   2.20201e-07       0.00000       0.00000       0.00000       0.00000       0.00000       0.00000
  15  26 4461.7090    0.8036 15.4969 10.3163 -0.0086     0.0836770  0.3704   0.0091   0.5863    0.0339   0.0000     0.0991301   383.2102       96.4195       74.8653       13.7795      -11.6191       27.0820      -45.0419      -55.2889     -0.555354       5.33034      -4.35847      -2.37835       1.20113     -0.837713      0.952929       1.65993      0.177462     -0.581301     -0.319698    -0.0481618     0.0168407   -0.00839500    0.00454365   -0.00146823   0.000124380   0.000399905  -2.93243e-05  -1.90546e-05  -6.12615e-08   2.39437e-08       0.00000       0.00000       0.00000       0.00000       0.00000       0.00000       19.4579       25.5846       26.6079       27.2933       25.2514       23.2127       19.7684       16.3742       12.9922       10.0106       7.25702       5.04061       3.44753       2.20774       1.37421      0.812612      0.458296      0.250889      0.123667     0.0619565     0.0266277     0.0120536    0.00460160    0.00175894   0.000575744   0.000172937   4.65005e-05   1.04940e-05   1.91379e-06   2.54732e-07       0.00000       0.00000       0.00000       0.00000       0.00000       0.00000
  16  10 2228.4724    0.9494  0.6834 10.5124 -0.0060       5.98528  0.0284   0.0271   0.0596    0.1064   0.0000       1.13828   438.3252       1.82833       12.5740       2.69815      -6.15788      -5.23476       1.35971      0.158923      0.988397     -0.733078     0.0811944     -0.821904     -0.461248      0.269371      0.212231    -0.0139308    -0.0411338   -0.00949839    0.00640339    -0.0154022    0.00140894    0.00104073   2.14282e-05   9.72399e-05   7.85597e-05   4.56277e-05   5.37736e-06   1.37065e-06  -1.47415e-07  -1.67944e-08  -6.29344e-08   3.04101e-09       0.00000       0.00000       0.00000       0.00000       2.34432       2.80173       3.06051       3.16201       2.99530       2.67222       2.23509       1.84459       1.60056       1.08958      0.833898      0.617605      0.410432      0.267018      0.174695      0.108839     0.0629916     0.0350209     0.0186846    0.00980872    0.00474681    0.00225535   0.000908158   0.000361269   0.000131913   4.85080e-05   1.61904e-05   4.72099e-06   1.13937e-06   2.42980e-07   4.85463e-08   5.82564e-09       0.00000       0.00000       0.00000       0.00000
  16  12 2514.9422    1.6638  1.0692 11.6075 -0.0037       2.98073  0.0424   0.0398   0.0776    0.1167   0.0000      0.945102   434.4901       5.29648       11.7629      0.428479      -4.20807      -3.64653      -4.05980       3.14916       1.21782      -1.57627     -0.860316      -1.25869      0.315697    -0.0315852      0.162031    -0.0548222    -0.0864351     0.0164239    -0.0126244     0.0182455   -0.00344502    0.00140800   -0.00161730  -0.000222652  -7.18967e-05   0.000117947   4.58422e-05  -7.78641e-06  -2.78719e-06   4.08903e-07   6.28790e-08   1.05550e-08       0.00000       0.00000       0.00000       0.00000       2.97388       3.85099       4.04841       3.95407       3.83846       3.59392       2.97785       2.59566       2.00974       1.50402       1.16104      0.831959      0.567470      0.393860      0.235033      0.147733     0.0821711     0.0483110     0.0242666     0.0132527    0.00589829    0.00295384    0.00115923   0.000523392   0.000179829   6.91012e-05   2.13939e-05   7.09391e-06   1.74587e-06   3.86158e-07   6.67675e-08   8.94615e-09       0.00000       0.00000       0.00000       0.00000
  16  13 2657.0268    2.1878  0.8986 12.1024 -0.0046       1.97049  0.0401   0.0560   0.0635    0.1179   0.0000      0.936734   441.3219       7.69063       14.6380       1.59875      0.751323       1.87276       2.95012      -1.50933      0.782626      -3.31428     -0.771502      -1.17732    -0.0502430      0.201747     0.0358825     -0.171532     0.0595147     0.0465707     0.0302613    0.00340132    0.00339267    0.00273951    0.00141391  -0.000203795   2.64826e-06  -4.32949e-05  -2.55278e-05  -7.23816e-06  -5.66819e-07  -1.42070e-08   3.54469e-08  -2.55706e-09       0.00000       0.00000       0.00000       0.00000       3.02657       3.38971       4.30190       4.40742       3.42684       3.76721       3.12990       2.36034       1.90242       1.75209       1.07615      0.762632      0.583498      0.384442      0.198137      0.154956     0.0926679     0.0461204     0.0227281     0.0150209    0.00683895    0.00278997    0.00111835   0.000605984   0.000239920   8.69481e-05   2.42420e-05   6.94604e-06   1.53129e-06   3.49798e-07   5.18211e-08   8.64542e-09       0.00000       0.00000       0.00000       0.00000
  16  14 2799.6109    2.9147  0.8590 12.3470 -0.0081      0.704601  0.0396   0.0772   0.0628    0.1480   0.0000      0.827863   439.8570       8.90985       8.07173       7.67655      0.448255      0.696758     -0.575696     0.0677449     -0.478808      -2.55288       1.46693     -0.315440     -0.481871      0.117117     0.0541806    -0.0593198    -0.0842154     0.0260395     0.0165619   -0.00422869    0.00601762   -0.00212415  -0.000912750   6.77620e-05  -0.000192029   0.000131716  -1.93023e-05  -8.01161e-06  -1.14963e-06  -3.89236e-07  -8.13478e-09   1.99552e-09       0.00000       0.00000       0.00000       0.00000       2.97912       4.07356       3.64398       4.51961       3.70739       3.84897       2.70964       2.74024       1.93839       1.74399       1.14755      0.867783      0.528486      0.380564      0.206030      0.159856     0.0809516     0.0512207     0.0226211     0.0143417    0.00560572    0.00318933   0.000950989   0.000542098   0.000159897   7.31928e-05   1.64445e-05   6.90637e-06   1.42315e-06   4.10460e-07   5.47282e-08   1.23225e-08       0.00000       0.00000       0.00000       0.00000
  16  15 2941.9176    3.4363  0.8367 12.9810  0.0009      0.768720  0.0357   0.0899   0.0611    0.1250   0.0000      0.873742   439.1563       11.0778       3.42559       4.43360      0.227505      -5.70890      -2.39444      0.172315       4.69291      -4.94240     -0.441928      -1.88235      0.429101     -0.199437     0.0236184    -0.0510196    -0.0970747     0.0521956    0.00115490    -0.0112563    0.00296773   0.000314848  -0.000975648  -0.000230854   0.000118021   3.45330e-05  -2.70733e-05   1.97360e-06   6.13832e-07  -2.65164e-08   1.87156e-08   1.57230e-09       0.00000       0.00000       0.00000       0.00000       2.73683       3.42012       3.52342       3.72622       3.35245       3.32374       2.59558       2.27041       1.75805       1.53848       1.03157      0.761443      0.496877      0.319751      0.202950      0.137856     0.0786064     0.0434544     0.0230665     0.0113053    0.00553293    0.00251264    0.00104959   0.000426858   0.000177003   6.25238e-05   1.93621e-05   5.65801e-06   1.43009e-06   3.43153e-07   5.10549e-08   8.54635e-09       0.00000       0.00000       0.00000       0.00000
  16  16 3083.6613    3.7900  0.9693 13.2315 -0.0075      0.154344  0.0440   0.0941   0.0658    0.1520   0.0000      0.900225   436.0745       13.9934       20.2509       2.57182      -1.09082      0.954786      -4.37452       1.30740       1.77227      -1.95898      -1.02686      0.283666     -0.256506   -0.00466632      0.382676    -0.0408499   -0.00877774    -0.0265962  -0.000324305   -0.00640057   -0.00518788    0.00168140    0.00112665   0.000149267   0.000153982  -3.73529e-05   1.21515e-05  -1.92410e-05  -1.77781e-06   5.27214e-07  -8.05303e-09   3.92182e-09       0.00000       0.00000       0.00000       0.00000       2.97475       4.15764       4.00029       4.50671       4.04884       3.82939       2.99201       2.65620       2.14818       1.62809       1.24350      0.885857      0.567074      0.370814      0.252660      0.159356     0.0954417     0.0548129     0.0259532     0.0159244    0.00634179    0.00367688    0.00120191   0.000633322   0.000177940   7.83272e-05   2.40499e-05   7.60274e-06   1.86913e-06   4.14840e-07   7.77103e-08   1.19331e-08       0.00000       0.00000       0.00000       0.00000
  16  17 3225.1283    3.7153  1.3443 13.1584 -0.0043      0.553133  0.0533   0.0835   0.0886    0.1500   0.0000      0.696005   441.8858       18.5582       6.00867      -5.88206      -6.86710      -5.65828     -0.636781      -6.04633       7.36265      -1.59880       1.02543      0.703142      0.362483     -0.526134     0.0387140    -0.0412325     -0.152443    -0.0711514    -0.0141527   -0.00319536  -0.000482087    0.00317747   4.91559e-05  -0.000510226   7.62117e-05   4.94674e-05   1.08534e-05  -1.12858e-06  -3.40348e-06   7.10116e-07   1.77206e-08   3.82930e-09       0.00000       0.00000       0.00000       0.00000       3.65430       4.74537       4.76020       5.25949       4.73624       4.55096       3.63910       2.98919       2.24958       1.87791       1.36424      0.986117      0.625515      0.453072      0.287047      0.178116      0.106532     0.0586702     0.0318741     0.0142864    0.00724861    0.00309793    0.00151450   0.000568677   0.000235404   7.53760e-05   2.59294e-05   7.39695e-06   1.82788e-06   4.50126e-07   7.27658e-08   1.18589e-08       0.00000       0.00000       0.00000       0.00000
  16  18 3366.6804    3.2631  1.7011 12.7894 -0.0067       1.01119  0.0575   0.0656   0.0940    0.1248   0.0000      0.439824   435.2670       19.5623       12.8059       5.30000      -2.67160   -0.00137051       2.26389      -4.74701    -0.0184030      -4.66027     -0.479553      -2.20794      0.918787     -0.103448      0.407284     0.0850813     -0.138834    -0.0499242    -0.0366633   -0.00567798   -0.00468240   -0.00165147   0.000665848  -0.000391450   0.000208781  -1.73682e-05  -3.43682e-05   2.65632e-06   2.23637e-06  -1.18718e-07   5.84885e-08   2.88416e-08       0.00000       0.00000       0.00000       0.00000       4.05111       5.09433       5.46211       5.34025       5.14655       4.61108       4.15048       3.28876       2.63250       2.05489       1.51505       1.10036      0.750130      0.483050      0.313151      0.192178      0.115756     0.0597258     0.0313825     0.0165864    0.00794680    0.00369074    0.00155213   0.000667283   0.000250701   8.84537e-05   2.90471e-05   8.10012e-06   2.13526e-06   4.81550e-07   8.74885e-08   9.91453e-09       0.00000       0.00000       0.00000       0.00000
  16  19 3508.2528    2.8533  2.6808 12.0686 -0.0035      0.883060  0.0693   0.0448   0.1210    0.0985   0.0000      0.254838   439.4726       30.5562       17.1237       9.50466       5.28618       1.40873      -2.93429      -2.81611      0.139436      -4.68382     -0.946208     -0.885487     -0.294788     -0.181194      0.208042    -0.0422185     -0.109603   0.000304738   0.000982891    -0.0218704   -0.00999331  -0.000981902   0.000902683  -0.000732861   0.000471314   0.000145793  -2.38967e-05   1.76968e-05  -2.46757e-06  -6.82777e-07  -1.01863e-07  -1.59489e-08       0.00000       0.00000       0.00000       0.00000       4.80362       6.21639       6.49986       6.52218       6.12063       5.67702       4.91297       4.06304       3.15480       2.61768       1.85396       1.31187      0.931195      0.593046      0.382258      0.234153      0.139289     0.0761795     0.0392930     0.0211083    0.00995819    0.00449895    0.00193743   0.000835453   0.000315836   0.000114514   3.54724e-05   1.00745e-05   2.78821e-06   6.21142e-07   1.06204e-07   1.42559e-08       0.00000       0.00000       0.00000       0.00000
  16  20 3650.3382    2.3435  3.9756 11.5939 -0.0012      0.799083  0.0882   0.0311   0.1548    0.0698   0.0000      0.166007   444.2545       15.0986       13.7164       9.92553      -9.73986       1.64055       4.43065      -1.49116       4.74337      -4.41000     0.0829074      -3.86498    -0.0499338      -1.90366     -0.147134   -0.00718402      0.410874     -0.180927     0.0270660    0.00603773    -0.0131292    -0.0165420    0.00427404    0.00173560  -0.000461600   3.54005e-05  -1.46798e-05  -2.25778e-06   2.77676e-07  -1.48547e-07   2.96014e-08  -1.55429e-08       0.00000       0.00000       0.00000       0.00000       5.66261       7.55622       7.51950       7.96003       7.61511       6.93019       5.89415       4.86631       3.99277       3.04237       2.26069       1.62843       1.11043      0.765985      0.461699      0.298581      0.167282     0.0981779     0.0514067     0.0263775     0.0128409    0.00565919    0.00253131   0.000996296   0.000387068   0.000138168   4.27693e-05   1.36679e-05   3.35899e-06   7.93339e-07   1.48401e-07   1.90296e-08       0.00000       0.00000       0.00000       0.00000
  16  21 3792.2623    1.8958  5.5389 11.1731 -0.0006      0.599881  0.1086   0.0223   0.1946    0.0555   0.0000      0.117101   440.4580       37.0975       18.9234       20.0615       1.73940      -6.33633       3.62287       2.05345     -0.644537      -3.20340      -3.79551      -1.57530       1.56527     -0.837584     -0.308909     0.0522707    -0.0985613    -0.0510042     0.0106639    -0.0251187   -0.00281665     0.0113586  -0.000877082   -0.00150144   0.000353993   4.38994e-05  -6.85381e-06   2.16301e-05   2.25343e-06   3.61721e-07   1.33977e-07  -3.02819e-08       0.00000       0.00000       0.00000       0.00000       7.12775       9.26488       9.50063       9.88550       9.38472       8.48188       7.32464       6.03000       5.06331       3.84755       2.88583       2.05697       1.34972      0.926346      0.567030      0.368267      0.209628      0.120012     0.0621402     0.0323337     0.0155389    0.00699617    0.00305821    0.00123823   0.000469280   0.000169433   5.38196e-05   1.69737e-05   4.07463e-06   9.61455e-07   1.80507e-07   2.24060e-08       0.00000       0.00000       0.00000       0.00000
  16  22 3934.1518    1.5948  7.1873 10.9224 -0.0054      0.440545  0.1304   0.0177   0.2361    0.0470   0.0000     0.0893239   458.2265       17.4524       17.3025       25.0140      -13.0354      -1.30688       4.81828      -12.6664      -6.72421      -7.62000       5.46500      -6.94147      -2.43386      -1.09251     -0.259242      0.457165     -0.343732    0.00278321     0.0776531    -0.0101705    -0.0136205    -0.0132943    0.00175197  -0.000680766   0.000627203  -4.64657e-05   2.52850e-05   3.03573e-05   8.31606e-06   3.82802e-07  -1.99791e-07   5.79890e-08       0.00000       0.00000       0.00000       0.00000       8.48392       10.9813       11.5360       11.9630       11.3214       10.2158       8.66839       7.49242       5.84211       4.59463       3.35691       2.42676       1.66102       1.10362      0.699327      0.427797      0.250690      0.142592     0.0748112     0.0392927     0.0189912    0.00853345    0.00377857    0.00152443   0.000570747   0.000204994   6.59167e-05   1.97421e-05   5.18370e-06   1.18422e-06   2.05692e-07   2.69478e-08       0.00000       0.00000       0.00000       0.00000
  16  23 4076.2636    1.3647 10.1825 10.6274 -0.0011      0.361155  0.1762   0.0141   0.3179    0.0424   0.0000     0.0716608   426.9675       32.3231       5.54517      -36.2529       36.6947       15.0049      -12.8690      -18.5895       3.23277      -4.16521     -0.112692     -0.537148       2.02711      -1.52188      0.408094     -0.555025     -0.182172    0.00627014      0.156815    -0.0375246     0.0279362    -0.0112581    -0.0118206   -0.00293178   -0.00115139  -0.000271641  -5.94714e-05   1.58850e-05  -9.32533e-06  -9.65429e-07  -1.31484e-07   4.77472e-08       0.00000       0.00000       0.00000       0.00000       10.6841       13.8514       14.3999       15.0232       14.2279       12.9499       11.2722       9.43147       7.40082       5.82897       4.36700       3.09819       2.16206       1.45043      0.935130      0.561810      0.331713      0.189070      0.102453     0.0509159     0.0252438     0.0113332    0.00520327    0.00204299   0.000793103   0.000273196   8.84807e-05   2.57700e-05   6.86763e-06   1.52719e-06   2.74753e-07   3.51306e-08       0.00000       0.00000       0.00000       0.00000
  16  24 4218.6354    1.1506 13.1676 10.5500 -0.0026      0.378739  0.2444   0.0119   0.4248    0.0374   0.0000     0.0764094   440.1444       62.1616      -18.8410      -4.48425       2.33090      -10.7171      -6.01606       13.8980      -2.47600      -6.48957       4.90303      0.382918     -0.840496      -3.51829      0.818398     -0.191162     -0.249804      0.251302     0.0443564     0.0922201    -0.0282531  -0.000904745   -0.00857997    0.00258041    0.00171058  -0.000612052   6.40036e-05   4.06634e-05   3.85327e-06   1.47470e-06  -1.30654e-07  -2.69634e-08       0.00000       0.00000       0.00000       0.00000       13.4538       17.5223       17.9581       18.5328       17.6070       16.3188       14.3800       11.8888       9.52213       7.36034       5.54966       3.97739       2.86761       1.89735       1.20101      0.729145      0.429695      0.238293      0.128640     0.0660034     0.0325083     0.0144618    0.00648023    0.00262347    0.00102608   0.000356670   0.000115224   3.35271e-05   8.82554e-06   1.92555e-06   3.52325e-07   4.42550e-08       0.00000       0.00000       0.00000       0.00000
  16  25 4360.7707    0.9311 15.9911 10.4379 -0.0023      0.173426  0.3481   0.0093   0.5535    0.0331   0.0000     0.0895217   451.5404       40.4723       2.47354      -2.87682      -10.1822      -18.5849      -38.3263      -11.9560      -8.88912      -7.98468       6.26691      -11.6862       4.22402       2.69758      -2.77353      -1.22027      0.590493     0.0308178     0.0138022     0.0685207    -0.0366645     0.0121907     0.0123617   -0.00157325   -0.00166318  -0.000194140   3.50734e-06   9.12992e-05   8.82710e-07   3.73424e-06  -8.28568e-07  -1.00855e-07       0.00000       0.00000       0.00000       0.00000       17.1602       22.8576       23.9686       24.5097       23.3593       21.2004       18.4212       15.6591       12.5192       9.69030       7.27432       5.28884       3.62282       2.41870       1.55171      0.948610      0.567791      0.312518      0.167561     0.0882769     0.0420642     0.0201130    0.00839137    0.00358847    0.00132101   0.000473156   0.000156231   4.58562e-05   1.19608e-05   2.65577e-06   4.68199e-07   5.87850e-08       0.00000       0.00000       0.00000       0.00000
  17   9 2113.1106    0.7424  0.6428 10.0637 -0.0048       7.45811  0.0316   0.0208   0.0527    0.0939   0.0000       1.20261   438.3501      0.599920       12.7350      0.389539      -1.08397       4.23334       1.59115     -0.632457       1.69621      0.813931     -0.252780      -1.56626      0.155997      0.136785     0.0213447    -0.0728871      0.105217    -0.0251499    -0.0612548    -0.0151921    0.00593630    0.00157386    0.00156158   0.000448936  -3.58128e-05  -0.000139812  -1.85296e-05  -6.84929e-06  -2.54491e-06   5.35613e-07   1.91035e-07  -1.94733e-08   1.05758e-08  -2.29558e-09       0.00000       0.00000       2.26181       3.10977       2.96552       3.36968       2.99202       3.01377       2.41323       2.22600       1.65310       1.26161      0.915158      0.787920      0.507212      0.369236      0.245315      0.150647     0.0922268     0.0528479     0.0291286     0.0146387    0.00843038    0.00378836    0.00187416   0.000797799   0.000354894   0.000117608   4.69046e-05   1.56471e-05   5.53329e-06   1.48234e-06   3.60614e-07   8.74990e-08   1.38957e-08   2.27232e-09       0.00000       0.00000
  17  10 2260.4863    1.0520  0.7528 10.4923 -0.0001       5.16866  0.0326   0.0283   0.0604    0.1097   0.0000       1.03955   435.1468      0.667768       17.1668       4.00587      -3.30036    -0.0333317      -3.19566      0.146617       1.79192      -1.41776      -2.54700     -0.531168      0.205711      0.184976      0.106664    -0.0656461     0.0565755   -0.00240135     0.0124555     0.0198383    0.00697445    0.00198488   -0.00131279   0.000467978  -0.000317855  -1.50033e-05  -5.94713e-06  -2.51886e-05   5.68181e-06   7.54626e-07   4.97500e-07   9.42142e-08  -4.15501e-09  -1.39370e-09       0.00000       0.00000       2.53221       3.01756       3.01319       3.21095       3.25071       2.90755       2.41740       1.99295       1.76727       1.40242       1.12720      0.796941      0.513769      0.321293      0.221013      0.152416      0.100381     0.0587946     0.0306619     0.0159717    0.00839789    0.00395383    0.00179661   0.000762740   0.000317041   0.000111647   4.17951e-05   1.51459e-05   4.81206e-06   1.33655e-06   3.22452e-07   6.98315e-08   1.29733e-08   1.52645e-09       0.00000       0.00000
  17  11 2405.1140    1.4733  0.8762 10.9971 -0.0022       3.64930  0.0347   0.0351   0.0595    0.1312   0.0000      0.830917   438.0950       3.90458       12.1922       2.96883      -3.90682       2.37982     -0.402557      0.471900     -0.375621      -2.34628     -0.350098       1.07781       1.01557     -0.345833     -0.267620     -0.124776   -0.00955419   -0.00752165     0.0111243    -0.0126751   -0.00473852   0.000226781   -0.00207689   0.000628843   0.000565594   3.37257e-06  -4.04791e-05   4.46421e-05  -2.95153e-06  -9.75842e-07   5.38644e-07  -8.27304e-08   2.07011e-10   9.74077e-11       0.00000       0.00000       2.28308       2.96852       3.20151       3.31014       3.08361       2.99186       2.40494       2.23996       1.68977       1.39657      0.946651      0.807557      0.527172      0.390588      0.232379      0.162712     0.0896691     0.0575604     0.0289064     0.0175388    0.00839728    0.00460853    0.00197101   0.000937351   0.000356361   0.000153653   5.12595e-05   2.02944e-05   5.62461e-06   1.80964e-06   3.89411e-07   9.85466e-08   1.39375e-08   2.12784e-09       0.00000       0.00000
  17  12 2548.1908    1.9093  0.8573 11.7646 -0.0022       1.77541  0.0385   0.0491   0.0611    0.1187   0.0000      0.942095   439.0561     -0.332119       10.6644       7.70123      -5.44279      -5.03350      -1.40753      -4.63007       1.21346     0.0600478     -0.815556     -0.610718      0.154704     0.0395515     -0.647332     0.0616259     0.0179631     -0.175908   -0.00595146    -0.0122384    0.00530928   -0.00457512    0.00218621   0.000875541  -0.000607246  -7.68809e-05   8.12301e-05   9.68159e-06  -1.67979e-05   2.67891e-06   1.97036e-07  -6.59362e-08   1.16187e-08  -2.90438e-09       0.00000       0.00000       3.21849       4.40895       4.97981       5.09963       4.74392       4.19106       3.37889       2.67087       2.02027       1.43984       1.03137      0.758327      0.520894      0.358272      0.230193      0.145115     0.0905931     0.0514889     0.0300829     0.0154484    0.00835310    0.00409739    0.00187142   0.000842548   0.000337982   0.000135664   5.15676e-05   1.69195e-05   5.70607e-06   1.51508e-06   3.58863e-07   7.61409e-08   1.36840e-08   1.68498e-09       0.00000       0.00000
  17  13 2691.1194    2.4552  0.9561 12.0460  0.0036      0.794501  0.0368   0.0582   0.0673    0.1266   0.0000      0.786536   436.9046       8.99748       9.56634       4.06099      -1.41815     -0.502560     -0.377914      -3.34004       2.20481      -1.91222      0.353939       1.18824      0.675946      0.112102     -0.354332     0.0846316    -0.0523646     0.0739059    -0.0130556    -0.0329261   -0.00244137    0.00338953   0.000235793  -0.000322281  -0.000140876  -1.62435e-05   6.13579e-06   2.83874e-05   7.41240e-06   4.46240e-07  -2.62910e-07  -1.02087e-07   1.14644e-08   2.15632e-09       0.00000       0.00000       2.64394       3.31526       3.62791       3.43570       3.13076       3.14218       2.67398       2.33330       2.01125       1.59743       1.23817      0.870598      0.589772      0.379156      0.260429      0.154117      0.101929     0.0590422     0.0310324     0.0174781    0.00846496    0.00447350    0.00178837   0.000949728   0.000357613   0.000160334   5.30255e-05   2.02684e-05   6.36853e-06   1.65591e-06   4.22007e-07   8.04751e-08   1.45251e-08   1.87548e-09       0.00000       0.00000
  17  14 2834.5027    3.0350  0.8882 12.7132 -0.0085       2.15902  0.0333   0.0763   0.0619    0.1229   0.0000      0.782983   440.8530       9.96011       11.2542       4.85676      -1.97108     -0.867714     -0.413126      -3.02302      -2.50148      -1.55129     -0.593553     -0.241499      0.307626      0.204782     -0.111998     0.0670853     -0.146158    -0.0991471    -0.0189264    -0.0150470    0.00572497    0.00160782    0.00144040  -3.25592e-05   0.000435423   0.000175723   6.85846e-05   1.71821e-05  -7.83317e-06  -5.78594e-07  -6.91270e-08  -1.89848e-08   1.18950e-08  -2.04604e-10       0.00000       0.00000       2.47427       3.09391       3.35776       3.41528       3.18034       3.02009       2.48306       2.14205       1.76375       1.33873       1.02711      0.750603      0.510145      0.343903      0.232005      0.140568     0.0909344     0.0532155     0.0279533     0.0152758    0.00805335    0.00389266    0.00168905   0.000807232   0.000329616   0.000127503   4.48456e-05   1.63938e-05   5.27738e-06   1.42919e-06   3.57973e-07   7.18895e-08   1.23380e-08   1.64170e-09       0.00000       0.00000
  17  15 2977.3692    3.6091  0.8612 13.2443 -0.0011      0.828438  0.0374   0.0936   0.0634    0.1075   0.0000      0.850825   443.8143       7.87469       12.5463     -0.585362      -4.09810      0.932216       1.99127      -2.47725      -1.02344      -1.43955     -0.509868    -0.0666591     0.0895852     0.0647778      0.243767    -0.0815624    -0.0443822      0.104543     0.0225044   -0.00469496    0.00352845   -0.00576395   -0.00239547    0.00158501  -0.000647395  -0.000264923  -6.11311e-05   5.64035e-06  -5.03976e-06   8.59826e-07   3.22045e-07   5.30458e-08  -3.25472e-08   1.57183e-09       0.00000       0.00000       2.50080       3.03099       3.51982       3.40458       3.26730       3.20672       2.45269       2.29311       1.93562       1.33890       1.14662      0.758123      0.569929      0.402590      0.242861      0.154072      0.103339     0.0551230     0.0315419     0.0182937    0.00859295    0.00471926    0.00205215   0.000879969   0.000356150   0.000162119   5.13404e-05   1.76487e-05   6.43464e-06   1.91722e-06   4.59380e-07   7.71542e-08   1.45548e-08   1.85975e-09       0.00000       0.00000
  17  16 3119.6507    3.7886  1.0809 13.0106 -0.0104       1.94766  0.0431   0.0882   0.0678    0.1687   0.0000      0.772736   441.1468       11.3225       13.1396       1.52414       2.17126      -7.65165       3.35268      -3.40687     -0.612118      -2.08774     -0.278019      -1.40646     -0.744260     -0.484374      0.135636      0.189381     -0.209370    -0.0443423     0.0633326    -0.0258428    0.00182203    0.00279573   0.000681069  -0.000539378   5.25581e-06  -0.000382769   2.14851e-05   1.21684e-05  -3.48395e-06  -3.15261e-06   2.34530e-07   8.23584e-08  -7.44383e-09  -1.09774e-09       0.00000       0.00000       2.78535       3.52569       3.52593       3.99115       3.64396       3.41868       3.04050       2.52510       2.09048       1.46242       1.16956      0.912498      0.655398      0.427967      0.277976      0.184576      0.115006     0.0649343     0.0316183     0.0180356    0.00968583    0.00501331    0.00228408   0.000984327   0.000402619   0.000158261   5.39050e-05   1.97366e-05   5.94109e-06   1.76652e-06   4.17721e-07   9.09065e-08   1.80240e-08   2.30910e-09       0.00000       0.00000
  17  17 3261.6451    3.5876  1.3471 13.2178 -0.0084       1.75351  0.0523   0.0800   0.0847    0.1304   0.0000      0.870239   437.8195       16.5609       6.08353       1.00887      -2.72915     -0.757340      -2.12582      -5.65856      0.148820      -1.12333      -2.91977      -2.99273       1.24362     -0.399695     -0.467864      0.121840    -0.0820590    -0.0125833    -0.0115549   -0.00584030     0.0208627   -0.00167745   -0.00531243   0.000338983   0.000372918   0.000398649   5.88983e-05   9.97865e-06  -6.07976e-06   2.36842e-06   1.50845e-07  -4.21271e-08   2.72166e-08   2.01621e-09       0.00000       0.00000       3.05360       4.00399       4.09671       4.33848       3.89249       3.75403       3.37354       2.75824       2.39261       1.88982       1.40018       1.03857      0.730633      0.493000      0.326022      0.208683      0.119975     0.0707529     0.0426111     0.0224039     0.0112068    0.00533325    0.00278856    0.00110760   0.000497079   0.000188737   7.49204e-05   2.47814e-05   7.70643e-06   2.13582e-06   5.08168e-07   1.13675e-07   2.11284e-08   2.66890e-09       0.00000       0.00000
  17  18 3403.5396    3.0552  2.2049 12.4173 -0.0094      0.137201  0.0612   0.0540   0.1111    0.1207   0.0000      0.343381   438.9011       15.5913       20.4626       5.39186      0.615508      -4.66230      -2.24078     -0.101184      -4.34746      -2.54709       1.32828     -0.138990      -1.52304     -0.329801     -0.539500     -0.168501      0.152005    -0.0553310    -0.0588788   -0.00423555    0.00237868    0.00145736   -0.00174181  -0.000628105   0.000822371  -9.67037e-05  -0.000259936   5.78187e-06   4.62501e-06  -3.89317e-06  -8.41712e-07   1.22272e-07   1.02764e-08  -3.56658e-09       0.00000       0.00000       4.03273       5.19438       5.28707       5.59267       5.29113       4.69711       4.25709       3.66651       2.92707       2.44418       1.82138       1.34243      0.881051      0.617002      0.422792      0.249891      0.156080     0.0915031     0.0554905     0.0284679     0.0142776    0.00705842    0.00317070    0.00158885   0.000615704   0.000246217   8.74216e-05   2.84241e-05   9.47037e-06   2.47202e-06   6.52814e-07   1.51117e-07   2.49460e-08   3.19084e-09       0.00000       0.00000
  17  19 3545.8880    2.6761  2.8807 12.0222 -0.0022      0.852768  0.0737   0.0414   0.1200    0.0937   0.0000      0.223636   435.9504       23.2342       22.4322       9.20634     0.0699644      -5.73257      -1.03352      -11.6989       1.64595      -2.52191       2.28471      -2.74581      0.742647       1.16738     0.0333224      0.357570   -0.00533515     0.0400093     0.0428587     0.0595987    -0.0110095   -0.00189588   -0.00194726    0.00181402  -0.000169316   0.000398098   1.53574e-05  -3.21902e-05  -8.51985e-06   2.01247e-06  -6.61971e-07   2.39635e-10  -5.48203e-09   7.92217e-09       0.00000       0.00000       4.63501       6.01655       6.37329       6.59412       6.22232       5.52912       4.98427       4.26196       3.44718       2.71029       2.07480       1.47039       1.04933      0.714841      0.466591      0.287780      0.176419      0.102425     0.0591788     0.0326075     0.0161298    0.00838747    0.00365223    0.00177235   0.000679820   0.000291392   9.91725e-05   3.42379e-05   1.05901e-05   2.99562e-06   7.85189e-07   1.66707e-07   2.99978e-08   3.64315e-09       0.00000       0.00000
  17  20 3688.1767    2.2954  4.3964 11.4034 -0.0017      0.358910  0.0860   0.0275   0.1582    0.0678   0.0000      0.134609   441.8945       21.1995       23.8994       18.9806       5.06046       4.16393      -7.91998      -3.68643       4.61256      -1.85304      0.385644      -2.02955     -0.780810       1.97959    -0.0118766     -0.458980    -0.0330441     0.0707477      0.216052     0.0396253    -0.0326824   -0.00214562    0.00529323    0.00123119  -0.000536325   0.000268071   0.000206347   3.15482e-05   2.63916e-06  -6.30912e-07  -7.45078e-07   5.47041e-08  -3.95206e-08   1.84384e-09       0.00000       0.00000       5.39587       6.91556       7.65325       7.66514       7.52714       6.68711       5.83930       5.04881       3.98130       3.10511       2.37125       1.72314       1.25071      0.824500      0.553767      0.345703      0.215629      0.122047     0.0695928     0.0374121     0.0191755    0.00962540    0.00453900    0.00197386   0.000823254   0.000326191   0.000118993   4.05500e-05   1.30124e-05   3.67006e-06   9.86139e-07   2.07153e-07   3.54337e-08   4.14189e-09       0.00000       0.00000
  17  21 3830.5357    1.8821  6.2898 10.9407 -0.0026      0.472330  0.1087   0.0198   0.2007    0.0534   0.0000     0.0888410   435.2916       34.1257       9.23000      -2.85047       5.21257       22.7064      -2.04335      -2.72650      -5.06545      -7.44456      -2.59739      -4.08011      0.773912      0.263115     -0.203212     -0.181131     -0.251341      0.152690    -0.0387814     0.0166353    -0.0239306   -0.00370853     0.0120257    0.00168566   0.000725000  -0.000129554   0.000132426   3.82093e-05  -9.26889e-07   1.18850e-06  -2.56399e-06   2.81960e-07  -1.56465e-09   1.57673e-09       0.00000       0.00000       6.92621       8.64990       9.24269       9.46993       9.09025       8.26915       7.52751       6.15291       4.95965       3.97304       3.03855       2.21120       1.56168       1.07012      0.703502      0.447480      0.271819      0.160817     0.0874522     0.0471310     0.0242295     0.0117805    0.00545026    0.00247128    0.00104433   0.000411092   0.000149593   5.10449e-05   1.54615e-05   4.40470e-06   1.10987e-06   2.45523e-07   4.34414e-08   5.07295e-09       0.00000       0.00000
  17  22 3972.9439    1.5348  8.4512 10.7859 -0.0017      0.303959  0.1434   0.0151   0.2612    0.0411   0.0000     0.0768723   428.8171       19.7554       15.7254      -6.28439       3.85760       4.18011       4.22599       5.48033      0.611487      -3.45935       6.24063      -3.87455       2.29014     -0.749081      -1.03097     -0.173326   -0.00646573      0.227368    -0.0271498     0.0826616   -0.00473129    -0.0284023    0.00435849   -0.00168601    0.00146348   0.000293053   0.000225664   5.08547e-05   1.86518e-05  -1.67165e-06  -2.14346e-06  -1.17982e-07   1.25652e-07   3.01227e-09       0.00000       0.00000       8.30184       10.9065       11.6210       11.8901       11.4849       10.3044       9.21633       7.78648       6.42705       5.10963       3.78066       2.86145       1.94714       1.38407      0.889154      0.565380      0.341356      0.200334      0.116281     0.0617209     0.0320612     0.0156421    0.00733640    0.00328734    0.00136198   0.000537015   0.000200267   6.71425e-05   2.17171e-05   6.12383e-06   1.50240e-06   3.49866e-07   5.93469e-08   7.08383e-09       0.00000       0.00000
  17  23 4115.6743    1.2844 10.5365 10.6408 -0.0022      0.419449  0.1823   0.0131   0.3257    0.0389   0.0000     0.0776662   448.6103       36.0045       38.2981      -6.27776      -14.0615      -1.81115       1.42594     -0.566958       14.5580      -6.31224       2.51981       6.01054      -1.59678     -0.995204     -0.326727       1.02210     -0.294244     -0.473540      0.104110      0.151247     0.0330754     0.0139325    0.00299742  -0.000757219   0.000513269   0.000542537  -8.04413e-05   8.88499e-05  -1.22728e-05  -4.61564e-06  -2.93512e-07  -4.42192e-07  -5.32082e-08  -5.71266e-09       0.00000       0.00000       10.3499       13.0857       14.3521       14.4231       13.8644       12.6387       11.3388       9.57529       7.84413       6.18699       4.77902       3.44124       2.47168       1.67036       1.10075      0.705271      0.429501      0.252648      0.142004     0.0766261     0.0394668     0.0195574    0.00907262    0.00410161    0.00170550   0.000683398   0.000251061   8.52039e-05   2.64234e-05   7.54131e-06   1.89835e-06   4.01635e-07   7.03388e-08   8.12840e-09       0.00000       0.00000
  18   9 2143.8133    0.8153  0.5461 10.2594  0.0040       7.41648  0.0276   0.0243   0.0454    0.0825   0.0000       1.19637   440.1084       1.27680       13.3054      -2.19928       2.04275     -0.214175      -3.28749    -0.0959146       2.86560      0.372668      -1.97576      0.301069     -0.142256     0.0895813      0.443387     -0.103897    -0.0878280     0.0638640     0.0326683    0.00150313   -0.00390994    0.00169529   -0.00111147  -0.000547110  -0.000179581   6.38173e-05   4.46308e-05  -1.21721e-05  -9.75313e-08   4.52472e-07  -1.45139e-07   1.81203e-07   8.67808e-08  -1.64799e-08  -1.45116e-09  -7.89541e-10       2.08456       2.68276       2.94895       3.05814       2.62851       2.73746       2.26606       1.92281       1.59496       1.31322      0.871163      0.700386      0.507869      0.364614      0.240653      0.162975     0.0891805     0.0540079     0.0316708     0.0200646    0.00955129    0.00543095    0.00240786    0.00131218   0.000528658   0.000240259   8.45851e-05   4.09210e-05   1.37274e-05   4.81090e-06   1.26214e-06   3.55249e-07   7.40732e-08   1.70473e-08   2.44796e-09   4.08718e-10
  18  11 2436.9234    1.5096  0.9580 11.0966 -0.0055       1.54726  0.0441   0.0353   0.0676    0.1390   0.0000      0.883718   436.7624       10.3513       9.22117       1.54464      -5.15170      -3.30813      0.155164     -0.900235     -0.589609     -0.219358      0.791233      0.419060      0.368475    -0.0232708      0.413655     0.0408793     -0.414365     -0.204161     0.0343846    -0.0240786    -0.0109866   -0.00265078   -0.00615172   0.000397088  -0.000129958  -0.000270633   4.19114e-05   6.05751e-06   6.74251e-06   9.08189e-06  -2.55157e-06  -3.95557e-07   1.31149e-08  -1.84760e-09  -5.37122e-09  -3.99012e-10       2.65241       2.99902       4.05495       3.84594       3.28463       3.76242       2.92557       2.15794       2.30336       1.61802       1.09049       1.10244      0.654810      0.423577      0.349853      0.218430      0.118175     0.0870604     0.0522701     0.0225112     0.0151301    0.00829996    0.00355265    0.00156445   0.000896733   0.000378818   0.000120910   4.79223e-05   2.25683e-05   8.00638e-06   2.37178e-06   5.37061e-07   1.03326e-07   2.26637e-08   3.66521e-09   4.54934e-10
  18  12 2581.0315    1.9970  0.9067 11.7255 -0.0013       2.58294  0.0333   0.0474   0.0618    0.1231   0.0000      0.734334   439.4583       5.79320       11.4002      0.715335    -0.0157658      -2.79156      -2.04567     -0.814047      0.597205      -1.08626      0.340466      -1.40430      0.678729      0.416266     0.0929341     -0.375995    -0.0496021     0.0211805    -0.0201474  -0.000127930    -0.0113940    0.00782333   0.000476458   -0.00184859  -0.000454619   0.000319127   0.000208864   5.05714e-06  -1.61422e-05  -2.83457e-06  -3.83421e-07  -3.88464e-07   1.31388e-07  -1.67196e-08  -3.26497e-09   4.86294e-10       2.26942       2.92029       3.25363       3.19618       3.19768       3.05747       2.53689       2.12039       1.66264       1.33368       1.04942      0.769877      0.559724      0.385801      0.244364      0.182853      0.108371     0.0677561     0.0399472     0.0213725     0.0112949    0.00585476    0.00282119    0.00134996   0.000617679   0.000255758   0.000101784   4.14746e-05   1.52314e-05   4.72992e-06   1.44746e-06   4.47237e-07   1.00376e-07   2.09479e-08   3.36719e-09   4.07025e-10
  18  13 2724.9028    2.4642  0.9835 12.2637 -0.0007       2.58792  0.0392   0.0565   0.0665    0.1138   0.0000      0.909724   436.4122       8.99518       19.7577       6.52601      -4.79330      -2.47180      -2.53829      -2.39138       3.05439     -0.501000     -0.197323     -0.932636      0.233947     -0.311408      0.102442     0.0107672      0.113352     -0.144849     0.0317799     0.0389073   -0.00461741    0.00168350  -0.000143887    0.00130507  -8.52236e-05   8.60809e-05   0.000187378   0.000140945   1.58658e-05   3.58456e-06   3.85853e-06   6.38100e-07  -5.03452e-08  -9.17559e-10   7.68692e-10   6.51860e-10       2.38860       3.07761       3.32385       3.42829       3.07184       2.97898       2.59686       2.32085       1.88675       1.52002       1.15284      0.876596      0.624855      0.417867      0.304734      0.178635      0.118212     0.0721542     0.0409835     0.0217194     0.0127200    0.00637150    0.00328073    0.00148069   0.000718626   0.000309011   0.000126457   4.38548e-05   1.65066e-05   5.49936e-06   1.72210e-06   4.22412e-07   1.11186e-07   2.12291e-08   3.68430e-09   4.93530e-10
  18  14 2868.7747    3.0829  1.0140 12.1256 -0.0045       1.19603  0.0401   0.0675   0.0650    0.1748   0.0000      0.776189   440.3797       7.58286       10.5487       1.92839      -4.73764     -0.591148       1.55229      -2.39565       1.53673      0.232254      0.575659      -1.25056     -0.704963     0.0263555      0.235250     0.0452418    -0.0324670     0.0432275     0.0638524    -0.0152622   -0.00275985  -0.000324187   -0.00314646  -0.000207004   9.35430e-05   5.59907e-05   3.17184e-06  -2.32019e-05   1.58082e-05   7.62966e-06   1.31732e-06  -1.02961e-07   1.58967e-07  -1.31253e-09   2.90687e-09   4.10574e-10       2.79302       3.65483       3.72342       3.64771       3.55689       3.54239       3.22475       2.62103       2.07345       1.57851       1.16560      0.910189      0.734499      0.510943      0.372348      0.216209      0.141288     0.0740928     0.0433184     0.0257213     0.0123211    0.00654561    0.00319093    0.00154387   0.000658380   0.000276160   0.000118078   4.81390e-05   1.54400e-05   5.83997e-06   1.73723e-06   4.04644e-07   1.18440e-07   2.26431e-08   3.98112e-09   4.76558e-10
  18  15 3012.2799    3.5592  1.0685 13.2496 -0.0055      0.886635  0.0427   0.0799   0.0708    0.1155   0.0000      0.875845   441.9170       10.9417       11.8514       5.12685      -7.38698      -1.09015       3.56885     -0.942979      0.648019      -3.57942       1.98731      -2.44707      0.610847      0.265462   -0.00387941    -0.0270523    -0.0902918     0.0379822    -0.0519693   -0.00783237     0.0125549   -0.00871005   -0.00120045   0.000610937   0.000115175   0.000216777  -3.93302e-06   0.000114393   3.57830e-05  -1.05811e-06  -1.51813e-06   3.78340e-07   1.47403e-07   9.87731e-09   8.38700e-10  -6.81767e-10       2.42732       3.44619       3.14587       3.67846       3.18972       3.25564       2.81773       2.49897       1.99036       1.71561       1.26824      0.971653      0.687571      0.495533      0.335224      0.206182      0.138878     0.0818075     0.0476891     0.0262671     0.0144796    0.00767720    0.00364621    0.00174168   0.000745689   0.000348401   0.000136788   5.40615e-05   1.84623e-05   6.16989e-06   1.92316e-06   4.99808e-07   1.29241e-07   2.79962e-08   4.72133e-09   6.78375e-10
  18  16 3155.0510    3.8512  1.0396 13.1292 -0.0114       1.54757  0.0420   0.0880   0.0683    0.1395   0.0000      0.752179   438.5774       12.4434       8.04053     -0.323996      -3.51424       3.36852       3.83663      -5.07301     -0.564756      -2.56468     -0.237017      -1.30363     -0.899765     0.0374723      0.170622     -0.170421     -0.161010    -0.0666034     0.0244607     0.0525612    -0.0142175   -0.00394985   -0.00325805   -0.00260249   0.000984752  -0.000183018  -0.000130940  -3.70679e-05   4.76501e-05  -4.53770e-06  -2.23953e-06   9.02735e-07  -2.95338e-09   3.22681e-08   7.54576e-10   1.76253e-10       2.67973       3.57859       3.51765       3.82898       3.69325       3.34654       2.84552       2.50646       2.16415       1.74669       1.26757      0.929694      0.675771      0.503948      0.330109      0.212519      0.121656     0.0759258     0.0450333     0.0283255     0.0147525    0.00774143    0.00374631    0.00159351   0.000798121   0.000279205   0.000129950   4.68279e-05   1.64644e-05   5.83740e-06   1.67767e-06   4.90235e-07   1.13012e-07   2.52642e-08   4.33288e-09   5.60526e-10
  18  17 3297.6327    3.3758  1.3963 13.2771 -0.0045      0.973001  0.0513   0.0712   0.0868    0.1006   0.0000      0.700206   438.2507       18.6810       8.52125       3.24853     -0.849034      -2.37890      -1.70368       1.77775      -1.80429      -2.11644       2.51114      -2.03859     -0.833883     -0.597683      0.149388      0.506924     0.0247305     -0.128238     0.0443544     0.0259540    -0.0269952    -0.0176581   0.000104145   0.000972408   -0.00108859  -0.000194786   0.000187779   8.37566e-05   1.62639e-05  -3.83119e-06  -1.14374e-06   7.26808e-07   3.93935e-07  -3.17582e-08  -1.40570e-09   1.09728e-10       3.18133       4.21857       4.51062       4.67504       4.45256       3.83207       3.49865       3.01449       2.45983       1.86713       1.43634       1.10559      0.783655      0.538763      0.355544      0.242663      0.142753     0.0865519     0.0501907     0.0288559     0.0151409    0.00800286    0.00396375    0.00202058   0.000863220   0.000377951   0.000138720   5.55223e-05   1.89462e-05   6.45469e-06   1.90999e-06   5.52415e-07   1.30892e-07   2.85801e-08   4.93124e-09   5.46819e-10
  18  18 3440.3534    2.9259  2.3248 12.3560 -0.0072       1.35833  0.0631   0.0490   0.1069    0.1036   0.0000      0.330052   438.2083       25.8142       20.1742       7.45873      -10.4507      -1.72254       1.27994       3.02641     -0.724435      -1.79013      0.983600      0.531713     -0.509347    0.00918231      0.152012     -0.625225     0.0221594     0.0332345     0.0387833    -0.0412902    -0.0325002    0.00167024   -0.00545436  -0.000759841    0.00120612   0.000336712   0.000333353  -4.33342e-05   3.87466e-05  -6.20095e-06  -2.41170e-06   7.52179e-08  -2.06202e-10  -2.36545e-09  -4.18987e-09  -2.34612e-10       3.81309       4.79088       5.07374       5.38041       5.23576       4.78151       4.11620       3.68890       2.97530       2.35359       1.87247       1.37421      0.991945      0.704739      0.462403      0.315707      0.197146      0.115963     0.0713784     0.0398376     0.0212796     0.0113132    0.00537626    0.00277642    0.00113701   0.000527258   0.000190840   7.92311e-05   2.62185e-05   8.37734e-06   2.67898e-06   7.61598e-07   1.82049e-07   3.74304e-08   6.27017e-09   7.73737e-10
  18  19 3582.9274    2.5264  3.2708 11.8888 -0.0046      0.375102  0.0741   0.0356   0.1345    0.0807   0.0000      0.206738   441.7175       14.8765       16.6420      -4.91547       3.94383      -3.70339      0.377436      0.712168      -2.81556      -3.04808     -0.141218     -0.584672     -0.388398      0.476463     -0.467812     -0.693176    -0.0148651      0.223299    -0.0738137    -0.0718866    0.00226360    0.00733610     0.0146965   -0.00148789   -0.00258303   0.000638415   0.000153230   0.000127501   7.83222e-06   4.34324e-06   7.59284e-07  -2.61759e-07   7.95796e-09  -1.30876e-08  -1.24595e-08   3.04917e-10       4.60654       5.66168       6.06202       6.15527       5.91777       5.50697       5.01507       4.16992       3.57822       2.94496       2.31196       1.67198       1.18194      0.844073      0.551060      0.363085      0.232619      0.142180     0.0828401     0.0471742     0.0256586     0.0127132    0.00642108    0.00301677    0.00128833   0.000586385   0.000240341   9.10888e-05   3.19302e-05   1.03346e-05   3.15128e-06   8.56623e-07   2.00754e-07   4.25645e-08   7.30212e-09   8.17728e-10
  18  20 3725.8655    2.1041  4.9648 11.2121 -0.0018      0.590083  0.0963   0.0239   0.1655    0.0641   0.0000      0.115653   433.1189       18.8089       11.8919      -1.71960       2.40474      -15.8434       2.40098      -9.47141       11.3970      -6.63451      -2.65580      -1.50787      0.992862     -0.372141     -0.612321     -0.498612      0.193819      0.168454     -0.148668    -0.0185176    -0.0326726    0.00373366    0.00867282    0.00233944   -0.00107466   0.000223252   8.06346e-05   2.47177e-05   6.32556e-05  -3.09637e-06  -4.29178e-06   1.08818e-06   1.22936e-07   6.91628e-08  -4.21842e-09   2.13584e-10       5.60907       7.18345       7.56477       7.94007       7.69944       7.12978       6.41611       5.23908       4.45875       3.54239       2.80927       2.01062       1.51871       1.01788      0.712450      0.458295      0.294501      0.178423      0.103908     0.0595836     0.0311588     0.0160371    0.00804255    0.00358512    0.00173987   0.000678477   0.000300808   0.000111555   4.00339e-05   1.33616e-05   3.96146e-06   1.08227e-06   2.78365e-07   5.52664e-08   1.01566e-08   1.13501e-09
  18  21 3868.7525    1.7706  6.8175 10.8975 -0.0026      0.474049  0.1173   0.0181   0.2078    0.0488   0.0000     0.0841490   436.6357       22.5777       4.55160       11.4413      -5.88445       10.1976       3.63909      -6.67263      -3.62797       1.02515      -3.22242       3.96385       2.04850       1.37916       2.06264     -0.475233     -0.223408      0.238011     -0.117560    -0.0366609    0.00890285    0.00481939    0.00282430   -0.00230516    0.00232407   0.000143426   -0.00117527   1.12287e-05   6.88210e-05   7.14547e-06  -5.74382e-06  -1.01741e-06   3.15284e-07  -6.32731e-08   1.78551e-08  -2.51940e-10       6.67532       8.64192       9.19718       9.50346       9.14790       8.57603       7.63828       6.50321       5.36283       4.40026       3.39226       2.52690       1.82745       1.26351      0.859235      0.557387      0.358093      0.213006      0.128007     0.0696459     0.0389299     0.0190520    0.00983697    0.00455633    0.00205905   0.000882844   0.000369112   0.000136140   5.11604e-05   1.60274e-05   5.08345e-06   1.35990e-06   3.44195e-07   7.28982e-08   1.23272e-08   1.44554e-09
  18  22 4011.7191    1.4719  8.9960 10.6925 -0.0034      0.441211  0.1466   0.0141   0.2688    0.0400   0.0000     0.0716886   439.0667       20.4465       13.1610       8.00234      -11.2707      -2.86215     -0.495353      -4.32453       9.18141      -2.46823       5.34041       1.74119      0.956572      -2.82212      0.666223     -0.854378     -0.415692     -0.585325      0.336399    -0.0635435    -0.0115831    -0.0616679    -0.0112116     0.0125592    0.00145957   0.000919165   1.55145e-05   3.80531e-06   8.24354e-05  -1.46472e-05   2.78853e-07   2.56444e-07   8.12904e-07   4.98810e-08   2.38532e-08   9.98654e-10       8.27766       10.6923       11.4033       11.5363       11.2355       10.6595       9.23999       8.01638       6.71797       5.42264       4.17305       3.09004       2.24884       1.57408       1.07675      0.686363      0.433075      0.260706      0.154627     0.0875782     0.0473320     0.0240990     0.0119039    0.00560936    0.00249400    0.00107719   0.000439439   0.000167937   6.05176e-05   2.03135e-05   6.23570e-06   1.69578e-06   4.22304e-07   8.66775e-08   1.45907e-08   1.71633e-09
  18  23 4154.6515    1.2126 12.1590 10.5905 -0.0013      0.341675  0.2143   0.0117   0.3695    0.0363   0.0000     0.0743651   428.1130       42.7717       41.2293      -18.5247      -16.3860       4.33555      -4.45733      -3.16799      -2.51529     -0.378697      -3.76252       4.06556     -0.832238      0.358261      -1.22723      0.339823       1.08299   -0.00612290     0.0151433    -0.0173875    -0.0114714     0.0231400    0.00538295    0.00289175   -0.00695619   -0.00259466   0.000652145   4.95128e-05  -0.000187032   5.03363e-06  -4.39283e-06  -5.44120e-08  -6.40378e-07  -4.33094e-08   1.33587e-08  -9.59342e-10       10.8385       14.1143       15.1754       15.5827       14.8553       13.9976       12.5129       10.6221       8.94862       7.14703       5.57090       4.14779       3.01770       2.11806       1.42933      0.944910      0.587309      0.360601      0.210371      0.121421     0.0642788     0.0339884     0.0164120    0.00819422    0.00350568    0.00159098   0.000617653   0.000246974   8.55336e-05   2.90000e-05   8.58515e-06   2.39650e-06   5.71046e-07   1.18930e-07   2.02659e-08   2.34325e-09
  18  24 4298.1069    0.9978 13.4441 10.5077 -0.0030      0.241383  0.2711   0.0100   0.4406    0.0340   0.0000     0.0863060   421.3984       37.2503       15.9721      -3.14947       14.1370       23.7769       15.4961      -4.09804       5.21805      -15.8764       1.86087       3.91650     -0.891474      0.115446     -0.237206      -1.76317      -1.33735     -0.696852     0.0866349     0.0233116     -0.130642     0.0371368     0.0149723    -0.0153768   -0.00401193   -0.00254957  -0.000431471  -8.87312e-05   0.000149868  -5.32139e-05   8.86807e-06   3.67013e-06   1.14210e-07   1.71694e-07   2.33989e-08  -1.02198e-10       12.5944       16.8259       18.2718       18.5244       17.9018       16.5421       14.8510       12.9437       10.7026       8.62221       6.76412       5.02347       3.67622       2.53886       1.76243       1.12571      0.728877      0.439325      0.260543      0.146470     0.0801039     0.0419816     0.0206799     0.0101173    0.00445966    0.00199978   0.000789197   0.000306801   0.000108066   3.60712e-05   1.10804e-05   2.99029e-06   7.50312e-07   1.51338e-07   2.54302e-08   2.92622e-09
  19   7 1867.3289    0.4228  0.3346  9.9729 -0.0212       11.6118  0.0260   0.0174   0.0359    0.0563   0.0000       2.61149   437.3229       7.09264       16.8096     -0.519379      -2.45592      -2.22367       1.98854      0.374630      -1.10210     -0.111894     -0.124343      -1.48027      0.490182     0.0127365     -0.175304     -0.128241     -0.123028   -0.00518012    0.00316166    -0.0176233   -0.00103910   -0.00652440    0.00283790   -0.00192590   0.000202082   0.000441922   0.000199637  -2.73476e-05  -1.37845e-05   1.27257e-05   4.40560e-06  -1.80088e-06   5.70226e-07  -4.63905e-08  -8.92317e-09   6.39574e-10       1.84861       2.39929       2.74765       2.39979       2.40601       2.33079       2.12891       1.81803       1.68888       1.40075       1.08046      0.768588      0.602708      0.408568      0.255715      0.190039      0.106047     0.0691744     0.0415298     0.0227606     0.0139956    0.00737226    0.00367721    0.00199859   0.000916163   0.000415432   0.000181704   7.33391e-05   2.84869e-05   1.22949e-05   4.40165e-06   1.25146e-06   3.80726e-07   1.15841e-07   2.39915e-08   4.81038e-09
  19   9 2173.8854    0.8120  0.6765 10.4065  0.0029       6.14424  0.0292   0.0215   0.0543    0.0846   0.0000       1.18445   436.6411      0.968983       20.1487     -0.335789      -1.80427       2.30536      -1.11099      -3.36862       1.26339     -0.349947      0.556335     -0.270138      0.306771     -0.376273      0.189104      0.133883      0.108045     0.0166044     0.0192524     0.0138718     0.0191332   -0.00305025   -0.00653769    0.00229610  -0.000164377   0.000358149   0.000279050   2.51473e-05   7.93091e-06   2.45188e-06   3.71392e-06   1.25519e-06  -2.13215e-07   1.22986e-07   9.41173e-08  -1.25399e-08       1.90541       2.37923       2.42902       2.59801       2.70483       2.33815       2.13897       1.82067       1.55598       1.27521      0.925314      0.733087      0.558513      0.397980      0.290903      0.182143      0.124503     0.0746397     0.0437206     0.0280602     0.0147337    0.00858769    0.00429411    0.00221160    0.00106987   0.000442574   0.000203597   7.44259e-05   3.17235e-05   1.13776e-05   3.62454e-06   1.31992e-06   3.51183e-07   9.52063e-08   2.57535e-08   5.25987e-09
  19  12 2613.2611    2.0557  0.9468 11.9398 -0.0140       1.35427  0.0362   0.0478   0.0628    0.1295   0.0000      0.846011   433.6700       3.29750       12.3822       4.39538      -2.56827     -0.753139     -0.141892      -4.01103     0.0248115      -3.05254     -0.571902     -0.441485      0.706582     -0.887506      0.386614    -0.0587663    -0.0405595     -0.118960    -0.0316424     0.0478917    -0.0129989    0.00343319  -0.000339948    0.00681615   0.000544172  -0.000319141   0.000300705   0.000133988   4.06691e-05  -2.00997e-05  -2.80109e-06   1.83557e-06  -4.47315e-07  -1.90194e-07  -4.73062e-09   1.22870e-08       2.19090       2.91011       2.88431       3.11415       2.96888       2.89433       2.51361       2.35048       1.79352       1.46164       1.10314      0.859583      0.646714      0.494601      0.355703      0.231794      0.148902     0.0882903     0.0532786     0.0315545     0.0185923    0.00913080    0.00537584    0.00234907    0.00128329   0.000534252   0.000251357   9.25744e-05   4.17774e-05   1.26695e-05   4.97648e-06   1.47032e-06   4.86203e-07   1.21100e-07   3.20370e-08   5.96909e-09
  19  13 2758.0953    2.7616  0.9635 12.2506 -0.0054       1.23160  0.0355   0.0602   0.0616    0.1272   0.0000      0.758623   436.9861       6.73221       8.84362      -3.04696      0.894256       3.15363      -3.65852      -1.28192      -3.56177      0.550654       1.93979      -1.01559     0.0837711     -0.465828     -0.263607     -0.227574     -0.163563   -0.00761843     0.0358373    -0.0404347    -0.0231737     0.0100735   -0.00708059    0.00297264   0.000810263   0.000258135   0.000176013   2.63774e-05  -1.90540e-05  -6.99993e-06   8.12083e-06   1.54817e-07  -2.09587e-07   1.31614e-07   1.90092e-08  -2.84921e-09       2.32601       2.90992       3.18361       3.13939       3.05731       2.86924       2.48357       2.13222       1.97894       1.58061       1.24909      0.934302      0.641675      0.458706      0.330570      0.206440      0.128969     0.0806196     0.0493374     0.0299082     0.0177185    0.00948519    0.00450803    0.00238983    0.00106427   0.000474600   0.000219373   9.08555e-05   3.27237e-05   1.28006e-05   4.49327e-06   1.54800e-06   4.45205e-07   1.09458e-07   2.56620e-08   5.02134e-09
  19  14 2902.6470    3.3296  0.8964 12.8370 -0.0105      0.808828  0.0336   0.0763   0.0576    0.1159   0.0000      0.857074   439.8753       9.36570       15.6586    0.00997365      -3.44810       2.38347       3.78928      -1.39423      -1.71020     -0.341535      0.935210     -0.503834      0.362480     -0.215852    -0.0768205      0.328151    -0.0523789    -0.0431248    -0.0138917   -0.00669943    0.00784949   -0.00798504   -0.00774371  -0.000502663  -0.000410079   0.000263455  -2.44188e-05  -0.000113483  -3.47115e-05  -1.69330e-06  -5.16690e-06  -1.26406e-06   9.97772e-08  -6.43551e-08   3.76240e-09   6.65876e-09       2.09871       2.79392       2.68654       2.98039       2.85956       2.66710       2.30619       2.07103       1.75835       1.46554       1.06537      0.857326      0.605640      0.444427      0.298068      0.196580      0.131116     0.0782865     0.0486089     0.0283646     0.0160117    0.00877630    0.00454571    0.00229009    0.00107932   0.000480470   0.000198743   8.11054e-05   3.14252e-05   1.16282e-05   3.98669e-06   1.27872e-06   3.99465e-07   9.53024e-08   2.48173e-08   5.40478e-09
  19  15 3046.7216    3.7193  0.9107 13.0371 -0.0186      0.533598  0.0352   0.0888   0.0598    0.1304   0.0000      0.701068   439.0436       15.6695       17.1972       10.1322      0.200634      -3.57398       4.67206       1.98324      -1.17869      -1.55258      -2.65607      -2.98935      -1.17198     -0.728020     -0.821989     0.0864005      0.159746     -0.193800     0.0376171   -0.00524720    -0.0149112     0.0117009   -0.00435791   -0.00436054    0.00137749   0.000612028   0.000211011  -1.60261e-05   3.22653e-06   5.59527e-06  -5.07112e-06  -7.21937e-07  -3.59402e-07   7.05307e-08  -7.97639e-09   2.57748e-09       2.21622       2.81167       2.98405       3.02327       3.01545       2.67075       2.55903       2.15063       1.92537       1.50795       1.15239      0.890906      0.658491      0.481629      0.336117      0.223901      0.138915     0.0837331     0.0521860     0.0296187     0.0168409    0.00965903    0.00487279    0.00242274    0.00116870   0.000513144   0.000238587   8.77823e-05   3.54933e-05   1.38564e-05   4.65481e-06   1.48244e-06   4.37684e-07   1.10094e-07   2.74723e-08   5.47809e-09
  19  16 3190.0330    3.8656  1.2526 12.9937 -0.0103       1.54146  0.0460   0.0752   0.0725    0.1234   0.0000      0.572665   436.0893       10.8911       13.7627       5.24254       1.35854     -0.551094      -1.50187      -3.43398     -0.283225      -1.56227      0.878104      -1.48033      0.286000      0.875913     0.0635185      0.147818      0.219861    -0.0737443    -0.0192400   0.000935714     0.0318768   -0.00446265   -0.00705673   0.000215941  -0.000534020    0.00111134   0.000496020  -1.11643e-05  -1.07028e-05   2.72323e-05  -1.92365e-06   1.19260e-06  -2.29354e-07   9.52172e-08   2.28880e-08  -3.54269e-11       2.48154       3.47129       3.42289       3.82573       3.61846       3.40683       2.71681       2.61595       2.16039       1.77065       1.35317       1.03181      0.771281      0.554488      0.354886      0.238885      0.161697      0.103110     0.0602350     0.0368738     0.0190053     0.0117009    0.00608524    0.00304966    0.00148239   0.000644746   0.000287363   0.000108787   4.54422e-05   1.73599e-05   5.18929e-06   1.95470e-06   5.33123e-07   1.57101e-07   3.57474e-08   7.50410e-09
  19  17 3333.2512    3.2663  1.6316 13.0429 -0.0037       2.00896  0.0552   0.0600   0.0895    0.0873   0.0000      0.507445   442.8743       18.1093       16.2783       9.53985       1.62302       6.86111      -2.36412     -0.531143       2.87483      -4.16125      -1.56251      0.680502    -0.0479552     -0.687535     0.0278629      0.253960      0.321727    -0.0251323     -0.125766     0.0947594   -0.00532770    -0.0449420    -0.0109262    0.00902896   0.000576461  -0.000935915   0.000345600   0.000225786   3.47925e-05  -1.86812e-05   4.33873e-06   5.36076e-08   5.19149e-07   6.84196e-08  -2.10531e-08  -1.27560e-08       3.02363       3.97550       4.67656       4.39524       4.20435       4.39872       3.21012       3.37746       2.71087       2.07208       1.74330       1.30838      0.878023      0.748417      0.448348      0.308668      0.214220      0.123298     0.0743467     0.0494723     0.0229249     0.0145261    0.00777606    0.00349931    0.00178402   0.000872443   0.000342631   0.000141902   6.43692e-05   2.24684e-05   6.59034e-06   2.61958e-06   8.36267e-07   2.18741e-07   4.56302e-08   8.50494e-09
  19  18 3476.4928    2.7725  2.3991 12.5802 -0.0024       1.29708  0.0637   0.0442   0.1125    0.0748   0.0000      0.356667   437.9063       28.6244       12.5880       6.96824      -6.53140     -0.667051      -1.69966      -6.61622     -0.164713     -0.444301     -0.736872     -0.503355     0.0722741     -0.485201     -0.496404     0.0483200     -0.231197    -0.0367477    -0.0407546     0.0427659    -0.0141665    0.00474708     0.0192331    0.00181421   -0.00242111  -4.08113e-05  -0.000109603   0.000218639  -5.77739e-05  -4.37055e-05   1.28272e-05  -1.62580e-07  -1.05496e-06  -3.22354e-09  -1.67087e-08   1.25099e-08       3.50283       4.61304       4.91250       5.05008       5.00414       4.57853       4.19743       3.62713       2.95825       2.41409       1.86954       1.43179       1.09653      0.761773      0.541486      0.355754      0.240263      0.145759     0.0873043     0.0524928     0.0286620     0.0155246    0.00816966    0.00415056    0.00197192   0.000940734   0.000378273   0.000166377   6.45453e-05   2.42597e-05   8.07676e-06   2.67898e-06   7.75247e-07   2.05802e-07   5.23164e-08   1.03619e-08
  19  19 3619.7192    2.4682  3.6143 11.5045  0.0004      0.575835  0.0766   0.0311   0.1300    0.0836   0.0000      0.162701   442.8092       32.4976       19.4149       3.28080      -1.59376       18.9850       1.63329      -6.38478       4.08628     -0.417196      0.269922      -2.17656     -0.897644     -0.259578      0.618318     -0.348380     -0.226164     -0.101374    -0.0500124     0.0435225     0.0351649   -0.00857927    0.00635866    0.00741399    0.00190426   0.000222322  -0.000360928   0.000200579  -1.15188e-05  -4.81528e-05   3.95266e-06   1.93700e-06  -8.70135e-07  -4.08695e-07   9.29359e-08  -6.74936e-09       4.34515       5.61651       6.06564       6.22168       5.92216       5.73363       4.94400       4.34956       3.75340       3.04378       2.33570       1.77397       1.33029      0.957259      0.650755      0.442841      0.282482      0.171326      0.106963     0.0615186     0.0357693     0.0191320     0.0100368    0.00504682    0.00239879    0.00109533   0.000466049   0.000194020   7.67486e-05   2.94763e-05   1.02671e-05   3.21418e-06   9.72434e-07   2.57800e-07   5.85644e-08   1.18806e-08
  19  20 3763.2397    2.0315  5.7566 10.9794 -0.0008      0.715357  0.1018   0.0214   0.1754    0.0603   0.0000     0.0949078   435.3826       27.5030       14.2809       8.56552      -4.45299      -11.1996       12.4984       2.69582      -1.27213      -3.55750      -4.78852      -1.45894      0.155817      -3.29462      0.304791      0.663974      0.207542     -0.370958    -0.0413693     0.0520600    -0.0258332     0.0269580   -0.00695240   -0.00853994   -0.00174784    0.00195092   0.000721906  -0.000297834  -0.000213618  -1.50545e-05   6.43328e-06   2.20984e-06  -8.85666e-07   1.06999e-06   2.52659e-08  -2.03061e-09       5.54393       7.15157       7.77953       7.98300       7.71989       7.23987       6.57129       5.65146       4.77933       3.95330       3.05793       2.37710       1.71814       1.24875      0.841988      0.572171      0.366284      0.233544      0.141610     0.0814093     0.0449254     0.0252464     0.0131765    0.00641490    0.00310418    0.00141775   0.000635360   0.000254843   0.000102765   3.80868e-05   1.31655e-05   4.25880e-06   1.24422e-06   3.37020e-07   7.84596e-08   1.67953e-08
  19  21 3906.3440    1.6959  7.2737 10.8240 -0.0024      0.315404  0.1183   0.0160   0.2192    0.0436   0.0000     0.0820718   442.3824       18.2801       30.2933       5.86074      -3.55092     -0.569029     -0.187860       1.08215     -0.845650      -2.81608       2.33997      -3.30326      -2.71397       3.14175       1.43185     -0.542357      -1.09099     -0.500122      0.253314   -0.00643104    -0.0551931    -0.0438842   -0.00457170    0.00809811   -0.00294653  -0.000698307   0.000804559   0.000399758  -3.73981e-05   2.53681e-05   2.24055e-05  -3.65585e-06  -9.96581e-07   6.43996e-07   1.22192e-08   1.51310e-08       6.32010       8.28891       8.88247       9.18417       8.94333       8.37417       7.47883       6.58017       5.38041       4.44759       3.46252       2.65424       1.96843       1.42646      0.977050      0.658588      0.429701      0.273971      0.162074     0.0963012     0.0535270     0.0295592     0.0151662    0.00780256    0.00367139    0.00168716   0.000734047   0.000312083   0.000120792   4.54925e-05   1.53271e-05   5.04128e-06   1.45832e-06   4.00643e-07   9.32180e-08   1.90710e-08
  19  22 4049.6685    1.4096 10.1589 10.6013 -0.0006      0.329045  0.1617   0.0128   0.2858    0.0376   0.0000     0.0653078   438.7483       33.5138       20.6864      -11.0714       31.3475      -7.58165       1.91109      -10.4427      -2.64279      -4.95991      -2.17336      -1.39361       1.48448      -1.58038      0.831744      -1.73213     -0.579396     -0.426547     -0.129141    -0.0429171      0.132259     0.0151975    0.00686994   -0.00404687   -0.00485291   -0.00380802   0.000583554   0.000632413  -0.000220097  -0.000111941   1.22902e-05  -4.42278e-06   6.94279e-07  -2.10606e-07   3.37567e-08   1.35935e-09       8.39269       10.7909       11.8182       12.2609       12.0161       10.8720       9.93803       8.47484       7.19844       5.74681       4.53183       3.45169       2.53546       1.83750       1.26759      0.857250      0.551740      0.346208      0.207486      0.125445     0.0706362     0.0384680     0.0197120     0.0102127    0.00486562    0.00222661   0.000968496   0.000405889   0.000156808   5.85274e-05   1.97453e-05   6.47923e-06   1.87789e-06   5.04793e-07   1.17236e-07   2.43354e-08
  19  23 4193.2324    1.1913 12.2356 10.5494 -0.0025      0.319883  0.2076   0.0112   0.3592    0.0349   0.0000     0.0678479   455.7086       47.0792       32.2232       4.38689      -3.45887      -11.5040       14.7075      -8.25614       4.06250      -13.7041     -0.317333     -0.698375      0.135271       2.45066     -0.337994      -2.34446     -0.609604      0.429908     0.0337124     -0.156756     0.0373889     0.0994410     0.0321049    -0.0265045    0.00215611  -0.000950410   -0.00114597   0.000266208  -6.50906e-05   6.33257e-05  -9.68164e-06   3.70239e-06   2.92802e-06  -6.83693e-08  -2.26607e-07  -2.68118e-08       10.0019       13.0179       14.1669       14.6484       14.2274       13.2890       11.9243       10.3235       8.70622       6.92967       5.51853       4.24514       3.12189       2.22712       1.56214       1.03698      0.694739      0.424618      0.263552      0.153761     0.0861287     0.0474623     0.0246369     0.0124184    0.00612577    0.00272697    0.00124536   0.000493557   0.000198724   7.31172e-05   2.49302e-05   8.09356e-06   2.41884e-06   6.19409e-07   1.47999e-07   2.97194e-08
  19  24 4336.9326    0.9889 15.1502 10.4597 -0.0021      0.369379  0.2906   0.0088   0.4637    0.0304   0.0000     0.0822739   399.2032       35.9783       4.88087       2.38227       25.3097      -18.4455      -23.8342      -16.7402       28.8065       4.55293      -3.25995       2.29572       1.84021      -2.29778       3.92893    -0.0686116      0.272870      0.383946     -0.332667     0.0147545    -0.0323468     0.0454807     0.0405680    -0.0364938     0.0139436   0.000118987  -0.000532442   0.000729477  -0.000236758   9.24376e-05   9.15850e-07  -2.62439e-06  -5.40589e-06   7.71681e-07   9.09179e-08  -5.08339e-08       12.4678       16.2253       17.6800       18.1244       17.8915       16.4954       15.0395       13.0808       10.8764       9.00712       7.00840       5.39066       3.99694       2.89402       2.01678       1.35638      0.886175      0.552745      0.338067      0.198520      0.114409     0.0609252     0.0323882     0.0162120    0.00781912    0.00360689    0.00156022   0.000658552   0.000259460   9.48047e-05   3.32286e-05   1.04397e-05   3.10900e-06   8.23670e-07   1.96042e-07   3.97295e-08
  20   7 1893.9693    0.4608  0.3747  9.9337 -0.0097       14.3532  0.0339   0.0167   0.0373    0.0553   0.0000       2.22597   440.9853     0.0550385       15.8920      0.763427      -3.86187       4.10133     -0.578690     -0.988895     -0.360219     -0.399733     -0.166712     -0.929248      0.318528     0.0614132    -0.0170023      0.123670    -0.0455147     0.0255508  -0.000526857     0.0433626   -0.00583931    0.00608604    0.00689014   0.000458907   0.000107615   0.000800500  -9.42873e-05   2.63486e-05   4.02265e-05   4.63176e-06   1.03495e-05  -5.70544e-08  -1.01532e-07  -4.79872e-07   1.05744e-07  -1.66427e-08       2.42219       2.84303       3.17256       3.68494       3.48872       3.25247       2.88759       2.38805       1.75400       1.55361       1.38856      0.868954      0.574962      0.483795      0.368030      0.250956      0.144311     0.0995798     0.0693058     0.0422183     0.0227577     0.0158754    0.00845829    0.00418259    0.00178466   0.000787990   0.000392468   0.000213235   8.99253e-05   3.44138e-05   1.35576e-05   4.07570e-06   1.17568e-06   3.34847e-07   1.18724e-07   3.43034e-08
  20   8 2050.1738    0.6661  0.5031 10.1149 -0.0065       9.35273  0.0259   0.0207   0.0483    0.0724   0.0000       1.41183   436.3714      0.319894       11.7161     -0.595555      -4.58664       3.69644       1.71014      -3.36185      0.248108     0.0282155     -0.193504     -0.593660    0.00758003    -0.0835754     0.0855135    -0.0693696     -0.153403     0.0358015     0.0239437     0.0561427    0.00935280    0.00542250  -0.000775451    0.00172917    0.00126765   0.000813603   6.13184e-05  -0.000170702  -4.95298e-05  -4.03709e-07  -3.63652e-06  -9.91078e-07   1.36318e-06   4.26944e-07   1.96987e-08  -8.55096e-09       1.82817       1.97345       2.81192       2.37712       2.28629       2.74516       1.92617       1.91683       1.79859       1.10637       1.15586      0.879446      0.495380      0.497548      0.323283      0.158597      0.149673      0.102364     0.0445017     0.0391904     0.0219101    0.00927349    0.00653196    0.00324682    0.00134475   0.000841838   0.000387861   0.000128919   6.56928e-05   3.65456e-05   1.18668e-05   3.04506e-06   1.22631e-06   5.05979e-07   1.61425e-07   3.55277e-08
  20   9 2203.2576    0.9006  0.7511 10.2842  0.0008       6.95750  0.0303   0.0229   0.0534    0.1004   0.0000       1.03055   441.3984       5.37939       15.6530      -2.44421      -3.22030       2.22612    -0.0449956     -0.988645      0.983340     -0.467789       1.12331      0.311983     -0.822506      0.242299     -0.251771      0.151622    -0.0184834      0.104037     0.0575545     0.0143993    -0.0106540    -0.0181890     0.0162422   -0.00281871   -0.00176474   -0.00130085   0.000790470  -7.21186e-05   4.36583e-07  -4.86390e-05   4.23731e-06   4.10833e-07   4.42748e-07   6.07905e-07  -7.23967e-08  -3.51962e-08       1.86780       2.33123       2.59569       2.52615       2.48537       2.44866       2.21449       1.95391       1.62014       1.32752       1.08915      0.766833      0.610101      0.488761      0.330465      0.234524      0.153668     0.0943898     0.0542213     0.0354992     0.0199708     0.0118941    0.00615498    0.00310394    0.00169447   0.000766370   0.000361223   0.000154550   7.04250e-05   2.72863e-05   1.18267e-05   3.91587e-06   1.19170e-06   4.25596e-07   1.14893e-07   3.28557e-08
  20  10 2352.5381    1.2912  0.8369 10.9893 -0.0085       5.06672  0.0404   0.0315   0.0589    0.1025   0.0000      0.907638   436.5802       4.60808       12.5028       2.17990      -1.85753      0.292733       5.93013      -2.77690      -3.42284      0.241137       1.74225      -1.68943     -0.252480    -0.0303849      0.282880     0.0432831      0.105491     -0.132651     0.0655280    -0.0117243    -0.0427342    -0.0114123    0.00564889   -0.00248692  -0.000242448   0.000456079   0.000447542  -0.000303825   0.000111867   2.82798e-05  -4.37908e-06  -8.83531e-07  -8.67413e-07  -5.51538e-07   1.07198e-07  -1.28028e-09       3.07523       2.66673       3.02105       4.45047       4.12990       2.64666       2.87205       3.35214       2.49960       1.37953       1.36574       1.40002      0.950777      0.475008      0.414669      0.387684      0.247427      0.110090     0.0593818     0.0563143     0.0389441     0.0191780    0.00725733    0.00363581    0.00267928    0.00164829   0.000822637   0.000341876   0.000124254   3.96805e-05   1.24271e-05   3.83780e-06   1.17517e-06   3.78882e-07   1.02954e-07   2.71761e-08
  20  12 2645.0289    2.1819  0.8846 12.1682 -0.0059       2.74613  0.0391   0.0506   0.0574    0.1091   0.0000      0.841686   439.4046       4.32009       14.3767       5.52290      0.263313      -3.15911      -2.95269      -1.14196      0.145091      0.499945      -1.46442      -1.82334     -0.191354      0.585122      0.227244     -0.747556     0.0529629     0.0943449      0.125544   -0.00703989   -0.00407717     0.0272864   -0.00797744   -0.00182141    0.00104623   0.000391599  -7.21100e-05  -0.000129284  -7.58463e-05   4.06068e-05  -1.50164e-05   4.00522e-06  -2.00340e-07   1.65412e-07  -3.15104e-08   3.04941e-09       2.46626       3.35561       2.83628       3.23516       2.75589       3.40058       2.93032       2.92232       2.02022       1.69601       1.10397       1.05191      0.745495      0.697583      0.471367      0.366050      0.213564      0.143484     0.0768723     0.0488810     0.0230745     0.0149247    0.00686881    0.00415959    0.00176330    0.00100860   0.000399536   0.000214741   7.60008e-05   3.46537e-05   1.09921e-05   4.43655e-06   1.22278e-06   4.48868e-07   1.20043e-07   3.45383e-08
  20  13 2790.8136    2.7970  0.9220 12.4479 -0.0063       1.21944  0.0337   0.0647   0.0575    0.1214   0.0000      0.785763   437.3517       4.76934       10.4605       9.06430      -1.96639      -1.47777       2.07669      -5.16613      0.549500      -1.81890      -1.99564      -1.53364      0.543881     -0.846409    -0.0302301     -0.265255     0.0905773     0.0957174     0.0316320    -0.0613503    -0.0135150   -0.00303644   0.000125506   4.94445e-05    0.00116241   -0.00123524   0.000217666   8.88854e-06   8.99890e-05  -3.48402e-05  -2.55293e-05   5.36517e-06  -5.46189e-07  -6.42484e-07   1.01365e-07  -2.19005e-08       1.98810       2.54128       2.67271       2.84029       2.82044       2.78634       2.42155       2.04010       1.67381       1.38636       1.19965      0.840431      0.656199      0.464401      0.338663      0.229760      0.161994     0.0976106     0.0637400     0.0402440     0.0231311     0.0131922    0.00700604    0.00344349    0.00176406   0.000798483   0.000394664   0.000161206   7.35116e-05   2.81661e-05   1.20491e-05   3.97829e-06   1.32359e-06   4.11951e-07   1.21203e-07   3.19073e-08
  20  14 2936.1255    3.4539  0.8823 13.0382 -0.0068       1.16934  0.0319   0.0818   0.0578    0.1090   0.0000      0.699861   442.4288       11.8481       15.5273       4.45417      -1.75664       3.79694       2.56550      -2.90201      -2.95550      -1.64370     -0.204498     -0.590561     -0.772623     -0.667231     -0.127903      0.254396      0.294681    -0.0636433   -0.00100227     0.0316599     0.0364255    -0.0138913    0.00376376  -0.000957733   0.000941008   -0.00108957   0.000512589  -0.000150074   3.84976e-05  -2.55882e-06   1.02302e-05   8.87452e-07   6.46220e-07  -6.06882e-07   6.37976e-08   1.96101e-08       2.11796       2.72025       2.81234       2.78516       2.66196       2.52131       2.30963       2.03391       1.85515       1.57236       1.29831      0.964337      0.714995      0.507652      0.329604      0.235892      0.151765     0.0944248     0.0596018     0.0365117     0.0217298     0.0116790    0.00661404    0.00315261    0.00162167   0.000751382   0.000374793   0.000156697   6.43040e-05   2.62119e-05   1.06039e-05   3.65013e-06   1.29403e-06   3.51768e-07   1.15533e-07   2.84030e-08
  20  15 3080.6432    3.7710  1.0293 13.2244 -0.0023       1.65142  0.0375   0.0819   0.0651    0.1142   0.0000      0.806603   438.6952       12.4194       12.0370       1.94712      -5.62787    -0.0622287      -5.72625      -2.87812       3.03721      -3.80421      -2.14394      -1.69282     -0.711562     -0.739738     -0.276334      0.204649      0.252925     0.0358984     0.0198329     0.0267229    -0.0113535    0.00918118    0.00164512   -0.00262098   -0.00197206   0.000269988    0.00122140  -0.000136022  -5.05260e-05   2.56395e-05   5.98881e-06   2.68531e-06   1.10706e-06  -3.33064e-07   2.61742e-08   2.69914e-09       2.41921       2.99965       3.24724       3.61132       3.43258       3.24650       2.86192       2.39583       1.93830       1.55511       1.26343       1.02012      0.732275      0.499044      0.349232      0.249988      0.170801      0.111091     0.0700432     0.0428979     0.0253314     0.0140423    0.00695563    0.00377843    0.00188818   0.000976207   0.000430654   0.000202658   7.84802e-05   3.29179e-05   1.10340e-05   4.31912e-06   1.32184e-06   4.22084e-07   1.14789e-07   2.89077e-08
  20  16 3224.5544    3.6849  1.2096 13.2440 -0.0046      0.843670  0.0407   0.0769   0.0725    0.1170   0.0000      0.707263   438.5798       11.9322       15.3168       3.81331      -5.20053      0.206956       3.49149    -0.0640091     0.0245712      -5.15152       2.72310     -0.860019      0.760760     0.0640431     -0.441183      0.232322     0.0164917    -0.0604007      0.121805     0.0117367     0.0386629    -0.0187311   -0.00807566   -0.00192822    0.00198392  -0.000848850  -0.000799240   0.000414575  -2.23834e-05   6.00583e-05  -1.20429e-05  -2.02393e-06  -3.18878e-07  -3.14050e-07   8.79581e-08  -5.61833e-08       2.35011       2.91380       3.17631       3.24488       3.14201       3.01036       2.68659       2.37974       2.13461       1.68721       1.32272       1.03157      0.814254      0.557413      0.412426      0.280772      0.181756      0.115380     0.0735474     0.0425784     0.0248645     0.0140428    0.00774909    0.00410336    0.00204696    0.00101698   0.000462330   0.000210525   8.19662e-05   3.30188e-05   1.21849e-05   4.75973e-06   1.66037e-06   4.79509e-07   1.43798e-07   3.65336e-08
  20  17 3368.4065    3.2223  1.9402 12.6431 -0.0021       1.35247  0.0547   0.0513   0.0884    0.0780   0.0000      0.379772   434.5411       16.9068       14.3899       3.24387      -1.01309      -1.26429       2.05279     -0.105981       4.46911      -2.16541     -0.355152     0.0286291     -0.529130     -0.364371    0.00490263     -0.493655    -0.0730384     0.0449058      0.126463    -0.0361417   0.000200613     0.0185835    0.00225229   -0.00498782    0.00165543    0.00203310  -8.80244e-05  -9.22651e-05   8.90920e-05   0.000128269   4.69350e-06   3.46266e-07   2.27381e-06  -4.95292e-07  -2.10504e-07  -2.17717e-08       2.88142       3.72269       4.06337       4.09092       3.97867       3.83107       3.47896       3.01861       2.63714       2.04501       1.72819       1.33675      0.979543      0.723336      0.498651      0.343945      0.231499      0.148670     0.0932970     0.0561199     0.0318861     0.0178899    0.00975334    0.00511754    0.00253174    0.00125390   0.000590369   0.000262638   0.000110654   4.57974e-05   1.68147e-05   6.12170e-06   1.99206e-06   6.54284e-07   1.89387e-07   4.76091e-08
  20  18 3512.1386    2.7338  2.6812 12.3529 -0.0028      0.762625  0.0647   0.0389   0.1121    0.0646   0.0000      0.268688   438.2824       19.3475       13.4390       17.9389     -0.710373      -4.75600       1.62946      -6.26234      0.225202      -2.18920      -2.11448      -3.14732       1.31004      -1.20742      0.722261     -0.295096     -0.320204    -0.0726865     0.0690189    -0.0273312     0.0122614     0.0110922    0.00431475    0.00649577   -0.00600271    0.00172912  -0.000900804   5.38830e-05   8.51767e-05  -0.000153148  -2.19509e-05   2.62249e-06  -1.92419e-06  -1.90409e-07  -1.57929e-09  -1.57567e-07       3.52707       4.42372       4.67208       5.00111       4.69504       4.49041       4.02794       3.67368       3.14554       2.56396       2.02531       1.59110       1.21326      0.886774      0.608886      0.414174      0.280748      0.185212      0.109384     0.0677451     0.0388327     0.0222286     0.0115977    0.00647939    0.00326460    0.00162734   0.000720334   0.000317256   0.000133477   5.50181e-05   2.01130e-05   7.34859e-06   2.37576e-06   7.74478e-07   2.09810e-07   5.65891e-08
  20  19 3656.1374    2.2768  4.1018 11.6290 -0.0019      0.746978  0.0835   0.0272   0.1428    0.0584   0.0000      0.146210   442.0896       19.3821       18.5373       15.7389       6.12853      0.208630      -1.57404      -12.4091      -9.00236       1.59219      -1.34804       1.14121     -0.354235       1.42600      0.430500      0.199115     -0.309045      0.391861   -0.00921304    -0.0975385     0.0515160     0.0159228     0.0120709     0.0123086   -0.00554521  -0.000162226   0.000437709   3.69761e-05  -6.09188e-05  -1.86761e-05   6.04057e-06  -1.11204e-05  -2.90827e-06  -1.10142e-07  -1.21771e-07   1.13852e-07       4.56160       6.05562       6.53754       6.85583       6.49720       6.09019       5.42334       4.89757       3.98473       3.36830       2.65115       2.02119       1.50207       1.09356      0.786383      0.526988      0.343666      0.223761      0.138806     0.0835157     0.0479787     0.0272568     0.0152832    0.00776064    0.00397979    0.00182092   0.000904052   0.000384246   0.000173695   6.53740e-05   2.61444e-05   8.88145e-06   3.08415e-06   9.45093e-07   2.69765e-07   7.12712e-08
  20  20 3799.9737    1.9120  5.9065 11.0767 -0.0010      0.745009  0.0992   0.0194   0.1836    0.0496   0.0000     0.0953571   442.5875       29.6226       15.0412       15.0897       6.09934       2.96142      -14.4641      -13.4403      -1.56880      0.644437     -0.884653      -3.62432     -0.991462       1.37821      0.964862     0.0831936      0.240230     -0.231150     -0.195806     0.0273306     0.0138029    -0.0372953    -0.0172760  -0.000444240    0.00701754   -0.00341824  -0.000888524  -0.000534005  -0.000231194  -7.38032e-05   1.28617e-05  -1.47924e-06   1.46253e-06  -1.35699e-06  -7.83269e-08   1.13431e-07       5.29921       6.97701       7.35709       7.73062       7.47325       7.14902       6.49216       5.56590       4.87093       3.94650       3.09860       2.40436       1.84017       1.31769      0.979229      0.656050      0.432104      0.278146      0.172287      0.103380     0.0614707     0.0338622     0.0191959    0.00970187    0.00494156    0.00237053    0.00109195   0.000494045   0.000203131   8.32063e-05   3.15711e-05   1.12825e-05   3.98629e-06   1.21923e-06   3.33870e-07   8.66503e-08
  20  21 3943.8706    1.6002  7.7257 10.8184 -0.0029      0.488104  0.1242   0.0148   0.2255    0.0398   0.0000     0.0823427   433.6856       11.7930       17.6849       8.37923       1.97111      -3.06199       8.76943      -10.6826       2.54974      -2.74329      -5.37997      -5.52207      -2.98693     -0.406243       2.99529     0.0280691     -0.900052     0.0800170      0.161098    -0.0771982    -0.0637312     0.0822243   -0.00371923    -0.0213679    -0.0120398    0.00713188  -0.000274195   5.46022e-05  -0.000410790  -5.07091e-05   9.38198e-06   1.24231e-05   4.50756e-06   2.41503e-06  -3.54122e-07  -1.17959e-07       6.56187       8.32553       8.91730       9.28389       9.06399       8.56366       7.75550       6.77208       5.86022       4.83256       3.87259       2.98686       2.24888       1.64548       1.13430      0.795204      0.530708      0.337217      0.208708      0.129327     0.0754974     0.0424835     0.0228336     0.0119815    0.00606254    0.00297553    0.00135834   0.000598179   0.000248797   0.000102068   3.91529e-05   1.40780e-05   4.61937e-06   1.45389e-06   4.14027e-07   1.07279e-07
  20  22 4086.9736    1.3444 10.4262 10.5444 -0.0010      0.119809  0.1636   0.0118   0.2931    0.0367   0.0000     0.0694657   437.1920       16.3403       4.13302      -10.1794      -2.26689      -9.07758      -16.0583      -15.8131       11.2235       4.03953       9.55028      -4.42887      0.327264      -2.17696       1.28453     -0.889281      0.891505       1.29989      0.466574     -0.287185      0.141384     0.0770546    -0.0319830    -0.0123680     0.0117022  -0.000538023  -3.39386e-05   3.91788e-05   0.000174899  -0.000126116   9.28922e-05   4.46995e-05   1.59553e-06  -1.54703e-07  -2.04065e-07   4.76622e-08       8.03516       10.5341       11.1083       11.7326       11.3988       10.9682       9.73343       8.68266       7.27383       6.04525       4.77797       3.66043       2.78070       2.06123       1.47712       1.01989      0.671250      0.429710      0.262867      0.163202     0.0954673     0.0544864     0.0293671     0.0154401    0.00771934    0.00380916    0.00170663   0.000784991   0.000320003   0.000134223   5.02006e-05   1.82476e-05   6.01818e-06   1.91616e-06   5.31401e-07   1.41645e-07
  20  24 4375.2067    0.9349 15.9638 10.4483  0.0006      0.185014  0.3144   0.0081   0.4919    0.0282   0.0000     0.0834333   414.3140       26.5756       20.1775      -12.4438      -2.50935       17.9788       5.13026       8.24678      -11.2137      -5.12421      0.189446       1.25083      -5.11537      -3.20290      -2.86047       1.45068      0.353364     -0.273197       1.15744     -0.194929     0.0226432     0.0391063    -0.0207019   -0.00304180   -0.00909421    0.00134932   0.000665773   -0.00132796  -0.000449987  -0.000152144   4.39500e-05  -1.38085e-05   1.90400e-05   4.36778e-06  -2.30769e-07  -3.99309e-07       12.4738       16.4714       18.0617       18.7276       18.0966       17.3234       15.7189       13.6766       11.5875       9.71198       7.62931       6.03463       4.55298       3.29482       2.38162       1.60097       1.09866      0.710773      0.449143      0.270732      0.158309     0.0897914     0.0493329     0.0257696     0.0133604    0.00633397    0.00301282    0.00131826   0.000577326   0.000226733   8.91543e-05   3.15213e-05   1.07394e-05   3.34183e-06   9.15350e-07   2.35527e-07
  21   9 2231.9954    1.0054  0.7675 10.1909 -0.0067       4.96520  0.0284   0.0238   0.0527    0.1238   0.0000      0.857163   437.8984       2.24290       16.1654      0.651687      -3.97221       5.63795      -5.58300      -1.83763     -0.754476      -3.26569      0.471171     -0.750574    -0.0834722     0.0373132     -0.367198     -0.189140   -0.00608289     0.0614108    -0.0703866     0.0339123    -0.0288189   0.000340431    0.00189052   -0.00853760   -0.00181025   0.000372691   0.000185861   6.45811e-06   0.000183172   6.52421e-05   2.58533e-05  -2.80827e-06   2.65515e-06  -1.05760e-06   4.96020e-07  -3.61378e-08       1.80406       2.34445       2.62627       2.56672       2.56416       2.41525       2.11520       1.88075       1.62436       1.40690       1.13711      0.885604      0.637128      0.468569      0.322968      0.234141      0.147986     0.0989217     0.0634464     0.0386849     0.0246396     0.0140628    0.00797464    0.00448646    0.00220962    0.00111006   0.000532345   0.000248501   0.000112443   4.81610e-05   1.96644e-05   7.65225e-06   2.81052e-06   1.01794e-06   3.35904e-07   1.01207e-07
  21  10 2382.0440    1.3413  0.8651 11.1072 -0.0101       4.42987  0.0321   0.0299   0.0560    0.1041   0.0000      0.843540   438.3920       3.42554       13.6769     -0.183448     -0.225973       2.65030      -4.39178      0.293682      -1.10922       1.38716       2.16385     0.0269407      0.521376      0.428667     0.0541645     0.0504408      0.258686    -0.0660019    -0.0840969    -0.0500809     0.0298224    0.00922341    -0.0204187   -0.00436604   0.000842773  -0.000908433  -0.000272377   0.000238045   6.77537e-05   6.89153e-06  -9.03194e-06   1.06150e-05  -2.04333e-06   9.45251e-07   6.60276e-08   9.73132e-08       1.94987       2.65688       2.67928       2.69725       2.50802       2.32318       2.24084       2.01941       1.93883       1.61425       1.34341       1.06376      0.762871      0.599644      0.373341      0.271298      0.171617      0.112718     0.0710875     0.0437582     0.0253091     0.0139071    0.00842117    0.00453132    0.00239227    0.00123519   0.000584722   0.000279275   0.000126380   5.17510e-05   2.21760e-05   8.43962e-06   3.48459e-06   1.03938e-06   3.74744e-07   1.13651e-07
  21  11 2529.4456    1.7720  0.9506 11.6892 -0.0056       2.67733  0.0313   0.0397   0.0621    0.0989   0.0000      0.855960   437.8209       7.22960       11.3536    -0.0641888      -2.72963       1.90610     -0.531767     -0.236320      -1.09982      0.421608      0.425938      0.592794     -0.190283      -1.12374      0.100802    -0.0561449    -0.0399491    -0.0990322      0.108290     0.0223350    -0.0247486   -0.00289057    -0.0159066   0.000616912   -0.00331117    0.00110888   4.61224e-05  -0.000182553   0.000206735  -6.38679e-07  -2.69721e-05  -1.73682e-05   4.44148e-07  -3.50698e-07   2.47357e-07  -1.55472e-07       1.77764       2.21638       2.36854       2.53081       2.48061       2.34856       2.18904       1.88983       1.63209       1.24222       1.07616      0.868344      0.631304      0.475946      0.348082      0.243368      0.164396      0.110758     0.0730590     0.0451483     0.0263425     0.0154024    0.00856252    0.00484379    0.00234434    0.00121958   0.000585676   0.000286245   0.000137251   5.55264e-05   2.33802e-05   8.67256e-06   3.05699e-06   1.11660e-06   3.50146e-07   1.14597e-07
  21  12 2676.2760    2.3722  0.9531 12.0982 -0.0054       1.50230  0.0319   0.0522   0.0603    0.1224   0.0000      0.750819   434.6236       2.88619       15.6693       8.31521       1.31328     -0.667611       2.45588     -0.816956     -0.385403      0.360831      0.535071      -1.03439    -0.0711604     -0.768160      0.743581     0.0469459     -0.367401     -0.236790     0.0301927     0.0337106    -0.0293443    -0.0101883   -0.00969806   -0.00390738   -0.00209937   0.000251923   -0.00116644   0.000437373   2.22440e-05  -6.65021e-05   3.35024e-05   6.28266e-06   2.53338e-06   1.23148e-06   1.90439e-07   3.88291e-08       1.84878       2.34099       2.54325       2.75426       2.71981       2.45426       2.24991       2.06024       1.73481       1.35782       1.14825      0.833905      0.669752      0.502556      0.371642      0.253545      0.170819      0.110540     0.0729056     0.0457032     0.0251149     0.0151342    0.00856490    0.00509092    0.00261504    0.00127488   0.000642550   0.000309851   0.000137860   5.78609e-05   2.40993e-05   8.86607e-06   3.32541e-06   1.14223e-06   3.40410e-07   1.10856e-07
  21  13 2823.1243    2.9439  0.8434 12.6895 -0.0017       1.93038  0.0311   0.0672   0.0524    0.1068   0.0000      0.771661   439.5630       10.7342       10.3106       3.33368     -0.299812      -7.94552      -5.20017      -2.55626       2.65839     -0.959740      -1.58338      -2.13499      0.657106     -0.538630     -0.505360      0.120413     -0.200277     -0.202416    -0.0706246     0.0350578     0.0208955    -0.0349927   -0.00879953    0.00367427   -0.00250306   0.000695240  -0.000311674   0.000245297   9.19998e-05  -3.72675e-05  -6.49233e-07   1.86022e-06   2.46990e-06   5.03163e-07  -3.19210e-07  -1.50206e-07       1.79657       2.30713       2.57180       2.55713       2.50492       2.57882       2.22851       1.89900       1.62686       1.33248       1.07426      0.931014      0.644985      0.478142      0.347911      0.230735      0.163854      0.113730     0.0714877     0.0444075     0.0277025     0.0152468    0.00886027    0.00448482    0.00244475    0.00114624   0.000606364   0.000265790   0.000124993   5.17616e-05   2.28283e-05   8.38724e-06   3.33585e-06   1.06344e-06   4.24791e-07   1.18350e-07
  21  14 2969.1127    3.5713  0.9206 13.1376 -0.0014       1.38836  0.0301   0.0774   0.0575    0.1040   0.0000      0.749159   440.6009       7.26267       16.8035      0.746312      -1.01043       1.46513      -2.03274       1.03650      0.656852     -0.633624     -0.934194      0.128759     -0.328457      0.451302     0.0408206     0.0879614    -0.0227002     -0.288883    -0.0140082    0.00761688   -0.00210119    0.00609664   -0.00705497   -0.00437691   -0.00123791   0.000771575  -0.000563278  -0.000275832  -1.81195e-05   6.10549e-05  -1.43680e-05  -4.22088e-06  -1.58650e-06   4.34301e-07  -3.62260e-07  -4.81845e-08       1.78705       2.19320       2.54127       2.63770       2.49036       2.43662       2.18048       1.90107       1.58831       1.34303       1.03552      0.820085      0.642621      0.478979      0.315338      0.235773      0.163611      0.105620     0.0677694     0.0429837     0.0256133     0.0146843    0.00817397    0.00456594    0.00233147    0.00122411   0.000603256   0.000292415   0.000122939   5.30645e-05   2.14848e-05   9.00798e-06   3.37870e-06   1.18432e-06   3.58332e-07   1.09587e-07
  21  15 3114.1449    3.7029  0.9791 13.5629 -0.0062      0.947764  0.0380   0.0833   0.0628    0.0960   0.0000      0.856061   441.0837       10.2079       14.6608       8.90648       1.02778      -4.21691      -2.48816       1.45142       2.19282      -3.12620      0.341490      -1.68350     0.0605292     -0.534036      0.415523      0.310803    -0.0565831    -0.0198897    -0.0407214  -0.000211410    0.00815999   -0.00104208     0.0136300    0.00185923   -0.00523103   9.09378e-05  -0.000725361   0.000178810  -8.00039e-05   4.73541e-05   1.00880e-05  -7.09777e-06   5.95009e-06   1.48127e-06   4.71510e-07  -1.50103e-07       2.10152       2.81107       2.93510       3.18930       3.16224       3.06424       2.61526       2.32412       1.82040       1.62156       1.19373       1.06192      0.751897      0.571977      0.364777      0.263543      0.188382      0.129189     0.0878192     0.0538845     0.0324371     0.0187353    0.00998329    0.00555852    0.00285646    0.00144551   0.000715561   0.000320812   0.000143602   6.00208e-05   2.44159e-05   9.73599e-06   3.55235e-06   1.30868e-06   4.13386e-07   1.24582e-07
  21  16 3258.7519    3.6365  1.3577 13.2574 -0.0052       1.02749  0.0450   0.0679   0.0774    0.0977   0.0000      0.702021   440.4948       14.3438       5.45989       3.36030      -2.83909       4.02684      -3.05489      -2.41150      -1.27374     -0.141691      -1.11670      -1.28180      -1.93346     -0.889833      0.540770     -0.367239      0.383239    -0.0524536    -0.0749862    0.00498562    0.00472204    0.00922863   -0.00583885    0.00524667   -0.00312120   0.000370720   0.000532399   0.000525901  -0.000168684   9.34875e-06   3.51051e-05   1.12211e-05  -2.61983e-06   1.95860e-06   1.87475e-07  -1.18157e-08       2.39867       3.10440       3.22848       3.20516       3.18801       3.09757       2.85727       2.66928       2.26973       1.73907       1.48018       1.06248      0.902729      0.674556      0.496773      0.348202      0.231484      0.155161     0.0971543     0.0588653     0.0321300     0.0193944     0.0107404    0.00600699    0.00320747    0.00163825   0.000761720   0.000369067   0.000161209   7.24304e-05   2.82846e-05   1.12370e-05   4.13160e-06   1.42384e-06   4.54086e-07   1.42959e-07
  21  17 3403.1203    3.1413  2.0645 12.5737 -0.0058      0.445662  0.0534   0.0468   0.0916    0.0723   0.0000      0.355726   440.2298       21.2682       7.65865       6.97840      -1.57300    -0.0666610     -0.796273      -3.32639      -1.27385      -4.76063      -1.38759      -1.61384      0.113552      -3.34528      0.562991      0.129828     -0.340902     -0.124050     0.0164588     0.0184177     0.0241719    -0.0461286   -0.00329799   0.000328672    0.00154752   0.000286574   0.000338527   7.17003e-05  -0.000118999  -9.16330e-07  -5.14038e-05  -1.99790e-05  -1.31037e-06  -5.18643e-06   2.17338e-07   6.90286e-08       2.77572       3.56175       3.89488       4.04321       3.99528       3.72665       3.37311       2.94755       2.59068       2.13633       1.72461       1.36568       1.00965      0.779207      0.540580      0.374308      0.257001      0.167782      0.108178     0.0677619     0.0403085     0.0240872     0.0131751    0.00748218    0.00382264    0.00196079   0.000956024   0.000442914   0.000201526   8.44239e-05   3.59605e-05   1.37069e-05   5.06107e-06   1.82349e-06   5.64382e-07   1.81138e-07
  21  18 3547.4217    2.6092  2.8434 12.1951 -0.0039      0.454014  0.0646   0.0344   0.1129    0.0605   0.0000      0.222872   441.0412       24.5287       3.81507       10.9934       4.15342      -3.89827       5.91182      -2.65325      -6.14191      -2.14391       1.82049     -0.950075      -1.90153     -0.490458    -0.0436673     -0.616762     -0.239004    -0.0508039    -0.0132333     0.0398380     0.0942561     0.0412177    -0.0164730    -0.0139933   0.000881781   -0.00306980   -0.00100204  -0.000543909   0.000115477   0.000172166   5.67392e-06  -2.95726e-05   4.63900e-07   6.73385e-07  -5.32573e-07  -4.53622e-08       3.34607       4.31839       4.59765       4.88850       4.84234       4.58289       4.11792       3.47738       3.06870       2.60053       2.05533       1.62539       1.21199      0.892977      0.646480      0.470321      0.310655      0.202279      0.130260     0.0831724     0.0497275     0.0307042     0.0169181    0.00931626    0.00481115    0.00243484    0.00118580   0.000539108   0.000256579   0.000104413   4.39912e-05   1.65819e-05   6.35933e-06   2.23453e-06   7.05818e-07   2.14494e-07
  21  19 3691.9426    2.2292  4.4449 11.3723 -0.0016      0.647061  0.0802   0.0243   0.1413    0.0581   0.0000      0.117128   442.4780       25.2347       12.3484       11.3048      -8.04803      -8.99127      -1.32977      0.381010       4.62012      0.978249      -1.76852      -1.70893      -2.02450      -2.70293      -1.21762     -0.680874      0.601877     -0.222265    -0.0973929      0.302944     -0.148060     0.0161071    -0.0268010     0.0104179     0.0163708   -0.00567800  -0.000419838   0.000177354   0.000157330   2.37421e-05   3.47325e-05  -1.90226e-05  -1.84378e-06   6.45491e-06  -8.59191e-08   4.76241e-08       4.17298       5.32372       5.72543       5.96570       5.78087       5.60522       5.22712       4.54276       3.84026       3.17167       2.61496       2.01183       1.58104       1.16347      0.847518      0.576937      0.403619      0.269146      0.173250      0.107319     0.0638333     0.0364931     0.0207848     0.0111392    0.00597311    0.00301136    0.00146169   0.000683289   0.000309647   0.000134982   5.58204e-05   2.21583e-05   8.06193e-06   2.75670e-06   9.01481e-07   2.69787e-07
  21  20 3836.3793    1.8258  6.4224 10.9698 -0.0015      0.598350  0.1026   0.0174   0.1867    0.0461   0.0000     0.0833486   436.8934       10.8533       17.4626       10.3190      -7.35545      -7.03226      -5.74673       2.07435       1.51995       1.54062      -2.36504      -1.97773      -1.95946       3.22942      -1.00803     -0.494911      0.375830     -0.276957  -0.000224454    -0.0408199      0.118163   -0.00535626    -0.0209392     0.0189057    0.00765664    0.00311133   -0.00221915  -0.000867285  -0.000782035   0.000229470   3.55133e-05  -2.10491e-05   5.29660e-06   3.83551e-09  -5.27911e-08   3.13951e-07       5.06356       6.85196       7.20948       7.68620       7.37310       7.08963       6.41446       5.81133       4.90827       4.13816       3.27246       2.63108       1.96695       1.48450       1.06594      0.747782      0.505622      0.334617      0.209432      0.132784     0.0790268     0.0454151     0.0263333     0.0142201    0.00748508    0.00382324    0.00185431   0.000894481   0.000395297   0.000173051   6.90847e-05   2.80480e-05   1.01142e-05   3.50002e-06   1.14999e-06   3.50322e-07
  21  21 3980.6084    1.5071  8.4684 10.7926 -0.0021      0.467788  0.1345   0.0136   0.2381    0.0373   0.0000     0.0754787   450.6279       18.7489       19.1567       10.7199      0.179912       15.1955      -4.13385      -3.64007      -5.44494       5.14190       5.19659      -4.92376       1.95995      -1.04800       1.67198     -0.360560     -0.707100     -0.185917     0.0853333      0.230038      0.128577     0.0668043    -0.0307868   -0.00503267     0.0205909    0.00618452    0.00126380   -0.00200671   0.000325102  -7.60120e-05   0.000101328  -8.87835e-06   3.14232e-05  -4.55977e-06   1.20608e-07   4.06467e-07       6.47652       8.65016       9.23986       9.53199       9.30756       8.94542       8.14550       7.27363       6.34850       5.28263       4.19243       3.39398       2.51890       1.93454       1.35878      0.971105      0.655301      0.425998      0.277071      0.167014      0.102830     0.0599041     0.0335743     0.0183683    0.00959558    0.00502301    0.00238244    0.00113930   0.000506483   0.000221844   8.93936e-05   3.55909e-05   1.30400e-05   4.70781e-06   1.48827e-06   4.61510e-07
  21  22 4124.5540    1.3008 10.9718 10.6089 -0.0025      0.184790  0.1726   0.0110   0.3034    0.0333   0.0000     0.0686814   440.5807       31.7831      -8.50569       12.2453      -3.97147      -3.42113       4.79879      -2.27520       18.8620      -10.1335     -0.946844      -6.75041      -3.28946      -1.15590      -1.63651       1.13836       1.78431      0.662197     -0.769553      0.201672    -0.0509613    -0.0400169     0.0297652     0.0178314    0.00320968   -0.00893168    0.00288468   -0.00188555  -8.39960e-05   0.000444503  -1.59495e-05   2.84890e-05   1.50419e-05  -8.75395e-07   3.80091e-07  -2.00509e-07       7.88552       10.3716       11.2690       11.6854       11.4130       10.9419       9.94894       8.85546       7.59953       6.24721       4.98428       3.96609       3.00860       2.27250       1.65534       1.14273      0.791120      0.517525      0.333238      0.206743      0.123286     0.0718509     0.0405979     0.0227073     0.0117387    0.00610114    0.00294948    0.00139952   0.000635340   0.000270439   0.000112292   4.45463e-05   1.60580e-05   5.71955e-06   1.82459e-06   5.68812e-07
  21  23 4268.7509    1.0623 12.8557 10.4979 -0.0013      0.122689  0.2277   0.0091   0.3756    0.0312   0.0000     0.0737134   436.9729       7.93523       30.3228       18.1100       6.66857       14.2172       13.3117      -8.74107       9.96224      0.834764       9.37189      -8.62526      0.646584       5.43081      -1.22971      -1.82970     -0.622807      0.324890     -0.152478     0.0579804     -0.493771    -0.0249047     0.0558727     0.0349833    0.00737371   -0.00883117   0.000197351    0.00228335   0.000250823  -8.46560e-05  -0.000151286  -1.91845e-06   2.78089e-05  -1.17055e-05   2.17095e-07   4.13242e-07       9.53104       12.5971       13.7074       14.2679       13.9109       13.0918       11.9847       10.7721       9.38104       7.78754       6.30770       4.99003       3.81835       2.82144       2.04521       1.42923      0.969389      0.648670      0.410828      0.259231      0.154857     0.0916378     0.0514410     0.0284277     0.0150650    0.00764440    0.00381825    0.00175698   0.000817370   0.000342030   0.000145072   5.53975e-05   2.08722e-05   7.24563e-06   2.33725e-06   7.16794e-07
  21  24 4413.8369    0.8792 16.7912 10.4805 -0.0013      0.251769  0.3394   0.0075   0.5219    0.0264   0.0000     0.0827147   457.3697       6.66635       35.0531       10.6039      -6.96792      -17.6922       10.5303       14.0128      -10.6399      -1.51682       11.9071       10.6929     -0.237949       1.80217       3.22147      -1.20452       1.31758      0.107019     -0.322367      0.130695    -0.0256764      0.105158     0.0291853    -0.0280359   0.000318291   -0.00368626   -0.00638519   -0.00131849    0.00231749   0.000553983  -2.55068e-06  -4.41682e-05   1.43822e-06   2.39413e-06   5.85354e-06  -3.39861e-07       12.5942       16.4490       17.9606       18.5380       18.7493       17.5248       16.1557       14.2135       12.1450       10.1617       8.19452       6.43148       4.96767       3.71378       2.70055       1.88857       1.33134      0.860534      0.558709      0.350792      0.213324      0.126289     0.0716382     0.0385101     0.0208238     0.0105321    0.00523195    0.00242814    0.00110550   0.000473204   0.000195940   7.65377e-05   2.90012e-05   9.77850e-06   3.11751e-06   9.57640e-07
  21  25 4557.4302    0.7085 18.3820 10.2958 -0.0027      0.151794  0.4428   0.0065   0.6104    0.0252   0.0000      0.107577   465.9885       19.1030       11.9125      -34.9193       8.06401       48.0771      -13.1852      -1.55804       3.19415      -6.54742       3.28332       6.66256      -2.21928      0.601827       3.66327       3.74640      0.813829      -1.28718       1.14612      0.420560     -0.195042     0.0678734     -0.135540    -0.0596359     0.0426276    -0.0102974  -0.000768718    0.00234483  -0.000912706  -0.000811028   0.000251318  -1.09434e-05   2.46016e-05  -4.48857e-06   5.01703e-06  -2.23188e-06       15.6034       20.8466       22.7647       23.6640       23.4007       22.2507       20.3664       17.8650       15.5429       13.0123       10.4720       8.33423       6.34310       4.78514       3.44936       2.44795       1.66246       1.11948      0.726802      0.448212      0.278904      0.162083     0.0929870     0.0512351     0.0275836     0.0137733    0.00698648    0.00320688    0.00147924   0.000627362   0.000268834   0.000101689   3.82431e-05   1.32736e-05   4.24438e-06   1.26534e-06
  22   7 1945.1160    0.5296  0.4680 10.0087 -0.0047       9.10914  0.0248   0.0162   0.0441    0.0573   0.0000       1.68474   439.3890      -1.95200       17.9314     0.0820714     -0.107165       1.15038      -1.22037       1.19775     -0.769100     -0.242484      0.616202     -0.507367      0.431647    0.00738374     -0.171706    0.00547034     -0.285847    -0.0604025     0.0382635     0.0291872    -0.0175859  -0.000365311    0.00624800   -0.00951801    0.00267849  -5.77282e-05  -0.000842324   0.000106537   4.38724e-05   0.000106549   3.52292e-05  -3.30330e-05   6.42954e-06  -2.92651e-06   1.79789e-07   4.65451e-07       1.36521       2.07430       1.91569       2.33247       1.92023       2.30338       1.55417       1.84562       1.22001       1.35545      0.962073      0.833508      0.563536      0.477218      0.286860      0.258477      0.139610      0.112732     0.0612418     0.0445476     0.0257477     0.0176454    0.00882958    0.00613904    0.00272009    0.00158189   0.000709865   0.000370642   0.000160158   8.32162e-05   3.09079e-05   1.42403e-05   5.90258e-06   2.12461e-06   7.73049e-07   2.99151e-07
  22   8 2104.8835    0.7549  0.6040 10.2130 -0.0040       8.13063  0.0271   0.0202   0.0447    0.0789   0.0000       1.22443   442.0154     -0.915294       17.4805       5.68571      -1.49676       4.05460      -2.86565      -2.15236    -0.0294313      -3.30835      -1.38090     0.0572956     -0.517667      0.151795     -0.533377      0.179428     0.0848789     -0.173305     -0.142036    -0.0129096     0.0155532   -0.00842674    0.00117633   -0.00151376    0.00434348   -0.00195438   -0.00157707  -0.000670093  -7.50854e-05  -0.000239565  -2.79440e-07   9.75616e-06  -1.30666e-06  -2.57377e-07  -1.02718e-07   2.43664e-07       1.62816       1.86924       2.03397       2.38654       2.31186       2.01961       1.79534       1.78905       1.62439       1.21938      0.947983      0.866278      0.688428      0.464529      0.320170      0.251656      0.182738      0.123949     0.0718838     0.0443296     0.0302672     0.0205401     0.0114100    0.00569673    0.00303876    0.00174309   0.000996713   0.000530761   0.000248512   0.000114284   4.50211e-05   1.77354e-05   6.30709e-06   2.30919e-06   9.27284e-07   2.97731e-07
  22   9 2260.1425    1.0523  0.7313 10.5803  0.0031       5.51218  0.0289   0.0239   0.0490    0.0906   0.0000       1.00012   437.1845      0.818072       15.2550       2.30886      -4.50922       2.85225      -2.83013      0.603452       1.78726     -0.794864      0.602753     -0.509234     -0.580324     0.0194228     0.0376847     -0.114633     -0.189283     0.0481662     0.0198293    -0.0943313     0.0274934   -0.00378910     0.0245676  -0.000968271    0.00412264   -0.00105887  -0.000551141  -0.000479779   0.000162385  -4.96294e-05  -6.37830e-06   4.46569e-07   1.04721e-05   2.25436e-07   1.10488e-07   3.25991e-07       1.73200       2.08640       1.99117       2.25687       2.35869       2.35651       2.02451       1.67682       1.52103       1.41043       1.18001      0.873242      0.619054      0.483801      0.380410      0.301326      0.206946      0.121517     0.0754797     0.0507396     0.0325561     0.0221094     0.0137524    0.00767185    0.00391005    0.00203045   0.000966935   0.000439026   0.000203728   0.000100725   4.15586e-05   1.63913e-05   6.62653e-06   2.67456e-06   9.48976e-07   3.03010e-07
  22  10 2410.9590    1.4585  1.0034 10.9157 -0.0048       3.68797  0.0340   0.0302   0.0623    0.1379   0.0000      0.794664   440.3752       6.73734       15.6882      -1.32169     0.0908436       2.98352       1.87204    -0.0589828      0.167568     -0.825696      -2.06883      -1.42873     -0.380189      0.511833      0.319612     -0.605353      0.121268     0.0107051    0.00424670   -0.00187112    -0.0486089     0.0277079   -0.00137281    -0.0108622    0.00373134   -0.00242250   0.000825088  -0.000180929  -0.000199483  -2.99079e-05   3.03957e-05  -2.65768e-05   1.09673e-05   1.23342e-06  -1.58148e-06  -3.12064e-07       1.81790       2.42007       2.40662       2.57770       2.51469       2.33998       2.29725       2.07123       1.81577       1.45978       1.15838      0.958542      0.728210      0.575972      0.412858      0.304352      0.213229      0.138751     0.0890435     0.0548816     0.0341169     0.0206270     0.0115163    0.00662412    0.00348089    0.00189154   0.000975128   0.000488972   0.000235449   0.000104684   4.56889e-05   1.82127e-05   7.59587e-06   2.68102e-06   9.86148e-07   3.29519e-07
  22  11 2559.3230    1.8794  0.9420 11.7464 -0.0059       2.43547  0.0317   0.0400   0.0591    0.1058   0.0000      0.779997   438.6250       4.35250       10.8106       2.43539      -1.26522       1.07926      -3.13260     -0.292258       1.30967      -1.22336       1.89473       1.03287      0.424703     -0.582298      0.238018     -0.219021     0.0188841     0.0454246     0.0445983    -0.0542239  -0.000786690    0.00458461   0.000587567    0.00131812    0.00589171   0.000841300   0.000983358   0.000283341   0.000200473  -3.65454e-05  -2.90851e-05  -2.83181e-06  -7.93195e-07  -2.02024e-06  -1.79935e-07  -7.52320e-08       1.79682       2.18097       2.34433       2.48051       2.48907       2.31566       2.16517       1.92609       1.65659       1.37450       1.11566      0.935235      0.712441      0.522910      0.382582      0.266931      0.187269      0.129499     0.0844243     0.0553943     0.0342923     0.0196211     0.0115316    0.00640245    0.00359511    0.00180661   0.000931996   0.000472193   0.000223310   0.000103379   4.29962e-05   1.78842e-05   7.04864e-06   2.61519e-06   9.11902e-07   3.10726e-07
  22  12 2707.2778    2.4440  0.9669 12.1407 -0.0024       3.08009  0.0334   0.0511   0.0594    0.1166   0.0000      0.740683   437.3317       7.68807       11.6552     -0.587120       1.07759     -0.788508       1.07913     -0.610904       2.36417     -0.154743     -0.977339     -0.633365      0.201320      -1.44145      0.391784     -0.177706     -0.104946     -0.128755    -0.0102268     0.0397968     0.0173132     0.0228525    0.00281317   -0.00272054    0.00127125   -0.00225127  -0.000439244  -0.000124129   0.000203602   9.62566e-06  -1.94767e-05   2.43161e-05  -5.53391e-07  -4.42443e-06  -1.49668e-06   4.79776e-07       1.82659       2.16373       2.37149       2.48691       2.40373       2.37555       2.27812       2.02248       1.70983       1.46866       1.07530      0.940773      0.716620      0.550358      0.401032      0.320309      0.213719      0.134264     0.0955899     0.0632301     0.0343286     0.0218340     0.0125849    0.00711089    0.00360475    0.00209249    0.00103135   0.000483233   0.000235767   0.000124431   4.95087e-05   1.98840e-05   7.28361e-06   3.04994e-06   1.16209e-06   4.20267e-07
  22  13 2854.8931    3.1109  0.8819 12.8598 -0.0050       2.20292  0.0310   0.0695   0.0585    0.1009   0.0000      0.853661   439.5565       6.03226       13.8643       6.44770       1.12474      -4.73883      -1.83367      -2.43627      0.572774      -1.34615      0.686646     -0.943298      0.529581     -0.366579    -0.0850035     -0.596211    -0.0209907     0.0210172    -0.0679835    0.00493059    -0.0192260     0.0233882    -0.0116396   0.000659462    0.00321975   -0.00194116   0.000807770   0.000543317   8.80927e-05  -0.000119864   6.81963e-06   1.07818e-05   2.95173e-06  -5.83288e-06   7.50653e-09   6.98696e-08       1.79164       2.36384       2.31421       2.32315       2.45491       2.41059       2.30409       1.91969       1.69285       1.34999       1.22418      0.953305      0.788715      0.544011      0.398722      0.267966      0.182058      0.136510     0.0913026     0.0623751     0.0355917     0.0218010     0.0114312    0.00674433    0.00353019    0.00182528   0.000917820   0.000433316   0.000202839   9.46305e-05   3.97375e-05   1.75082e-05   7.02670e-06   2.46310e-06   9.46216e-07   3.15538e-07
  22  14 3001.5622    3.7502  0.8453 13.2240 -0.0074       1.28920  0.0295   0.0826   0.0541    0.0989   0.0000      0.778043   440.9396       6.31338       13.8246       2.79718      -2.38075       2.00820       1.10007      -3.23009       1.07162     0.0671026       1.37877     -0.575006      0.279280      0.490500     -0.610502     -0.727404      0.136529    -0.0483179     0.0383635    0.00343123     0.0281716   -0.00889399    -0.0123255    0.00112482    0.00224347    0.00194688  -0.000549116  -0.000938120  -0.000263771   0.000198775  -1.40892e-05  -6.56796e-06   2.58883e-06   4.03607e-06  -4.07322e-07  -2.19448e-07       1.60932       1.96582       2.31269       2.31393       2.21561       2.18254       1.98884       1.71359       1.59856       1.27706       1.00608      0.813066      0.655073      0.465207      0.356084      0.253454      0.176212      0.116179     0.0749582     0.0478491     0.0284928     0.0176908     0.0103754    0.00563635    0.00303331    0.00173298   0.000853796   0.000434963   0.000203536   9.41701e-05   4.08336e-05   1.63902e-05   6.36549e-06   2.60637e-06   9.67298e-07   3.33290e-07
  22  15 3147.1931    3.8594  1.0931 13.2184 -0.0016       1.30111  0.0365   0.0771   0.0640    0.1185   0.0000      0.705551   437.8540       11.9871       11.1230      -4.80893       1.50176       2.64402      -4.32681      -3.66942      0.728264      0.421403      0.112532      -2.76855    -0.0467787      -1.33893      0.259063      0.215765     0.0628772     -0.197445    -0.0310096     0.0266498   -0.00821814     0.0246930    0.00154329   -0.00652972   0.000232194   0.000226611   0.000714814    0.00107654   0.000172131  -9.75622e-05   2.07461e-05  -4.69697e-06  -9.38578e-06  -7.70170e-07   1.54179e-06  -1.51286e-07       1.95598       2.50832       2.58603       2.72112       2.54591       2.52462       2.43531       2.18269       1.88585       1.59546       1.26758      0.945925      0.786952      0.621107      0.450493      0.320687      0.234248      0.150699     0.0954828     0.0611295     0.0367706     0.0209560     0.0125634    0.00691030    0.00389096    0.00202714    0.00103669   0.000519023   0.000246012   0.000103403   4.69815e-05   1.91000e-05   8.00596e-06   3.20438e-06   1.16895e-06   3.63427e-07
  22  16 3292.4747    3.4971  1.5480 12.8934 -0.0082      0.872523  0.0445   0.0599   0.0789    0.0898   0.0000      0.485306   438.5221       16.3643       16.2777       4.33256       1.32489      -2.06573       2.35071      -5.67666      -3.39151      -1.72276       1.20673      -1.02606      -1.70948      0.762382      0.811423     -0.256548     -0.239020     -0.173542      0.350155      0.103384    -0.0642401    0.00423771   -0.00650064  -0.000934603  -0.000124320   -0.00167025  -0.000701596  -0.000786022   3.01396e-05  -2.85996e-05  -0.000105929   2.72343e-05  -8.70936e-06   4.99707e-06   1.99383e-06   2.90514e-07       2.33609       3.02532       3.17070       3.25166       3.29402       3.14241       2.84088       2.45524       2.22324       1.91795       1.62823       1.23396      0.960630      0.696518      0.515174      0.383840      0.262001      0.164312      0.109951     0.0678689     0.0447410     0.0273538     0.0162182    0.00922006    0.00491798    0.00251153    0.00121988   0.000616322   0.000285102   0.000128845   5.61216e-05   2.30257e-05   9.30906e-06   3.60210e-06   1.33275e-06   4.54935e-07
  22  17 3437.5339    2.9512  2.1267 12.5628  0.0025       1.07882  0.0542   0.0429   0.0923    0.0663   0.0000      0.320302   439.7568       25.5241       12.0119       3.33921       2.23070      -2.39293      0.276494      -5.47715       1.89347      -2.41705      -4.32348     0.0830905       1.72734     -0.425171      0.244305     -0.189088    -0.0292654      0.240854      0.319188     -0.137980    -0.0851671   -0.00939899     0.0159956   -0.00948363   -0.00695785   -0.00486220   -0.00112071   0.000563723  -0.000460962  -6.77694e-05   0.000134568   5.07292e-05  -1.50812e-05   5.47310e-06   2.46045e-06  -4.41979e-07       2.67966       3.42983       3.73186       3.99050       3.77306       3.62399       3.43946       3.10216       2.58964       2.19616       1.79415       1.41280       1.08162      0.824209      0.636445      0.448143      0.304068      0.211960      0.136254     0.0839459     0.0529180     0.0319849     0.0182960     0.0105243    0.00577253    0.00308042    0.00152230   0.000787775   0.000359155   0.000168268   7.37502e-05   3.34735e-05   1.25606e-05   4.70671e-06   1.63281e-06   5.82306e-07
  22  18 3582.5060    2.4560  3.3685 11.9386 -0.0005      0.955681  0.0697   0.0289   0.1225    0.0515   0.0000      0.205487   442.3747       19.4019       18.8584       3.62078       9.70128      0.475497      -2.01322       1.59417       4.08086       2.26059       3.18925      -4.11262     -0.477080      0.583227     0.0190785      -1.18457    -0.0171486     -0.299108      0.120612    -0.0139686     0.0858468     0.0168928  -0.000994892   -0.00403348   -0.00592013    0.00625038    0.00203647  -0.000491267  -0.000109371   4.66589e-05  -0.000300521  -1.61344e-05   5.35067e-05   2.10546e-06  -1.01662e-06  -4.28392e-07       3.26445       4.28062       4.57639       4.86952       4.74975       4.54948       4.22048       3.78761       3.24993       2.68653       2.24923       1.80053       1.37675       1.04150      0.763063      0.560147      0.377253      0.258646      0.170141      0.109167     0.0672180     0.0406945     0.0229192     0.0136161    0.00724891    0.00385480    0.00190101   0.000979580   0.000458449   0.000214991   9.27867e-05   3.98731e-05   1.55738e-05   5.84170e-06   2.07042e-06   7.28985e-07
  22  19 3727.2307    2.1225  4.9134 11.3461 -0.0026      0.313153  0.0866   0.0217   0.1504    0.0496   0.0000      0.114164   444.6808       20.5119       17.1623       5.06145     -0.849028       3.04925       7.85229       2.13711     -0.162612      -9.78067       1.21605      -5.34134     -0.512674      0.541416      -2.55880      0.128682     -0.872201     -0.830242      0.232225      0.142912    -0.0382105    0.00930634   -0.00646218    0.00215160    -0.0226475   0.000589089   -0.00168149    0.00323191   4.17448e-06  -0.000268493   0.000259929  -7.61696e-06  -3.93061e-06   1.00884e-05   5.20884e-06  -1.36642e-07       4.06885       5.40378       5.78957       6.01436       6.03448       5.67221       5.37081       4.63776       4.06087       3.48396       2.82311       2.25732       1.72844       1.33468      0.974251      0.675193      0.478325      0.323462      0.215326      0.135696     0.0856521     0.0495071     0.0300504     0.0164636    0.00929958    0.00484714    0.00250684    0.00120799   0.000571187   0.000260021   0.000114946   4.82154e-05   1.97193e-05   7.52440e-06   2.60850e-06   8.83734e-07
  22  20 3872.4756    1.7447  6.7885 10.9781 -0.0005      0.538440  0.1046   0.0160   0.1932    0.0400   0.0000     0.0764662   445.8961       12.7332       9.76728       9.83609      -1.35457       8.29234      -5.61434       2.79417      -3.20840      -7.82797       1.25810     -0.558091       3.06597     -0.707979     -0.808802      0.768843     -0.458996     -0.880193     -0.458092     -0.194914      0.178633    0.00319079    -0.0320584    -0.0382875     0.0143108    0.00707937   -0.00207918   0.000339089   0.000394486   0.000100126   5.71255e-05   3.40653e-05  -4.49064e-06   5.58780e-06  -2.63398e-06  -1.07530e-06       5.03538       6.51734       7.16208       7.37555       7.43464       6.92385       6.35192       5.75324       5.03890       4.27387       3.43355       2.71540       2.11320       1.62253       1.18033      0.838261      0.585571      0.390231      0.259125      0.163971      0.100756     0.0609826     0.0355941     0.0205012     0.0112392    0.00604180    0.00313441    0.00151586   0.000715020   0.000333726   0.000140296   6.03200e-05   2.38265e-05   9.16409e-06   3.23596e-06   1.09763e-06
  22  21 4016.9633    1.4715  9.3593 10.6842 -0.0021      0.450228  0.1384   0.0123   0.2500    0.0343   0.0000     0.0701492   428.4150       28.4811       24.2029     -0.534267      -21.1204      -2.79787       9.73647      -2.94211       14.6626      -1.39359       2.19597      -3.32268       2.46474      -1.27116       2.03306     -0.439848     -0.184837      0.208423      0.809207     0.0888243     -0.195543    -0.0762794     0.0191228    0.00329521     0.0219116    0.00477143   -0.00377864   0.000151612  -0.000388438   0.000724023   0.000285040   3.90680e-05   7.40419e-06  -1.01642e-05  -6.09404e-06  -6.52340e-07       6.33895       8.16953       8.93894       9.41529       9.29932       8.79077       8.18121       7.24033       6.31378       5.32598       4.30616       3.52206       2.70737       2.03714       1.47041       1.06873      0.734634      0.499201      0.332482      0.213972      0.132084     0.0793825     0.0462066     0.0265070     0.0144247    0.00768399    0.00394323    0.00195073   0.000933192   0.000435640   0.000185322   7.85168e-05   3.08741e-05   1.18174e-05   4.20871e-06   1.43757e-06
  22  23 4306.6351    1.0279 15.6104 10.4865  0.0001      0.284159  0.2792   0.0079   0.4424    0.0276   0.0000     0.0716100   446.4061       32.9480       29.8691      -5.74105      -12.1885    -0.0168426       28.3672       1.55742      -5.44230       10.2862      -13.7940     -0.290233       11.6993      -6.28483      -5.48580       3.35921       1.68608     -0.697791      0.385781      0.139845      0.500476   -0.00825380     0.0564525  -0.000134400     0.0110943     0.0113311   -0.00282495   -0.00487390   0.000742821   0.000588713   9.61949e-05  -1.16220e-06   1.80739e-07  -1.16214e-05  -5.53742e-06  -7.66262e-07       10.2043       13.5389       14.7381       15.1255       15.2467       14.6172       13.4158       11.9511       10.4456       8.75127       7.12951       5.76176       4.50671       3.40895       2.47884       1.78957       1.24278      0.850493      0.567269      0.362592      0.224748      0.136096     0.0787369     0.0445619     0.0249519     0.0130243    0.00673342    0.00336559    0.00158413   0.000727742   0.000314795   0.000135597   5.27978e-05   2.03230e-05   7.25985e-06   2.46809e-06
  23   7 1969.7096    0.5577  0.5444 10.0527 -0.0010       8.36449  0.0263   0.0155   0.0478    0.0605   0.0000       1.49615   440.3818       4.01403       17.7017      -1.07441      -1.91619       1.36045       3.67913       3.24308       2.94992     -0.771138     -0.235657     -0.544531      0.276294      0.955826      0.462025     -0.601447     -0.330169     0.0843588      0.113051     0.0231693    -0.0106774     0.0117715    0.00945308  -0.000769896    0.00167377   -0.00100388   2.59500e-05   0.000946548   0.000376280  -4.69162e-05   2.78984e-05   9.22483e-06   1.76211e-06  -5.59858e-07  -2.02743e-07   2.10161e-07       1.98075       2.43789       2.37055       1.99960       1.96241       2.27351       2.40962       2.36226       1.99183       1.43321      0.977120      0.678269      0.609797      0.592843      0.510066      0.412331      0.295812      0.195612      0.124249     0.0737336     0.0412027     0.0230503     0.0124485    0.00718845    0.00370687    0.00211854    0.00110033   0.000568050   0.000261998   0.000130613   5.69329e-05   2.64804e-05   1.03063e-05   4.57226e-06   1.66924e-06   6.40769e-07
  23   8 2131.2040    0.8063  0.6215 10.3361 -0.0096       7.71825  0.0258   0.0209   0.0446    0.0783   0.0000       1.07111   439.8004       2.42566       17.4109       1.94208      -4.78190      -2.05856       4.83905      -2.25299     -0.487131       1.09292       1.59509      0.843953     -0.600691     -0.916962    -0.0693419     -0.282140    -0.0918180     -0.257808    -0.0635661      0.142300    0.00549801    -0.0131687   -0.00124890    0.00869657   -0.00460871   -0.00348993   0.000610878  -0.000722114   5.09741e-05   4.12143e-05  -2.52617e-05  -1.40433e-05   1.45761e-05  -3.95650e-06   1.12616e-06   5.24922e-07       1.55000       1.62611       1.93043       2.38703       2.14869       1.83307       1.89389       1.87195       1.47599       1.09105       1.04605      0.887533      0.630846      0.443975      0.377008      0.291572      0.188489      0.125089     0.0910650     0.0586236     0.0367750     0.0224958     0.0128360    0.00833228    0.00475717    0.00249232    0.00129024   0.000666376   0.000332336   0.000172393   8.57421e-05   4.06466e-05   1.73862e-05   6.89647e-06   2.25352e-06   7.33527e-07
  23   9 2287.6153    1.1566  0.7656 10.7917 -0.0030       6.32542  0.0268   0.0268   0.0505    0.0868   0.0000      0.902721   440.8596       1.82217       12.9869      -2.25265      -1.44972       3.51350      -1.14401       1.22935      0.477912      -1.35867       1.17602     0.0873127     -0.714668      0.491466      0.378234     0.0690399     -0.267782     0.0679072      0.111592     0.0297644     0.0132994    0.00331010    -0.0276497  -8.41287e-05   0.000429202    0.00287089    0.00227024   0.000743941  -0.000441532  -1.78092e-05  -7.08823e-06  -2.28090e-05  -1.44779e-05   2.97965e-06  -7.29060e-07  -1.94125e-07       1.65643       2.02918       1.97540       2.07219       2.15666       2.16049       2.00489       1.63473       1.44574       1.33181       1.18476      0.961595      0.746201      0.526981      0.384837      0.276825      0.199876      0.136110     0.0898788     0.0606549     0.0404216     0.0254536     0.0155603    0.00886700    0.00494180    0.00255228    0.00125914   0.000628404   0.000303081   0.000151582   6.42878e-05   2.88043e-05   1.17473e-05   4.92361e-06   1.95084e-06   7.31074e-07
  23  10 2439.3666    1.5732  0.9324 11.2693 -0.0092       4.78109  0.0295   0.0327   0.0556    0.1050   0.0000      0.774377   436.8665       7.03123       18.3859       6.79492      -4.93208      -2.03125      -1.12292       1.05453      -2.21413      0.862986      0.643287     -0.468933     0.0138306     -0.848548     0.0825620     -0.328942      0.409667     0.0125527     0.0341911    -0.0427391    0.00965309     0.0559993    -0.0175844    -0.0131429   -0.00157826    0.00127923   -0.00252488  -0.000790015  -3.76294e-05  -0.000107699  -0.000136095  -1.45084e-05   1.26218e-05  -8.92062e-06   2.64408e-07  -2.75262e-07       1.54080       1.87620       2.10239       2.20707       2.19835       2.04736       1.97976       1.74049       1.53324       1.29041       1.05025      0.867121      0.669109      0.524310      0.382914      0.282580      0.191803      0.135146     0.0949503     0.0600939     0.0367779     0.0242648     0.0143824    0.00816672    0.00446316    0.00255943    0.00137833   0.000719256   0.000356241   0.000161205   7.99704e-05   3.41119e-05   1.59540e-05   5.88913e-06   2.30106e-06   8.20047e-07
  23  11 2588.8419    2.0628  0.9024 12.0182  0.0034       3.72538  0.0316   0.0445   0.0528    0.0972   0.0000      0.825770   436.3979       1.33711       15.3471       4.86574     -0.994284       2.08153     -0.403374      -4.08256      0.254573     -0.378182      0.441227      -1.44341       1.10338     -0.855925      0.240982      0.290524     -0.356520    -0.0728102      0.155908     0.0245460    -0.0866498   -0.00197082     0.0145758    0.00320064    0.00326497  -0.000665386    0.00137365  -0.000430749   0.000320930   7.38920e-05   7.35644e-05  -1.30497e-05  -3.63799e-06   2.28601e-06   9.59614e-07   9.22534e-07       1.69325       2.16789       2.47934       2.56218       2.50639       2.43393       2.16279       1.94967       1.78324       1.35958       1.17778      0.976085      0.697865      0.544434      0.427077      0.292870      0.207193      0.145720     0.0942420     0.0616322     0.0401177     0.0236931     0.0141187    0.00848532    0.00481327    0.00266755    0.00137394   0.000732605   0.000344136   0.000174209   8.14472e-05   3.45580e-05   1.58526e-05   6.34694e-06   2.32312e-06   8.55870e-07
  23  12 2737.7355    2.6790  0.9117 12.3821 -0.0050       1.91568  0.0301   0.0571   0.0572    0.1019   0.0000      0.749630   437.5444       8.73949       15.6799       2.70281      -7.38919       1.94075      -1.40613     -0.505967     -0.547414      -2.39800     -0.977376     -0.665241      0.148695      -1.11372      0.382245     -0.368895      0.210181     -0.126185      0.118437   -0.00724487     0.0305828    0.00706888    0.00628679    0.00106074  -0.000441617    0.00359363  -0.000960932  -0.000734594  -0.000103897  -0.000189411   3.11530e-05  -4.63751e-05   1.93369e-06   1.32788e-05   4.10150e-06  -1.64764e-06       1.66164       2.07505       2.22073       2.27419       2.22180       2.25140       2.08188       1.81336       1.67682       1.38005       1.10940      0.951630      0.694977      0.565514      0.438117      0.292031      0.216060      0.147801      0.104158     0.0643989     0.0423939     0.0256388     0.0138358    0.00913375    0.00453627    0.00279774    0.00138789   0.000764023   0.000353531   0.000164005   8.18848e-05   3.13204e-05   1.48766e-05   5.91612e-06   2.43103e-06   8.15755e-07
  23  13 2886.2209    3.2463  0.8978 12.7035 -0.0083       1.60043  0.0309   0.0690   0.0513    0.1164   0.0000      0.896053   438.7267       8.04545       14.6658       5.12221      -4.60951       2.17189      -1.57663      -2.57784      -1.37994      -1.11195     -0.477017      -2.83414     -0.297429      -1.23212      0.283387    -0.0707567    -0.0399096     0.0436665      0.109221   -0.00400063     -0.118899     0.0425678     0.0143615    0.00243424   0.000716475   -0.00296209   -0.00145945   0.000847581  -0.000109578   3.05450e-06  -5.62638e-05   2.73715e-05   7.22074e-07   4.82018e-06   3.29212e-06   1.69242e-06       1.70270       2.19759       2.40715       2.53111       2.38981       2.31957       2.27117       1.99891       1.68959       1.37801       1.11539      0.844041      0.662998      0.538082      0.416180      0.303572      0.215401      0.146949     0.0984400     0.0595091     0.0388868     0.0227803     0.0136014    0.00788204    0.00429631    0.00246590    0.00128868   0.000659566   0.000324413   0.000157732   7.03091e-05   3.40203e-05   1.39453e-05   6.00747e-06   2.36099e-06   8.38394e-07
  23  14 3033.5730    3.8148  0.9016 13.2145 -0.0095     -0.325304  0.0313   0.0851   0.0550    0.1063   0.0000      0.737992   442.0491       10.4737       11.4238       9.43630       1.33481   -0.00349975       2.55289      -1.93016       2.00024     -0.170816      -3.58049      -2.07933     -0.685735      -1.35829      0.387301      0.662610     0.0662788   -0.00995992    -0.0175950     -0.109457     0.0476815     0.0145708    -0.0280344    0.00898961    0.00578198   -0.00546361  -0.000217135   0.000272921  -2.08256e-05   7.40248e-05  -0.000120467   6.23260e-05   2.83288e-06   7.83895e-06  -1.88702e-06  -5.04362e-07       1.56411       1.99021       2.21424       2.41325       2.17415       2.12740       2.19211       1.88219       1.57106       1.32097       1.11496      0.892679      0.652254      0.548766      0.416957      0.294011      0.197897      0.150220     0.0977233     0.0601086     0.0390673     0.0238893     0.0147003    0.00786665    0.00463733    0.00252368    0.00137189   0.000714632   0.000344010   0.000170316   7.39233e-05   3.72165e-05   1.55827e-05   6.79338e-06   2.52740e-06   9.05298e-07
  23  15 3179.9836    3.6540  1.1512 13.4873 -0.0091       1.96752  0.0390   0.0748   0.0706    0.1002   0.0000      0.721785   437.5123       14.5462       13.9092       7.55456      0.590457      -2.20524       3.20304      -1.08265      0.421181      -3.57261       2.42294      -1.06235     -0.341485     -0.269066    -0.0881676     -0.234065     -0.424273     -0.230256    -0.0688736    -0.0878747     0.0643336     0.0609190    -0.0176805    -0.0181835    0.00662468   0.000731754   -0.00256708   -0.00100287   7.50902e-05  -0.000299977  -6.76704e-05   6.19886e-05  -6.96670e-06  -7.53258e-06   2.48029e-07   1.57804e-06       1.96510       2.65564       2.75110       3.03562       2.93676       2.82024       2.54247       2.33705       1.97708       1.64603       1.36418       1.06211      0.805742      0.631542      0.471758      0.353580      0.255720      0.166204      0.112850     0.0700039     0.0452783     0.0275209     0.0169850    0.00984919    0.00561995    0.00298918    0.00163733   0.000813450   0.000412008   0.000193891   9.28975e-05   4.03627e-05   1.66863e-05   6.67210e-06   2.56767e-06   9.16054e-07
  23  16 3325.6813    3.4572  1.6373 13.1517 -0.0017      0.211150  0.0472   0.0572   0.0791    0.0757   0.0000      0.534807   437.4153       9.71820       17.8783       14.5458      -1.18647     -0.648307       1.56287      0.402707      -3.01136      -2.85562      0.749825     -0.701231     -0.156081     -0.286018     -0.292994      0.190129     -0.569361     -0.246574     0.0362493    -0.0134057    -0.0914058     0.0569050   0.000938244     0.0208280   -0.00500085   -0.00190960   -0.00273749  -0.000118220  -0.000177992   0.000107646  -0.000114093  -5.35466e-05   1.89633e-06   1.05368e-05  -4.60053e-06  -8.27277e-07       2.26466       2.97415       3.11835       3.39290       3.15540       3.04898       2.89579       2.69052       2.31065       1.93586       1.56125       1.31212       1.00196      0.772460      0.575030      0.435216      0.309542      0.202439      0.135951     0.0913002     0.0558221     0.0347357     0.0195545     0.0119293    0.00682688    0.00367452    0.00188678   0.000947084   0.000500626   0.000242377   0.000115695   5.03304e-05   2.15396e-05   8.38378e-06   3.22100e-06   1.18862e-06
  23  17 3471.5651    2.8214  2.4859 12.3243 -0.0012      0.499854  0.0557   0.0363   0.0984    0.0575   0.0000      0.236499   443.8687       12.0329       12.4534       2.39669      -2.99643       1.86725       2.41788      0.177387      -4.07780      0.334326       1.24686       2.14149       1.42611      -1.32188       1.00145     -0.735209     -0.573576      0.279120      0.154195    -0.0479646    -0.0866368   0.000725090    -0.0148675   -0.00417242    0.00219613   1.54638e-05    0.00137161   0.000316136   0.000284906  -0.000325693  -0.000107512  -3.80199e-05   3.93454e-05   7.55044e-07  -2.25739e-06  -1.17626e-07       2.61561       3.51571       3.65119       3.98868       4.01507       3.75736       3.45876       3.05057       2.72107       2.30149       1.81805       1.53761       1.15211      0.917514      0.651852      0.493782      0.348770      0.238571      0.161392      0.102232     0.0661471     0.0419507     0.0250556     0.0147960    0.00815672    0.00454007    0.00239647    0.00127029   0.000611420   0.000304724   0.000131993   6.21911e-05   2.40243e-05   1.07151e-05   3.68705e-06   1.45815e-06
  23  18 3617.2681    2.4285  3.6046 11.7310 -0.0009       1.05519  0.0682   0.0268   0.1185    0.0499   0.0000      0.152831   437.8777       19.0812       13.9317       8.02637      -7.78942      -3.41424      0.607730      -12.7566      0.168923      -3.43287       1.75745      -1.57221      0.129961     0.0711372     -0.724818      -1.80633     -0.780851      0.670693      0.259980      0.120555     -0.164321    -0.0361142  -5.42933e-05   -0.00451405   -0.00735075    0.00542539    0.00225854    0.00173215  -0.000636061  -0.000253040  -0.000138662  -3.43515e-05   4.55810e-05  -8.89943e-06  -4.33549e-06   2.63830e-06       3.15579       4.18451       4.41871       4.83402       4.75531       4.59469       4.13846       3.81268       3.23239       2.79570       2.27285       1.84697       1.44726       1.12124      0.810536      0.594326      0.420913      0.291432      0.195663      0.128628     0.0815977     0.0505005     0.0305816     0.0176712    0.00990623    0.00547517    0.00292296    0.00152763   0.000745178   0.000360192   0.000163872   7.32968e-05   3.05063e-05   1.24868e-05   4.80305e-06   1.81253e-06
  23  19 3762.6698    1.9567  5.3122 11.3317 -0.0014      0.582929  0.0887   0.0188   0.1592    0.0414   0.0000      0.114916   436.3870       16.7320       12.4416       6.36229      -1.08817       1.81561       4.22390       2.15842      -3.63188      -5.08604       7.57883      -1.05599      -1.90702      -2.50328       1.01574     -0.609257     -0.275152     -0.157419      0.416617     0.0667424     0.0432061    -0.0804378    0.00672098   -0.00318156     0.0131605   -0.00940059   -0.00165344    0.00168160  -0.000913779  -0.000966224  -5.20165e-05   4.29773e-05   2.18474e-05  -3.00351e-05  -7.77988e-06   3.51553e-07       4.08607       5.20593       5.63869       5.89823       5.87783       5.67961       5.22339       4.75516       4.17212       3.53559       2.94367       2.39480       1.87062       1.41597       1.06855      0.783697      0.551045      0.380588      0.255178      0.164251      0.105167     0.0662874     0.0390983     0.0230089     0.0130814    0.00709671    0.00372608    0.00193143   0.000961785   0.000464795   0.000209877   9.57314e-05   4.00050e-05   1.66016e-05   6.09209e-06   2.30380e-06
  23  20 3907.8474    1.6554  7.6998 10.9718 -0.0015      0.352998  0.1153   0.0143   0.2106    0.0348   0.0000     0.0759160   439.9055       20.5709       18.2371       16.7486       1.96871      -1.06556      -3.17052      -3.95993      0.713777      -2.25745      -1.50271       1.11750      0.929307      0.952080       1.18309      0.149280    -0.0133962     0.0158408    -0.0493600      0.126095     -0.112528     0.0538649     0.0824781    -0.0313891    0.00293262     0.0153359    0.00670112   -0.00474732   0.000174424  -0.000970547  -0.000304782  -0.000124330   2.21727e-05   4.31158e-05  -1.38901e-05   7.96503e-07       5.26155       6.96272       7.52429       7.94860       7.87330       7.47034       6.90067       6.30750       5.39914       4.63148       3.78284       3.11837       2.41711       1.84561       1.36740      0.991907      0.692734      0.494122      0.320602      0.213762      0.135536     0.0840369     0.0506333     0.0291769     0.0165515    0.00907917    0.00477368    0.00251651    0.00123878   0.000602784   0.000277185   0.000122053   5.24024e-05   2.13290e-05   8.06412e-06   2.98112e-06
  23  21 4053.1239    1.4084 10.2747 10.6651 -0.0014      0.239311  0.1519   0.0111   0.2729    0.0325   0.0000     0.0656816   439.5451       12.5561       16.3693       2.14660      -13.5759       6.91002       11.3541     -0.815528      -1.26940      -5.23487      -1.33592      -3.14139      0.673669      -3.54707       3.90317     -0.309611      0.497118     -0.136411      0.332452     -0.493833      0.271754     -0.197301     0.0530444    -0.0374058   -0.00938928   -0.00197970  -0.000766721    0.00118260  -0.000345283   -0.00140612   0.000151311  -0.000138374   9.63061e-05   4.54290e-05   1.72632e-05   5.28378e-06       6.39396       8.18139       9.15396       9.39678       9.50375       8.95844       8.54059       7.52143       6.62596       5.76137       4.68218       3.84558       2.97437       2.30604       1.70434       1.25911      0.894159      0.615040      0.409088      0.263976      0.172841      0.105926     0.0641754     0.0377817     0.0212962     0.0116941    0.00613259    0.00320386    0.00158484   0.000770757   0.000353932   0.000156326   6.69686e-05   2.76402e-05   1.06836e-05   3.97978e-06
  23  22 4198.0026    1.1647 12.2242 10.5891 -0.0028      0.116418  0.2002   0.0092   0.3382    0.0293   0.0000     0.0713650   425.2163       17.5627       18.4631       7.17527       8.57813      -18.8762       7.37518       9.04728      0.560916      -19.6943      -12.9804       8.14332       6.98984      -8.42947      0.838238      0.724559       1.55205      0.979470     -0.549631      0.401649      0.119817    0.00404719    -0.0168908    -0.0595557   -0.00406639    0.00641191    0.00402247   0.000689812  -0.000346398   0.000704275   0.000203908  -9.09011e-05   3.68564e-05  -8.79362e-06  -2.38629e-05   3.49773e-06       7.76366       10.1386       11.2337       11.7169       11.6166       11.3046       10.3431       9.31619       8.14276       6.90378       5.80052       4.55197       3.68574       2.79092       2.09665       1.50485       1.08177      0.745686      0.501083      0.333518      0.209932      0.130509     0.0786656     0.0456904     0.0261763     0.0143539    0.00765076    0.00395444    0.00196462   0.000933955   0.000441000   0.000189244   8.40361e-05   3.33870e-05   1.31253e-05   4.89981e-06
  23  23 4343.2924    0.9520 14.9362 10.4986 -0.0009      0.160046  0.2803   0.0076   0.4345    0.0269   0.0000     0.0804883   452.7724       50.3605       14.2309       10.6959       14.3480      -3.30846       7.10869       20.1324       14.5089      -3.36334      -13.5512       1.53997      -2.18236       1.96023       3.06417      -1.16356      0.849047      0.587524     -0.352217      0.146533     -0.371047      0.154441    -0.0822535    -0.0169304     0.0233619   -0.00648465     0.0128769    0.00437610   -0.00212001   0.000128637  -0.000190087  -0.000189107  -0.000277674  -6.38134e-05   2.74884e-05   1.23513e-06       9.99693       13.2883       14.4701       15.0675       15.1478       14.5141       13.5006       12.2710       10.4395       9.06462       7.44970       6.05643       4.88358       3.61793       2.73984       1.98472       1.42077      0.984339      0.670583      0.438432      0.280950      0.174982      0.106658     0.0616058     0.0345942     0.0193497     0.0101460    0.00538584    0.00263987    0.00128787   0.000596110   0.000265882   0.000113778   4.60233e-05   1.72355e-05   6.53691e-06
  24   8 2156.8857    0.8353  0.6773 10.4455 -0.0053       7.14585  0.0261   0.0199   0.0463    0.0740   0.0000       1.15873   435.6393      0.732015       14.1896      -4.09528       2.10859   -0.00845560      0.286140      -1.56392      -1.07040       1.72576      0.617024     -0.378092     -0.599545     -0.813296      0.223316     -0.894492    -0.0435207      0.100667     -0.101118    -0.0711551    -0.0535748    -0.0314211    -0.0219151    0.00818410   -0.00628172    0.00253191   0.000646129   1.59888e-05   0.000438459  -0.000105008  -8.72632e-05  -1.68324e-05   1.32500e-05   5.86095e-06  -3.81891e-06  -1.22800e-06       1.46240       1.87840       2.08797       2.19619       2.29684       2.13938       1.99916       1.75322       1.42592       1.21822       1.06704      0.831335      0.629481      0.491223      0.356096      0.291920      0.195321      0.144355     0.0969838     0.0607669     0.0398010     0.0263916     0.0172904     0.0104474    0.00572119    0.00328149    0.00170974   0.000947743   0.000457848   0.000226650   0.000108087   4.98173e-05   2.33235e-05   1.02965e-05   4.35348e-06   1.65419e-06
  24   9 2314.4638    1.1661  0.8659 11.0764 -0.0008       4.15443  0.0313   0.0253   0.0550    0.0828   0.0000      0.952483   439.7372       1.44915       14.5712      0.842085      -1.56590      -2.00107      -1.33503       1.88091      0.697821     -0.540293      -1.37452      0.215677      0.892781     -0.910928     -0.294934     -0.383961     -0.434385    0.00965211    -0.0225246     0.0108282    -0.0646924     0.0100676   -0.00612123  -0.000788887   -0.00222664   -0.00164266    0.00192976    0.00188119   0.000508423  -0.000244821  -0.000112558  -1.00542e-05  -1.31904e-05  -5.79768e-06   9.57881e-06   2.98838e-06       1.58290       2.03062       2.09410       2.37137       2.30810       2.27213       1.92076       1.80450       1.67729       1.46513       1.19194      0.939965      0.749342      0.595194      0.463838      0.324052      0.233670      0.157544      0.112730     0.0738182     0.0484416     0.0286032     0.0184020     0.0107207    0.00652816    0.00368376    0.00222256    0.00113873   0.000604830   0.000290717   0.000137411   6.12175e-05   2.81685e-05   1.15850e-05   4.82116e-06   1.89356e-06
  24  10 2467.1725    1.5881  0.8860 11.6521 -0.0051       4.08777  0.0309   0.0343   0.0530    0.0901   0.0000      0.827366   437.6129       4.10897       17.1533       2.19039      -1.84005      -1.79908      0.770935      -1.51133      0.988065      -1.22674     0.0778796      -1.04964     -0.744496      -1.25294     -0.294758   -0.00430978      0.624681     -0.177001     0.0538843     -0.134130    -0.0202275     0.0313741    0.00290918     0.0107163    0.00133466    0.00513197   -0.00107254   0.000213600  -2.07001e-06  -0.000182155   7.07895e-05   1.38028e-05  -5.35742e-06  -3.93746e-06   1.57299e-06   2.42308e-06       1.56711       2.04342       2.26305       2.42961       2.24263       2.21666       2.13786       1.86588       1.62458       1.42610       1.19121      0.956034      0.766753      0.603291      0.435924      0.312130      0.231435      0.160136      0.109466     0.0721217     0.0487679     0.0287217     0.0183719     0.0108397    0.00620099    0.00344882    0.00187107    0.00105872   0.000534140   0.000264492   0.000128236   6.29924e-05   2.57674e-05   1.25070e-05   4.90248e-06   2.07991e-06
  24  11 2617.8073    2.1738  0.9530 11.8647  0.0023       3.00026  0.0295   0.0437   0.0560    0.1073   0.0000      0.720742   438.7332       5.78724       15.1805       1.06547     -0.806264      -1.33227     -0.441698       3.03256      -2.68384      -1.18462     -0.460901     -0.596627     -0.167724     -0.134054       1.11422     -0.172257     -0.341199     -0.121024      0.218734    -0.0387295    0.00132600   -0.00479052   -0.00289086    0.00160011   -0.00686093   -0.00557317    0.00430582    0.00127797   2.66699e-05  -0.000235011  -2.94671e-05  -8.81096e-05   6.90023e-06   1.19082e-05   2.49518e-06  -1.33380e-07       1.48494       1.85316       2.04201       2.16510       2.08948       2.02065       1.97723       1.73155       1.55769       1.32493       1.09888      0.868833      0.678156      0.538214      0.422648      0.311016      0.226320      0.159304      0.105378     0.0716228     0.0430503     0.0283146     0.0175649     0.0105190    0.00610995    0.00344893    0.00194029    0.00100530   0.000528144   0.000263813   0.000123695   5.90595e-05   2.61399e-05   1.17732e-05   4.70681e-06   1.91753e-06
  24  12 2767.8046    2.6913  0.9123 12.6255 -0.0066       3.18544  0.0348   0.0568   0.0517    0.0895   0.0000      0.869213   437.7638       9.02021       12.2088      0.349557       2.73646     -0.551037     0.0934346      -2.70090      -1.55949    -0.0311983      -3.07554      -2.96504      0.658664      0.381486     -0.540650      0.373290      0.278139    -0.0325309     0.0319879      0.149747    -0.0424962    -0.0212041   0.000847114     0.0200864   -0.00549482    0.00179118   -0.00213460  -0.000136558  -0.000964937  -0.000353499  -0.000250963   9.95708e-05  -1.49740e-05  -3.81466e-06  -2.63940e-06   5.06772e-07       1.81036       2.48593       2.58462       2.71606       2.39311       2.35787       2.09111       1.96827       1.86989       1.65893       1.52604       1.21641      0.962223      0.716371      0.529104      0.336603      0.260311      0.167744      0.112519     0.0721591     0.0476238     0.0301574     0.0189213     0.0114216    0.00631831    0.00366946    0.00194153    0.00105723   0.000548143   0.000281310   0.000127322   5.93129e-05   2.72731e-05   1.13891e-05   4.86652e-06   2.01152e-06
  24  13 2917.0817    3.4240  0.8530 12.9422 -0.0064      0.878992  0.0281   0.0721   0.0506    0.0961   0.0000      0.717185   437.4695       6.79279       13.8260      -1.52641     -0.955179      -1.89636       2.52903      -3.24749      0.961662     -0.250589      0.818007      0.647075       1.19068     -0.852767       1.02556     -0.292153     0.0953953     0.0506915      0.246942     -0.131358    -0.0576066   -0.00569435     0.0240009   -0.00246955    0.00294545    0.00175493   -0.00116567    0.00205971  -0.000197713  -0.000487151   1.51421e-05  -6.94855e-07   1.64495e-05  -2.01733e-06  -4.21522e-06   2.78732e-06       1.50319       1.84716       1.92256       2.18253       2.29013       2.17204       1.90479       1.63802       1.47973       1.38817       1.09268      0.858414      0.626119      0.548567      0.414744      0.301912      0.198998      0.133044      0.102900     0.0700550     0.0462814     0.0273210     0.0159181     0.0100400    0.00612443    0.00377134    0.00216316    0.00111719   0.000563395   0.000264461   0.000120222   5.51370e-05   2.43298e-05   1.07116e-05   4.25200e-06   1.77682e-06
  24  14 3065.2473    3.8657  0.9754 13.2647 -0.0061       2.38557  0.0324   0.0772   0.0550    0.1050   0.0000      0.822050   436.0613       6.58697       14.8189       1.71943     -0.573257     -0.223313      0.893757      -6.26837       2.07003      -1.37062       1.91868     -0.265495      0.127747     -0.911193     -0.376358     -0.288944     -0.332742     -0.164576     -0.205856   -0.00303102    -0.0250253    -0.0359930     0.0328895   -0.00484369    0.00468297    0.00388331  -0.000907868    0.00137473    0.00107589   0.000239454  -1.49157e-05   2.95938e-05   6.60046e-05   1.07927e-05  -4.29970e-07  -3.58029e-07       1.56191       2.07291       2.18083       2.32185       2.12529       2.09866       1.93750       1.91066       1.62423       1.45251       1.23565       1.00633      0.793141      0.616697      0.466333      0.325094      0.242907      0.158286      0.116277     0.0709584     0.0487568     0.0293580     0.0182874     0.0107968    0.00618781    0.00361767    0.00193823    0.00107477   0.000526396   0.000287203   0.000125979   6.22103e-05   2.79979e-05   1.22313e-05   5.01711e-06   2.09066e-06
  24  15 3212.1294    3.7680  1.2146 13.2662  0.0068      0.326780  0.0408   0.0703   0.0674    0.1162   0.0000      0.784916   436.0483       7.72986       9.38945       5.26742      -2.86058     -0.607730     -0.472437      -1.77581     -0.188634      -2.94986      -1.41304      -1.68257      -1.26684     -0.759010      0.710835     -0.544884     -0.127217     -0.116170    0.00722040     0.0601351    -0.0194223     0.0445276    -0.0283221    0.00227357    0.00125260    0.00338805   -0.00160558    0.00157289  -0.000380910   0.000335980  -2.65277e-05   5.39776e-06   4.44294e-06  -1.10221e-05  -3.91155e-06   1.03865e-06       1.78192       2.41174       2.56761       2.73494       2.89483       2.50674       2.55053       2.14377       2.01162       1.68396       1.24795       1.13112      0.864015      0.695188      0.502424      0.360443      0.273814      0.187287      0.136440     0.0834458     0.0565186     0.0359238     0.0225605     0.0133522    0.00727277    0.00401977    0.00236624    0.00123053   0.000705015   0.000339002   0.000162630   7.73922e-05   3.22730e-05   1.47395e-05   5.33863e-06   2.32565e-06
  24  16 3358.6830    3.3230  1.8157 13.0360 -0.0040      0.814886  0.0473   0.0513   0.0836    0.0671   0.0000      0.375345   440.0314       14.1133       14.5999     0.0106149      -5.56592     -0.694201      -4.02158      -1.46899      -2.37056      -2.14282      -2.40194      -1.05814      0.445471     -0.986322      0.765212      0.157395     0.0329123     -0.384077    0.00512775    -0.0902340     0.0241579    -0.0156217    -0.0628329    -0.0113635   -0.00305405   -0.00721114   -0.00511151   0.000745046    0.00177563  -3.90666e-05   3.96254e-05  -0.000261864  -3.60755e-05  -9.28553e-06  -4.58972e-06  -9.96343e-07       2.14120       2.76353       2.99076       3.16576       3.06875       3.00999       2.83964       2.48985       2.24647       1.95811       1.60106       1.34225       1.04981      0.804875      0.615378      0.450583      0.322091      0.229877      0.152637      0.102153     0.0676460     0.0419790     0.0263449     0.0154063    0.00939735    0.00514154    0.00283080    0.00152415   0.000772184   0.000385858   0.000188718   8.87392e-05   3.91247e-05   1.65500e-05   7.12382e-06   2.79725e-06
  24  17 3505.1962    2.7235  2.6854 12.2678 -0.0035      0.790672  0.0573   0.0339   0.1018    0.0529   0.0000      0.233769   439.7002       15.7796       16.6691       4.32346      -6.08388      0.235570      -5.98017      -2.35083      -5.65812      -9.51849       2.76283      -1.44010     -0.905560     -0.283806      0.780169      0.588851     0.0259485     -0.609728     -0.127495     0.0256142     0.0354018    -0.0217639     0.0275059   0.000237606   -0.00998201   -0.00673167   -0.00237401   0.000249845   -0.00155918    0.00104238   0.000149596   7.50016e-06   2.04531e-05   4.67451e-06   1.59027e-05  -4.76152e-07       2.52239       3.31861       3.48735       3.80830       3.84282       3.50239       3.31831       3.01867       2.78599       2.35653       1.93707       1.62873       1.26692      0.988638      0.749857      0.546534      0.398100      0.267513      0.189509      0.125362     0.0841954     0.0505260     0.0314404     0.0187766     0.0111554    0.00643594    0.00355080    0.00190686   0.000971843   0.000491257   0.000238018   0.000114308   4.90159e-05   2.14401e-05   8.37759e-06   3.36348e-06
  24  18 3651.4412    2.2384  4.1449 11.6916 -0.0009      0.800891  0.0743   0.0229   0.1318    0.0419   0.0000      0.139933   436.7996       16.3125       15.8010       8.42817      -8.03703      -5.83324     -0.371534      -1.76768      -3.09980      -7.86584       4.13050      0.443849      -1.30165     -0.932019     -0.752665     -0.216181    -0.0863606      0.228356      0.177607    -0.0181074     0.0746652      0.129238   -0.00715857    0.00198279     0.0115534   -0.00135437   -0.00212765    0.00134760    0.00180176   0.000759815  -0.000259435   2.14687e-05   0.000149999   3.96104e-05  -8.18422e-06  -3.83889e-06       3.34976       4.30496       4.65504       4.96137       5.05247       4.77781       4.49761       4.08481       3.51241       2.98631       2.41986       2.07199       1.61400       1.26865      0.925477      0.689357      0.502424      0.354968      0.245266      0.163304      0.105436     0.0689477     0.0422159     0.0252099     0.0146219    0.00793777    0.00446948    0.00240191    0.00123600   0.000635884   0.000302682   0.000142233   6.41228e-05   2.68742e-05   1.12104e-05   4.39570e-06
  24  19 3797.4298    1.9160  5.8899 11.1239 -0.0020      0.606040  0.0894   0.0169   0.1654    0.0398   0.0000     0.0936590   425.2730       13.9135       12.2522      -4.22368      -10.9414       13.0297      -2.78048       1.29706       2.12936      -4.23839      -4.57388      -4.47392       3.92460     -0.877994     -0.643321     -0.174877      0.137927      0.396059     -0.315080      0.305205      0.116515     0.0408476     -0.113519     0.0606863     0.0132242    0.00448501  -0.000238380   0.000675538   0.000434836   0.000358359   0.000316513  -0.000273622   4.25671e-05  -2.70924e-05  -1.20918e-05   1.02341e-05       4.02163       5.23231       5.73043       5.94645       5.97772       5.82756       5.39639       4.88555       4.28487       3.59898       3.05436       2.49077       1.98441       1.53459       1.16034      0.849137      0.612564      0.430496      0.299498      0.197972      0.130115     0.0821487     0.0505639     0.0300641     0.0173634    0.00998787    0.00534829    0.00287211    0.00147741   0.000751209   0.000360773   0.000164628   7.68975e-05   3.22079e-05   1.35845e-05   5.23856e-06
  24  20 3943.0919    1.5569  7.3465 10.9804 -0.0036      0.354159  0.1140   0.0135   0.2063    0.0340   0.0000     0.0827012   439.8243       17.6909       6.70156     -0.598552      -8.70832       12.6193      -2.67351      -2.96255       3.20477      -8.37401      -8.74632      -8.75321      -2.50472     -0.123347      -3.11525      0.247568      0.976879     -0.594510      -1.10020    -0.0655194     0.0653880    -0.0511753    -0.0579061    -0.0774174     0.0419795   -0.00607740   -0.00657325   0.000779643   0.000387498    0.00209435   0.000203223  -0.000338670   3.01108e-05   4.30122e-07  -3.17081e-05  -3.26126e-06       4.87033       6.44262       6.81882       7.31239       7.30621       7.07681       6.66510       5.99808       5.23567       4.52957       3.78604       3.06797       2.46443       1.92729       1.43809       1.06926      0.774252      0.546662      0.375354      0.248746      0.164136      0.102569     0.0644646     0.0380909     0.0224660     0.0124316    0.00699067    0.00364410    0.00194495   0.000941753   0.000469535   0.000212975   9.68820e-05   4.11249e-05   1.69938e-05   6.74520e-06
  24  21 4089.0298    1.3612 10.6788 10.6560 -0.0008      0.354284  0.1583   0.0107   0.2760    0.0310   0.0000     0.0662499   451.5015       13.9417       5.23504       2.84799      -5.76286       4.11082      -8.55028    -0.0628845      -20.1110      -6.26693       4.74191     0.0948592      -3.38339       2.73352      -1.36183      -2.92892      -2.02064     -0.282975     -0.304132      0.468780     0.0423075   0.000111158     -0.172043     0.0245481    0.00875178    -0.0202802     0.0116845    0.00870490   -0.00456037   7.02905e-06   0.000195326   0.000398415   0.000106564   5.41552e-05  -2.64120e-05  -9.92961e-06       6.44880       8.56124       9.31383       9.86150       9.92024       9.42173       8.78596       7.93958       7.05458       5.86675       4.97782       3.98579       3.22249       2.45918       1.88318       1.38076      0.991583      0.700877      0.480946      0.320089      0.209181      0.132361     0.0813856     0.0491392     0.0284986     0.0162123    0.00897114    0.00480991    0.00249444    0.00125224   0.000608571   0.000282691   0.000127942   5.43881e-05   2.24079e-05   8.76359e-06
  24  22 4234.2281    1.1215 13.3646 10.5817  0.0009      0.110877  0.2257   0.0084   0.3603    0.0272   0.0000     0.0702016   434.0600       19.4938       28.8794       1.14938      -7.25855       19.4697      -2.03551      -3.53285       17.5646      -19.7015       4.08366      -7.96366      -8.18258      -2.19902    -0.0904098      -2.51538      0.974493       1.10885    -0.0230657      0.317356      0.538480     -0.109032    -0.0691319    -0.0163882    -0.0394534    -0.0429326    0.00723247    0.00474884   0.000339643    0.00232216   -0.00110308   0.000316141   4.17047e-05  -0.000120219  -3.26540e-05  -1.12446e-05       8.18261       10.8623       11.7311       12.4431       12.5623       12.0612       11.1919       10.1678       8.90983       7.65360       6.46139       5.19549       4.25648       3.21415       2.45443       1.80588       1.31722      0.923308      0.632337      0.426771      0.275165      0.176518      0.109950     0.0664126     0.0381713     0.0216848     0.0119766    0.00634719    0.00335614    0.00163708   0.000806278   0.000379477   0.000165586   7.44191e-05   2.85415e-05   1.16748e-05
  24  23 4380.6117    0.9233 16.0969 10.4866 -0.0017      0.386510  0.2994   0.0072   0.4572    0.0250   0.0000     0.0840202   455.4482       10.0999      -12.9181       38.3775       14.1918      -9.24525      -33.7142       11.2646       12.5686      0.204184       8.97118      -14.8950      -2.63447       1.09882      -2.70806      -2.26626      0.174550    -0.0954683      -1.92016     -0.147469      0.338119     -0.142280    -0.0901740     0.0962926     0.0690115    -0.0471245   -0.00444088   -0.00871181    0.00168676   -0.00140795   0.000384759   5.39668e-05  -0.000406669   1.97679e-05   1.99725e-05   1.15369e-05       9.61797       12.8777       14.2181       14.6466       14.9757       14.0019       13.4626       12.1166       10.8687       9.14359       7.70000       6.28462       5.03893       3.86456       2.99982       2.20926       1.58955       1.14025      0.765678      0.522024      0.334223      0.216337      0.131586     0.0802027     0.0468279     0.0268022     0.0147855    0.00797609    0.00413143    0.00210990    0.00101759   0.000482700   0.000214507   9.39290e-05   3.72051e-05   1.48779e-05
  25   6 1847.8992    0.4314  0.3743 10.0492 -0.0060       9.70822  0.0213   0.0148   0.0383    0.0446   0.0000       2.36612   442.3481       1.10259       16.0154     0.0301209      -3.84603       1.81293      -1.22257      0.383965       1.64754     -0.118219       1.81754      0.230781   -0.00191506     -0.395101     -0.160437      0.286465     -0.205021      0.230397    -0.0605468    0.00355209     0.0169001   -0.00215136    0.00958926   -0.00972329    0.00762096   -0.00908528    0.00164273   -0.00170831  -0.000739088   0.000455440   1.01970e-05  -0.000214773   7.86186e-05   2.05342e-05   2.29644e-06  -2.98591e-06       1.31177       1.58891       1.57679       1.58242       1.89798       1.92016       1.68377       1.37691       1.14617       1.09156       1.08175      0.847230      0.612898      0.421393      0.326242      0.295215      0.232086      0.160495      0.101449     0.0595823     0.0382289     0.0276053     0.0201677     0.0130350    0.00889966    0.00473572    0.00268411    0.00134304   0.000634368   0.000337285   0.000143859   7.44118e-05   3.57860e-05   1.41980e-05   7.06664e-06   2.60269e-06
  25   7 2017.0573    0.6501  0.5539 10.0954 -0.0067       8.85215  0.0280   0.0165   0.0392    0.0647   0.0000       1.40553   440.9883       1.60559       16.8322      0.189989      -3.31811       2.29660      -1.08818      -1.34843     -0.211896     -0.172036      0.980587     -0.652145     -0.284703      0.138520     0.0114941     -0.367744      0.392494      0.151798    -0.0330411    -0.0567619     0.0323871    -0.0316796    0.00481052    0.00493486     0.0116937   -0.00135315  -0.000326470   -0.00128905  -0.000730790  -0.000311524   0.000152006   0.000247917  -9.12562e-06  -1.95001e-05  -2.83421e-06   4.67238e-07       1.48569       1.76677       1.74142       2.02412       2.24456       2.11511       1.82164       1.46141       1.53052       1.43599       1.17503      0.893805      0.706877      0.578775      0.468538      0.349231      0.226280      0.132912      0.114895     0.0830289     0.0626390     0.0350004     0.0205941     0.0110681    0.00735008    0.00506720    0.00305551    0.00176141   0.000880436   0.000439819   0.000215873   9.81478e-05   4.35997e-05   1.78669e-05   8.57754e-06   3.25402e-06
  25   8 2181.9032    0.8995  0.6570 10.5283 -0.0060       8.22271  0.0251   0.0208   0.0453    0.0724   0.0000       1.09294   438.4258       2.17948       18.3446     -0.358138      -5.12629       2.45063      -1.49921     -0.282242       1.06332      0.383595      -2.28464     -0.138844       1.18598     -0.356502      0.103266     -0.522202     -0.153642    0.00674464    -0.0389043      0.222588     0.0181405    -0.0379123    -0.0366484    0.00812923  -0.000462394   0.000647884    0.00235618   -0.00218724   -0.00125348   6.42540e-05   8.35429e-05  -0.000189479   1.58641e-06   3.30907e-05  -9.30272e-07   2.33411e-06       1.29795       1.55739       1.71717       1.85444       1.68931       1.76088       1.85040       1.51129       1.28629       1.15424       1.00378      0.743486      0.696371      0.548623      0.381807      0.276625      0.211884      0.148393      0.100873     0.0765753     0.0512496     0.0322884     0.0197657     0.0123128    0.00713128    0.00390980    0.00224681    0.00118338   0.000637928   0.000317366   0.000168066   7.85754e-05   3.82147e-05   1.67781e-05   7.47628e-06   3.11095e-06
  25   9 2340.7084    1.2519  0.8353 11.1396 -0.0100       5.48422  0.0279   0.0267   0.0518    0.0836   0.0000      0.909692   438.8503     -0.262383       18.0653      0.440977      -5.14828      -2.92034       2.18080     -0.132642     -0.704684      -1.06537       1.71916     -0.797606      0.198603      0.506643     0.0245961     -0.314266    -0.0619259     0.0623689      0.113592      0.180262     -0.117551    -0.0229917     0.0280960   -0.00720472   -0.00823259  -0.000914079    0.00270626  -0.000495162   0.000508117   0.000242421  -3.86791e-05   3.60599e-05  -5.24430e-05   3.51247e-05   4.13936e-06   9.84932e-06       1.37875       1.75371       1.79909       1.98376       1.93644       1.90894       1.76408       1.62289       1.48627       1.31355       1.03238      0.888847      0.700164      0.555031      0.422021      0.317775      0.235254      0.172023      0.118117     0.0758244     0.0505834     0.0323839     0.0209112     0.0126931    0.00776604    0.00433321    0.00245249    0.00135132   0.000731529   0.000385745   0.000197649   9.45897e-05   4.40379e-05   1.94781e-05   8.14683e-06   3.41051e-06
  25  10 2494.4412    1.7465  1.0392 11.2859 -0.0035       1.63756  0.0324   0.0325   0.0561    0.1168   0.0000      0.722860   439.0111       5.09936       13.5100       4.16006      -1.38585      -1.44689       1.09217       2.73809       3.50286      -1.26657     0.0902505     -0.410566     -0.807600     -0.366117     -0.628037     -0.283898     0.0705802      0.419692     0.0790196     0.0654025    -0.0405649   -0.00822238   -0.00995774   0.000342190    0.00303215   -0.00165565   -0.00100350    0.00188838   0.000547000  -0.000570398   6.66934e-05  -5.58238e-05   8.44500e-05   2.25828e-05   4.25623e-06  -8.21692e-07       1.46236       1.98491       2.12907       2.32140       2.23525       2.10241       2.07641       1.84020       1.63519       1.38212       1.18131      0.970792      0.767188      0.612551      0.454211      0.339757      0.243047      0.177760      0.119143     0.0839665     0.0533485     0.0346060     0.0224422     0.0136973    0.00813679    0.00460890    0.00263414    0.00145499   0.000782946   0.000410637   0.000203435   9.83680e-05   4.74862e-05   2.17499e-05   9.81226e-06   3.98724e-06
  25  11 2646.3672    2.2493  0.9624 12.1682  0.0003       3.18512  0.0353   0.0442   0.0538    0.0992   0.0000      0.757777   436.3544       7.42324       14.5309       4.07292     -0.716438       4.71623     -0.633106     -0.881959       2.42524     -0.373271      0.169460      0.679677       1.14370      0.120234    -0.0774949     -0.438146      0.416966     0.0603376     0.0150394     -0.109308   -0.00937820    -0.0338822    -0.0205737   -0.00406407   -0.00551681   -0.00100647    0.00241171   -0.00134129  -0.000373406   5.65902e-05   0.000318298   8.19093e-05  -1.18237e-08   1.40165e-05  -1.17879e-05  -3.96625e-07       1.74443       2.11846       2.15429       2.27366       2.49582       2.53177       2.18701       1.92564       1.65848       1.46521       1.39013       1.10181      0.827050      0.608965      0.453928      0.395347      0.299192      0.215504      0.142600     0.0849496     0.0516139     0.0385546     0.0264831     0.0175380     0.0109402    0.00610808    0.00331796    0.00175318   0.000906880   0.000442180   0.000227346   0.000104568   4.84123e-05   2.22078e-05   9.38357e-06   4.15270e-06
  25  12 2797.5396    2.7845  0.8638 12.9322 -0.0061       3.39686  0.0280   0.0585   0.0515    0.0789   0.0000      0.894409   440.2453       8.73606       14.6008       2.95340      -2.73039       2.01307       2.14772      -1.30519       1.60424      0.520881       1.14892      -1.26523     -0.574849    0.00475295      0.356287    -0.0261093      0.179806     -0.124503    -0.0463877    -0.0300944      0.153955    -0.0258527    -0.0198511   -0.00179794   -0.00125226    0.00115991   -0.00154350    0.00445645   0.000129880   0.000348764  -0.000162155  -0.000173959  -5.93843e-05  -1.37977e-05  -2.12409e-05  -3.08374e-06       1.33611       1.72265       1.82290       2.05376       1.99791       1.95546       1.74605       1.65372       1.47937       1.23230       1.03223      0.868268      0.697963      0.542099      0.416871      0.299235      0.225217      0.158150      0.112679     0.0755459     0.0498563     0.0335649     0.0206663     0.0127847    0.00745093    0.00447149    0.00253009    0.00139325   0.000720242   0.000406376   0.000200947   9.82498e-05   4.47793e-05   2.01806e-05   9.24883e-06   3.61594e-06
  25  13 2947.5452    3.4927  0.9134 13.0718 -0.0042      0.784927  0.0313   0.0693   0.0508    0.0959   0.0000      0.747831   442.3996       4.87340       17.0344       5.47811      0.616296     -0.175927       1.48002      -3.69102      -2.65888      -1.15140      0.893535     -0.195119      0.277679      0.453272    -0.0917613     -0.165537      0.130512      0.258729    -0.0754964   -0.00620486     0.0161679     0.0298905     0.0101214   -0.00758341     0.0134198   -0.00311260  -0.000741830   0.000126001   -0.00135119  -3.99791e-06  -0.000183572   1.66924e-05  -5.48360e-06  -4.99272e-05   7.47610e-06  -1.93070e-06       1.39064       1.86116       1.86266       2.15662       2.07732       1.97540       1.91412       1.72676       1.63476       1.30103       1.13806      0.938098      0.741793      0.608515      0.452725      0.333783      0.245841      0.168013      0.127071     0.0815995     0.0581411     0.0322357     0.0237675     0.0126199    0.00814540    0.00442848    0.00274077    0.00140026   0.000819542   0.000421799   0.000209941   9.82918e-05   4.59438e-05   2.18754e-05   9.99785e-06   3.79994e-06
  25  14 3096.3811    3.9503  0.9798 13.3127 -0.0039       1.64992  0.0317   0.0767   0.0533    0.1039   0.0000      0.680866   435.5527       7.14833       15.1897       4.12363      -4.04796       1.67556      0.756318      -2.05281     -0.841885      -1.46701      0.306088     0.0154022      0.270951      -1.22796      0.218746     -0.857485      0.189064    -0.0790460     -0.147588     0.0331381    -0.0475613     0.0399126    0.00361452     0.0207638    0.00164675  -0.000331672    0.00703296   -0.00126105   1.31776e-06   0.000474823  -4.07638e-05   3.06724e-05   4.73212e-05  -1.78397e-05  -2.98325e-06   5.93190e-06       1.62818       2.22658       2.34344       2.35873       2.11130       1.99193       1.88253       1.77529       1.74020       1.59511       1.39974       1.17197      0.932942      0.730571      0.531904      0.393576      0.266654      0.191516      0.127425     0.0816401     0.0530178     0.0347787     0.0211353     0.0136366    0.00778241    0.00466337    0.00241688    0.00146252   0.000724904   0.000395494   0.000195289   9.32779e-05   4.42428e-05   1.98177e-05   8.62448e-06   3.72288e-06
  25  15 3244.1230    3.7006  1.2008 13.4395 -0.0046      0.955151  0.0384   0.0699   0.0653    0.0976   0.0000      0.695797   439.9623       9.66791       13.5010       6.04087      0.745315      -4.33215      0.692741      -4.94662      -1.73471      -2.31886       1.04585      -1.02808     -0.182386      -2.07907      0.446215      0.248066    -0.0857667    -0.0331141      0.153943     0.0684813    -0.0202608     0.0554208    -0.0524483    -0.0241976     0.0145938   -0.00234987    0.00737373   -0.00214128  -3.53772e-05  -0.000524188  -7.55228e-06  -2.33114e-05   4.55297e-05  -1.79132e-08  -1.38400e-05   2.25283e-06       1.76449       2.24470       2.40277       2.58097       2.50381       2.48449       2.37490       2.18859       1.90672       1.63131       1.32929       1.03990      0.913974      0.696859      0.562835      0.389045      0.293106      0.209804      0.155070      0.101661     0.0655745     0.0425753     0.0283593     0.0161127    0.00954694    0.00538879    0.00310759    0.00165881   0.000944990   0.000497693   0.000257182   0.000121670   5.49868e-05   2.43693e-05   1.16392e-05   4.84631e-06
  25  16 3391.4062    3.1449  2.0535 12.7751 -0.0059       1.38612  0.0507   0.0442   0.0846    0.0641   0.0000      0.334493   434.8252       14.8936       14.6100       4.59818      -2.20332       1.78775      0.916061      -5.51310      -6.10407      -3.13639      -1.56582      -2.00394    -0.0970775      0.830223     -0.966526     -0.691815     -0.532086      0.121018      0.275354     -0.186383    0.00209152     0.0380461  -1.65825e-05    -0.0262099     0.0369755    0.00973481    0.00262871    0.00185913  -0.000312788  -0.000460326   0.000296709  -5.56936e-05  -7.43021e-05   5.62302e-05   1.02721e-05   3.44027e-08       2.24033       2.88928       3.11923       3.48564       3.43208       3.27668       3.07235       2.75591       2.50553       2.11584       1.66386       1.44274       1.13139      0.889557      0.685700      0.499172      0.377185      0.274480      0.192475      0.122916     0.0822473     0.0538574     0.0342291     0.0218248     0.0127589    0.00735025    0.00391079    0.00233108    0.00121135   0.000679664   0.000321241   0.000166185   7.39833e-05   3.32858e-05   1.49474e-05   5.94420e-06
  25  17 3538.4254    2.6863  2.8250 12.2716 -0.0035      0.690358  0.0591   0.0323   0.1023    0.0510   0.0000      0.223603   442.0700       14.5141       13.0814       7.60351      -3.50231      -6.93513       8.36713       1.21048       1.65420      -4.94292      -2.97763      -1.94517      0.844799      0.164627     -0.646755     -0.420237    -0.0330633     0.0882910     -0.146174     -0.187317     -0.103210     0.0611761    0.00344257    -0.0137412     0.0119550   -0.00411190    0.00312726    0.00196443   -0.00202871   0.000113847  -4.97335e-05  -7.96395e-05   4.16492e-05  -6.76414e-05  -9.38207e-07   4.59577e-06       2.67484       3.49092       3.53116       3.67519       3.69070       3.91922       3.61273       3.29576       2.75062       2.41727       2.03596       1.73821       1.43392       1.12662      0.835716      0.617038      0.440702      0.321863      0.233716      0.159718      0.108518     0.0709172     0.0444401     0.0269886     0.0158534    0.00885600    0.00493413    0.00267672    0.00144828   0.000723655   0.000364895   0.000175131   8.22653e-05   3.71829e-05   1.57588e-05   6.80945e-06
[truncated: 1,521,196 more chars]
