# Supplementary material for: Global-Mode Analysis of Full-Disk Data from the Michelson Doppler Imager and the Helioseismic and Magnetic Imager
Source: Sol Phys. 2018 Jan 31;293(2):29. doi: 10.1007/s11207-017-1201-5 (PMC6566312; doi:10.1007/s11207-017-1201-5)
Supplement: Supplementary file 2 — (TAR 362.4 MB) [file 11207_2017_1201_MOESM2_ESM.tar › HMI/hmiv72d.7840.36]

   0  15 2228.5823    0.8511  1.0348  9.7997  0.0000  0.1752   0.1315   0.4426    1.7108   0.0000    -0.0000       0.00000       0.00000       0.00000       0.00000       0.00000       0.00000       0.00000       0.00000       0.00000       0.00000       0.00000       0.00000       0.00000       0.00000       0.00000       0.00000       0.00000       0.00000       0.00000       0.00000       0.00000       0.00000       0.00000       0.00000       0.00000       0.00000       0.00000       0.00000       0.00000       0.00000       0.00000       0.00000       0.00000       0.00000       0.00000       0.00000       0.00000       0.00000       0.00000       0.00000       0.00000       0.00000       0.00000       0.00000       0.00000       0.00000       0.00000       0.00000       0.00000       0.00000       0.00000       0.00000       0.00000       0.00000       0.00000       0.00000       0.00000       0.00000       0.00000       0.00000       0.00000       0.00000       0.00000       0.00000       0.00000       0.00000       0.00000       0.00000       0.00000       0.00000       0.00000
   0  23 3303.5282    3.1486  2.5070  3.4241  0.0000  0.2313   0.2784   0.7942 1000.0000   0.0000    -0.0000       0.00000       0.00000       0.00000       0.00000       0.00000       0.00000       0.00000       0.00000       0.00000       0.00000       0.00000       0.00000       0.00000       0.00000       0.00000       0.00000       0.00000       0.00000       0.00000       0.00000       0.00000       0.00000       0.00000       0.00000       0.00000       0.00000       0.00000       0.00000       0.00000       0.00000       0.00000       0.00000       0.00000       0.00000       0.00000       0.00000       0.00000       0.00000       0.00000       0.00000       0.00000       0.00000       0.00000       0.00000       0.00000       0.00000       0.00000       0.00000       0.00000       0.00000       0.00000       0.00000       0.00000       0.00000       0.00000       0.00000       0.00000       0.00000       0.00000       0.00000       0.00000       0.00000       0.00000       0.00000       0.00000       0.00000       0.00000       0.00000       0.00000       0.00000       0.00000
   1  12 1885.0223    0.4595  0.2531 10.1187  0.0000  0.0529   0.0771   0.1362    0.1448   0.0000   404.6734      -36.5579       0.00000       0.00000       0.00000       0.00000       0.00000       0.00000       0.00000       0.00000       0.00000       0.00000       0.00000       0.00000       0.00000       0.00000       0.00000       0.00000       0.00000       0.00000       0.00000       0.00000       0.00000       0.00000       0.00000       0.00000       0.00000       0.00000       0.00000       0.00000       0.00000       0.00000       0.00000       0.00000       0.00000       0.00000       77.8616       30.4774       0.00000       0.00000       0.00000       0.00000       0.00000       0.00000       0.00000       0.00000       0.00000       0.00000       0.00000       0.00000       0.00000       0.00000       0.00000       0.00000       0.00000       0.00000       0.00000       0.00000       0.00000       0.00000       0.00000       0.00000       0.00000       0.00000       0.00000       0.00000       0.00000       0.00000       0.00000       0.00000       0.00000       0.00000
   1  13 2020.7802    0.5967  0.6616  9.8754  0.0000  0.1272   0.0677   0.3785    0.4543   0.0000   530.8687      -7.37307       0.00000       0.00000       0.00000       0.00000       0.00000       0.00000       0.00000       0.00000       0.00000       0.00000       0.00000       0.00000       0.00000       0.00000       0.00000       0.00000       0.00000       0.00000       0.00000       0.00000       0.00000       0.00000       0.00000       0.00000       0.00000       0.00000       0.00000       0.00000       0.00000       0.00000       0.00000       0.00000       0.00000       0.00000       154.157       62.6134       0.00000       0.00000       0.00000       0.00000       0.00000       0.00000       0.00000       0.00000       0.00000       0.00000       0.00000       0.00000       0.00000       0.00000       0.00000       0.00000       0.00000       0.00000       0.00000       0.00000       0.00000       0.00000       0.00000       0.00000       0.00000       0.00000       0.00000       0.00000       0.00000       0.00000       0.00000       0.00000       0.00000       0.00000
   1  14 2156.8422    0.8436  0.9681  9.4282  0.0000  0.0935   0.0704   0.2303    0.9840   0.0000   426.5757      -15.4651       0.00000       0.00000       0.00000       0.00000       0.00000       0.00000       0.00000       0.00000       0.00000       0.00000       0.00000       0.00000       0.00000       0.00000       0.00000       0.00000       0.00000       0.00000       0.00000       0.00000       0.00000       0.00000       0.00000       0.00000       0.00000       0.00000       0.00000       0.00000       0.00000       0.00000       0.00000       0.00000       0.00000       0.00000       114.560       58.8499       0.00000       0.00000       0.00000       0.00000       0.00000       0.00000       0.00000       0.00000       0.00000       0.00000       0.00000       0.00000       0.00000       0.00000       0.00000       0.00000       0.00000       0.00000       0.00000       0.00000       0.00000       0.00000       0.00000       0.00000       0.00000       0.00000       0.00000       0.00000       0.00000       0.00000       0.00000       0.00000       0.00000       0.00000
   1  15 2291.7769    1.2523  1.1122  2.3471  0.0000  0.0785   0.0994   0.3727 1000.0000   0.0000   413.9348       8.66060       0.00000       0.00000       0.00000       0.00000       0.00000       0.00000       0.00000       0.00000       0.00000       0.00000       0.00000       0.00000       0.00000       0.00000       0.00000       0.00000       0.00000       0.00000       0.00000       0.00000       0.00000       0.00000       0.00000       0.00000       0.00000       0.00000       0.00000       0.00000       0.00000       0.00000       0.00000       0.00000       0.00000       0.00000       104.714       52.2937       0.00000       0.00000       0.00000       0.00000       0.00000       0.00000       0.00000       0.00000       0.00000       0.00000       0.00000       0.00000       0.00000       0.00000       0.00000       0.00000       0.00000       0.00000       0.00000       0.00000       0.00000       0.00000       0.00000       0.00000       0.00000       0.00000       0.00000       0.00000       0.00000       0.00000       0.00000       0.00000       0.00000       0.00000
   1  16 2425.5012    1.6203  0.8839  6.5158  0.0000  0.0816   0.1318   0.1902   57.6933   0.0000   507.3933       23.9105       0.00000       0.00000       0.00000       0.00000       0.00000       0.00000       0.00000       0.00000       0.00000       0.00000       0.00000       0.00000       0.00000       0.00000       0.00000       0.00000       0.00000       0.00000       0.00000       0.00000       0.00000       0.00000       0.00000       0.00000       0.00000       0.00000       0.00000       0.00000       0.00000       0.00000       0.00000       0.00000       0.00000       0.00000       104.662       54.5959       0.00000       0.00000       0.00000       0.00000       0.00000       0.00000       0.00000       0.00000       0.00000       0.00000       0.00000       0.00000       0.00000       0.00000       0.00000       0.00000       0.00000       0.00000       0.00000       0.00000       0.00000       0.00000       0.00000       0.00000       0.00000       0.00000       0.00000       0.00000       0.00000       0.00000       0.00000       0.00000       0.00000       0.00000
   1  19 2828.2002    3.0954  0.7746 13.0358  0.0000  0.0882   0.2875   0.2030    0.5016   0.0000   481.5595      -19.2725       0.00000       0.00000       0.00000       0.00000       0.00000       0.00000       0.00000       0.00000       0.00000       0.00000       0.00000       0.00000       0.00000       0.00000       0.00000       0.00000       0.00000       0.00000       0.00000       0.00000       0.00000       0.00000       0.00000       0.00000       0.00000       0.00000       0.00000       0.00000       0.00000       0.00000       0.00000       0.00000       0.00000       0.00000       105.027       67.1863       0.00000       0.00000       0.00000       0.00000       0.00000       0.00000       0.00000       0.00000       0.00000       0.00000       0.00000       0.00000       0.00000       0.00000       0.00000       0.00000       0.00000       0.00000       0.00000       0.00000       0.00000       0.00000       0.00000       0.00000       0.00000       0.00000       0.00000       0.00000       0.00000       0.00000       0.00000       0.00000       0.00000       0.00000
   1  22 3233.0794    3.5213  1.5477 12.0092  0.0136  0.1138   0.2768   0.3373    1.5997   0.0000   111.3608       105.113       0.00000       0.00000       0.00000       0.00000       0.00000       0.00000       0.00000       0.00000       0.00000       0.00000       0.00000       0.00000       0.00000       0.00000       0.00000       0.00000       0.00000       0.00000       0.00000       0.00000       0.00000       0.00000       0.00000       0.00000       0.00000       0.00000       0.00000       0.00000       0.00000       0.00000       0.00000       0.00000       0.00000       0.00000       143.865       78.0252       0.00000       0.00000       0.00000       0.00000       0.00000       0.00000       0.00000       0.00000       0.00000       0.00000       0.00000       0.00000       0.00000       0.00000       0.00000       0.00000       0.00000       0.00000       0.00000       0.00000       0.00000       0.00000       0.00000       0.00000       0.00000       0.00000       0.00000       0.00000       0.00000       0.00000       0.00000       0.00000       0.00000       0.00000
   1  24 3504.1658    2.8460  2.4853 11.2958  0.0169  0.1403   0.1875   0.4968    1.2125   0.0000   631.0131      -61.2462       0.00000       0.00000       0.00000       0.00000       0.00000       0.00000       0.00000       0.00000       0.00000       0.00000       0.00000       0.00000       0.00000       0.00000       0.00000       0.00000       0.00000       0.00000       0.00000       0.00000       0.00000       0.00000       0.00000       0.00000       0.00000       0.00000       0.00000       0.00000       0.00000       0.00000       0.00000       0.00000       0.00000       0.00000       172.123       99.8550       0.00000       0.00000       0.00000       0.00000       0.00000       0.00000       0.00000       0.00000       0.00000       0.00000       0.00000       0.00000       0.00000       0.00000       0.00000       0.00000       0.00000       0.00000       0.00000       0.00000       0.00000       0.00000       0.00000       0.00000       0.00000       0.00000       0.00000       0.00000       0.00000       0.00000       0.00000       0.00000       0.00000       0.00000
   1  25 3640.6071    2.4415  4.2504 -0.6158  0.0000  0.1807   0.1166   0.6428 1000.0000   0.0000   520.1587       208.174       0.00000       0.00000       0.00000       0.00000       0.00000       0.00000       0.00000       0.00000       0.00000       0.00000       0.00000       0.00000       0.00000       0.00000       0.00000       0.00000       0.00000       0.00000       0.00000       0.00000       0.00000       0.00000       0.00000       0.00000       0.00000       0.00000       0.00000       0.00000       0.00000       0.00000       0.00000       0.00000       0.00000       0.00000       211.167       135.171       0.00000       0.00000       0.00000       0.00000       0.00000       0.00000       0.00000       0.00000       0.00000       0.00000       0.00000       0.00000       0.00000       0.00000       0.00000       0.00000       0.00000       0.00000       0.00000       0.00000       0.00000       0.00000       0.00000       0.00000       0.00000       0.00000       0.00000       0.00000       0.00000       0.00000       0.00000       0.00000       0.00000       0.00000
   2  11 1810.2189    0.3222  0.3620 10.1911  0.0000  0.0770   0.0350   0.1206    0.1084   0.0000   443.6467       28.0934       13.3122       4.94469       0.00000       0.00000       0.00000       0.00000       0.00000       0.00000       0.00000       0.00000       0.00000       0.00000       0.00000       0.00000       0.00000       0.00000       0.00000       0.00000       0.00000       0.00000       0.00000       0.00000       0.00000       0.00000       0.00000       0.00000       0.00000       0.00000       0.00000       0.00000       0.00000       0.00000       0.00000       0.00000       32.5075       52.8341       17.3782       14.0156       0.00000       0.00000       0.00000       0.00000       0.00000       0.00000       0.00000       0.00000       0.00000       0.00000       0.00000       0.00000       0.00000       0.00000       0.00000       0.00000       0.00000       0.00000       0.00000       0.00000       0.00000       0.00000       0.00000       0.00000       0.00000       0.00000       0.00000       0.00000       0.00000       0.00000       0.00000       0.00000
   2  12 1945.7939    0.4737  0.4819 10.3414  0.0000  0.0556   0.0447   0.1661    0.1628   0.0000   448.5039      -1.85161       12.3416       7.67187       0.00000       0.00000       0.00000       0.00000       0.00000       0.00000       0.00000       0.00000       0.00000       0.00000       0.00000       0.00000       0.00000       0.00000       0.00000       0.00000       0.00000       0.00000       0.00000       0.00000       0.00000       0.00000       0.00000       0.00000       0.00000       0.00000       0.00000       0.00000       0.00000       0.00000       0.00000       0.00000       41.7656       33.1232       18.9242       6.76398       0.00000       0.00000       0.00000       0.00000       0.00000       0.00000       0.00000       0.00000       0.00000       0.00000       0.00000       0.00000       0.00000       0.00000       0.00000       0.00000       0.00000       0.00000       0.00000       0.00000       0.00000       0.00000       0.00000       0.00000       0.00000       0.00000       0.00000       0.00000       0.00000       0.00000       0.00000       0.00000
   2  13 2082.1941    0.6382  0.3690 10.3169  0.0000  0.0482   0.0614   0.1153    0.1707   0.0000   444.8703      -21.2087      -3.30249       7.79493       0.00000       0.00000       0.00000       0.00000       0.00000       0.00000       0.00000       0.00000       0.00000       0.00000       0.00000       0.00000       0.00000       0.00000       0.00000       0.00000       0.00000       0.00000       0.00000       0.00000       0.00000       0.00000       0.00000       0.00000       0.00000       0.00000       0.00000       0.00000       0.00000       0.00000       0.00000       0.00000       28.5032       26.3361       20.4379       7.72832       0.00000       0.00000       0.00000       0.00000       0.00000       0.00000       0.00000       0.00000       0.00000       0.00000       0.00000       0.00000       0.00000       0.00000       0.00000       0.00000       0.00000       0.00000       0.00000       0.00000       0.00000       0.00000       0.00000       0.00000       0.00000       0.00000       0.00000       0.00000       0.00000       0.00000       0.00000       0.00000
   2  14 2217.5671    1.0130  0.6577 10.6340  0.0000  0.0518   0.0724   0.1565    0.3033   0.0000   436.7233       31.2617       11.4986       11.8711       0.00000       0.00000       0.00000       0.00000       0.00000       0.00000       0.00000       0.00000       0.00000       0.00000       0.00000       0.00000       0.00000       0.00000       0.00000       0.00000       0.00000       0.00000       0.00000       0.00000       0.00000       0.00000       0.00000       0.00000       0.00000       0.00000       0.00000       0.00000       0.00000       0.00000       0.00000       0.00000       38.5116       31.9529       17.4180       6.52672       0.00000       0.00000       0.00000       0.00000       0.00000       0.00000       0.00000       0.00000       0.00000       0.00000       0.00000       0.00000       0.00000       0.00000       0.00000       0.00000       0.00000       0.00000       0.00000       0.00000       0.00000       0.00000       0.00000       0.00000       0.00000       0.00000       0.00000       0.00000       0.00000       0.00000       0.00000       0.00000
   2  15 2352.2474    1.2922  0.6576 11.2146  0.0000  0.0589   0.0943   0.1409    0.3161   0.0000   532.4232      -1.62224      -24.2804    -0.0616105       0.00000       0.00000       0.00000       0.00000       0.00000       0.00000       0.00000       0.00000       0.00000       0.00000       0.00000       0.00000       0.00000       0.00000       0.00000       0.00000       0.00000       0.00000       0.00000       0.00000       0.00000       0.00000       0.00000       0.00000       0.00000       0.00000       0.00000       0.00000       0.00000       0.00000       0.00000       0.00000       37.6351       34.3021       20.8220       8.29823       0.00000       0.00000       0.00000       0.00000       0.00000       0.00000       0.00000       0.00000       0.00000       0.00000       0.00000       0.00000       0.00000       0.00000       0.00000       0.00000       0.00000       0.00000       0.00000       0.00000       0.00000       0.00000       0.00000       0.00000       0.00000       0.00000       0.00000       0.00000       0.00000       0.00000       0.00000       0.00000
   2  16 2485.9323    1.7188  1.0063  9.7617 -0.0086  0.0654   0.1015   0.1925    3.8072   0.0000   363.0133      -7.62914       11.7071      -8.28049       0.00000       0.00000       0.00000       0.00000       0.00000       0.00000       0.00000       0.00000       0.00000       0.00000       0.00000       0.00000       0.00000       0.00000       0.00000       0.00000       0.00000       0.00000       0.00000       0.00000       0.00000       0.00000       0.00000       0.00000       0.00000       0.00000       0.00000       0.00000       0.00000       0.00000       0.00000       0.00000       44.5048       37.6785       21.8245       7.94256       0.00000       0.00000       0.00000       0.00000       0.00000       0.00000       0.00000       0.00000       0.00000       0.00000       0.00000       0.00000       0.00000       0.00000       0.00000       0.00000       0.00000       0.00000       0.00000       0.00000       0.00000       0.00000       0.00000       0.00000       0.00000       0.00000       0.00000       0.00000       0.00000       0.00000       0.00000       0.00000
   2  21 3159.9552    4.1708  1.2342  5.0410  0.0000  0.0690   0.2107   0.1873 1000.0000   0.0000   432.0061       42.5220       4.79900       3.23600       0.00000       0.00000       0.00000       0.00000       0.00000       0.00000       0.00000       0.00000       0.00000       0.00000       0.00000       0.00000       0.00000       0.00000       0.00000       0.00000       0.00000       0.00000       0.00000       0.00000       0.00000       0.00000       0.00000       0.00000       0.00000       0.00000       0.00000       0.00000       0.00000       0.00000       0.00000       0.00000       47.7834       40.4719       23.2529       8.91222       0.00000       0.00000       0.00000       0.00000       0.00000       0.00000       0.00000       0.00000       0.00000       0.00000       0.00000       0.00000       0.00000       0.00000       0.00000       0.00000       0.00000       0.00000       0.00000       0.00000       0.00000       0.00000       0.00000       0.00000       0.00000       0.00000       0.00000       0.00000       0.00000       0.00000       0.00000       0.00000
   2  23 3430.7095    3.2130  2.8943  9.6586  0.0000  0.1043   0.1127   0.3345    3.0106   0.0000   493.9254       67.5572       54.1898       10.8084       0.00000       0.00000       0.00000       0.00000       0.00000       0.00000       0.00000       0.00000       0.00000       0.00000       0.00000       0.00000       0.00000       0.00000       0.00000       0.00000       0.00000       0.00000       0.00000       0.00000       0.00000       0.00000       0.00000       0.00000       0.00000       0.00000       0.00000       0.00000       0.00000       0.00000       0.00000       0.00000       72.3493       64.0777       35.4208       14.6263       0.00000       0.00000       0.00000       0.00000       0.00000       0.00000       0.00000       0.00000       0.00000       0.00000       0.00000       0.00000       0.00000       0.00000       0.00000       0.00000       0.00000       0.00000       0.00000       0.00000       0.00000       0.00000       0.00000       0.00000       0.00000       0.00000       0.00000       0.00000       0.00000       0.00000       0.00000       0.00000
   2  24 3566.8933    2.6960  3.5966  9.7892  0.0000  0.1256   0.0888   0.3684    1.7590   0.0000   473.4501       43.1763       35.5984       22.9585       0.00000       0.00000       0.00000       0.00000       0.00000       0.00000       0.00000       0.00000       0.00000       0.00000       0.00000       0.00000       0.00000       0.00000       0.00000       0.00000       0.00000       0.00000       0.00000       0.00000       0.00000       0.00000       0.00000       0.00000       0.00000       0.00000       0.00000       0.00000       0.00000       0.00000       0.00000       0.00000       91.2471       76.9368       42.8171       16.7338       0.00000       0.00000       0.00000       0.00000       0.00000       0.00000       0.00000       0.00000       0.00000       0.00000       0.00000       0.00000       0.00000       0.00000       0.00000       0.00000       0.00000       0.00000       0.00000       0.00000       0.00000       0.00000       0.00000       0.00000       0.00000       0.00000       0.00000       0.00000       0.00000       0.00000       0.00000       0.00000
   3  11 1865.2785    0.5055  0.2450  9.7819  0.0000  0.0336   0.0541   0.0751    0.1350   0.0000   410.5953       13.4548       4.79983       4.56482      -2.49746      0.486348       0.00000       0.00000       0.00000       0.00000       0.00000       0.00000       0.00000       0.00000       0.00000       0.00000       0.00000       0.00000       0.00000       0.00000       0.00000       0.00000       0.00000       0.00000       0.00000       0.00000       0.00000       0.00000       0.00000       0.00000       0.00000       0.00000       0.00000       0.00000       0.00000       0.00000       17.4685       16.5884       12.7194       6.23175       3.41978      0.822647       0.00000       0.00000       0.00000       0.00000       0.00000       0.00000       0.00000       0.00000       0.00000       0.00000       0.00000       0.00000       0.00000       0.00000       0.00000       0.00000       0.00000       0.00000       0.00000       0.00000       0.00000       0.00000       0.00000       0.00000       0.00000       0.00000       0.00000       0.00000       0.00000       0.00000
   3  13 2137.6633    0.7656  0.6667 10.0924  0.0000  0.0476   0.0474   0.1256    0.2375   0.0000   417.6367       11.3224       1.92028       15.9008     -0.940526     -0.851837       0.00000       0.00000       0.00000       0.00000       0.00000       0.00000       0.00000       0.00000       0.00000       0.00000       0.00000       0.00000       0.00000       0.00000       0.00000       0.00000       0.00000       0.00000       0.00000       0.00000       0.00000       0.00000       0.00000       0.00000       0.00000       0.00000       0.00000       0.00000       0.00000       0.00000       23.2430       22.7061       17.1761       9.23878       4.46415       1.31898       0.00000       0.00000       0.00000       0.00000       0.00000       0.00000       0.00000       0.00000       0.00000       0.00000       0.00000       0.00000       0.00000       0.00000       0.00000       0.00000       0.00000       0.00000       0.00000       0.00000       0.00000       0.00000       0.00000       0.00000       0.00000       0.00000       0.00000       0.00000       0.00000       0.00000
   3  14 2273.4392    1.1771  0.9319  9.8705  0.0000  0.0563   0.0599   0.1536    0.5886   0.0000   478.6912       10.2557      -21.7294      -2.21984      -5.41703      0.265718       0.00000       0.00000       0.00000       0.00000       0.00000       0.00000       0.00000       0.00000       0.00000       0.00000       0.00000       0.00000       0.00000       0.00000       0.00000       0.00000       0.00000       0.00000       0.00000       0.00000       0.00000       0.00000       0.00000       0.00000       0.00000       0.00000       0.00000       0.00000       0.00000       0.00000       24.2544       22.8040       18.9728       12.6511       5.42955       1.62802       0.00000       0.00000       0.00000       0.00000       0.00000       0.00000       0.00000       0.00000       0.00000       0.00000       0.00000       0.00000       0.00000       0.00000       0.00000       0.00000       0.00000       0.00000       0.00000       0.00000       0.00000       0.00000       0.00000       0.00000       0.00000       0.00000       0.00000       0.00000       0.00000       0.00000
   3  15 2407.6548    1.4336  0.8831 10.9899  0.0000  0.0621   0.0778   0.1453    0.3794   0.0000   459.5392      -23.1138      -17.3874       3.92157     -0.851117     0.0915956       0.00000       0.00000       0.00000       0.00000       0.00000       0.00000       0.00000       0.00000       0.00000       0.00000       0.00000       0.00000       0.00000       0.00000       0.00000       0.00000       0.00000       0.00000       0.00000       0.00000       0.00000       0.00000       0.00000       0.00000       0.00000       0.00000       0.00000       0.00000       0.00000       0.00000       37.1777       35.4663       23.2792       11.7240       4.98846       1.44244       0.00000       0.00000       0.00000       0.00000       0.00000       0.00000       0.00000       0.00000       0.00000       0.00000       0.00000       0.00000       0.00000       0.00000       0.00000       0.00000       0.00000       0.00000       0.00000       0.00000       0.00000       0.00000       0.00000       0.00000       0.00000       0.00000       0.00000       0.00000       0.00000       0.00000
   3  16 2541.6746    1.7830  0.6737 11.4913  0.0000  0.0580   0.1047   0.1118    0.3098   0.0000   435.6800       84.4747      -17.8656      -4.18207      -2.27887      0.490348       0.00000       0.00000       0.00000       0.00000       0.00000       0.00000       0.00000       0.00000       0.00000       0.00000       0.00000       0.00000       0.00000       0.00000       0.00000       0.00000       0.00000       0.00000       0.00000       0.00000       0.00000       0.00000       0.00000       0.00000       0.00000       0.00000       0.00000       0.00000       0.00000       0.00000       28.7692       19.5778       21.5995       15.3857       6.14237       1.33245       0.00000       0.00000       0.00000       0.00000       0.00000       0.00000       0.00000       0.00000       0.00000       0.00000       0.00000       0.00000       0.00000       0.00000       0.00000       0.00000       0.00000       0.00000       0.00000       0.00000       0.00000       0.00000       0.00000       0.00000       0.00000       0.00000       0.00000       0.00000       0.00000       0.00000
   3  17 2676.1822    2.4914  1.0580  4.3455  0.0000  0.0543   0.1272   0.1498  904.9796   0.0000   401.3197       32.2871       24.9610      -6.16421      0.996041      0.682968       0.00000       0.00000       0.00000       0.00000       0.00000       0.00000       0.00000       0.00000       0.00000       0.00000       0.00000       0.00000       0.00000       0.00000       0.00000       0.00000       0.00000       0.00000       0.00000       0.00000       0.00000       0.00000       0.00000       0.00000       0.00000       0.00000       0.00000       0.00000       0.00000       0.00000       30.6321       28.0468       20.4968       10.7113       4.95361       1.38422       0.00000       0.00000       0.00000       0.00000       0.00000       0.00000       0.00000       0.00000       0.00000       0.00000       0.00000       0.00000       0.00000       0.00000       0.00000       0.00000       0.00000       0.00000       0.00000       0.00000       0.00000       0.00000       0.00000       0.00000       0.00000       0.00000       0.00000       0.00000       0.00000       0.00000
   3  19 2947.0766    3.5037  0.7744 12.3262  0.0000  0.0466   0.1864   0.1149    0.5034   0.0000   454.4342       51.0064      -17.5768       5.48093      -1.36011     -0.215306       0.00000       0.00000       0.00000       0.00000       0.00000       0.00000       0.00000       0.00000       0.00000       0.00000       0.00000       0.00000       0.00000       0.00000       0.00000       0.00000       0.00000       0.00000       0.00000       0.00000       0.00000       0.00000       0.00000       0.00000       0.00000       0.00000       0.00000       0.00000       0.00000       0.00000       25.1517       23.2850       17.0854       9.73127       4.32577       1.24357       0.00000       0.00000       0.00000       0.00000       0.00000       0.00000       0.00000       0.00000       0.00000       0.00000       0.00000       0.00000       0.00000       0.00000       0.00000       0.00000       0.00000       0.00000       0.00000       0.00000       0.00000       0.00000       0.00000       0.00000       0.00000       0.00000       0.00000       0.00000       0.00000       0.00000
   3  21 3217.9628    3.7473  1.2503 11.7258  0.0000  0.0586   0.1713   0.1787    1.2761   0.0000   443.4554       23.1865       25.2398       11.2029       4.54652      0.628435       0.00000       0.00000       0.00000       0.00000       0.00000       0.00000       0.00000       0.00000       0.00000       0.00000       0.00000       0.00000       0.00000       0.00000       0.00000       0.00000       0.00000       0.00000       0.00000       0.00000       0.00000       0.00000       0.00000       0.00000       0.00000       0.00000       0.00000       0.00000       0.00000       0.00000       29.5069       29.3944       20.6164       12.9967       5.34253       1.76532       0.00000       0.00000       0.00000       0.00000       0.00000       0.00000       0.00000       0.00000       0.00000       0.00000       0.00000       0.00000       0.00000       0.00000       0.00000       0.00000       0.00000       0.00000       0.00000       0.00000       0.00000       0.00000       0.00000       0.00000       0.00000       0.00000       0.00000       0.00000       0.00000       0.00000
   3  22 3353.6012    3.3532  2.0106 10.8166  0.0000  0.0723   0.1192   0.2373    1.0926   0.0000   491.5386       120.480      -32.2116       1.45597       2.91305      0.764570       0.00000       0.00000       0.00000       0.00000       0.00000       0.00000       0.00000       0.00000       0.00000       0.00000       0.00000       0.00000       0.00000       0.00000       0.00000       0.00000       0.00000       0.00000       0.00000       0.00000       0.00000       0.00000       0.00000       0.00000       0.00000       0.00000       0.00000       0.00000       0.00000       0.00000       36.5758       33.2186       25.8646       16.6551       6.85605       2.00415       0.00000       0.00000       0.00000       0.00000       0.00000       0.00000       0.00000       0.00000       0.00000       0.00000       0.00000       0.00000       0.00000       0.00000       0.00000       0.00000       0.00000       0.00000       0.00000       0.00000       0.00000       0.00000       0.00000       0.00000       0.00000       0.00000       0.00000       0.00000       0.00000       0.00000
   3  23 3489.5218    2.8451  2.7466 10.5759  0.0000  0.0939   0.0869   0.2447    0.7539   0.0000   454.6628       51.7999       22.7336       22.3730      -2.22730      -4.20519       0.00000       0.00000       0.00000       0.00000       0.00000       0.00000       0.00000       0.00000       0.00000       0.00000       0.00000       0.00000       0.00000       0.00000       0.00000       0.00000       0.00000       0.00000       0.00000       0.00000       0.00000       0.00000       0.00000       0.00000       0.00000       0.00000       0.00000       0.00000       0.00000       0.00000       47.1784       45.2245       34.2330       19.4075       9.37394       2.76058       0.00000       0.00000       0.00000       0.00000       0.00000       0.00000       0.00000       0.00000       0.00000       0.00000       0.00000       0.00000       0.00000       0.00000       0.00000       0.00000       0.00000       0.00000       0.00000       0.00000       0.00000       0.00000       0.00000       0.00000       0.00000       0.00000       0.00000       0.00000       0.00000       0.00000
   3  24 3626.1775    2.4309  4.3995  9.5916  0.0000  0.1142   0.0598   0.3323    0.8744   0.0000   499.4458      -99.2865       4.30226       25.0596      -4.25692      -2.67457       0.00000       0.00000       0.00000       0.00000       0.00000       0.00000       0.00000       0.00000       0.00000       0.00000       0.00000       0.00000       0.00000       0.00000       0.00000       0.00000       0.00000       0.00000       0.00000       0.00000       0.00000       0.00000       0.00000       0.00000       0.00000       0.00000       0.00000       0.00000       0.00000       0.00000       54.8378       54.5318       40.5798       24.6861       11.1015       3.47965       0.00000       0.00000       0.00000       0.00000       0.00000       0.00000       0.00000       0.00000       0.00000       0.00000       0.00000       0.00000       0.00000       0.00000       0.00000       0.00000       0.00000       0.00000       0.00000       0.00000       0.00000       0.00000       0.00000       0.00000       0.00000       0.00000       0.00000       0.00000       0.00000       0.00000
   3  25 3762.9782    2.0931  5.5372  9.6043  0.0000  0.1343   0.0476   0.4025    0.6225   0.0000   524.0127       69.0716      -3.09028       31.8649       3.66280      -5.00169       0.00000       0.00000       0.00000       0.00000       0.00000       0.00000       0.00000       0.00000       0.00000       0.00000       0.00000       0.00000       0.00000       0.00000       0.00000       0.00000       0.00000       0.00000       0.00000       0.00000       0.00000       0.00000       0.00000       0.00000       0.00000       0.00000       0.00000       0.00000       0.00000       0.00000       64.8327       62.4995       47.8011       28.8721       13.1006       3.99055       0.00000       0.00000       0.00000       0.00000       0.00000       0.00000       0.00000       0.00000       0.00000       0.00000       0.00000       0.00000       0.00000       0.00000       0.00000       0.00000       0.00000       0.00000       0.00000       0.00000       0.00000       0.00000       0.00000       0.00000       0.00000       0.00000       0.00000       0.00000       0.00000       0.00000
   4  11 1914.6862    0.4802  0.3857 10.1824 -0.0107  0.0304   0.0386   0.1181    0.1080   0.0000   424.1092       14.3533      -3.39443      -20.2543      -1.04676      0.858155       1.00575      0.187621       0.00000       0.00000       0.00000       0.00000       0.00000       0.00000       0.00000       0.00000       0.00000       0.00000       0.00000       0.00000       0.00000       0.00000       0.00000       0.00000       0.00000       0.00000       0.00000       0.00000       0.00000       0.00000       0.00000       0.00000       0.00000       0.00000       0.00000       0.00000       12.6167       13.1044       10.9110       7.56545       4.01753       1.98135      0.736734      0.188140       0.00000       0.00000       0.00000       0.00000       0.00000       0.00000       0.00000       0.00000       0.00000       0.00000       0.00000       0.00000       0.00000       0.00000       0.00000       0.00000       0.00000       0.00000       0.00000       0.00000       0.00000       0.00000       0.00000       0.00000       0.00000       0.00000       0.00000       0.00000
   4  12 2051.6976    0.6630  0.5084 10.3588 -0.0051  0.0559   0.0444   0.1039    0.1327   0.0000   428.7385       33.3827       40.6427       7.75289       11.2059     -0.162238      0.509406     -0.238524       0.00000       0.00000       0.00000       0.00000       0.00000       0.00000       0.00000       0.00000       0.00000       0.00000       0.00000       0.00000       0.00000       0.00000       0.00000       0.00000       0.00000       0.00000       0.00000       0.00000       0.00000       0.00000       0.00000       0.00000       0.00000       0.00000       0.00000       0.00000       23.1309       24.3805       19.2016       10.9771       5.92995       2.77520       1.13983      0.257519       0.00000       0.00000       0.00000       0.00000       0.00000       0.00000       0.00000       0.00000       0.00000       0.00000       0.00000       0.00000       0.00000       0.00000       0.00000       0.00000       0.00000       0.00000       0.00000       0.00000       0.00000       0.00000       0.00000       0.00000       0.00000       0.00000       0.00000       0.00000
   4  13 2188.3347    0.8850  0.7594 10.4299 -0.0024  0.0502   0.0514   0.1237    0.3026   0.0000   406.7939      -31.1004       10.5550       11.7982       7.30487       2.65386      0.121563      0.405997       0.00000       0.00000       0.00000       0.00000       0.00000       0.00000       0.00000       0.00000       0.00000       0.00000       0.00000       0.00000       0.00000       0.00000       0.00000       0.00000       0.00000       0.00000       0.00000       0.00000       0.00000       0.00000       0.00000       0.00000       0.00000       0.00000       0.00000       0.00000       18.6427       19.9950       16.3098       11.3272       6.88665       3.19508       1.26682      0.349506       0.00000       0.00000       0.00000       0.00000       0.00000       0.00000       0.00000       0.00000       0.00000       0.00000       0.00000       0.00000       0.00000       0.00000       0.00000       0.00000       0.00000       0.00000       0.00000       0.00000       0.00000       0.00000       0.00000       0.00000       0.00000       0.00000       0.00000       0.00000
   4  14 2324.1804    1.1966  0.7433 10.5737 -0.0081  0.0515   0.0640   0.1325    0.4241   0.0000   456.9377       27.6905      -35.0587     -0.685210      -8.68330      -4.05620       2.59476     -0.312265       0.00000       0.00000       0.00000       0.00000       0.00000       0.00000       0.00000       0.00000       0.00000       0.00000       0.00000       0.00000       0.00000       0.00000       0.00000       0.00000       0.00000       0.00000       0.00000       0.00000       0.00000       0.00000       0.00000       0.00000       0.00000       0.00000       0.00000       0.00000       20.4637       23.4982       18.0542       11.4061       7.11337       2.65771       1.31213      0.371876       0.00000       0.00000       0.00000       0.00000       0.00000       0.00000       0.00000       0.00000       0.00000       0.00000       0.00000       0.00000       0.00000       0.00000       0.00000       0.00000       0.00000       0.00000       0.00000       0.00000       0.00000       0.00000       0.00000       0.00000       0.00000       0.00000       0.00000       0.00000
   4  16 2593.0533    1.9141  0.8772 11.6235 -0.0089  0.0543   0.0985   0.1282    0.4564   0.0000   420.7604      -9.20150       22.1659      -25.2525      0.587937      -6.95939       2.17542      0.218667       0.00000       0.00000       0.00000       0.00000       0.00000       0.00000       0.00000       0.00000       0.00000       0.00000       0.00000       0.00000       0.00000       0.00000       0.00000       0.00000       0.00000       0.00000       0.00000       0.00000       0.00000       0.00000       0.00000       0.00000       0.00000       0.00000       0.00000       0.00000       20.4579       22.0773       16.3018       13.2181       8.10268       3.40800       1.24921      0.370748       0.00000       0.00000       0.00000       0.00000       0.00000       0.00000       0.00000       0.00000       0.00000       0.00000       0.00000       0.00000       0.00000       0.00000       0.00000       0.00000       0.00000       0.00000       0.00000       0.00000       0.00000       0.00000       0.00000       0.00000       0.00000       0.00000       0.00000       0.00000
   4  17 2728.4805    2.8350  0.9175 10.9741 -0.0006  0.0521   0.1223   0.1203    1.1009   0.0000   420.9969      -9.99548       1.06902       11.6254       4.33647      0.347646     -0.209247    0.00984263       0.00000       0.00000       0.00000       0.00000       0.00000       0.00000       0.00000       0.00000       0.00000       0.00000       0.00000       0.00000       0.00000       0.00000       0.00000       0.00000       0.00000       0.00000       0.00000       0.00000       0.00000       0.00000       0.00000       0.00000       0.00000       0.00000       0.00000       0.00000       16.5369       16.6508       17.4293       10.7930       6.73225       3.98251       1.57505      0.338687       0.00000       0.00000       0.00000       0.00000       0.00000       0.00000       0.00000       0.00000       0.00000       0.00000       0.00000       0.00000       0.00000       0.00000       0.00000       0.00000       0.00000       0.00000       0.00000       0.00000       0.00000       0.00000       0.00000       0.00000       0.00000       0.00000       0.00000       0.00000
   4  19 3000.1703    3.9895  1.0193  1.2237  0.0000  0.0524   0.1764   0.1140 1000.0000   0.0000   434.0061       19.7370       30.9534       13.1209       4.71846      -2.16260       0.00000       0.00000       0.00000       0.00000       0.00000       0.00000       0.00000       0.00000       0.00000       0.00000       0.00000       0.00000       0.00000       0.00000       0.00000       0.00000       0.00000       0.00000       0.00000       0.00000       0.00000       0.00000       0.00000       0.00000       0.00000       0.00000       0.00000       0.00000       0.00000       0.00000       24.8265       25.3653       20.0771       12.2521       6.32372       3.26596       1.12413      0.257047       0.00000       0.00000       0.00000       0.00000       0.00000       0.00000       0.00000       0.00000       0.00000       0.00000       0.00000       0.00000       0.00000       0.00000       0.00000       0.00000       0.00000       0.00000       0.00000       0.00000       0.00000       0.00000       0.00000       0.00000       0.00000       0.00000       0.00000       0.00000
   4  21 3271.9022    3.6113  1.3463 12.2644 -0.0059  0.0635   0.1515   0.1621    0.6805   0.0000   440.0013      -15.7452      -20.4230       24.2473       7.34836       1.77186     -0.459399     -0.602681       0.00000       0.00000       0.00000       0.00000       0.00000       0.00000       0.00000       0.00000       0.00000       0.00000       0.00000       0.00000       0.00000       0.00000       0.00000       0.00000       0.00000       0.00000       0.00000       0.00000       0.00000       0.00000       0.00000       0.00000       0.00000       0.00000       0.00000       0.00000       24.3623       25.3150       23.1107       13.8509       7.22250       4.72115       1.73145      0.403136       0.00000       0.00000       0.00000       0.00000       0.00000       0.00000       0.00000       0.00000       0.00000       0.00000       0.00000       0.00000       0.00000       0.00000       0.00000       0.00000       0.00000       0.00000       0.00000       0.00000       0.00000       0.00000       0.00000       0.00000       0.00000       0.00000       0.00000       0.00000
   4  22 3408.2249    3.2967  2.1542 11.7208  0.0066  0.0735   0.1071   0.2089    0.4278   0.0000   423.6796       7.04234      -15.0083       20.3070       3.45689     -0.761847     -0.498031     -0.978169       0.00000       0.00000       0.00000       0.00000       0.00000       0.00000       0.00000       0.00000       0.00000       0.00000       0.00000       0.00000       0.00000       0.00000       0.00000       0.00000       0.00000       0.00000       0.00000       0.00000       0.00000       0.00000       0.00000       0.00000       0.00000       0.00000       0.00000       0.00000       27.0952       28.6905       23.1911       17.0406       10.5882       4.72942       1.88448      0.517706       0.00000       0.00000       0.00000       0.00000       0.00000       0.00000       0.00000       0.00000       0.00000       0.00000       0.00000       0.00000       0.00000       0.00000       0.00000       0.00000       0.00000       0.00000       0.00000       0.00000       0.00000       0.00000       0.00000       0.00000       0.00000       0.00000       0.00000       0.00000
   4  24 3681.5396    2.1931  4.5247 10.6900  0.0000  0.1176   0.0533   0.3225    0.3078   0.0000   388.9352       13.3229      -17.9068     -0.634844       17.5917      -1.69997     0.0884916      -1.03592       0.00000       0.00000       0.00000       0.00000       0.00000       0.00000       0.00000       0.00000       0.00000       0.00000       0.00000       0.00000       0.00000       0.00000       0.00000       0.00000       0.00000       0.00000       0.00000       0.00000       0.00000       0.00000       0.00000       0.00000       0.00000       0.00000       0.00000       0.00000       48.3998       52.4187       41.1190       26.6291       15.3604       7.22990       2.89926      0.754059       0.00000       0.00000       0.00000       0.00000       0.00000       0.00000       0.00000       0.00000       0.00000       0.00000       0.00000       0.00000       0.00000       0.00000       0.00000       0.00000       0.00000       0.00000       0.00000       0.00000       0.00000       0.00000       0.00000       0.00000       0.00000       0.00000       0.00000       0.00000
   4  25 3818.9614    1.8886  4.7018 10.9056 -0.0024  0.1263   0.0492   0.3335    0.2266   0.0000   480.0698       59.7690      -8.79001       78.6179       4.57257      -1.24898       1.37140     -0.787139       0.00000       0.00000       0.00000       0.00000       0.00000       0.00000       0.00000       0.00000       0.00000       0.00000       0.00000       0.00000       0.00000       0.00000       0.00000       0.00000       0.00000       0.00000       0.00000       0.00000       0.00000       0.00000       0.00000       0.00000       0.00000       0.00000       0.00000       0.00000       45.5576       50.5658       39.9363       29.9148       16.9233       8.62371       3.17813      0.934784       0.00000       0.00000       0.00000       0.00000       0.00000       0.00000       0.00000       0.00000       0.00000       0.00000       0.00000       0.00000       0.00000       0.00000       0.00000       0.00000       0.00000       0.00000       0.00000       0.00000       0.00000       0.00000       0.00000       0.00000       0.00000       0.00000       0.00000       0.00000
   4  26 3956.3182    1.6417  7.2463 10.1237  0.0028  0.1509   0.0340   0.4733    0.2380   0.0000   404.8862       27.7894      -36.8375       38.5735      -8.65527       9.30234     -0.578350      0.797760       0.00000       0.00000       0.00000       0.00000       0.00000       0.00000       0.00000       0.00000       0.00000       0.00000       0.00000       0.00000       0.00000       0.00000       0.00000       0.00000       0.00000       0.00000       0.00000       0.00000       0.00000       0.00000       0.00000       0.00000       0.00000       0.00000       0.00000       0.00000       55.8695       58.3736       49.8765       35.3835       20.8266       10.6538       3.99659       1.03717       0.00000       0.00000       0.00000       0.00000       0.00000       0.00000       0.00000       0.00000       0.00000       0.00000       0.00000       0.00000       0.00000       0.00000       0.00000       0.00000       0.00000       0.00000       0.00000       0.00000       0.00000       0.00000       0.00000       0.00000       0.00000       0.00000       0.00000       0.00000
   4  27 4094.1497    1.2855  8.7550 10.1379  0.0033  0.1893   0.0292   0.5727    0.1862   0.0000   509.9038       191.079       71.5211       59.0483       13.4788       4.18291      -2.18659      -1.00780       0.00000       0.00000       0.00000       0.00000       0.00000       0.00000       0.00000       0.00000       0.00000       0.00000       0.00000       0.00000       0.00000       0.00000       0.00000       0.00000       0.00000       0.00000       0.00000       0.00000       0.00000       0.00000       0.00000       0.00000       0.00000       0.00000       0.00000       0.00000       73.1446       77.2542       64.4030       43.9990       26.9648       12.4945       5.10783       1.29388       0.00000       0.00000       0.00000       0.00000       0.00000       0.00000       0.00000       0.00000       0.00000       0.00000       0.00000       0.00000       0.00000       0.00000       0.00000       0.00000       0.00000       0.00000       0.00000       0.00000       0.00000       0.00000       0.00000       0.00000       0.00000       0.00000       0.00000       0.00000
   5  10 1823.3438    0.3706  0.3061 10.1374 -0.0058  0.0345   0.0295   0.0762    0.0776   0.0000   417.2792     -0.753107       13.6995      0.434960       1.21874       1.34150      0.217231      0.559063      0.237802     0.0742976       0.00000       0.00000       0.00000       0.00000       0.00000       0.00000       0.00000       0.00000       0.00000       0.00000       0.00000       0.00000       0.00000       0.00000       0.00000       0.00000       0.00000       0.00000       0.00000       0.00000       0.00000       0.00000       0.00000       0.00000       0.00000       0.00000       11.5061       11.0612       11.3871       7.50981       5.03888       3.13105       1.61649      0.780434      0.256377     0.0439580       0.00000       0.00000       0.00000       0.00000       0.00000       0.00000       0.00000       0.00000       0.00000       0.00000       0.00000       0.00000       0.00000       0.00000       0.00000       0.00000       0.00000       0.00000       0.00000       0.00000       0.00000       0.00000       0.00000       0.00000       0.00000       0.00000
   5  11 1960.5208    0.5351  0.4264 10.0455 -0.0016  0.0405   0.0359   0.0903    0.1025   0.0000   443.5562       5.20362      0.932648      -8.20270      -4.22449      0.582123    -0.0372873     -0.964020     -0.129124     0.0617641       0.00000       0.00000       0.00000       0.00000       0.00000       0.00000       0.00000       0.00000       0.00000       0.00000       0.00000       0.00000       0.00000       0.00000       0.00000       0.00000       0.00000       0.00000       0.00000       0.00000       0.00000       0.00000       0.00000       0.00000       0.00000       0.00000       9.94872       12.3608       10.7474       10.1482       4.68530       3.86927       1.98660      0.999809      0.239682     0.0790658       0.00000       0.00000       0.00000       0.00000       0.00000       0.00000       0.00000       0.00000       0.00000       0.00000       0.00000       0.00000       0.00000       0.00000       0.00000       0.00000       0.00000       0.00000       0.00000       0.00000       0.00000       0.00000       0.00000       0.00000       0.00000       0.00000
   5  14 2371.1169    1.3556  0.7902 10.8741 -0.0095  0.0453   0.0623   0.1030    0.2572   0.0000   432.8902      -25.0624      -28.1331      -10.2717      -4.23593       1.36152      -3.15946     -0.133471      0.412014     0.0580373       0.00000       0.00000       0.00000       0.00000       0.00000       0.00000       0.00000       0.00000       0.00000       0.00000       0.00000       0.00000       0.00000       0.00000       0.00000       0.00000       0.00000       0.00000       0.00000       0.00000       0.00000       0.00000       0.00000       0.00000       0.00000       0.00000       12.5133       14.5099       12.2570       10.1475       6.94535       4.54544       1.98554      0.994571      0.318293     0.0797805       0.00000       0.00000       0.00000       0.00000       0.00000       0.00000       0.00000       0.00000       0.00000       0.00000       0.00000       0.00000       0.00000       0.00000       0.00000       0.00000       0.00000       0.00000       0.00000       0.00000       0.00000       0.00000       0.00000       0.00000       0.00000       0.00000
   5  16 2641.2462    2.1326  0.7653 11.9706 -0.0447  0.0488   0.1083   0.0933    0.3480   0.0000   443.0680       5.45714      -5.30050       11.3389      -6.38259      -2.94899      -5.59287       1.66176     -0.200443     -0.246796       0.00000       0.00000       0.00000       0.00000       0.00000       0.00000       0.00000       0.00000       0.00000       0.00000       0.00000       0.00000       0.00000       0.00000       0.00000       0.00000       0.00000       0.00000       0.00000       0.00000       0.00000       0.00000       0.00000       0.00000       0.00000       0.00000       17.0476       14.9115       12.7730       12.4079       9.27229       5.38104       2.65104      0.905890      0.266267     0.0607769       0.00000       0.00000       0.00000       0.00000       0.00000       0.00000       0.00000       0.00000       0.00000       0.00000       0.00000       0.00000       0.00000       0.00000       0.00000       0.00000       0.00000       0.00000       0.00000       0.00000       0.00000       0.00000       0.00000       0.00000       0.00000       0.00000
   5  17 2777.2840    2.9265  0.8994 11.3214  0.0018  0.0415   0.1189   0.1064    0.7374   0.0000   413.7697       42.0967       14.3574      -2.70346      -4.37462      -2.20293       1.94995     0.0103787    0.00586358    -0.0310980       0.00000       0.00000       0.00000       0.00000       0.00000       0.00000       0.00000       0.00000       0.00000       0.00000       0.00000       0.00000       0.00000       0.00000       0.00000       0.00000       0.00000       0.00000       0.00000       0.00000       0.00000       0.00000       0.00000       0.00000       0.00000       0.00000       13.3982       14.1167       13.0143       10.2407       6.68325       3.86124       2.22546      0.895175      0.283402     0.0616171       0.00000       0.00000       0.00000       0.00000       0.00000       0.00000       0.00000       0.00000       0.00000       0.00000       0.00000       0.00000       0.00000       0.00000       0.00000       0.00000       0.00000       0.00000       0.00000       0.00000       0.00000       0.00000       0.00000       0.00000       0.00000       0.00000
   5  18 2913.7568    3.6266  0.7999 11.4382 -0.0097  0.0376   0.1757   0.1088    1.3972   0.0000   427.3060       36.3736      -2.72838       8.77199       15.2827      -5.16160      -1.38794      -1.03482    -0.0139659    -0.0962325       0.00000       0.00000       0.00000       0.00000       0.00000       0.00000       0.00000       0.00000       0.00000       0.00000       0.00000       0.00000       0.00000       0.00000       0.00000       0.00000       0.00000       0.00000       0.00000       0.00000       0.00000       0.00000       0.00000       0.00000       0.00000       0.00000       11.8458       12.9319       11.8991       8.78383       5.90753       3.54832       1.74569      0.788272      0.254974     0.0623608       0.00000       0.00000       0.00000       0.00000       0.00000       0.00000       0.00000       0.00000       0.00000       0.00000       0.00000       0.00000       0.00000       0.00000       0.00000       0.00000       0.00000       0.00000       0.00000       0.00000       0.00000       0.00000       0.00000       0.00000       0.00000       0.00000
   5  19 3050.0510    3.7994  0.8650 12.7953 -0.0115  0.0437   0.1690   0.1074    0.5648   0.0000   448.9372       44.2904      -23.5662       15.9646      -3.72292      -6.68001      -6.80171      -1.22711     -0.427986    -0.0342426       0.00000       0.00000       0.00000       0.00000       0.00000       0.00000       0.00000       0.00000       0.00000       0.00000       0.00000       0.00000       0.00000       0.00000       0.00000       0.00000       0.00000       0.00000       0.00000       0.00000       0.00000       0.00000       0.00000       0.00000       0.00000       0.00000       13.4670       14.5004       13.4216       10.3841       7.31642       4.37854       2.30153      0.964119      0.321768     0.0688141       0.00000       0.00000       0.00000       0.00000       0.00000       0.00000       0.00000       0.00000       0.00000       0.00000       0.00000       0.00000       0.00000       0.00000       0.00000       0.00000       0.00000       0.00000       0.00000       0.00000       0.00000       0.00000       0.00000       0.00000       0.00000       0.00000
   5  22 3459.5130    3.0461  2.5005 11.4310  0.0032  0.0776   0.0865   0.2121    0.5067   0.0000   431.4354       29.3386      -37.2048       15.9752       10.4549      -2.65448       1.01507      -1.09920     0.0672056     -0.200587       0.00000       0.00000       0.00000       0.00000       0.00000       0.00000       0.00000       0.00000       0.00000       0.00000       0.00000       0.00000       0.00000       0.00000       0.00000       0.00000       0.00000       0.00000       0.00000       0.00000       0.00000       0.00000       0.00000       0.00000       0.00000       0.00000       23.1424       26.6850       23.8362       18.2648       11.9794       7.21750       3.68231       1.66002      0.559725      0.131421       0.00000       0.00000       0.00000       0.00000       0.00000       0.00000       0.00000       0.00000       0.00000       0.00000       0.00000       0.00000       0.00000       0.00000       0.00000       0.00000       0.00000       0.00000       0.00000       0.00000       0.00000       0.00000       0.00000       0.00000       0.00000       0.00000
   5  23 3596.7344    2.4563  3.5336 10.7726 -0.0021  0.0941   0.0598   0.2537    0.4416   0.0000   444.2452       55.8020       11.6888      -41.9869       8.84066      -2.00733      0.331003      -5.67549     -0.210038    -0.0661550       0.00000       0.00000       0.00000       0.00000       0.00000       0.00000       0.00000       0.00000       0.00000       0.00000       0.00000       0.00000       0.00000       0.00000       0.00000       0.00000       0.00000       0.00000       0.00000       0.00000       0.00000       0.00000       0.00000       0.00000       0.00000       0.00000       26.6656       31.9616       27.4851       21.7715       14.7575       8.46269       4.70435       1.90576      0.690628      0.168694       0.00000       0.00000       0.00000       0.00000       0.00000       0.00000       0.00000       0.00000       0.00000       0.00000       0.00000       0.00000       0.00000       0.00000       0.00000       0.00000       0.00000       0.00000       0.00000       0.00000       0.00000       0.00000       0.00000       0.00000       0.00000       0.00000
   5  24 3734.0833    2.0640  5.3847 10.5441  0.0017  0.1185   0.0400   0.3231    0.2236   0.0000   406.8254      -2.43970       22.4595       15.6857      -26.0258      -4.35497       3.53631      -2.88497     -0.856003     0.0244186       0.00000       0.00000       0.00000       0.00000       0.00000       0.00000       0.00000       0.00000       0.00000       0.00000       0.00000       0.00000       0.00000       0.00000       0.00000       0.00000       0.00000       0.00000       0.00000       0.00000       0.00000       0.00000       0.00000       0.00000       0.00000       0.00000       34.0500       39.0711       35.5248       27.7712       19.5438       11.5411       6.09890       2.60071      0.923634      0.209029       0.00000       0.00000       0.00000       0.00000       0.00000       0.00000       0.00000       0.00000       0.00000       0.00000       0.00000       0.00000       0.00000       0.00000       0.00000       0.00000       0.00000       0.00000       0.00000       0.00000       0.00000       0.00000       0.00000       0.00000       0.00000       0.00000
   5  26 4009.6748    1.5320  8.4395  9.8838  0.0007  0.1576   0.0263   0.4392    0.1858   0.0000   345.4183       60.7052       38.5462      -11.1776       11.0425      -1.30769       1.21769      -4.15713       2.02776     0.0329134       0.00000       0.00000       0.00000       0.00000       0.00000       0.00000       0.00000       0.00000       0.00000       0.00000       0.00000       0.00000       0.00000       0.00000       0.00000       0.00000       0.00000       0.00000       0.00000       0.00000       0.00000       0.00000       0.00000       0.00000       0.00000       0.00000       46.9500       53.5386       48.4020       36.7482       25.9199       15.5057       7.63399       3.45800       1.21558      0.269846       0.00000       0.00000       0.00000       0.00000       0.00000       0.00000       0.00000       0.00000       0.00000       0.00000       0.00000       0.00000       0.00000       0.00000       0.00000       0.00000       0.00000       0.00000       0.00000       0.00000       0.00000       0.00000       0.00000       0.00000       0.00000       0.00000
   6  11 2004.0813    0.5855  0.3656 10.2902 -0.0106  0.0352   0.0367   0.0590    0.0984   0.0000   430.8864      -6.87933       17.5290      -12.1651     -0.488572      -4.74939       3.59602      -1.02238     0.0396172    -0.0981583     0.0103673     0.0103509       0.00000       0.00000       0.00000       0.00000       0.00000       0.00000       0.00000       0.00000       0.00000       0.00000       0.00000       0.00000       0.00000       0.00000       0.00000       0.00000       0.00000       0.00000       0.00000       0.00000       0.00000       0.00000       0.00000       0.00000       8.29111       11.3986       9.14854       8.21720       5.05692       3.97147       1.85540       1.24835      0.374998      0.225571     0.0539605     0.0166250       0.00000       0.00000       0.00000       0.00000       0.00000       0.00000       0.00000       0.00000       0.00000       0.00000       0.00000       0.00000       0.00000       0.00000       0.00000       0.00000       0.00000       0.00000       0.00000       0.00000       0.00000       0.00000       0.00000       0.00000
   6  12 2142.5061    0.8929  0.5302 10.0839 -0.0032  0.0443   0.0450   0.0734    0.1793   0.0000   430.4693      -3.68022       9.75657       6.26061      -4.20083       2.65598     -0.216574      -1.18683     -0.955874     -0.317205   -0.00477753    0.00298792       0.00000       0.00000       0.00000       0.00000       0.00000       0.00000       0.00000       0.00000       0.00000       0.00000       0.00000       0.00000       0.00000       0.00000       0.00000       0.00000       0.00000       0.00000       0.00000       0.00000       0.00000       0.00000       0.00000       0.00000       16.9466       19.5296       17.1691       12.7818       7.47769       4.14173       2.13854       1.13072      0.451838      0.169198     0.0472908     0.0112855       0.00000       0.00000       0.00000       0.00000       0.00000       0.00000       0.00000       0.00000       0.00000       0.00000       0.00000       0.00000       0.00000       0.00000       0.00000       0.00000       0.00000       0.00000       0.00000       0.00000       0.00000       0.00000       0.00000       0.00000
   6  13 2279.8875    1.0848  0.7585 10.3410 -0.0047  0.0489   0.0456   0.0867    0.2091   0.0000   452.0472       14.1670       25.1211      -3.67731     -0.499536       7.05253      -2.41036     -0.523933     -0.478374     -0.199912    -0.0812115    -0.0392518       0.00000       0.00000       0.00000       0.00000       0.00000       0.00000       0.00000       0.00000       0.00000       0.00000       0.00000       0.00000       0.00000       0.00000       0.00000       0.00000       0.00000       0.00000       0.00000       0.00000       0.00000       0.00000       0.00000       0.00000       9.65909       15.0809       10.6525       11.6749       6.22708       5.95816       2.36330       1.85249      0.560751      0.355682     0.0684308     0.0265363       0.00000       0.00000       0.00000       0.00000       0.00000       0.00000       0.00000       0.00000       0.00000       0.00000       0.00000       0.00000       0.00000       0.00000       0.00000       0.00000       0.00000       0.00000       0.00000       0.00000       0.00000       0.00000       0.00000       0.00000
   6  14 2415.4999    1.4515  0.9926 10.9686 -0.0114  0.0484   0.0571   0.1110    0.2712   0.0000   457.3985      -13.5967       7.79635      -1.87182       2.68229      -9.32390      -1.56848       2.62413     -0.872944      0.167558      0.142209   -0.00912159       0.00000       0.00000       0.00000       0.00000       0.00000       0.00000       0.00000       0.00000       0.00000       0.00000       0.00000       0.00000       0.00000       0.00000       0.00000       0.00000       0.00000       0.00000       0.00000       0.00000       0.00000       0.00000       0.00000       0.00000       11.1826       12.8836       12.5332       8.90137       8.41980       5.27706       3.00791       1.73781      0.629995      0.294535      0.100887     0.0172241       0.00000       0.00000       0.00000       0.00000       0.00000       0.00000       0.00000       0.00000       0.00000       0.00000       0.00000       0.00000       0.00000       0.00000       0.00000       0.00000       0.00000       0.00000       0.00000       0.00000       0.00000       0.00000       0.00000       0.00000
   6  15 2551.0633    1.8884  1.0213 11.2566 -0.0071  0.0417   0.0711   0.1104    0.3228   0.0000   431.9014       23.6162       17.8579       17.4953      -1.19962       1.40023      0.418836     -0.650589      0.630798     -0.200746     0.0871331    -0.0190753       0.00000       0.00000       0.00000       0.00000       0.00000       0.00000       0.00000       0.00000       0.00000       0.00000       0.00000       0.00000       0.00000       0.00000       0.00000       0.00000       0.00000       0.00000       0.00000       0.00000       0.00000       0.00000       0.00000       0.00000       10.2546       12.2145       11.3936       8.96579       7.02389       4.63757       2.68192       1.37193      0.643815      0.253392     0.0835551     0.0169045       0.00000       0.00000       0.00000       0.00000       0.00000       0.00000       0.00000       0.00000       0.00000       0.00000       0.00000       0.00000       0.00000       0.00000       0.00000       0.00000       0.00000       0.00000       0.00000       0.00000       0.00000       0.00000       0.00000       0.00000
   6  16 2687.1239    2.3928  0.8799 11.6170  0.0078  0.0438   0.0933   0.0923    0.2926   0.0000   426.8976       24.2728      -4.19439       13.8988       5.97304      -3.95766      -2.22832     -0.477354       1.11696      0.240574     -0.131629    -0.0361582       0.00000       0.00000       0.00000       0.00000       0.00000       0.00000       0.00000       0.00000       0.00000       0.00000       0.00000       0.00000       0.00000       0.00000       0.00000       0.00000       0.00000       0.00000       0.00000       0.00000       0.00000       0.00000       0.00000       0.00000       11.5925       12.9823       12.5743       9.48002       7.57933       4.90430       2.83140       1.44130      0.653657      0.258776     0.0842210     0.0162311       0.00000       0.00000       0.00000       0.00000       0.00000       0.00000       0.00000       0.00000       0.00000       0.00000       0.00000       0.00000       0.00000       0.00000       0.00000       0.00000       0.00000       0.00000       0.00000       0.00000       0.00000       0.00000       0.00000       0.00000
   6  17 2823.8297    3.0626  0.9111 12.1697 -0.0110  0.0387   0.1275   0.0994    0.3594   0.0000   432.5336       41.7131       3.98938       12.1598      -6.00300      -2.95708      -4.42052     -0.582195     -0.247625     -0.310208      0.111859    -0.0104615       0.00000       0.00000       0.00000       0.00000       0.00000       0.00000       0.00000       0.00000       0.00000       0.00000       0.00000       0.00000       0.00000       0.00000       0.00000       0.00000       0.00000       0.00000       0.00000       0.00000       0.00000       0.00000       0.00000       0.00000       10.9763       12.1162       11.0800       9.00866       6.51300       4.36037       2.51201       1.24606      0.563832      0.213131     0.0632269     0.0129794       0.00000       0.00000       0.00000       0.00000       0.00000       0.00000       0.00000       0.00000       0.00000       0.00000       0.00000       0.00000       0.00000       0.00000       0.00000       0.00000       0.00000       0.00000       0.00000       0.00000       0.00000       0.00000       0.00000       0.00000
   6  18 2960.7553    3.3637  0.8453 12.6370 -0.0195  0.0389   0.1414   0.0950    0.3331   0.0000   434.6914       3.70079       9.74136      -1.37244      -1.59410       6.89894      -5.54367       1.66528      -1.13033     -0.321703      0.136415    0.00314607       0.00000       0.00000       0.00000       0.00000       0.00000       0.00000       0.00000       0.00000       0.00000       0.00000       0.00000       0.00000       0.00000       0.00000       0.00000       0.00000       0.00000       0.00000       0.00000       0.00000       0.00000       0.00000       0.00000       0.00000       9.95016       11.6707       10.9329       8.30080       6.37441       4.15304       2.55792       1.18312      0.583737      0.226099     0.0735933     0.0145980       0.00000       0.00000       0.00000       0.00000       0.00000       0.00000       0.00000       0.00000       0.00000       0.00000       0.00000       0.00000       0.00000       0.00000       0.00000       0.00000       0.00000       0.00000       0.00000       0.00000       0.00000       0.00000       0.00000       0.00000
   6  19 3097.3843    4.0068  0.8192 13.1521 -0.0062  0.0509   0.1722   0.0923    0.2597   0.0000   419.1658       5.63395       19.3409      -9.69184       3.59265      -4.33868       4.71777      -1.40829     -0.139459     -0.103106     0.0352759    0.00473583       0.00000       0.00000       0.00000       0.00000       0.00000       0.00000       0.00000       0.00000       0.00000       0.00000       0.00000       0.00000       0.00000       0.00000       0.00000       0.00000       0.00000       0.00000       0.00000       0.00000       0.00000       0.00000       0.00000       0.00000       10.9702       15.6490       12.3807       11.2411       8.44595       4.80043       3.73037       1.39693      0.906956      0.244193      0.106718     0.0252893       0.00000       0.00000       0.00000       0.00000       0.00000       0.00000       0.00000       0.00000       0.00000       0.00000       0.00000       0.00000       0.00000       0.00000       0.00000       0.00000       0.00000       0.00000       0.00000       0.00000       0.00000       0.00000       0.00000       0.00000
   6  20 3234.0420    3.6516  1.3966 11.9721 -0.0093  0.0556   0.1265   0.1341    0.7599   0.0000   458.0101       13.7850       30.5859       12.7650      -9.72381      -3.72068      -1.47309      -4.45370      0.529359     -0.226573     0.0403337    -0.0325494       0.00000       0.00000       0.00000       0.00000       0.00000       0.00000       0.00000       0.00000       0.00000       0.00000       0.00000       0.00000       0.00000       0.00000       0.00000       0.00000       0.00000       0.00000       0.00000       0.00000       0.00000       0.00000       0.00000       0.00000       14.3024       14.9504       14.6472       13.5368       8.66288       5.84424       3.66684       2.16141      0.920447      0.348575     0.0875996     0.0207735       0.00000       0.00000       0.00000       0.00000       0.00000       0.00000       0.00000       0.00000       0.00000       0.00000       0.00000       0.00000       0.00000       0.00000       0.00000       0.00000       0.00000       0.00000       0.00000       0.00000       0.00000       0.00000       0.00000       0.00000
   6  21 3371.1284    3.3085  1.9849 11.9566 -0.0020  0.0689   0.0965   0.1640    0.4125   0.0000   447.3137       40.2022       45.7666       20.2253      -10.3336      -4.71659       1.70713     -0.422524      -1.52120      0.353669     0.0307094    -0.0315254       0.00000       0.00000       0.00000       0.00000       0.00000       0.00000       0.00000       0.00000       0.00000       0.00000       0.00000       0.00000       0.00000       0.00000       0.00000       0.00000       0.00000       0.00000       0.00000       0.00000       0.00000       0.00000       0.00000       0.00000       16.3788       20.5462       18.1615       15.2795       11.2203       7.34398       4.78000       1.98682       1.20614      0.391723      0.135574     0.0299515       0.00000       0.00000       0.00000       0.00000       0.00000       0.00000       0.00000       0.00000       0.00000       0.00000       0.00000       0.00000       0.00000       0.00000       0.00000       0.00000       0.00000       0.00000       0.00000       0.00000       0.00000       0.00000       0.00000       0.00000
   6  22 3508.4655    2.8149  3.1952 10.8610 -0.0021  0.0810   0.0620   0.2090    0.4318   0.0000   417.1676       22.2892       10.2729       18.8913      -18.1050       19.4364      -2.38919      -5.85487      -1.38668      0.103369    -0.0290538    -0.0125626       0.00000       0.00000       0.00000       0.00000       0.00000       0.00000       0.00000       0.00000       0.00000       0.00000       0.00000       0.00000       0.00000       0.00000       0.00000       0.00000       0.00000       0.00000       0.00000       0.00000       0.00000       0.00000       0.00000       0.00000       21.8239       25.8684       23.2287       19.5249       13.3393       9.15159       5.15040       2.86098       1.23399      0.503115      0.142602     0.0328116       0.00000       0.00000       0.00000       0.00000       0.00000       0.00000       0.00000       0.00000       0.00000       0.00000       0.00000       0.00000       0.00000       0.00000       0.00000       0.00000       0.00000       0.00000       0.00000       0.00000       0.00000       0.00000       0.00000       0.00000
   6  23 3646.2465    2.3827  4.0181 10.8042 -0.0005  0.0918   0.0496   0.2499    0.2948   0.0000   466.4193       9.99082      -13.5411       22.5382       18.4502       6.83181      -4.81531     -0.342158      -1.06431     -0.544700      0.135225    -0.0574010       0.00000       0.00000       0.00000       0.00000       0.00000       0.00000       0.00000       0.00000       0.00000       0.00000       0.00000       0.00000       0.00000       0.00000       0.00000       0.00000       0.00000       0.00000       0.00000       0.00000       0.00000       0.00000       0.00000       0.00000       24.2056       27.6745       26.1049       21.3493       15.8385       10.6414       6.14521       3.22256       1.46816      0.582472      0.176302     0.0358717       0.00000       0.00000       0.00000       0.00000       0.00000       0.00000       0.00000       0.00000       0.00000       0.00000       0.00000       0.00000       0.00000       0.00000       0.00000       0.00000       0.00000       0.00000       0.00000       0.00000       0.00000       0.00000       0.00000       0.00000
   6  24 3783.8949    2.0005  5.5263 10.2018 -0.0023  0.1089   0.0355   0.3043    0.2667   0.0000   432.5925       76.7863       21.5833       7.40384      -15.3679       18.5966       11.8347      -2.98762      0.810120      0.948551     -0.286559    -0.0419358       0.00000       0.00000       0.00000       0.00000       0.00000       0.00000       0.00000       0.00000       0.00000       0.00000       0.00000       0.00000       0.00000       0.00000       0.00000       0.00000       0.00000       0.00000       0.00000       0.00000       0.00000       0.00000       0.00000       0.00000       27.2460       33.1787       29.8312       25.2444       19.2035       12.5436       7.62528       3.90341       1.83350      0.692172      0.225026     0.0475776       0.00000       0.00000       0.00000       0.00000       0.00000       0.00000       0.00000       0.00000       0.00000       0.00000       0.00000       0.00000       0.00000       0.00000       0.00000       0.00000       0.00000       0.00000       0.00000       0.00000       0.00000       0.00000       0.00000       0.00000
   6  25 3921.9844    1.6898  7.3392 10.0106 -0.0017  0.1326   0.0267   0.3645    0.1794   0.0000   416.3235       78.2138       34.5989       43.5957      -14.9218      -23.2135       11.8296       1.11079       1.44421     -0.442754     -0.139802    -0.0101972       0.00000       0.00000       0.00000       0.00000       0.00000       0.00000       0.00000       0.00000       0.00000       0.00000       0.00000       0.00000       0.00000       0.00000       0.00000       0.00000       0.00000       0.00000       0.00000       0.00000       0.00000       0.00000       0.00000       0.00000       33.5320       38.4364       36.4551       30.2265       23.2740       15.4010       9.43280       4.73352       2.26381      0.848137      0.273908     0.0545667       0.00000       0.00000       0.00000       0.00000       0.00000       0.00000       0.00000       0.00000       0.00000       0.00000       0.00000       0.00000       0.00000       0.00000       0.00000       0.00000       0.00000       0.00000       0.00000       0.00000       0.00000       0.00000       0.00000       0.00000
   6  27 4199.5486    1.1935 10.8817  9.9647 -0.0028  0.1897   0.0184   0.5274    0.1045   0.0000   496.2184       45.1512      -31.3316      -25.0108      -55.3260       3.20280      -4.30131       8.91952      -3.46004      0.334357      0.184615     -0.100322       0.00000       0.00000       0.00000       0.00000       0.00000       0.00000       0.00000       0.00000       0.00000       0.00000       0.00000       0.00000       0.00000       0.00000       0.00000       0.00000       0.00000       0.00000       0.00000       0.00000       0.00000       0.00000       0.00000       0.00000       46.0467       54.0786       50.5115       43.1322       33.0348       22.2837       13.5538       7.04246       3.31969       1.25874      0.393332     0.0809607       0.00000       0.00000       0.00000       0.00000       0.00000       0.00000       0.00000       0.00000       0.00000       0.00000       0.00000       0.00000       0.00000       0.00000       0.00000       0.00000       0.00000       0.00000       0.00000       0.00000       0.00000       0.00000       0.00000       0.00000
   7  12 2184.5345    0.8728  0.7383  9.9968 -0.0106  0.0407   0.0356   0.0796    0.1997   0.0000   438.6835       3.19844       5.80538      -2.55685      -8.72630      -4.48738       2.99403      -3.70199     -0.110197     -0.172836     -0.113711    -0.0149284    -0.0130384   -0.00146174       0.00000       0.00000       0.00000       0.00000       0.00000       0.00000       0.00000       0.00000       0.00000       0.00000       0.00000       0.00000       0.00000       0.00000       0.00000       0.00000       0.00000       0.00000       0.00000       0.00000       0.00000       0.00000       8.92133       10.1360       9.55820       9.43153       6.68818       4.60034       2.55188       2.10999       1.08569      0.468949      0.177974     0.0697203     0.0163974    0.00376463       0.00000       0.00000       0.00000       0.00000       0.00000       0.00000       0.00000       0.00000       0.00000       0.00000       0.00000       0.00000       0.00000       0.00000       0.00000       0.00000       0.00000       0.00000       0.00000       0.00000       0.00000       0.00000
   7  13 2322.2130    1.1303  0.8386 10.8510 -0.0189  0.0437   0.0452   0.0874    0.1855   0.0000   425.1336      -7.23241       11.8833       14.9968      -1.39688      -5.60976     -0.681440     -0.700813       2.45130      0.183855     0.0467445     -0.103044    -0.0236841   0.000148131       0.00000       0.00000       0.00000       0.00000       0.00000       0.00000       0.00000       0.00000       0.00000       0.00000       0.00000       0.00000       0.00000       0.00000       0.00000       0.00000       0.00000       0.00000       0.00000       0.00000       0.00000       0.00000       10.5176       11.4450       9.63156       8.67989       8.05637       6.08442       4.04620       2.13886       1.07261      0.483511      0.187849     0.0640194     0.0199233    0.00374236       0.00000       0.00000       0.00000       0.00000       0.00000       0.00000       0.00000       0.00000       0.00000       0.00000       0.00000       0.00000       0.00000       0.00000       0.00000       0.00000       0.00000       0.00000       0.00000       0.00000       0.00000       0.00000
   7  14 2458.2499    1.5489  0.8518 11.0947 -0.0175  0.0388   0.0593   0.0915    0.2300   0.0000   432.7354      -1.00932       3.92081       13.5378      -11.7317       3.38246      -5.91150       1.17560      0.682526      0.458229     -0.123127    -0.0958860    -0.0168444   -0.00365178       0.00000       0.00000       0.00000       0.00000       0.00000       0.00000       0.00000       0.00000       0.00000       0.00000       0.00000       0.00000       0.00000       0.00000       0.00000       0.00000       0.00000       0.00000       0.00000       0.00000       0.00000       0.00000       9.39355       10.2155       10.6120       8.88325       6.77094       4.39457       2.82157       1.86470       1.00106      0.459584      0.177386     0.0655815     0.0172674    0.00293552       0.00000       0.00000       0.00000       0.00000       0.00000       0.00000       0.00000       0.00000       0.00000       0.00000       0.00000       0.00000       0.00000       0.00000       0.00000       0.00000       0.00000       0.00000       0.00000       0.00000       0.00000       0.00000
   7  15 2594.2906    2.0136  0.9729 10.9886  0.0142  0.0434   0.0704   0.0879    0.3089   0.0000   430.5196       16.0987       10.1333      -5.66626      -4.47994       3.90542      0.459412      -4.72119      -1.53837       1.17240     -0.155012    -0.0635106     0.0123469    0.00891522       0.00000       0.00000       0.00000       0.00000       0.00000       0.00000       0.00000       0.00000       0.00000       0.00000       0.00000       0.00000       0.00000       0.00000       0.00000       0.00000       0.00000       0.00000       0.00000       0.00000       0.00000       0.00000       9.96259       12.4563       11.5317       9.63275       7.29212       5.20435       3.27128       1.94709      0.889703      0.512040      0.185498     0.0718061     0.0202150    0.00432628       0.00000       0.00000       0.00000       0.00000       0.00000       0.00000       0.00000       0.00000       0.00000       0.00000       0.00000       0.00000       0.00000       0.00000       0.00000       0.00000       0.00000       0.00000       0.00000       0.00000       0.00000       0.00000
   7  16 2731.1570    2.3698  0.9697 12.2731  0.0062  0.0443   0.0866   0.1054    0.2039   0.0000   432.2981       7.15047       8.51046      0.328484      -2.89935       8.03799       2.27593      -2.07074     -0.463748      0.367985     -0.183433     -0.137288   -0.00325081    0.00395717       0.00000       0.00000       0.00000       0.00000       0.00000       0.00000       0.00000       0.00000       0.00000       0.00000       0.00000       0.00000       0.00000       0.00000       0.00000       0.00000       0.00000       0.00000       0.00000       0.00000       0.00000       0.00000       10.0875       12.3216       11.6558       10.3700       7.44480       5.17967       3.59070       1.97111       1.00707      0.546357      0.215140     0.0736591     0.0209662    0.00427399       0.00000       0.00000       0.00000       0.00000       0.00000       0.00000       0.00000       0.00000       0.00000       0.00000       0.00000       0.00000       0.00000       0.00000       0.00000       0.00000       0.00000       0.00000       0.00000       0.00000       0.00000       0.00000
   7  17 2868.3955    3.2773  0.8400 12.1504 -0.0096  0.0347   0.1226   0.0850    0.3200   0.0000   432.2552       22.7047       3.35827      -7.93574      -2.29780      -3.15059      -4.32497     -0.677569     -0.863066    -0.0998857     0.0469429    -0.0781616     0.0157478   -0.00642395       0.00000       0.00000       0.00000       0.00000       0.00000       0.00000       0.00000       0.00000       0.00000       0.00000       0.00000       0.00000       0.00000       0.00000       0.00000       0.00000       0.00000       0.00000       0.00000       0.00000       0.00000       0.00000       7.78453       9.09121       8.32811       7.51483       6.06528       4.00040       2.78626       1.66545      0.850719      0.425486      0.151644     0.0546408     0.0165185    0.00337291       0.00000       0.00000       0.00000       0.00000       0.00000       0.00000       0.00000       0.00000       0.00000       0.00000       0.00000       0.00000       0.00000       0.00000       0.00000       0.00000       0.00000       0.00000       0.00000       0.00000       0.00000       0.00000
   7  18 3005.7307    3.5135  0.9661 12.7907 -0.0001  0.0370   0.1284   0.1048    0.2392   0.0000   445.1293      -1.85772       11.2988       10.7455      -3.35900      -1.91406       5.75085      -1.58313      0.275441     -0.609587    -0.0720442   -0.00695081     0.0152479    0.00105258       0.00000       0.00000       0.00000       0.00000       0.00000       0.00000       0.00000       0.00000       0.00000       0.00000       0.00000       0.00000       0.00000       0.00000       0.00000       0.00000       0.00000       0.00000       0.00000       0.00000       0.00000       0.00000       8.30155       9.76154       9.25966       8.07718       6.20009       4.50269       2.83925       1.69229      0.925979      0.408392      0.177038     0.0614985     0.0170909    0.00349096       0.00000       0.00000       0.00000       0.00000       0.00000       0.00000       0.00000       0.00000       0.00000       0.00000       0.00000       0.00000       0.00000       0.00000       0.00000       0.00000       0.00000       0.00000       0.00000       0.00000       0.00000       0.00000
   7  19 3142.8981    3.7720  1.0992 12.6235  0.0057  0.0409   0.1266   0.1111    0.2993   0.0000   433.9587       35.4191      -6.84468       12.2613       7.69045       2.27772       2.65978    -0.0440916       1.03015     -0.509265    -0.0928760     0.0675161     0.0267440  -9.41581e-05       0.00000       0.00000       0.00000       0.00000       0.00000       0.00000       0.00000       0.00000       0.00000       0.00000       0.00000       0.00000       0.00000       0.00000       0.00000       0.00000       0.00000       0.00000       0.00000       0.00000       0.00000       0.00000       9.05720       10.6615       9.25757       8.67821       6.73852       5.50331       3.38232       1.95770      0.953398      0.469438      0.189493     0.0710633     0.0179843    0.00417096       0.00000       0.00000       0.00000       0.00000       0.00000       0.00000       0.00000       0.00000       0.00000       0.00000       0.00000       0.00000       0.00000       0.00000       0.00000       0.00000       0.00000       0.00000       0.00000       0.00000       0.00000       0.00000
   7  20 3280.0447    3.8452  1.2886 12.2071 -0.0050  0.0466   0.1204   0.1121    0.4299   0.0000   426.6100       18.7701       37.1786       9.86629      -20.5501      -8.45172      -2.69236      -2.47071      0.789568      0.310377     0.0307829     0.0974156     0.0200285   -0.00460045       0.00000       0.00000       0.00000       0.00000       0.00000       0.00000       0.00000       0.00000       0.00000       0.00000       0.00000       0.00000       0.00000       0.00000       0.00000       0.00000       0.00000       0.00000       0.00000       0.00000       0.00000       0.00000       10.7922       10.4110       12.0930       10.5691       7.21238       5.56809       3.98128       2.06335       1.12376      0.629567      0.262905     0.0802897     0.0199200    0.00335657       0.00000       0.00000       0.00000       0.00000       0.00000       0.00000       0.00000       0.00000       0.00000       0.00000       0.00000       0.00000       0.00000       0.00000       0.00000       0.00000       0.00000       0.00000       0.00000       0.00000       0.00000       0.00000
   7  21 3417.5178    3.1009  2.2454 11.8901 -0.0081  0.0595   0.0792   0.1642    0.2765   0.0000   446.7998       41.9573      -12.6692       16.7502      0.390382       6.46993      -2.54178      -1.90200      -2.87849     -0.437707      0.584348     -0.176337    -0.0649208    0.00162003       0.00000       0.00000       0.00000       0.00000       0.00000       0.00000       0.00000       0.00000       0.00000       0.00000       0.00000       0.00000       0.00000       0.00000       0.00000       0.00000       0.00000       0.00000       0.00000       0.00000       0.00000       0.00000       13.5418       15.7612       15.2975       12.7862       10.2583       7.09182       4.69006       2.70182       1.39137      0.690638      0.275254     0.0991739     0.0289935    0.00535298       0.00000       0.00000       0.00000       0.00000       0.00000       0.00000       0.00000       0.00000       0.00000       0.00000       0.00000       0.00000       0.00000       0.00000       0.00000       0.00000       0.00000       0.00000       0.00000       0.00000       0.00000       0.00000
   7  22 3555.4730    2.6689  3.0430 11.2794 -0.0129  0.0729   0.0585   0.1963    0.2877   0.0000   436.0414       19.3918      -6.35326       12.1030       12.6862       2.75273       6.72657     -0.979088     -0.247638      -1.16967     -0.369471    -0.0655986     -0.122577   -0.00532908       0.00000       0.00000       0.00000       0.00000       0.00000       0.00000       0.00000       0.00000       0.00000       0.00000       0.00000       0.00000       0.00000       0.00000       0.00000       0.00000       0.00000       0.00000       0.00000       0.00000       0.00000       0.00000       15.3228       19.4853       17.4367       15.3366       12.5072       8.29742       5.72526       3.24655       1.76385      0.835751      0.343208      0.115769     0.0378176    0.00732470       0.00000       0.00000       0.00000       0.00000       0.00000       0.00000       0.00000       0.00000       0.00000       0.00000       0.00000       0.00000       0.00000       0.00000       0.00000       0.00000       0.00000       0.00000       0.00000       0.00000       0.00000       0.00000
   7  23 3693.7563    2.2493  4.6320  9.9145 -0.0024  0.0888   0.0369   0.2307    0.3812   0.0000   435.3603       12.4347       22.7229      -15.4192      -4.87916       4.30140      -3.68176      -3.47362      -1.75466     -0.833614     -0.256637     -0.173573    -0.0377982   -0.00179098       0.00000       0.00000       0.00000       0.00000       0.00000       0.00000       0.00000       0.00000       0.00000       0.00000       0.00000       0.00000       0.00000       0.00000       0.00000       0.00000       0.00000       0.00000       0.00000       0.00000       0.00000       0.00000       19.7812       23.8447       22.5368       19.9792       15.1218       10.9561       7.02427       4.20529       2.16180       1.08043      0.435753      0.158843     0.0436901    0.00882416       0.00000       0.00000       0.00000       0.00000       0.00000       0.00000       0.00000       0.00000       0.00000       0.00000       0.00000       0.00000       0.00000       0.00000       0.00000       0.00000       0.00000       0.00000       0.00000       0.00000       0.00000       0.00000
   7  24 3832.1430    1.9048  5.7558 10.2304 -0.0016  0.1053   0.0305   0.2902    0.1889   0.0000   464.6327       44.3084       16.0734      -3.00142       1.59740       22.2504       23.1525       3.09041      -1.88228       1.06406     0.0128115    -0.0325094     0.0191927     0.0109250       0.00000       0.00000       0.00000       0.00000       0.00000       0.00000       0.00000       0.00000       0.00000       0.00000       0.00000       0.00000       0.00000       0.00000       0.00000       0.00000       0.00000       0.00000       0.00000       0.00000       0.00000       0.00000       22.3775       27.1501       26.2979       22.8511       17.3884       13.2249       8.20806       5.03559       2.56081       1.26819      0.526609      0.199698     0.0530808     0.0106041       0.00000       0.00000       0.00000       0.00000       0.00000       0.00000       0.00000       0.00000       0.00000       0.00000       0.00000       0.00000       0.00000       0.00000       0.00000       0.00000       0.00000       0.00000       0.00000       0.00000       0.00000       0.00000
   7  26 4109.7777    1.3403 10.0273  9.8749 -0.0006  0.1636   0.0185   0.4437    0.1120   0.0000   434.3476       47.8635      -48.0722      -28.6260      -3.49554       9.16173      -5.93852      -1.10679      -1.91655      -1.31575      -1.05431     0.0264223    -0.0936888   8.10065e-05       0.00000       0.00000       0.00000       0.00000       0.00000       0.00000       0.00000       0.00000       0.00000       0.00000       0.00000       0.00000       0.00000       0.00000       0.00000       0.00000       0.00000       0.00000       0.00000       0.00000       0.00000       0.00000       33.4242       42.5317       40.0829       35.3024       28.5580       19.7465       13.2707       7.76745       4.28566       1.96700      0.855872      0.300343     0.0920767     0.0176819       0.00000       0.00000       0.00000       0.00000       0.00000       0.00000       0.00000       0.00000       0.00000       0.00000       0.00000       0.00000       0.00000       0.00000       0.00000       0.00000       0.00000       0.00000       0.00000       0.00000       0.00000       0.00000
   7  28 4388.3786    0.8891 13.2951 10.0360  0.0014  0.2420   0.0150   0.7012    0.0724   0.0000   418.9775      -5.82672      -17.2016       5.85376      -2.28725       4.37755       14.8934      -20.2241      -12.4958      -1.35620       1.60907    -0.0233321    -0.0848059     0.0319315       0.00000       0.00000       0.00000       0.00000       0.00000       0.00000       0.00000       0.00000       0.00000       0.00000       0.00000       0.00000       0.00000       0.00000       0.00000       0.00000       0.00000       0.00000       0.00000       0.00000       0.00000       0.00000       50.9141       62.7854       61.8545       51.8261       41.9387       31.1739       19.7370       12.0096       6.72230       2.96781       1.35266      0.486016      0.133869     0.0247246       0.00000       0.00000       0.00000       0.00000       0.00000       0.00000       0.00000       0.00000       0.00000       0.00000       0.00000       0.00000       0.00000       0.00000       0.00000       0.00000       0.00000       0.00000       0.00000       0.00000       0.00000       0.00000
   8  10 1946.0613    0.5227  0.4451 10.1908  0.0001  0.0383   0.0274   0.0702    0.0850   0.0000   433.4784      -6.02039       15.4137     -0.773406       5.06722      -4.39414      -1.28210      0.132140      0.709531      0.150678      0.128361     -0.111740   -0.00314876   -0.00134445  -0.000873969  -0.000264018       0.00000       0.00000       0.00000       0.00000       0.00000       0.00000       0.00000       0.00000       0.00000       0.00000       0.00000       0.00000       0.00000       0.00000       0.00000       0.00000       0.00000       0.00000       0.00000       0.00000       6.76906       8.99811       6.71956       6.97530       5.94511       5.29668       3.58458       2.38075       1.31873      0.627922      0.341525      0.122291     0.0551461     0.0199828    0.00507962    0.00126288       0.00000       0.00000       0.00000       0.00000       0.00000       0.00000       0.00000       0.00000       0.00000       0.00000       0.00000       0.00000       0.00000       0.00000       0.00000       0.00000       0.00000       0.00000       0.00000       0.00000
   8  12 2225.1501    0.9041  0.7021 10.3863 -0.0005  0.0379   0.0354   0.0761    0.1371   0.0000   440.6705      -2.17901       7.61821       8.56220       5.10825       1.98425      -4.40486     -0.439431     -0.907878    -0.0887812     -0.343671    0.00105281     0.0176542    -0.0282173    0.00471353  -5.57878e-05       0.00000       0.00000       0.00000       0.00000       0.00000       0.00000       0.00000       0.00000       0.00000       0.00000       0.00000       0.00000       0.00000       0.00000       0.00000       0.00000       0.00000       0.00000       0.00000       0.00000       7.77243       7.69855       7.10543       8.07717       6.61601       4.74633       2.75910       2.24401       1.53156      0.840299      0.354102      0.150844     0.0516364     0.0178382    0.00381896   0.000862272       0.00000       0.00000       0.00000       0.00000       0.00000       0.00000       0.00000       0.00000       0.00000       0.00000       0.00000       0.00000       0.00000       0.00000       0.00000       0.00000       0.00000       0.00000       0.00000       0.00000
   8  13 2362.9162    1.2126  0.8190 11.0689 -0.0004  0.0403   0.0450   0.0891    0.1536   0.0000   441.4976       13.1275       15.0326       12.9745      -1.15190      -9.84572       1.26477       2.32373     -0.250060     -0.971844    -0.0757528     0.0781483   -0.00918983    -0.0181420    0.00258877  -0.000842232       0.00000       0.00000       0.00000       0.00000       0.00000       0.00000       0.00000       0.00000       0.00000       0.00000       0.00000       0.00000       0.00000       0.00000       0.00000       0.00000       0.00000       0.00000       0.00000       0.00000       8.18012       10.0359       10.0082       9.07581       6.12128       5.30222       3.39411       2.13237       1.23853      0.672680      0.328180      0.158878     0.0606728     0.0192582    0.00410644   0.000926519       0.00000       0.00000       0.00000       0.00000       0.00000       0.00000       0.00000       0.00000       0.00000       0.00000       0.00000       0.00000       0.00000       0.00000       0.00000       0.00000       0.00000       0.00000       0.00000       0.00000
   8  14 2499.4872    1.6267  1.0814 10.9643 -0.0127  0.0405   0.0535   0.1015    0.2579   0.0000   437.9818       20.0907       10.0214      -9.08940       5.05934       4.19525      -4.91684      0.607238       2.92783     -0.180309     -0.128320    -0.0468196     -0.153524    -0.0496425    0.00743424  -0.000858872       0.00000       0.00000       0.00000       0.00000       0.00000       0.00000       0.00000       0.00000       0.00000       0.00000       0.00000       0.00000       0.00000       0.00000       0.00000       0.00000       0.00000       0.00000       0.00000       0.00000       7.92553       10.2932       8.96544       8.47539       6.54989       5.41257       3.56209       2.32848       1.26497      0.669416      0.326670      0.141068     0.0561856     0.0193351    0.00463069    0.00104929       0.00000       0.00000       0.00000       0.00000       0.00000       0.00000       0.00000       0.00000       0.00000       0.00000       0.00000       0.00000       0.00000       0.00000       0.00000       0.00000       0.00000       0.00000       0.00000       0.00000
   8  15 2636.1851    2.1315  0.8761 11.8410 -0.0085  0.0456   0.0740   0.0852    0.2031   0.0000   439.5908      -6.63076       13.8177       3.89887      -1.55940      -3.16544      -2.50587      -4.07023     -0.534712     -0.309390     -0.445711     -0.124046     0.0108643    0.00172763    0.00502574   0.000664934       0.00000       0.00000       0.00000       0.00000       0.00000       0.00000       0.00000       0.00000       0.00000       0.00000       0.00000       0.00000       0.00000       0.00000       0.00000       0.00000       0.00000       0.00000       0.00000       0.00000       7.47373       11.6370       9.21936       9.91989       7.03552       5.24399       3.81566       2.13490       1.61398      0.646294      0.450450      0.131211     0.0763370     0.0177762    0.00616471    0.00142076       0.00000       0.00000       0.00000       0.00000       0.00000       0.00000       0.00000       0.00000       0.00000       0.00000       0.00000       0.00000       0.00000       0.00000       0.00000       0.00000       0.00000       0.00000       0.00000       0.00000
   8  16 2773.8465    2.8433  0.7979 11.9699 -0.0031  0.0337   0.0967   0.0733    0.2422   0.0000   429.5585       5.63143       11.6937       9.17166      -9.24379     0.0786179     -0.585665      0.822462      0.698105     -0.234599     0.0526572     0.0150860     0.0191888    -0.0250151    0.00122804    0.00108290       0.00000       0.00000       0.00000       0.00000       0.00000       0.00000       0.00000       0.00000       0.00000       0.00000       0.00000       0.00000       0.00000       0.00000       0.00000       0.00000       0.00000       0.00000       0.00000       0.00000       6.70247       7.51210       7.38460       7.19247       5.69133       3.89834       2.95094       1.88252       1.13752      0.616149      0.326996      0.130120     0.0472882     0.0139562    0.00395719   0.000735310       0.00000       0.00000       0.00000       0.00000       0.00000       0.00000       0.00000       0.00000       0.00000       0.00000       0.00000       0.00000       0.00000       0.00000       0.00000       0.00000       0.00000       0.00000       0.00000       0.00000
   8  17 2911.5909    3.3433  0.8996 12.6165 -0.0049  0.0354   0.1215   0.0930    0.2322   0.0000   439.3683       14.9773       19.0133      0.445351      -6.08488      -1.98587     -0.613972       1.22468     -0.248125      -2.39011      0.186969     0.0223855     0.0688541    -0.0573222  -0.000843561   0.000943320       0.00000       0.00000       0.00000       0.00000       0.00000       0.00000       0.00000       0.00000       0.00000       0.00000       0.00000       0.00000       0.00000       0.00000       0.00000       0.00000       0.00000       0.00000       0.00000       0.00000       7.55404       7.93068       8.62921       8.06408       5.65398       4.14413       3.31856       1.98306       1.02682      0.639508      0.348396      0.152133     0.0528702     0.0153086    0.00369134   0.000655150       0.00000       0.00000       0.00000       0.00000       0.00000       0.00000       0.00000       0.00000       0.00000       0.00000       0.00000       0.00000       0.00000       0.00000       0.00000       0.00000       0.00000       0.00000       0.00000       0.00000
   8  18 3049.2613    3.7075  1.2619 12.2711  0.0011  0.0447   0.1108   0.1129    0.3241   0.0000   426.7138       13.2563       7.78326       18.4587       1.78478       1.22346      -2.15047       4.45689       2.54627      0.841687     -0.231351    0.00405879    -0.0421006   -0.00837155   -0.00618343  -0.000288181       0.00000       0.00000       0.00000       0.00000       0.00000       0.00000       0.00000       0.00000       0.00000       0.00000       0.00000       0.00000       0.00000       0.00000       0.00000       0.00000       0.00000       0.00000       0.00000       0.00000       9.22518       9.30845       10.7088       8.87838       7.14431       6.43692       3.88765       2.45466       1.70363      0.865738      0.332124      0.176125     0.0743428     0.0226148    0.00472970   0.000762817       0.00000       0.00000       0.00000       0.00000       0.00000       0.00000       0.00000       0.00000       0.00000       0.00000       0.00000       0.00000       0.00000       0.00000       0.00000       0.00000       0.00000       0.00000       0.00000       0.00000
   8  19 3186.8577    3.9300  1.0823 13.0856 -0.0055  0.0429   0.1253   0.1022    0.2496   0.0000   435.3579       2.40202       21.8687     -0.900781      0.960875       8.31221       1.80598       4.04249       2.62989     -0.906529     -0.444083     -0.154246   -0.00185807     0.0337942   -0.00542205   0.000191817       0.00000       0.00000       0.00000       0.00000       0.00000       0.00000       0.00000       0.00000       0.00000       0.00000       0.00000       0.00000       0.00000       0.00000       0.00000       0.00000       0.00000       0.00000       0.00000       0.00000       9.64560       9.94350       8.68570       8.32942       7.73609       6.13749       4.26438       2.74551       1.60474      0.814075      0.350898      0.144671     0.0526742     0.0171083    0.00428078   0.000774248       0.00000       0.00000       0.00000       0.00000       0.00000       0.00000       0.00000       0.00000       0.00000       0.00000       0.00000       0.00000       0.00000       0.00000       0.00000       0.00000       0.00000       0.00000       0.00000       0.00000
   8  20 3324.5061    3.5128  1.5962 11.9304 -0.0055  0.0451   0.0939   0.1185    0.3139   0.0000   436.3545       37.6976       9.53633      -9.29942      -6.14604      -9.05601      -2.33921      -3.15416      -4.55276      -1.09259    -0.0553511     0.0631027     0.0332153    -0.0290266     0.0159070    0.00173325       0.00000       0.00000       0.00000       0.00000       0.00000       0.00000       0.00000       0.00000       0.00000       0.00000       0.00000       0.00000       0.00000       0.00000       0.00000       0.00000       0.00000       0.00000       0.00000       0.00000       9.16918       10.5976       10.5618       9.45266       7.66630       5.67141       4.10762       2.60836       1.48992      0.787951      0.418486      0.168453     0.0645500     0.0207699    0.00564755   0.000977177       0.00000       0.00000       0.00000       0.00000       0.00000       0.00000       0.00000       0.00000       0.00000       0.00000       0.00000       0.00000       0.00000       0.00000       0.00000       0.00000       0.00000       0.00000       0.00000       0.00000
   8  21 3462.5947    3.0183  2.2429 11.9151 -0.0102  0.0608   0.0722   0.1401    0.2202   0.0000   426.3714       42.2474       22.4835      -12.8120       2.31384       7.73523      -6.14757     -0.993576       1.87788      -1.61105      -1.12781     -0.477543     0.0483437  -3.21578e-05   -0.00925798   -0.00218679       0.00000       0.00000       0.00000       0.00000       0.00000       0.00000       0.00000       0.00000       0.00000       0.00000       0.00000       0.00000       0.00000       0.00000       0.00000       0.00000       0.00000       0.00000       0.00000       0.00000       12.1299       14.4880       13.6906       13.1601       10.0474       7.61713       5.39891       3.37699       2.00445       1.09686      0.538349      0.234934     0.0870605     0.0265063    0.00705705    0.00143966       0.00000       0.00000       0.00000       0.00000       0.00000       0.00000       0.00000       0.00000       0.00000       0.00000       0.00000       0.00000       0.00000       0.00000       0.00000       0.00000       0.00000       0.00000       0.00000       0.00000
   8  22 3600.9221    2.5533  3.3758 11.0437 -0.0003  0.0696   0.0469   0.1761    0.2106   0.0000   435.2966       41.7610      -2.98793      -3.88176       8.29902      -1.84008       5.04938       1.03220       1.03206     0.0471634      0.938665     -0.437560    -0.0535722     0.0402607   -0.00488628    0.00246317       0.00000       0.00000       0.00000       0.00000       0.00000       0.00000       0.00000       0.00000       0.00000       0.00000       0.00000       0.00000       0.00000       0.00000       0.00000       0.00000       0.00000       0.00000       0.00000       0.00000       13.4993       16.0802       15.5067       14.1915       11.7533       8.79503       6.06237       3.97106       2.34657       1.26471      0.614167      0.263384     0.0994177     0.0331611    0.00880538    0.00162670       0.00000       0.00000       0.00000       0.00000       0.00000       0.00000       0.00000       0.00000       0.00000       0.00000       0.00000       0.00000       0.00000       0.00000       0.00000       0.00000       0.00000       0.00000       0.00000       0.00000
   8  23 3739.6380    2.1211  4.9304 10.6823 -0.0033  0.0886   0.0338   0.2385    0.1670   0.0000   438.5658       51.1797       14.0849       3.40043      -5.87965      -9.85149     -0.398493      0.952780       2.80649      -1.20057      0.292563    -0.0975458     0.0485536    -0.0212688     0.0207867   -0.00347794       0.00000       0.00000       0.00000       0.00000       0.00000       0.00000       0.00000       0.00000       0.00000       0.00000       0.00000       0.00000       0.00000       0.00000       0.00000       0.00000       0.00000       0.00000       0.00000       0.00000       17.4391       21.4640       21.0050       18.3323       15.0781       11.2874       7.89810       4.97992       2.93005       1.52166      0.788959      0.327596      0.132070     0.0428523     0.0116903    0.00207064       0.00000       0.00000       0.00000       0.00000       0.00000       0.00000       0.00000       0.00000       0.00000       0.00000       0.00000       0.00000       0.00000       0.00000       0.00000       0.00000       0.00000       0.00000       0.00000       0.00000
   8  24 3878.6376    1.7995  6.2080 10.4750  0.0014  0.1039   0.0266   0.2889    0.1291   0.0000   398.5264       50.6405       66.6947       40.3419      -6.16748     -0.437721       2.97327       6.17446      -2.85972      -1.97173      0.537516      0.400098     -0.388240     0.0696768   -0.00810033   -0.00301107       0.00000       0.00000       0.00000       0.00000       0.00000       0.00000       0.00000       0.00000       0.00000       0.00000       0.00000       0.00000       0.00000       0.00000       0.00000       0.00000       0.00000       0.00000       0.00000       0.00000       20.0568       24.4231       23.9393       21.6661       17.7518       13.0247       9.23617       5.90071       3.51519       1.96572      0.913712      0.423028      0.155092     0.0508925     0.0139216    0.00248207       0.00000       0.00000       0.00000       0.00000       0.00000       0.00000       0.00000       0.00000       0.00000       0.00000       0.00000       0.00000       0.00000       0.00000       0.00000       0.00000       0.00000       0.00000       0.00000       0.00000
   8  25 4017.4948    1.4548  8.7174 10.0715 -0.0057  0.1319   0.0192   0.3797    0.1079   0.0000   448.2966       104.311      -14.1567      -6.79587      -28.5763      -23.2221      -5.25017       5.71175      -4.81191      -4.83837     0.0891919      0.424686     -0.228534    -0.0562298    -0.0303461   -0.00513486       0.00000       0.00000       0.00000       0.00000       0.00000       0.00000       0.00000       0.00000       0.00000       0.00000       0.00000       0.00000       0.00000       0.00000       0.00000       0.00000       0.00000       0.00000       0.00000       0.00000       25.7776       30.3421       29.9030       27.3175       22.6326       17.1901       11.9508       7.79550       4.63467       2.52406       1.21406      0.530804      0.201059     0.0663595     0.0174902    0.00311732       0.00000       0.00000       0.00000       0.00000       0.00000       0.00000       0.00000       0.00000       0.00000       0.00000       0.00000       0.00000       0.00000       0.00000       0.00000       0.00000       0.00000       0.00000       0.00000       0.00000
   8  26 4157.0524    1.2358 10.9102  9.9243 -0.0006  0.1657   0.0164   0.4678    0.0945   0.0000   401.4200       90.3294       53.4387       6.11317      -15.0205      -12.2398       7.24856      -19.4448       1.85929       7.36109      -1.15681     -0.939487      0.226817     0.0182396    -0.0116566   -0.00563645       0.00000       0.00000       0.00000       0.00000       0.00000       0.00000       0.00000       0.00000       0.00000       0.00000       0.00000       0.00000       0.00000       0.00000       0.00000       0.00000       0.00000       0.00000       0.00000       0.00000       31.0407       37.5638       37.1462       33.2122       28.6033       21.0903       14.9715       9.84689       5.82267       3.26191       1.53962      0.697679      0.257266     0.0873322     0.0234598    0.00398136       0.00000       0.00000       0.00000       0.00000       0.00000       0.00000       0.00000       0.00000       0.00000       0.00000       0.00000       0.00000       0.00000       0.00000       0.00000       0.00000       0.00000       0.00000       0.00000       0.00000
   8  28 4436.0152    0.8719 15.2652 10.0023 -0.0049  0.2573   0.0131   0.7345    0.0658   0.0000   439.5816       18.4936       41.8190       4.66700       83.3197       25.6045      -46.7688      -23.2101       6.32082      -1.99118     -0.683130      -1.66481     -0.324466     0.0971412   0.000914960   -0.00409968       0.00000       0.00000       0.00000       0.00000       0.00000       0.00000       0.00000       0.00000       0.00000       0.00000       0.00000       0.00000       0.00000       0.00000       0.00000       0.00000       0.00000       0.00000       0.00000       0.00000       46.5917       58.6021       59.7422       52.3681       43.7811       32.5676       23.8059       15.0797       9.09923       5.04200       2.46957       1.13500      0.437546      0.143077     0.0379929    0.00633024       0.00000       0.00000       0.00000       0.00000       0.00000       0.00000       0.00000       0.00000       0.00000       0.00000       0.00000       0.00000       0.00000       0.00000       0.00000       0.00000       0.00000       0.00000       0.00000       0.00000
   9   8 1702.4472    0.2699  0.2211 10.0912 -0.0424  0.0322   0.0316   0.0574    0.0556   0.0000   432.2504      -2.00883       21.5488      -3.37203      -3.71795      -5.62525      -1.93930       4.05300      0.715004      0.301435    -0.0596185     -0.322658     -0.102330     0.0167839     0.0302658    0.00147271  -0.000559920  -1.57544e-05       0.00000       0.00000       0.00000       0.00000       0.00000       0.00000       0.00000       0.00000       0.00000       0.00000       0.00000       0.00000       0.00000       0.00000       0.00000       0.00000       0.00000       0.00000       5.40894       6.51470       7.68568       5.63782       6.31063       3.88414       2.89845       3.49799       1.21671      0.628728      0.424781      0.202320     0.0922378     0.0348168     0.0138836    0.00414945    0.00106984   0.000158587       0.00000       0.00000       0.00000       0.00000       0.00000       0.00000       0.00000       0.00000       0.00000       0.00000       0.00000       0.00000       0.00000       0.00000       0.00000       0.00000       0.00000       0.00000
   9  10 1984.1880    0.5916  0.4704  9.9227 -0.0023  0.0365   0.0290   0.0657    0.1009   0.0000   441.6982      -2.95715       9.35522      -2.76306       4.17895       4.46977      -3.34836       1.88039       1.88432      0.160766     -0.990036    -0.0222569     0.0209655    0.00281826     0.0416401    0.00708787   -0.00106686  -3.15652e-05       0.00000       0.00000       0.00000       0.00000       0.00000       0.00000       0.00000       0.00000       0.00000       0.00000       0.00000       0.00000       0.00000       0.00000       0.00000       0.00000       0.00000       0.00000       5.28370       7.77652       7.24909       6.79925       5.18953       4.36037       2.97186       1.96742       1.42027      0.626358      0.471908      0.191984      0.101900     0.0339145     0.0179665    0.00435032    0.00117745   0.000240284       0.00000       0.00000       0.00000       0.00000       0.00000       0.00000       0.00000       0.00000       0.00000       0.00000       0.00000       0.00000       0.00000       0.00000       0.00000       0.00000       0.00000       0.00000
   9  11 2125.0694    0.6949  0.6923 10.2068 -0.0099  0.0366   0.0276   0.0795    0.1246   0.0000   443.7848      -1.47825       15.9849       5.69330      -12.2164      -5.43339       2.73227     -0.178264     -0.816117      0.870823      0.259320    -0.0112798      0.140784    -0.0600261    -0.0137701   -0.00244974   0.000920390   0.000193077       0.00000       0.00000       0.00000       0.00000       0.00000       0.00000       0.00000       0.00000       0.00000       0.00000       0.00000       0.00000       0.00000       0.00000       0.00000       0.00000       0.00000       0.00000       6.52839       8.08440       8.51532       7.03720       6.06012       4.61608       3.31894       2.33246       1.23427      0.966068      0.440664      0.187629      0.116048     0.0444272     0.0139586    0.00545109    0.00115626   0.000180323       0.00000       0.00000       0.00000       0.00000       0.00000       0.00000       0.00000       0.00000       0.00000       0.00000       0.00000       0.00000       0.00000       0.00000       0.00000       0.00000       0.00000       0.00000
   9  12 2264.5178    1.0347  0.7454 10.5193 -0.0013  0.0318   0.0390   0.0877    0.1456   0.0000   439.8364       4.77643       6.01722       5.44884     -0.985195       3.66840       3.27076      -2.21238      -1.29423      0.572861   -0.00364777      0.139769     -0.161469    0.00131572     0.0403683    0.00675289   -0.00195844  -0.000219735       0.00000       0.00000       0.00000       0.00000       0.00000       0.00000       0.00000       0.00000       0.00000       0.00000       0.00000       0.00000       0.00000       0.00000       0.00000       0.00000       0.00000       0.00000       5.37375       6.27327       6.13712       6.20011       4.82952       3.85349       2.83359       1.91960       1.20427      0.754326      0.401174      0.195704     0.0961953     0.0382193     0.0130180    0.00380262   0.000860053   0.000174176       0.00000       0.00000       0.00000       0.00000       0.00000       0.00000       0.00000       0.00000       0.00000       0.00000       0.00000       0.00000       0.00000       0.00000       0.00000       0.00000       0.00000       0.00000
   9  13 2402.3356    1.4813  0.7703 11.0958 -0.0118  0.0312   0.0565   0.0788    0.1730   0.0000   435.7107       6.17637       7.18742       6.56274      -8.75652       1.80342       1.55778      -2.09908       3.93841     -0.698671      0.455707     -0.399833    -0.0529629   -0.00564171    -0.0104755   -0.00259521   0.000197998  -0.000108929       0.00000       0.00000       0.00000       0.00000       0.00000       0.00000       0.00000       0.00000       0.00000       0.00000       0.00000       0.00000       0.00000       0.00000       0.00000       0.00000       0.00000       0.00000       5.78807       6.35979       6.30576       6.24150       5.43719       3.91264       2.87794       1.91541       1.41014      0.828003      0.430990      0.219342     0.0879645     0.0371735     0.0119709    0.00359814   0.000960877   0.000151837       0.00000       0.00000       0.00000       0.00000       0.00000       0.00000       0.00000       0.00000       0.00000       0.00000       0.00000       0.00000       0.00000       0.00000       0.00000       0.00000       0.00000       0.00000
   9  14 2539.6387    1.7710  0.9698 11.5502  0.0057  0.0379   0.0565   0.0873    0.1737   0.0000   436.3127       7.21052       2.46226       2.41117      -4.41963      -8.70350      -1.37071       3.21803       1.21295      -1.64911      0.195307      0.306669     0.0992909    -0.0174643    0.00151698    0.00139925   0.000708975  -0.000266365       0.00000       0.00000       0.00000       0.00000       0.00000       0.00000       0.00000       0.00000       0.00000       0.00000       0.00000       0.00000       0.00000       0.00000       0.00000       0.00000       0.00000       0.00000       7.18623       8.41385       8.96483       8.05615       6.56579       4.66973       3.54021       2.46779       1.43742      0.848608      0.471739      0.267381      0.110746     0.0462264     0.0149659    0.00480801    0.00116089   0.000175855       0.00000       0.00000       0.00000       0.00000       0.00000       0.00000       0.00000       0.00000       0.00000       0.00000       0.00000       0.00000       0.00000       0.00000       0.00000       0.00000       0.00000       0.00000
   9  15 2677.0251    2.2436  1.0577 12.0766 -0.0001  0.0396   0.0731   0.0946    0.2006   0.0000   436.7407       6.35126      -4.20108       7.40306      -3.42762       5.76680       5.84822       2.78653      -1.10234      0.985373     -0.423960    -0.0791683      0.134533    -0.0873786     0.0340763   -0.00461937   0.000881921  -0.000277735       0.00000       0.00000       0.00000       0.00000       0.00000       0.00000       0.00000       0.00000       0.00000       0.00000       0.00000       0.00000       0.00000       0.00000       0.00000       0.00000       0.00000       0.00000       7.22035       8.77935       8.08693       7.26695       6.32341       5.57115       4.07758       2.71729       1.71764      0.924362      0.492683      0.225621      0.106778     0.0427423     0.0170659    0.00489882    0.00118119   0.000221829       0.00000       0.00000       0.00000       0.00000       0.00000       0.00000       0.00000       0.00000       0.00000       0.00000       0.00000       0.00000       0.00000       0.00000       0.00000       0.00000       0.00000       0.00000
   9  16 2815.2701    3.0399  0.8845 11.7307 -0.0008  0.0320   0.0953   0.0777    0.2887   0.0000   433.3168       8.82938       24.1130      -3.71405      -2.56056      -5.20842       5.95613      -1.48548      -1.59507      0.379523      0.289769     -0.109747     0.0509051     0.0418259    0.00990631   -0.00379320   0.000454806  -8.19235e-05       0.00000       0.00000       0.00000       0.00000       0.00000       0.00000       0.00000       0.00000       0.00000       0.00000       0.00000       0.00000       0.00000       0.00000       0.00000       0.00000       0.00000       0.00000       5.24450       6.70896       6.93118       5.85846       5.43298       3.84545       2.93679       1.95855       1.28416      0.750240      0.406167      0.219810     0.0887575     0.0393620     0.0137048    0.00448061    0.00118022   0.000176116       0.00000       0.00000       0.00000       0.00000       0.00000       0.00000       0.00000       0.00000       0.00000       0.00000       0.00000       0.00000       0.00000       0.00000       0.00000       0.00000       0.00000       0.00000
   9  17 2953.5936    3.7305  0.8338 12.3911 -0.0014  0.0332   0.1201   0.0740    0.2386   0.0000   444.4241       20.2041       24.7476       12.1602       4.15268      -2.85059       2.21794     -0.498087      0.592705     -0.604838     -0.143082     -0.314052    -0.0952698    -0.0279289    0.00890373    0.00271126   -0.00182957  -4.03759e-05       0.00000       0.00000       0.00000       0.00000       0.00000       0.00000       0.00000       0.00000       0.00000       0.00000       0.00000       0.00000       0.00000       0.00000       0.00000       0.00000       0.00000       0.00000       5.61829       7.58844       6.86413       7.09057       5.25730       4.36253       2.93089       2.19642       1.25019      0.847380      0.389667      0.254030     0.0849951     0.0459523     0.0126673    0.00470391    0.00100138   0.000229546       0.00000       0.00000       0.00000       0.00000       0.00000       0.00000       0.00000       0.00000       0.00000       0.00000       0.00000       0.00000       0.00000       0.00000       0.00000       0.00000       0.00000       0.00000
   9  18 3091.5655    3.8198  1.0081 12.7326 -0.0032  0.0343   0.1167   0.0884    0.2376   0.0000   439.0478       34.0306       13.9918       24.6740       9.89322       3.65149      -7.27322      0.880719     -0.631556      -1.00710    0.00775117      0.160522     0.0554122   -0.00893642    0.00118863    0.00220420   -0.00196402  -0.000359108       0.00000       0.00000       0.00000       0.00000       0.00000       0.00000       0.00000       0.00000       0.00000       0.00000       0.00000       0.00000       0.00000       0.00000       0.00000       0.00000       0.00000       0.00000       5.90843       7.52693       7.67650       6.52280       5.86310       4.28427       3.32632       2.11419       1.35658      0.811327      0.425613      0.218614     0.0971034     0.0412204     0.0145759    0.00463775    0.00125457   0.000188923       0.00000       0.00000       0.00000       0.00000       0.00000       0.00000       0.00000       0.00000       0.00000       0.00000       0.00000       0.00000       0.00000       0.00000       0.00000       0.00000       0.00000       0.00000
   9  19 3229.6198    3.5836  1.3326 13.0075 -0.0083  0.0409   0.1019   0.1147    0.1691   0.0000   425.3444       25.3823       10.2537       5.11170       4.06999      -5.10877      -3.34514       5.31459      -1.96890      0.456330     -0.105335      0.115494    -0.0620019   -0.00779102    -0.0344623   -0.00787297  -0.000916894  -0.000290247       0.00000       0.00000       0.00000       0.00000       0.00000       0.00000       0.00000       0.00000       0.00000       0.00000       0.00000       0.00000       0.00000       0.00000       0.00000       0.00000       0.00000       0.00000       7.32002       8.93647       8.82639       8.43635       6.83930       5.32473       3.73800       2.59440       1.71408      0.961702      0.540440      0.268305      0.119212     0.0473842     0.0177852    0.00520057    0.00127498   0.000233455       0.00000       0.00000       0.00000       0.00000       0.00000       0.00000       0.00000       0.00000       0.00000       0.00000       0.00000       0.00000       0.00000       0.00000       0.00000       0.00000       0.00000       0.00000
   9  20 3367.8120    3.2683  1.9142 12.3690  0.0018  0.0527   0.0762   0.1242    0.1653   0.0000   433.6309       26.0668       13.2236       2.91431       2.45153      -13.3003       1.37930      -2.91781      -1.09049     -0.424594     -0.108831     0.0466159     -0.143851    -0.0999084     0.0228868   -0.00477558   -0.00122509   9.68876e-06       0.00000       0.00000       0.00000       0.00000       0.00000       0.00000       0.00000       0.00000       0.00000       0.00000       0.00000       0.00000       0.00000       0.00000       0.00000       0.00000       0.00000       0.00000       9.33553       11.4892       10.3360       9.97588       8.58154       6.97278       5.42860       3.59140       2.23695       1.24367      0.673761      0.338964      0.151005     0.0605089     0.0213308    0.00625464    0.00171669   0.000308949       0.00000       0.00000       0.00000       0.00000       0.00000       0.00000       0.00000       0.00000       0.00000       0.00000       0.00000       0.00000       0.00000       0.00000       0.00000       0.00000       0.00000       0.00000
   9  21 3506.4670    2.8636  2.6521 11.6079 -0.0062  0.0572   0.0558   0.1490    0.1600   0.0000   423.7603       14.4391       18.3069       28.1333      -5.85284      -14.9281      -1.23071      -2.48490      -2.49717      -2.22267      0.669997     -0.403467     -0.154175    -0.0213956    -0.0480180    0.00119360    0.00162899  -0.000342053       0.00000       0.00000       0.00000       0.00000       0.00000       0.00000       0.00000       0.00000       0.00000       0.00000       0.00000       0.00000       0.00000       0.00000       0.00000       0.00000       0.00000       0.00000       9.85334       12.4110       12.0925       10.9616       9.30672       7.38188       5.45655       3.66379       2.34028       1.30662      0.726644      0.364972      0.161139     0.0661925     0.0250358    0.00742827    0.00190394   0.000328337       0.00000       0.00000       0.00000       0.00000       0.00000       0.00000       0.00000       0.00000       0.00000       0.00000       0.00000       0.00000       0.00000       0.00000       0.00000       0.00000       0.00000       0.00000
   9  22 3645.3508    2.3593  4.0065 11.1357 -0.0023  0.0742   0.0410   0.1927    0.1422   0.0000   416.0046       18.5815       7.25598       26.3673     -0.706179       4.09753       4.48153      -10.0636       2.18171     -0.219131     -0.846614    -0.0695833     0.0500792      0.118216    -0.0194843   -0.00279009    0.00295054  -0.000322457       0.00000       0.00000       0.00000       0.00000       0.00000       0.00000       0.00000       0.00000       0.00000       0.00000       0.00000       0.00000       0.00000       0.00000       0.00000       0.00000       0.00000       0.00000       13.2984       15.6701       16.0594       14.2887       12.3118       9.82087       6.85846       4.79898       3.07310       1.80049      0.978989      0.487744      0.212018     0.0884629     0.0324137    0.00998734    0.00231789   0.000381543       0.00000       0.00000       0.00000       0.00000       0.00000       0.00000       0.00000       0.00000       0.00000       0.00000       0.00000       0.00000       0.00000       0.00000       0.00000       0.00000       0.00000       0.00000
   9  23 3784.0852    2.0013  4.9597 10.9666 -0.0059  0.0860   0.0316   0.2332    0.1133   0.0000   405.4424       60.9735      -1.59182       12.6108      -2.85495       4.27042      -3.19907      0.483822       3.64411      -1.84229       2.67835    -0.0381492      0.612417    -0.0515644    -0.0143359     0.0195535    0.00131712  -0.000247764       0.00000       0.00000       0.00000       0.00000       0.00000       0.00000       0.00000       0.00000       0.00000       0.00000       0.00000       0.00000       0.00000       0.00000       0.00000       0.00000       0.00000       0.00000       14.6471       17.7868       18.1648       16.4801       14.2562       10.9299       8.37875       5.40613       3.65639       2.05593       1.15605      0.579479      0.258756      0.108123     0.0398330     0.0114174    0.00302592   0.000475504       0.00000       0.00000       0.00000       0.00000       0.00000       0.00000       0.00000       0.00000       0.00000       0.00000       0.00000       0.00000       0.00000       0.00000       0.00000       0.00000       0.00000       0.00000
   9  24 3923.4732    1.6551  7.1417 10.2679 -0.0030  0.1092   0.0223   0.2954    0.1166   0.0000   421.0110       73.9378       18.8975       16.2419       9.03692      -12.3871       8.30143      -6.00853       7.99715      -5.62348     -0.504175      0.152791     -0.194702    -0.0375437     0.0653919     0.0178595  -0.000935503  -0.000165761       0.00000       0.00000       0.00000       0.00000       0.00000       0.00000       0.00000       0.00000       0.00000       0.00000       0.00000       0.00000       0.00000       0.00000       0.00000       0.00000       0.00000       0.00000       18.5296       22.5086       22.6907       21.2880       17.7422       14.1032       10.4345       6.94898       4.66698       2.61798       1.47472      0.752417      0.327579      0.136511     0.0508151     0.0145776    0.00372716   0.000626188       0.00000       0.00000       0.00000       0.00000       0.00000       0.00000       0.00000       0.00000       0.00000       0.00000       0.00000       0.00000       0.00000       0.00000       0.00000       0.00000       0.00000       0.00000
   9  27 4342.8639    0.9791 13.9595 10.0444 -0.0009  0.2134   0.0134   0.6007    0.0660   0.0000   408.8012       71.5371       20.7959      -26.3196      -54.6179       1.53354       39.8537      -7.84117      -4.12413      -2.31785       2.77910     -0.360412      0.398253     0.0851237    -0.0609165    0.00586366    0.00798842   0.000489779       0.00000       0.00000       0.00000       0.00000       0.00000       0.00000       0.00000       0.00000       0.00000       0.00000       0.00000       0.00000       0.00000       0.00000       0.00000       0.00000       0.00000       0.00000       35.2782       45.0394       43.3477       41.7637       35.0814       28.5765       20.4167       14.1352       9.22287       5.56313       3.02384       1.47196      0.683354      0.277627      0.101590     0.0312893    0.00755429    0.00133548       0.00000       0.00000       0.00000       0.00000       0.00000       0.00000       0.00000       0.00000       0.00000       0.00000       0.00000       0.00000       0.00000       0.00000       0.00000       0.00000       0.00000       0.00000
  10  12 2302.7817    1.1794  0.7979 10.6461 -0.0080  0.0332   0.0390   0.0727    0.1684   0.0000   433.4104       5.35995       18.0663       5.82881      -6.08712      -1.48702       4.25086      -3.22863      -1.18417     -0.599560      0.615953      0.313479     -0.333365     0.0105897    -0.0473572   -0.00869673   0.000202000   0.000513968  -0.000483582  -2.08307e-05       0.00000       0.00000       0.00000       0.00000       0.00000       0.00000       0.00000       0.00000       0.00000       0.00000       0.00000       0.00000       0.00000       0.00000       0.00000       0.00000       6.03519       7.27068       7.05794       6.84393       5.91055       4.63439       3.19962       2.19888       1.51583       1.04563      0.609995      0.327421      0.151201     0.0694425     0.0274306     0.0109002    0.00341434    0.00100749   0.000225497   3.94037e-05       0.00000       0.00000       0.00000       0.00000       0.00000       0.00000       0.00000       0.00000       0.00000       0.00000       0.00000       0.00000       0.00000       0.00000       0.00000       0.00000
  10  13 2440.8069    1.5193  0.8910 11.0346 -0.0055  0.0326   0.0477   0.0798    0.1721   0.0000   446.1774       5.94325       11.9760       2.11225      -2.80075      -1.98595      -1.15922       1.19362     -0.102369     -0.422994     -0.386212      0.562183    -0.0397126    -0.0333081   -0.00522901   -0.00831634    0.00147844    0.00153995  -0.000181829  -2.92328e-05       0.00000       0.00000       0.00000       0.00000       0.00000       0.00000       0.00000       0.00000       0.00000       0.00000       0.00000       0.00000       0.00000       0.00000       0.00000       0.00000       4.96061       6.35467       5.89310       5.82901       5.12953       4.04011       3.33010       2.41339       1.56466      0.990502      0.524452      0.332648      0.150186     0.0798594     0.0285368     0.0125235    0.00356281    0.00117273   0.000289109   4.80336e-05       0.00000       0.00000       0.00000       0.00000       0.00000       0.00000       0.00000       0.00000       0.00000       0.00000       0.00000       0.00000       0.00000       0.00000       0.00000       0.00000
  10  14 2578.6398    1.8887  0.7972 11.9314 -0.0020  0.0352   0.0639   0.0789    0.1352   0.0000   449.5607       19.3024       8.28664       10.8431      -10.5806       8.63359       2.07662     -0.895566      -1.43332      -1.05187      0.730564      0.118466     -0.226364     0.0679801    0.00506854    0.00649940   -0.00394767   -0.00108270   0.000306230   2.42610e-05       0.00000       0.00000       0.00000       0.00000       0.00000       0.00000       0.00000       0.00000       0.00000       0.00000       0.00000       0.00000       0.00000       0.00000       0.00000       0.00000       5.42707       6.23390       7.00100       6.04339       5.45522       4.49220       3.03521       2.36498       1.56882      0.940379      0.638169      0.312945      0.158904     0.0818826     0.0310907     0.0113611    0.00453493    0.00124342   0.000259441   3.87536e-05       0.00000       0.00000       0.00000       0.00000       0.00000       0.00000       0.00000       0.00000       0.00000       0.00000       0.00000       0.00000       0.00000       0.00000       0.00000       0.00000
  10  15 2717.0363    2.4900  0.9011 12.0375 -0.0025  0.0329   0.0763   0.0768    0.1815   0.0000   429.8052       9.58916       13.2486       7.86257      -5.64426       1.61439      -2.75534     -0.871505       1.43793     -0.295013      0.135195     -0.599123    -0.0184929     0.0126161    -0.0144704     0.0111299  -0.000332138   -0.00185972  -0.000277688   8.59245e-06       0.00000       0.00000       0.00000       0.00000       0.00000       0.00000       0.00000       0.00000       0.00000       0.00000       0.00000       0.00000       0.00000       0.00000       0.00000       0.00000       5.99676       7.55284       7.96633       7.07294       5.87356       4.55821       3.20372       2.22153       1.46128      0.928703      0.526156      0.291592      0.147972     0.0627700     0.0287360     0.0107975    0.00375081    0.00109287   0.000241490   3.85631e-05       0.00000       0.00000       0.00000       0.00000       0.00000       0.00000       0.00000       0.00000       0.00000       0.00000       0.00000       0.00000       0.00000       0.00000       0.00000       0.00000
  10  16 2855.7897    2.9626  0.9430 12.4120 -0.0071  0.0346   0.0889   0.0765    0.2070   0.0000   436.4894     -0.153904       10.8435      -1.37472       3.04626       16.5607      -3.36681      0.736425       1.03359     -0.316487      0.305526     -0.424217      0.166689    -0.0795265    0.00341594   -0.00662697   -0.00186418  -0.000497996  -0.000219614  -4.51612e-05       0.00000       0.00000       0.00000       0.00000       0.00000       0.00000       0.00000       0.00000       0.00000       0.00000       0.00000       0.00000       0.00000       0.00000       0.00000       0.00000       5.52555       7.05122       7.34347       6.29397       5.92556       4.37793       3.43322       2.35016       1.55077       1.01132      0.577954      0.325016      0.154249     0.0774359     0.0307954     0.0125158    0.00407125    0.00129992   0.000314256   4.31035e-05       0.00000       0.00000       0.00000       0.00000       0.00000       0.00000       0.00000       0.00000       0.00000       0.00000       0.00000       0.00000       0.00000       0.00000       0.00000       0.00000
  10  17 2994.5586    3.7130  0.8859 12.7861 -0.0057  0.0385   0.1164   0.0786    0.2056   0.0000   436.5103       16.2089       7.76142       12.3959      -2.11964      -2.83440      -2.70096   -0.00191638      0.717320     -0.788281     0.0503062     -0.419528     -0.178609   -0.00742617    -0.0443197    0.00199525    0.00374418   -0.00164251   3.31720e-05  -4.82130e-05       0.00000       0.00000       0.00000       0.00000       0.00000       0.00000       0.00000       0.00000       0.00000       0.00000       0.00000       0.00000       0.00000       0.00000       0.00000       0.00000       8.15478       10.6371       10.7630       9.52806       7.80322       5.78865       4.01713       2.63785       1.66864      0.962413      0.545774      0.294293      0.132135     0.0693287     0.0250406     0.0106153    0.00358973    0.00105721   0.000258387   4.11035e-05       0.00000       0.00000       0.00000       0.00000       0.00000       0.00000       0.00000       0.00000       0.00000       0.00000       0.00000       0.00000       0.00000       0.00000       0.00000       0.00000
  10  18 3133.0289    3.7234  1.0260 12.8588 -0.0014  0.0363   0.1088   0.0848    0.2004   0.0000   436.1660       14.7705       9.95237       15.4274      -1.62585      -4.31897      -2.61446      0.490970       1.21368      0.241664      0.100722     -0.781334      0.192404     0.0295376    -0.0218202   -0.00831596    0.00425485  -2.59715e-05   0.000116127  -2.73736e-05       0.00000       0.00000       0.00000       0.00000       0.00000       0.00000       0.00000       0.00000       0.00000       0.00000       0.00000       0.00000       0.00000       0.00000       0.00000       0.00000       5.60519       6.64763       7.29134       6.76821       5.68331       4.51308       3.29601       2.56782       1.73432      0.919253      0.622879      0.343665      0.183927     0.0872683     0.0346672     0.0127535    0.00488602    0.00130465   0.000293927   4.67354e-05       0.00000       0.00000       0.00000       0.00000       0.00000       0.00000       0.00000       0.00000       0.00000       0.00000       0.00000       0.00000       0.00000       0.00000       0.00000       0.00000
  10  19 3271.4531    3.4612  1.0975 13.2696 -0.0018  0.0430   0.1040   0.0964    0.1710   0.0000   425.5141       26.6577       7.67379       6.66800      -18.3355       6.60368       1.14274      -4.22064      -2.60297    -0.0155937    -0.0346250     0.0285653      0.176797    -0.0349012  -0.000783414    -0.0193895    0.00616918   0.000152387  -0.000365888  -4.20274e-05       0.00000       0.00000       0.00000       0.00000       0.00000       0.00000       0.00000       0.00000       0.00000       0.00000       0.00000       0.00000       0.00000       0.00000       0.00000       0.00000       6.90642       8.98433       8.61040       8.18455       6.57752       5.94626       4.05624       2.99684       2.03494       1.23511      0.688676      0.399351      0.198897     0.0817699     0.0374931     0.0155085    0.00541995    0.00150618   0.000314893   6.45331e-05       0.00000       0.00000       0.00000       0.00000       0.00000       0.00000       0.00000       0.00000       0.00000       0.00000       0.00000       0.00000       0.00000       0.00000       0.00000       0.00000
  10  20 3410.3378    3.0772  1.7787 12.6674 -0.0012  0.0486   0.0729   0.1206    0.1287   0.0000   450.0270       10.7539       20.9655       6.60228       14.2793       2.03440       7.37006      0.797989      -3.66880       1.60585      0.355731     0.0794717      0.222553    -0.0207965     0.0278248    -0.0276784   -0.00688242    0.00250820  -0.000134737  -0.000162335       0.00000       0.00000       0.00000       0.00000       0.00000       0.00000       0.00000       0.00000       0.00000       0.00000       0.00000       0.00000       0.00000       0.00000       0.00000       0.00000       8.11913       10.3219       10.4849       9.69131       8.03562       6.48802       4.89065       3.29042       2.26819       1.40673      0.830027      0.442346      0.217252      0.107308     0.0449787     0.0177830    0.00591163    0.00164375   0.000389908   6.49056e-05       0.00000       0.00000       0.00000       0.00000       0.00000       0.00000       0.00000       0.00000       0.00000       0.00000       0.00000       0.00000       0.00000       0.00000       0.00000       0.00000
  10  21 3549.1822    2.7169  3.0412 11.3711  0.0003  0.0611   0.0474   0.1533    0.1378   0.0000   443.5237       27.3095      -24.1513      -8.21909       4.04211      -2.71432      -11.1834     -0.180873      0.325935      -2.71966      -1.36176     -0.246666     0.0505416     -0.109498    -0.0153113   -0.00322167   -0.00189187  -0.000350306   0.000341107   4.80467e-05       0.00000       0.00000       0.00000       0.00000       0.00000       0.00000       0.00000       0.00000       0.00000       0.00000       0.00000       0.00000       0.00000       0.00000       0.00000       0.00000       9.59983       11.2678       11.7631       11.3715       9.47570       7.98681       5.78873       4.29542       2.72833       1.83041       1.12566      0.574349      0.282924      0.148481     0.0598388     0.0221538    0.00753730    0.00221923   0.000462343   8.10123e-05       0.00000       0.00000       0.00000       0.00000       0.00000       0.00000       0.00000       0.00000       0.00000       0.00000       0.00000       0.00000       0.00000       0.00000       0.00000       0.00000
  10  22 3688.4525    2.2536  4.2257 11.1792 -0.0010  0.0723   0.0354   0.1954    0.1059   0.0000   421.0795       45.8733       33.4529       34.3766       3.22843       4.19142      -3.33286      -7.61097     -0.400685      -2.21095      0.808368      0.125587     -0.408214     0.0134140     0.0157383    -0.0145592   0.000479478    0.00145305  -0.000499974   6.69867e-06       0.00000       0.00000       0.00000       0.00000       0.00000       0.00000       0.00000       0.00000       0.00000       0.00000       0.00000       0.00000       0.00000       0.00000       0.00000       0.00000       11.3882       13.5994       13.8214       12.9331       11.7490       9.18274       7.09746       5.01671       3.49500       2.15938       1.28374      0.721060      0.353527      0.170083     0.0670972     0.0267159    0.00891290    0.00254270   0.000618922   9.31952e-05       0.00000       0.00000       0.00000       0.00000       0.00000       0.00000       0.00000       0.00000       0.00000       0.00000       0.00000       0.00000       0.00000       0.00000       0.00000       0.00000
  10  24 3967.6547    1.5788  7.9083 10.2646 -0.0004  0.1103   0.0193   0.3050    0.0915   0.0000   419.8187       70.8431       12.4702       1.34213       14.8404       8.93137      -11.6937      -9.20602     -0.203502       4.69829      -1.27358      -1.76226      0.974026    -0.0888168    -0.0293873    0.00239471   5.50921e-05   0.000423848    0.00139082   4.64200e-06       0.00000       0.00000       0.00000       0.00000       0.00000       0.00000       0.00000       0.00000       0.00000       0.00000       0.00000       0.00000       0.00000       0.00000       0.00000       0.00000       17.2946       21.4275       21.2403       20.3185       17.9925       14.5075       11.1518       8.13117       5.40379       3.36497       1.94197       1.08530      0.555437      0.249010      0.106449     0.0406759     0.0138716    0.00418593   0.000984812   0.000154737       0.00000       0.00000       0.00000       0.00000       0.00000       0.00000       0.00000       0.00000       0.00000       0.00000       0.00000       0.00000       0.00000       0.00000       0.00000       0.00000
  10  27 4388.0604    0.8963 13.4994 10.0945 -0.0022  0.2088   0.0124   0.5767    0.0582   0.0000   429.0354       4.82020       35.0842      -5.79791      -22.9568       19.6559      -18.9218      -18.5301       29.0276       4.25113      -2.87797     -0.308428       1.19195     0.0844802     -0.364194    -0.0914379    0.00132535   -0.00123284   -0.00125812   0.000372182       0.00000       0.00000       0.00000       0.00000       0.00000       0.00000       0.00000       0.00000       0.00000       0.00000       0.00000       0.00000       0.00000       0.00000       0.00000       0.00000       30.9080       39.3806       39.6055       37.8500       33.1868       27.1756       21.1885       15.3412       10.2312       6.59782       3.93702       2.11306       1.09583      0.516434      0.227295     0.0852690     0.0290355    0.00852160    0.00195850   0.000308560       0.00000       0.00000       0.00000       0.00000       0.00000       0.00000       0.00000       0.00000       0.00000       0.00000       0.00000       0.00000       0.00000       0.00000       0.00000       0.00000
  11   9 1915.4529    0.4618  0.3693 10.1575 -0.0141  0.0326   0.0265   0.0598    0.0647   0.0000   438.0152      -3.75954       16.7911    0.00590528      0.308634      -2.96908     -0.202858     -0.780319      0.480837     -0.409298     -0.367991      0.201026     -0.434089     0.0423349     0.0208723     0.0117455    0.00489637    0.00229232   0.000134400  -0.000186993   2.33536e-05   2.94590e-06       0.00000       0.00000       0.00000       0.00000       0.00000       0.00000       0.00000       0.00000       0.00000       0.00000       0.00000       0.00000       0.00000       0.00000       4.76973       4.13597       5.65857       5.80564       4.18947       3.62171       3.76855       2.46064       1.48326       1.01163      0.844740      0.445319      0.181719      0.110041     0.0662707     0.0328284     0.0108606    0.00361489    0.00101978   0.000226795   4.73062e-05   6.51099e-06       0.00000       0.00000       0.00000       0.00000       0.00000       0.00000       0.00000       0.00000       0.00000       0.00000       0.00000       0.00000       0.00000       0.00000
  11  11 2199.8528    0.9353  0.5841 10.5130 -0.0099  0.0263   0.0415   0.0744    0.1141   0.0000   435.0536      -12.0719       9.99890       2.15533       12.3889       4.32664       1.89870      -3.36625      0.446887     -0.153416      -1.44343     -0.457190     0.0365562     -0.191060    -0.0598199    -0.0339922   -0.00242010   -0.00342887   8.40820e-05  -0.000121927   2.00908e-05   7.40356e-06       0.00000       0.00000       0.00000       0.00000       0.00000       0.00000       0.00000       0.00000       0.00000       0.00000       0.00000       0.00000       0.00000       0.00000       3.80519       4.64654       4.54567       4.59057       3.97538       3.34602       2.41894       1.78588       1.29211      0.850363      0.582699      0.321951      0.198037     0.0916698     0.0466504     0.0176586    0.00794699    0.00256322   0.000895809   0.000217409   5.01818e-05   8.03320e-06       0.00000       0.00000       0.00000       0.00000       0.00000       0.00000       0.00000       0.00000       0.00000       0.00000       0.00000       0.00000       0.00000       0.00000
  11  12 2340.0085    1.2231  0.7766 10.7466 -0.0103  0.0357   0.0433   0.0679    0.1752   0.0000   440.4037       7.42259       14.6616      -1.97906      -2.60416       7.87705      -3.96978      -4.16037      0.916434      -2.37445      0.770148     -0.998235      0.342793     -0.228758    -0.0329203     0.0112694   0.000635643   -0.00102251   -0.00144929  -5.74102e-05   0.000125389  -1.56944e-05       0.00000       0.00000       0.00000       0.00000       0.00000       0.00000       0.00000       0.00000       0.00000       0.00000       0.00000       0.00000       0.00000       0.00000       6.48197       7.52006       6.30763       5.02943       4.89620       5.28236       4.77493       3.74322       2.54872       1.57960      0.804454      0.468758      0.218688      0.105403     0.0527444     0.0188493    0.00888479    0.00323583    0.00104331   0.000276024   6.07391e-05   9.28906e-06       0.00000       0.00000       0.00000       0.00000       0.00000       0.00000       0.00000       0.00000       0.00000       0.00000       0.00000       0.00000       0.00000       0.00000
  11  13 2478.4868    1.6031  0.8321 11.3647 -0.0078  0.0324   0.0522   0.0737    0.1755   0.0000   433.1737       15.6125       16.8299      0.629913     -0.119394      -2.38869      -1.38961       1.87424       1.32067      -1.70529      0.200939      0.237580      0.189975     -0.193076    -0.0688848    -0.0581511    0.00286583   -0.00485834    0.00108745  -3.32994e-05   0.000101414   1.73623e-07       0.00000       0.00000       0.00000       0.00000       0.00000       0.00000       0.00000       0.00000       0.00000       0.00000       0.00000       0.00000       0.00000       0.00000       4.79175       5.68149       5.82252       5.74435       4.75439       4.21078       3.38411       2.41046       1.73277       1.15079      0.741614      0.397728      0.230396      0.107165     0.0547731     0.0235535     0.0104965    0.00333265    0.00113086   0.000275234   6.34608e-05   1.00869e-05       0.00000       0.00000       0.00000       0.00000       0.00000       0.00000       0.00000       0.00000       0.00000       0.00000       0.00000       0.00000       0.00000       0.00000
  11  14 2616.9618    2.1176  1.0589 11.3080  0.0021  0.0327   0.0585   0.0837    0.2531   0.0000   444.5643       8.62179       12.2825       4.43152       6.10843      0.224349     -0.766363      -3.55809       1.14746     -0.239364      0.727769     -0.150019     -0.583234     -0.131620     0.0554007    0.00937863   -0.00738446    0.00205167    0.00174808   0.000100594  -6.24497e-05   5.03957e-06       0.00000       0.00000       0.00000       0.00000       0.00000       0.00000       0.00000       0.00000       0.00000       0.00000       0.00000       0.00000       0.00000       0.00000       4.60687       5.44484       5.89398       5.37555       4.96158       4.08097       3.32420       2.47065       1.68249       1.14015      0.747520      0.421144      0.230929      0.115311     0.0585224     0.0253415     0.0104368    0.00359223    0.00120366   0.000326961   7.11606e-05   9.83989e-06       0.00000       0.00000       0.00000       0.00000       0.00000       0.00000       0.00000       0.00000       0.00000       0.00000       0.00000       0.00000       0.00000       0.00000
  11  15 2756.1971    2.7951  0.8378 12.1564  0.0007  0.0325   0.0886   0.0742    0.1647   0.0000   437.2801       7.06831       11.7505      0.887249       5.55366      0.801215     -0.849567     -0.456756       2.07998     -0.308744     -0.417940     -0.200757     0.0766052    -0.0345995     0.0429749   -0.00108255    0.00166186   -0.00497636    0.00148049   0.000306868   6.82499e-05  -6.11405e-06       0.00000       0.00000       0.00000       0.00000       0.00000       0.00000       0.00000       0.00000       0.00000       0.00000       0.00000       0.00000       0.00000       0.00000       4.17515       6.30513       5.43479       6.08247       4.62568       4.12346       3.11276       2.37476       1.61504       1.02670      0.680643      0.361669      0.220466     0.0950699     0.0587544     0.0206948     0.0104497    0.00305484    0.00111607   0.000297372   6.98976e-05   1.44585e-05       0.00000       0.00000       0.00000       0.00000       0.00000       0.00000       0.00000       0.00000       0.00000       0.00000       0.00000       0.00000       0.00000       0.00000
  11  16 2895.4551    3.1656  0.8520 12.5547 -0.0036  0.0303   0.0958   0.0739    0.1740   0.0000   439.2379       16.5740       8.00302      0.583885      -1.32141     -0.195355      -3.86887     -0.584926       1.96160     -0.209709     -0.398994      0.101886     -0.372516     -0.110763     0.0197650    -0.0193272     0.0118981   -0.00218820   -0.00138288  -0.000114370   2.93721e-05  -4.12259e-06       0.00000       0.00000       0.00000       0.00000       0.00000       0.00000       0.00000       0.00000       0.00000       0.00000       0.00000       0.00000       0.00000       0.00000       4.55811       5.19148       5.40337       4.93803       4.28820       3.83312       3.35402       2.47061       1.75654       1.09253      0.655467      0.376462      0.205614      0.106104     0.0512644     0.0229014    0.00926256    0.00335161    0.00102880   0.000258711   6.07260e-05   8.59431e-06       0.00000       0.00000       0.00000       0.00000       0.00000       0.00000       0.00000       0.00000       0.00000       0.00000       0.00000       0.00000       0.00000       0.00000
  11  17 3034.6159    3.9050  0.9280 12.9640 -0.0113  0.0312   0.1154   0.0727    0.1875   0.0000   441.0985       24.1567       10.3322     -0.738093      -8.05498      -1.05558      -6.46359       2.70177      -1.86381      0.399631      0.307394     -0.143915     -0.577993     -0.268849    -0.0311144   -0.00458448  -0.000627606   -0.00467310  -0.000178107  -7.67981e-05   8.14156e-05   2.58966e-06       0.00000       0.00000       0.00000       0.00000       0.00000       0.00000       0.00000       0.00000       0.00000       0.00000       0.00000       0.00000       0.00000       0.00000       4.48767       5.23891       5.79290       5.38974       4.79568       3.95385       3.10663       2.30870       1.63799       1.03843      0.682118      0.399252      0.216185      0.119654     0.0532820     0.0255146    0.00903857    0.00357430    0.00113952   0.000296455   6.47563e-05   9.20298e-06       0.00000       0.00000       0.00000       0.00000       0.00000       0.00000       0.00000       0.00000       0.00000       0.00000       0.00000       0.00000       0.00000       0.00000
  11  18 3173.6511    3.7139  1.1063 12.9066 -0.0077  0.0367   0.1050   0.0872    0.2065   0.0000   432.7000       16.4211       12.2675       9.15709      -4.74890      -1.04282      -5.02255       1.65526      0.210070      -2.27077     -0.421160      0.258462     -0.114254     -0.340314    -0.0208934  -0.000450669    0.00280211   -0.00900779   0.000391727   0.000289099   8.99183e-05  -1.62127e-05       0.00000       0.00000       0.00000       0.00000       0.00000       0.00000       0.00000       0.00000       0.00000       0.00000       0.00000       0.00000       0.00000       0.00000       5.60618       6.73093       6.28096       5.90988       5.34683       4.90184       4.09955       3.06197       2.16509       1.40517      0.849844      0.457355      0.263635      0.132076     0.0563786     0.0268224     0.0107652    0.00379701    0.00123331   0.000333944   7.39579e-05   1.18135e-05       0.00000       0.00000       0.00000       0.00000       0.00000       0.00000       0.00000       0.00000       0.00000       0.00000       0.00000       0.00000       0.00000       0.00000
  11  19 3312.4605    3.6145  1.4315 12.7075 -0.0056  0.0403   0.0853   0.1007    0.1768   0.0000   445.6821       26.1378       2.59477       13.9278      -5.79861      -6.96663      0.412136   -0.00342413       1.10281      -3.24062      0.215094      0.168177      0.360992     -0.321576      0.139272    0.00358796     0.0127448   -0.00642634  -8.36598e-05   0.000178108  -4.25581e-05  -4.51669e-06       0.00000       0.00000       0.00000       0.00000       0.00000       0.00000       0.00000       0.00000       0.00000       0.00000       0.00000       0.00000       0.00000       0.00000       5.98836       7.94649       7.85473       7.65688       6.38228       5.43747       4.03988       2.99126       2.04650       1.34501      0.885535      0.463096      0.286007      0.127661     0.0700651     0.0269539     0.0127269    0.00383333    0.00144844   0.000364653   8.24492e-05   1.44095e-05       0.00000       0.00000       0.00000       0.00000       0.00000       0.00000       0.00000       0.00000       0.00000       0.00000       0.00000       0.00000       0.00000       0.00000
  11  20 3451.7735    3.0318  2.1610 11.6667 -0.0054  0.0467   0.0586   0.1140    0.1588   0.0000   435.1627       22.1574       17.5009       3.97329      -12.5433      -9.04793      -1.87622      -8.43781       5.69393     -0.523206      0.214897      -1.73782      0.342776    -0.0409576     0.0230978   -0.00951717    -0.0229930   0.000941384    0.00160731  -0.000806241   2.91137e-05   9.03825e-06       0.00000       0.00000       0.00000       0.00000       0.00000       0.00000       0.00000       0.00000       0.00000       0.00000       0.00000       0.00000       0.00000       0.00000       6.73294       8.33607       8.58113       8.28631       7.34087       5.91988       4.71082       3.40755       2.38756       1.64801      0.978540      0.607924      0.330038      0.161887     0.0833618     0.0328308     0.0147111    0.00511991    0.00154120   0.000453480   0.000100870   1.52297e-05       0.00000       0.00000       0.00000       0.00000       0.00000       0.00000       0.00000       0.00000       0.00000       0.00000       0.00000       0.00000       0.00000       0.00000
  11  21 3591.3423    2.5377  3.2775 11.5195 -0.0011  0.0605   0.0409   0.1530    0.1011   0.0000   439.9359       17.6571       15.8677       9.03309       4.92002      -1.07832       2.31403      -5.09287      -1.38119       1.09333      -1.91990     -0.893441     0.0264473     -0.115432    -0.0167257    -0.0343840    -0.0211973   -0.00152815  -0.000772858   0.000222756  -0.000133178   6.13365e-06       0.00000       0.00000       0.00000       0.00000       0.00000       0.00000       0.00000       0.00000       0.00000       0.00000       0.00000       0.00000       0.00000       0.00000       8.46311       10.4238       10.9736       10.4272       9.30141       7.67450       6.15619       4.33459       3.25156       2.06590       1.31207      0.791101      0.422889      0.222928      0.105839     0.0464547     0.0185082    0.00712624    0.00222102   0.000572951   0.000137345   1.99718e-05       0.00000       0.00000       0.00000       0.00000       0.00000       0.00000       0.00000       0.00000       0.00000       0.00000       0.00000       0.00000       0.00000       0.00000
  11  22 3730.8415    2.1246  4.6482 11.0631 -0.0032  0.0750   0.0298   0.1932    0.0878   0.0000   432.4570       51.3417       17.0145       21.1599       6.35352       11.3068   0.000977618       1.58161       9.03426     -0.777843      -2.88408     -0.718576    -0.0214998     -0.438075     -0.146080    -0.0974759   -0.00129810   0.000771780  -0.000622637  -0.000410757  -0.000100429  -2.18753e-05       0.00000       0.00000       0.00000       0.00000       0.00000       0.00000       0.00000       0.00000       0.00000       0.00000       0.00000       0.00000       0.00000       0.00000       10.6723       12.8213       13.3553       12.4463       11.7163       9.41619       7.61953       5.79935       4.02728       2.70089       1.63555      0.965584      0.550690      0.280741      0.131629     0.0576197     0.0233960    0.00821903    0.00265230   0.000768232   0.000167486   2.35895e-05       0.00000       0.00000       0.00000       0.00000       0.00000       0.00000       0.00000       0.00000       0.00000       0.00000       0.00000       0.00000       0.00000       0.00000
  11  23 3871.0898    1.7567  6.4734 10.6101 -0.0015  0.0925   0.0225   0.2484    0.0879   0.0000   449.0973       36.9383       29.2470       13.6036      -7.63261      -7.40891       14.4348       9.33631      -1.93906      -2.48778       1.76105     -0.265740     -0.139206     -0.170789   -0.00434001     0.0588891    -0.0241736    -0.0282371    0.00746127   -0.00147696  -7.11363e-05  -1.65647e-06       0.00000       0.00000       0.00000       0.00000       0.00000       0.00000       0.00000       0.00000       0.00000       0.00000       0.00000       0.00000       0.00000       0.00000       12.9523       16.4361       16.5719       16.2737       14.4746       11.7764       9.31349       6.88430       4.95818       3.16536       2.04393       1.17568      0.667649      0.344434      0.160626     0.0720379     0.0282545     0.0102337    0.00340558   0.000907903   0.000212493   3.23130e-05       0.00000       0.00000       0.00000       0.00000       0.00000       0.00000       0.00000       0.00000       0.00000       0.00000       0.00000       0.00000       0.00000       0.00000
  11  24 4011.2522    1.4678  8.2912 10.3571 -0.0018  0.1080   0.0172   0.3152    0.0736   0.0000   411.5648       10.8833       12.2883      -1.15994      -14.1268       9.67886      -20.9509       2.83553      -4.38530       3.90352      -1.11379      -3.05590       2.09139      0.155410     -0.168964     -0.125565    -0.0630572    0.00368325   0.000964407   0.000323682   0.000210219  -3.28885e-05       0.00000       0.00000       0.00000       0.00000       0.00000       0.00000       0.00000       0.00000       0.00000       0.00000       0.00000       0.00000       0.00000       0.00000       15.5132       19.4013       19.5814       19.4181       16.9489       14.0049       11.0792       8.11868       5.86158       3.81181       2.41509       1.40657      0.809675      0.403067      0.198444     0.0831355     0.0350885     0.0121371    0.00396546    0.00104573   0.000241002   3.73076e-05       0.00000       0.00000       0.00000       0.00000       0.00000       0.00000       0.00000       0.00000       0.00000       0.00000       0.00000       0.00000       0.00000       0.00000
  12   9 1949.9926    0.5394  0.4235 10.1756  0.0009  0.0297   0.0247   0.0560    0.0713   0.0000   439.8724      -2.14085       14.4135       2.36050      -3.13364       3.74290     -0.148273      -1.15429     -0.638460      0.693800    -0.0726175    -0.0223782     -0.268273     0.0748350     0.0259259    -0.0835212    0.00606553   7.23041e-05   0.000601332   0.000475251   5.03248e-05   5.74657e-07  -1.45135e-06   1.93346e-06       0.00000       0.00000       0.00000       0.00000       0.00000       0.00000       0.00000       0.00000       0.00000       0.00000       0.00000       0.00000       4.20331       5.41944       4.54702       3.89057       3.53938       3.50111       3.57929       2.88182       2.15226       1.32221      0.792071      0.456691      0.226295      0.116225     0.0619187     0.0293065     0.0148575    0.00520131    0.00215423   0.000775386   0.000210228   5.87758e-05   1.53800e-05   2.41872e-06       0.00000       0.00000       0.00000       0.00000       0.00000       0.00000       0.00000       0.00000       0.00000       0.00000       0.00000       0.00000
  12  11 2235.8378    1.0148  0.6806 10.5662 -0.0087  0.0286   0.0350   0.0620    0.1232   0.0000   431.0670       1.89679       3.81817       5.29259      -1.27397       2.08346     0.0414310   -0.00209628       1.10461      -3.15432     -0.277388      0.487887     -0.453015     -0.348958     0.0821146     0.0236070   -0.00677038    0.00877817    0.00153654  -3.62919e-05  -0.000249775   9.50327e-05  -1.45584e-05   1.54727e-07       0.00000       0.00000       0.00000       0.00000       0.00000       0.00000       0.00000       0.00000       0.00000       0.00000       0.00000       0.00000       3.76902       4.44599       4.79740       4.58288       4.34497       3.28362       2.87697       2.23155       1.62932       1.09698      0.740865      0.425561      0.255565      0.152195     0.0739708     0.0383975     0.0172712    0.00734370    0.00237787   0.000870475   0.000279833   6.86581e-05   1.56301e-05   1.96809e-06       0.00000       0.00000       0.00000       0.00000       0.00000       0.00000       0.00000       0.00000       0.00000       0.00000       0.00000       0.00000
  12  12 2376.3260    1.3739  0.8928 10.6612 -0.0020  0.0311   0.0398   0.0743    0.1921   0.0000   438.1411       4.98797       8.44097       2.08670     -0.314486       4.28570     -0.311028      0.361329     -0.801662       2.90130     0.0808361     -0.198010     0.0633823      0.323950     0.0787382    -0.0649927    -0.0211248    0.00498522   0.000293097   0.000196643  -0.000401357  -6.55558e-05   2.84905e-05  -6.95196e-07       0.00000       0.00000       0.00000       0.00000       0.00000       0.00000       0.00000       0.00000       0.00000       0.00000       0.00000       0.00000       3.90593       4.71998       4.98164       5.28542       4.37659       3.68848       3.09731       2.54874       1.67063       1.13344      0.844480      0.522947      0.279498      0.152743     0.0838272     0.0437736     0.0217056    0.00832972    0.00294489   0.000992864   0.000318348   7.93969e-05   1.65202e-05   2.65001e-06       0.00000       0.00000       0.00000       0.00000       0.00000       0.00000       0.00000       0.00000       0.00000       0.00000       0.00000       0.00000
  12  13 2515.4959    1.7606  0.9297 11.2077 -0.0129  0.0313   0.0505   0.0753    0.2233   0.0000   439.3705       3.86818       15.5321      -9.98416      -2.25804     -0.240154       1.22188      -3.32731      -2.06271     -0.934495    -0.0511329     -0.960087     0.0556938     -0.241883     0.0686945    0.00365005    0.00647071  -0.000821760  -0.000212871  -0.000706602   5.84119e-05  -1.04198e-05  -2.30468e-06   8.71155e-08       0.00000       0.00000       0.00000       0.00000       0.00000       0.00000       0.00000       0.00000       0.00000       0.00000       0.00000       0.00000       4.20737       5.45353       5.83920       5.54544       5.09243       3.80635       3.27986       2.45289       1.62245       1.17819      0.740396      0.500866      0.273748      0.144140     0.0799456     0.0414243     0.0180549    0.00755479    0.00287108   0.000934420   0.000274435   8.45501e-05   1.78374e-05   2.39595e-06       0.00000       0.00000       0.00000       0.00000       0.00000       0.00000       0.00000       0.00000       0.00000       0.00000       0.00000       0.00000
  12  14 2654.6510    2.1578  0.9520 11.9755 -0.0158  0.0417   0.0650   0.0751    0.1941   0.0000   433.3980       13.6800       15.6436      -3.24475      -7.07264       6.34204      0.904297      -6.72671      0.343936     -0.842954      0.154465      0.321694      0.124578     -0.279057   -0.00954391    0.00293535    -0.0127517    -0.0137112    0.00335322  -0.000320165  -0.000321325  -8.24330e-06   1.07708e-06  -3.67599e-06       0.00000       0.00000       0.00000       0.00000       0.00000       0.00000       0.00000       0.00000       0.00000       0.00000       0.00000       0.00000       4.88846       7.71961       6.67545       7.79786       5.85917       5.59908       4.02045       3.21448       2.26691       1.51113       1.13268      0.580447      0.430780      0.172703      0.129416     0.0427283     0.0298550    0.00792921    0.00482481    0.00106904   0.000490767   0.000105636   2.43526e-05   4.91575e-06       0.00000       0.00000       0.00000       0.00000       0.00000       0.00000       0.00000       0.00000       0.00000       0.00000       0.00000       0.00000
  12  15 2794.5384    2.9399  0.8123 12.2785 -0.0063  0.0337   0.0915   0.0675    0.1943   0.0000   443.0897       2.15762       11.9281       3.28448      -5.02321      -1.85568     -0.299395       2.56682      -1.47313      0.359254      0.120336   -0.00886007     -0.328012     -0.124268     0.0165248   -0.00536852    0.00299665    -0.0120544    0.00101612  -0.000870407   0.000340081  -7.03465e-06   5.11721e-07  -3.99204e-06       0.00000       0.00000       0.00000       0.00000       0.00000       0.00000       0.00000       0.00000       0.00000       0.00000       0.00000       0.00000       5.55245       5.87386       4.89143       5.06030       5.86252       5.46112       3.75620       2.32191       1.73223       1.46131       1.18454      0.762680      0.414602      0.202816     0.0897200     0.0355987     0.0165602    0.00596453    0.00231164   0.000846990   0.000274419   6.42785e-05   1.29081e-05   1.94355e-06       0.00000       0.00000       0.00000       0.00000       0.00000       0.00000       0.00000       0.00000       0.00000       0.00000       0.00000       0.00000
  12  16 2934.4421    3.3773  0.9539 12.4820 -0.0031  0.0361   0.0927   0.0701    0.2023   0.0000   446.1533       20.0701       8.35036      -5.69624      -5.05618      -5.39948     -0.493461       2.71654      0.105523      -1.00904     -0.689693      0.348197      0.154041     0.0144943     -0.105624     0.0350908   -0.00392836   -0.00332664    0.00180626   0.000703334   0.000350215  -5.17798e-05   7.42888e-06  -4.49246e-06       0.00000       0.00000       0.00000       0.00000       0.00000       0.00000       0.00000       0.00000       0.00000       0.00000       0.00000       0.00000       5.63067       7.58269       7.88556       7.52777       6.58354       5.04576       3.97607       2.74425       2.10557       1.24491      0.850941      0.500125      0.297581      0.167262     0.0865073     0.0444140     0.0178361    0.00793680    0.00280008    0.00103862   0.000329312   7.67998e-05   2.03644e-05   2.75129e-06       0.00000       0.00000       0.00000       0.00000       0.00000       0.00000       0.00000       0.00000       0.00000       0.00000       0.00000       0.00000
  12  17 3073.9983    3.9193  0.8876 12.9203 -0.0011  0.0311   0.1136   0.0683    0.1781   0.0000   434.8915       7.05035      -1.26310       2.84167      -2.96811      -1.30368       2.01597       3.50033       3.80586      -1.68822       1.69311      0.728278      0.101372     0.0142803    -0.0275866    -0.0554112     0.0167324    0.00692706    0.00126405   0.000568113  -0.000187576   7.58374e-05   2.65353e-06  -4.56462e-06       0.00000       0.00000       0.00000       0.00000       0.00000       0.00000       0.00000       0.00000       0.00000       0.00000       0.00000       0.00000       4.62929       5.37364       5.22583       4.87649       4.04753       3.95130       3.60829       2.95850       2.17844       1.37190      0.874848      0.505199      0.277058      0.137530     0.0798289     0.0393517     0.0181858    0.00694847    0.00275997   0.000902388   0.000279140   6.56642e-05   1.38044e-05   2.29303e-06       0.00000       0.00000       0.00000       0.00000       0.00000       0.00000       0.00000       0.00000       0.00000       0.00000       0.00000       0.00000
  12  18 3213.2857    3.8076  1.2946 12.8542 -0.0089  0.0357   0.0911   0.0899    0.1689   0.0000   434.0564       9.68582       18.6116       1.00595       1.19447       2.62703       3.16331      0.744817    -0.0812698      -2.18013       1.49165     -0.326949      0.133170     -0.131069      0.106945    0.00645771    0.00849903    -0.0225483   0.000579184  -0.000257665  -0.000165528   1.95093e-05   2.25668e-06   3.83809e-07       0.00000       0.00000       0.00000       0.00000       0.00000       0.00000       0.00000       0.00000       0.00000       0.00000       0.00000       0.00000       4.61588       5.63927       6.16062       5.53280       5.26776       4.36392       3.61316       2.90628       2.07203       1.34577      0.956403      0.591609      0.318487      0.182820     0.0974066     0.0466690     0.0236609    0.00880117    0.00330641    0.00121162   0.000382089   9.75204e-05   2.00052e-05   2.63415e-06       0.00000       0.00000       0.00000       0.00000       0.00000       0.00000       0.00000       0.00000       0.00000       0.00000       0.00000       0.00000
  12  19 3352.7910    3.2841  1.5329 12.6802 -0.0065  0.0476   0.0758   0.0954    0.1425   0.0000   451.8035       15.6719       10.4658       11.9168      -2.22591     -0.130719      -6.20583      -1.83747     -0.997666      -2.92241      -1.07060     -0.146147      0.433655     -0.229185     0.0739289    -0.0617035     0.0256023    -0.0149989   -0.00408141    0.00151592   0.000184549  -0.000139028  -5.31861e-06  -4.25298e-06       0.00000       0.00000       0.00000       0.00000       0.00000       0.00000       0.00000       0.00000       0.00000       0.00000       0.00000       0.00000       6.12925       6.62480       8.27030       7.16147       5.91799       6.51314       4.58553       3.42409       3.02126       1.89130       1.07954      0.864600      0.466829      0.213696      0.137484     0.0742361     0.0247675     0.0109562    0.00533693    0.00201085   0.000523926   0.000116940   2.08125e-05   3.24600e-06       0.00000       0.00000       0.00000       0.00000       0.00000       0.00000       0.00000       0.00000       0.00000       0.00000       0.00000       0.00000
  12  20 3492.5541    2.8836  2.6273 11.7679 -0.0016  0.0518   0.0505   0.1264    0.1183   0.0000   444.1789       9.66081       6.15691       12.9504      -10.9260       3.08036       1.44923       3.00553       4.42257      -4.59494       1.13277     -0.742728      0.429071     0.0217310     0.0146802    -0.0424719    0.00975447     0.0113332    0.00787211   0.000167402  -9.01470e-05  -0.000288638   4.39467e-05  -1.68026e-06       0.00000       0.00000       0.00000       0.00000       0.00000       0.00000       0.00000       0.00000       0.00000       0.00000       0.00000       0.00000       7.19040       8.64447       9.43539       8.80927       7.70956       6.70823       5.61100       4.11008       3.05312       2.16410       1.30659      0.787305      0.486019      0.262979      0.137466     0.0646451     0.0295383     0.0128474    0.00518668    0.00168480   0.000496283   0.000128234   2.71636e-05   3.70450e-06       0.00000       0.00000       0.00000       0.00000       0.00000       0.00000       0.00000       0.00000       0.00000       0.00000       0.00000       0.00000
  12  21 3632.6577    2.3305  3.8719 11.4938 -0.0008  0.0646   0.0348   0.1710    0.0784   0.0000   449.8787       19.5112       20.5662       13.6235      -10.4841      -4.60552      -10.1542       3.08100      -4.70072      -5.07118       1.65077      -1.87735      -1.01448     -0.247478      0.172119     0.0674909    -0.0668666    0.00700986   -0.00384162   0.000537587  -8.78088e-05  -0.000302376   2.02131e-05   1.40694e-06       0.00000       0.00000       0.00000       0.00000       0.00000       0.00000       0.00000       0.00000       0.00000       0.00000       0.00000       0.00000       8.88734       11.4356       11.6943       11.2299       10.0571       8.54275       6.83089       5.14690       3.65619       2.57141       1.68860       1.02707      0.602694      0.329796      0.167919     0.0812957     0.0371590     0.0157393    0.00599649    0.00205411   0.000635959   0.000168844   3.53516e-05   5.23117e-06       0.00000       0.00000       0.00000       0.00000       0.00000       0.00000       0.00000       0.00000       0.00000       0.00000       0.00000       0.00000
  12  22 3772.6415    1.9913  5.6896 10.8407 -0.0030  0.0794   0.0246   0.2106    0.0790   0.0000   457.9817       1.12534      -18.5276      -10.3482      -11.7549       5.42284       13.7999      -6.95588      -1.25418       7.32189     -0.172573      -2.01615      0.721790      0.153654     -0.336842     0.0587519     0.0316461     0.0340244    0.00204046   0.000118572  -0.000252012   0.000294549  -2.41362e-05  -9.45477e-06       0.00000       0.00000       0.00000       0.00000       0.00000       0.00000       0.00000       0.00000       0.00000       0.00000       0.00000       0.00000       10.5275       13.3263       13.2633       12.7708       11.8337       10.1419       8.35837       6.50517       4.69967       3.27843       2.09817       1.27890      0.764461      0.416492      0.215710      0.106284     0.0458426     0.0200172    0.00751236    0.00254513   0.000795029   0.000212725   4.52030e-05   6.60271e-06       0.00000       0.00000       0.00000       0.00000       0.00000       0.00000       0.00000       0.00000       0.00000       0.00000       0.00000       0.00000
  12  23 3913.0623    1.6641  7.0391 10.5104 -0.0017  0.0921   0.0196   0.2523    0.0781   0.0000   433.4334       17.0534       40.0907      -32.0337       6.71019      -6.82463       6.15546      -13.9166       4.77096       4.20826     0.0479806      0.533687    -0.0631249     -0.193173     -0.300123    -0.0102963     0.0756635    -0.0192989    -0.0116821    0.00324560   0.000438041   0.000315505  -5.68967e-05   8.88579e-07       0.00000       0.00000       0.00000       0.00000       0.00000       0.00000       0.00000       0.00000       0.00000       0.00000       0.00000       0.00000       12.1086       15.0758       15.4526       15.2681       13.6461       11.6649       9.75447       7.31877       5.43810       3.71990       2.43237       1.47166      0.878669      0.488214      0.252719      0.119971     0.0558489     0.0232769    0.00897215    0.00302671   0.000931887   0.000240761   5.35220e-05   7.63408e-06       0.00000       0.00000       0.00000       0.00000       0.00000       0.00000       0.00000       0.00000       0.00000       0.00000       0.00000       0.00000
  12  24 4053.7164    1.3783  8.7409 10.4080 -0.0002  0.1161   0.0160   0.3077    0.0668   0.0000   450.2907       76.4298       29.9646      -7.56892      -25.6129       8.05341       12.6149      -8.36466      -9.79767      -6.93978       1.38952      0.404339      0.932095     -0.608614      0.356801      0.225008     0.0517818   -0.00761995   -0.00742617   -0.00224026   0.000143154   7.08419e-05  -2.02672e-05   9.27780e-06       0.00000       0.00000       0.00000       0.00000       0.00000       0.00000       0.00000       0.00000       0.00000       0.00000       0.00000       0.00000       14.9016       18.3640       19.0619       18.5621       16.5756       14.5972       12.0818       9.39712       6.97459       4.86826       3.05816       1.89143       1.14413      0.641342      0.337905      0.159045     0.0742736     0.0307816     0.0121966    0.00409510    0.00122808   0.000318968   6.59812e-05   9.63372e-06       0.00000       0.00000       0.00000       0.00000       0.00000       0.00000       0.00000       0.00000       0.00000       0.00000       0.00000       0.00000
  12  25 4194.3399    1.1289 10.5521 10.3183 -0.0016  0.1412   0.0138   0.3974    0.0590   0.0000   443.6407       7.18272       15.3916      -24.0231       22.6592      -13.1886      -7.47080      -4.95480      -6.99060     -0.993985     -0.654379      -3.67912     -0.980751     -0.338330      0.274598    -0.0733685     -0.101421    -0.0116431     0.0279866    0.00361928   -0.00173676  -0.000977404   0.000116462   1.09665e-05       0.00000       0.00000       0.00000       0.00000       0.00000       0.00000       0.00000       0.00000       0.00000       0.00000       0.00000       0.00000       18.2984       23.4799       24.2645       23.7322       21.3174       18.2559       14.7205       11.1713       8.11081       5.71649       3.77623       2.31265       1.39456      0.770343      0.398953      0.193513     0.0883445     0.0376535     0.0144738    0.00489484    0.00151875   0.000396483   8.29132e-05   1.20424e-05       0.00000       0.00000       0.00000       0.00000       0.00000       0.00000       0.00000       0.00000       0.00000       0.00000       0.00000       0.00000
  12  26 4335.7512    0.9635 12.9269 10.1879 -0.0019  0.1749   0.0117   0.4950    0.0526   0.0000   431.3309       13.5059       71.7024       22.1474       61.1996       9.17515       28.2239      -35.6176      0.102998      -4.13582       17.5936      -2.01903      -1.61923      0.636790      0.149844     -0.275192    0.00185029    -0.0902807     0.0266813   0.000237200    0.00161908  -0.000221103   2.02966e-05  -6.06504e-07       0.00000       0.00000       0.00000       0.00000       0.00000       0.00000       0.00000       0.00000       0.00000       0.00000       0.00000       0.00000       22.3447       28.5787       29.1255       28.6588       25.8245       22.4130       18.3629       14.2595       10.3672       7.22937       4.74640       2.98786       1.72902      0.960024      0.506284      0.244359      0.114091     0.0465051     0.0180968    0.00625968    0.00190284   0.000503406   0.000104118   1.51434e-05       0.00000       0.00000       0.00000       0.00000       0.00000       0.00000       0.00000       0.00000       0.00000       0.00000       0.00000       0.00000
  12  29 4758.5049    0.5101 19.3862 10.0192 -0.0099  0.4031   0.0071   0.9622    0.0324   0.0000   485.3034       63.5769       120.564       41.2282       44.6033       88.2867       51.2562      -50.2815      -46.5553       18.8863      -10.3475       13.3524      -10.7747      -5.74460      -1.11606     -0.345502     -0.562917    -0.0724263     0.0731906    -0.0154386   -0.00751670   0.000434992   -0.00106286  -7.67769e-05       0.00000       0.00000       0.00000       0.00000       0.00000       0.00000       0.00000       0.00000       0.00000       0.00000       0.00000       0.00000       49.4707       63.1569       66.5302       65.2387       58.9005       50.7259       42.3203       32.6672       24.3867       16.8773       11.4153       7.23697       4.32448       2.41206       1.28293      0.651362      0.289606      0.124221     0.0468233     0.0160642    0.00481794    0.00120144   0.000249448   3.48804e-05       0.00000       0.00000       0.00000       0.00000       0.00000       0.00000       0.00000       0.00000       0.00000       0.00000       0.00000       0.00000
  13  12 2411.7544    1.3931  0.9131 10.9842 -0.0026  0.0312   0.0383   0.0673    0.1535   0.0000   438.4885       2.26315       11.7764       6.06533       9.44079      -4.03475      -5.48330      0.983584       1.33538      0.729254      0.180327     -0.960388     -0.404834     0.0905939     0.0191985    -0.0954287    -0.0215894    0.00699826    0.00181388    0.00117012  -0.000789290  -0.000349576   4.96163e-05   6.68105e-07  -6.18946e-07  -3.98122e-07       0.00000       0.00000       0.00000       0.00000       0.00000       0.00000       0.00000       0.00000       0.00000       0.00000       3.98121       4.90452       4.62969       4.66614       4.25468       4.12325       3.31771       2.66140       1.97086       1.41555       1.01127      0.643250      0.406566      0.222498      0.125744     0.0592850     0.0315330     0.0127864    0.00624848    0.00217245   0.000899202   0.000272260   8.76581e-05   2.01247e-05   3.93080e-06   6.40087e-07       0.00000       0.00000       0.00000       0.00000       0.00000       0.00000       0.00000       0.00000       0.00000       0.00000
  13  13 2551.7017    1.8775  0.9560 11.4508 -0.0043  0.0297   0.0520   0.0715    0.1901   0.0000   437.5089       4.29212       10.2365       2.14965      -3.36892      -5.18357      -1.29166    -0.0949395      -2.19210    -0.0122387     -0.863603     0.0527813     0.0478812     -0.468723    -0.0740241     0.0177753     0.0340246    0.00759460   -0.00147182   0.000736005  -0.000541067   0.000120505  -9.72247e-06   2.73962e-05  -5.46499e-06   3.88780e-07       0.00000       0.00000       0.00000       0.00000       0.00000       0.00000       0.00000       0.00000       0.00000       0.00000       3.71961       4.31854       4.73690       4.75448       4.10629       3.66702       3.16291       2.37336       1.75684       1.31501      0.896630      0.559779      0.352837      0.212877      0.116585     0.0586413     0.0285708     0.0139715    0.00614711    0.00251329   0.000884532   0.000274555   7.86556e-05   1.92000e-05   3.78557e-06   5.35120e-07       0.00000       0.00000       0.00000       0.00000       0.00000       0.00000       0.00000       0.00000       0.00000       0.00000
  13  14 2691.6935    2.5337  0.9380 11.5586 -0.0019  0.0284   0.0698   0.0714    0.2561   0.0000   436.6063       4.50106       9.91958       7.80338     -0.825700      -6.96587      -3.86907     -0.279785       4.03649    -0.0808912      0.868020     0.0822080      0.558910     -0.255720     -0.216911     0.0320109     0.0205517  -0.000480338    0.00661176   -0.00368040  -0.000325244   1.09344e-06   5.05654e-05   8.92094e-06   2.86152e-06  -1.01189e-07       0.00000       0.00000       0.00000       0.00000       0.00000       0.00000       0.00000       0.00000       0.00000       0.00000       3.74318       4.21742       4.59138       4.39172       4.16271       3.72343       3.00074       2.19074       1.77268       1.26274      0.861776      0.565114      0.358435      0.207612      0.114094     0.0593466     0.0282419     0.0123772    0.00534084    0.00217930   0.000806559   0.000263743   7.18455e-05   1.71766e-05   3.46559e-06   4.45715e-07       0.00000       0.00000       0.00000       0.00000       0.00000       0.00000       0.00000       0.00000       0.00000       0.00000
  13  15 2832.2223    3.0153  0.9750 12.1222 -0.0036  0.0285   0.0826   0.0743    0.2411   0.0000   440.5734       9.59866       14.9320       5.75141      0.354073     -0.895117      -2.54405       1.09830       1.37356      -2.38363      0.477638     -0.445767     -0.737739     -0.311933     -0.163637    -0.0206837    0.00550005   0.000110771   -0.00237054   -0.00317586    0.00121828  -1.03683e-05   1.75315e-05   4.23182e-05   4.33279e-08   2.63061e-07       0.00000       0.00000       0.00000       0.00000       0.00000       0.00000       0.00000       0.00000       0.00000       0.00000       3.69482       4.27278       4.56068       4.61469       4.16368       3.61794       3.04715       2.25905       1.76430       1.25772      0.829409      0.570318      0.369527      0.192142      0.108850     0.0594280     0.0300720     0.0129265    0.00547915    0.00226274   0.000868443   0.000255326   7.20015e-05   1.72823e-05   3.62515e-06   5.04173e-07       0.00000       0.00000       0.00000       0.00000       0.00000       0.00000       0.00000       0.00000       0.00000       0.00000
  13  16 2972.6844    3.7207  0.7705 12.7553  0.0046  0.0251   0.1112   0.0617    0.1703   0.0000   437.8330       9.61546       16.5002       2.70454      -3.79504       1.82929     -0.780625    -0.0461624      0.587039      -2.34149     -0.582338      0.874297    -0.0347501     -0.325868    -0.0127475     0.0105886   -0.00823582   -0.00652515    0.00281488   0.000219674    0.00138191  -2.82130e-05   5.96509e-05  -1.27810e-05  -3.02040e-06   2.61967e-07       0.00000       0.00000       0.00000       0.00000       0.00000       0.00000       0.00000       0.00000       0.00000       0.00000       3.20471       3.88565       4.04759       3.89527       3.24796       3.26309       2.75195       2.09305       1.62201       1.15011      0.778030      0.495799      0.299826      0.170753     0.0936928     0.0474447     0.0222168     0.0113919    0.00468750    0.00203071   0.000744651   0.000240767   6.78375e-05   1.54918e-05   3.20347e-06   4.86478e-07       0.00000       0.00000       0.00000       0.00000       0.00000       0.00000       0.00000       0.00000       0.00000       0.00000
  13  17 3112.5361    3.9180  0.9153 12.9879 -0.0107  0.0295   0.1075   0.0683    0.1864   0.0000   441.3974       9.23258       9.18031       11.2091       2.60700      0.547865       6.11272       1.56136       3.20354      -1.12502      0.402127     -0.651965     -0.192061      0.152835     0.0565948   -0.00986580    0.00895131     0.0151412   -0.00527190   -0.00393848   0.000633191  -0.000306743  -9.92520e-06  -1.26878e-05  -4.71612e-06  -1.95341e-07       0.00000       0.00000       0.00000       0.00000       0.00000       0.00000       0.00000       0.00000       0.00000       0.00000       3.67609       4.40605       4.85889       4.38463       4.10967       3.73525       2.99608       2.41273       1.80285       1.27708      0.879051      0.546894      0.346285      0.200478      0.111545     0.0576545     0.0272725     0.0135522    0.00551762    0.00236428   0.000842483   0.000283897   8.59221e-05   2.00671e-05   3.82807e-06   5.26777e-07       0.00000       0.00000       0.00000       0.00000       0.00000       0.00000       0.00000       0.00000       0.00000       0.00000
  13  18 3252.4706    3.5687  1.2449 13.1522 -0.0022  0.0374   0.0893   0.0878    0.1556   0.0000   437.9849       15.5012       10.7170       8.84771       2.53388       6.14306       4.00895      -2.47744     -0.542865     -0.227449      0.307793     -0.959262     -0.386931     -0.180359     0.0368617    -0.0391010    -0.0208137   -0.00521204    0.00611434   -0.00178056    0.00110310   7.99580e-05   5.55060e-05   1.77607e-05   3.05319e-06   8.63682e-07       0.00000       0.00000       0.00000       0.00000       0.00000       0.00000       0.00000       0.00000       0.00000       0.00000       4.55680       6.08386       6.21924       6.22782       5.45810       4.72451       4.05481       3.01425       2.27282       1.58759       1.11813      0.717324      0.457743      0.246889      0.138742     0.0752568     0.0353467     0.0180892    0.00697897    0.00311466    0.00109900   0.000348606   0.000106841   2.52834e-05   5.62812e-06   7.86884e-07       0.00000       0.00000       0.00000       0.00000       0.00000       0.00000       0.00000       0.00000       0.00000       0.00000
  13  19 3392.5406    3.1160  1.9881 12.4095 -0.0079  0.0446   0.0612   0.1137    0.1098   0.0000   445.5932       26.5549       13.0428       9.76335      -5.56076      -1.40660      -5.25691      -1.88502     -0.998562      0.823626      -1.06086     -0.371065     -0.993735     -0.530111      0.319465     -0.125377    -0.0213790     0.0128587    0.00309539    0.00197843   0.000240518  -0.000763500   0.000190218   4.32271e-05  -7.03156e-06   6.62113e-08       0.00000       0.00000       0.00000       0.00000       0.00000       0.00000       0.00000       0.00000       0.00000       0.00000       4.84829       6.79038       6.44770       7.03576       5.91177       5.35366       4.50024       3.48321       2.63002       1.86806       1.31364      0.839291      0.527286      0.299936      0.177029     0.0841529     0.0470683     0.0194270    0.00977640    0.00340005    0.00140175   0.000424302   0.000129776   3.16050e-05   6.85258e-06   1.08761e-06       0.00000       0.00000       0.00000       0.00000       0.00000       0.00000       0.00000       0.00000       0.00000       0.00000
  13  20 3532.6446    2.7262  2.7187 11.7787 -0.0008  0.0495   0.0449   0.1291    0.0980   0.0000   434.1945       19.5525       16.0040       5.25923      -20.8926      -8.78570       1.71111      -9.10444       3.13450      -1.44464      -1.91551       1.46930    0.00175195    -0.0330250    -0.0691570     0.0515347    -0.0159377   -0.00652940     0.0166679   -0.00136100    0.00185110  -0.000405071  -8.90456e-05  -5.91260e-05   7.07032e-06  -4.30563e-07       0.00000       0.00000       0.00000       0.00000       0.00000       0.00000       0.00000       0.00000       0.00000       0.00000       6.26559       7.68124       7.84807       8.04157       7.15181       6.21039       5.24221       4.09098       3.07354       2.12444       1.50934      0.956785      0.598263      0.341981      0.189323      0.100910     0.0499852     0.0234841    0.00996753    0.00395167    0.00139305   0.000445079   0.000131669   3.13030e-05   6.76483e-06   9.66495e-07       0.00000       0.00000       0.00000       0.00000       0.00000       0.00000       0.00000       0.00000       0.00000       0.00000
  13  21 3673.2439    2.2813  3.9826 11.2164  0.0006  0.0613   0.0313   0.1625    0.0810   0.0000   432.7322       17.1399       7.44270       7.07949       2.82246       6.01315       5.09212     -0.854135   -0.00772083       1.86761       1.67231      -2.08773      -1.75936      0.381605      0.390977     -0.103982      0.106019     0.0158585   0.000277130  -0.000696989    0.00132099   0.000193445  -9.01654e-05  -2.53903e-05   4.55421e-06   3.72524e-07       0.00000       0.00000       0.00000       0.00000       0.00000       0.00000       0.00000       0.00000       0.00000       0.00000       7.49026       9.50786       9.61338       9.55531       8.76528       7.60422       6.43370       5.04011       3.72561       2.74166       1.82589       1.19801      0.748618      0.420656      0.242795      0.123086     0.0611917     0.0287823     0.0120994    0.00484146    0.00182320   0.000561316   0.000167046   4.32376e-05   8.71843e-06   1.23967e-06       0.00000       0.00000       0.00000       0.00000       0.00000       0.00000       0.00000       0.00000       0.00000       0.00000
  13  23 3954.4863    1.5410  7.8520 10.6010 -0.0012  0.1004   0.0175   0.2747    0.0643   0.0000   426.2041      0.229383       26.0584      -10.4633      -18.3066      -1.99106      -23.7854      -1.26916       7.69411     -0.929740     -0.871797      -2.99640      -1.75715     -0.307872      0.503137    -0.0643822     0.0260364    -0.0285889    -0.0416674    0.00469273    0.00292436   0.000256603   0.000300760   8.18231e-05  -2.10717e-06   1.27619e-06       0.00000       0.00000       0.00000       0.00000       0.00000       0.00000       0.00000       0.00000       0.00000       0.00000       12.0068       15.2832       15.3804       15.6098       14.3457       12.7831       10.4869       8.10990       6.11797       4.42877       3.07365       2.04950       1.23667      0.746986      0.401696      0.213923      0.100435     0.0494389     0.0201174    0.00845269    0.00295016    0.00102098   0.000286027   7.31149e-05   1.48001e-05   2.12531e-06       0.00000       0.00000       0.00000       0.00000       0.00000       0.00000       0.00000       0.00000       0.00000       0.00000
  13  24 4095.7093    1.2847  9.5160 10.3344 -0.0004  0.1163   0.0143   0.3451    0.0621   0.0000   416.9633       19.4859       26.1996      -35.6351       17.0796      -26.4662       8.75305       11.1142      -5.68346      0.275044       1.49354      0.301479      0.242962     -0.952949       1.31942     -0.132564    -0.0522650    -0.0543305     0.0400844    0.00776505   -0.00977830  -0.000175101  -9.08495e-05   2.98669e-05   2.40108e-05  -1.32431e-06       0.00000       0.00000       0.00000       0.00000       0.00000       0.00000       0.00000       0.00000       0.00000       0.00000       13.9802       17.3110       18.4880       17.8870       17.3732       14.5657       11.8329       9.39628       7.15329       5.13327       3.48943       2.29663       1.43506      0.846489      0.484728      0.250244      0.121930     0.0574852     0.0237447    0.00953546    0.00353910    0.00117173   0.000349292   8.78214e-05   1.73486e-05   2.23729e-06       0.00000       0.00000       0.00000       0.00000       0.00000       0.00000       0.00000       0.00000       0.00000       0.00000
  13  27 4519.3172    0.7385 15.5166 10.1603 -0.0070  0.2394   0.0090   0.6207    0.0404   0.0000   442.2388       51.5012      -23.2320      -15.4361       31.7971       30.7728      -39.9461       2.08467       3.36834       5.06328      -4.57622      0.802263      -1.40629      -3.15255       1.02678      0.181872     -0.562725    -0.0821155      0.142262    0.00547789    0.00583232   -0.00270631   0.000420870   0.000249524  -9.04482e-05   7.94496e-07       0.00000       0.00000       0.00000       0.00000       0.00000       0.00000       0.00000       0.00000       0.00000       0.00000       27.4801       35.2614       37.3349       36.3102       34.2913       29.4426       25.1734       19.5276       14.7457       10.7607       7.47089       4.90967       3.08118       1.82241       1.00429      0.540886      0.265871      0.125585     0.0538177     0.0220846    0.00786372    0.00260237   0.000756418   0.000188746   3.78798e-05   4.93935e-06       0.00000       0.00000       0.00000       0.00000       0.00000       0.00000       0.00000       0.00000       0.00000       0.00000
  14   8 1870.7999    0.4373  0.3983 10.0884 -0.0269  0.0340   0.0197   0.0558    0.0635   0.0000   436.2632     -0.378374       16.8139      -2.13926      -4.52151       11.3263      0.143479      0.699689      -2.13976       1.25763      -2.12183     -0.231610     -0.128026     0.0575582     -0.132556     0.0973366    -0.0304026    -0.0601398     0.0112174    0.00147273   0.000966084   0.000595650  -0.000103431  -0.000117889   4.89382e-05  -2.85250e-06  -1.98703e-06  -2.43738e-08       0.00000       0.00000       0.00000       0.00000       0.00000       0.00000       0.00000       0.00000       2.67537       4.63428       4.21822       3.97720       4.86393       2.69068       3.64421       1.83212       2.19654       1.32957      0.957467      0.738870      0.343763      0.322945      0.129232      0.100889     0.0487985     0.0222790     0.0134236    0.00350538    0.00242083   0.000736274   0.000244917   0.000111213   1.93868e-05   7.32490e-06   1.92420e-06   1.81581e-07       0.00000       0.00000       0.00000       0.00000       0.00000       0.00000       0.00000       0.00000
  14  10 2162.5048    0.8638  0.6599 10.3626 -0.0019  0.0252   0.0274   0.0592    0.0996   0.0000   435.3868      -2.31363       11.8599       1.62433      -6.20053       2.30628     0.0893226     -0.926541     -0.561247      -1.83411     -0.549067      0.379539     0.0605671      0.117305     -0.214560     0.0372208     0.0154305   -0.00327857    -0.0135371   -0.00234987  -0.000531567  -0.000339845   0.000355732  -2.25488e-05  -2.78991e-06  -5.38363e-06  -2.47160e-07   2.24334e-07       0.00000       0.00000       0.00000       0.00000       0.00000       0.00000       0.00000       0.00000       2.93977       3.68533       3.74217       3.32429       3.39718       3.08953       2.65767       2.16310       1.61095       1.19999      0.852522      0.601484      0.384044      0.217315      0.135282     0.0668606     0.0356676     0.0184297    0.00794619    0.00404701    0.00142333   0.000583160   0.000218691   6.33162e-05   1.92044e-05   4.55938e-06   8.38055e-07   1.06280e-07       0.00000       0.00000       0.00000       0.00000       0.00000       0.00000       0.00000       0.00000
  14  11 2305.7368    1.1373  0.8500 10.6728  0.0001  0.0291   0.0309   0.0673    0.1215   0.0000   435.4973       11.4597       18.6100     -0.503911      -12.3055       3.47332       1.54644      -1.91914       1.89866       1.06541       1.39228      0.850157      0.234013     -0.354340     0.0314267      0.160291   -0.00291660    -0.0186781   -0.00965922    0.00186528   -0.00111484  -0.000313556   0.000291207  -1.25769e-05   6.99476e-06  -2.93673e-06   2.92691e-08   6.63835e-08       0.00000       0.00000       0.00000       0.00000       0.00000       0.00000       0.00000       0.00000       3.21484       3.79385       4.09245       3.95406       3.93697       3.43574       2.85134       2.24828       1.91668       1.36292      0.934365      0.653722      0.398227      0.263284      0.149680     0.0887816     0.0454137     0.0224151     0.0107696    0.00432044    0.00183220   0.000696716   0.000251784   8.45956e-05   2.11593e-05   5.24566e-06   1.03582e-06   1.24110e-07       0.00000       0.00000       0.00000       0.00000       0.00000       0.00000       0.00000       0.00000
  14  12 2446.6882    1.5512  1.0017 11.1963 -0.0060  0.0306   0.0402   0.0729    0.1492   0.0000   440.0577       6.43509       14.5268    -0.0176626       4.05488       4.54143      0.322601      -4.40099     -0.896040      0.568924     -0.127440      0.881246     -0.370517     0.0878928     -0.200808      0.111263    -0.0299403     0.0240577    0.00255771   -0.00959583   -0.00122314   0.000548508  -0.000208899   6.13731e-05   2.18089e-05  -1.56943e-05   2.57848e-07   2.34004e-07       0.00000       0.00000       0.00000       0.00000       0.00000       0.00000       0.00000       0.00000       3.94440       5.04498       5.38244       5.23619       4.74290       4.13773       3.35410       2.58376       2.10191       1.43862       1.00994      0.650504      0.414363      0.252165      0.150829     0.0849324     0.0431121     0.0218572     0.0101691    0.00437051    0.00172432   0.000700104   0.000246676   7.91143e-05   2.15429e-05   4.71958e-06   9.97204e-07   1.31374e-07       0.00000       0.00000       0.00000       0.00000       0.00000       0.00000       0.00000       0.00000
  14  13 2587.3337    2.1007  1.0107 11.5217 -0.0044  0.0298   0.0532   0.0790    0.1795   0.0000   437.6094       2.50512       4.98130       5.61520       2.03747      -1.57624      -3.85186       3.21781       2.63639     -0.969453       1.34165     -0.182470      0.622622    -0.0713324     0.0449902     0.0751284    -0.0192882    -0.0215887   -0.00337634  -2.17589e-05    0.00173927  -0.000106746  -0.000344902  -8.25609e-05   1.80678e-05   3.01172e-06   1.27270e-06  -1.54921e-08       0.00000       0.00000       0.00000       0.00000       0.00000       0.00000       0.00000       0.00000       3.44679       4.32031       4.70377       4.15529       3.81026       3.68550       3.10273       2.66915       2.07529       1.44202       1.08222      0.652426      0.425166      0.263660      0.142754     0.0768784     0.0447648     0.0215445    0.00899928    0.00476725    0.00192814   0.000716802   0.000253266   8.55615e-05   2.50252e-05   5.28870e-06   1.02083e-06   1.36758e-07       0.00000       0.00000       0.00000       0.00000       0.00000       0.00000       0.00000       0.00000
  14  14 2728.2700    2.5410  0.9409 12.2168 -0.0065  0.0274   0.0686   0.0723    0.1744   0.0000   437.2483       13.2626       12.2579       3.52726      0.379912       1.01190     -0.844340      -2.01614      -1.23046     -0.973477      -1.66581      -1.02607     0.0239136     -0.222482    0.00414916    -0.0870465     0.0119026     0.0108443    0.00398769    0.00336684   -0.00111565  -0.000238914   0.000482161  -3.31676e-05  -8.75676e-06  -2.20894e-06  -3.15365e-07  -1.51685e-07       0.00000       0.00000       0.00000       0.00000       0.00000       0.00000       0.00000       0.00000       3.21927       3.91849       4.14694       4.17352       3.91012       3.60851       2.76546       2.23217       1.73088       1.29697      0.892739      0.635463      0.396463      0.248574      0.148117     0.0826812     0.0418780     0.0209095    0.00993926    0.00418150    0.00169061   0.000659432   0.000240483   7.62141e-05   2.03743e-05   5.02290e-06   8.99206e-07   1.31442e-07       0.00000       0.00000       0.00000       0.00000       0.00000       0.00000       0.00000       0.00000
  14  15 2869.2672    3.3009  0.9290 12.5083 -0.0164  0.0371   0.0917   0.0711    0.2156   0.0000   437.8304       14.9974       8.37946       7.12266     -0.393115       2.04995      -2.78997       3.30607      -1.26430      -4.36906      0.919510      0.503535     -0.213155    -0.0912322      0.505075     0.0738493    -0.0890374     0.0150766    0.00232666  -0.000576437   -0.00259342  -0.000109823   0.000343572  -0.000106430   2.86918e-05   3.12513e-06  -1.42970e-06  -6.43690e-08       0.00000       0.00000       0.00000       0.00000       0.00000       0.00000       0.00000       0.00000       4.11660       4.10283       5.89953       5.12139       4.25986       4.90939       3.55778       2.51841       2.59090       1.52400       1.04568      0.922386      0.535666      0.260311      0.223776      0.116633     0.0421407     0.0290300     0.0159599    0.00602492    0.00172748    0.00102004   0.000431538   0.000127124   3.02468e-05   5.12035e-06   1.00341e-06   1.28078e-07       0.00000       0.00000       0.00000       0.00000       0.00000       0.00000       0.00000       0.00000
  14  16 3010.2805    3.7278  0.9529 12.9905  0.0010  0.0297   0.0976   0.0721    0.1959   0.0000   443.4607       18.2303       4.90855       11.0564       4.93641      -5.03381      -3.22771      0.825059       2.71020      -1.75324     -0.870474      0.648599     -0.435762     -0.286831      0.130375     0.0314161     0.0384852     0.0142383    -0.0115954   -0.00577791   -0.00151158  -1.61565e-05  -1.08777e-05  -0.000118386  -2.88259e-07   3.36226e-06  -9.51307e-07  -3.52138e-07       0.00000       0.00000       0.00000       0.00000       0.00000       0.00000       0.00000       0.00000       3.46516       4.02717       4.26651       4.66265       3.95669       3.51559       3.12202       2.49204       1.85685       1.40874       1.04457      0.662471      0.412136      0.262745      0.167061     0.0874681     0.0456436     0.0216198     0.0114407    0.00507006    0.00217795   0.000738843   0.000259433   7.48642e-05   2.11061e-05   4.83472e-06   9.78633e-07   1.42859e-07       0.00000       0.00000       0.00000       0.00000       0.00000       0.00000       0.00000       0.00000
  14  17 3150.6499    3.9426  1.0698 12.7768 -0.0068  0.0322   0.1014   0.0787    0.2486   0.0000   434.5945       13.2869       14.7997       6.52868      -5.79667      -3.08365      -1.12019      -5.56160       1.74001     -0.335116     -0.372223     -0.744103      0.199805     -0.377403     -0.145134     0.0621130     0.0544201    0.00665024   -0.00366900   -0.00713777    0.00197324   0.000242759  -0.000502344  -2.22258e-05   1.98397e-05  -3.78405e-06   2.50967e-07   7.36708e-08       0.00000       0.00000       0.00000       0.00000       0.00000       0.00000       0.00000       0.00000       3.43731       4.61707       4.68698       4.68339       4.35002       3.50119       3.36808       2.64717       2.11711       1.47088       1.02813      0.724975      0.430163      0.271669      0.150209     0.0899026     0.0445743     0.0241779     0.0119080    0.00513482    0.00204399   0.000804996   0.000264289   9.00444e-05   2.31664e-05   6.10030e-06   1.31205e-06   1.63853e-07       0.00000       0.00000       0.00000       0.00000       0.00000       0.00000       0.00000       0.00000
  14  18 3290.9148    3.6272  1.5166 12.7300  0.0007  0.0367   0.0782   0.0869    0.1527   0.0000   441.0244       11.3409       12.7802       8.53429       5.55475       1.69985       5.46602      -2.60530       3.82434     -0.585968      -1.58543     -0.239799      0.462776     -0.278093    -0.0478726    0.00533480    -0.0557045   0.000871103    -0.0116072   0.000891430    0.00635055   0.000509292  -0.000125223  -3.75425e-05   8.46506e-05  -8.07528e-06  -1.22394e-07   2.81882e-07       0.00000       0.00000       0.00000       0.00000       0.00000       0.00000       0.00000       0.00000       4.26306       5.17450       5.61005       5.64385       5.05577       4.72226       3.91145       3.00334       2.20864       1.76367       1.19955      0.824015      0.550025      0.345239      0.189402      0.106911     0.0589090     0.0277582     0.0130068    0.00567477    0.00259157   0.000969290   0.000332892   0.000102690   2.80199e-05   6.90990e-06   1.19621e-06   1.73811e-07       0.00000       0.00000       0.00000       0.00000       0.00000       0.00000       0.00000       0.00000
  14  19 3431.4691    3.0739  2.1460 12.3425 -0.0069  0.0447   0.0559   0.1125    0.1012   0.0000   429.6139       17.3009       27.2112      -8.07719     -0.373172      -6.41452       6.93864      0.662193       1.33420      -1.39254      -1.14599      -1.11427     -0.827254     0.0579277      0.422921     -0.322720     -0.115533   -0.00880389    -0.0235107    0.00146984    0.00209502    0.00207766   0.000870067   8.88586e-05   1.41211e-05  -2.65192e-06  -6.83052e-07  -5.27917e-07       0.00000       0.00000       0.00000       0.00000       0.00000       0.00000       0.00000       0.00000       5.20497       6.48739       6.52695       7.08080       6.27100       5.46143       4.56518       3.79853       2.89990       1.99729       1.45251       1.00399      0.691668      0.383656      0.224543      0.123890     0.0710663     0.0355576     0.0172711    0.00699541    0.00290993    0.00106415   0.000381076   0.000111138   3.38314e-05   7.50610e-06   1.53327e-06   2.26687e-07       0.00000       0.00000       0.00000       0.00000       0.00000       0.00000       0.00000       0.00000
  14  20 3572.2881    2.5716  2.9680 11.8912 -0.0009  0.0522   0.0402   0.1385    0.0869   0.0000   454.2572       13.0702       7.50638       17.2074       9.81723      -5.45389      -7.79445     -0.159697      -4.34453     -0.201344      -1.44037     -0.599271     -0.155350     -0.334649     -0.269447     0.0734545    -0.0429886   7.55526e-05   -0.00587349    0.00881359   -0.00112565  -0.000916281   3.70393e-05  -0.000118493  -9.22201e-05  -3.84604e-06   2.57773e-06  -2.98725e-07       0.00000       0.00000       0.00000       0.00000       0.00000       0.00000       0.00000       0.00000       6.02548       7.60927       7.82970       7.63409       7.01515       6.55794       5.49633       4.33858       3.53316       2.57705       1.75485       1.20456      0.752984      0.465196      0.269467      0.150566     0.0781925     0.0393812     0.0177029    0.00803814    0.00321685    0.00130121   0.000463283   0.000148973   3.90818e-05   9.49675e-06   1.87581e-06   2.57596e-07       0.00000       0.00000       0.00000       0.00000       0.00000       0.00000       0.00000       0.00000
  14  21 3713.1561    2.0783  4.3003 11.4725 -0.0022  0.0659   0.0286   0.1769    0.0669   0.0000   426.9614       15.7461       6.66261       8.59350      -14.8096      -11.4856      -1.92671      -6.15483     -0.163068       4.07415      -1.38821     -0.835883   -0.00596437     0.0879079     -0.512919     0.0306609     0.0690049     0.0371399     0.0277582    -0.0130696    0.00501221   0.000205368  -0.000342561  -0.000198520  -6.24574e-06   1.63390e-06  -3.69175e-06   5.69329e-07       0.00000       0.00000       0.00000       0.00000       0.00000       0.00000       0.00000       0.00000       7.33754       9.27554       9.79681       9.83740       8.96975       8.06000       6.79621       5.48297       4.20435       3.15047       2.22371       1.42868      0.962391      0.588942      0.334508      0.191952      0.101073     0.0518613     0.0223904     0.0108519    0.00433009    0.00175020   0.000572711   0.000184132   5.29469e-05   1.24873e-05   2.43259e-06   3.33089e-07       0.00000       0.00000       0.00000       0.00000       0.00000       0.00000       0.00000       0.00000
  14  22 3854.3916    1.7922  6.3508 10.9178  0.0005  0.0803   0.0206   0.2298    0.0614   0.0000   443.5272       16.1027       18.2802       8.61764       5.67260     -0.277409       9.38256       3.62083       4.41564       4.95372      -5.73779       1.28181       1.12434       1.34349    -0.0865913     -0.259723     -0.223679      0.135156    -0.0126619    -0.0147231   -0.00290665    0.00133115  -0.000500734  -0.000138732   2.97819e-05   6.75246e-06   3.33955e-06  -5.60151e-07       0.00000       0.00000       0.00000       0.00000       0.00000       0.00000       0.00000       0.00000       9.14475       11.5318       12.3084       11.8869       11.0908       10.0202       8.36394       6.67757       5.23525       3.80276       2.67982       1.83412       1.17287      0.712447      0.422178      0.229501      0.123698     0.0605028     0.0292658     0.0125809    0.00533102    0.00200131   0.000739829   0.000229957   6.38200e-05   1.51060e-05   2.92449e-06   3.85692e-07       0.00000       0.00000       0.00000       0.00000       0.00000       0.00000       0.00000       0.00000
  14  23 3995.3116    1.4775  8.2249 10.5753 -0.0014  0.1020   0.0162   0.2758    0.0603   0.0000   419.8857       56.1851       44.7187      -1.86570      -22.9711       18.6143       23.4432      -12.0984       8.04015      -5.78928       2.95756      -2.40070      -1.31413     -0.664644      0.653023     -0.115026      0.123964      0.138375     0.0267075    -0.0240228    0.00317581   3.42584e-05   0.000689216   5.32317e-05   6.26600e-05   2.40327e-05   9.60224e-07  -6.16596e-07       0.00000       0.00000       0.00000       0.00000       0.00000       0.00000       0.00000       0.00000       11.2181       14.3425       15.3474       14.8330       14.2051       12.3443       10.5892       8.49420       6.66762       4.82669       3.38990       2.38767       1.45162      0.940284      0.535397      0.301197      0.162395     0.0791611     0.0394710     0.0165291    0.00718210    0.00257565   0.000943859   0.000310992   8.20963e-05   2.07223e-05   3.97797e-06   4.99060e-07       0.00000       0.00000       0.00000       0.00000       0.00000       0.00000       0.00000       0.00000
  14  24 4136.5662    1.2409 10.2018 10.4151 -0.0025  0.1237   0.0136   0.3455    0.0557   0.0000   475.1000       37.2187       9.48607       1.55561       21.8362      0.869876      -8.73178      -12.7542       9.39387      -5.32744      0.595136     -0.294849     -0.386978    -0.0557462      0.209674     -0.476936     -0.199417     0.0408411    -0.0646830   -0.00556488     0.0148688    0.00120013  -0.000469015  -0.000704180   6.96840e-05   8.97492e-06  -1.29130e-06   1.44258e-07       0.00000       0.00000       0.00000       0.00000       0.00000       0.00000       0.00000       0.00000       13.6643       17.6231       18.5290       18.5667       17.0045       15.2945       12.8436       10.3284       7.94762       5.94314       4.19178       2.82671       1.81871       1.12695      0.668911      0.365844      0.197244     0.0951918     0.0467296     0.0200088    0.00872873    0.00321427    0.00116749   0.000365420   0.000102808   2.44989e-05   4.68665e-06   6.35914e-07       0.00000       0.00000       0.00000       0.00000       0.00000       0.00000       0.00000       0.00000
  14  26 4419.7984    0.8717 14.7671 10.2366 -0.0018  0.1971   0.0096   0.5412    0.0420   0.0000   457.3975       33.9643       17.3833       41.0874       21.6511       9.07133       22.1668       3.49228      -5.71993      -7.71585      -2.14668       3.92611      0.658822      -1.95038     -0.747271      0.202041    -0.0607554     -0.105940     0.0302624     0.0864689     0.0166084   -0.00214921    0.00198047   0.000529827   4.46984e-06  -1.92181e-06   1.20280e-05   6.98745e-07       0.00000       0.00000       0.00000       0.00000       0.00000       0.00000       0.00000       0.00000       20.7156       27.3197       28.0316       28.3784       26.4682       23.6779       20.3319       16.2896       12.9338       9.36688       6.79764       4.64144       3.03032       1.84953       1.11728      0.614405      0.331915      0.169177     0.0788219     0.0363580     0.0144399    0.00560469    0.00199452   0.000618501   0.000173388   4.03551e-05   8.00052e-06   1.05840e-06       0.00000       0.00000       0.00000       0.00000       0.00000       0.00000       0.00000       0.00000
  15   9 2049.6414    0.6448  0.5128 10.2210 -0.0133  0.0255   0.0258   0.0513    0.0760   0.0000   435.1603      -5.67910       12.0963      0.534619       2.21582       6.50486       2.44664      0.723987      0.612737       1.55965       1.10105     -0.452657      0.251711    -0.0387362    -0.0151498     -0.215513    -0.0139190     0.0135577     0.0187969    0.00382727   -0.00405490  -0.000898410  -2.44628e-05   0.000119947   2.35971e-05  -1.88037e-06  -4.09688e-06   9.80694e-07  -2.77004e-07  -2.17215e-08       0.00000       0.00000       0.00000       0.00000       0.00000       0.00000       2.48546       3.18091       3.80410       3.22693       3.43150       3.19860       2.19066       2.19330       1.49730       1.14196      0.926740      0.556118      0.416077      0.272282      0.151011      0.105783     0.0533530     0.0273445     0.0150320    0.00688222    0.00296565    0.00130950   0.000522927   0.000182419   6.32381e-05   2.33793e-05   6.67431e-06   1.36101e-06   1.94303e-07   2.79326e-08       0.00000       0.00000       0.00000       0.00000       0.00000       0.00000
  15  10 2195.7653    0.9153  0.6983 10.5447 -0.0022  0.0289   0.0272   0.0577    0.0979   0.0000   439.0780     -0.690134       16.2204       11.2783      -2.19949      -2.57657      -2.46289      -1.68848       1.68896      0.569981      0.573531     -0.269532     0.0695342     -0.177466      0.165952      0.138145     0.0660983    -0.0523854   -0.00562214   -0.00174645  -2.31307e-06   0.000607502   0.000976009  -0.000281198  -5.79633e-05   1.24401e-05   5.01536e-07   8.97328e-09  -1.28910e-07  -6.82619e-09       0.00000       0.00000       0.00000       0.00000       0.00000       0.00000       2.87489       4.03325       4.00076       3.99316       3.99393       3.35664       3.13958       2.09180       1.97061       1.22784      0.980032      0.743520      0.446861      0.335258      0.171945      0.111295     0.0549341     0.0313729     0.0160541    0.00630236    0.00372369    0.00116880   0.000585076   0.000205776   6.89087e-05   2.59728e-05   5.19995e-06   1.37738e-06   3.23477e-07   3.49266e-08       0.00000       0.00000       0.00000       0.00000       0.00000       0.00000
  15  11 2339.4760    1.2615  0.8750 10.7353 -0.0033  0.0266   0.0331   0.0693    0.1311   0.0000   441.1515       8.48507       14.4918       4.42861      -4.30713      -3.30412     -0.487233       3.68609       1.53916     -0.181176      -1.37629       1.03032     -0.170600      0.276385     0.0285546    0.00447528     0.0124638   -0.00482987   -0.00343476   -0.00520035   -0.00195513   0.000829097  -6.96979e-05   0.000306292   1.91363e-05  -1.72283e-05   3.27038e-06  -8.00693e-07   5.26132e-07  -2.89502e-08       0.00000       0.00000       0.00000       0.00000       0.00000       0.00000       2.95338       3.58433       3.56424       3.83925       3.50262       3.32543       2.81335       2.26317       1.64440       1.29747       1.00502      0.686718      0.470746      0.285672      0.196420      0.104991     0.0617371     0.0278924     0.0156138    0.00676374    0.00352616    0.00133763   0.000587351   0.000182094   6.93433e-05   1.72410e-05   5.57411e-06   1.16391e-06   2.26472e-07   3.32835e-08       0.00000       0.00000       0.00000       0.00000       0.00000       0.00000
  15  12 2481.0048    1.6760  0.8640 11.3184  0.0018  0.0277   0.0455   0.0663    0.1352   0.0000   437.9582       4.20629       16.3068       2.68441      -4.13374       3.41247    -0.0746685     -0.197119       3.34632      -2.81486      -1.46165      0.127402      0.367218      0.555818    0.00353156     0.0886072     0.0135672    -0.0186402   -0.00459884     0.0105228   4.99016e-05  -0.000411276  -6.67031e-05  -2.31611e-05  -5.49375e-05  -3.13825e-05   2.57564e-06  -2.32317e-06  -3.54627e-07   3.42336e-08       0.00000       0.00000       0.00000       0.00000       0.00000       0.00000       3.01846       3.72493       4.20505       4.07744       3.81043       3.43306       2.71266       2.39447       1.80866       1.30409      0.983384      0.680519      0.436990      0.282849      0.174351      0.105810     0.0541295     0.0306435     0.0146950    0.00764506    0.00340975    0.00145775   0.000517849   0.000206331   6.72198e-05   2.25180e-05   5.93973e-06   1.32054e-06   2.15154e-07   2.98841e-08       0.00000       0.00000       0.00000       0.00000       0.00000       0.00000
  15  13 2622.4093    2.1432  0.9250 11.7341 -0.0024  0.0270   0.0537   0.0665    0.1414   0.0000   435.8411       5.77944       12.0000       6.63065      -2.39720       1.86384      -2.17257      -1.34309     -0.624615     -0.307846      -1.38947      0.674631      0.101763     0.0225653     -0.243827    -0.0591629     -0.144615     0.0156726     0.0106529  -0.000468890   -0.00109922  -0.000308778   0.000313283   0.000107112   5.00591e-05   8.05340e-06  -2.95130e-06  -2.93940e-06   1.69030e-07  -5.63365e-09       0.00000       0.00000       0.00000       0.00000       0.00000       0.00000       2.65779       3.36822       3.62904       3.59074       3.40116       3.09341       2.62267       2.20307       1.73476       1.27934      0.973464      0.655655      0.453640      0.280937      0.173319      0.105431     0.0598476     0.0285234     0.0157945    0.00793656    0.00325113    0.00144092   0.000585301   0.000206919   7.06501e-05   2.16467e-05   6.09042e-06   1.33062e-06   2.52862e-07   3.31566e-08       0.00000       0.00000       0.00000       0.00000       0.00000       0.00000
  15  14 2764.1517    2.7354  0.9240 12.2533 -0.0061  0.0277   0.0711   0.0655    0.1542   0.0000   437.3724       14.8092       14.2357       4.95048       1.46409      -8.60812       3.02960       1.36685     -0.946555     -0.937860       1.33143      -1.36909     -0.413844    -0.0896620     -0.334675    -0.0275014    -0.0506902     0.0142258     0.0160730   0.000907416  -0.000443097   0.000318050   0.000261829  -2.05936e-05  -0.000198426   3.41033e-06   3.98150e-06   1.23590e-06   5.24476e-08  -9.96933e-09       0.00000       0.00000       0.00000       0.00000       0.00000       0.00000       2.81290       3.58861       3.70057       3.79902       3.47461       3.25350       2.76968       2.27219       1.79596       1.34976      0.963817      0.720701      0.453844      0.292377      0.185648      0.105612     0.0607560     0.0291480     0.0159286    0.00758979    0.00339747    0.00139566   0.000573723   0.000200808   7.53680e-05   2.16583e-05   5.61639e-06   1.35630e-06   2.46218e-07   3.43671e-08       0.00000       0.00000       0.00000       0.00000       0.00000       0.00000
  15  15 2905.8273    3.4161  0.8367 12.6197  0.0067  0.0266   0.0946   0.0632    0.1839   0.0000   439.2276       12.0307       19.2817       1.62622       3.47015      -4.59962      -1.97025       3.00996     0.0909743     0.0976876     0.0189294      0.976826      0.160100     -0.980242     -0.609296     0.0154649     0.0295916    -0.0486940    -0.0152484    -0.0105085    0.00500651  -0.000407941   7.38402e-05  -0.000185250  -1.87843e-05  -1.90417e-05   4.65637e-06   2.05072e-06   6.91999e-07  -6.52846e-08       0.00000       0.00000       0.00000       0.00000       0.00000       0.00000       2.95590       3.92788       3.78710       3.82137       3.25030       3.04669       2.91131       2.41945       2.04060       1.47075       1.09026      0.699934      0.476448      0.281454      0.174827     0.0942052     0.0544529     0.0274123     0.0143960    0.00706571    0.00307621    0.00135266   0.000536263   0.000191899   6.68704e-05   1.90173e-05   5.54588e-06   1.16147e-06   2.64883e-07   3.49871e-08       0.00000       0.00000       0.00000       0.00000       0.00000       0.00000
  15  16 3047.1839    3.7261  0.9683 13.2961 -0.0115  0.0290   0.1013   0.0738    0.1540   0.0000   433.8550       10.9562       8.45681      -1.59904       6.19288     0.0162739      -1.12131       1.26816       1.36461       3.22180      0.635486     -0.399276     -0.808096     0.0447948      0.261719   -0.00975823     0.0628818     0.0208281     0.0313511   -0.00529314   -0.00713912    0.00170403  -0.000219789  -8.33101e-05  -5.20468e-05   8.78483e-06  -1.57190e-06  -7.50670e-07   3.68906e-07  -2.17176e-09       0.00000       0.00000       0.00000       0.00000       0.00000       0.00000       3.41044       4.02879       4.37589       4.17365       3.93921       3.69531       2.99614       2.57605       2.12434       1.49648       1.09358      0.781931      0.498026      0.319081      0.195947      0.104670     0.0615464     0.0338406     0.0167623    0.00754096    0.00363832    0.00145275   0.000532349   0.000199048   7.54626e-05   2.28784e-05   5.67516e-06   1.20727e-06   2.17706e-07   2.84298e-08       0.00000       0.00000       0.00000       0.00000       0.00000       0.00000
  15  17 3188.0770    3.8349  1.2126 13.2589 -0.0083  0.0346   0.0962   0.0816    0.1659   0.0000   436.6469       5.75855       13.1346       3.75307      0.468615       3.50171      -5.15254       3.16403      -1.07061       2.73534     -0.949391     -0.901544      -1.37417     -0.309446     0.0180266     0.0663420   0.000824935     0.0495501   -0.00661426    -0.0221918    0.00413478    0.00120355  -0.000488546  -0.000486892   3.12048e-05  -5.17602e-05   6.84528e-06  -2.72006e-07  -1.48593e-07   3.89064e-08       0.00000       0.00000       0.00000       0.00000       0.00000       0.00000       3.76844       4.54792       4.85530       4.91052       4.32774       4.27339       3.73911       2.90808       2.19544       1.76807       1.22618      0.900543      0.624706      0.384889      0.235233      0.133191     0.0760582     0.0357960     0.0202014    0.00922844    0.00428005    0.00173596   0.000791503   0.000269589   9.46426e-05   2.58676e-05   6.85393e-06   1.60151e-06   2.83607e-07   4.07036e-08       0.00000       0.00000       0.00000       0.00000       0.00000       0.00000
  15  18 3328.9491    3.3201  1.7444 12.7186 -0.0022  0.0415   0.0691   0.0960    0.1393   0.0000   433.7904       14.9287       12.4607       6.97692       11.8317      -7.56553     -0.858542      -5.50509      -1.06361      -1.63204       2.62336      -2.32969      -1.21799     -0.238382     0.0877656     -0.107177     0.0404972     0.0106018   -0.00773737    -0.0136571   -0.00638651   0.000754595  -0.000153310  -7.03278e-05   0.000138997  -5.12601e-05  -1.95297e-06   3.53777e-06  -2.24596e-08   1.69150e-08       0.00000       0.00000       0.00000       0.00000       0.00000       0.00000       4.47391       5.56910       5.92597       6.06864       5.49721       4.95526       4.32896       3.48913       2.76912       2.01361       1.52047       1.08947      0.661729      0.442538      0.276159      0.160932     0.0877084     0.0465140     0.0235672     0.0110782    0.00558327    0.00220616   0.000872272   0.000307897   0.000108029   3.34914e-05   8.18561e-06   1.93028e-06   3.71449e-07   4.86626e-08       0.00000       0.00000       0.00000       0.00000       0.00000       0.00000
  15  19 3470.0386    2.9892  2.2042 12.2330 -0.0005  0.0441   0.0531   0.1067    0.1145   0.0000   439.7805       24.9476       14.1084       6.38455      -6.97809      -6.40578      -8.45222      -4.68799     -0.871736      -2.43712     -0.363727     -0.638541      0.269332     -0.576654     0.0212625    0.00511200      0.133029    -0.0411854   -0.00868734    -0.0110118   0.000558010   -0.00214966  -0.000643583  -0.000224344   0.000220824  -1.37804e-05  -4.57509e-06   2.10355e-06  -5.28781e-07  -5.61144e-08       0.00000       0.00000       0.00000       0.00000       0.00000       0.00000       4.67767       6.00390       6.18938       6.46268       5.86512       5.47087       4.46735       3.90370       2.87138       2.16480       1.64841       1.12291      0.740847      0.483521      0.291631      0.176300     0.0964159     0.0482520     0.0257802     0.0124812    0.00565326    0.00237366   0.000955981   0.000325945   0.000109954   3.53198e-05   9.69365e-06   2.19914e-06   3.92434e-07   5.75079e-08       0.00000       0.00000       0.00000       0.00000       0.00000       0.00000
  15  20 3611.3737    2.4688  3.2899 11.7588  0.0008  0.0537   0.0361   0.1429    0.0821   0.0000   427.3478       11.2591       6.33798      0.809950      -5.84140     -0.734230      -10.4103      -1.78163       5.28180       3.26562      -1.69978     -0.155460     -0.202602     -0.710162     0.0665353      0.196821     0.0429244    -0.0405995    -0.0134286    0.00475728    0.00317066   -0.00256112  -0.000380641  -0.000243576   0.000302458   2.33399e-05   1.01283e-05  -1.92572e-06   1.82834e-07   1.08757e-08       0.00000       0.00000       0.00000       0.00000       0.00000       0.00000       5.71130       7.49460       7.80790       7.85202       7.25393       6.61732       5.61840       4.55906       3.67020       2.67581       1.99923       1.34653      0.911361      0.579135      0.350209      0.205952      0.112950     0.0618166     0.0297826     0.0148983    0.00636447    0.00286993    0.00108018   0.000418389   0.000137599   4.36149e-05   1.18005e-05   2.62955e-06   5.14511e-07   6.73411e-08       0.00000       0.00000       0.00000       0.00000       0.00000       0.00000
  15  21 3752.7426    2.0417  4.9903 11.0169 -0.0061  0.0673   0.0248   0.1790    0.0745   0.0000   451.0141       14.0877       11.8283      -3.37315       3.42207     -0.307417       12.8140      -15.7467     -0.489507      0.396887       2.91605      -1.93368      -1.10313      0.937955      0.146596     -0.198951     -0.129332      0.141320     0.0931467    0.00519331   -0.00976437   -0.00605083    0.00168670  -0.000222493  -0.000256070  -0.000124645   9.69538e-06   6.57720e-06   6.98666e-07  -5.32609e-08       0.00000       0.00000       0.00000       0.00000       0.00000       0.00000       7.06172       8.81934       9.53132       9.67896       9.21134       7.91605       6.86702       5.55693       4.44090       3.31696       2.37926       1.65404       1.13696      0.709743      0.440442      0.258067      0.146083     0.0786130     0.0398432     0.0195174    0.00831372    0.00364822    0.00140054   0.000526431   0.000174770   5.21422e-05   1.43944e-05   3.34991e-06   6.44441e-07   7.89629e-08       0.00000       0.00000       0.00000       0.00000       0.00000       0.00000
  15  22 3894.2987    1.6864  6.5805 10.7207 -0.0000  0.0812   0.0185   0.2236    0.0617   0.0000   438.0070       2.68480       31.3949     -0.935073      -1.09529       3.76118       1.33943      -8.59935       10.6068       6.52210      -8.00434       1.97140       1.84514       1.32305      0.173193     -0.519350     -0.254145    -0.0854993    0.00784224   -0.00737023    -0.0112749    0.00403249  -0.000764148   -0.00148990  -0.000142493   2.95629e-05   1.09605e-05  -4.29576e-06   9.03170e-07  -2.21232e-08       0.00000       0.00000       0.00000       0.00000       0.00000       0.00000       8.62601       10.8006       11.5493       11.4110       11.0364       9.81126       8.39621       6.82096       5.33771       3.97794       2.95002       2.05811       1.40464      0.890855      0.546942      0.318434      0.177060     0.0944228     0.0479975     0.0226369     0.0104827    0.00431347    0.00173152   0.000634200   0.000213518   6.52910e-05   1.79251e-05   4.05187e-06   7.61712e-07   9.39886e-08       0.00000       0.00000       0.00000       0.00000       0.00000       0.00000
  15  23 4035.9839    1.3932  8.6186 10.5608 -0.0004  0.1027   0.0149   0.2888    0.0533   0.0000   409.2395      -9.77653      -2.82142       8.92436      -2.43746       22.6165      -9.14987      -18.9921       1.15233      -1.09411      -4.25349       1.23929     -0.946923      0.690542     -0.369302     -0.364519     0.0511793    -0.0924767     0.0557502     0.0612258    0.00794965   -0.00858655    0.00367375  -0.000287097  -0.000276715  -8.10737e-05  -2.91970e-05  -6.03107e-07   6.92453e-07  -1.63693e-08       0.00000       0.00000       0.00000       0.00000       0.00000       0.00000       10.5041       13.6472       14.2156       14.6073       13.3695       12.3635       10.3541       8.86321       6.83096       5.24451       3.75422       2.67309       1.73461       1.13891      0.685179      0.405440      0.225428      0.122206     0.0604168     0.0304201     0.0130418    0.00587607    0.00221031   0.000833410   0.000277960   8.70584e-05   2.29001e-05   5.47427e-06   9.74926e-07   1.35008e-07       0.00000       0.00000       0.00000       0.00000       0.00000       0.00000
  15  24 4177.5086    1.1527 10.4371 10.4216 -0.0045  0.1282   0.0125   0.3527    0.0486   0.0000   444.6020       40.3023       9.18332      -43.2386       30.0639      -5.16248      -24.0256       23.1374       14.6032      -13.2914      -7.98316       1.62275       1.26738     -0.829390     -0.968028      0.213404     0.0916425     -0.201835    -0.0301341    -0.0296492     0.0390941   -0.00127199   -0.00308981   -0.00142038   0.000116973   6.27494e-05  -4.40556e-05   5.42076e-06   4.34529e-06  -3.22745e-07       0.00000       0.00000       0.00000       0.00000       0.00000       0.00000       13.1619       16.6035       17.9661       17.9668       17.0643       15.3852       13.0405       10.5446       8.79886       6.42330       4.70294       3.29805       2.19396       1.41734      0.890090      0.504404      0.292103      0.161001     0.0789397     0.0375053     0.0172380    0.00732187    0.00280770    0.00105844   0.000368929   0.000110727   2.92868e-05   6.53390e-06   1.26286e-06   1.55480e-07       0.00000       0.00000       0.00000       0.00000       0.00000       0.00000
  15  25 4319.8897    0.9751 13.5697 10.2522 -0.0051  0.1682   0.0105   0.4677    0.0457   0.0000   428.9122       24.3756       14.6082       4.77452      -16.6358       8.38038      -37.6653      -26.3919      -4.42635      -7.82205      -13.0715       6.79450      -1.85633      0.913425      0.814823     -0.458177     -0.441894    -0.0346564     -0.170018     0.0943364     0.0142491    -0.0193044   -0.00206059    0.00171410  -0.000137818  -0.000221883   3.62755e-05   1.03400e-05  -1.58389e-06   2.13899e-07       0.00000       0.00000       0.00000       0.00000       0.00000       0.00000       17.0419       22.3254       23.7748       23.5415       22.3939       20.1005       17.2381       14.1410       11.3399       8.61507       6.19088       4.40745       2.88138       1.87697       1.16726      0.684021      0.389609      0.205402      0.104914     0.0509670     0.0226792    0.00983546    0.00385536    0.00142443   0.000492418   0.000147825   3.91394e-05   9.18020e-06   1.67810e-06   2.11497e-07       0.00000       0.00000       0.00000       0.00000       0.00000       0.00000
  15  26 4461.7417    0.8083 15.4595 10.1823 -0.0021  0.2129   0.0086   0.5597    0.0389   0.0000   454.6504       19.5279      -1.42237      -32.2300       6.33727      -4.25562       19.4596       13.3286      -32.9616     -0.169797      -2.67671      -6.92263      -3.58670       2.23098       1.03742     -0.882341     -0.369674      0.257625      0.114520     0.0853505    0.00983461     0.0226631    0.00392823   -0.00141371  -0.000208631   0.000305826  -1.58312e-05  -1.67177e-05   1.18621e-06  -1.28869e-07       0.00000       0.00000       0.00000       0.00000       0.00000       0.00000       21.2253       27.3959       30.0665       29.5834       27.7525       25.1245       21.8239       17.7681       14.2206       10.7350       7.75603       5.59380       3.73797       2.35025       1.50658      0.873099      0.490734      0.263277      0.134740     0.0656412     0.0302084     0.0127182    0.00503887    0.00188878   0.000647116   0.000189432   5.08183e-05   1.15644e-05   2.10869e-06   2.63137e-07       0.00000       0.00000       0.00000       0.00000       0.00000       0.00000
  16   9 2081.5938    0.7213  0.5626 10.2898 -0.0155  0.0330   0.0277   0.0517    0.0845   0.0000   442.6552       3.63017       10.8777      -4.85224       2.89931       1.74140      0.633173       1.06376      -3.67919      -1.04124      0.982047    -0.0333333     -0.326588    -0.0153922    -0.0816630     -0.178463   -0.00517445    -0.0701715   -0.00143845    0.00840450    0.00283955   -0.00103489    0.00167954   0.000447640  -3.46000e-05   4.66082e-05   3.52572e-06  -1.45755e-06   5.19819e-07   1.18397e-07  -4.00492e-08  -7.90789e-09       0.00000       0.00000       0.00000       0.00000       3.59549       4.32767       5.20307       3.66621       3.44199       3.86388       2.97230       3.47348       3.14138       1.95411       1.66490       1.07296      0.606873      0.454352      0.272301      0.119360     0.0975858     0.0484588     0.0194300     0.0149759    0.00663269    0.00217206    0.00149240   0.000644706   0.000175724   6.95466e-05   3.21579e-05   9.46971e-06   2.10875e-06   3.70203e-07   5.91532e-08   7.22893e-09       0.00000       0.00000       0.00000       0.00000
  16  10 2228.3865    0.9902  0.7536 10.4184 -0.0091  0.0256   0.0284   0.0590    0.1199   0.0000   437.0009       7.36208       14.7134      -2.68114      -2.89829      0.982046      0.388105      0.563235       4.36373      -1.34917     -0.839646     -0.752764       1.09911     -0.153219    -0.0363183    -0.0218913   -0.00107248    -0.0294336     0.0227352     0.0105367   -0.00782731    0.00173779   -0.00114830  -6.53249e-05   0.000130695  -8.45945e-05   6.03708e-06  -1.45897e-05   5.72703e-07  -2.04149e-07   3.74400e-09  -8.42897e-09       0.00000       0.00000       0.00000       0.00000       2.40989       2.97263       3.14202       3.18841       3.17423       2.76492       2.39789       2.01697       1.61293       1.30772      0.911291      0.693227      0.462378      0.284444      0.195998      0.125702     0.0701775     0.0420924     0.0199270     0.0113003    0.00543747    0.00241303    0.00105445   0.000410833   0.000147120   6.06839e-05   1.73465e-05   5.22576e-06   1.35374e-06   3.24981e-07   5.36320e-08   6.91066e-09       0.00000       0.00000       0.00000       0.00000
  16  11 2372.6168    1.3233  0.9406 10.8353 -0.0112  0.0286   0.0332   0.0667    0.1385   0.0000   439.5681       4.41249       17.7970       3.02619       1.87593       1.18992      -1.93219     0.0910487       3.64942     0.0969087     -0.639801       1.36069     -0.326789     -0.631281      0.198575   -0.00855774    -0.0791633    -0.0993333     0.0604932   -0.00476305    0.00404873   -0.00500592  -0.000575823  -0.000108970   0.000107000   7.78526e-05  -1.80592e-05  -7.12247e-06  -1.08494e-06   3.18335e-07  -4.86379e-09   3.30885e-09       0.00000       0.00000       0.00000       0.00000       3.02758       3.80197       3.77771       3.68657       3.40206       3.16130       3.02277       2.63815       2.12035       1.59393       1.22914      0.867754      0.595371      0.381473      0.238061      0.140897     0.0758906     0.0432161     0.0239844     0.0108940    0.00579721    0.00265911    0.00122190   0.000432013   0.000182092   6.07285e-05   1.94134e-05   5.85268e-06   1.54428e-06   3.35733e-07   6.45062e-08   8.03053e-09       0.00000       0.00000       0.00000       0.00000
  16  12 2514.8685    1.8426  0.9205 11.5246 -0.0066  0.0272   0.0458   0.0649    0.1363   0.0000   437.2353       6.87226       12.9148       5.67616       1.54807       1.58864      -1.38795     -0.593497       1.80212      -2.50011      -2.04574     -0.402670     -0.397671      0.339984    -0.0207805   -0.00355087    -0.0270162     0.0132195     0.0478455    0.00865091   6.93816e-05   -0.00127379  -0.000974060   0.000595678   0.000113386  -6.57649e-06  -1.66356e-05  -8.35070e-06   1.84305e-06  -5.33291e-07  -1.54485e-09   2.66541e-09       0.00000       0.00000       0.00000       0.00000       2.57817       3.31337       3.40509       3.72543       3.26701       3.03876       2.61496       2.23097       1.83270       1.37891       1.00515      0.756312      0.489587      0.312582      0.207490      0.128774     0.0731678     0.0409202     0.0227877     0.0110967    0.00561982    0.00276860    0.00112647   0.000434754   0.000169026   6.04825e-05   2.00849e-05   5.69487e-06   1.42951e-06   3.26629e-07   6.01727e-08   8.71865e-09       0.00000       0.00000       0.00000       0.00000
  16  13 2656.9805    2.3146  0.9593 12.0311 -0.0016  0.0284   0.0573   0.0687    0.1352   0.0000   436.0242      0.191571       13.9500       4.19505   -0.00818720       1.96659      -2.45363      -2.81046       1.20813     -0.858942      -1.71086      0.244958     0.0283500     -0.385663      0.334337     0.0491706    -0.0772340    -0.0387506     0.0355946    -0.0173025    -0.0114816   -0.00231238   0.000186315   0.000359234  -1.26865e-05  -4.67192e-05  -2.75048e-05  -2.95812e-06   2.96174e-06   4.95620e-07  -6.91458e-10   1.39583e-09       0.00000       0.00000       0.00000       0.00000       2.80117       3.70803       3.65824       3.95527       3.63506       3.43976       2.75686       2.34914       1.88549       1.58339       1.14995      0.763042      0.507846      0.343910      0.221539      0.140755     0.0842739     0.0478479     0.0249066     0.0123344    0.00575862    0.00255013    0.00113685   0.000474865   0.000182841   6.42220e-05   2.02868e-05   6.09863e-06   1.61931e-06   3.65744e-07   6.30319e-08   9.52009e-09       0.00000       0.00000       0.00000       0.00000
  16  14 2799.5907    2.8434  0.8875 12.4431  0.0007  0.0265   0.0717   0.0643    0.1315   0.0000   438.1683       7.63548       13.4481       2.88950       8.52146      -1.29667      0.864471      -1.29243     -0.633917      0.430031      -2.00063     -0.875520      0.203679      0.332363     0.0635397      0.122295    0.00737897     0.0591123    0.00187970    0.00384458    0.00882660  -0.000543525  -0.000917679  -0.000277288   0.000250003  -7.87840e-05  -1.53990e-05   1.31817e-06   1.90055e-06  -1.67794e-07   4.84889e-08  -3.34681e-09       0.00000       0.00000       0.00000       0.00000       2.61703       3.01889       3.29249       3.64715       3.18635       2.80619       2.76721       2.14769       1.68014       1.28971      0.993691      0.704028      0.487307      0.343326      0.210649      0.124053     0.0730200     0.0418367     0.0222750     0.0116579    0.00547471    0.00269831    0.00116169   0.000503699   0.000178860   6.02115e-05   1.81765e-05   5.05415e-06   1.23988e-06   2.91082e-07   5.73398e-08   7.18706e-09       0.00000       0.00000       0.00000       0.00000
  16  15 2941.9011    3.4927  0.8460 12.9403 -0.0157  0.0335   0.0937   0.0657    0.1449   0.0000   435.9859       12.0387       15.3558       2.64410      -4.32699      0.174006      0.779121      -7.77676       4.57495      0.384370     -0.103389      -1.64382      0.459426     -0.288242    -0.0236122    -0.0927566     0.0757877    -0.0719364    0.00865928    0.00923924   -0.00156357    0.00517607  -0.000769788  -0.000259034  -0.000105015  -2.01919e-05   1.82115e-05   1.50328e-06  -2.01212e-06  -7.20020e-07   4.66487e-08  -9.03161e-09       0.00000       0.00000       0.00000       0.00000       3.77670       3.61784       4.18679       5.15488       4.26818       3.09746       3.43675       3.53598       2.57768       1.50527       1.34668       1.10461      0.695153      0.343366      0.266674      0.201204      0.111952     0.0482232     0.0222898     0.0160448    0.00949913    0.00457307    0.00173989   0.000606253   0.000185835   6.11071e-05   1.83463e-05   4.90946e-06   1.29649e-06   2.55327e-07   5.43404e-08   7.15153e-09       0.00000       0.00000       0.00000       0.00000
  16  16 3083.5258    3.9132  0.9130 13.1826 -0.0156  0.0256   0.1052   0.0691    0.1683   0.0000   443.5031       10.3420       10.6391       2.82312     -0.334146       3.08499      0.554541     -0.892195      -3.24553      -1.31247     -0.768558     -0.185651      0.708891      -1.04232   -0.00425868     -0.118938     0.0268954    -0.0401668   -0.00112942  -6.13031e-05   -0.00713586   -0.00142956    0.00151858   6.55068e-05  -0.000368530   2.80555e-05   2.00515e-05   4.53284e-06  -5.22356e-07   2.16768e-07  -7.46896e-09  -6.65833e-09       0.00000       0.00000       0.00000       0.00000       2.52006       3.04512       3.15071       3.32495       3.11410       2.85681       2.55713       2.14858       1.70103       1.27000      0.965051      0.726781      0.504597      0.334282      0.211147      0.130932     0.0731468     0.0408633     0.0217872     0.0109263    0.00563125    0.00259263    0.00112532   0.000429450   0.000168307   5.89309e-05   1.86169e-05   5.40769e-06   1.41353e-06   3.18612e-07   5.78247e-08   7.52384e-09       0.00000       0.00000       0.00000       0.00000
  16  17 3225.0580    3.8029  1.1922 12.9211 -0.0089  0.0337   0.0919   0.0779    0.2003   0.0000   433.1434       17.6122       15.0748      -3.79706     -0.460865       4.34243       2.86121       1.39460      -1.43991       1.00261       1.70418      0.781697      0.399479     -0.399428     -0.242220    -0.0187535     0.0340777    -0.0247743   0.000146590     0.0327826   -0.00912697   -0.00200606   0.000656973  -0.000299851   0.000407370  -1.71547e-05   1.20405e-05   4.04791e-06  -1.09982e-06  -1.45541e-07  -6.63473e-08   2.48317e-09       0.00000       0.00000       0.00000       0.00000       3.44434       4.02736       4.70724       4.81056       4.23904       3.73423       3.60147       2.86284       2.19707       1.78023       1.36856      0.897836      0.601974      0.462269      0.270789      0.155602     0.0843531     0.0570874     0.0309366     0.0142127    0.00674102    0.00333155    0.00160093   0.000652169   0.000243666   7.88743e-05   2.32464e-05   7.29934e-06   1.70211e-06   4.02896e-07   7.55256e-08   8.87961e-09       0.00000       0.00000       0.00000       0.00000
  16  18 3366.4316    3.3201  1.6364 12.7996 -0.0067  0.0399   0.0679   0.0935    0.1368   0.0000   444.3408       12.0042       14.1360       9.44527      -9.37784     -0.260829     -0.626502       3.68624      -2.76607      -2.86556     -0.509032     -0.812852     -0.490546      0.668539    -0.0443818    -0.0971574     0.0574473   -0.00193560     0.0254342   -0.00502184    -0.0118952   0.000940226   -0.00107988   0.000389615   0.000118798   0.000180658   3.15253e-05   2.07425e-06   6.17287e-07   7.57269e-07  -1.49300e-07   1.32152e-08       0.00000       0.00000       0.00000       0.00000       3.93097       4.87973       5.61441       5.60235       5.22711       4.56179       4.13320       3.22733       2.62774       2.08359       1.43488       1.05276      0.753374      0.477133      0.296834      0.191749      0.113220     0.0610877     0.0323469     0.0180108    0.00866183    0.00396389    0.00162827   0.000719507   0.000274847   9.92279e-05   3.01278e-05   8.44331e-06   2.20697e-06   5.12075e-07   9.16598e-08   1.07129e-08       0.00000       0.00000       0.00000       0.00000
  16  19 3508.0462    2.7644  2.6895 11.8384 -0.0020  0.0477   0.0424   0.1191    0.1148   0.0000   434.8004       17.2955       14.8500       19.9462       7.88639       3.45058     -0.965831       3.47452     -0.904756      -2.23641      -2.11782      0.342961      0.113103     -0.865391      0.103807     0.0365449     0.0622227     0.0421660   -0.00650344   -0.00641858    0.00630977     0.0102029    0.00319262   -0.00160169  -0.000289303   4.87736e-05  -2.98972e-05  -1.15752e-05   5.55162e-06  -1.03142e-06   1.66475e-07   1.08280e-08       0.00000       0.00000       0.00000       0.00000       5.03711       6.45444       6.97717       7.17439       6.47392       6.09592       5.00620       4.13489       3.24630       2.53175       1.88599       1.31158      0.882443      0.579230      0.392603      0.224704      0.136141     0.0765433     0.0416694     0.0196668    0.00965338    0.00450458    0.00205242   0.000810071   0.000312437   0.000108314   3.70356e-05   1.00412e-05   2.70193e-06   5.71226e-07   1.00688e-07   1.39857e-08       0.00000       0.00000       0.00000       0.00000
  16  20 3649.9087    2.2597  3.7301 11.6002 -0.0043  0.0583   0.0311   0.1461    0.0776   0.0000   442.4882       20.6947       8.08172       22.9923      -3.48613       7.20666      -1.59784      -2.61164       3.79842      -2.55722     -0.830172      0.726760      0.720868      0.275525      0.121653     -0.262874   -0.00477078    -0.0774589     0.0366272     0.0112467     0.0221074    0.00212350   -0.00293042   -0.00168512   0.000206342  -8.29605e-05   2.41340e-06  -1.63966e-06   3.89204e-06   7.97151e-07   2.80780e-08   1.40262e-09       0.00000       0.00000       0.00000       0.00000       5.61067       7.28718       7.60798       7.83439       7.41178       6.65200       6.00252       4.77893       3.94666       3.02563       2.26772       1.59551       1.12057      0.738046      0.467724      0.287975      0.166677     0.0938714     0.0508248     0.0253915     0.0123320    0.00574342    0.00247109    0.00102206   0.000397014   0.000138855   4.43649e-05   1.29648e-05   3.37398e-06   7.66775e-07   1.48056e-07   1.79053e-08       0.00000       0.00000       0.00000       0.00000
  16  21 3791.6574    1.9594  5.4551 10.9022  0.0002  0.0700   0.0225   0.1856    0.0724   0.0000   435.9919       20.8199       18.2474      -15.1737      -3.47904       2.05714      -1.01139     -0.821181      0.714974       2.48513       3.98593      -4.40075     -0.854990      0.209224     -0.672638     -0.187148     0.0848197     0.0266945    -0.0258716    -0.0180377     0.0122241   -0.00144973   -0.00655363    0.00192168  -0.000290426   0.000104577   8.66999e-06  -2.98898e-07   1.27516e-06   3.84684e-07   9.09948e-09  -2.47008e-08       0.00000       0.00000       0.00000       0.00000       7.03675       8.79219       9.27515       9.18609       8.79538       8.20877       7.13487       5.99065       4.83934       3.76249       2.80947       2.00858       1.36352      0.900322      0.576203      0.347972      0.206363      0.112485     0.0609064     0.0303134     0.0149140    0.00673844    0.00298224    0.00120088   0.000464552   0.000160844   5.41964e-05   1.55569e-05   4.06068e-06   9.11014e-07   1.62966e-07   2.03909e-08       0.00000       0.00000       0.00000       0.00000
  16  22 3933.8257    1.5811  7.0962 10.7371 -0.0014  0.0872   0.0171   0.2348    0.0565   0.0000   449.3648       7.08484       9.54408       15.1309      -8.97224       4.44786      0.385582       3.13560      -4.71653      -4.57172      -1.32660      -2.10355      -1.06366      0.639583      0.261981      0.619303     -0.222470     0.0271489    0.00341906     0.0205384    0.00627083    0.00294868   -0.00494539   -0.00158483   0.000466601   0.000163949  -3.89572e-05   3.57628e-05   1.02115e-05  -3.46308e-08  -4.10823e-08   3.69392e-08       0.00000       0.00000       0.00000       0.00000       8.52096       11.0344       11.7769       11.8317       11.5411       10.2029       9.00791       7.20958       5.96863       4.51148       3.31437       2.44636       1.66163       1.10897      0.703871      0.436366      0.253502      0.142073     0.0768145     0.0388876     0.0191172    0.00875184    0.00378436    0.00151817   0.000590860   0.000209563   6.88022e-05   2.01576e-05   5.10472e-06   1.19008e-06   2.19946e-07   2.56580e-08       0.00000       0.00000       0.00000       0.00000
  16  23 4075.7132    1.3323  9.0403 10.4495 -0.0026  0.1048   0.0136   0.2862    0.0537   0.0000   447.1215       10.0260       19.4657       19.0831      -5.62129      -11.7764       3.37190      -2.61744      -8.29417       5.94142      -2.99011       2.11468       1.08723     -0.885119      -1.24661     -0.526643      0.104708     -0.378513     -0.146737     0.0655933    0.00690829    0.00891327    0.00120009   0.000832730   0.000262570   0.000170916  -0.000230095   3.28048e-05   3.01350e-06   7.29363e-07   3.76606e-08   5.74381e-08       0.00000       0.00000       0.00000       0.00000       10.5447       13.6580       14.5485       14.8171       14.1423       12.5836       10.9894       8.94755       7.23159       5.44777       4.15725       2.88362       2.04159       1.34716      0.854136      0.524907      0.305313      0.175246     0.0908145     0.0480966     0.0229815     0.0104009    0.00461085    0.00189593   0.000703879   0.000254718   7.98579e-05   2.40988e-05   6.30883e-06   1.37494e-06   2.59931e-07   3.11334e-08       0.00000       0.00000       0.00000       0.00000
  16  24 4217.9635    1.1167 11.6875 10.3824 -0.0020  0.1339   0.0115   0.3861    0.0459   0.0000   418.4236       32.8716       13.1609       12.3556      -2.05743      -7.84262       5.51771       27.1050      0.135988      -3.01767      -2.74450       1.54326       3.92806      -1.80773     -0.894993     -0.420891      0.217123     -0.203928      0.147147     0.0363177    -0.0102871    0.00950948    0.00657845    0.00299975   0.000560583  -0.000311461  -0.000115736  -3.52879e-05   3.57291e-06  -3.69733e-06   8.83643e-08  -1.52246e-08       0.00000       0.00000       0.00000       0.00000       13.1107       17.1387       17.9444       18.4914       17.3144       15.8684       13.4737       11.7374       9.08858       7.17763       5.25503       3.84325       2.62558       1.74180       1.11147      0.684744      0.404846      0.221862      0.123855     0.0610990     0.0313086     0.0139095    0.00627277    0.00242713   0.000974572   0.000328122   0.000110083   3.17233e-05   8.33278e-06   1.88061e-06   3.17702e-07   4.24675e-08       0.00000       0.00000       0.00000       0.00000
  16  25 4360.0803    0.9066 13.5782 10.3045 -0.0013  0.1733   0.0098   0.4760    0.0415   0.0000   447.8223       8.65646       58.5549       16.6075      -22.0043       5.99223       16.9309      -13.4900      -17.3045       4.24368       13.8353       4.16066       6.94434      -2.23928     -0.429595       1.04606      0.449274     -0.196016     -0.241456    -0.0614629   -0.00943279    -0.0119738    0.00872898  -0.000437076   0.000278464  -0.000595205  -0.000133762   1.82185e-05   5.86221e-06   6.38292e-07  -1.59924e-07  -4.71560e-08       0.00000       0.00000       0.00000       0.00000       16.3782       21.8225       23.1278       23.6049       22.0656       20.3355       17.4321       14.8523       11.8477       9.17716       6.87645       4.95591       3.38386       2.25908       1.43443      0.896276      0.525401      0.294448      0.156188     0.0825956     0.0390901     0.0189635    0.00779802    0.00338483    0.00124443   0.000451003   0.000145374   4.34973e-05   1.11097e-05   2.47137e-06   4.34372e-07   5.58471e-08       0.00000       0.00000       0.00000       0.00000
  16  26 4502.4565    0.7672 16.8252 10.1562 -0.0031  0.2192   0.0075   0.5929    0.0356   0.0000   448.4925       19.3094       32.1090      -56.1178      -15.1044       1.67607      -6.91854       11.8559      -22.0668      -13.7443      -17.5729       4.03525      -6.30273       4.44754     -0.677450     -0.262132     -0.468517     -0.438968      0.102253      0.118109    -0.0301999    -0.0103587    -0.0103116   -0.00170676   -0.00113288  -2.28530e-05   7.16229e-05  -9.34014e-06  -7.00194e-06  -2.99399e-06  -5.86938e-07  -1.95013e-08       0.00000       0.00000       0.00000       0.00000       21.0767       27.2402       29.1357       28.9013       28.4837       25.5444       22.4639       18.3701       15.1098       11.8911       8.70252       6.38747       4.33049       2.92775       1.88248       1.15962      0.680661      0.388555      0.209959      0.105239     0.0512842     0.0237472     0.0103645    0.00420460    0.00162554   0.000580175   0.000189112   5.47712e-05   1.39123e-05   3.17301e-06   5.54456e-07   6.53543e-08       0.00000       0.00000       0.00000       0.00000
  16  27 4644.8683    0.6100 19.5459 10.1270 -0.0011  0.2973   0.0067   0.7643    0.0300   0.0000   365.5725       13.9980       52.0977      -2.81257       11.9434     -0.449200      -13.2407       16.3625      -1.08647      -27.3566       6.19031     -0.973523      -1.54643       5.01619      -2.11187    -0.0201631    0.00286701     -0.473495      0.217789     0.0280556     -0.158932     0.0222356     0.0103175   0.000373876   -0.00372421  -0.000919650   0.000439557  -9.27854e-06  -5.15192e-06  -4.36288e-07  -6.73226e-07  -9.28233e-08       0.00000       0.00000       0.00000       0.00000       28.3856       36.3196       38.8366       38.7075       38.0131       34.5713       29.6304       25.0571       20.6624       15.9307       12.0472       8.60454       5.91492       4.05079       2.56583       1.60307      0.961074      0.541209      0.298376      0.150771     0.0747706     0.0337803     0.0150025    0.00602366    0.00234242   0.000800989   0.000263742   7.72683e-05   1.93327e-05   4.19384e-06   7.38820e-07   8.94213e-08       0.00000       0.00000       0.00000       0.00000
  17   8 1963.3030    0.5433  0.4371 10.2029 -0.0150  0.0234   0.0199   0.0425    0.0605   0.0000   435.6766      -2.35178       19.5237       5.60804      -5.86308       1.74318       5.22536      -1.22647     -0.537396       2.52723     -0.967319     -0.742125     -0.997286      0.279531      0.262944    -0.0632131     -0.210752     0.0291107     0.0302469    -0.0100363    -0.0136112   0.000105691    0.00418100   3.52991e-05   6.22486e-05  -0.000155602   7.38169e-05   6.19861e-06  -1.35235e-05  -2.90915e-06   1.16424e-07   1.60173e-08  -6.91187e-09   8.65703e-10       0.00000       0.00000       2.02864       2.75343       2.75590       2.90710       2.62650       2.53948       2.30634       1.77032       1.60891       1.25754      0.978403      0.725335      0.468757      0.308341      0.202680      0.141620     0.0792448     0.0509806     0.0276880     0.0138606    0.00739377    0.00329159    0.00179248   0.000714879   0.000335607   0.000112194   4.84332e-05   1.61828e-05   4.90878e-06   1.48676e-06   3.15505e-07   7.37676e-08   1.48158e-08   1.91337e-09       0.00000       0.00000
  17   9 2112.9571    0.7780  0.5664 10.2867 -0.0046  0.0310   0.0232   0.0460    0.0803   0.0000   443.2668      -1.66875       15.1351       5.94746      -2.53718       1.55263     -0.498770     -0.389278      -1.71051       1.19738    -0.0363020     -0.979380     -0.582775      0.286038     -0.165708      0.160543     -0.145671    -0.0214801    0.00672515     0.0188136    -0.0125240   4.65175e-05   0.000780893   5.87217e-05   0.000191228  -9.62079e-05  -9.52310e-05   2.86771e-05   4.97271e-06  -2.29925e-06  -8.10703e-07   1.23360e-07  -3.20806e-09   3.24204e-09       0.00000       0.00000       2.96494       4.49472       4.46492       4.76320       4.09805       3.95311       3.12063       2.79041       2.25041       1.72983       1.28430      0.846074      0.619893      0.426657      0.255404      0.152529     0.0958104     0.0576222     0.0283546     0.0197556    0.00820154    0.00482811    0.00182481   0.000911383   0.000346727   0.000176417   4.85059e-05   2.06537e-05   5.85786e-06   1.86726e-06   4.65525e-07   9.50398e-08   1.78538e-08   2.88386e-09       0.00000       0.00000
  17  10 2260.3493    1.1097  0.7768 10.4321 -0.0049  0.0251   0.0287   0.0565    0.1247   0.0000   436.4505      0.712750       7.92691      -1.86369      -4.48728       4.34868      -1.18592      -3.71482       1.45106     -0.817555     -0.478402     0.0325261    -0.0443094      0.430972      0.454103     0.0350839     0.0334721     0.0466435    -0.0395141    0.00933038    0.00970320   -0.00151045    0.00346916   0.000334671  -0.000173045  -0.000246518  -0.000130687   3.84301e-07   1.48806e-07   1.40126e-07  -1.38472e-07   6.10517e-08   7.39721e-09   2.95800e-09       0.00000       0.00000       2.36701       2.93000       3.21531       3.37508       3.11942       3.00316       2.43395       2.01367       1.67069       1.33562      0.961106      0.736292      0.509211      0.316867      0.233021      0.143209     0.0914395     0.0529802     0.0301410     0.0158418    0.00795953    0.00390489    0.00188453   0.000792270   0.000326509   0.000127352   4.98629e-05   1.76176e-05   5.50721e-06   1.37975e-06   3.65993e-07   7.53014e-08   1.27910e-08   1.74160e-09       0.00000       0.00000
  17  11 2405.0087    1.4395  0.9319 11.1753 -0.0070  0.0300   0.0366   0.0654    0.1237   0.0000   434.2898       2.87526       9.47263      -4.16644      0.523022      -2.82766      -1.84010     -0.362428       3.24508       1.05056      0.405693     -0.289736      0.432873      0.446472      0.238477      0.194130     -0.218670    -0.0393625     0.0157745     0.0272706   -0.00422813   -0.00157227   0.000955014    0.00182328  -0.000339325   0.000427091   2.93191e-05   8.89265e-06  -2.64402e-06  -1.86977e-06  -2.98955e-07  -2.53875e-08  -7.31179e-11   1.38688e-09       0.00000       0.00000       3.13575       4.14426       4.01714       3.88303       3.44695       3.36053       3.11120       2.90332       2.38766       1.92594       1.44836       1.08273      0.701997      0.472584      0.298586      0.181191      0.111498     0.0620904     0.0333654     0.0179303    0.00895929    0.00421361    0.00222798   0.000862080   0.000415776   0.000148933   5.46354e-05   1.93454e-05   6.28503e-06   1.75728e-06   4.25228e-07   9.82437e-08   1.59530e-08   2.29659e-09       0.00000       0.00000
  17  12 2548.0907    1.9631  0.9569 11.5036 -0.0013  0.0268   0.0480   0.0650    0.1386   0.0000   441.3008       6.82028       12.8548       5.55920      -4.13459       3.28013       1.49686      -3.87435      0.150653    -0.0753674     -0.290983      -1.47016      0.680408     -0.225992      0.174603     -0.180653      0.146830     0.0345136     0.0447216     0.0227273    0.00609274   -0.00267195   -0.00223762  -0.000169199   0.000124483  -0.000218571  -6.44160e-05  -1.51954e-05   2.83675e-06  -1.24651e-06  -3.88131e-07  -2.14170e-08   5.96750e-09   4.42935e-10       0.00000       0.00000       2.50328       3.26167       3.26192       3.32376       3.11100       2.99943       2.63074       2.28573       1.88233       1.47424       1.08262      0.833397      0.590879      0.390281      0.263296      0.158725     0.0981076     0.0541627     0.0316441     0.0163852    0.00838629    0.00437367    0.00182809   0.000908506   0.000331282   0.000144525   5.15063e-05   1.80625e-05   5.91809e-06   1.55851e-06   4.04720e-07   8.89715e-08   1.53109e-08   2.02534e-09       0.00000       0.00000
  17  13 2691.0955    2.3225  0.8586 12.2491 -0.0111  0.0304   0.0582   0.0627    0.1205   0.0000   436.5857       5.03064       14.2128       4.78596       1.50081       1.01307       2.92127      0.196993     -0.382715       1.39276     -0.879429     -0.383507     -0.363586     -0.135810      0.535509      0.158460    -0.0400675   -0.00798148    -0.0107081    -0.0280045     0.0150301  -0.000817980   -0.00161619  -4.75474e-05  -0.000371399  -9.08767e-05  -4.04124e-05   6.49559e-06   3.59328e-06  -9.13782e-07  -1.27040e-07  -1.48093e-08  -2.02238e-08  -7.32246e-10       0.00000       0.00000       2.27705       3.54197       3.29469       3.69456       3.28110       3.17445       2.77736       2.09801       1.91423       1.38426       1.07523      0.814177      0.540062      0.385301      0.259755      0.163685     0.0966620     0.0618889     0.0341791     0.0173342     0.0104887    0.00400699    0.00248767   0.000837296   0.000487116   0.000135796   6.56200e-05   2.08646e-05   6.79538e-06   1.86131e-06   4.15276e-07   9.68637e-08   1.97644e-08   2.71640e-09       0.00000       0.00000
  17  14 2834.3930    3.1414  0.9369 12.3166 -0.0098  0.0438   0.0743   0.0582    0.1597   0.0000   437.4811       11.1341       11.6732       7.22884      0.571224      0.104768       1.69613      -2.50251    -0.0851395      -1.92698       1.43034      -1.81096       1.01121     -0.263783      0.167254      0.185802     -0.170732    -0.0184065     0.0299112    0.00484654    0.00367766   -0.00464971   0.000682007   0.000990482   0.000241723   2.62259e-05  -7.60099e-05  -3.68164e-05   8.69806e-07  -5.06446e-07  -2.03918e-07   6.83638e-08   5.61495e-09   1.42777e-09       0.00000       0.00000       2.76030       5.89833       3.62600       6.37421       3.32759       5.51080       2.77053       4.21995       1.98504       2.73976       1.26016       1.52627      0.573500      0.719445      0.242409      0.302587     0.0927859      0.107590     0.0305315     0.0321984    0.00787863    0.00813389    0.00178586    0.00172512   0.000342979   0.000292199   4.89244e-05   3.81385e-05   4.83619e-06   3.64444e-06   3.65487e-07   2.14247e-07   1.41023e-08   6.18928e-09       0.00000       0.00000
  17  15 2977.2880    3.7770  0.8683 12.6739 -0.0020  0.0247   0.0894   0.0542    0.1529   0.0000   440.1973       4.77621       7.77393       12.3152      -1.60851      -2.15167      0.475651      -1.82583       3.62180      -1.68125      0.142754     -0.661842     -0.455484      0.606028      0.278318     0.0553353     0.0256002     0.0921205     0.0232581     0.0117200     0.0108410   -0.00120888    0.00433990   0.000158532  -0.000231757  -0.000110706  -2.71426e-05  -1.78858e-05   3.08795e-06  -5.78206e-07   2.72660e-08  -2.81299e-08  -4.03405e-09  -1.23411e-09       0.00000       0.00000       2.58305       3.36467       3.53800       3.61603       3.35899       3.04954       2.64881       2.15529       1.84965       1.46927       1.08700      0.772841      0.516375      0.348938      0.219061      0.141603     0.0875853     0.0519319     0.0282494     0.0153528    0.00772331    0.00373979    0.00168677   0.000739759   0.000311493   0.000126761   4.54736e-05   1.58863e-05   4.85651e-06   1.37387e-06   3.27575e-07   7.46805e-08   1.36436e-08   1.71127e-09       0.00000       0.00000
  17  16 3119.5031    3.8310  0.9310 13.2318 -0.0086  0.0256   0.0957   0.0643    0.1420   0.0000   440.5453       3.17458       10.4243       4.53329      -2.85267      -1.11458      -1.50109     -0.316396      0.458742     -0.454589       1.71261     -0.500806      0.170352     0.0855065     -0.282383      0.196650      0.262109    -0.0377351   -0.00949534   -0.00503260    0.00709324   -0.00354677   -0.00118078   0.000200709   0.000299476   7.72361e-05  -8.47639e-05  -4.65037e-06  -1.54936e-06   1.16031e-06   5.49422e-08  -1.15158e-08  -8.66455e-09  -9.24325e-10       0.00000       0.00000       2.54323       3.09936       3.06154       3.12925       3.01728       2.93450       2.54283       2.18619       1.77786       1.51775       1.12709      0.808332      0.562335      0.386382      0.244754      0.161513     0.0986631     0.0565280     0.0316576     0.0168549    0.00820071    0.00402856    0.00180765   0.000796531   0.000324710   0.000137495   4.98042e-05   1.64434e-05   4.97314e-06   1.45103e-06   3.58661e-07   8.01491e-08   1.30236e-08   1.83772e-09       0.00000       0.00000
  17  17 3261.5517    3.7026  1.2918 12.9063 -0.0074  0.0339   0.0809   0.0804    0.1699   0.0000   439.7244       9.58628       11.6211       8.88236       2.22439      -2.30606      -3.25252      -3.05251       3.36158      -3.37575      -2.11284      -1.17416     -0.389255      0.562127      0.181528    -0.0603309    -0.0890563    -0.0903644    -0.0450677  -8.65934e-05     0.0285968   -0.00488144   -0.00423037   0.000908150   0.000638999   0.000109093  -9.43989e-05   4.37648e-05   9.65242e-06   2.74782e-06  -3.63385e-07  -8.22289e-08  -5.52144e-09   5.42641e-11       0.00000       0.00000       3.28365       4.20370       4.17214       4.18603       4.13558       3.51521       3.33921       2.95406       2.62377       1.97118       1.51487       1.09057      0.753442      0.535181      0.314698      0.213669      0.113857     0.0755360     0.0382384     0.0221780     0.0117093    0.00552018    0.00259778    0.00107478   0.000471332   0.000169414   6.35269e-05   2.31459e-05   6.43770e-06   2.26782e-06   4.85924e-07   1.14183e-07   2.13386e-08   2.36412e-09       0.00000       0.00000
  17  18 3403.5141    3.1647  2.1347 12.0419 -0.0083  0.0398   0.0552   0.0994    0.1633   0.0000   432.6230       5.55393       14.5119       8.41188      -4.79641       3.49610       2.44628      -5.42665      0.580179      -4.64390    0.00145568      -2.10702      -1.91550    -0.0144794      0.547220     -0.478765     -0.338329      0.112590    -0.0284409    -0.0248024  -0.000585668     0.0114230    0.00397387   0.000288742   0.000218658   0.000243086  -6.56279e-05  -1.80635e-06   2.23685e-05   1.09033e-06   3.06403e-08   2.65851e-07   1.73688e-08   3.93281e-09       0.00000       0.00000       3.77490       4.93251       4.85005       5.26451       4.79922       4.68577       4.06033       3.48789       2.73444       2.17575       1.65025       1.23322      0.899088      0.593009      0.398348      0.250868      0.154129     0.0863101     0.0491892     0.0250533     0.0135547    0.00639174    0.00312431    0.00132122   0.000572292   0.000213465   8.40315e-05   2.69683e-05   8.69754e-06   2.35961e-06   6.30899e-07   1.33532e-07   2.36218e-08   3.28950e-09       0.00000       0.00000
  17  19 3545.6068    2.7046  3.0922 11.6481 -0.0043  0.0498   0.0389   0.1271    0.1148   0.0000   434.0148       21.5156       16.7096       4.91395      -13.0240      -2.86687       9.65967      -1.85112     -0.394538       2.63589      -2.59363       1.29260     -0.317561     0.0890865       1.00494     -0.132480    -0.0507323    -0.0105205    -0.0239839   1.18888e-05     0.0211852    0.00295612   0.000107604   -0.00206219  -0.000200237   2.73705e-05  -8.92809e-05  -3.44838e-05   5.03894e-07  -9.32024e-07  -1.48777e-06  -8.98920e-08   5.29467e-08   5.39128e-09       0.00000       0.00000       4.56846       6.11792       6.09959       6.46450       5.94598       5.74119       5.00240       4.21882       3.50312       2.71143       2.04213       1.53504       1.08018      0.730341      0.484044      0.298117      0.182228      0.104132     0.0583074     0.0311236     0.0159750    0.00771174    0.00372457    0.00155706   0.000680009   0.000259647   9.82283e-05   3.41083e-05   1.09230e-05   3.01137e-06   7.72483e-07   1.70399e-07   3.11109e-08   4.09027e-09       0.00000       0.00000
  17  20 3687.9482    2.2296  4.1683 11.3690 -0.0023  0.0600   0.0282   0.1523    0.0799   0.0000   446.0065       28.5776       7.82428       6.37675      -13.5533       6.04665       3.97714       3.39056     -0.728761      -3.35651      0.412469      0.594352     -0.677497     -0.387428     -0.355943     0.0437928    -0.0152200     0.0103032     0.0752566     0.0976902     0.0229655   -0.00851755   -0.00594463  -0.000447938  -0.000359594   0.000192869   9.65913e-06   2.61002e-05  -2.33303e-06  -3.45563e-06  -6.51300e-07  -2.15957e-08  -2.47196e-09   5.15785e-09       0.00000       0.00000       5.78050       7.28466       7.81324       7.72585       7.52421       7.01353       6.24927       5.27892       4.16456       3.25448       2.50801       1.83872       1.30747      0.942523      0.588631      0.370452      0.226681      0.127685     0.0714907     0.0385847     0.0197043    0.00969149    0.00442387    0.00198652   0.000844887   0.000343333   0.000121806   4.01703e-05   1.31900e-05   3.84998e-06   9.38335e-07   2.07155e-07   3.51617e-08   4.20311e-09       0.00000       0.00000
  17  21 3830.0875    1.8591  5.8672 10.7744 -0.0023  0.0714   0.0199   0.1890    0.0681   0.0000   441.8082       15.8204       4.30425      -6.65991      -4.44054       18.9020       1.71727      -1.75044      0.134035      -5.23128      0.714242       2.36075     -0.154022      -1.23190     -0.735231     -0.120433      0.500734      0.203062     0.0490380     0.0141029    -0.0421530   -0.00968623   0.000864566  -0.000842551   0.000608127  -4.45140e-05  -0.000235898  -0.000142108   4.99671e-05   4.10817e-06   9.65783e-08   2.32251e-07   6.73104e-08  -2.98787e-09       0.00000       0.00000       6.87783       8.94227       9.41049       9.62964       9.03758       8.27108       7.35113       6.20794       5.10302       3.99249       3.04224       2.19523       1.53735       1.05391      0.680706      0.431310      0.258793      0.152710     0.0853879     0.0462734     0.0234326     0.0115739    0.00539693    0.00240388    0.00100798   0.000399149   0.000145425   4.97409e-05   1.54462e-05   4.44970e-06   1.09678e-06   2.40519e-07   4.31371e-08   5.27061e-09       0.00000       0.00000
  17  22 3972.5545    1.5275  7.7762 10.6197 -0.0019  0.0891   0.0153   0.2447    0.0537   0.0000   441.2510      0.646634       8.51785       1.45033      -3.24591      -4.20654      -3.70477       2.38097      -1.19698       2.34441      -3.96146      -2.82764     -0.389400      -1.05665   -0.00480221      0.631213      0.366856     0.0373409     0.0736340    -0.0582092    0.00607165    -0.0229154   -0.00368786   -0.00222321  -0.000727715  -0.000792590   0.000264790   0.000116994  -2.99628e-07  -7.38162e-06  -7.21342e-07  -2.23429e-08   6.83993e-08  -2.79391e-11       0.00000       0.00000       8.34961       10.8883       11.4498       11.7545       11.0216       10.2046       9.06768       7.65130       6.32582       4.95280       3.79648       2.73531       1.95529       1.28802      0.858010      0.544167      0.334934      0.193224      0.109316     0.0582886     0.0301066     0.0151243    0.00690483    0.00317896    0.00128115   0.000520761   0.000191206   6.50441e-05   2.02967e-05   5.65923e-06   1.45948e-06   3.07675e-07   5.52980e-08   6.76564e-09       0.00000       0.00000
  17  23 4115.1668    1.2758 10.2352 10.4248 -0.0021  0.1119   0.0123   0.3158    0.0481   0.0000   411.5582       13.6440       25.8641       17.1468      -11.1426      -2.78058      -8.47144       2.49703    -0.0218838       12.7426      -1.33433    -0.0297998      0.692450      -2.24601       1.29338      0.100320    -0.0628735     -0.183292     0.0161271     0.0575752    -0.0910234   -0.00213023   -0.00216758  -0.000171441   0.000583226   0.000242016  -5.66506e-05  -2.98292e-05   2.82993e-05   1.54157e-06  -3.31221e-07   5.97267e-07  -4.00363e-08   1.08864e-09       0.00000       0.00000       10.3932       13.3750       14.3762       14.5794       14.0800       12.7865       11.2718       9.59747       7.91395       6.15974       4.66489       3.41893       2.44356       1.68549       1.09026      0.689249      0.422276      0.242236      0.139629     0.0756492     0.0385487     0.0193202    0.00890760    0.00395835    0.00162178   0.000661952   0.000240996   8.17078e-05   2.61738e-05   7.44738e-06   1.85519e-06   3.98133e-07   6.94259e-08   8.24426e-09       0.00000       0.00000
  17  25 4400.2481    0.8638 14.9109 10.2811 -0.0038  0.1860   0.0086   0.5050    0.0378   0.0000   414.8928       58.5604       36.7825      -4.75289      -30.5726       5.00620      -8.44535      -26.3683       16.3792      -4.76412      -14.7608       8.10738       3.35147      -1.89162       2.93605       3.02517    -0.0961558     0.0354258      0.502336      0.170674    -0.0590578    -0.0127350    0.00588018    0.00928943    0.00357407   -0.00148892   0.000510161   7.00758e-05  -8.10091e-05   8.32210e-06   6.88726e-06   1.62515e-07  -2.65171e-08   1.70618e-08       0.00000       0.00000       16.6548       21.5005       23.0222       23.5447       22.8248       20.6685       18.3388       15.9397       12.9045       10.3317       7.72561       5.85784       4.04220       2.80850       1.87429       1.17487      0.713736      0.422183      0.244401      0.129990     0.0676751     0.0334371     0.0155659    0.00718396    0.00291832    0.00115107   0.000423276   0.000144994   4.61136e-05   1.27949e-05   3.21136e-06   7.07855e-07   1.16597e-07   1.41683e-08       0.00000       0.00000
  17  26 4542.8416    0.7149 16.7112 10.2013  0.0005  0.2289   0.0073   0.5987    0.0328   0.0000   448.8213       25.8792      -12.4211       10.4497       10.5379       10.5971       13.7419       10.4640      -25.6740       16.3069       6.01894     -0.655533      -2.63288      -3.89638       3.86885      0.342295     -0.454747      0.162611      0.195105    -0.0954627    -0.0967963     0.0540354    -0.0102265    -0.0164847    0.00377690  -0.000878528   -0.00114940   0.000360260   7.08649e-05   1.40087e-05  -8.67082e-06  -4.40268e-07  -7.60274e-08  -1.05138e-08       0.00000       0.00000       20.0557       26.1964       28.6903       28.9749       28.0411       25.7016       22.7847       19.2335       15.6207       12.5105       9.52340       7.03584       5.01200       3.43351       2.29009       1.46929      0.897692      0.538015      0.301464      0.162888     0.0855712     0.0418196     0.0196999    0.00886258    0.00375679    0.00146874   0.000547694   0.000187436   5.78372e-05   1.63263e-05   4.08012e-06   8.70764e-07   1.47151e-07   1.74361e-08       0.00000       0.00000
  18  10 2291.6655    1.1733  0.7826 10.5924 -0.0011  0.0238   0.0294   0.0559    0.1181   0.0000   439.9960      0.444023       13.0091       4.07578      -6.21006      -7.11817      -1.96588      -2.90656      0.453320      0.506402      -2.14472      -1.03415    -0.0386581      0.171213     -0.308578     -0.264152    -0.0230181    0.00958097    0.00766318    -0.0207320   5.67659e-05    0.00494370   0.000696618    0.00230585   0.000208778  -0.000327567  -0.000110634   2.90003e-05   1.09610e-06  -7.13099e-06  -2.15628e-06  -1.81220e-08   9.77010e-08   2.55851e-08  -2.55292e-09   4.81507e-10       2.04214       2.55326       2.73398       2.81464       2.92928       2.56382       2.11823       2.01007       1.64926       1.29050      0.997798      0.743281      0.555590      0.378393      0.248609      0.165379      0.107507     0.0647110     0.0369470     0.0209414     0.0113173    0.00636906    0.00305709    0.00148415   0.000617027   0.000267007   9.99810e-05   3.98501e-05   1.36283e-05   4.72292e-06   1.45482e-06   4.21238e-07   1.05164e-07   2.09639e-08   3.38101e-09   4.13807e-10
  18  11 2436.8735    1.4962  1.0871 11.2318 -0.0042  0.0298   0.0338   0.0702    0.1370   0.0000   436.8873      0.391343       11.9878      -2.51657      -3.46868      0.121840      -1.60220      -1.07281      -2.02862      -1.09424       1.49147     -0.669221     -0.366662      0.284673     -0.163672    -0.0654296     -0.118857     0.0765068    0.00583143    -0.0259638   -0.00954321  -0.000431613  -2.70794e-07    0.00106220    0.00141590  -0.000571181  -5.69569e-05  -1.09470e-05  -1.23713e-05   4.22163e-06   3.49013e-07  -5.55300e-07  -7.51087e-08  -7.87341e-09  -3.97954e-09   3.92987e-10       2.65754       3.48044       3.53612       3.73602       3.49667       3.24416       2.90018       2.51452       2.15848       1.62449       1.28812      0.977179      0.713119      0.461524      0.317954      0.206635      0.134390     0.0822321     0.0448343     0.0253564     0.0132867    0.00727153    0.00364852    0.00173159   0.000791280   0.000321832   0.000127740   4.85213e-05   1.70045e-05   5.98414e-06   1.72986e-06   4.76290e-07   1.17516e-07   2.35780e-08   4.43896e-09   5.49964e-10
  18  12 2580.8398    2.0780  0.9512 11.5436 -0.0136  0.0256   0.0468   0.0586    0.1483   0.0000   440.5238       8.00720       10.2354       3.68630      -5.40584     -0.645817     -0.149786      -2.17361       2.53438     -0.722193      0.307332      0.798947      0.338479     -0.640174     -0.616640     0.0501435    -0.0802803    -0.0336739   0.000713241    -0.0468647     0.0138078   -0.00657923   -0.00304029   0.000946501   0.000527842  -0.000597621   1.13246e-05   1.24435e-05   2.12484e-05  -1.03769e-05  -1.52856e-06  -3.22296e-09   6.34598e-08  -7.28983e-09   1.15893e-09   5.43207e-11       2.37916       2.93353       3.17987       3.42540       3.23073       2.92705       2.58015       2.22848       1.73377       1.37337       1.11127      0.810882      0.587039      0.389445      0.278417      0.184962      0.112718     0.0687519     0.0410142     0.0238126     0.0120977    0.00608414    0.00301442    0.00158974   0.000658941   0.000307542   0.000110618   4.41468e-05   1.49294e-05   4.97688e-06   1.42312e-06   4.11940e-07   1.03728e-07   2.00408e-08   3.48576e-09   4.38461e-10
  18  13 2724.7736    2.6018  0.9618 12.0725 -0.0003  0.0256   0.0581   0.0619    0.1334   0.0000   437.4267       3.14508       11.9830      -2.86572      -4.44701      -2.79565      0.708367     -0.312182       1.89670     -0.115727     -0.509905      -1.24379    0.00678910     -0.135495     -0.667156     -0.251954      0.252339    -0.0432373    -0.0194953    -0.0129532    0.00122825   0.000802725   0.000126076    0.00127326  -0.000495053   0.000106875  -4.60148e-06   1.23733e-05   3.33345e-06  -5.32546e-06   2.51350e-06  -6.18837e-07   6.86409e-08   1.02610e-08   1.93386e-09  -2.65071e-11       2.37522       2.69438       3.17740       3.19168       3.02844       2.78804       2.63974       2.22841       1.68655       1.36430       1.10783      0.790619      0.600847      0.421825      0.290406      0.189135      0.119282     0.0680233     0.0418631     0.0230495     0.0119085    0.00641521    0.00303823    0.00153777   0.000706824   0.000307891   0.000121708   4.93787e-05   1.60440e-05   4.94924e-06   1.50774e-06   4.10367e-07   1.03052e-07   1.97699e-08   3.32451e-09   3.61287e-10
  18  14 2868.7475    3.2310  0.8686 12.5656 -0.0048  0.0250   0.0806   0.0607    0.1395   0.0000   438.0588       7.86833       11.4852       1.64113       6.16569      -3.01274      -3.58716     -0.186740      -1.42054      -2.09833     -0.422802     -0.792144      0.266610     -0.512256     0.0900934     -0.331698     -0.232584    -0.0251768   -0.00711199    -0.0627207    0.00160202   -0.00509422   5.82660e-06    0.00410042  -0.000215029   0.000405473   3.33492e-05   4.24517e-05  -4.43219e-06   5.58566e-06  -6.98946e-08   3.97921e-07   8.37749e-09   4.16288e-09   2.04965e-09   9.15352e-10       2.43953       3.17873       3.16632       3.16622       2.75310       2.61372       2.40574       2.32228       2.02182       1.68177       1.24853      0.926916      0.629910      0.437171      0.281981      0.178316      0.102319     0.0607499     0.0368462     0.0206409     0.0117982    0.00548227    0.00299058    0.00130589   0.000652000   0.000242525   0.000109233   3.55053e-05   1.45428e-05   4.37385e-06   1.37487e-06   3.77196e-07   9.04526e-08   1.98442e-08   3.24894e-09   4.66025e-10
  18  15 3012.2670    3.7796  0.9406 12.7440 -0.0098  0.0262   0.0882   0.0613    0.1589   0.0000   435.6726       9.11587       11.9066       2.85948      0.165360       3.20533       1.44884      -3.75026      -1.33707       1.09095      -1.36351       1.08262     0.0728939     -0.468323      0.110163     0.0201970     -0.169424    -0.0315385    -0.0156961    -0.0204970    -0.0156043    -0.0170846   -0.00139470   -0.00260328   -0.00127245   0.000180025  -9.05115e-05   1.16396e-05  -7.29116e-06   5.04608e-06  -1.29386e-06  -1.19370e-07  -1.07435e-07   8.74380e-09  -1.00161e-09   2.05652e-10       2.42814       3.09834       3.51232       3.44950       3.26920       3.10641       2.74334       2.24297       1.91759       1.46017       1.09550      0.836376      0.621890      0.393125      0.300712      0.181920      0.109382     0.0700552     0.0405985     0.0206808     0.0122600    0.00648113    0.00293842    0.00138584   0.000657812   0.000294190   0.000106267   4.09383e-05   1.69006e-05   5.68163e-06   1.62985e-06   4.09302e-07   1.07661e-07   2.06324e-08   3.78201e-09   4.19785e-10
  18  16 3154.9645    3.9169  1.0594 13.2211 -0.0116  0.0284   0.0904   0.0665    0.1450   0.0000   438.3551       7.12445       12.6421       1.63845     -0.916999     -0.647435       3.01956      -1.86766       3.35987      -1.74469      -3.13087    -0.0866084     0.0177922     -0.620425     -0.163052    -0.0840190     0.0293238     -0.164950     0.0520764    -0.0792036    0.00892222   -0.00494398   -0.00113805   0.000847873  -0.000480980   0.000604992  -0.000272088   1.52373e-05  -1.75330e-06  -7.39603e-07  -1.14124e-06   7.58648e-07   1.20757e-07   5.94694e-09   4.17781e-09   3.33708e-10       2.53385       3.16382       3.50819       3.57111       3.32727       3.07328       2.89063       2.45802       1.93387       1.61813       1.23883      0.912122      0.664917      0.446944      0.332314      0.197620      0.126106     0.0738111     0.0441138     0.0262688     0.0133156    0.00681552    0.00337960    0.00164275   0.000774476   0.000329582   0.000136717   5.06725e-05   1.74731e-05   5.92178e-06   1.71432e-06   4.41551e-07   1.24564e-07   2.45298e-08   3.99134e-09   4.87665e-10
  18  17 3297.4799    3.6215  1.3943 13.0646 -0.0065  0.0317   0.0745   0.0793    0.1254   0.0000   437.4730       9.78173       11.9500       3.77948      -2.76234       4.42275       2.10934      -4.09910      0.898809      -2.45886      -1.33921      0.835507     -0.693266     -0.486337      0.436325     -0.263791     0.0710809    -0.0710450     0.0590829    -0.0216121    0.00404133    0.00276140    0.00743686    0.00173892   0.000660177   9.01248e-05   4.30357e-05  -1.85174e-05  -1.71265e-05   2.69077e-06   5.78557e-07  -6.17813e-07   8.43844e-09  -1.66909e-08   5.92587e-09  -3.20735e-10       2.89084       3.66291       3.95844       4.15887       3.93225       3.59192       3.22919       2.65328       2.24037       1.80510       1.32928       1.02262      0.726476      0.516292      0.333193      0.227825      0.141284     0.0858392     0.0510177     0.0279102     0.0156204    0.00804304    0.00399647    0.00195139   0.000805708   0.000370521   0.000141814   5.66453e-05   2.04819e-05   6.41914e-06   1.93509e-06   5.19524e-07   1.19444e-07   2.72054e-08   4.55933e-09   5.53605e-10
  18  18 3440.0830    2.9780  2.2111 12.4155 -0.0037  0.0414   0.0501   0.1075    0.1030   0.0000   438.5088       17.4973       13.3881      -2.17536       9.10254      0.461989       4.42939      -3.99427      0.156099      -7.96758      -1.42111      -1.80941    -0.0736769     -0.374577     -0.306047      0.146028     0.0523242    -0.0434002     0.0344245     0.0437301    -0.0156550    0.00426335    0.00232957    0.00424358    0.00120482   0.000346050  -0.000196917  -2.76464e-07  -8.67986e-06  -2.30603e-06  -2.21826e-07  -1.37836e-07   6.60339e-08  -5.51516e-08   1.36415e-09  -4.37857e-10       3.62340       4.51584       4.68128       4.87341       4.75487       4.62193       3.93693       3.36254       2.85792       2.27558       1.84582       1.37842      0.966955      0.647211      0.444085      0.292469      0.200357      0.119826     0.0695751     0.0378237     0.0203269     0.0102530    0.00523386    0.00243857    0.00109461   0.000459069   0.000190055   6.97627e-05   2.53581e-05   8.49927e-06   2.72270e-06   7.12510e-07   1.73019e-07   3.38967e-08   6.14184e-09   7.62762e-10
  18  19 3582.7228    2.6518  3.4465 11.3155 -0.0043  0.0497   0.0342   0.1262    0.1172   0.0000   433.7100       22.9665       15.4962       3.70058      -1.15718       4.74541      0.928206     -0.923486      -3.66180      -8.56751       2.35271     -0.525418      -3.28577    -0.0327028      0.528947     -0.135153      0.387097     -0.226813      0.112312    -0.0301166   -0.00259134    -0.0105447    0.00780834    0.00184189    0.00184486  -0.000169181   0.000114911  -3.07958e-05  -8.71655e-05  -3.74767e-06  -7.82252e-07   1.06859e-06   3.61666e-07  -3.26370e-08   1.53067e-09   4.28927e-10       4.39479       5.67472       6.06823       6.30374       6.02215       5.56028       5.02253       4.21531       3.49454       2.73455       2.13724       1.54223       1.19669      0.808671      0.550631      0.362539      0.225431      0.134153     0.0793338     0.0443710     0.0239375     0.0123541    0.00624659    0.00292424    0.00134561   0.000551516   0.000229723   8.78978e-05   3.20357e-05   1.01788e-05   3.05867e-06   8.54339e-07   2.14901e-07   4.29585e-08   7.83213e-09   9.05161e-10
  18  20 3725.5108    2.1108  4.5591 11.2265 -0.0048  0.0612   0.0251   0.1583    0.0731   0.0000   430.2285       12.7978       11.9015       6.56127       2.94911      -7.24102       5.57443      -7.45665       7.92170       1.52209      -7.47430      -3.97876      0.206551     -0.119010      0.520668      0.344146      0.937324      0.190997     0.0698919    -0.0383688     0.0366536   -0.00179050   -0.00762244    0.00691144    0.00145393  -0.000921150  -0.000471135   8.54640e-05  -8.07482e-06  -7.73321e-06  -5.18803e-06   8.41822e-07  -2.47412e-07   2.90195e-08   3.57606e-09  -1.09654e-09       5.50718       7.26983       7.50854       7.74906       7.33647       6.78907       6.13272       5.35037       4.47519       3.55912       2.82222       2.07116       1.48850       1.00896      0.685282      0.440986      0.282978      0.167583     0.0991900     0.0544343     0.0298017     0.0150551    0.00762476    0.00364506    0.00161774   0.000699815   0.000282092   0.000106031   3.82315e-05   1.23886e-05   3.89290e-06   1.05892e-06   2.67362e-07   5.49831e-08   9.65413e-09   1.16052e-09
  18  21 3868.2479    1.7489  6.5764 10.7129 -0.0043  0.0775   0.0174   0.2066    0.0610   0.0000   445.8369       9.07036       16.9886       12.9800      -5.61925      -2.36819       14.9318      -3.63456       2.33199       2.76179      -7.74870      -4.56306       1.26404     -0.925889     -0.776431      0.566466      0.189231    -0.0938859    -0.0971582     0.0434535    0.00819558    0.00256340   -0.00302967   -0.00449112   -0.00190089    0.00195806   0.000151883   0.000104176   7.61043e-06   1.23725e-06   3.36611e-06  -1.15905e-06   6.73830e-08  -1.41273e-07   9.46003e-09   1.19944e-09       6.74257       8.90229       9.20817       9.82726       9.35773       8.61638       7.81406       6.45013       5.48898       4.21965       3.48823       2.52432       1.79358       1.25639      0.830192      0.568908      0.350303      0.218087      0.125404     0.0721331     0.0379901     0.0189850    0.00994430    0.00449713    0.00219326   0.000860873   0.000379552   0.000135195   4.91801e-05   1.61183e-05   4.83788e-06   1.40585e-06   3.22851e-07   6.91913e-08   1.28448e-08   1.48962e-09
  18  22 4011.0349    1.4831  8.6668 10.3448 -0.0010  0.0907   0.0133   0.2535    0.0557   0.0000   432.7302       17.0470       19.1087       10.9430      0.455461      -7.16151      -5.90528      -3.80128      -8.82282      -4.50757       1.67974      -1.87614     -0.125850       2.72905      0.781981     -0.720306    0.00673905    -0.0455261    -0.0628610     0.0357568    -0.0338576     0.0197457    0.00653898  -0.000704895   -0.00129039    0.00203638   0.000386446  -0.000218579  -0.000119003  -1.65016e-06   1.27258e-06   7.68120e-08  -1.77500e-07   6.32546e-08  -3.16420e-09   3.23177e-10       8.01155       10.1469       10.9072       11.4880       10.9414       10.1022       8.95943       7.72086       6.40663       5.06607       4.04915       2.96047       2.13465       1.46262       1.02385      0.657537      0.413740      0.251239      0.150274     0.0849402     0.0452788     0.0234470     0.0114315    0.00555434    0.00251461    0.00109093   0.000429154   0.000164938   5.76479e-05   1.92577e-05   5.87376e-06   1.60028e-06   3.97888e-07   8.02485e-08   1.41256e-08   1.66467e-09
  18  23 4153.8638    1.1975 10.6844 10.4406 -0.0029  0.1170   0.0112   0.3262    0.0434   0.0000   426.2650       21.2992       14.9192       1.82691      -17.4518       2.72379      0.847203       9.15938       16.3688       5.06582     0.0630804      -9.22646      0.968553      -3.07052     -0.251115      0.361600    -0.0277369    -0.0919709    -0.0133358     -0.152584    -0.0968162     0.0690588     0.0255541    -0.0116917   -0.00470297    0.00116393   0.000758062  -9.90852e-05  -0.000157421  -2.38977e-05   4.83464e-06   3.95008e-07   5.76022e-07  -2.85483e-08   2.07649e-08   3.58679e-09       10.2401       13.0690       13.7797       14.3216       14.0267       13.0172       11.6214       9.79973       8.22803       6.59350       5.11639       3.81873       2.79216       1.97198       1.34374      0.877712      0.552243      0.335270      0.198642      0.112415     0.0609279     0.0312955     0.0153441    0.00748831    0.00319902    0.00144994   0.000563154   0.000220367   7.81074e-05   2.56898e-05   7.79122e-06   2.13006e-06   5.17849e-07   1.08082e-07   1.84842e-08   2.14577e-09
  18  24 4296.9217    1.0132 13.3692 10.2577 -0.0002  0.1525   0.0093   0.4122    0.0421   0.0000   460.4878       31.2759       9.25050       11.3208       30.2483      -3.20860      -6.92240      -10.2709     -0.572433      0.726042       7.20472      -9.22520      -1.94633      -5.99570    -0.0171441      0.542089      0.383323    -0.0161887     -0.344365      0.502519    0.00791659    -0.0133163    0.00372188    0.00988880    0.00317465    0.00175440  -0.000705768   0.000263875   0.000140761   2.16389e-05   5.57720e-06   3.24157e-07  -7.79294e-08  -9.03201e-08  -1.63592e-08   4.40882e-10       12.8642       16.8444       17.9450       18.6825       17.8900       16.8638       14.6634       12.9094       10.7000       8.64299       6.65093       4.97092       3.64263       2.55965       1.76318       1.13180      0.706470      0.433090      0.256659      0.144496     0.0792410     0.0409671     0.0202327    0.00940249    0.00436813    0.00184072   0.000753872   0.000284111   0.000103714   3.43924e-05   1.05261e-05   2.88777e-06   7.14379e-07   1.46491e-07   2.43224e-08   2.96838e-09
  18  25 4439.9397    0.8127 15.6397 10.2624 -0.0006  0.1933   0.0077   0.5289    0.0349   0.0000   436.9260       29.2298       16.8198       47.8256       15.3303     -0.504088      -6.49058       8.95481       18.0815      -2.94668       4.49137      -6.16320      -4.49089      -3.51953   -0.00280252      0.759202     -0.478618     -0.101659     -0.361119     -0.304095     0.0289346     0.0228595     0.0308825    0.00591346   -0.00510941   0.000369516  -0.000957264  -0.000434451   2.09691e-05  -1.78753e-05   1.75213e-06   1.32772e-06   9.84679e-08  -3.57303e-07  -2.29405e-08  -4.17184e-09       16.5002       21.1628       23.1254       23.4521       23.1646       20.9797       19.1231       16.1741       13.5597       11.0083       8.41742       6.38680       4.64813       3.22523       2.22109       1.45474      0.919660      0.564135      0.334235      0.187294      0.103462     0.0529039     0.0265882     0.0127425    0.00565844    0.00247719   0.000994908   0.000378266   0.000137818   4.49308e-05   1.35156e-05   3.64196e-06   8.98676e-07   1.88003e-07   3.09847e-08   3.45337e-09
  19   7 1867.2886    0.4245  0.3951 10.0685 -0.0081  0.0240   0.0178   0.0440    0.0512   0.0000   439.1244      -3.65082       10.5693       1.13858       2.54643       3.53281       2.36879       2.61323     -0.493970     -0.648265      0.763848      -1.66573     -0.487879    -0.0660238     -0.738655     -0.293599     -0.202341     -0.112325     0.0288859    -0.0134025    -0.0201166     0.0108481   -0.00240069   -0.00188421   0.000823695  -0.000183591   0.000138091  -2.14146e-05   1.31713e-05  -1.44822e-05  -1.52410e-06   2.61740e-07   7.58903e-07   2.80347e-08   1.45730e-08  -4.17995e-09       1.90481       2.53697       2.81827       2.68781       2.55925       2.54554       2.39561       1.91525       1.62358       1.29308      0.985380      0.832567      0.574875      0.432168      0.285739      0.216332      0.120137     0.0755227     0.0482692     0.0240040     0.0141568    0.00781335    0.00384341    0.00198343   0.000893334   0.000466830   0.000200305   8.19951e-05   2.95799e-05   1.27608e-05   4.94884e-06   1.33376e-06   4.35070e-07   1.19993e-07   2.37973e-08   5.80350e-09
  19   9 2173.7474    0.9055  0.7652 10.2474  0.0028  0.0251   0.0234   0.0561    0.0928   0.0000   439.4104      -1.04943       8.48334      -1.56567     -0.609788      0.874534     -0.399312       2.00095      -2.19600     -0.228359      0.198126       1.19291     -0.770742     -0.120544    -0.0180153    -0.0554701     -0.271848    -0.0152057     0.0270944     0.0877957   0.000142515    0.00118493   -0.00120311    0.00201296  -0.000100048   0.000242824  -9.68131e-05  -3.18258e-05  -3.95465e-05   8.65400e-06   4.89216e-06  -2.34019e-06   6.09443e-08   1.38596e-07  -3.49802e-08   4.98628e-09       2.22588       2.52310       2.85512       2.99498       2.60767       2.43727       2.44597       2.01018       1.77300       1.55252       1.20342      0.852840      0.659216      0.468406      0.280065      0.203193      0.141130     0.0771866     0.0449733     0.0317138     0.0174265    0.00810792    0.00453423    0.00236348    0.00118565   0.000508174   0.000196118   9.17985e-05   4.13412e-05   1.43429e-05   4.72891e-06   1.29625e-06   3.72183e-07   1.00074e-07   2.18603e-08   4.69972e-09
  19  10 2322.3338    1.2179  0.8662 10.6721 -0.0049  0.0250   0.0288   0.0565    0.1140   0.0000   433.7441       2.30980       11.5237     -0.782192       1.23033      0.826377       1.84627      -3.41969     -0.133471      0.852597       1.70384       1.03461      0.611150      0.307578      0.214906     -0.195791    -0.0821663    -0.0561701    -0.0413794    -0.0367903    0.00340821  -0.000393438    0.00330532   0.000639091   0.000183685   5.81644e-05   6.76264e-06   5.08523e-05   5.85077e-05   3.22902e-06  -4.57576e-07  -2.07126e-06  -5.95404e-07  -4.92642e-08   8.43554e-09   9.39662e-09       1.99550       2.60370       2.59540       2.92864       2.69963       2.68059       2.29694       2.03590       1.65048       1.37255       1.09219      0.809804      0.612910      0.429057      0.310235      0.211074      0.127774     0.0859031     0.0508527     0.0303489     0.0164985    0.00950621    0.00472467    0.00240097    0.00106662   0.000535788   0.000224055   9.61709e-05   3.55764e-05   1.36102e-05   4.63286e-06   1.52420e-06   4.06338e-07   1.17337e-07   2.66704e-08   5.23388e-09
  19  11 2468.1906    1.6553  0.9700 11.1410 -0.0015  0.0256   0.0375   0.0631    0.1288   0.0000   433.7380       6.11261       14.7079      0.881085     -0.593410      -2.68481      0.882720     -0.638993       2.06290     -0.356274      -1.15168     -0.105519      -1.26566     -0.434143     -0.551329      0.171607    -0.0598178     0.0940035     0.0126445    -0.0208481    -0.0138399    0.00146990    0.00737722    0.00262233   0.000525260  -0.000234008  -2.86734e-05   5.25239e-05   9.36563e-05   1.62816e-05   3.08770e-07   9.79318e-07   6.58309e-07  -6.58812e-08  -5.81231e-08  -8.59330e-10       2.20973       2.94716       3.15793       3.16976       3.13458       2.67031       2.64933       2.13220       1.98641       1.53731       1.28157      0.924842      0.675478      0.454398      0.290493      0.199804      0.127253     0.0852268     0.0492456     0.0291216     0.0161611    0.00872814    0.00479042    0.00232554    0.00113614   0.000506543   0.000224021   8.82131e-05   3.80590e-05   1.26295e-05   4.75420e-06   1.51882e-06   4.37470e-07   1.34590e-07   2.79970e-08   6.50164e-09
  19  12 2613.1023    2.1411  1.0186 11.6470 -0.0026  0.0268   0.0469   0.0613    0.1445   0.0000   438.6092       5.08723       12.8141       3.61380      -3.74184      -3.28632      -1.06540      -2.08356       2.27133      -1.42712      0.907707     -0.744012     0.0584282      0.129599     0.0107168      0.164443     0.0131067     0.0505288    -0.0211804   -0.00230504   -0.00881732   -0.00387955    0.00365011   0.000934760    0.00137032  -0.000209913  -0.000109817   8.21821e-05   6.31770e-06   6.54466e-07   1.52611e-06  -1.10057e-06  -4.59737e-07   8.47392e-08   5.79443e-08   7.67934e-09       2.32556       2.86272       3.22307       3.35701       2.90909       2.84558       2.59976       2.23775       1.96488       1.66186       1.26708      0.926009      0.691664      0.479603      0.336543      0.213312      0.141043     0.0809073     0.0509993     0.0308895     0.0176781    0.00939800    0.00482695    0.00244138    0.00120057   0.000522377   0.000238967   9.93316e-05   4.08634e-05   1.51842e-05   5.07315e-06   1.59722e-06   4.57121e-07   1.09845e-07   2.76858e-08   5.27508e-09
  19  13 2757.9919    2.8086  0.9676 12.1518 -0.0101  0.0297   0.0641   0.0586    0.1440   0.0000   441.4061       4.92314       15.6156      -3.46808      -2.25605       2.68594      0.747389     -0.885630      -1.68419      -3.69593     0.0948719      -1.01063     -0.348170      0.671187      0.159333     0.0251387    0.00442533   -0.00487981     0.0828927     0.0217712     0.0124985  -0.000277174   -0.00634648    0.00182626  -0.000452802  -0.000374235  -0.000201371  -2.03229e-06  -2.81144e-05  -1.37799e-05  -4.15249e-07  -6.81048e-07   4.29540e-07  -3.56319e-08  -1.79358e-08   3.43143e-09       2.97229       3.08816       2.73824       3.57770       4.11231       3.60330       2.50110       2.16087       2.29456       2.16416       1.42272      0.875607      0.631840      0.621502      0.472286      0.289424      0.147099     0.0790304     0.0593207     0.0440762     0.0278739     0.0155660    0.00755857    0.00335089    0.00138708   0.000577968   0.000232305   9.49544e-05   3.43390e-05   1.30966e-05   4.17965e-06   1.37297e-06   4.11482e-07   1.05198e-07   2.59526e-08   5.70996e-09
  19  14 2902.6116    3.5849  0.8311 12.7206  0.0008  0.0238   0.0829   0.0546    0.1271   0.0000   436.9938       6.40030       14.1221       1.69283     -0.230042     -0.447460      -3.76250      -2.36710       2.07001      0.105835     -0.215468     -0.234176      0.231307     -0.154174     -0.255571     -0.162958    -0.0147047    -0.0305495    -0.0611802   -0.00327997    0.00840999   -0.00377961   -0.00353502  -0.000624391  -0.000515113  -0.000458971   0.000319933  -5.28024e-07  -2.30634e-05  -1.47774e-06   1.17585e-07  -4.33647e-07   4.56920e-08  -5.62670e-08   2.67868e-08   4.72092e-09       1.98654       2.71695       2.78229       2.86389       2.75189       2.80919       2.34486       2.05783       1.61193       1.35979       1.02468      0.795381      0.590299      0.418486      0.303252      0.195612      0.130626     0.0775275     0.0497423     0.0264257     0.0162096    0.00788299    0.00420685    0.00202777   0.000982540   0.000423593   0.000195090   7.97669e-05   3.14680e-05   1.16025e-05   4.43034e-06   1.31762e-06   4.23292e-07   1.05347e-07   2.66684e-08   5.33637e-09
  19  15 3046.6395    3.7930  0.9154 13.1497 -0.0118  0.0248   0.0898   0.0589    0.1241   0.0000   437.8535       11.9138       16.1771       3.34553     -0.846492      0.703737      -4.27602       2.21546       4.57186     -0.858634      0.424658      -1.61020      0.304592     -0.935189      0.345105      0.209277    -0.0513609    -0.0799837     0.0685769     0.0246655   -0.00130046   0.000250578    0.00633277   -0.00208302   -0.00116248   0.000726720  -0.000220100  -5.48073e-05  -2.86075e-05  -1.08205e-05  -2.43577e-06   2.53316e-06  -4.65977e-07   1.58028e-08   2.29421e-08   2.20808e-09       2.15744       2.72212       2.75966       2.98248       2.82945       2.73686       2.47603       2.04668       1.71253       1.47427       1.19547      0.936667      0.634404      0.422440      0.297623      0.195188      0.139265     0.0849457     0.0556378     0.0307058     0.0174342    0.00879854    0.00465025    0.00216654    0.00112273   0.000483828   0.000231418   8.79891e-05   3.71958e-05   1.27191e-05   4.64260e-06   1.38345e-06   4.46674e-07   1.01663e-07   2.71690e-08   5.59475e-09
  19  16 3189.9852    3.7650  1.2582 13.0246 -0.0054  0.0290   0.0755   0.0726    0.1246   0.0000   438.5192       7.35001       11.7212       6.64047      -2.93123      -2.14290       1.69673       1.47764      -3.70652       1.31511     -0.444585       1.58271     -0.597694      0.791415      0.116124    -0.0655682    -0.0570283    0.00885203     0.0299813   -0.00768315    0.00454368    -0.0202871    0.00296155   0.000894166   0.000793345  -0.000373070  -6.79304e-06   0.000138539   4.57762e-06   6.50958e-06  -1.01050e-05   3.30320e-06   6.05606e-07  -3.36923e-08  -2.89321e-08  -1.29730e-09       2.64580       3.30528       3.72666       3.77742       3.60138       3.34889       3.01991       2.62904       2.08840       1.68392       1.31392      0.987117      0.738435      0.529007      0.350043      0.249993      0.155875     0.0962864     0.0567810     0.0340200     0.0192667    0.00990977    0.00504223    0.00268613    0.00130361   0.000582174   0.000253442   0.000107262   4.19564e-05   1.56487e-05   5.29307e-06   1.61940e-06   4.66073e-07   1.33291e-07   2.97610e-08   6.07017e-09
  19  17 3333.0728    3.4534  1.6828 12.5750 -0.0066  0.0326   0.0588   0.0853    0.1018   0.0000   439.0244       10.8263       14.1933      -5.64443      -11.8077    -0.0514246      -5.25525      -2.30405       5.70494      -3.05341       2.86615     0.0749879      0.478014      0.461132     -0.216591    -0.0276461   -0.00753160    -0.0788718     0.0520761    -0.0648803     0.0184255     0.0159636   -0.00686814   -0.00140181   -0.00101094   0.000409822  -2.14691e-05  -4.71104e-05   6.47222e-05   3.59205e-06   3.45088e-06   3.00384e-06  -1.18893e-06  -6.15614e-08  -1.96161e-08   4.32357e-09       2.72547       3.45017       3.73279       3.75082       3.61133       3.52309       3.17247       2.65834       2.30452       1.85180       1.48911       1.15123      0.821612      0.589555      0.402657      0.274554      0.175299      0.114578     0.0688140     0.0390113     0.0224227     0.0116988    0.00624185    0.00304135    0.00145782   0.000674283   0.000295756   0.000125233   4.85538e-05   1.77119e-05   6.48252e-06   2.01925e-06   6.04082e-07   1.58022e-07   3.56409e-08   7.44759e-09
  19  18 3476.1561    2.9283  2.6001 11.9477 -0.0028  0.0414   0.0427   0.1116    0.0992   0.0000   437.0879       23.7252       8.85753       8.91993      -3.54273       1.13219       1.36621    -0.0342870      -2.55942      -1.84916      -1.45266      0.486758     -0.847099     -0.479532      0.462082     -0.673260      0.400720      0.149857      0.218959    -0.0546409    -0.0140152    0.00112560     0.0131898   -0.00100142   0.000223665   0.000148432  -0.000310868  -0.000109639   0.000132330  -5.93182e-06  -3.65666e-06  -2.96619e-06   2.95548e-07   2.17426e-07   7.15250e-08   6.00390e-09       3.58814       4.58390       4.80434       5.14784       5.07052       4.54159       4.10034       3.55617       2.97895       2.34969       1.88265       1.45516       1.05175      0.736456      0.516922      0.347746      0.226685      0.141156     0.0866507     0.0506038     0.0284515     0.0150790    0.00797825    0.00389972    0.00198960   0.000854246   0.000397282   0.000148547   6.11256e-05   2.09936e-05   7.46368e-06   2.36753e-06   7.09500e-07   1.90920e-07   4.51884e-08   9.50117e-09
  19  19 3619.5021    2.4414  3.6332 11.3211 -0.0017  0.0501   0.0302   0.1307    0.0933   0.0000   426.4789       22.1388       4.01054      -3.02327      -6.49773       6.79534      -1.19305      -1.30893       3.89036     0.0726464      -1.11946      -2.01043      -1.06052      0.666540      0.563628     -0.129478     0.0247141     0.0414605    -0.0753767     0.0603806     0.0601957    -0.0352393   0.000233031    0.00153663   -0.00232831   5.13375e-05   0.000455354  -0.000431304  -9.46405e-05  -8.98241e-06  -1.84434e-05   1.94288e-06  -1.73988e-06  -6.92952e-08   7.10927e-08   8.19747e-09       4.41032       5.68866       6.25638       6.43485       6.17733       5.85117       5.06011       4.37629       3.67776       2.90238       2.20582       1.70863       1.25255      0.928057      0.627000      0.431021      0.266945      0.168727      0.100318     0.0592519     0.0333132     0.0182274    0.00946377    0.00475913    0.00220812    0.00104973   0.000429916   0.000185983   7.06814e-05   2.71333e-05   9.44049e-06   3.07323e-06   8.96931e-07   2.44307e-07   5.36535e-08   1.13159e-08
  19  20 3762.7312    2.0569  5.3543 10.7377 -0.0053  0.0629   0.0210   0.1650    0.0772   0.0000   441.2097       17.0434       19.1545       9.28867       7.48520      -7.59410     0.0348229      -7.51468       3.24409      -5.47646      -7.60970      -5.49981      -1.55100      0.222146      0.424700      0.832982     -0.611547      0.498419     -0.125259      0.222051    -0.0139719    -0.0201774    -0.0172932    0.00526662   -0.00435541    0.00152408   4.27779e-05  -0.000219245   0.000136509   1.70333e-05  -9.47213e-06  -4.47511e-07   2.19363e-07  -8.73668e-08   9.24505e-09  -2.40376e-08       5.30387       6.78791       7.26309       7.25276       7.15322       6.79819       6.08870       5.32660       4.49426       3.71598       2.99719       2.18050       1.67192       1.15351      0.799784      0.530114      0.350939      0.216906      0.130607     0.0770423     0.0426835     0.0230963     0.0117724    0.00600764    0.00281200    0.00128747   0.000549216   0.000234564   9.25253e-05   3.50028e-05   1.17703e-05   3.81943e-06   1.12697e-06   3.09615e-07   7.54684e-08   1.46100e-08
  19  21 3905.8551    1.6890  6.8408 10.6159 -0.0027  0.0772   0.0163   0.2061    0.0593   0.0000   439.1939       14.3653       14.5902       12.2984     -0.791741       11.6711       3.41990      -3.85046      -2.29374      -7.03937       1.14724      -2.88903      0.577943      -2.86585     -0.928116       1.06795      0.333429     -0.455049     -0.176563   -0.00968528    -0.0205219    -0.0403951    0.00199057   -0.00941258    0.00237701   0.000479028  -9.05467e-05  -2.84859e-05   4.38686e-05  -5.60167e-06  -2.96091e-06  -4.11593e-06  -2.64414e-07   4.78534e-07  -1.11888e-07  -1.73326e-08       6.15712       8.20936       8.78752       9.06253       8.81686       8.14460       7.41341       6.43658       5.45290       4.43725       3.46113       2.63331       1.95675       1.38096      0.965703      0.637575      0.413319      0.258722      0.156203     0.0915761     0.0509857     0.0283998     0.0145905    0.00741251    0.00352053    0.00162102   0.000710210   0.000294874   0.000114719   4.34152e-05   1.47954e-05   4.86097e-06   1.42083e-06   3.82260e-07   9.29840e-08   1.92061e-08
  19  22 4049.3306    1.4069  9.6841 10.2612 -0.0017  0.0978   0.0120   0.2722    0.0520   0.0000   443.3879       25.5035       8.05379       26.5646       8.23835       16.6947      -4.66626       14.4086      -6.65794      -1.90172     -0.353935       2.61395      -1.99165     -0.483302     -0.860448     0.0343081      0.257201      0.264729    0.00150293    -0.0218638    -0.0105904     0.0206061     0.0255080   0.000681404    0.00408745    0.00604809   -0.00100832  -0.000797852   3.07090e-05   7.25360e-05  -1.04566e-05   6.59943e-06   9.68444e-07  -5.04495e-07  -2.88069e-07   4.43075e-08       8.23537       10.7050       11.6076       11.8069       11.4438       10.6873       9.69283       8.52069       7.03722       5.73470       4.52334       3.40530       2.53699       1.81365       1.25262      0.836884      0.536624      0.334371      0.200545      0.117499     0.0653801     0.0359561     0.0183830    0.00935906    0.00446616    0.00204486   0.000905685   0.000375698   0.000146946   5.51191e-05   1.86877e-05   6.05982e-06   1.79161e-06   4.90234e-07   1.16481e-07   2.37579e-08
  19  23 4192.6043    1.1541 11.4695 10.3641 -0.0030  0.1242   0.0103   0.3380    0.0415   0.0000   430.8454       1.90342       28.4481      -18.9208       9.60398      -32.4190      -16.7435      -21.6771      0.717351      -16.0009    -0.0726335      -2.78155       5.26841     -0.370166      0.852591     0.0368635     -0.264091      0.461321    -0.0867527     -0.244046    -0.0218801     0.0202837     0.0169312   -0.00795426   -0.00409823   -0.00206903  -6.61199e-05   0.000501394   5.43100e-05  -5.54712e-05   6.53524e-06   9.48599e-06   8.51046e-07   6.17405e-07   2.22836e-07   2.96233e-08       10.0955       13.3885       14.7606       15.0489       14.7608       13.5690       12.2250       10.5813       8.78391       7.16640       5.60799       4.31732       3.17295       2.23935       1.54823       1.04990      0.680465      0.430372      0.262711      0.150910     0.0864617     0.0460775     0.0243535     0.0122587    0.00585634    0.00274801    0.00117437   0.000499789   0.000192418   7.19109e-05   2.54506e-05   8.01629e-06   2.40899e-06   6.45298e-07   1.54076e-07   3.17001e-08
  19  24 4335.9184    0.9541 13.8816 10.2674 -0.0033  0.1562   0.0085   0.4341    0.0383   0.0000   425.1994       39.7914      -7.83037      0.716633      -6.19551      -9.98830       5.80537       25.4592      0.382512      -8.62801       3.11315      -4.83838      -3.76162      -3.97069      -1.23124      0.450633      0.196862     -0.255479      0.670631    -0.0180468    -0.0266704    -0.0584143    -0.0252377  -0.000502651    -0.0190399    0.00329157   -0.00220507  -0.000310175  -9.79930e-05   0.000116691   1.57437e-05  -2.22825e-05  -1.31500e-06  -7.48150e-07   1.18814e-07  -1.07377e-07       12.4974       16.5540       17.7126       18.4254       17.7647       16.6756       15.2708       13.0738       11.0013       9.01393       7.05953       5.39992       4.01608       2.89683       2.03180       1.33825      0.890271      0.551891      0.340850      0.194862      0.111590     0.0610593     0.0316944     0.0161212    0.00755500    0.00353488    0.00153390   0.000655394   0.000253203   9.60238e-05   3.26519e-05   1.04978e-05   3.12976e-06   8.06974e-07   1.94333e-07   3.93001e-08
  19  25 4479.0879    0.7880 15.9676 10.2087  0.0007  0.1957   0.0072   0.5188    0.0326   0.0000   419.0772       2.47455       27.5794       11.0837       6.23495      -7.00459       4.54514       8.40375       3.69265      -5.34769       13.7644      -9.10256      -3.75079     -0.843655      -1.18356      0.971764    0.00768916      -1.07008     -0.560184      0.180417    -0.0610089    -0.0222356    -0.0360658     0.0163830   -0.00734050   -0.00615626   0.000179226   0.000879835   8.49678e-05  -9.04440e-07  -1.00472e-05  -4.58874e-06  -4.00813e-07   5.52233e-07  -7.86271e-08  -3.83856e-08       15.5485       20.4919       22.3714       22.7118       22.0747       20.7626       18.7873       16.4794       13.7804       11.4161       8.91269       6.85977       5.10599       3.65062       2.51053       1.72682       1.10443      0.709194      0.427966      0.253219      0.141285     0.0784572     0.0411007     0.0207354    0.00987662    0.00469940    0.00199672   0.000849989   0.000329056   0.000124629   4.26311e-05   1.36967e-05   3.92976e-06   1.07013e-06   2.46013e-07   5.01030e-08
  20   8 2050.0638    0.6933  0.5315 10.3794 -0.0065  0.0197   0.0212   0.0463    0.0647   0.0000   434.8628      0.803874       12.3019      0.315185      -3.87071      -1.65115       2.76417      0.508995      0.897009     -0.744117     -0.132257      0.699074     0.0647631     -0.324233    -0.0422473    -0.0357292     -0.165127    -0.0858354    -0.0313672    -0.0469587    0.00472939   -0.00213509   -0.00738414   -0.00108372  -0.000637846  -7.40029e-05  -0.000202776  -1.74005e-05  -9.17042e-07  -1.03291e-05  -1.19148e-05   4.00132e-06  -9.62671e-07  -2.77912e-07   2.91427e-08   1.86835e-08       1.54703       2.06255       2.20910       2.33060       2.34053       1.91232       1.98556       1.52466       1.54273       1.11965      0.958614      0.701957      0.534083      0.397555      0.248282      0.186775      0.109464     0.0822185     0.0445936     0.0291942     0.0170505    0.00908297    0.00558910    0.00263497    0.00158240   0.000660412   0.000347663   0.000131670   6.28334e-05   2.37812e-05   9.53694e-06   3.20919e-06   1.11799e-06   3.49928e-07   9.33099e-08   2.57704e-08
  20   9 2203.1592    0.9692  0.7159 10.5345 -0.0060  0.0233   0.0260   0.0513    0.0915   0.0000   440.2839       1.64817       17.0485       1.71894      -4.07687       2.99657      0.226721      0.445111      0.196582     -0.633649      0.342089    -0.0699912     -0.161105    -0.0106405      0.126869    -0.0628018      0.145249    -0.0925273    -0.0640858   -0.00506705     0.0309345  -0.000490533    0.00651535   -0.00382653   0.000946886  -0.000378792  -0.000520157   0.000123391  -8.43688e-06  -1.64487e-05   4.37810e-06  -5.43820e-06  -3.83273e-07  -1.64848e-07  -1.92930e-07  -1.91661e-08       1.79989       2.35060       2.52535       2.62456       2.54806       2.48714       2.25389       1.77474       1.67874       1.32880       1.08178      0.817541      0.661121      0.416925      0.327809      0.202083      0.145906     0.0970567     0.0591943     0.0366247     0.0200246     0.0123606    0.00591830    0.00338579    0.00173086   0.000806160   0.000367690   0.000162591   7.23437e-05   2.71532e-05   1.08216e-05   4.20922e-06   1.36225e-06   4.47032e-07   1.11696e-07   2.91911e-08
  20  10 2352.3712    1.2752  0.9854 10.9553 -0.0087  0.0251   0.0286   0.0626    0.1097   0.0000   438.6906       2.69609       10.9557       2.11160      -1.48225       1.51760       1.07828      0.432066     0.0880641      -2.28849      0.307255      0.886449       1.33280      0.813128    -0.0584395      0.370674     0.0752917    -0.0874519     -0.127451    -0.0184414     0.0491323   -0.00734915   -0.00317214   -0.00259424   -0.00186501   0.000188066   8.29845e-05   0.000157184   4.39733e-05  -3.93815e-05  -1.30710e-05   6.31799e-06   1.08920e-06  -5.71318e-07  -2.17478e-07   1.02865e-08       2.02495       2.67252       2.87546       2.91434       2.82196       2.53851       2.43480       2.09957       1.87710       1.51102       1.20252      0.930034      0.704687      0.486790      0.366339      0.233981      0.163393     0.0933348     0.0605177     0.0373190     0.0209393     0.0122882    0.00642723    0.00349523    0.00166408   0.000843136   0.000407443   0.000172921   7.28758e-05   2.96684e-05   1.11242e-05   4.09957e-06   1.31145e-06   4.37913e-07   1.23604e-07   2.96933e-08
  20  12 2644.8547    2.2310  1.0113 11.9857 -0.0052  0.0272   0.0498   0.0629    0.1378   0.0000   439.3850       3.91830       11.6238      -5.19533       1.27953     -0.551093      -2.91427      -1.29153       1.24527      -1.75300     -0.141379       1.07212      0.107351      -1.34633     -0.495652      0.154837    0.00790883     -0.317716    -0.0744358    0.00765922     0.0219424   -0.00581028    -0.0123565   -0.00296519    0.00468202   0.000759026  -0.000691959  -0.000253294   6.89238e-05   3.88990e-05  -1.43305e-05  -3.16159e-06  -1.31464e-06  -6.41590e-07  -1.23145e-07  -3.49423e-08       2.27652       2.96422       2.90230       3.18303       3.15379       3.01338       2.70671       2.29168       1.90273       1.58026       1.23706       1.03740      0.752974      0.549213      0.349031      0.252541      0.173805      0.122007     0.0749925     0.0447660     0.0246470     0.0136734    0.00736667    0.00387442    0.00200869   0.000918406   0.000457142   0.000176927   8.11389e-05   2.96523e-05   1.19596e-05   4.20655e-06   1.38865e-06   4.24120e-07   1.21474e-07   3.03001e-08
  20  13 2790.7444    2.8946  0.8644 12.5358 -0.0091  0.0253   0.0698   0.0571    0.1183   0.0000   440.5678       7.44181       11.9372      0.199739      -2.05011       4.11136       2.03273      -1.82616      0.259292     0.0932634       2.67191     -0.205735      -1.43062      0.163112     -0.133836    -0.0525527     -0.298772     -0.104252     0.0331038     0.0188991    -0.0213373   -0.00544024   -0.00508488    0.00430383    0.00195829  -0.000993990  -0.000490913   0.000240406   0.000167894  -8.07632e-05  -1.29631e-05   3.14222e-06   8.85598e-07   2.51961e-07   5.89527e-08  -2.93970e-08       2.07183       2.87491       2.86227       3.09613       2.93176       2.63609       2.48677       1.97494       2.06690       1.49922       1.36292      0.922138      0.739666      0.507818      0.348612      0.234302      0.146086      0.102265     0.0565491     0.0381354     0.0196533     0.0120466    0.00678711    0.00359499    0.00173754   0.000803703   0.000404797   0.000153282   6.93145e-05   2.72556e-05   1.03249e-05   3.65659e-06   1.20364e-06   3.96498e-07   1.08637e-07   2.78848e-08
  20  14 2936.0087    3.3754  0.9956 12.7335 -0.0011  0.0245   0.0712   0.0608    0.1314   0.0000   439.6485       9.21620       15.2445       2.35408      0.320042     -0.735176      -4.27045    -0.0397882       1.72290      0.189215     -0.398753       1.01055      0.619954     -0.432396     -0.181189     0.0258304    -0.0355894      0.169429    -0.0212539   -0.00195868    0.00160729    0.00861187   -0.00305330    0.00256920   -0.00100160   0.000665639  -0.000101179  -0.000131834  -9.69677e-05  -7.11502e-06   2.35691e-06  -2.10683e-06   5.89745e-07   2.18311e-07  -3.70527e-08   3.27153e-08       2.12445       2.67449       2.86246       2.92289       2.79383       2.41958       2.36276       2.07290       1.92462       1.56710       1.29983      0.980224      0.710420      0.507587      0.344081      0.233986      0.146165     0.0965836     0.0582765     0.0352020     0.0214509     0.0118401    0.00660134    0.00334510    0.00177364   0.000831799   0.000378473   0.000174003   7.11558e-05   2.86095e-05   1.05521e-05   3.64577e-06   1.27340e-06   3.70958e-07   1.09894e-07   2.85716e-08
  20  15 3080.5288    3.9387  0.9151 13.1567 -0.0071  0.0311   0.0887   0.0566    0.1236   0.0000   440.4151       9.24006       13.6981      0.978624      -1.27018      -1.21269       1.95237      -1.68706      0.110807      -1.82638     0.0212859     -0.191034      0.270543     -0.358191      0.290399     -0.469331     -0.198528     0.0614105     0.0928398    -0.0170883    0.00740766   -0.00522996   -0.00593195    0.00145297  -0.000884595   0.000171176   0.000114679  -4.79618e-05  -3.23836e-05  -3.15551e-05  -9.41186e-06  -1.23612e-07  -5.62622e-07  -9.16970e-07  -2.34294e-08   2.97509e-09       3.40302       4.78686       5.59512       5.95229       5.64588       5.12254       4.23123       3.40447       2.64189       1.91674       1.34537       1.02168      0.733293      0.488734      0.357562      0.238208      0.153843      0.103144     0.0666774     0.0340256     0.0221451     0.0122678    0.00620000    0.00374690    0.00179558   0.000932383   0.000376900   0.000190169   7.44050e-05   3.05601e-05   9.55692e-06   4.27209e-06   1.55590e-06   4.49873e-07   1.34815e-07   3.10849e-08
  20  16 3224.5433    3.8703  1.2156 13.1003 -0.0013  0.0271   0.0799   0.0734    0.1462   0.0000   435.3862       11.9358       15.5409       4.60335     -0.174467       1.02514      -3.86983      -2.43293      -2.20153     -0.384262     0.0990216      0.469492     -0.211035      0.663314      0.815501     -0.151484     0.0157289     0.0252794    0.00139094     0.0158564    -0.0103932     0.0255881    0.00581341    0.00415760    0.00139565   0.000433037   0.000124263  -9.06694e-05   0.000156297  -4.60138e-05  -8.15099e-06   4.49942e-06   6.11659e-07  -3.52300e-08  -1.42250e-07  -1.75946e-08       2.31482       2.91283       2.97447       3.16884       2.99265       2.86953       2.67314       2.29512       1.97569       1.66165       1.36931       1.09081      0.777172      0.549983      0.382039      0.263568      0.169658      0.117438     0.0719144     0.0437217     0.0245767     0.0143284    0.00713244    0.00389452    0.00187643   0.000934783   0.000415200   0.000199057   8.29845e-05   3.33532e-05   1.16533e-05   4.50017e-06   1.41890e-06   4.70577e-07   1.18199e-07   3.29035e-08
  20  17 3368.0948    3.2970  1.8901 12.5374  0.0017  0.0340   0.0518   0.0895    0.0858   0.0000   440.1143       12.6533       10.1468       1.12879       1.99884      -2.10890      -3.30555      0.263110       3.52841      -1.72271     -0.635382     -0.821201      0.501630     -0.520822     0.0859965     -0.440098      0.587563     0.0674403    0.00913019     0.0450684     0.0181292    0.00173536   -0.00394784   -0.00721223    0.00203746  -8.86230e-05  -0.000252194  -0.000224533  -5.15910e-05   1.39546e-05  -7.27907e-06   4.25781e-06   1.36989e-06  -1.86205e-07  -4.25436e-08   7.59170e-08       2.87409       3.77208       4.15868       4.18708       4.06819       3.78907       3.35592       2.98791       2.52658       2.08312       1.64976       1.26666      0.933276      0.675303      0.467362      0.320099      0.213239      0.132417     0.0829673     0.0507634     0.0291028     0.0165384    0.00900585    0.00468093    0.00234780    0.00115148   0.000533428   0.000238744   9.81951e-05   3.98725e-05   1.53610e-05   5.46843e-06   1.82500e-06   5.80819e-07   1.69017e-07   4.39734e-08
  20  18 3511.9623    2.7603  2.5858 12.1225  0.0002  0.0408   0.0395   0.1109    0.0846   0.0000   435.7816       3.33643       13.4039       12.0749      -5.90333       4.39872      0.947409      -4.53483       3.14544      -1.62399      0.649637       1.37201    -0.0553131     0.0590408      0.448625      0.313033     -0.231606     -0.244479     0.0614316      0.100274    -0.0229753  -0.000538805   -0.00184717    -0.0101546    0.00191295   0.000135827   0.000148397  -0.000158737  -8.31039e-05   2.62615e-05  -1.03711e-05   3.33344e-06  -7.82733e-07   5.49976e-07  -1.47404e-07  -4.70270e-08       3.36379       4.41082       4.78596       4.89332       4.68642       4.36865       3.92173       3.54569       3.02636       2.48866       1.98137       1.54348       1.13264      0.818895      0.570605      0.382748      0.260443      0.157240      0.101924     0.0601406     0.0352230     0.0199120     0.0106890    0.00565357    0.00285366    0.00140207   0.000647322   0.000290989   0.000119808   4.84390e-05   1.82288e-05   6.68348e-06   2.16768e-06   6.95811e-07   2.07915e-07   5.20411e-08
  20  19 3655.7971    2.3311  4.0173 11.4133 -0.0010  0.0525   0.0266   0.1400    0.0744   0.0000   431.9006       8.68764       7.89071       6.10588      -4.41395      -1.76745      -4.32146      -6.60631      -3.09050       3.19399     -0.147502     -0.499272      0.788306     -0.234479     -0.144204      0.571619     0.0950463     -0.200710   -0.00723918     0.0146387    -0.0208173    -0.0506556   -0.00751923    -0.0122725   -0.00288457    0.00129295  -0.000122868  -0.000372112  -7.24881e-06   4.91563e-05   2.21943e-05  -4.99791e-06   6.76192e-06   8.28517e-07  -4.05648e-07   9.66419e-10       4.12316       5.39432       5.83852       6.03779       5.90933       5.50042       5.04736       4.40850       3.72530       3.05484       2.41401       1.86342       1.40597       1.02404      0.732059      0.507536      0.329776      0.209501      0.132473     0.0785731     0.0466857     0.0263806     0.0142900    0.00751045    0.00376640    0.00184871   0.000849225   0.000388627   0.000161245   6.53812e-05   2.45059e-05   9.07846e-06   3.00355e-06   9.25242e-07   2.64841e-07   6.96528e-08
  20  20 3799.5191    1.9298  5.6216 10.9285 -0.0015  0.0646   0.0192   0.1739    0.0607   0.0000   432.0488       12.6809       12.5190       15.5041      -5.89875       6.36507      -6.70984      -7.79166      -6.93965      -1.11828       1.96183      -5.58750     -0.956195       2.51001     -0.348639     -0.274556     -0.194689     0.0110204     -0.250056     0.0628053   -0.00362374    -0.0220031    -0.0109824    0.00356408   -0.00680931   0.000830282    0.00264811  -6.64036e-07  -0.000228256  -4.68724e-05   1.84724e-05   2.39488e-06  -2.40088e-06  -7.68682e-07   5.77444e-07  -6.68321e-09       5.22210       6.89015       7.35931       7.76537       7.55774       7.18527       6.47874       5.52654       4.66499       3.83268       2.96157       2.32285       1.74369       1.28509      0.919039      0.626791      0.417946      0.263974      0.168006     0.0985685     0.0582163     0.0327417     0.0177937    0.00934905    0.00466028    0.00224552    0.00103725   0.000459545   0.000194664   7.81803e-05   2.97518e-05   1.09267e-05   3.63574e-06   1.13078e-06   3.19121e-07   8.16862e-08
  20  21 3943.0788    1.5997  7.5428 10.6808 -0.0009  0.0807   0.0146   0.2213    0.0497   0.0000   429.3848       15.2122       23.0313       11.0574      -16.5978      -13.0611       11.8488      -2.61534      -1.88279      -8.72374       2.23502       1.50227      -1.15669      -2.81844      0.827550      0.245792      0.492449      0.148375     -0.218170      0.137645     0.0515155     0.0480629    -0.0184369    0.00151376    0.00636783   4.09447e-05  -0.000694444   0.000259189   7.46138e-05   1.99097e-05   4.70103e-05   1.29619e-05  -2.05814e-06   1.00814e-06  -4.51952e-08   1.23973e-07       6.40538       8.31131       8.97318       9.47770       9.09079       8.60895       7.76106       6.81327       5.75953       4.80291       3.86940       2.88998       2.19004       1.60037       1.15840      0.769859      0.518758      0.324237      0.209514      0.123304     0.0736138     0.0418342     0.0229006     0.0121196    0.00590413    0.00294696    0.00129422   0.000624376   0.000247964   0.000106758   3.83697e-05   1.42679e-05   4.59770e-06   1.43637e-06   4.15434e-07   1.06379e-07
  20  22 4086.9874    1.3352  9.9681 10.3857 -0.0014  0.1008   0.0111   0.2810    0.0451   0.0000   442.9580       7.90696       30.9049       23.4762      -4.13836      0.212311       3.87967     -0.788514      -1.77916      -3.59513      -3.22416       3.03335      -2.05885       2.99751       1.98129     -0.682993     -0.582160     -0.176464     -0.306489     -0.196746    -0.0377505     0.0350271     0.0115234   -0.00384903  -0.000640711   -0.00348039   -0.00271821  -0.000375352  -0.000121228   6.14361e-05   6.77254e-05  -7.08600e-06  -5.49202e-06   3.27384e-06   4.08537e-07  -1.40215e-07       8.03422       10.3866       11.1773       11.6649       11.5722       10.6036       9.73280       8.43074       7.36475       5.96176       4.80439       3.64586       2.74780       2.00238       1.46705      0.992524      0.655368      0.410426      0.256519      0.157573     0.0938318     0.0534828     0.0287523     0.0152600    0.00751387    0.00369232    0.00172414   0.000751814   0.000322120   0.000128731   4.81382e-05   1.74854e-05   5.80896e-06   1.83931e-06   5.17206e-07   1.34110e-07
  20  24 4374.4545    0.9264 14.6066 10.2891  0.0017  0.1633   0.0078   0.4429    0.0349   0.0000   445.4185       30.2126       35.7110      -6.72206      -13.8970       15.2076      -18.6322      -22.0941      -3.29404       8.23365      -5.87414       12.0072       3.07970      0.210382      -2.96499       1.22144      0.509299      -1.27127     -0.758753      0.161322     0.0707958     0.0451397    -0.0228959    0.00898356   -0.00458427   -0.00176593   0.000690180  -0.000307516   0.000517241  -7.26547e-05   7.96242e-05   1.79944e-05  -4.82796e-06  -4.74304e-06  -1.52164e-06  -1.96912e-07       12.3510       16.3000       17.9649       18.2543       18.2724       16.7468       15.7488       13.4073       11.5909       9.50182       7.49266       5.90778       4.43338       3.28252       2.31404       1.60023       1.07354      0.686779      0.438914      0.260656      0.153123     0.0860297     0.0477827     0.0250417     0.0126224    0.00611431    0.00289236    0.00126684   0.000547041   0.000217177   8.48926e-05   3.04024e-05   1.02654e-05   3.18147e-06   8.99524e-07   2.31301e-07
  20  25 4518.1323    0.7431 16.7935 10.2312  0.0001  0.2070   0.0067   0.5477    0.0306   0.0000   406.9829       3.79378       66.2812       2.67729       3.53677       20.2344      -5.12302      -16.4761      -22.9823      -3.39331       4.78044       5.12307       2.01804       1.04465       1.87543       2.39186      -1.45638      0.106091     -0.205028     -0.504008     -0.289567    -0.0557212     -0.117844    -0.0268810     0.0106326    0.00910861  -0.000358047   -0.00140358   0.000470328   3.15124e-05  -0.000158130  -3.17918e-05   1.95870e-05  -2.74609e-06  -7.67925e-07   5.32858e-07       15.6861       20.7896       22.8100       23.4939       23.2261       21.6496       19.6114       17.4836       14.6042       11.9768       9.82228       7.41581       5.67707       4.18265       2.96904       2.02659       1.37690      0.887889      0.561579      0.339497      0.199763      0.113679     0.0628734     0.0329414     0.0169102    0.00825760    0.00376226    0.00174571   0.000721780   0.000297318   0.000112382   3.97604e-05   1.32137e-05   4.12186e-06   1.18519e-06   3.08208e-07
  20  26 4662.1920    0.5898 18.3021 10.1219 -0.0023  0.2550   0.0059   0.6519    0.0272   0.0000   454.8747       32.8441       4.01535       100.390       35.1889      -56.4082      -42.5476       28.4922       5.04646      -17.5189      -17.6544     -0.883723      -2.10410      -1.82679       3.02944      -6.96054     -0.676270       1.35813     -0.899256     -0.299833     0.0195221     -0.385410     0.0391404     0.0132392    -0.0208384   -0.00790230   -0.00561606   -0.00104695   9.17747e-05  -0.000420702  -0.000140331   3.32762e-05   2.73163e-05   8.46418e-06   1.68581e-06  -7.97839e-07       19.5687       25.7289       27.9200       28.9568       28.4099       26.5715       24.1606       21.4955       18.0400       14.9524       12.1309       9.23906       7.12652       5.15802       3.70658       2.54135       1.70445       1.11562      0.715733      0.426807      0.252827      0.144113     0.0807977     0.0425735     0.0216806     0.0106963    0.00487295    0.00228739   0.000932156   0.000385536   0.000143381   5.15573e-05   1.71039e-05   5.17223e-06   1.45507e-06   3.78143e-07
  21   7 1919.8073    0.5087  0.4278 10.1504 -0.0144  0.0230   0.0180   0.0404    0.0533   0.0000   436.8863      -2.92493       18.5878     0.0759514      -3.66667       2.34314      0.723141       3.50974       1.80220       1.17844      0.247160     -0.822018      0.846688     -0.690123     -0.603019     -0.454393    -0.0416931     0.0887317     0.0195756     0.0598035    -0.0474703   -0.00845405   -0.00459623   -0.00122074   -0.00154531  -0.000324458   0.000632338  -9.99099e-05  -1.77521e-05  -3.88583e-05  -6.76455e-06  -1.37964e-06   2.88477e-06   2.83076e-07  -2.10131e-07   1.27413e-07       1.59383       2.30826       2.23848       2.41646       2.46955       2.00517       2.21502       1.79515       1.60229       1.32951      0.992141      0.900840      0.599107      0.551910      0.351508      0.251200      0.186585      0.101795     0.0868643     0.0419443     0.0308583     0.0178982    0.00822362    0.00663009    0.00233394    0.00176950   0.000856227   0.000292116   0.000221542   4.87449e-05   3.61373e-05   1.27223e-05   3.65190e-06   2.05253e-06   2.76545e-07   1.53536e-07
  21   8 2077.6992    0.7349  0.6113 10.2646 -0.0022  0.0203   0.0196   0.0475    0.0700   0.0000   436.6836       4.04402       15.4936     -0.387426      -2.99562       1.24085      0.208041       1.22453      0.622655      -2.61203      0.867139      0.365397      0.184887     0.0108370      0.201711    -0.0966630      0.201569     0.0942642    -0.0410015    -0.0398019     0.0304165     0.0379908  -0.000790910    0.00538348    0.00137467  -0.000630706   0.000645381   0.000118287  -2.21829e-05   1.50785e-06   1.75837e-05  -4.54106e-06   2.84730e-06  -2.59218e-07  -5.34695e-07   1.32179e-08       1.65511       2.03300       2.21406       2.57730       2.42211       2.21516       1.97017       1.80803       1.44495       1.16379      0.924818      0.774508      0.585510      0.407630      0.272359      0.223344      0.150812     0.0939774     0.0607201     0.0396124     0.0244005     0.0143496    0.00770124    0.00411721    0.00218765    0.00103357   0.000615026   0.000291450   0.000133372   5.14362e-05   2.32398e-05   7.12636e-06   3.31700e-06   9.90005e-07   3.10280e-07   8.99904e-08
  21   9 2231.8754    1.0233  0.7747 10.6605 -0.0063  0.0231   0.0254   0.0572    0.0946   0.0000   439.5208     -0.721617       13.4303     -0.724995      -3.15434      -4.68525       1.10596       2.39118      -2.57867      -1.04580     -0.945561     -0.169532      -1.39074     0.0724180    -0.0352288     -0.326903     0.0320496     0.0917024    -0.0695165     0.0415473     0.0124204   -0.00710937   0.000813391    0.00210208  -0.000597991  -0.000118190   0.000665307   7.89178e-05  -0.000151451  -1.11990e-05  -2.76945e-05   8.63086e-06   5.85363e-06   1.08936e-06  -4.21877e-07  -1.76348e-07       1.76959       2.24508       2.36062       2.58314       2.51684       2.35843       2.21276       1.77963       1.68000       1.36926       1.09529      0.824173      0.678084      0.474796      0.338317      0.244654      0.174215      0.105022     0.0667342     0.0452378     0.0267110     0.0155564    0.00891902    0.00492163    0.00256570    0.00119400   0.000637192   0.000303748   0.000119793   5.37174e-05   2.03546e-05   8.99851e-06   3.38626e-06   1.12816e-06   3.65426e-07   1.10980e-07
  21  10 2381.9637    1.4109  0.8684 10.8516 -0.0075  0.0227   0.0323   0.0569    0.1175   0.0000   437.3372       3.11411       10.8578       1.18315      -4.00859       3.06634      -1.79184      -1.87683       2.40530     -0.569623       1.36176     -0.342380      0.598481     -0.150543      0.632356      0.144784     -0.131850    -0.0786536    -0.0831851     0.0285684    -0.0120432     0.0308296     0.0136840   -0.00367765   -0.00369449  -0.000953539   0.000484367  -0.000192869  -4.19677e-05   2.23342e-05   3.52696e-05  -4.33008e-06  -7.02596e-06  -9.93871e-07   6.98462e-07   2.40080e-09       1.70959       2.13099       2.26677       2.35028       2.51907       2.22058       2.08029       1.80822       1.59816       1.24361       1.06498      0.882545      0.653619      0.454783      0.319417      0.221581      0.161828      0.109184     0.0650174     0.0440001     0.0272484     0.0163048    0.00830777    0.00476531    0.00231138    0.00127192   0.000654477   0.000294846   0.000137653   5.08288e-05   2.39904e-05   8.69220e-06   2.94129e-06   1.11928e-06   3.66249e-07   1.16916e-07
  21  11 2529.3113    1.8287  0.9743 11.7722 -0.0084  0.0274   0.0396   0.0616    0.1051   0.0000   438.4290       5.75448       14.9621      -2.47223       2.10042      0.688704       2.71060       2.91790      -1.67141      -1.04074       1.25424     -0.440119    -0.0432677     -0.104756     -0.701493     -0.495173     -0.110667     -0.102831     0.0377089     0.0545781    -0.0331433   -0.00476652     0.0203394   -0.00664390   -0.00183913    0.00117813  -0.000115629  -0.000617079   4.93997e-05   2.78992e-05   3.70599e-06  -6.24595e-06  -7.50750e-06   3.86351e-07   2.73555e-07   1.87572e-08       2.14281       2.46978       2.84993       3.13384       2.69923       2.72929       2.69964       2.09212       1.80468       1.63411       1.34424       1.00449      0.829092      0.562113      0.372545      0.281950      0.200867      0.119275     0.0842265     0.0572494     0.0324211     0.0164787     0.0106087    0.00613384    0.00280513    0.00130455   0.000724420   0.000377692   0.000159936   6.26640e-05   2.70880e-05   1.22222e-05   4.47926e-06   1.52287e-06   4.51192e-07   1.17858e-07
  21  12 2676.2385    2.4502  0.9648 11.7103 -0.0038  0.0247   0.0511   0.0580    0.1580   0.0000   436.2367       2.99418       13.5678     -0.490287     -0.321813      -6.42828     -0.440121      -1.26552     0.0228160      -1.67054     -0.320493      0.162588     -0.390423    -0.0303684     -0.241169     -0.475333     -0.318006     0.0163197     0.0633613    0.00729401    -0.0282345    -0.0367206  -0.000859563    0.00377948    0.00113371  -0.000391186   0.000511430  -0.000269134  -8.15655e-05  -8.36966e-05   3.98608e-05  -8.67005e-06  -3.31033e-06   3.94118e-07   5.27868e-07  -1.74785e-08       2.27856       3.05795       3.36166       3.43476       3.30019       3.04437       2.69446       2.29569       2.07388       1.72543       1.37425       1.07267      0.758490      0.563516      0.376251      0.265598      0.175020      0.107380     0.0701397     0.0422980     0.0266080     0.0156909    0.00891779    0.00459129    0.00246329    0.00122904   0.000595722   0.000266400   0.000123981   5.16871e-05   2.12844e-05   8.06500e-06   3.30025e-06   1.05576e-06   3.61050e-07   1.10151e-07
  21  13 2823.0160    2.9942  0.8595 12.3364 -0.0050  0.0242   0.0665   0.0517    0.1399   0.0000   438.8314       4.22924       14.1528       2.11193    -0.0352530      -3.02461      -1.89646      0.144924       1.68016    -0.0813171       1.12861      0.141657      0.567520     -0.348254      0.296406      0.296857     -0.478575      0.115878    -0.0911565     0.0120043     0.0114377     0.0104029   -0.00833030   -0.00663550    0.00100753   0.000116043   0.000427265  -0.000387843  -0.000159744  -3.93600e-05   5.93136e-06   8.32027e-06  -1.52688e-06   2.04736e-07  -3.02334e-07   9.71820e-08       1.98858       2.14261       2.47935       2.94619       2.60800       2.20911       2.38792       2.19722       1.62477       1.26864       1.23077      0.967681      0.649179      0.485745      0.384641      0.275521      0.167591      0.112813     0.0807651     0.0497604     0.0267931     0.0156685    0.00954872    0.00536559    0.00264273    0.00120580   0.000617570   0.000326425   0.000170273   7.33755e-05   2.91461e-05   1.01207e-05   3.42832e-06   1.09484e-06   3.39539e-07   1.00238e-07
  21  14 2969.0013    3.6341  0.8613 12.8089 -0.0001  0.0219   0.0795   0.0515    0.1178   0.0000   439.3585       4.71964       11.2314       3.73126     -0.134000     -0.831215      0.131225      -1.56172       1.26487     -0.184758      -1.35310      -1.01304     0.0316432    -0.0522165     -0.156406     -0.234999    -0.0407238      0.104295     0.0782135    -0.0691638     0.0405428    -0.0235343    0.00515511    0.00234252   0.000796953  -9.70272e-05   0.000803153  -0.000244336  -0.000188868   0.000103848   2.69115e-05  -2.13166e-07  -3.57910e-07   1.76619e-06   2.52217e-07  -2.35138e-08       1.71634       2.18150       2.22802       2.37009       2.23409       2.43676       2.03142       1.79259       1.52001       1.32101       1.04919      0.855998      0.620625      0.465924      0.342433      0.241116      0.160667      0.111200     0.0675659     0.0436276     0.0267277     0.0156045    0.00853350    0.00463173    0.00236051    0.00115751   0.000569372   0.000259878   0.000115863   4.93903e-05   2.09406e-05   8.06572e-06   2.93493e-06   1.05481e-06   3.68379e-07   1.08704e-07
  21  15 3114.0207    3.9058  1.0995 13.0671 -0.0129  0.0256   0.0799   0.0662    0.1373   0.0000   440.3596       3.56934       8.58687       4.03561     -0.785480     -0.742824       1.18856      -2.31521      -1.27829      0.625997    0.00215490      0.443745      0.781601     -0.539197       1.11921     0.0799620      0.207172    0.00995585    0.00161663     0.0368591     0.0551284     0.0134135     0.0175337   -0.00816185   -0.00387607  -7.92522e-05   0.000742427   0.000245866  -0.000144728   1.73110e-05   3.29608e-05  -1.34286e-07  -6.31171e-06   2.09837e-07   2.03896e-07  -1.31878e-07       2.20508       2.86357       3.32531       3.53252       3.42141       3.19253       2.81848       2.41023       1.87045       1.55427       1.19460      0.945654      0.723664      0.519662      0.352110      0.255978      0.175399      0.115525     0.0780773     0.0486756     0.0286328     0.0165637    0.00907124    0.00517691    0.00255755    0.00132999   0.000663395   0.000310319   0.000146917   5.84100e-05   2.48362e-05   9.63542e-06   3.64476e-06   1.29772e-06   3.81173e-07   1.15097e-07
  21  16 3258.5977    3.7511  1.4579 12.6127 -0.0019  0.0295   0.0645   0.0711    0.1258   0.0000   441.2497       5.13304       9.48354       3.24497       1.57157      0.794461     -0.157724       1.03698       2.00868      -3.20889      0.177521    0.00769449     -0.160261     -0.657691     -0.343237     0.0474874      0.136468     -0.197881    -0.0256655     0.0303727   -0.00489753    -0.0252536    0.00198187    0.00722330  -0.000995466   -0.00108469   0.000313995  -7.55395e-05   0.000352383  -3.27013e-05  -8.71655e-06  -5.27939e-07  -6.94233e-06   1.55783e-06  -3.13732e-09   6.94100e-08       2.25583       2.99510       3.14499       3.35677       3.23608       2.98732       2.83580       2.40169       2.10235       1.74812       1.44916       1.10435      0.874273      0.623479      0.431568      0.306804      0.205156      0.143489     0.0872945     0.0565637     0.0334188     0.0196459     0.0106192    0.00590410    0.00308038    0.00156411   0.000803804   0.000354789   0.000169751   6.70924e-05   3.04445e-05   1.11169e-05   4.34660e-06   1.45202e-06   4.68450e-07   1.38520e-07
  21  17 3402.8763    3.1993  2.0462 12.4812 -0.0038  0.0356   0.0474   0.0906    0.0785   0.0000   437.4068       13.9012       12.4103      -3.72612      -4.02117       3.73107       2.75267      0.304470       5.55336     -0.331571    -0.0228810      -1.14716      0.414225      -1.16932      0.597684      0.132773     -0.127588     -0.192923   -0.00474961      0.154295     0.0204245    -0.0142803    0.00372963   0.000913921    0.00184659   -0.00305115   0.000144550   1.68754e-05  -0.000168752  -2.85358e-05   3.18977e-05  -8.09890e-06  -1.06872e-05   3.21414e-06   3.42796e-07  -9.91264e-08       2.58653       3.51641       3.64489       3.89459       3.67651       3.57270       3.27697       2.94838       2.45411       2.14888       1.69416       1.34850       1.04175      0.748576      0.542743      0.362045      0.261672      0.169851      0.107993     0.0687428     0.0413474     0.0232300     0.0133701    0.00725673    0.00379138    0.00195586   0.000958583   0.000460133   0.000201833   8.63862e-05   3.61519e-05   1.47216e-05   5.23184e-06   1.84639e-06   5.80191e-07   1.75817e-07
  21  18 3547.3428    2.7000  2.8734 11.9763  0.0003  0.0417   0.0346   0.1110    0.0695   0.0000   438.5901       20.8903       21.7183      -5.40663      -7.85819       2.44687      -3.91110      -8.45879       7.63873      0.427369       1.94960      -2.58582      0.454884      0.366076     -0.198686      -1.11120     -0.153711     -0.233527     -0.105301     0.0736606     0.0182096     0.0367042   -0.00661850   -0.00665894    0.00271034   0.000108505    0.00167394  -4.43011e-05   0.000131723  -8.44565e-05   1.23061e-05  -6.52501e-06  -1.62753e-07   3.03355e-06   1.72631e-06   1.21184e-08       3.23572       3.98990       4.29905       4.48861       4.58290       4.34537       3.84560       3.35575       3.01964       2.47456       2.04501       1.54894       1.20528      0.883360      0.651038      0.453525      0.307975      0.202134      0.130162     0.0810753     0.0491685     0.0297856     0.0167867    0.00896309    0.00482518    0.00243886    0.00116548   0.000529865   0.000243418   0.000103453   4.20594e-05   1.62152e-05   6.14381e-06   2.11848e-06   6.94418e-07   2.11869e-07
  21  19 3691.6126    2.2561  4.1907 11.3642 -0.0028  0.0530   0.0251   0.1416    0.0678   0.0000   444.9880       18.8464       12.3598       7.94854       10.4998       4.25711     -0.617015      -3.13412      -1.89521      -5.53202       3.19015     -0.724932      -1.69279      -2.02911      -1.74578      0.287480      0.136300    -0.0123027    -0.0343375    -0.0420745     0.0425117    -0.0275725    -0.0114141   -0.00531034    0.00638082   -0.00308898   -0.00203807   0.000174431   0.000300949   2.28698e-05   5.30348e-06  -2.51419e-05   1.30414e-05   4.02502e-06   1.63463e-07  -3.36745e-08       3.97652       5.18421       5.50348       5.87936       5.57743       5.59359       5.03398       4.35306       3.70018       3.08581       2.46717       1.99623       1.51292       1.11313      0.801941      0.576768      0.383014      0.258258      0.169559      0.103915     0.0624017     0.0363985     0.0203108     0.0110743    0.00577132    0.00292802    0.00141505   0.000675084   0.000306792   0.000133240   5.41803e-05   2.09854e-05   7.84896e-06   2.83245e-06   8.99529e-07   2.68336e-07
  21  20 3835.9096    1.8463  6.2334 10.6403 -0.0010  0.0668   0.0167   0.1760    0.0605   0.0000   442.9598       7.15545       23.3599       8.20822       16.9617      -7.64971     0.0202381       1.36091       1.58221       3.39059      -5.39174      -3.05023       1.75082      -1.04040     -0.194666      -1.28117     -0.384443     -0.836639     -0.351696    -0.0648746    -0.0390070     0.0327343     0.0646024    0.00585167    -0.0129419   -0.00276028    0.00298213   0.000472536  -0.000255596   0.000113199  -2.19031e-05  -1.05170e-06  -3.00358e-06   5.05152e-06   2.71317e-07  -5.22279e-07       5.15676       6.66946       7.21608       7.41944       7.33544       7.08102       6.46172       5.56532       4.83822       4.02333       3.22259       2.60653       1.93890       1.43422       1.03451      0.736373      0.492190      0.327032      0.211475      0.130569     0.0788934     0.0461617     0.0257230     0.0140284    0.00730044    0.00368060    0.00180683   0.000844668   0.000387774   0.000164404   6.86597e-05   2.60718e-05   9.82938e-06   3.49729e-06   1.13821e-06   3.46946e-07
  21  21 3980.0092    1.5535  8.0540 10.5582 -0.0014  0.0828   0.0135   0.2236    0.0484   0.0000   442.6531       28.5409       19.9338       13.8230      -8.71569      -2.07011       13.1132       2.36680       3.98024       4.10113       3.57010      -3.00773       2.56196    0.00215901      -1.72564      -1.85206     -0.536635     -0.299258     -0.122340    0.00303519      0.115654    -0.0530672     0.0280700     0.0217540    0.00617448   0.000462100   0.000579506   0.000567920   0.000762141   7.13735e-06  -0.000113431  -3.90143e-05  -1.01790e-06   7.35120e-06   4.14319e-07   7.93880e-07       6.30799       8.12596       8.73011       9.12955       8.84705       8.49562       7.90856       7.04475       6.01224       5.03647       3.93457       3.15296       2.41857       1.81090       1.34446      0.918504      0.634917      0.410536      0.262728      0.161876     0.0956440     0.0561652     0.0315622     0.0174037    0.00918621    0.00465034    0.00227899    0.00106676   0.000481923   0.000208331   8.53731e-05   3.35170e-05   1.24005e-05   4.31599e-06   1.40628e-06   4.30824e-07
  21  22 4124.1279    1.2753 10.7905 10.3859 -0.0015  0.1078   0.0103   0.2949    0.0411   0.0000   441.1766       13.6095       27.7168       7.41750       2.53466       9.87471      -12.6097       5.15366      -8.40771       9.19048      -2.61230      -4.89022      -2.86115      -2.02300      0.515485       1.35165      0.313858      0.124981      0.422796    -0.0177520      0.278032      0.104882    -0.0335347    -0.0470126   -0.00489746    0.00990819   0.000666799   -0.00286751  -0.000840201   0.000126431   0.000111310   7.91076e-05  -3.51065e-06  -4.38223e-06  -2.18872e-06  -6.05971e-08       8.04194       10.5850       11.4271       11.8952       11.6002       11.0692       10.1264       8.80508       7.78133       6.46041       5.36763       4.14915       3.19009       2.27245       1.69621       1.17821      0.792245      0.523635      0.336842      0.209058      0.128889     0.0756104     0.0424287     0.0231174     0.0121969    0.00600060    0.00302437    0.00141324   0.000637296   0.000278399   0.000115511   4.38152e-05   1.65499e-05   5.82473e-06   1.90424e-06   5.69948e-07
  21  23 4268.2952    1.0392 12.8158 10.3887 -0.0027  0.1373   0.0086   0.3778    0.0356   0.0000   429.3506       20.2641       17.0522      -6.68408       11.0882      -9.42851       10.0887     -0.873496     -0.657585      -3.83217       7.23114      -5.33617       6.84347     -0.110895       3.04654      -1.12039      0.849772      0.278840     -0.524418     -0.493151    -0.0639035      0.241747    -0.0571363    -0.0514140   0.000757385     0.0104382   -0.00322861  -0.000495508    0.00111121   0.000215728  -0.000158363   3.05586e-05   2.31739e-05   7.23183e-06  -3.94668e-06   1.22242e-06       10.1819       13.3949       14.5753       15.0692       15.1005       14.0251       13.0039       11.3968       9.83690       8.16087       6.64725       5.22519       3.99359       2.97421       2.14962       1.49609       1.02537      0.692335      0.437486      0.275205      0.168329     0.0964886     0.0551790     0.0306153     0.0158626    0.00827471    0.00394026    0.00195050   0.000819453   0.000378828   0.000149158   6.16262e-05   2.14208e-05   7.68547e-06   2.46021e-06   7.45929e-07
  22   8 2104.7415    0.7724  0.6883 10.3541 -0.0083  0.0219   0.0197   0.0493    0.0725   0.0000   437.5536      -2.99895       12.4493    0.00357775      -1.83179       1.47770       1.30208       1.21399     -0.790941      0.702113      0.817019     -0.147810      0.230507     -0.114533    -0.0343414     -0.347872     -0.329884     -0.138946    -0.0290317    0.00457537    -0.0267363    -0.0357446   -0.00358300  -0.000236678  -0.000499004   0.000956570  -0.000398957  -0.000274403  -1.96488e-05  -9.18984e-05  -3.42025e-05  -2.15145e-05  -1.79504e-06   1.76532e-06   6.15738e-07   1.15583e-08       1.71859       2.29643       2.49768       2.72975       2.58299       2.50479       2.33360       1.88155       1.61313       1.27967       1.03802      0.750831      0.607912      0.470388      0.334699      0.254988      0.172912      0.118511     0.0728011     0.0479853     0.0296717     0.0175351     0.0101374    0.00579327    0.00310791    0.00160547   0.000798206   0.000411479   0.000187603   8.66145e-05   3.52744e-05   1.58651e-05   6.43424e-06   2.49343e-06   8.75900e-07   3.05458e-07
  22   9 2260.0455    1.0621  0.7820 10.8668 -0.0115  0.0236   0.0255   0.0540    0.0886   0.0000   439.5483       2.57437       13.4347       3.31070      -2.62435      -3.69406      -1.53145      0.450433      0.842936     -0.274925     -0.645549      0.378232      0.510238     -0.201056     0.0454558    -0.0321521     0.0774779  -0.000778808     0.0725189     0.0389565     0.0751704    0.00118736    -0.0259564    0.00135415    0.00454262    0.00128065   0.000116114  -0.000214236   0.000200840  -4.25564e-05   6.55645e-06  -2.60545e-05   1.23074e-05   2.34896e-06  -6.72776e-07   2.80471e-07       1.68909       2.06707       2.36426       2.51426       2.21289       2.32472       2.22629       1.82906       1.59028       1.50277       1.09584      0.874193      0.731192      0.517200      0.384778      0.312324      0.182015      0.129840     0.0874390     0.0534580     0.0319313     0.0203633     0.0126681    0.00644931    0.00345059    0.00203004    0.00104958   0.000433229   0.000218988   0.000108489   4.64596e-05   1.87547e-05   7.68606e-06   2.90504e-06   1.20156e-06   3.88415e-07
  22  10 2410.8574    1.4767  0.9721 11.0878 -0.0013  0.0245   0.0310   0.0583    0.1214   0.0000   439.5102     -0.338722       16.4789      0.468969      -1.86232      -3.62101      0.936711      0.364274      -1.21201     -0.424082      0.594447     -0.451366     -0.554400     -0.131418     -0.377770      0.420168    -0.0573704     0.0437837      0.123243   -0.00653473     0.0104184    0.00813316    0.00551644    0.00747313    0.00131371   0.000241941   0.000222309   8.93499e-05   0.000123754  -0.000129524   1.47313e-05  -6.67050e-07  -9.29519e-06   2.75242e-06   1.27973e-06  -4.10758e-07       1.74423       2.21816       2.48163       2.64822       2.63961       2.44819       2.23673       1.94157       1.79521       1.40898       1.18519      0.952826      0.739438      0.532073      0.386203      0.278251      0.195524      0.138466     0.0821097     0.0544344     0.0356344     0.0213852     0.0133391    0.00671621    0.00375048    0.00197771    0.00111572   0.000515139   0.000260367   0.000109988   5.03890e-05   1.95981e-05   8.03985e-06   3.18554e-06   1.03035e-06   3.60929e-07
  22  12 2707.1217    2.6574  0.9165 12.2964 -0.0072  0.0243   0.0572   0.0537    0.1217   0.0000   436.7951       2.86327       11.1148      0.587541      -5.13865     -0.561360      -1.78990     -0.326443     -0.888777      -1.92483      -1.14048     -0.915421     -0.353922    0.00100364     -0.855158    -0.0419303     -0.456660     0.0287011     0.0280661    -0.0627403     0.0792066    -0.0272106   -0.00154361   -0.00308726    0.00468921   -0.00135332  -0.000473779   0.000387377   0.000220808   3.40043e-05  -5.12169e-05   3.89069e-06   1.14644e-05   3.33524e-06   4.03660e-07   5.77928e-07       2.03259       2.69187       2.86105       2.93576       2.51899       2.40989       2.32065       2.16900       1.97126       1.71508       1.42976       1.12103      0.864125      0.632257      0.453380      0.300814      0.214788      0.135803     0.0840920     0.0526880     0.0335319     0.0187790     0.0112590    0.00602874    0.00350569    0.00171036   0.000923864   0.000471348   0.000222391   0.000101642   4.18428e-05   1.88819e-05   7.30405e-06   2.91212e-06   1.00004e-06   3.28019e-07
  22  13 2854.7952    3.3014  0.7637 12.8816 -0.0075  0.0206   0.0755   0.0492    0.1047   0.0000   437.8738       10.7189       13.1146       1.95118      0.724151       3.18804     -0.827980       1.94773       2.95964    -0.0338135     -0.375225     -0.996398     -0.492277     0.0145166     -0.276541    0.00626673     -0.132891      0.278362    0.00441167     0.0855644    0.00988362     0.0313652     0.0169488   -0.00204535    0.00115540  -0.000280288    0.00101724  -0.000165139   0.000176289  -0.000190588  -5.83481e-05  -1.60037e-05   4.78543e-06  -7.25365e-07   5.34005e-07  -6.89735e-07       1.52132       1.90145       2.04269       2.29475       2.16646       2.09810       1.82537       1.67835       1.44860       1.25862      0.997982      0.769193      0.601731      0.448513      0.337538      0.234374      0.157965      0.111012     0.0722888     0.0461536     0.0281475     0.0172102    0.00983505    0.00604655    0.00317820    0.00175922   0.000888901   0.000418935   0.000202234   8.94705e-05   3.95470e-05   1.60466e-05   6.72812e-06   2.37871e-06   8.78033e-07   3.00481e-07
  22  14 3001.4938    3.7191  0.9706 13.0914 -0.0045  0.0240   0.0769   0.0557    0.1154   0.0000   437.1965       6.10407       11.9490       3.56607       1.31449       1.68762     0.0681824      -2.22370     -0.553402      -1.01926      0.137384     0.0684745     -0.759320      -1.35863     -0.155574     -0.317810      0.327737     0.0925340      0.163763    -0.0351267    -0.0246988    -0.0152977   0.000463685   -0.00543489   -0.00214543  -0.000285187  -0.000233517  -0.000210608  -1.20841e-05  -2.44794e-05   3.03613e-05  -3.48441e-06   1.35111e-06  -2.12497e-07  -3.92558e-07  -1.12536e-07       1.88642       2.25515       2.39144       2.61249       2.53256       2.46409       2.29705       1.97724       1.78093       1.40095       1.11912      0.963601      0.739315      0.558315      0.398998      0.289000      0.195405      0.141322     0.0930689     0.0585280     0.0362355     0.0213813     0.0122549    0.00674288    0.00360964    0.00197734    0.00103077   0.000495610   0.000232365   0.000109482   4.57843e-05   1.87487e-05   7.49858e-06   2.68282e-06   9.83711e-07   3.50261e-07
  22  15 3147.0895    3.7230  1.1665 13.3243 -0.0032  0.0265   0.0736   0.0665    0.1200   0.0000   442.0408       9.19562       14.6336     -0.540854       1.55058     -0.617325       2.08884      -2.10412       1.98113      -4.43499      0.218315       2.78679     -0.683897     -0.369945      0.399215      0.181450     0.0589881     -0.101436    -0.0941675     0.0988607     0.0143056    0.00910968    -0.0145495    -0.0203902    0.00228005   -0.00436030  -0.000352563   0.000387526  -6.59175e-05   0.000163758  -9.05304e-05   5.86444e-06  -3.24626e-06  -5.85479e-06   1.71593e-06   5.73010e-07       2.07811       2.60995       2.82675       2.89123       2.86954       2.74405       2.60462       2.32659       1.93240       1.61792       1.34295       1.05118      0.834218      0.622178      0.451317      0.322773      0.228274      0.153408      0.101550     0.0649975     0.0401731     0.0234626     0.0135472    0.00762342    0.00419515    0.00217799    0.00110544   0.000552965   0.000280135   0.000111510   5.70455e-05   2.10147e-05   9.17532e-06   3.31037e-06   1.21901e-06   3.93845e-07
  22  16 3292.3522    3.6397  1.5803 12.7379 -0.0018  0.0305   0.0592   0.0753    0.1063   0.0000   439.3136       13.0651       14.7378       1.72246      -2.05597     -0.840562      -5.80712      -3.90010      -3.49292      -3.33201      0.449409      0.288259      0.441059     -0.248736      0.241316  -0.000998356     -0.434551     0.0960275     0.0551578    -0.0849626    -0.0308642    -0.0393018    0.00324750    0.00673929    0.00451019   8.88386e-05   6.92498e-05    0.00195223  -0.000143617  -0.000129331   2.96003e-05  -2.03157e-05  -1.50712e-06  -4.05520e-07   8.55216e-07   3.45231e-07       2.19801       2.79364       3.10789       3.17511       3.19425       3.07245       2.80119       2.58648       2.10751       1.78366       1.46109       1.15714      0.936745      0.681471      0.485449      0.372523      0.248579      0.173223      0.110496     0.0722970     0.0454041     0.0268100     0.0151574    0.00867893    0.00482077    0.00234391    0.00124488   0.000632863   0.000313636   0.000134853   6.03989e-05   2.45382e-05   1.01868e-05   3.65845e-06   1.41940e-06   4.63449e-07
  22  17 3437.3578    3.0690  2.1129 12.2808 -0.0020  0.0341   0.0431   0.0908    0.0783   0.0000   431.2462       11.4933       17.4616    -0.0197656      -5.17645      0.738626      -2.40280       4.56417     0.0691619     -0.647513      0.333627      -3.02776     -0.208237       1.23727     -0.216560     -0.427256     0.0828333    -0.0550805    -0.0270689     0.0870035     0.0192475    -0.0408129     0.0138696     0.0145608    0.00807306   -0.00209426    0.00162232   0.000609694   9.45931e-05  -0.000211222   3.11088e-05   2.60848e-05   1.80015e-06  -6.37512e-06   6.53224e-07  -3.76527e-07       2.45543       3.23982       3.42063       3.71702       3.38473       3.43866       3.02873       2.80302       2.48808       2.06947       1.70075       1.38930       1.07504      0.777059      0.579392      0.407477      0.284367      0.188283      0.123565     0.0765701     0.0495953     0.0292883     0.0170528    0.00956875    0.00535066    0.00268069    0.00143770   0.000706402   0.000339911   0.000155618   6.46109e-05   2.79999e-05   1.10969e-05   4.08917e-06   1.51735e-06   5.26332e-07
  22  18 3582.2514    2.5393  3.2930 11.8254  0.0000  0.0454   0.0299   0.1175    0.0608   0.0000   444.0040       18.6822       17.0862       7.55594       5.90890       3.89882       2.37522       1.62850      0.692338      -1.11156      -3.55277      -2.01948      0.902715      -2.57388      0.653205     0.0611243     -0.245523     0.0157061      0.377227    -0.0503530     -0.247452     0.0196958    0.00679824   -0.00149015    0.00138823   0.000710951  -0.000191574  -2.67758e-05   0.000327158  -0.000252314  -0.000105178  -4.69887e-05   1.55826e-05   1.62285e-06   1.30155e-06   3.98264e-07       3.28307       4.45466       4.68794       4.99440       4.87215       4.59523       4.24080       3.80568       3.30541       2.74281       2.27430       1.79169       1.41452       1.04232      0.759632      0.533603      0.383426      0.249245      0.166347      0.102691     0.0649296     0.0396839     0.0226388     0.0125812    0.00677250    0.00365185    0.00190133   0.000939973   0.000447263   0.000202429   8.84781e-05   3.69947e-05   1.45593e-05   5.54514e-06   1.98788e-06   6.59524e-07
  22  19 3726.9920    2.0889  4.6676 11.3097 -0.0038  0.0544   0.0215   0.1489    0.0549   0.0000   439.8788       8.68424       11.3343       13.2918      -3.54497      -4.98721      -1.23521      -8.66323      -3.41396      0.104867       4.96895     -0.712390     -0.362115     -0.224310      -2.51708      0.334387     0.0572053     -0.383575     -0.375403     -0.159810     0.0100164    -0.0216448    -0.0542670   -0.00286646   -0.00584477    0.00221292   -0.00364141    0.00228524   0.000120403   0.000133800  -0.000101656   5.14722e-05   4.75508e-05  -1.51795e-07  -1.46604e-06   1.17010e-06       3.99271       5.26562       5.71064       6.08880       5.90763       5.62126       5.16649       4.64137       3.95789       3.29596       2.68487       2.13375       1.64913       1.24063      0.931909      0.640762      0.452049      0.305720      0.203809      0.125731     0.0794069     0.0470305     0.0274281     0.0155110    0.00837278    0.00459861    0.00230321    0.00116274   0.000535343   0.000248763   0.000109250   4.64150e-05   1.82490e-05   6.97232e-06   2.36295e-06   8.41834e-07
  22  20 3871.9391    1.7490  6.5817 10.7729 -0.0008  0.0696   0.0155   0.1860    0.0516   0.0000   439.7036      -3.47546       9.94428      -6.19880      -6.33194      -3.44350       2.80672      -1.27874      0.610582       1.44994      -4.34764      -1.67695      -2.04080      -1.10283      -2.06609     0.0714630      0.532183     -0.369161      0.206219    -0.0961766     0.0120085    -0.0573751    -0.0214131     0.0162492   -0.00857360   -0.00725209   -0.00449375    0.00231073   6.05409e-05   0.000174953  -2.23898e-05   3.93076e-05  -4.23953e-05  -1.75194e-06  -2.02361e-06   2.76970e-06       5.03339       6.51367       7.07669       7.44877       7.24192       7.00813       6.45901       5.65196       5.03501       4.22743       3.48918       2.74712       2.16369       1.59109       1.18427      0.836043      0.584339      0.392386      0.257191      0.165117      0.101775     0.0614173     0.0359789     0.0203024     0.0110204    0.00586009    0.00300771    0.00146304   0.000691523   0.000323758   0.000137166   5.84984e-05   2.32749e-05   9.02197e-06   3.22149e-06   1.10864e-06
  22  21 4016.2983    1.4670  8.7035 10.5943 -0.0009  0.0867   0.0121   0.2381    0.0426   0.0000   445.3561       25.7573       28.3855      -9.55821       4.90690       5.63811      -1.63011      -2.13872       2.75874      -4.17075      -5.83400       3.36738     -0.771059     -0.892178     -0.810907      0.741138     -0.291225    0.00411019      0.472688     0.0122312    -0.0331758    -0.0106523     0.0403050    -0.0469036    -0.0220585    0.00576084    0.00404751    0.00157216  -0.000977650   8.83365e-05  -9.55415e-05  -2.88538e-05   6.50488e-05  -7.35136e-06  -7.34653e-06  -1.64510e-07       6.36920       8.31512       9.00325       9.41973       9.24184       8.71914       8.00177       7.21731       6.31212       5.35899       4.41329       3.56701       2.68613       2.01953       1.47880       1.06020      0.733534      0.482062      0.321154      0.204875      0.127099     0.0773569     0.0447567     0.0259700     0.0139330    0.00738493    0.00374570    0.00185189   0.000886310   0.000413018   0.000177307   7.48394e-05   2.95350e-05   1.11703e-05   3.96260e-06   1.35730e-06
  22  22 4161.2037    1.2163 10.7416 10.4199 -0.0019  0.1062   0.0097   0.2960    0.0386   0.0000   438.0310       13.7653       14.1027       4.64227      -12.1593     -0.836278    -0.0119911      -8.51891      -1.78495      -2.91939     -0.315729      -7.98251      -3.78883       1.82197      -2.42266     -0.820149     0.0804590     -0.542861     -0.334346      0.312760      0.136002     -0.112782    -0.0837774   -0.00689829    -0.0383019    -0.0193004    0.00488717    0.00143290  -0.000917524   0.000187925  -0.000223862   1.97973e-05   1.27274e-06  -3.19791e-06   8.32554e-06  -1.63678e-06       7.65051       9.97312       10.7922       11.2811       11.3996       10.7494       9.90583       8.89411       7.56650       6.38708       5.12925       4.18807       3.18835       2.46070       1.77959       1.29447      0.898108      0.608298      0.402473      0.256817      0.158993     0.0962606     0.0555064     0.0318808     0.0171914    0.00927663    0.00467631    0.00233802    0.00111057   0.000504021   0.000223045   9.21368e-05   3.67804e-05   1.40476e-05   4.87486e-06   1.68058e-06
  22  24 4450.6514    0.8135 15.1905 10.2874 -0.0032  0.1780   0.0068   0.4617    0.0310   0.0000   426.6830       30.1488       29.0627       1.15342      -41.0553      -9.38655       18.5549      -2.83281       16.5127       9.14532       3.36636      -4.24430      -7.46161       2.48375      0.682588       1.13299      -1.21189      0.672427     -0.563245     -0.756344      0.534406     -0.154377     -0.190780    -0.0801688     0.0310184    0.00426889     0.0117280    0.00221025   0.000996944  -0.000409315  -0.000918097   0.000397987   7.34320e-05  -2.49585e-05  -9.29967e-06   2.62633e-06       12.2816       16.1597       17.9113       18.7018       18.4346       17.6160       16.2312       14.4117       12.5673       10.7277       8.56812       6.97807       5.44902       4.02711       3.00625       2.13598       1.51990       1.02110      0.662655      0.435004      0.266968      0.165147     0.0971828     0.0543169     0.0299571     0.0159889    0.00832646    0.00409634    0.00197195   0.000899304   0.000395581   0.000163657   6.59421e-05   2.53175e-05   9.00641e-06   3.03840e-06
  23   7 1969.6302    0.5791  0.4894 10.2568 -0.0054  0.0199   0.0177   0.0417    0.0542   0.0000   439.2074       3.37477       16.7578      -2.45748      -2.76565       1.63754      -1.03108      -2.38584      0.957370     -0.561787     -0.729052     -0.208752      0.298572      0.432359     -0.281382     0.0970288   -0.00475075    -0.0375346    0.00403753     0.0909677    -0.0146271    -0.0173209   0.000150407   -0.00856856    0.00122420  -0.000882457    0.00129698    0.00121980  -0.000284699  -0.000187372  -4.35796e-05   9.08855e-06  -1.69151e-05   3.18595e-06  -4.67920e-07  -6.59818e-07       1.30034       1.81219       1.94309       1.98213       2.04894       2.04911       1.80462       1.71995       1.30264       1.11861      0.971103      0.717592      0.641399      0.440058      0.357323      0.227109      0.180827      0.122762     0.0887697     0.0564748     0.0381721     0.0216623     0.0142987    0.00770672    0.00394572    0.00261300    0.00102961   0.000723130   0.000301711   0.000160422   6.78857e-05   3.29132e-05   1.32511e-05   5.17931e-06   2.08947e-06   7.45258e-07
  23   8 2131.1046    0.8200  0.6323 10.3868 -0.0059  0.0203   0.0202   0.0444    0.0694   0.0000   437.9440       1.69530       16.6355       2.04859      -1.46171      -1.57756      0.929359      -4.02536      0.293126      0.375470     -0.915714     -0.424857     -0.179510     -0.173026      0.135187    -0.0695353    -0.0720705      0.143817    -0.0727802    -0.0329201    0.00525957   -0.00468804    0.00252482    -0.0137427   -0.00384120    0.00200407  -5.54555e-06  -0.000966610   0.000304396  -0.000170756   2.40935e-05  -8.14225e-06   6.09844e-06   8.06731e-06   2.11987e-06  -1.68597e-06       1.51056       1.74810       1.90617       2.22759       1.93972       1.95104       1.88083       1.62749       1.34149       1.30135       1.07905      0.815185      0.657317      0.509158      0.345032      0.265481      0.201054      0.128846     0.0762337     0.0556530     0.0365649     0.0219186     0.0126304    0.00823942    0.00466335    0.00241150    0.00120636   0.000624964   0.000327368   0.000157523   7.04321e-05   2.92113e-05   1.27823e-05   5.34027e-06   2.13753e-06   7.74518e-07
  23   9 2287.4904    1.1965  0.7793 10.7443 -0.0044  0.0210   0.0268   0.0486    0.0944   0.0000   441.0885       2.48260       15.1066     -0.769382      -1.85501       4.49594       1.39451      -1.06360      -2.38178      -2.16366      0.339750       1.45311      -1.11668      0.686705     0.0785102     0.0502147      0.137818     0.0561245    0.00824311     -0.150380    -0.0368522     0.0245245     0.0161122   3.70699e-05   -0.00607690   -0.00418760   0.000760085  -0.000412531  -8.60129e-05   0.000123894   1.50669e-05   2.99689e-06   4.14847e-06  -8.07244e-06   6.86718e-08  -7.76972e-07       1.58566       1.86197       1.89800       2.12613       2.24037       2.09237       1.75173       1.58091       1.54766       1.40473       1.06631      0.817434      0.658051      0.549364      0.397836      0.275745      0.182145      0.129982     0.0911443     0.0626698     0.0373904     0.0216605     0.0127528    0.00794011    0.00482394    0.00284614    0.00147768   0.000763620   0.000354683   0.000163790   6.95017e-05   2.95843e-05   1.21405e-05   5.05984e-06   1.96505e-06   7.49087e-07
  23  10 2439.2486    1.5134  0.9622 11.4033 -0.0128  0.0266   0.0322   0.0570    0.1116   0.0000   439.0680     -0.449729       15.8734       1.14240      -1.85215     -0.297321       4.08313      0.454994     -0.199224       1.51923     0.0443215     -0.744615      -1.43883     -0.774275    -0.0844231     -0.506395      0.159329    -0.0866231     -0.140915    -0.0228545    -0.0519440     0.0139498    0.00393125  -0.000862442    0.00283543  -0.000712926   -0.00157799    0.00102696   0.000284893   0.000203583   3.58337e-05  -8.57118e-07   8.83314e-06   1.19489e-05   1.33047e-06   7.13773e-07       1.93654       2.25269       2.34338       2.53121       2.69587       2.79490       2.43535       1.86885       1.73330       1.61514       1.38477       1.07243      0.744736      0.573442      0.458748      0.385416      0.256414      0.178537      0.110154     0.0655442     0.0457986     0.0336574     0.0201419     0.0117715    0.00704653    0.00372478    0.00172052   0.000861116   0.000470553   0.000201146   8.13392e-05   4.03810e-05   1.96857e-05   7.46233e-06   2.67398e-06   9.95973e-07
  23  11 2588.6981    2.0818  1.0474 11.6990 -0.0005  0.0238   0.0407   0.0594    0.1185   0.0000   441.5277       3.41135       17.0149      -3.78387      -2.05199       1.13733    -0.0780855     -0.462936       1.51641      -3.13538     -0.721217     -0.938218    -0.0883063      0.108362     0.0174898      0.169461    -0.0291582    -0.0325162     0.0765170   -0.00648975     0.0186992    -0.0138691   -0.00781815    0.00136547    0.00865144   0.000948661   -0.00125946  -0.000842744   0.000299905   0.000289977  -0.000103985  -1.56755e-06  -1.05986e-06  -1.35966e-06   2.80876e-06   2.50761e-07       1.65656       2.12962       2.17707       2.46524       2.40542       2.25473       2.00272       1.96040       1.73311       1.39702       1.15638      0.937716      0.745299      0.559861      0.435507      0.306661      0.224884      0.150026      0.101217     0.0663435     0.0424987     0.0251564     0.0151333    0.00915935    0.00509011    0.00290115    0.00150975   0.000805526   0.000390140   0.000198201   8.96323e-05   3.94288e-05   1.58627e-05   6.41201e-06   2.37206e-06   8.37476e-07
  23  12 2737.6358    2.7130  0.9663 11.8851 -0.0017  0.0231   0.0531   0.0529    0.1378   0.0000   436.4773       1.17336       14.8941     -0.179172      0.336632       4.64798     -0.875707      0.451164     -0.115378      -1.54745       1.25895      0.132481       1.64854      0.349098      0.201569      0.328741    -0.0949750     -0.109728     0.0715289     0.0942969   -0.00163175    0.00343793  -0.000647896    0.00191577    0.00123007  -0.000138232  -0.000625790   0.000589614   0.000432721   8.87557e-05   2.88393e-07  -4.89570e-05  -1.19823e-06  -3.73572e-06   2.73186e-06   9.07537e-08       1.57169       2.11108       2.08089       2.37891       2.47632       2.21390       2.17252       1.65526       1.69209       1.33679       1.20233      0.904241      0.688592      0.571377      0.377684      0.318543      0.196958      0.152570     0.0907969     0.0660003     0.0400177     0.0251811     0.0156738    0.00879471    0.00551712    0.00273937    0.00155994   0.000717013   0.000378595   0.000172008   7.51042e-05   3.55663e-05   1.34764e-05   5.92820e-06   2.16927e-06   8.25674e-07
  23  13 2886.1622    3.2747  0.9479 12.7790 -0.0081  0.0225   0.0679   0.0540    0.1191   0.0000   438.7414       4.33128       12.8360       5.85644     0.0412144      -3.71358     -0.434528      -1.12799     -0.878758       2.23482      -1.35215      -1.07931     -0.444725    -0.0255223     -0.727295     -0.167841     -0.292531     -0.122761      0.165019    -0.0824465    -0.0533227    -0.0250629    0.00274734    0.00336008    0.00368831   0.000683562   -0.00124950  -0.000772574  -3.75220e-05   4.62986e-05  -7.14239e-05   2.78252e-05  -7.62917e-06  -2.54173e-06  -1.95221e-06  -1.56451e-07       1.58645       1.95059       2.23922       2.41496       2.22130       2.21940       2.02192       1.82741       1.62556       1.34197       1.12291      0.932734      0.681679      0.518306      0.410053      0.290507      0.202257      0.143553     0.0903510     0.0593005     0.0381086     0.0242903     0.0138001    0.00865801    0.00494302    0.00254099    0.00144210   0.000700184   0.000357287   0.000177490   8.22599e-05   3.70032e-05   1.52401e-05   6.89817e-06   2.53638e-06   8.50182e-07
  23  14 3033.4996    4.0557  0.9794 12.8471  0.0011  0.0234   0.0811   0.0538    0.1523   0.0000   441.1102       10.0227       16.1424       4.26747      -2.41932      -4.24422      -3.41037       2.48160       2.16520      -1.30959     -0.613864      0.589086      0.356679     -0.331034      0.547066      0.225803     -0.168113    -0.0470845    -0.0118528    -0.0395572    0.00666159    -0.0537164    -0.0184274    0.00473077    0.00736126  -0.000570501   -0.00107904   2.36214e-05   0.000298797  -0.000243224   6.32290e-05  -3.80536e-05  -3.51656e-07  -7.53255e-07  -1.38170e-06   1.03146e-06       1.77259       2.33164       2.28235       2.39096       2.46327       2.51766       2.32481       2.01358       1.64226       1.38831       1.17500       1.01982      0.807768      0.605799      0.420702      0.284027      0.205351      0.150122      0.109508     0.0726354     0.0478775     0.0284038     0.0163994    0.00895322    0.00493997    0.00265214    0.00133841   0.000703382   0.000337925   0.000166310   7.09506e-05   3.26904e-05   1.35337e-05   5.73936e-06   2.07342e-06   8.14870e-07
  23  15 3179.8260    3.8610  1.2401 13.0472 -0.0063  0.0259   0.0710   0.0657    0.1329   0.0000   436.3600       10.6325       16.8465       6.36091      -1.12814      0.854665     -0.470592    -0.0825170      -1.53450      -1.80458      0.897083      -1.74666     -0.252468     -0.408418      0.862038    -0.0988735     -0.101694    -0.0168128     -0.122549    0.00946885      0.102094    -0.0264996   -0.00859798   -0.00406682    -0.0106284   0.000233175  -0.000617463  -0.000570907  -0.000254852   0.000168820   7.69675e-06   1.51419e-05   1.61234e-05  -3.76039e-06   5.49927e-07  -1.18758e-06       1.88671       2.42999       2.53966       2.80192       2.74210       2.65083       2.36748       2.21977       1.87514       1.58782       1.29388       1.05385      0.803331      0.635294      0.458595      0.341810      0.238838      0.165012      0.111871     0.0711193     0.0452295     0.0282327     0.0172499     0.0100229    0.00531825    0.00305005    0.00164175   0.000876054   0.000403987   0.000197802   9.50801e-05   3.97605e-05   1.73345e-05   6.75104e-06   2.68106e-06   9.89839e-07
  23  16 3325.6581    3.5060  1.5885 12.7920 -0.0036  0.0300   0.0568   0.0734    0.0910   0.0000   434.3460       7.27162       18.0611       9.13740      -4.49489      -6.04113      0.830627      -5.87845       2.23971     -0.283528      0.637904    -0.0765576      0.335497     -0.373981      0.760227    -0.0878269      0.394200     0.0222101     0.0462375   -0.00244231    -0.0464122    -0.0230686    -0.0150857    -0.0101754   0.000582855   0.000160639    0.00123882  -0.000695231  -0.000693891  -0.000153499   0.000299460   7.79578e-05   1.37882e-05  -1.53804e-05   5.65745e-06   6.07972e-07       2.07060       2.62962       2.82697       3.05955       3.00922       2.97173       2.59862       2.50883       2.07362       1.72397       1.48146       1.18836      0.911915      0.717811      0.518803      0.392379      0.276292      0.180297      0.128875     0.0877672     0.0525200     0.0330662     0.0197456     0.0112634    0.00670978    0.00359497    0.00183856   0.000980708   0.000454095   0.000225767   0.000110721   4.78218e-05   2.00458e-05   7.95489e-06   3.03472e-06   1.17422e-06
  23  17 3471.3801    2.8789  2.5112 12.2017 -0.0004  0.0383   0.0365   0.0961    0.0652   0.0000   444.5498       11.0510       14.7386       6.27868       6.85621      -2.11433       2.98458       2.37408      0.649399      -5.60656      -2.52011      0.419817      -1.09774      0.331835     -0.343587     -0.184134      0.344988      0.254003     0.0479015     0.0275985     0.0343440    0.00616962    -0.0126311   -0.00695336   -0.00524620    0.00171649   -0.00228318  -0.000734423    0.00100011  -8.28827e-05  -6.99417e-05   5.35018e-05   5.03374e-06   7.33900e-06  -1.64770e-06   1.55990e-06       2.62227       3.52907       3.69888       3.91790       3.98353       3.80908       3.43123       3.04910       2.70505       2.29182       1.90593       1.54887       1.16971      0.922123      0.648893      0.497570      0.351694      0.237745      0.158240      0.102504     0.0649339     0.0417514     0.0256795     0.0147318    0.00816746    0.00455623    0.00236798    0.00122345   0.000617488   0.000290013   0.000129102   6.10087e-05   2.40624e-05   9.94122e-06   3.80844e-06   1.43580e-06
  23  18 3616.8334    2.3893  3.6719 11.7808 -0.0005  0.0469   0.0262   0.1221    0.0512   0.0000   436.4047       21.5707       18.4017    -0.0982911      0.697369       5.74431       3.40209      -1.64914      0.969041      -3.71461     -0.229227      0.171674       2.12781      0.586916     -0.610499     -0.233077     -0.185860     0.0970645     -0.134389     -0.254997    -0.0200985     0.0130560     0.0107445   0.000698251   -0.00561971    0.00321617   0.000750400   -0.00117987   -0.00141404  -0.000462574   0.000113843  -5.56612e-05  -6.88877e-05   7.54789e-06   1.24010e-05  -3.41239e-06       3.35811       4.18008       4.60710       4.92882       4.90955       4.64743       4.27339       3.75269       3.41823       2.84646       2.40152       1.90324       1.51430       1.14532      0.871617      0.595556      0.424874      0.293632      0.202870      0.135572     0.0840004     0.0510275     0.0314935     0.0180084     0.0101946    0.00577015    0.00309964    0.00159233   0.000762260   0.000363493   0.000167912   7.50455e-05   3.18977e-05   1.27140e-05   4.99660e-06   1.87528e-06
  23  19 3762.3024    2.0068  5.2446 11.1702 -0.0014  0.0579   0.0190   0.1582    0.0501   0.0000   440.5513       17.3740       22.3463       5.27055      -1.82159      -4.20953       8.29860      -4.88096     -0.237973      -8.12879      -2.26703      -1.70414     -0.111132      -2.16609       1.19779     -0.967773     -0.329738      0.678800      0.277989     0.0860238   -0.00185768    -0.0803212   -0.00529368   -0.00641653    0.00537136     0.0138123   -0.00246106  -0.000984431    0.00148204   0.000341481  -0.000425929  -4.47381e-05   2.72602e-05   2.10306e-05   4.28441e-06   1.73652e-06       4.04422       5.36760       5.75591       6.23053       6.01055       5.91797       5.38744       4.84041       4.15579       3.58049       2.83541       2.34880       1.78359       1.42892       1.03579      0.760341      0.535390      0.369247      0.249462      0.165154      0.104019     0.0638037     0.0369902     0.0225146     0.0124602    0.00707054    0.00364830    0.00188622   0.000936177   0.000448086   0.000206211   9.05052e-05   3.85678e-05   1.56835e-05   6.19973e-06   2.25892e-06
  23  20 3907.4596    1.6583  6.7517 10.8575 -0.0020  0.0699   0.0148   0.1953    0.0453   0.0000   434.2579       24.7732       17.1526      -11.8917      -11.8733      -4.19769       5.85604     -0.375918      -4.92904      -10.3333       3.76356      -1.42471       2.54378       1.40541      -3.23077      -1.96548     -0.357293      0.311278     -0.154849     -0.161903   -0.00250619     0.0186347    -0.0735541    -0.0652936    -0.0113217     0.0178529    -0.0104035   0.000286567    0.00126020  -0.000604932  -6.20609e-05  -8.89018e-05  -1.74107e-05   1.07427e-05  -2.39917e-06  -4.75110e-06       4.80266       6.33651       6.81874       7.01243       7.02030       6.89521       6.35251       5.72331       5.04852       4.21072       3.47814       2.83784       2.24452       1.70123       1.28091      0.937768      0.654508      0.460287      0.304167      0.201237      0.127833     0.0775037     0.0467796     0.0271116     0.0152185    0.00843722    0.00436204    0.00231072    0.00110659   0.000549639   0.000251329   0.000110818   4.73456e-05   1.92548e-05   7.24444e-06   2.76194e-06
  23  21 4052.6599    1.3812  9.5330 10.5505 -0.0012  0.0910   0.0109   0.2551    0.0390   0.0000   443.0578       8.01937       11.2251       9.94039      -11.3707       4.40996       1.97902      -4.64171       12.4463      -11.3533       3.91862      -4.56952      -4.95797      0.432518       1.53578      0.365973     -0.865738     -0.256205    -0.0141483     0.0321217    -0.0243954     0.0604088     0.0700134     0.0712578     0.0328284    -0.0138367   0.000732713   -0.00358220   -0.00180177  -0.000101044   0.000164774   0.000157075   5.35969e-05   2.76372e-05   1.64010e-05   4.57426e-07       6.30407       8.19408       8.95900       9.26686       9.39384       8.90346       8.32255       7.41833       6.58774       5.52964       4.57660       3.71312       2.93252       2.21786       1.66658       1.19638      0.862503      0.589229      0.394714      0.259395      0.165207      0.102288     0.0606050     0.0358065     0.0201774     0.0110629    0.00582672    0.00302033    0.00150387   0.000727774   0.000335387   0.000146926   6.27370e-05   2.56586e-05   9.77915e-06   3.64216e-06
  23  22 4197.6506    1.1626 11.7158 10.4480 -0.0018  0.1168   0.0089   0.3239    0.0354   0.0000   450.5043       32.9110       19.8353       9.87495      -8.99466       9.68358       7.80854      -3.23467      -2.00967       6.20857      -7.55268       1.13400      -2.74204      0.684896       1.34788      -3.72449     -0.532141     -0.166086     -0.599620     -0.102492      0.517683     -0.128992    -0.0160252     0.0216441     0.0274961    -0.0109679   -0.00698986    0.00376060    0.00363288  -0.000839262   5.07266e-05   0.000317642  -7.86450e-05  -5.33848e-05   4.85627e-06   7.77311e-06       7.81601       10.2317       11.1875       11.6286       11.6057       11.3396       10.2998       9.41014       8.26812       6.88096       5.92603       4.70464       3.74855       2.83968       2.10876       1.53782       1.10840      0.752783      0.508304      0.333153      0.213831      0.132870     0.0789858     0.0469018     0.0261948     0.0144454    0.00755000    0.00394983    0.00195770   0.000943866   0.000448624   0.000188974   8.45151e-05   3.33281e-05   1.30092e-05   4.77294e-06
  23  23 4343.0009    0.9457 13.4481 10.3911  0.0002  0.1460   0.0076   0.3934    0.0315   0.0000   442.2964       25.7175       2.29200      -12.3004       7.32243       27.1280       1.74523      -9.10147       28.1711       3.23449      -19.0288      -4.35345       6.85722       1.10904     -0.472092     0.0204561      -1.43073       1.05067     -0.796890     -0.307718      0.142877     -0.318902     0.0902299      0.135608    0.00873300    -0.0135927     0.0107119   -0.00470753  -8.93704e-05   0.000800653   0.000516500  -6.26062e-05  -0.000127504  -2.88974e-05   3.72413e-07   7.37550e-06       9.75611       12.8207       13.9735       14.6394       14.7143       14.2196       13.0906       11.8811       10.2044       8.70646       7.22463       5.80209       4.58016       3.49870       2.65090       1.95471       1.35484      0.956347      0.645355      0.421663      0.267801      0.166458      0.101547     0.0586302     0.0332269     0.0185197    0.00974500    0.00508422    0.00247859    0.00120352   0.000546344   0.000253376   0.000105723   4.37215e-05   1.61001e-05   6.12461e-06
  24   7 1993.5362    0.6086  0.6486 10.0316 -0.0019  0.0208   0.0149   0.0459    0.0651   0.0000   438.7793      0.729853       18.1664     -0.642209     -0.875988       3.93963      -2.91378     -0.583262    -0.0999296      0.721102       1.01373      0.685309     -0.433926     -0.492051     -0.298830    -0.0799291      0.253057      0.203076    -0.0331263    -0.0207576    0.00823641    -0.0250471    -0.0218970   -0.00903024  -0.000868777   -0.00130599  -0.000189042   0.000344252   0.000646187   8.61614e-05  -4.55594e-05  -2.94416e-05  -2.87910e-05  -3.13152e-06  -1.34835e-06  -7.00662e-07       1.34926       1.75566       1.82808       2.09688       2.08215       2.01594       1.72817       1.62462       1.44496       1.28566      0.997870      0.836511      0.607937      0.516917      0.388735      0.293870      0.193968      0.141201     0.0967394     0.0647311     0.0417347     0.0255525     0.0160065    0.00989161    0.00569556    0.00334167    0.00191883    0.00104555   0.000531450   0.000253641   0.000120264   5.56446e-05   2.50176e-05   1.05123e-05   4.43520e-06   1.74499e-06
  24   9 2314.3138    1.2348  0.8360 10.8724 -0.0027  0.0207   0.0262   0.0519    0.0896   0.0000   440.3576      0.659076       18.8500       1.72328       1.39655      -1.30799      -1.70958       1.36427    -0.0496601      -1.35957      0.720286     -0.283475      0.316319      0.216472      0.649822     0.0174513     0.0491121      0.132352     0.0830950     0.0543486    -0.0321355     0.0317585   -0.00793897   -0.00258351    0.00268179    0.00151276    0.00138205    0.00209018   -0.00103360  -0.000193409   0.000120843  -5.51576e-05   2.04782e-05  -1.89551e-05  -6.40119e-07   2.37152e-06       1.34840       1.79574       1.83505       1.94676       2.01757       1.97598       1.79957       1.67620       1.40322       1.20563       1.04079      0.847767      0.676610      0.528558      0.391322      0.285621      0.208714      0.132153      0.105033     0.0689365     0.0446144     0.0292053     0.0167696     0.0100858    0.00618682    0.00322016    0.00187887    0.00101006   0.000479738   0.000244464   0.000118005   5.54728e-05   2.51316e-05   1.06638e-05   4.36922e-06   1.68074e-06
  24  10 2467.0647    1.6908  0.9961 11.2485 -0.0056  0.0222   0.0333   0.0556    0.1197   0.0000   440.8474       2.09029       11.7505       2.96550     -0.970482      0.853334      -5.47880       2.54332    -0.0953849     0.0704914     -0.274087       1.18114      0.336794     -0.657440      0.784816     0.0747299     0.0138387    -0.0815561    -0.0617226     -0.122122     0.0285884    -0.0242874     0.0175981     0.0143218   -0.00818167   3.45298e-05  -0.000533893  -0.000677233   0.000197258   0.000283124   0.000147695  -5.77736e-05   6.75984e-05   8.09903e-06  -8.48466e-07   3.31150e-07       1.48062       1.93813       2.07112       2.20427       2.25047       2.18437       2.02918       1.74211       1.57442       1.32282       1.16088      0.908895      0.714584      0.553835      0.415849      0.313860      0.230621      0.155475      0.109202     0.0703563     0.0451921     0.0303621     0.0185167     0.0112904    0.00677994    0.00369327    0.00198105    0.00111844   0.000528143   0.000272898   0.000129967   6.17519e-05   2.65304e-05   1.16809e-05   4.91236e-06   1.88442e-06
  24  11 2617.7043    2.2017  1.0036 11.9224  0.0010  0.0227   0.0435   0.0578    0.1069   0.0000   439.9605       4.05552       17.9313      0.807643      -5.52973      -2.64588     -0.646264       1.15841     -0.342539      -1.22662     -0.526741     -0.305678       1.11462      0.365625     -0.813732     -0.463009      0.244572      0.189437  -0.000849652    -0.0638601     0.0147440   -0.00867905   -0.00500508     0.0197852    0.00680437    0.00333532    0.00123755   -0.00184747   0.000501729   9.66816e-05   5.74316e-05  -8.75332e-05  -3.60373e-06  -1.00822e-05  -2.72182e-06   1.35079e-06       1.51827       1.89039       2.07233       2.23079       2.16272       2.09306       1.93875       1.83790       1.55467       1.32183       1.13142      0.922330      0.684900      0.559234      0.428857      0.327959      0.224835      0.155997      0.114056     0.0725400     0.0452163     0.0292487     0.0186270     0.0113006    0.00618063    0.00365020    0.00194510    0.00111043   0.000570781   0.000264557   0.000128500   6.02407e-05   2.91123e-05   1.28756e-05   5.34833e-06   1.95263e-06
  24  12 2767.7320    2.8234  0.9704 12.1962 -0.0037  0.0231   0.0567   0.0552    0.1224   0.0000   437.8545       7.80541       13.7880       4.86539      -3.79900       4.83894      -1.59439     -0.523489      -1.32176     -0.230452      0.550493     -0.370782     -0.515125      0.120770    -0.0920617     0.0686497      0.395681    -0.0278780     0.0187342     0.0149766    -0.0874444     0.0226100   -0.00181363    0.00635532    -0.0103908   0.000880099    0.00358397   -0.00143149   0.000278802   0.000431533  -5.56841e-05  -0.000155184   4.90055e-05  -1.43988e-05  -4.21770e-06   1.87795e-06       1.70394       1.86024       2.01030       2.35717       2.48659       2.22383       1.92069       1.86409       1.79137       1.39025       1.10281      0.922855      0.827372      0.659060      0.413015      0.283130      0.244917      0.181558      0.115683     0.0733030     0.0460317     0.0335247     0.0219554     0.0125290    0.00666695    0.00348971    0.00193360    0.00117100   0.000679843   0.000355815   0.000164855   7.37208e-05   2.86656e-05   1.22874e-05   4.73499e-06   1.92375e-06
  24  13 2917.0226    3.6105  0.8834 12.4959  0.0041  0.0202   0.0728   0.0483    0.1380   0.0000   437.2668       8.57720       12.9896       1.79178      -2.03288     0.0629754      -1.19508       2.56538       2.29218      -3.72124      -1.45960     -0.594900      0.323466      0.195915      0.475077    -0.0286614     0.0799050     0.0562136   -0.00313915    -0.0783002    -0.0102963     0.0100193     0.0207279    0.00955575    0.00263757   -0.00172776   0.000358441    0.00124117  -2.93858e-05  -0.000447218   0.000148332   1.65159e-05   6.84009e-06   1.70556e-06  -4.02222e-06  -1.04090e-06       1.51700       1.85817       1.91967       2.02797       2.02005       1.99266       1.82443       1.69640       1.51268       1.31370       1.09293      0.906416      0.694176      0.537603      0.406394      0.316843      0.225087      0.158425      0.103630     0.0672889     0.0429311     0.0275055     0.0175340     0.0104808    0.00609803    0.00330543    0.00182173   0.000945206   0.000501001   0.000232507   0.000118012   5.47455e-05   2.37711e-05   1.04483e-05   4.21896e-06   1.60054e-06
  24  14 3065.1394    3.9315  1.0713 12.9763 -0.0026  0.0228   0.0740   0.0589    0.1321   0.0000   439.9023       3.47221       16.4297       7.74527      0.640722      -2.72818       1.30958      -2.91409      0.766679      -1.69164       1.21925      -2.52272      0.420528      0.224764      0.250641     -0.360395      0.115047     -0.232966      0.176121     0.0561576    -0.0826343     0.0271861   -0.00905117    0.00294399  -0.000541550   -0.00525052  -0.000196023   0.000368827  -0.000314618  -0.000625067  -6.21705e-05   1.24866e-05   1.41618e-05   1.20413e-06   2.62477e-06   3.24802e-06       1.61702       2.09254       2.24790       2.30008       2.31712       2.21339       2.08671       1.89707       1.66835       1.39610       1.21579      0.992633      0.811467      0.605233      0.448715      0.322269      0.225013      0.162111      0.111159     0.0750143     0.0489154     0.0310907     0.0186538     0.0112675    0.00619209    0.00361118    0.00191813    0.00104003   0.000527837   0.000275668   0.000127973   6.00533e-05   2.78253e-05   1.15962e-05   4.83797e-06   1.91667e-06
  24  15 3212.0949    3.8019  1.2725 13.0921 -0.0073  0.0264   0.0681   0.0654    0.1167   0.0000   438.6912       11.9012       18.1920    0.00730274      -1.87893      0.574460       3.76502      -2.53814       2.22519      -2.61490       2.92231      -2.18480     -0.654219      -1.50890      0.296598     -0.252444      0.401145    -0.0478597    -0.0905548     0.0709008     0.0556601    -0.0194359    0.00302642    0.00995417    0.00699049   -0.00115796    0.00109219   -0.00128579   0.000505935   0.000159930  -0.000143560   7.45643e-05   2.16325e-05   1.82191e-07  -7.52081e-06   1.50516e-06       1.81230       2.27726       2.51799       2.67381       2.69671       2.61917       2.41374       2.13919       1.92856       1.54744       1.33962       1.06573      0.852072      0.658019      0.512759      0.355714      0.259650      0.187940      0.127990     0.0861371     0.0561273     0.0353048     0.0217832     0.0129869    0.00751053    0.00424218    0.00231833    0.00128510   0.000661617   0.000319079   0.000157646   7.44988e-05   3.09520e-05   1.42031e-05   5.97303e-06   2.28822e-06
  24  16 3358.5775    3.3774  1.8598 12.7166 -0.0030  0.0319   0.0492   0.0794    0.0748   0.0000   439.6453       8.92316       12.9103       8.35077      -3.69709       1.27058      -1.66104       2.09501      -3.02052     -0.775814      -1.80493     -0.620662     -0.268074     -0.372890      0.880758     -0.486258     -0.207530      0.160654     -0.146424    0.00871796    -0.0400833    -0.0174450    -0.0371775   -0.00454640   -0.00748377    -0.0111656   -0.00689939    0.00208092  -0.000129932   0.000381079   0.000211247  -0.000134470   4.24810e-05   1.68069e-05   6.13749e-06   2.32959e-06       2.31585       2.86382       3.06170       3.21624       3.14572       3.14102       3.02960       2.70102       2.27687       1.86668       1.62275       1.41959       1.10079      0.842866      0.630902      0.451941      0.317850      0.227623      0.165921      0.111051     0.0729555     0.0458164     0.0286279     0.0165876    0.00928807    0.00508612    0.00281271    0.00148072   0.000769535   0.000373095   0.000182757   8.69217e-05   4.03504e-05   1.76511e-05   7.24401e-06   2.78242e-06
  24  17 3504.9820    2.7470  2.6665 12.1239  0.0011  0.0388   0.0338   0.0967    0.0602   0.0000   438.7544       13.4617       11.5922     0.0621384      -3.91117       5.75115      -1.32896      -4.01889       1.43385      -2.26850      -1.36228      -1.52820    -0.0803114       1.01925      0.204280    -0.0600707      0.476934      0.216183    -0.0123114    -0.0528389    -0.0940410    -0.0210368    0.00237235     0.0395967     0.0180550    0.00935163   -0.00548863   7.91165e-05   7.85510e-05  -0.000886205  -0.000267556   6.47172e-06  -3.01897e-05   7.74480e-06  -7.53046e-06  -5.27065e-07       2.57596       3.37248       3.72706       3.97205       3.84373       3.76934       3.44492       3.19557       2.74381       2.33388       1.98958       1.61211       1.28283      0.991914      0.748100      0.543584      0.390255      0.268633      0.192390      0.128051     0.0816969     0.0517781     0.0327581     0.0188704     0.0111384    0.00616843    0.00345083    0.00186204   0.000971042   0.000469648   0.000233047   0.000107340   4.94750e-05   2.14886e-05   8.98752e-06   3.36278e-06
[truncated: 1,564,055 more chars]
